# Supplementary material for: Scaffold repositioning of spiro-acridine derivatives as fungi chitinase inhibitor by target fishing and in vitro studies
Source: Sci Rep. 2023 May 5;13:7320. doi: 10.1038/s41598-023-33279-9 (PMC10163251; doi:10.1038/s41598-023-33279-9)
Supplement: Supplementary file 2 — Supplementary Information 2. [file 41598_2023_33279_MOESM2_ESM.zip]

Archive with 67,213 entries (9,999 files):
- PDBQT_TARGETS_ALL/
- PDBQT_TARGETS_ALL/1ao0_ADP.pdb
- PDBQT_TARGETS_ALL/1ax0_XYP.pdb
- PDBQT_TARGETS_ALL/1ax1_FUC.pdb
- PDBQT_TARGETS_ALL/1ax2_FUC.pdb
- PDBQT_TARGETS_ALL/1bhx_R56.pdb
- PDBQT_TARGETS_ALL/1bkj_FMN.pdb
- PDBQT_TARGETS_ALL/1bzs_BSI.pdb
- PDBQT_TARGETS_ALL/1c5f_MLE.pdb
- PDBQT_TARGETS_ALL/1cpi_ABA.pdb
- PDBQT_TARGETS_ALL/1e37_TPY.pdb
- PDBQT_TARGETS_ALL/1fd0_254.pdb
- PDBQT_TARGETS_ALL/1fv9_172.pdb
- PDBQT_TARGETS_ALL/1fvt_106.pdb
- PDBQT_TARGETS_ALL/1fzo_MPD.pdb
- PDBQT_TARGETS_ALL/1gpn_HUB.pdb
- PDBQT_TARGETS_ALL/1hkk_AMI.pdb
- PDBQT_TARGETS_ALL/1hwr_216.pdb
- PDBQT_TARGETS_ALL/1i48_PLP.pdb
- PDBQT_TARGETS_ALL/1j15_BEN.pdb
- PDBQT_TARGETS_ALL/1jr1_MOA.pdb
- PDBQT_TARGETS_ALL/1jtq_CXM.pdb
- PDBQT_TARGETS_ALL/1k1m_FD4.pdb
- PDBQT_TARGETS_ALL/1lhw_IPA.pdb
- PDBQT_TARGETS_ALL/1m5b_BN1.pdb
- PDBQT_TARGETS_ALL/1nhw_TCC.pdb
- PDBQT_TARGETS_ALL/1nnk_CE2.pdb
- PDBQT_TARGETS_ALL/1o2g_TYS.pdb
- PDBQT_TARGETS_ALL/1o2y_847.pdb
- PDBQT_TARGETS_ALL/1o86_LPR.pdb
- PDBQT_TARGETS_ALL/1ogu_TPO.pdb
- PDBQT_TARGETS_ALL/1pb8_DSN.pdb
- PDBQT_TARGETS_ALL/1pbk_RAP.pdb
- PDBQT_TARGETS_ALL/1pig_GLC.pdb
- PDBQT_TARGETS_ALL/1pop_ACE.pdb
- PDBQT_TARGETS_ALL/1rhk_FPR.pdb
- PDBQT_TARGETS_ALL/1rr6_IMH.pdb
- PDBQT_TARGETS_ALL/1rth_CSD.pdb
- PDBQT_TARGETS_ALL/1t7d_DAL.pdb
- PDBQT_TARGETS_ALL/1tvr_TB9.pdb
- PDBQT_TARGETS_ALL/1u2r_GDP.pdb
- PDBQT_TARGETS_ALL/1ugp_CSO.pdb
- PDBQT_TARGETS_ALL/1ui0_SF4.pdb
- PDBQT_TARGETS_ALL/1uyg_PU2.pdb
- PDBQT_TARGETS_ALL/1vwl_LEA.pdb
- PDBQT_TARGETS_ALL/1wv7_FUC.pdb
- PDBQT_TARGETS_ALL/1yyr_POP.pdb
- PDBQT_TARGETS_ALL/1zd3_15P.pdb
- PDBQT_TARGETS_ALL/1zs0_MES.pdb
- PDBQT_TARGETS_ALL/2a0c_CK9.pdb
- PDBQT_TARGETS_ALL/2ael_POP.pdb
- PDBQT_TARGETS_ALL/2bdf_24A.pdb
- PDBQT_TARGETS_ALL/2c02_ADP.pdb
- PDBQT_TARGETS_ALL/2ca8_GSH.pdb
- PDBQT_TARGETS_ALL/2dxs_JTP.pdb
- PDBQT_TARGETS_ALL/2e91_ZOL.pdb
- PDBQT_TARGETS_ALL/2fxu_BID.pdb
- PDBQT_TARGETS_ALL/2hai_PFI.pdb
- PDBQT_TARGETS_ALL/2jds_TPO.pdb
- PDBQT_TARGETS_ALL/2mlm_2W7.pdb
- PDBQT_TARGETS_ALL/2nqi_NQI.pdb
- PDBQT_TARGETS_ALL/2obo_HUD.pdb
- PDBQT_TARGETS_ALL/2p53_NNG.pdb
- PDBQT_TARGETS_ALL/2p94_ME4.pdb
- PDBQT_TARGETS_ALL/2pj3_86A.pdb
- PDBQT_TARGETS_ALL/2pj5_11B.pdb
- PDBQT_TARGETS_ALL/2pvk_CSO.pdb
- PDBQT_TARGETS_ALL/2qcm_CSS.pdb
- PDBQT_TARGETS_ALL/2qi3_MZ5.pdb
- PDBQT_TARGETS_ALL/2qlb_ASJ.pdb
- PDBQT_TARGETS_ALL/2qln_F59.pdb
- PDBQT_TARGETS_ALL/2qnq_QN3.pdb
- PDBQT_TARGETS_ALL/2r3c_NH2.pdb
- PDBQT_TARGETS_ALL/2r59_YB.pdb
- PDBQT_TARGETS_ALL/2r5d_DAS.pdb
- PDBQT_TARGETS_ALL/2r64_740.pdb
- PDBQT_TARGETS_ALL/2vcb_OAN.pdb
- PDBQT_TARGETS_ALL/2vd7_PD2.pdb
- PDBQT_TARGETS_ALL/2wf0_ZY0.pdb
- PDBQT_TARGETS_ALL/2wf3_ZY3.pdb
- PDBQT_TARGETS_ALL/2wxk_RW4.pdb
- PDBQT_TARGETS_ALL/2x2l_FMT.pdb
- PDBQT_TARGETS_ALL/2x8z_MAN.pdb
- PDBQT_TARGETS_ALL/2x95_EPE.pdb
- PDBQT_TARGETS_ALL/2xd9_XD9.pdb
- PDBQT_TARGETS_ALL/2xsb_GDL.pdb
- PDBQT_TARGETS_ALL/2xy9_3ES.pdb
- PDBQT_TARGETS_ALL/2yb0_DUR.pdb
- PDBQT_TARGETS_ALL/2ydo_ADN.pdb
- PDBQT_TARGETS_ALL/2yga_GDM.pdb
- PDBQT_TARGETS_ALL/2zm3_PTR.pdb
- PDBQT_TARGETS_ALL/2zns_GLU.pdb
- PDBQT_TARGETS_ALL/3agm_DAR.pdb
- PDBQT_TARGETS_ALL/3ah8_ACE.pdb
- PDBQT_TARGETS_ALL/3arz_I5I.pdb
- PDBQT_TARGETS_ALL/3avz_HSV.pdb
- PDBQT_TARGETS_ALL/3ayc_NGA.pdb
- PDBQT_TARGETS_ALL/3b5d_P4P.pdb
- PDBQT_TARGETS_ALL/3bym_AM0.pdb
- PDBQT_TARGETS_ALL/3c1k_TYS.pdb
- PDBQT_TARGETS_ALL/3d04_SAK.pdb
- PDBQT_TARGETS_ALL/3d4q_SM5.pdb
- PDBQT_TARGETS_ALL/3dk1_G05.pdb
- PDBQT_TARGETS_ALL/3dz6_M8E.pdb
- PDBQT_TARGETS_ALL/3dzt_TRS.pdb
- PDBQT_TARGETS_ALL/3ekw_DR7.pdb
- PDBQT_TARGETS_ALL/3eos_PK2.pdb
- PDBQT_TARGETS_ALL/3eyh_PTR.pdb
- PDBQT_TARGETS_ALL/3f5j_MES.pdb
- PDBQT_TARGETS_ALL/3fh5_IMD.pdb
- PDBQT_TARGETS_ALL/3fhe_28P.pdb
- PDBQT_TARGETS_ALL/3fsm_YCM.pdb
- PDBQT_TARGETS_ALL/3g1v_5FU.pdb
- PDBQT_TARGETS_ALL/3gbq_ACE.pdb
- PDBQT_TARGETS_ALL/3gds_MIS.pdb
- PDBQT_TARGETS_ALL/3gyn_B42.pdb
- PDBQT_TARGETS_ALL/3hc8_PD4.pdb
- PDBQT_TARGETS_ALL/3hp2_I46.pdb
- PDBQT_TARGETS_ALL/3hqw_PF4.pdb
- PDBQT_TARGETS_ALL/3hv7_1AU.pdb
- PDBQT_TARGETS_ALL/3iph_G11.pdb
- PDBQT_TARGETS_ALL/3ipx_ADP.pdb
- PDBQT_TARGETS_ALL/3iuc_ADP.pdb
- PDBQT_TARGETS_ALL/3k98_1RC.pdb
- PDBQT_TARGETS_ALL/3kpv_ADE.pdb
- PDBQT_TARGETS_ALL/3krr_PTR.pdb
- PDBQT_TARGETS_ALL/3l7c_LLP.pdb
- PDBQT_TARGETS_ALL/3lj3_WYE.pdb
- PDBQT_TARGETS_ALL/3met_MLY.pdb
- PDBQT_TARGETS_ALL/3mg6_LZT.pdb
- PDBQT_TARGETS_ALL/3n7s_3N7.pdb
- PDBQT_TARGETS_ALL/3npa_LLP.pdb
- PDBQT_TARGETS_ALL/3nus_SEP.pdb
- PDBQT_TARGETS_ALL/3o57_ZG2.pdb
- PDBQT_TARGETS_ALL/3olg_G6D.pdb
- PDBQT_TARGETS_ALL/3owd_MEY.pdb
- PDBQT_TARGETS_ALL/3oyn_ZZX.pdb
- PDBQT_TARGETS_ALL/3oyp_0Y9.pdb
- PDBQT_TARGETS_ALL/3p4q_SF4.pdb
- PDBQT_TARGETS_ALL/3p76_P76.pdb
- PDBQT_TARGETS_ALL/3p7a_P7A.pdb
- PDBQT_TARGETS_ALL/3p9j_P9J.pdb
- PDBQT_TARGETS_ALL/3pce_3HP.pdb
- PDBQT_TARGETS_ALL/3q4b_RX5.pdb
- PDBQT_TARGETS_ALL/3qch_NX2.pdb
- PDBQT_TARGETS_ALL/3qo9_QO9.pdb
- PDBQT_TARGETS_ALL/3qvv_3QV.pdb
- PDBQT_TARGETS_ALL/3rqw_ACH.pdb
- PDBQT_TARGETS_ALL/3rul_DAL.pdb
- PDBQT_TARGETS_ALL/3rum_MAL.pdb
- PDBQT_TARGETS_ALL/3s5y_2PE.pdb
- PDBQT_TARGETS_ALL/3shc_B01.pdb
- PDBQT_TARGETS_ALL/3ska_053.pdb
- PDBQT_TARGETS_ALL/3sr4_TT8.pdb
- PDBQT_TARGETS_ALL/3ti6_G39.pdb
- PDBQT_TARGETS_ALL/3ueo_SEP.pdb
- PDBQT_TARGETS_ALL/3uhm_GAI.pdb
- PDBQT_TARGETS_ALL/3upf_0BU.pdb
- PDBQT_TARGETS_ALL/3v04_ATP.pdb
- PDBQT_TARGETS_ALL/3veu_0GO.pdb
- PDBQT_TARGETS_ALL/3waw_BMA.pdb
- PDBQT_TARGETS_ALL/3zuk_PG4.pdb
- PDBQT_TARGETS_ALL/4aba_SW1.pdb
- PDBQT_TARGETS_ALL/4acx_S8Z.pdb
- PDBQT_TARGETS_ALL/4at3_LTI.pdb
- PDBQT_TARGETS_ALL/4aua_4AU.pdb
- PDBQT_TARGETS_ALL/4avw_G18.pdb
- PDBQT_TARGETS_ALL/4b83_PEG.pdb
- PDBQT_TARGETS_ALL/4bgx_SIA.pdb
- PDBQT_TARGETS_ALL/4blb_MAL.pdb
- PDBQT_TARGETS_ALL/4bup_SAM.pdb
- PDBQT_TARGETS_ALL/4c1u_1PE.pdb
- PDBQT_TARGETS_ALL/4c4h_7RO.pdb
- PDBQT_TARGETS_ALL/4c61_PTR.pdb
- PDBQT_TARGETS_ALL/4c6v_TLG.pdb
- PDBQT_TARGETS_ALL/4cwb_X6L.pdb
- PDBQT_TARGETS_ALL/4d2w_NF5.pdb
- PDBQT_TARGETS_ALL/4ddh_EOH.pdb
- PDBQT_TARGETS_ALL/4dfw_0LF.pdb
- PDBQT_TARGETS_ALL/4dk8_0KT.pdb
- PDBQT_TARGETS_ALL/4dwb_IPE.pdb
- PDBQT_TARGETS_ALL/4dxg_GAL.pdb
- PDBQT_TARGETS_ALL/4eb8_IM5.pdb
- PDBQT_TARGETS_ALL/4eg7_MET.pdb
- PDBQT_TARGETS_ALL/4ei4_0Q2.pdb
- PDBQT_TARGETS_ALL/4ek9_EP4.pdb
- PDBQT_TARGETS_ALL/4esi_0RB.pdb
- PDBQT_TARGETS_ALL/4exh_STA.pdb
- PDBQT_TARGETS_ALL/4f9y_LM3.pdb
- PDBQT_TARGETS_ALL/4fak_SAM.pdb
- PDBQT_TARGETS_ALL/4g0l_MES.pdb
- PDBQT_TARGETS_ALL/4gbz_BNG.pdb
- PDBQT_TARGETS_ALL/4gjd_0N0.pdb
- PDBQT_TARGETS_ALL/4h3a_0YY.pdb
- PDBQT_TARGETS_ALL/4hby_13F.pdb
- PDBQT_TARGETS_ALL/4hl5_15W.pdb
- PDBQT_TARGETS_ALL/4i9s_RET.pdb
- PDBQT_TARGETS_ALL/4ii9_A9Z.pdb
- PDBQT_TARGETS_ALL/4io5_ALA.pdb
- PDBQT_TARGETS_ALL/4j5d_728.pdb
- PDBQT_TARGETS_ALL/4jai_XU2.pdb
- PDBQT_TARGETS_ALL/4jft_IMD.pdb
- PDBQT_TARGETS_ALL/4jfx_PG4.pdb
- PDBQT_TARGETS_ALL/4jje_HLX.pdb
- PDBQT_TARGETS_ALL/4jsa_MBO.pdb
- PDBQT_TARGETS_ALL/4jv9_1MO.pdb
- PDBQT_TARGETS_ALL/4k10_PEG.pdb
- PDBQT_TARGETS_ALL/4kv9_GDP.pdb
- PDBQT_TARGETS_ALL/4kwf_3AK.pdb
- PDBQT_TARGETS_ALL/4l5j_HSX.pdb
- PDBQT_TARGETS_ALL/4lbo_GAL.pdb
- PDBQT_TARGETS_ALL/4llj_1XN.pdb
- PDBQT_TARGETS_ALL/4m3g_2G1.pdb
- PDBQT_TARGETS_ALL/4m5n_YH7.pdb
- PDBQT_TARGETS_ALL/4mc6_23K.pdb
- PDBQT_TARGETS_ALL/4mcc_21X.pdb
- PDBQT_TARGETS_ALL/4mny_NH2.pdb
- PDBQT_TARGETS_ALL/4msl_2ET.pdb
- PDBQT_TARGETS_ALL/4mvw_MET.pdb
- PDBQT_TARGETS_ALL/4mw6_2EE.pdb
- PDBQT_TARGETS_ALL/4n1z_N1Z.pdb
- PDBQT_TARGETS_ALL/4ngr_MAN.pdb
- PDBQT_TARGETS_ALL/4nuc_435.pdb
- PDBQT_TARGETS_ALL/4nvq_SAH.pdb
- PDBQT_TARGETS_ALL/4nyi_GNP.pdb
- PDBQT_TARGETS_ALL/4o0x_2OQ.pdb
- PDBQT_TARGETS_ALL/4o15_2P1.pdb
- PDBQT_TARGETS_ALL/4o71_CPB.pdb
- PDBQT_TARGETS_ALL/4oc2_MAN.pdb
- PDBQT_TARGETS_ALL/4omc_2UC.pdb
- PDBQT_TARGETS_ALL/4oo9_OLA.pdb
- PDBQT_TARGETS_ALL/4or4_M7G.pdb
- PDBQT_TARGETS_ALL/4os2_NH2.pdb
- PDBQT_TARGETS_ALL/4oyo_ACE.pdb
- PDBQT_TARGETS_ALL/4ozj_ADP.pdb
- PDBQT_TARGETS_ALL/4p5d_N6P.pdb
- PDBQT_TARGETS_ALL/4pci_2NJ.pdb
- PDBQT_TARGETS_ALL/4pcs_IMD.pdb
- PDBQT_TARGETS_ALL/4pop_PG4.pdb
- PDBQT_TARGETS_ALL/4q1b_2Y0.pdb
- PDBQT_TARGETS_ALL/4q3r_XA2.pdb
- PDBQT_TARGETS_ALL/4q7w_6MH.pdb
- PDBQT_TARGETS_ALL/4qfl_PHE.pdb
- PDBQT_TARGETS_ALL/4qfs_TPO.pdb
- PDBQT_TARGETS_ALL/4qz4_MES.pdb
- PDBQT_TARGETS_ALL/4qz6_MES.pdb
- PDBQT_TARGETS_ALL/4r02_3E5.pdb
- PDBQT_TARGETS_ALL/4r5b_3J4.pdb
- PDBQT_TARGETS_ALL/4r6x_SAH.pdb
- PDBQT_TARGETS_ALL/4rj3_3QS.pdb
- PDBQT_TARGETS_ALL/4rj6_3R0.pdb
- PDBQT_TARGETS_ALL/4rn1_L8G.pdb
- PDBQT_TARGETS_ALL/4rn4_3T7.pdb
- PDBQT_TARGETS_ALL/4tlr_79Z.pdb
- PDBQT_TARGETS_ALL/4u01_39W.pdb
- PDBQT_TARGETS_ALL/4u6x_PEG.pdb
- PDBQT_TARGETS_ALL/4ua8_MLR.pdb
- PDBQT_TARGETS_ALL/4uau_XBP.pdb
- PDBQT_TARGETS_ALL/4ufu_2ZI.pdb
- PDBQT_TARGETS_ALL/4uj2_SEP.pdb
- PDBQT_TARGETS_ALL/4unr_QZE.pdb
- PDBQT_TARGETS_ALL/4urk_A82.pdb
- PDBQT_TARGETS_ALL/4uru_6W2.pdb
- PDBQT_TARGETS_ALL/4wcf_OCS.pdb
- PDBQT_TARGETS_ALL/4whr_MHO.pdb
- PDBQT_TARGETS_ALL/4x2i_FMT.pdb
- PDBQT_TARGETS_ALL/4x48_GLU.pdb
- PDBQT_TARGETS_ALL/4x5p_3XJ.pdb
- PDBQT_TARGETS_ALL/4x9v_NH2.pdb
- PDBQT_TARGETS_ALL/4xm7_41S.pdb
- PDBQT_TARGETS_ALL/4y8d_49J.pdb
- PDBQT_TARGETS_ALL/4yhq_G10.pdb
- PDBQT_TARGETS_ALL/4yxo_MBO.pdb
- PDBQT_TARGETS_ALL/4z7i_MAN.pdb
- PDBQT_TARGETS_ALL/4z7q_NH2.pdb
- PDBQT_TARGETS_ALL/4zij_SFQ.pdb
- PDBQT_TARGETS_ALL/5a7y_SAH.pdb
- PDBQT_TARGETS_ALL/5a9u_5P8.pdb
- PDBQT_TARGETS_ALL/5acx_OH.pdb
- PDBQT_TARGETS_ALL/5afk_5VU.pdb
- PDBQT_TARGETS_ALL/5alp_PEG.pdb
- PDBQT_TARGETS_ALL/5auv_AGI.pdb
- PDBQT_TARGETS_ALL/5b5o_WMM.pdb
- PDBQT_TARGETS_ALL/5c26_PTR.pdb
- PDBQT_TARGETS_ALL/5c7n_BMF.pdb
- PDBQT_TARGETS_ALL/5c85_4YO.pdb
- PDBQT_TARGETS_ALL/5cs2_MLE.pdb
- PDBQT_TARGETS_ALL/5d3c_56O.pdb
- PDBQT_TARGETS_ALL/5db1_58O.pdb
- PDBQT_TARGETS_ALL/5dyt_PEG.pdb
- PDBQT_TARGETS_ALL/5e0h_5LH.pdb
- PDBQT_TARGETS_ALL/5e1d_SAH.pdb
- PDBQT_TARGETS_ALL/5eel_AEA.pdb
- PDBQT_TARGETS_ALL/5ew0_3C7.pdb
- PDBQT_TARGETS_ALL/5f4u_5VH.pdb
- PDBQT_TARGETS_ALL/5f90_GLA.pdb
- PDBQT_TARGETS_ALL/5f90_LMR.pdb
- PDBQT_TARGETS_ALL/5fun_GZA.pdb
- PDBQT_TARGETS_ALL/5gic_DLC.pdb
- PDBQT_TARGETS_ALL/5gtr_EST.pdb
[truncated: 9,700 more entries]
