# Supplementary material for: Scaffold repositioning of spiro-acridine derivatives as fungi chitinase inhibitor by target fishing and in vitro studies
Source: Sci Rep. 2023 May 5;13:7320. doi: 10.1038/s41598-023-33279-9 (PMC10163251; doi:10.1038/s41598-023-33279-9)
Supplement: Supplementary file 2 — Supplementary Information 2. [file 41598_2023_33279_MOESM2_ESM.zip › PDBQT_TARGETS_ALL/1ao0_ADP.pdb]

HEADER    TGLUTAMINE AMIDOTRANSFERASE             15-JUL-97   1AO0              
TITLE     GLUTAMINE PHOSPHORIBOSYLPYROPHOSPHATE (PRPP)                          
TITLE    2 AMIDOTRANSFERASE FROM B. SUBTILIS COMPLEXED WITH ADP AND             
TITLE    3 GMP                                                                  
COMPND    MOL_ID: 1;                                                            
COMPND   2 MOLECULE: GLUTAMINE PHOSPHORIBOSYLPYROPHOSPHATE                      
COMPND   3 AMIDOTRANSFERASE;                                                    
COMPND   4 CHAIN: A, B, C, D;                                                   
COMPND   5 EC: 2.4.2.14;                                                        
COMPND   6 ENGINEERED: YES                                                      
SOURCE    MOL_ID: 1;                                                            
SOURCE   2 ORGANISM_SCIENTIFIC: BACILLUS SUBTILIS;                              
SOURCE   3 ORGANISM_TAXID: 1423;                                                
SOURCE   4 GENE: PURF;                                                          
SOURCE   5 EXPRESSION_SYSTEM: ESCHERICHIA COLI;                                 
SOURCE   6 EXPRESSION_SYSTEM_TAXID: 562;                                        
SOURCE   7 EXPRESSION_SYSTEM_STRAIN: TX158;                                     
SOURCE   8 EXPRESSION_SYSTEM_PLASMID: PGZ1 (PURF+ FRAGMENT INSERTED             
SOURCE   9 INTO PUC18)                                                          
KEYWDS    TRANSFERASE, GLUTAMINE AMIDOTRANSFERASE, PRTASE, PURINE               
KEYWDS   2 BIOSYNTHESIS, PHOSPHORIBOSYLTRANSFERASE,                             
KEYWDS   3 GLYCOSYLTRANSFERASE, TGLUTAMINE AMIDOTRANSFERASE                     
EXPDTA    X-RAY DIFFRACTION                                                     
AUTHOR    D.R.TOMCHICK,J.L.SMITH                                                
REVDAT   3   24-MAR-09 1AO0    1       LINK   ATOM   CONECT                     
REVDAT   2   24-FEB-09 1AO0    1       VERSN                                    
REVDAT   1   12-NOV-97 1AO0    0                                                
JRNL        AUTH   S.CHEN,D.R.TOMCHICK,D.WOLLE,P.HU,J.L.SMITH,                  
JRNL        AUTH 2 R.L.SWITZER,H.ZALKIN                                         
JRNL        TITL   MECHANISM OF THE SYNERGISTIC END-PRODUCT                     
JRNL        TITL 2 REGULATION OF BACILLUS SUBTILIS GLUTAMINE                    
JRNL        TITL 3 PHOSPHORIBOSYLPYROPHOSPHATE AMIDOTRANSFERASE BY              
JRNL        TITL 4 NUCLEOTIDES.                                                 
JRNL        REF    BIOCHEMISTRY                  V.  36 10718 1997              
JRNL        REFN                   ISSN 0006-2960                               
JRNL        PMID   9271502                                                      
JRNL        DOI    10.1021/BI9711893                                            
REMARK   1                                                                      
REMARK   2                                                                      
REMARK   2 RESOLUTION.    2.80 ANGSTROMS.                                       
REMARK   3                                                                      
REMARK   3 REFINEMENT.                                                          
REMARK   3   PROGRAM     : X-PLOR 3.1                                           
REMARK   3   AUTHORS     : BRUNGER                                              
REMARK   3                                                                      
REMARK   3  DATA USED IN REFINEMENT.                                            
REMARK   3   RESOLUTION RANGE HIGH (ANGSTROMS) : 2.80                           
REMARK   3   RESOLUTION RANGE LOW  (ANGSTROMS) : 15.00                          
REMARK   3   DATA CUTOFF            (SIGMA(F)) : 0.000                          
REMARK   3   DATA CUTOFF HIGH         (ABS(F)) : 1000000.000                    
REMARK   3   DATA CUTOFF LOW          (ABS(F)) : 0.1000                         
REMARK   3   COMPLETENESS (WORKING+TEST)   (%) : 91.0                           
REMARK   3   NUMBER OF REFLECTIONS             : 46771                          
REMARK   3                                                                      
REMARK   3  FIT TO DATA USED IN REFINEMENT.                                     
REMARK   3   CROSS-VALIDATION METHOD          : THROUGHOUT                      
REMARK   3   FREE R VALUE TEST SET SELECTION  : RANDOM FROM ALL DATA            
REMARK   3   R VALUE            (WORKING SET) : 0.214                           
REMARK   3   FREE R VALUE                     : 0.264                           
REMARK   3   FREE R VALUE TEST SET SIZE   (%) : 5.000                           
REMARK   3   FREE R VALUE TEST SET COUNT      : NULL                            
REMARK   3   ESTIMATED ERROR OF FREE R VALUE  : NULL                            
REMARK   3                                                                      
REMARK   3  FIT IN THE HIGHEST RESOLUTION BIN.                                  
REMARK   3   TOTAL NUMBER OF BINS USED           : 10                           
REMARK   3   BIN RESOLUTION RANGE HIGH       (A) : 2.80                         
REMARK   3   BIN RESOLUTION RANGE LOW        (A) : 2.88                         
REMARK   3   BIN COMPLETENESS (WORKING+TEST) (%) : NULL                         
REMARK   3   REFLECTIONS IN BIN    (WORKING SET) : 3409                         
REMARK   3   BIN R VALUE           (WORKING SET) : 0.2881                       
REMARK   3   BIN FREE R VALUE                    : 0.3823                       
REMARK   3   BIN FREE R VALUE TEST SET SIZE  (%) : 5.00                         
REMARK   3   BIN FREE R VALUE TEST SET COUNT     : 184                          
REMARK   3   ESTIMATED ERROR OF BIN FREE R VALUE : NULL                         
REMARK   3                                                                      
REMARK   3  NUMBER OF NON-HYDROGEN ATOMS USED IN REFINEMENT.                    
REMARK   3   PROTEIN ATOMS            : 13908                                   
REMARK   3   NUCLEIC ACID ATOMS       : 204                                     
REMARK   3   HETEROGEN ATOMS          : 36                                      
REMARK   3   SOLVENT ATOMS            : 4                                       
REMARK   3                                                                      
REMARK   3  B VALUES.                                                           
REMARK   3   FROM WILSON PLOT           (A**2) : 47.00                          
REMARK   3   MEAN B VALUE      (OVERALL, A**2) : 32.50                          
REMARK   3   OVERALL ANISOTROPIC B VALUE.                                       
REMARK   3    B11 (A**2) : NULL                                                 
REMARK   3    B22 (A**2) : NULL                                                 
REMARK   3    B33 (A**2) : NULL                                                 
REMARK   3    B12 (A**2) : NULL                                                 
REMARK   3    B13 (A**2) : NULL                                                 
REMARK   3    B23 (A**2) : NULL                                                 
REMARK   3                                                                      
REMARK   3  ESTIMATED COORDINATE ERROR.                                         
REMARK   3   ESD FROM LUZZATI PLOT        (A) : NULL                            
REMARK   3   ESD FROM SIGMAA              (A) : NULL                            
REMARK   3   LOW RESOLUTION CUTOFF        (A) : NULL                            
REMARK   3                                                                      
REMARK   3  CROSS-VALIDATED ESTIMATED COORDINATE ERROR.                         
REMARK   3   ESD FROM C-V LUZZATI PLOT    (A) : NULL                            
REMARK   3   ESD FROM C-V SIGMAA          (A) : NULL                            
REMARK   3                                                                      
REMARK   3  RMS DEVIATIONS FROM IDEAL VALUES.                                   
REMARK   3   BOND LENGTHS                 (A) : 0.016                           
REMARK   3   BOND ANGLES            (DEGREES) : 2.50                            
REMARK   3   DIHEDRAL ANGLES        (DEGREES) : NULL                            
REMARK   3   IMPROPER ANGLES        (DEGREES) : 2.39                            
REMARK   3                                                                      
REMARK   3  ISOTROPIC THERMAL MODEL : RESTRAINED                                
REMARK   3                                                                      
REMARK   3  ISOTROPIC THERMAL FACTOR RESTRAINTS.    RMS    SIGMA                
REMARK   3   MAIN-CHAIN BOND              (A**2) : NULL  ; NULL                 
REMARK   3   MAIN-CHAIN ANGLE             (A**2) : NULL  ; NULL                 
REMARK   3   SIDE-CHAIN BOND              (A**2) : NULL  ; NULL                 
REMARK   3   SIDE-CHAIN ANGLE             (A**2) : NULL  ; NULL                 
REMARK   3                                                                      
REMARK   3  NCS MODEL : NULL                                                    
REMARK   3                                                                      
REMARK   3  NCS RESTRAINTS.                         RMS   SIGMA/WEIGHT          
REMARK   3   GROUP  1  POSITIONAL            (A) : NULL  ; NULL                 
REMARK   3   GROUP  1  B-FACTOR           (A**2) : NULL  ; NULL                 
REMARK   3                                                                      
REMARK   3  PARAMETER FILE  1  : NULL                                           
REMARK   3  TOPOLOGY FILE  1   : NULL                                           
REMARK   3                                                                      
REMARK   3  OTHER REFINEMENT REMARKS: NULL                                      
REMARK   4                                                                      
REMARK   4 1AO0 COMPLIES WITH FORMAT V. 3.15, 01-DEC-08                         
REMARK 100                                                                      
REMARK 100 THIS ENTRY HAS BEEN PROCESSED BY BNL.                                
REMARK 200                                                                      
REMARK 200 EXPERIMENTAL DETAILS                                                 
REMARK 200  EXPERIMENT TYPE                : X-RAY DIFFRACTION                  
REMARK 200  DATE OF DATA COLLECTION        : JAN-95                             
REMARK 200  TEMPERATURE           (KELVIN) : 110                                
REMARK 200  PH                             : 7.9                                
REMARK 200  NUMBER OF CRYSTALS USED        : 1                                  
REMARK 200                                                                      
REMARK 200  SYNCHROTRON              (Y/N) : N                                  
REMARK 200  RADIATION SOURCE               : ROTATING ANODE                     
REMARK 200  BEAMLINE                       : NULL                               
REMARK 200  X-RAY GENERATOR MODEL          : RIGAKU RUH2R                       
REMARK 200  MONOCHROMATIC OR LAUE    (M/L) : M                                  
REMARK 200  WAVELENGTH OR RANGE        (A) : 1.5418                             
REMARK 200  MONOCHROMATOR                  : MSC DOUBLE MIRROR                  
REMARK 200  OPTICS                         : NULL                               
REMARK 200                                                                      
REMARK 200  DETECTOR TYPE                  : IMAGE PLATE                        
REMARK 200  DETECTOR MANUFACTURER          : RIGAKU RAXIS IIC                   
REMARK 200  INTENSITY-INTEGRATION SOFTWARE : HKL (DENZO)                        
REMARK 200  DATA SCALING SOFTWARE          : HKL, SCALEPACK                     
REMARK 200                                                                      
REMARK 200  NUMBER OF UNIQUE REFLECTIONS   : 46771                              
REMARK 200  RESOLUTION RANGE HIGH      (A) : 2.800                              
REMARK 200  RESOLUTION RANGE LOW       (A) : 15.000                             
REMARK 200  REJECTION CRITERIA  (SIGMA(I)) : -3.000                             
REMARK 200                                                                      
REMARK 200 OVERALL.                                                             
REMARK 200  COMPLETENESS FOR RANGE     (%) : 91.0                               
REMARK 200  DATA REDUNDANCY                : 4.200                              
REMARK 200  R MERGE                    (I) : NULL                               
REMARK 200  R SYM                      (I) : 0.08000                            
REMARK 200  <I/SIGMA(I)> FOR THE DATA SET  : 20.2000                            
REMARK 200                                                                      
REMARK 200 IN THE HIGHEST RESOLUTION SHELL.                                     
REMARK 200  HIGHEST RESOLUTION SHELL, RANGE HIGH (A) : NULL                     
REMARK 200  HIGHEST RESOLUTION SHELL, RANGE LOW  (A) : NULL                     
REMARK 200  COMPLETENESS FOR SHELL     (%) : NULL                               
REMARK 200  DATA REDUNDANCY IN SHELL       : NULL                               
REMARK 200  R MERGE FOR SHELL          (I) : NULL                               
REMARK 200  R SYM FOR SHELL            (I) : NULL                               
REMARK 200  <I/SIGMA(I)> FOR SHELL         : NULL                               
REMARK 200                                                                      
REMARK 200 DIFFRACTION PROTOCOL: NULL                                           
REMARK 200 METHOD USED TO DETERMINE THE STRUCTURE: MOLECULAR REPLACEMENT        
REMARK 200 SOFTWARE USED: X-PLOR 3.1                                            
REMARK 200 STARTING MODEL: PDB ENTRY 1GPH                                       
REMARK 200                                                                      
REMARK 200 REMARK: NULL                                                         
REMARK 280                                                                      
REMARK 280 CRYSTAL                                                              
REMARK 280 SOLVENT CONTENT, VS   (%): 40.00                                     
REMARK 280 MATTHEWS COEFFICIENT, VM (ANGSTROMS**3/DA): 2.58                     
REMARK 280                                                                      
REMARK 280 CRYSTALLIZATION CONDITIONS: 24% PEG8000, 200MM KCL, 50MM EPPS        
REMARK 280  PH 7.9,2 MM ADP, 2 MM GMP, 10 MM MGCL2                              
REMARK 290                                                                      
REMARK 290 CRYSTALLOGRAPHIC SYMMETRY                                            
REMARK 290 SYMMETRY OPERATORS FOR SPACE GROUP: P 21 21 21                       
REMARK 290                                                                      
REMARK 290      SYMOP   SYMMETRY                                                
REMARK 290     NNNMMM   OPERATOR                                                
REMARK 290       1555   X,Y,Z                                                   
REMARK 290       2555   -X+1/2,-Y,Z+1/2                                         
REMARK 290       3555   -X,Y+1/2,-Z+1/2                                         
REMARK 290       4555   X+1/2,-Y+1/2,-Z                                         
REMARK 290                                                                      
REMARK 290     WHERE NNN -> OPERATOR NUMBER                                     
REMARK 290           MMM -> TRANSLATION VECTOR                                  
REMARK 290                                                                      
REMARK 290 CRYSTALLOGRAPHIC SYMMETRY TRANSFORMATIONS                            
REMARK 290 THE FOLLOWING TRANSFORMATIONS OPERATE ON THE ATOM/HETATM             
REMARK 290 RECORDS IN THIS ENTRY TO PRODUCE CRYSTALLOGRAPHICALLY                
REMARK 290 RELATED MOLECULES.                                                   
REMARK 290   SMTRY1   1  1.000000  0.000000  0.000000        0.00000            
REMARK 290   SMTRY2   1  0.000000  1.000000  0.000000        0.00000            
REMARK 290   SMTRY3   1  0.000000  0.000000  1.000000        0.00000            
REMARK 290   SMTRY1   2 -1.000000  0.000000  0.000000       80.15000            
REMARK 290   SMTRY2   2  0.000000 -1.000000  0.000000        0.00000            
REMARK 290   SMTRY3   2  0.000000  0.000000  1.000000       91.35000            
REMARK 290   SMTRY1   3 -1.000000  0.000000  0.000000        0.00000            
REMARK 290   SMTRY2   3  0.000000  1.000000  0.000000       35.20000            
REMARK 290   SMTRY3   3  0.000000  0.000000 -1.000000       91.35000            
REMARK 290   SMTRY1   4  1.000000  0.000000  0.000000       80.15000            
REMARK 290   SMTRY2   4  0.000000 -1.000000  0.000000       35.20000            
REMARK 290   SMTRY3   4  0.000000  0.000000 -1.000000        0.00000            
REMARK 290                                                                      
REMARK 290 REMARK: NULL                                                         
REMARK 300                                                                      
REMARK 300 BIOMOLECULE: 1                                                       
REMARK 300 SEE REMARK 350 FOR THE AUTHOR PROVIDED AND/OR PROGRAM                
REMARK 300 GENERATED ASSEMBLY INFORMATION FOR THE STRUCTURE IN                  
REMARK 300 THIS ENTRY. THE REMARK MAY ALSO PROVIDE INFORMATION ON               
REMARK 300 BURIED SURFACE AREA.                                                 
REMARK 300 REMARK: THE AMIDOTRANSFERASE MOLECULE IS A HOMOTETRAMER IN THE       
REMARK 300 CRYSTALLINE STATE, BUT THE AGGREGATION STATE IN SOLUTION             
REMARK 300 IS CONCENTRATION DEPENDENT.  CRYSTALS CONTAIN 1 TETRAMER             
REMARK 300 PER ASYMMETRIC UNIT AND COORDINATES FOR THE ENTIRE TETRAMER          
REMARK 300 ARE INCLUDED IN THE ENTRY.  THE SUBUNITS HAVE CHAIN                  
REMARK 300 IDENTIFIERS A, B, C, AND D.  EACH "CHAIN" INCLUDES 455               
REMARK 300 AMINO ACID RESIDUES, ONE [4FE-4S] CLUSTER (RESIDUE 466),             
REMARK 300 ONE GMP MOLECULE (RESIDUE 467), ONE ADP MOLECULE (RESIDUE            
REMARK 300 468), ONE MAGNESIUM ION (RESIDUE 469) AND ONE WATER                  
REMARK 300 MOLECULE LIGATED TO THE MAGNESIUM (CHAIN IDENTIFIER S).              
REMARK 300                                                                      
REMARK 300 MOLECULAR P, Q AND R AXES RELATING SUBUNITS B, D, AND C,             
REMARK 300 RESPECTIVELY, TO SUBUNIT A ARE SPECIFIED IN THE MTRIX                
REMARK 300 RECORDS.  THE FIRST MATRIX PRESENTED IN *MTRIX* RECORDS              
REMARK 300 BELOW IS A MOLECULAR P AXIS MATRIX.  THE SECOND IS A                 
REMARK 300 MOLECULAR R AXIS MATRIX, AND THE THIRD IS A MOLECULAR Q              
REMARK 300 AXIS MATRIX.                                                         
REMARK 350                                                                      
REMARK 350 COORDINATES FOR A COMPLETE MULTIMER REPRESENTING THE KNOWN           
REMARK 350 BIOLOGICALLY SIGNIFICANT OLIGOMERIZATION STATE OF THE                
REMARK 350 MOLECULE CAN BE GENERATED BY APPLYING BIOMT TRANSFORMATIONS          
REMARK 350 GIVEN BELOW.  BOTH NON-CRYSTALLOGRAPHIC AND                          
REMARK 350 CRYSTALLOGRAPHIC OPERATIONS ARE GIVEN.                               
REMARK 350                                                                      
REMARK 350 BIOMOLECULE: 1                                                       
REMARK 350 AUTHOR DETERMINED BIOLOGICAL UNIT: TETRAMERIC                        
REMARK 350 SOFTWARE DETERMINED QUATERNARY STRUCTURE: TETRAMERIC                 
REMARK 350 SOFTWARE USED: PISA                                                  
REMARK 350 TOTAL BURIED SURFACE AREA: 21400 ANGSTROM**2                         
REMARK 350 SURFACE AREA OF THE COMPLEX: 60520 ANGSTROM**2                       
REMARK 350 CHANGE IN SOLVENT FREE ENERGY: -219.0 KCAL/MOL                       
REMARK 350 APPLY THE FOLLOWING TO CHAINS: A, B, C, D                            
REMARK 350   BIOMT1   1  1.000000  0.000000  0.000000        0.00000            
REMARK 350   BIOMT2   1  0.000000  1.000000  0.000000        0.00000            
REMARK 350   BIOMT3   1  0.000000  0.000000  1.000000        0.00000            
REMARK 400                                                                      
REMARK 400 COMPOUND                                                             
REMARK 400 PRO 86 IN ALL CHAINS IS A CIS-PROLINE.  ASP 282 IN ALL               
REMARK 400 CHAINS IS A CIS-ASPARTATE, PART OF A PHOSPHATE BINDING SITE          
REMARK 400 INVOLVED IN BINDING BOTH SUBSTRATE AND INHIBITORS.                   
REMARK 465                                                                      
REMARK 465 MISSING RESIDUES                                                     
REMARK 465 THE FOLLOWING RESIDUES WERE NOT LOCATED IN THE                       
REMARK 465 EXPERIMENT. (M=MODEL NUMBER; RES=RESIDUE NAME; C=CHAIN               
REMARK 465 IDENTIFIER; SSSEQ=SEQUENCE NUMBER; I=INSERTION CODE.)                
REMARK 465                                                                      
REMARK 465   M RES C SSSEQI                                                     
REMARK 465     ALA A    76                                                      
REMARK 465     GLY A    77                                                      
REMARK 465     GLY A    78                                                      
REMARK 465     GLY A    79                                                      
REMARK 465     ALA B    76                                                      
REMARK 465     GLY B    77                                                      
REMARK 465     GLY B    78                                                      
REMARK 465     GLY B    79                                                      
REMARK 465     ALA C    76                                                      
REMARK 465     GLY C    77                                                      
REMARK 465     GLY C    78                                                      
REMARK 465     GLY C    79                                                      
REMARK 465     ALA D    76                                                      
REMARK 465     GLY D    77                                                      
REMARK 465     GLY D    78                                                      
REMARK 465     GLY D    79                                                      
REMARK 475                                                                      
REMARK 475 ZERO OCCUPANCY RESIDUES                                              
REMARK 475 THE FOLLOWING RESIDUES WERE MODELED WITH ZERO OCCUPANCY.             
REMARK 475 THE LOCATION AND PROPERTIES OF THESE RESIDUES MAY NOT                
REMARK 475 BE RELIABLE. (M=MODEL NUMBER; RES=RESIDUE NAME;                      
REMARK 475 C=CHAIN IDENTIFIER; SSEQ=SEQUENCE NUMBER; I=INSERTION CODE)          
REMARK 475   M RES C SSEQI                                                      
REMARK 475     ASP B  430                                                       
REMARK 480                                                                      
REMARK 480 ZERO OCCUPANCY ATOM                                                  
REMARK 480 THE FOLLOWING RESIDUES HAVE ATOMS MODELED WITH ZERO                  
REMARK 480 OCCUPANCY. THE LOCATION AND PROPERTIES OF THESE ATOMS                
REMARK 480 MAY NOT BE RELIABLE. (M=MODEL NUMBER; RES=RESIDUE NAME;              
REMARK 480 C=CHAIN IDENTIFIER; SSEQ=SEQUENCE NUMBER; I=INSERTION CODE):         
REMARK 480   M RES C SSEQI ATOMS                                                
REMARK 480     ASN A   56   CA    C     O     CB    CG    OD1   ND2             
REMARK 480     GLY A   57   N                                                   
REMARK 480     MET A  229   CG    SD    CE                                      
REMARK 480     ASN A  230   OD1                                                 
REMARK 480     GLN A  318   CD    OE1   NE2                                     
REMARK 480     GLU A  393   CD    OE1   OE2                                     
REMARK 480     GLN A  451   CD    OE1   NE2                                     
REMARK 480     ASN B   56   CA    C     O     CB    CG    OD1   ND2             
REMARK 480     GLY B   57   N                                                   
REMARK 480     MET B  229   CG    SD    CE                                      
REMARK 480     GLN B  318   CD    OE1   NE2                                     
REMARK 480     GLU B  393   CD    OE1   OE2                                     
REMARK 480     GLU B  403   CG    CD    OE1   OE2                               
REMARK 480     TYR B  429   CA    C     O     CB    CG    CD1   CD2             
REMARK 480     TYR B  429   CE1   CE2   CZ    OH                                
REMARK 480     GLN B  451   CG    CD    OE1   NE2                               
REMARK 480     ASN C   56   C     O     CB    OD1                               
REMARK 480     LYS C   63   NZ                                                  
REMARK 480     GLN C  113   OE1   NE2                                           
REMARK 480     MET C  229   CG    SD    CE                                      
REMARK 480     ASN C  230   OD1                                                 
REMARK 480     GLN C  318   CD    OE1   NE2                                     
REMARK 480     GLN C  323   OE1   NE2                                           
REMARK 480     GLU C  393   CD    OE1   OE2                                     
REMARK 480     GLN C  451   CD    OE1   NE2                                     
REMARK 480     ASN D   56   CB    CG    OD1   ND2                               
REMARK 480     LYS D   63   NZ                                                  
REMARK 480     MET D  229   CG    SD    CE                                      
REMARK 480     GLN D  318   CD    OE1   NE2                                     
REMARK 480     GLU D  393   CD    OE1   OE2                                     
REMARK 480     GLN D  451   CD    OE1   NE2                                     
REMARK 500                                                                      
REMARK 500 GEOMETRY AND STEREOCHEMISTRY                                         
REMARK 500 SUBTOPIC: COVALENT BOND ANGLES                                       
REMARK 500                                                                      
REMARK 500 THE STEREOCHEMICAL PARAMETERS OF THE FOLLOWING RESIDUES              
REMARK 500 HAVE VALUES WHICH DEVIATE FROM EXPECTED VALUES BY MORE               
REMARK 500 THAN 6*RMSD (M=MODEL NUMBER; RES=RESIDUE NAME; C=CHAIN               
REMARK 500 IDENTIFIER; SSEQ=SEQUENCE NUMBER; I=INSERTION CODE).                 
REMARK 500                                                                      
REMARK 500 STANDARD TABLE:                                                      
REMARK 500 FORMAT: (10X,I3,1X,A3,1X,A1,I4,A1,3(1X,A4,2X),12X,F5.1)              
REMARK 500                                                                      
REMARK 500 EXPECTED VALUES PROTEIN: ENGH AND HUBER, 1999                        
REMARK 500 EXPECTED VALUES NUCLEIC ACID: CLOWNEY ET AL 1996                     
REMARK 500                                                                      
REMARK 500  M RES CSSEQI ATM1   ATM2   ATM3                                     
REMARK 500    ASP C 247   CB  -  CG  -  OD2 ANGL. DEV. =  -5.5 DEGREES          
REMARK 500                                                                      
REMARK 500 REMARK: NULL                                                         
REMARK 500                                                                      
REMARK 500 GEOMETRY AND STEREOCHEMISTRY                                         
REMARK 500 SUBTOPIC: TORSION ANGLES                                             
REMARK 500                                                                      
REMARK 500 TORSION ANGLES OUTSIDE THE EXPECTED RAMACHANDRAN REGIONS:            
REMARK 500 (M=MODEL NUMBER; RES=RESIDUE NAME; C=CHAIN IDENTIFIER;               
REMARK 500 SSEQ=SEQUENCE NUMBER; I=INSERTION CODE).                             
REMARK 500                                                                      
REMARK 500 STANDARD TABLE:                                                      
REMARK 500 FORMAT:(10X,I3,1X,A3,1X,A1,I4,A1,4X,F7.2,3X,F7.2)                    
REMARK 500                                                                      
REMARK 500 EXPECTED VALUES: GJ KLEYWEGT AND TA JONES (1996). PHI/PSI-           
REMARK 500 CHOLOGY: RAMACHANDRAN REVISITED. STRUCTURE 4, 1395 - 1400            
REMARK 500                                                                      
REMARK 500  M RES CSSEQI        PSI       PHI                                   
REMARK 500    ASN A  56       42.86   -153.13                                   
REMARK 500    ARG A 233      112.73    -39.96                                   
REMARK 500    SER A 234       72.94   -154.34                                   
REMARK 500    TYR A 242      -49.82   -147.46                                   
REMARK 500    SER A 270       57.88   -147.66                                   
REMARK 500    VAL A 309       59.06    -95.67                                   
REMARK 500    MET A 327      -89.65   -105.00                                   
REMARK 500    VAL A 349      -81.87   -122.34                                   
REMARK 500    SER A 374       39.97    -85.38                                   
REMARK 500    SER A 432       -6.32    -55.45                                   
REMARK 500    ASN A 433       24.20   -144.92                                   
REMARK 500    ASN B  56       43.11   -152.74                                   
REMARK 500    SER B 234       71.87   -153.82                                   
REMARK 500    TYR B 242      -48.78   -151.02                                   
REMARK 500    SER B 270       58.27   -144.88                                   
REMARK 500    VAL B 309       58.80    -95.50                                   
REMARK 500    MET B 327      -89.16   -106.57                                   
REMARK 500    VAL B 349      -83.49   -122.04                                   
REMARK 500    SER B 374       39.08    -82.71                                   
REMARK 500    ASP B 430       61.51    -65.18                                   
REMARK 500    SER B 432       -6.03    -55.47                                   
REMARK 500    ASN B 433       23.64   -143.74                                   
REMARK 500    ASN C  56       42.56   -153.45                                   
REMARK 500    SER C 234       73.38   -152.97                                   
REMARK 500    TYR C 242      -49.80   -149.01                                   
REMARK 500    SER C 270       58.40   -145.52                                   
REMARK 500    MET C 327      -89.08   -106.87                                   
REMARK 500    VAL C 349      -81.59   -123.03                                   
REMARK 500    SER C 374       38.43    -87.25                                   
REMARK 500    SER C 432       -6.62    -55.62                                   
REMARK 500    ASN C 433       24.80   -144.75                                   
REMARK 500    ASN D  56       42.49   -153.04                                   
REMARK 500    ARG D 233      112.79    -39.30                                   
REMARK 500    SER D 234       72.70   -153.83                                   
REMARK 500    TYR D 242      -49.98   -146.92                                   
REMARK 500    SER D 270       57.58   -146.67                                   
REMARK 500    VAL D 309       58.18    -94.78                                   
REMARK 500    MET D 327      -88.57   -105.80                                   
REMARK 500    VAL D 349      -83.71   -124.85                                   
REMARK 500    SER D 374       37.86    -86.49                                   
REMARK 500    SER D 432       -5.41    -54.80                                   
REMARK 500    ASN D 433       24.91   -145.64                                   
REMARK 500                                                                      
REMARK 500 REMARK: NULL                                                         
REMARK 500                                                                      
REMARK 500 GEOMETRY AND STEREOCHEMISTRY                                         
REMARK 500 SUBTOPIC: PLANAR GROUPS                                              
REMARK 500                                                                      
REMARK 500 PLANAR GROUPS IN THE FOLLOWING RESIDUES HAVE A TOTAL                 
REMARK 500 RMS DISTANCE OF ALL ATOMS FROM THE BEST-FIT PLANE                    
REMARK 500 BY MORE THAN AN EXPECTED VALUE OF 6*RMSD, WITH AN                    
REMARK 500 RMSD 0.02 ANGSTROMS, OR AT LEAST ONE ATOM HAS                        
REMARK 500 AN RMSD GREATER THAN THIS VALUE                                      
REMARK 500 (M=MODEL NUMBER; RES=RESIDUE NAME; C=CHAIN IDENTIFIER;               
REMARK 500 SSEQ=SEQUENCE NUMBER; I=INSERTION CODE).                             
REMARK 500                                                                      
REMARK 500  M RES CSSEQI        RMS     TYPE                                    
REMARK 500    ARG A  26         0.20    SIDE_CHAIN                              
REMARK 500    ARG A  72         0.12    SIDE_CHAIN                              
REMARK 500    TYR A  73         0.10    SIDE_CHAIN                              
REMARK 500    ARG A 137         0.28    SIDE_CHAIN                              
REMARK 500    ARG A 178         0.22    SIDE_CHAIN                              
REMARK 500    ARG A 207         0.22    SIDE_CHAIN                              
REMARK 500    ARG A 226         0.27    SIDE_CHAIN                              
REMARK 500    ARG A 233         0.18    SIDE_CHAIN                              
REMARK 500    PHE A 243         0.08    SIDE_CHAIN                              
REMARK 500    ARG A 245         0.15    SIDE_CHAIN                              
REMARK 500    ARG A 259         0.17    SIDE_CHAIN                              
REMARK 500    TYR A 299         0.15    SIDE_CHAIN                              
REMARK 500    ARG A 307         0.23    SIDE_CHAIN                              
REMARK 500    ARG A 321         0.28    SIDE_CHAIN                              
REMARK 500    ARG A 326         0.25    SIDE_CHAIN                              
REMARK 500    ARG A 333         0.18    SIDE_CHAIN                              
REMARK 500    ARG A 356         0.21    SIDE_CHAIN                              
REMARK 500    ARG A 362         0.11    SIDE_CHAIN                              
REMARK 500    ARG A 405         0.09    SIDE_CHAIN                              
REMARK 500    ARG A 427         0.14    SIDE_CHAIN                              
REMARK 500    TYR A 429         0.06    SIDE_CHAIN                              
REMARK 500    ARG B  26         0.20    SIDE_CHAIN                              
REMARK 500    ARG B  72         0.12    SIDE_CHAIN                              
REMARK 500    TYR B  73         0.09    SIDE_CHAIN                              
REMARK 500    ARG B 137         0.28    SIDE_CHAIN                              
REMARK 500    ARG B 178         0.22    SIDE_CHAIN                              
REMARK 500    ARG B 207         0.22    SIDE_CHAIN                              
REMARK 500    ARG B 226         0.27    SIDE_CHAIN                              
REMARK 500    ARG B 233         0.18    SIDE_CHAIN                              
REMARK 500    PHE B 243         0.08    SIDE_CHAIN                              
REMARK 500    ARG B 245         0.14    SIDE_CHAIN                              
REMARK 500    ARG B 259         0.15    SIDE_CHAIN                              
REMARK 500    TYR B 299         0.15    SIDE_CHAIN                              
REMARK 500    ARG B 307         0.23    SIDE_CHAIN                              
REMARK 500    ARG B 321         0.28    SIDE_CHAIN                              
REMARK 500    ARG B 326         0.25    SIDE_CHAIN                              
REMARK 500    ARG B 333         0.18    SIDE_CHAIN                              
REMARK 500    ARG B 356         0.21    SIDE_CHAIN                              
REMARK 500    ARG B 362         0.10    SIDE_CHAIN                              
REMARK 500    ARG B 405         0.20    SIDE_CHAIN                              
REMARK 500    ARG B 427         0.10    SIDE_CHAIN                              
REMARK 500    ARG C  26         0.21    SIDE_CHAIN                              
REMARK 500    ARG C  72         0.12    SIDE_CHAIN                              
REMARK 500    TYR C  73         0.10    SIDE_CHAIN                              
REMARK 500    ARG C 137         0.28    SIDE_CHAIN                              
REMARK 500    ARG C 178         0.22    SIDE_CHAIN                              
REMARK 500    ARG C 207         0.22    SIDE_CHAIN                              
REMARK 500    ARG C 226         0.28    SIDE_CHAIN                              
REMARK 500    ARG C 233         0.18    SIDE_CHAIN                              
REMARK 500    TYR C 242         0.07    SIDE_CHAIN                              
REMARK 500    PHE C 243         0.08    SIDE_CHAIN                              
REMARK 500    ARG C 245         0.16    SIDE_CHAIN                              
REMARK 500    ARG C 259         0.15    SIDE_CHAIN                              
REMARK 500    TYR C 299         0.17    SIDE_CHAIN                              
REMARK 500    ARG C 307         0.23    SIDE_CHAIN                              
REMARK 500    ARG C 321         0.27    SIDE_CHAIN                              
REMARK 500    ARG C 326         0.24    SIDE_CHAIN                              
REMARK 500    ARG C 333         0.19    SIDE_CHAIN                              
REMARK 500    ARG C 356         0.19    SIDE_CHAIN                              
REMARK 500    ARG C 362         0.11    SIDE_CHAIN                              
REMARK 500    ARG C 405         0.22    SIDE_CHAIN                              
REMARK 500    ARG D  26         0.20    SIDE_CHAIN                              
REMARK 500    ARG D  72         0.12    SIDE_CHAIN                              
REMARK 500    TYR D  73         0.10    SIDE_CHAIN                              
REMARK 500    ARG D 137         0.28    SIDE_CHAIN                              
REMARK 500    ARG D 178         0.22    SIDE_CHAIN                              
REMARK 500    ARG D 207         0.23    SIDE_CHAIN                              
REMARK 500    ARG D 226         0.27    SIDE_CHAIN                              
REMARK 500    ARG D 233         0.18    SIDE_CHAIN                              
REMARK 500    TYR D 242         0.07    SIDE_CHAIN                              
REMARK 500    PHE D 243         0.07    SIDE_CHAIN                              
REMARK 500    ARG D 245         0.17    SIDE_CHAIN                              
REMARK 500    ARG D 259         0.16    SIDE_CHAIN                              
REMARK 500    TYR D 299         0.17    SIDE_CHAIN                              
REMARK 500    ARG D 307         0.24    SIDE_CHAIN                              
REMARK 500    ARG D 321         0.27    SIDE_CHAIN                              
REMARK 500    ARG D 326         0.25    SIDE_CHAIN                              
REMARK 500    ARG D 333         0.18    SIDE_CHAIN                              
REMARK 500    ARG D 356         0.20    SIDE_CHAIN                              
REMARK 500    ARG D 362         0.11    SIDE_CHAIN                              
REMARK 500    ARG D 405         0.15    SIDE_CHAIN                              
REMARK 500                                                                      
REMARK 500 REMARK: NULL                                                         
REMARK 500                                                                      
REMARK 500 GEOMETRY AND STEREOCHEMISTRY                                         
REMARK 500 SUBTOPIC: MAIN CHAIN PLANARITY                                       
REMARK 500                                                                      
REMARK 500 THE FOLLOWING RESIDUES HAVE A PSEUDO PLANARITY                       
REMARK 500 TORSION, C(I) - CA(I) - N(I+1) - O(I), GREATER                       
REMARK 500 10.0 DEGREES. (M=MODEL NUMBER; RES=RESIDUE NAME;                     
REMARK 500 C=CHAIN IDENTIFIER; SSEQ=SEQUENCE NUMBER;                            
REMARK 500 I=INSERTION CODE).                                                   
REMARK 500                                                                      
REMARK 500  M RES CSSEQI        ANGLE                                           
REMARK 500    GLU A 448         11.78                                           
REMARK 500    LYS B 428         12.58                                           
REMARK 500    GLU B 448         11.09                                           
REMARK 500    GLU C 448         10.63                                           
REMARK 500    GLU D 167        -10.14                                           
REMARK 500    ARG D 405        -10.62                                           
REMARK 500    GLU D 448         11.33                                           
REMARK 500                                                                      
REMARK 500 REMARK: NULL                                                         
REMARK 620                                                                      
REMARK 620 METAL COORDINATION                                                   
REMARK 620  (M=MODEL NUMBER; RES=RESIDUE NAME; C=CHAIN IDENTIFIER;              
REMARK 620  SSEQ=SEQUENCE NUMBER; I=INSERTION CODE):                            
REMARK 620                                                                      
REMARK 620 COORDINATION ANGLES FOR:  M RES CSSEQI METAL                         
REMARK 620                              MG A 469  MG                            
REMARK 620 N RES CSSEQI ATOM                                                    
REMARK 620 1 5GP A 467   O2'                                                    
REMARK 620 2 5GP A 467   O3'  58.3                                              
REMARK 620 3 SER A 283   CB   81.2 136.2                                        
REMARK 620 4 SER A 283   OG   90.3 144.0  37.2                                  
REMARK 620 5 ASP A 345   OD1 138.6  80.6 139.2 126.2                            
REMARK 620 6 ASP A 346   OD1  79.3  73.4  83.9 121.0  94.3                      
REMARK 620 7 HOH A 470   O    80.1  68.4 123.9  90.7  80.7 141.9                
REMARK 620 N                    1     2     3     4     5     6                 
REMARK 620                                                                      
REMARK 620 COORDINATION ANGLES FOR:  M RES CSSEQI METAL                         
REMARK 620                              MG B 469  MG                            
REMARK 620 N RES CSSEQI ATOM                                                    
REMARK 620 1 5GP B 467   O2'                                                    
REMARK 620 2 5GP B 467   O3'  60.2                                              
REMARK 620 3 SER B 283   CB   80.0 137.1                                        
REMARK 620 4 SER B 283   OG   89.8 144.8  37.3                                  
REMARK 620 5 ASP B 345   OD1 137.3  77.2 141.3 128.4                            
REMARK 620 6 ASP B 346   OD1  77.2  72.7  84.0 121.4  93.8                      
REMARK 620 7 HOH B 470   O    84.2  66.6 128.1  94.2  75.9 139.2                
REMARK 620 N                    1     2     3     4     5     6                 
REMARK 620                                                                      
REMARK 620 COORDINATION ANGLES FOR:  M RES CSSEQI METAL                         
REMARK 620                              MG C 469  MG                            
REMARK 620 N RES CSSEQI ATOM                                                    
REMARK 620 1 5GP C 467   O2'                                                    
REMARK 620 2 5GP C 467   O3'  61.2                                              
REMARK 620 3 SER C 283   CB   82.0 139.6                                        
REMARK 620 4 SER C 283   OG   91.7 147.3  37.5                                  
REMARK 620 5 ASP C 345   OD1 140.3  79.2 136.7 123.9                            
REMARK 620 6 ASP C 346   OD1  80.0  73.0  85.6 123.0  92.3                      
REMARK 620 7 HOH C 470   O    82.8  70.9 123.1  89.0  81.1 143.8                
REMARK 620 N                    1     2     3     4     5     6                 
REMARK 620                                                                      
REMARK 620 COORDINATION ANGLES FOR:  M RES CSSEQI METAL                         
REMARK 620                              MG D 469  MG                            
REMARK 620 N RES CSSEQI ATOM                                                    
REMARK 620 1 5GP D 467   O2'                                                    
REMARK 620 2 5GP D 467   O3'  59.9                                              
REMARK 620 3 SER D 283   CB   82.6 140.0                                        
REMARK 620 4 SER D 283   OG   91.9 144.6  37.9                                  
REMARK 620 5 ASP D 345   OD1 136.1  76.7 141.0 124.5                            
REMARK 620 6 ASP D 346   OD1  78.6  71.4  89.1 127.1  94.2                      
REMARK 620 7 HOH D 470   O    82.7  66.3 125.8  91.0  73.9 137.6                
REMARK 620 N                    1     2     3     4     5     6                 
REMARK 800                                                                      
REMARK 800 SITE                                                                 
REMARK 800 SITE_IDENTIFIER: NTA                                                 
REMARK 800 EVIDENCE_CODE: UNKNOWN                                               
REMARK 800 SITE_DESCRIPTION: NTN TYPE GLUTAMINE AMIDOTRANSFERASE CATALYTIC      
REMARK 800  RESIDUE. THIS SITE BELONGS TO THE NTN SUPERFAMILY, WHICH ARE        
REMARK 800  THOUGHT TO UTILIZE THE ALPHA-AMINO GROUP OF THE N-TERMINAL          
REMARK 800  RESIDUE AS A PROTON DONOR, AND THE SIDE CHAIN OF THIS RESIDUE       
REMARK 800  AS A NUCLEOPHILE IN CATALYSIS OF A HYDROLYTIC REACTION.             
REMARK 800 SITE_IDENTIFIER: NTB                                                 
REMARK 800 EVIDENCE_CODE: UNKNOWN                                               
REMARK 800 SITE_DESCRIPTION: NTN TYPE GLUTAMINE AMIDOTRANSFERASE CATALYTIC      
REMARK 800  RESIDUE. THIS SITE BELONGS TO THE NTN SUPERFAMILY, WHICH ARE        
REMARK 800  THOUGHT TO UTILIZE THE ALPHA-AMINO GROUP OF THE N-TERMINAL          
REMARK 800  RESIDUE AS A PROTON DONOR, AND THE SIDE CHAIN OF THIS RESIDUE       
REMARK 800  AS A NUCLEOPHILE IN CATALYSIS OF A HYDROLYTIC REACTION.             
REMARK 800 SITE_IDENTIFIER: NTC                                                 
REMARK 800 EVIDENCE_CODE: UNKNOWN                                               
REMARK 800 SITE_DESCRIPTION: NTN TYPE GLUTAMINE AMIDOTRANSFERASE CATALYTIC      
REMARK 800  RESIDUE. THIS SITE BELONGS TO THE NTN SUPERFAMILY, WHICH ARE        
REMARK 800  THOUGHT TO UTILIZE THE ALPHA-AMINO GROUP OF THE N-TERMINAL          
REMARK 800  RESIDUE AS A PROTON DONOR, AND THE SIDE CHAIN OF THIS RESIDUE       
REMARK 800  AS A NUCLEOPHILE IN CATALYSIS OF A HYDROLYTIC REACTION.             
REMARK 800 SITE_IDENTIFIER: NTD                                                 
REMARK 800 EVIDENCE_CODE: UNKNOWN                                               
REMARK 800 SITE_DESCRIPTION: NTN TYPE GLUTAMINE AMIDOTRANSFERASE CATALYTIC      
REMARK 800  RESIDUE. THIS SITE BELONGS TO THE NTN SUPERFAMILY, WHICH ARE        
REMARK 800  THOUGHT TO UTILIZE THE ALPHA-AMINO GROUP OF THE N-TERMINAL          
REMARK 800  RESIDUE AS A PROTON DONOR, AND THE SIDE CHAIN OF THIS RESIDUE       
REMARK 800  AS A NUCLEOPHILE IN CATALYSIS OF A HYDROLYTIC REACTION.             
REMARK 800 SITE_IDENTIFIER: PRA                                                 
REMARK 800 EVIDENCE_CODE: UNKNOWN                                               
REMARK 800 SITE_DESCRIPTION: DUAL SITE: BINDING SITE FOR SUBSTRATE PRPP IN      
REMARK 800  THIS AND OTHER MEMBERS OF THE TYPE I PHOSPHORIBOSYLTRANSFERASE      
REMARK 800  (PRTASE)FAMILY OF ENZYMES, AND NUCLEOTIDE INHIBITOR (IN THIS        
REMARK 800  CASE, 5GP) BINDING SITE.                                            
REMARK 800 SITE_IDENTIFIER: PRB                                                 
REMARK 800 EVIDENCE_CODE: UNKNOWN                                               
REMARK 800 SITE_DESCRIPTION: DUAL SITE: BINDING SITE FOR SUBSTRATE PRPP IN      
REMARK 800  THIS AND OTHER MEMBERS OF THE TYPE I PHOSPHORIBOSYLTRANSFERASE      
REMARK 800  (PRTASE)FAMILY OF ENZYMES, AND NUCLEOTIDE INHIBITOR (IN THIS        
REMARK 800  CASE, 5GP) BINDING SITE.                                            
REMARK 800 SITE_IDENTIFIER: PRC                                                 
REMARK 800 EVIDENCE_CODE: UNKNOWN                                               
REMARK 800 SITE_DESCRIPTION: DUAL SITE: BINDING SITE FOR SUBSTRATE PRPP IN      
REMARK 800  THIS AND OTHER MEMBERS OF THE TYPE I PHOSPHORIBOSYLTRANSFERASE      
REMARK 800  (PRTASE)FAMILY OF ENZYMES, AND NUCLEOTIDE INHIBITOR (IN THIS        
REMARK 800  CASE, 5GP) BINDING SITE.                                            
REMARK 800 SITE_IDENTIFIER: PRD                                                 
REMARK 800 EVIDENCE_CODE: UNKNOWN                                               
REMARK 800 SITE_DESCRIPTION: DUAL SITE: BINDING SITE FOR SUBSTRATE PRPP IN      
REMARK 800  THIS AND OTHER MEMBERS OF THE TYPE I PHOSPHORIBOSYLTRANSFERASE      
REMARK 800  (PRTASE)FAMILY OF ENZYMES, AND NUCLEOTIDE INHIBITOR (IN THIS        
REMARK 800  CASE, 5GP) BINDING SITE.                                            
REMARK 800 SITE_IDENTIFIER: AMA                                                 
REMARK 800 EVIDENCE_CODE: UNKNOWN                                               
REMARK 800 SITE_DESCRIPTION: ALLOSTERIC NUCLEOTIDE BINDING SITE AT              
REMARK 800  INTERFACE OF A AND B MONOMERS, NEAR MOLECULAR TWO-FOLD AXIS,        
REMARK 800  IDENTIFIED BY BINDING OF ADP.                                       
REMARK 800 SITE_IDENTIFIER: AMB                                                 
REMARK 800 EVIDENCE_CODE: UNKNOWN                                               
REMARK 800 SITE_DESCRIPTION: ALLOSTERIC NUCLEOTIDE BINDING SITE AT              
REMARK 800  INTERFACE OF A AND B MONOMERS, NEAR MOLECULAR TWO-FOLD AXIS,        
REMARK 800  IDENTIFIED BY BINDING OF ADP.                                       
REMARK 800 SITE_IDENTIFIER: AMC                                                 
REMARK 800 EVIDENCE_CODE: UNKNOWN                                               
REMARK 800 SITE_DESCRIPTION: ALLOSTERIC NUCLEOTIDE BINDING SITE AT              
REMARK 800  INTERFACE OF C AND D MONOMERS, NEAR MOLECULAR TWO-FOLD AXIS,        
REMARK 800  IDENTIFIED BY BINDING OF ADP.                                       
REMARK 800 SITE_IDENTIFIER: AMD                                                 
REMARK 800 EVIDENCE_CODE: UNKNOWN                                               
REMARK 800 SITE_DESCRIPTION: ALLOSTERIC NUCLEOTIDE BINDING SITE AT              
REMARK 800  INTERFACE OF C AND D MONOMERS, NEAR MOLECULAR TWO-FOLD AXIS,        
REMARK 800  IDENTIFIED BY BINDING OF ADP.                                       
REMARK 800 SITE_IDENTIFIER: MGA                                                 
REMARK 800 EVIDENCE_CODE: UNKNOWN                                               
REMARK 800 SITE_DESCRIPTION: MG2+ ION BINDING SITE. THE MG2+ ION IS             
REMARK 800  OCTAHEDRALLY COORDINATED BY THE OXYGENS OF THREE AMINO ACID         
REMARK 800  SIDE CHAINS, THE TWO RIBOSE HYDROXYL OXYGENS OF THE GMP             
REMARK 800  INHIBITOR, AND A WATER.                                             
REMARK 800 SITE_IDENTIFIER: MGB                                                 
REMARK 800 EVIDENCE_CODE: UNKNOWN                                               
REMARK 800 SITE_DESCRIPTION: MG2+ ION BINDING SITE. THE MG2+ ION IS             
REMARK 800  OCTAHEDRALLY COORDINATED BY THE OXYGENS OF THREE AMINO ACID         
REMARK 800  SIDE CHAINS, THE TWO RIBOSE HYDROXYL OXYGENS OF THE GMP             
REMARK 800  INHIBITOR, AND A WATER.                                             
REMARK 800 SITE_IDENTIFIER: MGC                                                 
REMARK 800 EVIDENCE_CODE: UNKNOWN                                               
REMARK 800 SITE_DESCRIPTION: MG2+ ION BINDING SITE. THE MG2+ ION IS             
REMARK 800  OCTAHEDRALLY COORDINATED BY THE OXYGENS OF THREE AMINO ACID         
REMARK 800  SIDE CHAINS, THE TWO RIBOSE HYDROXYL OXYGENS OF THE GMP             
REMARK 800  INHIBITOR, AND A WATER.                                             
REMARK 800 SITE_IDENTIFIER: MGD                                                 
REMARK 800 EVIDENCE_CODE: UNKNOWN                                               
REMARK 800 SITE_DESCRIPTION: MG2+ ION BINDING SITE. THE MG2+ ION IS             
REMARK 800  OCTAHEDRALLY COORDINATED BY THE OXYGENS OF THREE AMINO ACID         
REMARK 800  SIDE CHAINS, THE TWO RIBOSE HYDROXYL OXYGENS OF THE GMP             
REMARK 800  INHIBITOR, AND A WATER.                                             
REMARK 800 SITE_IDENTIFIER: AC1                                                 
REMARK 800 EVIDENCE_CODE: SOFTWARE                                              
REMARK 800 SITE_DESCRIPTION: BINDING SITE FOR RESIDUE MG A 469                  
REMARK 800 SITE_IDENTIFIER: AC2                                                 
REMARK 800 EVIDENCE_CODE: SOFTWARE                                              
REMARK 800 SITE_DESCRIPTION: BINDING SITE FOR RESIDUE MG B 469                  
REMARK 800 SITE_IDENTIFIER: AC3                                                 
REMARK 800 EVIDENCE_CODE: SOFTWARE                                              
REMARK 800 SITE_DESCRIPTION: BINDING SITE FOR RESIDUE MG C 469                  
REMARK 800 SITE_IDENTIFIER: AC4                                                 
REMARK 800 EVIDENCE_CODE: SOFTWARE                                              
REMARK 800 SITE_DESCRIPTION: BINDING SITE FOR RESIDUE MG D 469                  
REMARK 800 SITE_IDENTIFIER: AC5                                                 
REMARK 800 EVIDENCE_CODE: SOFTWARE                                              
REMARK 800 SITE_DESCRIPTION: BINDING SITE FOR RESIDUE SF4 A 466                 
REMARK 800 SITE_IDENTIFIER: AC6                                                 
REMARK 800 EVIDENCE_CODE: SOFTWARE                                              
REMARK 800 SITE_DESCRIPTION: BINDING SITE FOR RESIDUE 5GP A 467                 
REMARK 800 SITE_IDENTIFIER: AC7                                                 
REMARK 800 EVIDENCE_CODE: SOFTWARE                                              
REMARK 800 SITE_DESCRIPTION: BINDING SITE FOR RESIDUE ADP A 468                 
REMARK 800 SITE_IDENTIFIER: AC8                                                 
REMARK 800 EVIDENCE_CODE: SOFTWARE                                              
REMARK 800 SITE_DESCRIPTION: BINDING SITE FOR RESIDUE SF4 B 466                 
REMARK 800 SITE_IDENTIFIER: AC9                                                 
REMARK 800 EVIDENCE_CODE: SOFTWARE                                              
REMARK 800 SITE_DESCRIPTION: BINDING SITE FOR RESIDUE 5GP B 467                 
REMARK 800 SITE_IDENTIFIER: BC1                                                 
REMARK 800 EVIDENCE_CODE: SOFTWARE                                              
REMARK 800 SITE_DESCRIPTION: BINDING SITE FOR RESIDUE ADP B 468                 
REMARK 800 SITE_IDENTIFIER: BC2                                                 
REMARK 800 EVIDENCE_CODE: SOFTWARE                                              
REMARK 800 SITE_DESCRIPTION: BINDING SITE FOR RESIDUE SF4 C 466                 
REMARK 800 SITE_IDENTIFIER: BC3                                                 
REMARK 800 EVIDENCE_CODE: SOFTWARE                                              
REMARK 800 SITE_DESCRIPTION: BINDING SITE FOR RESIDUE 5GP C 467                 
REMARK 800 SITE_IDENTIFIER: BC4                                                 
REMARK 800 EVIDENCE_CODE: SOFTWARE                                              
REMARK 800 SITE_DESCRIPTION: BINDING SITE FOR RESIDUE ADP C 468                 
REMARK 800 SITE_IDENTIFIER: BC5                                                 
REMARK 800 EVIDENCE_CODE: SOFTWARE                                              
REMARK 800 SITE_DESCRIPTION: BINDING SITE FOR RESIDUE SF4 D 466                 
REMARK 800 SITE_IDENTIFIER: BC6                                                 
REMARK 800 EVIDENCE_CODE: SOFTWARE                                              
REMARK 800 SITE_DESCRIPTION: BINDING SITE FOR RESIDUE 5GP D 467                 
REMARK 800 SITE_IDENTIFIER: BC7                                                 
REMARK 800 EVIDENCE_CODE: SOFTWARE                                              
REMARK 800 SITE_DESCRIPTION: BINDING SITE FOR RESIDUE ADP D 468                 
DBREF  1AO0 A    1   459  UNP    P00497   PUR1_BACSU      12    470             
DBREF  1AO0 B    1   459  UNP    P00497   PUR1_BACSU      12    470             
DBREF  1AO0 C    1   459  UNP    P00497   PUR1_BACSU      12    470             
DBREF  1AO0 D    1   459  UNP    P00497   PUR1_BACSU      12    470             
SEQADV 1AO0 GLU A  402  UNP  P00497    GLY   413 SEQUENCE CORRECTION            
SEQADV 1AO0 GLU B  402  UNP  P00497    GLY   413 SEQUENCE CORRECTION            
SEQADV 1AO0 GLU C  402  UNP  P00497    GLY   413 SEQUENCE CORRECTION            
SEQADV 1AO0 GLU D  402  UNP  P00497    GLY   413 SEQUENCE CORRECTION            
SEQRES   1 A  459  CYS GLY VAL PHE GLY ILE TRP GLY HIS GLU GLU ALA PRO          
SEQRES   2 A  459  GLN ILE THR TYR TYR GLY LEU HIS SER LEU GLN HIS ARG          
SEQRES   3 A  459  GLY GLN GLU GLY ALA GLY ILE VAL ALA THR ASP GLY GLU          
SEQRES   4 A  459  LYS LEU THR ALA HIS LYS GLY GLN GLY LEU ILE THR GLU          
SEQRES   5 A  459  VAL PHE GLN ASN GLY GLU LEU SER LYS VAL LYS GLY LYS          
SEQRES   6 A  459  GLY ALA ILE GLY HIS VAL ARG TYR ALA THR ALA GLY GLY          
SEQRES   7 A  459  GLY GLY TYR GLU ASN VAL GLN PRO LEU LEU PHE ARG SER          
SEQRES   8 A  459  GLN ASN ASN GLY SER LEU ALA LEU ALA HIS ASN GLY ASN          
SEQRES   9 A  459  LEU VAL ASN ALA THR GLN LEU LYS GLN GLN LEU GLU ASN          
SEQRES  10 A  459  GLN GLY SER ILE PHE GLN THR SER SER ASP THR GLU VAL          
SEQRES  11 A  459  LEU ALA HIS LEU ILE LYS ARG SER GLY HIS PHE THR LEU          
SEQRES  12 A  459  LYS ASP GLN ILE LYS ASN SER LEU SER MET LEU LYS GLY          
SEQRES  13 A  459  ALA TYR ALA PHE LEU ILE MET THR GLU THR GLU MET ILE          
SEQRES  14 A  459  VAL ALA LEU ASP PRO ASN GLY LEU ARG PRO LEU SER ILE          
SEQRES  15 A  459  GLY MET MET GLY ASP ALA TYR VAL VAL ALA SER GLU THR          
SEQRES  16 A  459  CYS ALA PHE ASP VAL VAL GLY ALA THR TYR LEU ARG GLU          
SEQRES  17 A  459  VAL GLU PRO GLY GLU MET LEU ILE ILE ASN ASP GLU GLY          
SEQRES  18 A  459  MET LYS SER GLU ARG PHE SER MET ASN ILE ASN ARG SER          
SEQRES  19 A  459  ILE CYS SER MET GLU TYR ILE TYR PHE SER ARG PRO ASP          
SEQRES  20 A  459  SER ASN ILE ASP GLY ILE ASN VAL HIS SER ALA ARG LYS          
SEQRES  21 A  459  ASN LEU GLY LYS MET LEU ALA GLN GLU SER ALA VAL GLU          
SEQRES  22 A  459  ALA ASP VAL VAL THR GLY VAL PRO ASP SER SER ILE SER          
SEQRES  23 A  459  ALA ALA ILE GLY TYR ALA GLU ALA THR GLY ILE PRO TYR          
SEQRES  24 A  459  GLU LEU GLY LEU ILE LYS ASN ARG TYR VAL GLY ARG THR          
SEQRES  25 A  459  PHE ILE GLN PRO SER GLN ALA LEU ARG GLU GLN GLY VAL          
SEQRES  26 A  459  ARG MET LYS LEU SER ALA VAL ARG GLY VAL VAL GLU GLY          
SEQRES  27 A  459  LYS ARG VAL VAL MET VAL ASP ASP SER ILE VAL ARG GLY          
SEQRES  28 A  459  THR THR SER ARG ARG ILE VAL THR MET LEU ARG GLU ALA          
SEQRES  29 A  459  GLY ALA THR GLU VAL HIS VAL LYS ILE SER SER PRO PRO          
SEQRES  30 A  459  ILE ALA HIS PRO CYS PHE TYR GLY ILE ASP THR SER THR          
SEQRES  31 A  459  HIS GLU GLU LEU ILE ALA SER SER HIS SER VAL GLU GLU          
SEQRES  32 A  459  ILE ARG GLN GLU ILE GLY ALA ASP THR LEU SER PHE LEU          
SEQRES  33 A  459  SER VAL GLU GLY LEU LEU LYS GLY ILE GLY ARG LYS TYR          
SEQRES  34 A  459  ASP ASP SER ASN CYS GLY GLN CYS LEU ALA CYS PHE THR          
SEQRES  35 A  459  GLY LYS TYR PRO THR GLU ILE TYR GLN ASP THR VAL LEU          
SEQRES  36 A  459  PRO HIS VAL LYS                                              
SEQRES   1 B  459  CYS GLY VAL PHE GLY ILE TRP GLY HIS GLU GLU ALA PRO          
SEQRES   2 B  459  GLN ILE THR TYR TYR GLY LEU HIS SER LEU GLN HIS ARG          
SEQRES   3 B  459  GLY GLN GLU GLY ALA GLY ILE VAL ALA THR ASP GLY GLU          
SEQRES   4 B  459  LYS LEU THR ALA HIS LYS GLY GLN GLY LEU ILE THR GLU          
SEQRES   5 B  459  VAL PHE GLN ASN GLY GLU LEU SER LYS VAL LYS GLY LYS          
SEQRES   6 B  459  GLY ALA ILE GLY HIS VAL ARG TYR ALA THR ALA GLY GLY          
SEQRES   7 B  459  GLY GLY TYR GLU ASN VAL GLN PRO LEU LEU PHE ARG SER          
SEQRES   8 B  459  GLN ASN ASN GLY SER LEU ALA LEU ALA HIS ASN GLY ASN          
SEQRES   9 B  459  LEU VAL ASN ALA THR GLN LEU LYS GLN GLN LEU GLU ASN          
SEQRES  10 B  459  GLN GLY SER ILE PHE GLN THR SER SER ASP THR GLU VAL          
SEQRES  11 B  459  LEU ALA HIS LEU ILE LYS ARG SER GLY HIS PHE THR LEU          
SEQRES  12 B  459  LYS ASP GLN ILE LYS ASN SER LEU SER MET LEU LYS GLY          
SEQRES  13 B  459  ALA TYR ALA PHE LEU ILE MET THR GLU THR GLU MET ILE          
SEQRES  14 B  459  VAL ALA LEU ASP PRO ASN GLY LEU ARG PRO LEU SER ILE          
SEQRES  15 B  459  GLY MET MET GLY ASP ALA TYR VAL VAL ALA SER GLU THR          
SEQRES  16 B  459  CYS ALA PHE ASP VAL VAL GLY ALA THR TYR LEU ARG GLU          
SEQRES  17 B  459  VAL GLU PRO GLY GLU MET LEU ILE ILE ASN ASP GLU GLY          
SEQRES  18 B  459  MET LYS SER GLU ARG PHE SER MET ASN ILE ASN ARG SER          
SEQRES  19 B  459  ILE CYS SER MET GLU TYR ILE TYR PHE SER ARG PRO ASP          
SEQRES  20 B  459  SER ASN ILE ASP GLY ILE ASN VAL HIS SER ALA ARG LYS          
SEQRES  21 B  459  ASN LEU GLY LYS MET LEU ALA GLN GLU SER ALA VAL GLU          
SEQRES  22 B  459  ALA ASP VAL VAL THR GLY VAL PRO ASP SER SER ILE SER          
SEQRES  23 B  459  ALA ALA ILE GLY TYR ALA GLU ALA THR GLY ILE PRO TYR          
SEQRES  24 B  459  GLU LEU GLY LEU ILE LYS ASN ARG TYR VAL GLY ARG THR          
SEQRES  25 B  459  PHE ILE GLN PRO SER GLN ALA LEU ARG GLU GLN GLY VAL          
SEQRES  26 B  459  ARG MET LYS LEU SER ALA VAL ARG GLY VAL VAL GLU GLY          
SEQRES  27 B  459  LYS ARG VAL VAL MET VAL ASP ASP SER ILE VAL ARG GLY          
SEQRES  28 B  459  THR THR SER ARG ARG ILE VAL THR MET LEU ARG GLU ALA          
SEQRES  29 B  459  GLY ALA THR GLU VAL HIS VAL LYS ILE SER SER PRO PRO          
SEQRES  30 B  459  ILE ALA HIS PRO CYS PHE TYR GLY ILE ASP THR SER THR          
SEQRES  31 B  459  HIS GLU GLU LEU ILE ALA SER SER HIS SER VAL GLU GLU          
SEQRES  32 B  459  ILE ARG GLN GLU ILE GLY ALA ASP THR LEU SER PHE LEU          
SEQRES  33 B  459  SER VAL GLU GLY LEU LEU LYS GLY ILE GLY ARG LYS TYR          
SEQRES  34 B  459  ASP ASP SER ASN CYS GLY GLN CYS LEU ALA CYS PHE THR          
SEQRES  35 B  459  GLY LYS TYR PRO THR GLU ILE TYR GLN ASP THR VAL LEU          
SEQRES  36 B  459  PRO HIS VAL LYS                                              
SEQRES   1 C  459  CYS GLY VAL PHE GLY ILE TRP GLY HIS GLU GLU ALA PRO          
SEQRES   2 C  459  GLN ILE THR TYR TYR GLY LEU HIS SER LEU GLN HIS ARG          
SEQRES   3 C  459  GLY GLN GLU GLY ALA GLY ILE VAL ALA THR ASP GLY GLU          
SEQRES   4 C  459  LYS LEU THR ALA HIS LYS GLY GLN GLY LEU ILE THR GLU          
SEQRES   5 C  459  VAL PHE GLN ASN GLY GLU LEU SER LYS VAL LYS GLY LYS          
SEQRES   6 C  459  GLY ALA ILE GLY HIS VAL ARG TYR ALA THR ALA GLY GLY          
SEQRES   7 C  459  GLY GLY TYR GLU ASN VAL GLN PRO LEU LEU PHE ARG SER          
SEQRES   8 C  459  GLN ASN ASN GLY SER LEU ALA LEU ALA HIS ASN GLY ASN          
SEQRES   9 C  459  LEU VAL ASN ALA THR GLN LEU LYS GLN GLN LEU GLU ASN          
SEQRES  10 C  459  GLN GLY SER ILE PHE GLN THR SER SER ASP THR GLU VAL          
SEQRES  11 C  459  LEU ALA HIS LEU ILE LYS ARG SER GLY HIS PHE THR LEU          
SEQRES  12 C  459  LYS ASP GLN ILE LYS ASN SER LEU SER MET LEU LYS GLY          
SEQRES  13 C  459  ALA TYR ALA PHE LEU ILE MET THR GLU THR GLU MET ILE          
SEQRES  14 C  459  VAL ALA LEU ASP PRO ASN GLY LEU ARG PRO LEU SER ILE          
SEQRES  15 C  459  GLY MET MET GLY ASP ALA TYR VAL VAL ALA SER GLU THR          
SEQRES  16 C  459  CYS ALA PHE ASP VAL VAL GLY ALA THR TYR LEU ARG GLU          
SEQRES  17 C  459  VAL GLU PRO GLY GLU MET LEU ILE ILE ASN ASP GLU GLY          
SEQRES  18 C  459  MET LYS SER GLU ARG PHE SER MET ASN ILE ASN ARG SER          
SEQRES  19 C  459  ILE CYS SER MET GLU TYR ILE TYR PHE SER ARG PRO ASP          
SEQRES  20 C  459  SER ASN ILE ASP GLY ILE ASN VAL HIS SER ALA ARG LYS          
SEQRES  21 C  459  ASN LEU GLY LYS MET LEU ALA GLN GLU SER ALA VAL GLU          
SEQRES  22 C  459  ALA ASP VAL VAL THR GLY VAL PRO ASP SER SER ILE SER          
SEQRES  23 C  459  ALA ALA ILE GLY TYR ALA GLU ALA THR GLY ILE PRO TYR          
SEQRES  24 C  459  GLU LEU GLY LEU ILE LYS ASN ARG TYR VAL GLY ARG THR          
SEQRES  25 C  459  PHE ILE GLN PRO SER GLN ALA LEU ARG GLU GLN GLY VAL          
SEQRES  26 C  459  ARG MET LYS LEU SER ALA VAL ARG GLY VAL VAL GLU GLY          
SEQRES  27 C  459  LYS ARG VAL VAL MET VAL ASP ASP SER ILE VAL ARG GLY          
SEQRES  28 C  459  THR THR SER ARG ARG ILE VAL THR MET LEU ARG GLU ALA          
SEQRES  29 C  459  GLY ALA THR GLU VAL HIS VAL LYS ILE SER SER PRO PRO          
SEQRES  30 C  459  ILE ALA HIS PRO CYS PHE TYR GLY ILE ASP THR SER THR          
SEQRES  31 C  459  HIS GLU GLU LEU ILE ALA SER SER HIS SER VAL GLU GLU          
SEQRES  32 C  459  ILE ARG GLN GLU ILE GLY ALA ASP THR LEU SER PHE LEU          
SEQRES  33 C  459  SER VAL GLU GLY LEU LEU LYS GLY ILE GLY ARG LYS TYR          
SEQRES  34 C  459  ASP ASP SER ASN CYS GLY GLN CYS LEU ALA CYS PHE THR          
SEQRES  35 C  459  GLY LYS TYR PRO THR GLU ILE TYR GLN ASP THR VAL LEU          
SEQRES  36 C  459  PRO HIS VAL LYS                                              
SEQRES   1 D  459  CYS GLY VAL PHE GLY ILE TRP GLY HIS GLU GLU ALA PRO          
SEQRES   2 D  459  GLN ILE THR TYR TYR GLY LEU HIS SER LEU GLN HIS ARG          
SEQRES   3 D  459  GLY GLN GLU GLY ALA GLY ILE VAL ALA THR ASP GLY GLU          
SEQRES   4 D  459  LYS LEU THR ALA HIS LYS GLY GLN GLY LEU ILE THR GLU          
SEQRES   5 D  459  VAL PHE GLN ASN GLY GLU LEU SER LYS VAL LYS GLY LYS          
SEQRES   6 D  459  GLY ALA ILE GLY HIS VAL ARG TYR ALA THR ALA GLY GLY          
SEQRES   7 D  459  GLY GLY TYR GLU ASN VAL GLN PRO LEU LEU PHE ARG SER          
SEQRES   8 D  459  GLN ASN ASN GLY SER LEU ALA LEU ALA HIS ASN GLY ASN          
SEQRES   9 D  459  LEU VAL ASN ALA THR GLN LEU LYS GLN GLN LEU GLU ASN          
SEQRES  10 D  459  GLN GLY SER ILE PHE GLN THR SER SER ASP THR GLU VAL          
SEQRES  11 D  459  LEU ALA HIS LEU ILE LYS ARG SER GLY HIS PHE THR LEU          
SEQRES  12 D  459  LYS ASP GLN ILE LYS ASN SER LEU SER MET LEU LYS GLY          
SEQRES  13 D  459  ALA TYR ALA PHE LEU ILE MET THR GLU THR GLU MET ILE          
SEQRES  14 D  459  VAL ALA LEU ASP PRO ASN GLY LEU ARG PRO LEU SER ILE          
SEQRES  15 D  459  GLY MET MET GLY ASP ALA TYR VAL VAL ALA SER GLU THR          
SEQRES  16 D  459  CYS ALA PHE ASP VAL VAL GLY ALA THR TYR LEU ARG GLU          
SEQRES  17 D  459  VAL GLU PRO GLY GLU MET LEU ILE ILE ASN ASP GLU GLY          
SEQRES  18 D  459  MET LYS SER GLU ARG PHE SER MET ASN ILE ASN ARG SER          
SEQRES  19 D  459  ILE CYS SER MET GLU TYR ILE TYR PHE SER ARG PRO ASP          
SEQRES  20 D  459  SER ASN ILE ASP GLY ILE ASN VAL HIS SER ALA ARG LYS          
SEQRES  21 D  459  ASN LEU GLY LYS MET LEU ALA GLN GLU SER ALA VAL GLU          
SEQRES  22 D  459  ALA ASP VAL VAL THR GLY VAL PRO ASP SER SER ILE SER          
SEQRES  23 D  459  ALA ALA ILE GLY TYR ALA GLU ALA THR GLY ILE PRO TYR          
SEQRES  24 D  459  GLU LEU GLY LEU ILE LYS ASN ARG TYR VAL GLY ARG THR          
SEQRES  25 D  459  PHE ILE GLN PRO SER GLN ALA LEU ARG GLU GLN GLY VAL          
SEQRES  26 D  459  ARG MET LYS LEU SER ALA VAL ARG GLY VAL VAL GLU GLY          
SEQRES  27 D  459  LYS ARG VAL VAL MET VAL ASP ASP SER ILE VAL ARG GLY          
SEQRES  28 D  459  THR THR SER ARG ARG ILE VAL THR MET LEU ARG GLU ALA          
SEQRES  29 D  459  GLY ALA THR GLU VAL HIS VAL LYS ILE SER SER PRO PRO          
SEQRES  30 D  459  ILE ALA HIS PRO CYS PHE TYR GLY ILE ASP THR SER THR          
SEQRES  31 D  459  HIS GLU GLU LEU ILE ALA SER SER HIS SER VAL GLU GLU          
SEQRES  32 D  459  ILE ARG GLN GLU ILE GLY ALA ASP THR LEU SER PHE LEU          
SEQRES  33 D  459  SER VAL GLU GLY LEU LEU LYS GLY ILE GLY ARG LYS TYR          
SEQRES  34 D  459  ASP ASP SER ASN CYS GLY GLN CYS LEU ALA CYS PHE THR          
SEQRES  35 D  459  GLY LYS TYR PRO THR GLU ILE TYR GLN ASP THR VAL LEU          
SEQRES  36 D  459  PRO HIS VAL LYS                                              
HET     MG  A 469       1                                                       
HET     MG  B 469       1                                                       
HET     MG  C 469       1                                                       
HET     MG  D 469       1                                                       
HET    SF4  A 466       8                                                       
HET    5GP  A 467      24                                                       
HET    ADP  A 468      27                                                       
HET    SF4  B 466       8                                                       
HET    5GP  B 467      24                                                       
HET    ADP  B 468      27                                                       
HET    SF4  C 466       8                                                       
HET    5GP  C 467      24                                                       
HET    ADP  C 468      27                                                       
HET    SF4  D 466       8                                                       
HET    5GP  D 467      24                                                       
HET    ADP  D 468      27                                                       
HETNAM      MG MAGNESIUM ION                                                    
HETNAM     SF4 IRON/SULFUR CLUSTER                                              
HETNAM     5GP GUANOSINE-5'-MONOPHOSPHATE                                       
HETNAM     ADP ADENOSINE-5'-DIPHOSPHATE                                         
FORMUL   5   MG    4(MG 2+)                                                     
FORMUL   9  SF4    4(FE4 S4)                                                    
FORMUL  10  5GP    4(C10 H14 N5 O8 P)                                           
FORMUL  11  ADP    4(C10 H15 N5 O10 P2)                                         
FORMUL  21  HOH   *4(H2 O)                                                      
HELIX    1   1 HIS A   25  HIS A   25  1                                   1
HELIX    2   2 ARG A  259  ARG A  259  1                                   1
SHEET    1   1 1 LYS A 305  LYS A 305  0
SHEET    2   2 1 ILE B 304  LYS B 305  0
LINK        FE1  SF4 A 466                 SG  CYS A 437     1555   1555  2.32  
LINK        FE2  SF4 A 466                 SG  CYS A 236     1555   1555  2.21  
LINK        FE3  SF4 A 466                 SG  CYS A 440     1555   1555  2.28  
LINK        FE4  SF4 A 466                 SG  CYS A 382     1555   1555  2.28  
LINK         O2' 5GP A 467                MG    MG A 469     1555   1555  2.11  
LINK         O3' 5GP A 467                MG    MG A 469     1555   1555  2.50  
LINK        MG    MG A 469                 CB  SER A 283     1555   1555  2.28  
LINK        MG    MG A 469                 OG  SER A 283     1555   1555  2.17  
LINK        MG    MG A 469                 OD1 ASP A 345     1555   1555  2.09  
LINK        MG    MG A 469                 OD1 ASP A 346     1555   1555  2.00  
LINK        FE1  SF4 B 466                 SG  CYS B 437     1555   1555  2.32  
LINK        FE2  SF4 B 466                 SG  CYS B 236     1555   1555  2.20  
LINK        FE3  SF4 B 466                 SG  CYS B 440     1555   1555  2.26  
LINK        FE4  SF4 B 466                 SG  CYS B 382     1555   1555  2.28  
LINK         O2' 5GP B 467                MG    MG B 469     1555   1555  2.10  
LINK         O3' 5GP B 467                MG    MG B 469     1555   1555  2.56  
LINK        MG    MG B 469                 CB  SER B 283     1555   1555  2.27  
LINK        MG    MG B 469                 OG  SER B 283     1555   1555  2.19  
LINK        MG    MG B 469                 OD1 ASP B 345     1555   1555  2.07  
LINK        MG    MG B 469                 OD1 ASP B 346     1555   1555  2.01  
LINK        FE2  SF4 C 466                 SG  CYS C 236     1555   1555  2.23  
LINK        FE3  SF4 C 466                 SG  CYS C 440     1555   1555  2.31  
LINK        FE4  SF4 C 466                 SG  CYS C 382     1555   1555  2.27  
LINK         O2' 5GP C 467                MG    MG C 469     1555   1555  2.01  
LINK         O3' 5GP C 467                MG    MG C 469     1555   1555  2.50  
LINK        MG    MG C 469                 CB  SER C 283     1555   1555  2.27  
LINK        MG    MG C 469                 OG  SER C 283     1555   1555  2.19  
LINK        MG    MG C 469                 OD1 ASP C 345     1555   1555  2.15  
LINK        MG    MG C 469                 OD1 ASP C 346     1555   1555  2.00  
LINK        FE1  SF4 D 466                 SG  CYS D 437     1555   1555  2.29  
LINK        FE2  SF4 D 466                 SG  CYS D 236     1555   1555  2.22  
LINK        FE3  SF4 D 466                 SG  CYS D 440     1555   1555  2.30  
LINK        FE4  SF4 D 466                 SG  CYS D 382     1555   1555  2.34  
LINK         O2' 5GP D 467                MG    MG D 469     1555   1555  2.04  
LINK         O3' 5GP D 467                MG    MG D 469     1555   1555  2.55  
LINK        MG    MG D 469                 CB  SER D 283     1555   1555  2.19  
LINK        MG    MG D 469                 OG  SER D 283     1555   1555  2.21  
LINK        MG    MG D 469                 OD1 ASP D 345     1555   1555  2.09  
LINK        MG    MG D 469                 OD1 ASP D 346     1555   1555  1.92  
LINK         SG  CYS C 437                FE1  SF4 C 466     1555   1555  2.41  
LINK        MG    MG A 469                 O   HOH A 470     1555   1555  2.10  
LINK        MG    MG B 469                 O   HOH B 470     1555   1555  2.02  
LINK        MG    MG C 469                 O   HOH C 470     1555   1555  2.06  
LINK        MG    MG D 469                 O   HOH D 470     1555   1555  2.10  
HYDBND       O1B ADP A  468                 O2' 5GP A  467 1555    1555         
HYDBND       O1B ADP B  468                 O2' 5GP B  467 1555    1555         
HYDBND       O1B ADP C  468                 O2' 5GP C  467 1555    1555         
HYDBND       O1B ADP D  468                 O2' 5GP D  467 1555    1555         
CISPEP   1 GLN A   85    PRO A   86          0         1.66                     
CISPEP   2 PRO A  281    ASP A  282          0         0.67                     
CISPEP   3 GLN B   85    PRO B   86          0        -0.56                     
CISPEP   4 PRO B  281    ASP B  282          0         1.24                     
CISPEP   5 GLN C   85    PRO C   86          0         3.29                     
CISPEP   6 PRO C  281    ASP C  282          0         1.13                     
CISPEP   7 GLN D   85    PRO D   86          0        -2.53                     
CISPEP   8 PRO D  281    ASP D  282          0         1.40                     
SITE     1 NTA  1 CYS A   1                                                     
SITE     1 NTB  1 CYS B   1                                                     
SITE     1 NTC  1 CYS C   1                                                     
SITE     1 NTD  1 CYS D   1                                                     
SITE     1 PRA  1 5GP A 467                                                     
SITE     1 PRB  1 5GP B 467                                                     
SITE     1 PRC  1 5GP C 467                                                     
SITE     1 PRD  1 5GP D 467                                                     
SITE     1 AMA  1 ADP A 468                                                     
SITE     1 AMB  1 ADP B 468                                                     
SITE     1 AMC  1 ADP C 468                                                     
SITE     1 AMD  1 ADP D 468                                                     
SITE     1 MGA  1  MG A 469                                                     
SITE     1 MGB  1  MG B 469                                                     
SITE     1 MGC  1  MG C 469                                                     
SITE     1 MGD  1  MG D 469                                                     
SITE     1 AC1  5 SER A 283  ASP A 345  ASP A 346  5GP A 467                    
SITE     2 AC1  5 HOH A 470                                                     
SITE     1 AC2  5 SER B 283  ASP B 345  ASP B 346  5GP B 467                    
SITE     2 AC2  5 HOH B 470                                                     
SITE     1 AC3  5 SER C 283  ASP C 345  ASP C 346  5GP C 467                    
SITE     2 AC3  5 HOH C 470                                                     
SITE     1 AC4  5 SER D 283  ASP D 345  ASP D 346  5GP D 467                    
SITE     2 AC4  5 HOH D 470                                                     
SITE     1 AC5  7 CYS A 236  SER A 237  MET A 238  CYS A 382                    
SITE     2 AC5  7 CYS A 437  ALA A 439  CYS A 440                               
SITE     1 AC6 15 MET A 238  TYR A 242  SER A 283  ASP A 345                    
SITE     2 AC6 15 ASP A 346  SER A 347  VAL A 349  ARG A 350                    
SITE     3 AC6 15 GLY A 351  THR A 352  THR A 353  ASP A 387                    
SITE     4 AC6 15 ADP A 468   MG A 469  HOH A 470                               
SITE     1 AC7 14 HIS A  25  TYR A 242  SER A 244  ARG A 245                    
SITE     2 AC7 14 PRO A 246  ARG A 259  PRO A 281  ASP A 282                    
SITE     3 AC7 14 SER A 283  LYS A 305  5GP A 467  ILE B 304                    
SITE     4 AC7 14 LYS B 305  ARG B 307                                          
SITE     1 AC8  7 CYS B 236  SER B 237  MET B 238  CYS B 382                    
SITE     2 AC8  7 CYS B 437  ALA B 439  CYS B 440                               
SITE     1 AC9 15 MET B 238  TYR B 242  SER B 283  ASP B 345                    
SITE     2 AC9 15 ASP B 346  SER B 347  VAL B 349  ARG B 350                    
SITE     3 AC9 15 GLY B 351  THR B 352  THR B 353  ASP B 387                    
SITE     4 AC9 15 ADP B 468   MG B 469  HOH B 470                               
SITE     1 BC1 13 ILE A 304  LYS A 305  ARG A 307  TYR B 242                    
SITE     2 BC1 13 SER B 244  ARG B 245  PRO B 246  ARG B 259                    
SITE     3 BC1 13 PRO B 281  ASP B 282  SER B 283  LYS B 305                    
SITE     4 BC1 13 5GP B 467                                                     
SITE     1 BC2  8 CYS C 236  SER C 237  MET C 238  CYS C 382                    
SITE     2 BC2  8 TYR C 384  CYS C 437  ALA C 439  CYS C 440                    
SITE     1 BC3 15 MET C 238  TYR C 242  SER C 283  ASP C 345                    
SITE     2 BC3 15 ASP C 346  SER C 347  VAL C 349  ARG C 350                    
SITE     3 BC3 15 GLY C 351  THR C 352  THR C 353  ASP C 387                    
SITE     4 BC3 15 ADP C 468   MG C 469  HOH C 470                               
SITE     1 BC4 13 TYR C 242  SER C 244  ARG C 245  PRO C 246                    
SITE     2 BC4 13 ARG C 259  PRO C 281  ASP C 282  SER C 283                    
SITE     3 BC4 13 LYS C 305  5GP C 467  ILE D 304  LYS D 305                    
SITE     4 BC4 13 ARG D 307                                                     
SITE     1 BC5  8 CYS D 236  SER D 237  MET D 238  CYS D 382                    
SITE     2 BC5  8 TYR D 384  CYS D 437  ALA D 439  CYS D 440                    
SITE     1 BC6 15 MET D 238  TYR D 242  SER D 283  ASP D 345                    
SITE     2 BC6 15 ASP D 346  SER D 347  VAL D 349  ARG D 350                    
SITE     3 BC6 15 GLY D 351  THR D 352  THR D 353  ASP D 387                    
SITE     4 BC6 15 ADP D 468   MG D 469  HOH D 470                               
SITE     1 BC7 13 ILE C 304  LYS C 305  ARG C 307  TYR D 242                    
SITE     2 BC7 13 SER D 244  ARG D 245  PRO D 246  ARG D 259                    
SITE     3 BC7 13 PRO D 281  ASP D 282  SER D 283  LYS D 305                    
SITE     4 BC7 13 5GP D 467                                                     
CRYST1  160.300   70.400  182.700  90.00  90.00  90.00 P 21 21 21   16          
ORIGX1      1.000000  0.000000  0.000000        0.00000                         
ORIGX2      0.000000  1.000000  0.000000        0.00000                         
ORIGX3      0.000000  0.000000  1.000000        0.00000                         
SCALE1      0.006238  0.000000  0.000000        0.00000                         
SCALE2      0.000000  0.014205  0.000000        0.00000                         
SCALE3      0.000000  0.000000  0.005473        0.00000                         
MTRIX1   1  0.966870 -0.242960  0.078290       -3.96420    1                    
MTRIX1   2 -0.996670 -0.019040 -0.079280       86.06800    1                    
MTRIX1   3 -0.960220  0.278920  0.013500       78.19000    1                    
MTRIX2   1 -0.243240 -0.969950 -0.006160       12.04800    1                    
MTRIX2   2  0.020970 -0.999500 -0.023540        2.13700    1                    
MTRIX2   3  0.279240  0.959480  0.037670      -13.63600    1                    
MTRIX3   1  0.077430 -0.013080 -0.996910      136.39999    1                    
MTRIX3   2 -0.078800 -0.025130  0.996570        3.33900    1                    
MTRIX3   3 -0.002440  0.039940 -0.999200      139.44000    1                    
ATOM      1  N   HIS A  25      18.974   1.298  79.722  1.00 15.54           N
ATOM      2  CA  HIS A  25      18.478   2.681  79.621  1.00 12.62           C
ATOM      3  C   HIS A  25      18.647   3.424  80.909  1.00 15.08           C
ATOM      4  O   HIS A  25      18.643   4.653  80.917  1.00 16.35           O
ATOM      5  CB  HIS A  25      17.004   2.707  79.235  1.00 14.84           C
ATOM      6  CG  HIS A  25      16.142   1.822  80.076  1.00 12.69           C
ATOM      7  ND1 HIS A  25      16.237   0.461  79.999  1.00 10.14           N
ATOM      8  CD2 HIS A  25      15.266   2.163  81.046  1.00 13.04           C
ATOM      9  CE1 HIS A  25      15.429  -0.013  80.921  1.00 10.00           C
ATOM     10  NE2 HIS A  25      14.823   0.992  81.580  1.00 14.92           N
TER      11      HIS A  25
ATOM     12  N   TYR A 242       8.443   8.595  83.557  1.00 18.95           N
ATOM     13  CA  TYR A 242       9.552   8.821  82.673  1.00 18.36           C
ATOM     14  C   TYR A 242      10.583   7.681  82.698  1.00 17.99           C
ATOM     15  O   TYR A 242      10.856   7.079  81.675  1.00 19.82           O
ATOM     16  CB  TYR A 242      10.219  10.133  83.075  1.00 20.38           C
ATOM     17  CG  TYR A 242      11.523  10.357  82.393  1.00 20.72           C
ATOM     18  CD1 TYR A 242      11.559  10.525  81.023  1.00 19.16           C
ATOM     19  CD2 TYR A 242      12.734  10.257  83.082  1.00 16.99           C
ATOM     20  CE1 TYR A 242      12.749  10.585  80.342  1.00 19.53           C
ATOM     21  CE2 TYR A 242      13.930  10.296  82.403  1.00 19.71           C
ATOM     22  CZ  TYR A 242      13.925  10.460  81.023  1.00 14.46           C
ATOM     23  OH  TYR A 242      15.097  10.411  80.319  1.00 19.26           O
ATOM     24  N   PHE A 243      11.008   7.283  83.887  1.00 14.03           N
ATOM     25  CA  PHE A 243      12.282   6.624  84.032  1.00 15.69           C
ATOM     26  C   PHE A 243      12.260   5.122  83.689  1.00 14.39           C
ATOM     27  O   PHE A 243      13.228   4.588  83.143  1.00 13.26           O
ATOM     28  CB  PHE A 243      12.842   6.873  85.443  1.00 23.78           C
ATOM     29  CG  PHE A 243      14.340   6.926  85.505  1.00 36.48           C
ATOM     30  CD1 PHE A 243      15.014   8.099  85.127  1.00 40.06           C
ATOM     31  CD2 PHE A 243      15.084   5.730  85.703  1.00 37.61           C
ATOM     32  CE1 PHE A 243      16.419   8.071  84.892  1.00 51.91           C
ATOM     33  CE2 PHE A 243      16.487   5.674  85.488  1.00 43.85           C
ATOM     34  CZ  PHE A 243      17.162   6.846  85.066  1.00 50.29           C
ATOM     35  N   SER A 244      11.177   4.419  83.969  1.00 11.32           N
ATOM     36  CA  SER A 244      11.177   3.001  83.652  1.00 12.55           C
ATOM     37  C   SER A 244      10.842   2.692  82.200  1.00 19.64           C
ATOM     38  O   SER A 244      10.394   3.561  81.443  1.00 29.23           O
ATOM     39  CB  SER A 244      10.236   2.273  84.589  1.00 10.97           C
ATOM     40  OG  SER A 244      10.855   2.187  85.859  1.00 12.50           O
ATOM     41  N   ARG A 245      11.097   1.467  81.774  1.00 19.05           N
ATOM     42  CA  ARG A 245      10.816   1.115  80.395  1.00 16.46           C
ATOM     43  C   ARG A 245       9.354   0.768  80.250  1.00 19.47           C
ATOM     44  O   ARG A 245       8.748   0.229  81.178  1.00 25.58           O
ATOM     45  CB  ARG A 245      11.685  -0.052  79.952  1.00 15.54           C
ATOM     46  CG  ARG A 245      11.954   0.020  78.461  1.00 15.90           C
ATOM     47  CD  ARG A 245      13.086  -0.821  78.015  1.00 10.00           C
ATOM     48  NE  ARG A 245      12.777  -2.229  78.153  1.00 10.12           N
ATOM     49  CZ  ARG A 245      13.322  -3.192  77.413  1.00 10.00           C
ATOM     50  NH1 ARG A 245      14.611  -3.194  77.185  1.00 11.51           N
ATOM     51  NH2 ARG A 245      12.668  -4.312  77.165  1.00 17.94           N
ATOM     52  N   PRO A 246       8.760   1.058  79.073  1.00 21.45           N
ATOM     53  CA  PRO A 246       7.292   1.001  78.976  1.00 18.50           C
ATOM     54  C   PRO A 246       6.729  -0.394  79.086  1.00 12.06           C
ATOM     55  O   PRO A 246       5.584  -0.567  79.495  1.00 17.63           O
ATOM     56  CB  PRO A 246       7.001   1.640  77.626  1.00 10.00           C
ATOM     57  CG  PRO A 246       8.059   2.654  77.531  1.00 10.00           C
ATOM     58  CD  PRO A 246       9.298   1.927  78.020  1.00 16.74           C
TER      59      PRO A 246
ATOM     60  N   ARG A 259       1.249   5.537  81.693  1.00 17.08           N
ATOM     61  CA  ARG A 259       1.636   6.743  81.000  1.00 14.37           C
ATOM     62  C   ARG A 259       0.569   7.141  79.969  1.00 17.46           C
ATOM     63  O   ARG A 259       0.261   8.334  79.785  1.00 16.17           O
ATOM     64  CB  ARG A 259       2.991   6.532  80.338  1.00 11.67           C
ATOM     65  CG  ARG A 259       4.141   6.452  81.348  1.00 16.10           C
ATOM     66  CD  ARG A 259       5.415   5.942  80.717  1.00 18.66           C
ATOM     67  NE  ARG A 259       6.661   6.323  81.408  1.00 23.10           N
ATOM     68  CZ  ARG A 259       7.770   5.577  81.354  1.00 22.20           C
ATOM     69  NH1 ARG A 259       8.087   4.949  80.237  1.00 26.92           N
ATOM     70  NH2 ARG A 259       8.605   5.514  82.369  1.00 16.48           N
TER      71      ARG A 259
ATOM     72  N   PRO A 281       9.809  11.309  70.939  1.00 20.31           N
ATOM     73  CA  PRO A 281      10.476  10.023  71.140  1.00 18.72           C
ATOM     74  C   PRO A 281      11.744  10.207  71.946  1.00 20.96           C
ATOM     75  O   PRO A 281      12.567  11.083  71.652  1.00 26.22           O
ATOM     76  CB  PRO A 281      10.744   9.562  69.722  1.00 16.25           C
ATOM     77  CG  PRO A 281      10.864  10.840  68.939  1.00 11.35           C
ATOM     78  CD  PRO A 281       9.990  11.836  69.570  1.00 17.08           C
ATOM     79  N   ASP A 282      11.919   9.373  72.966  1.00 26.15           N
ATOM     80  CA  ASP A 282      10.971   8.316  73.312  1.00 18.67           C
ATOM     81  C   ASP A 282      10.315   8.567  74.631  1.00 16.71           C
ATOM     82  O   ASP A 282       9.518   7.755  75.076  1.00 20.87           O
ATOM     83  CB  ASP A 282      11.689   6.976  73.394  1.00 18.21           C
ATOM     84  CG  ASP A 282      12.386   6.615  72.099  1.00 24.27           C
ATOM     85  OD1 ASP A 282      11.853   6.980  71.031  1.00 34.33           O
ATOM     86  OD2 ASP A 282      13.465   5.992  72.132  1.00 32.84           O
ATOM     87  N   SER A 283      10.604   9.715  75.229  1.00 15.50           N
ATOM     88  CA  SER A 283      10.171  10.000  76.569  1.00 15.32           C
ATOM     89  C   SER A 283       8.664  10.009  76.680  1.00 18.23           C
ATOM     90  O   SER A 283       8.143   9.635  77.722  1.00 24.86           O
ATOM     91  CB  SER A 283      10.718  11.339  77.045  1.00 13.04           C
ATOM     92  OG  SER A 283      11.122  12.143  75.943  1.00 23.65           O
TER      93      SER A 283
ATOM     94  N   LYS A 305      13.486  11.299  66.524  1.00 20.56           N
ATOM     95  CA  LYS A 305      14.742  11.266  67.272  1.00 23.21           C
ATOM     96  C   LYS A 305      15.738  10.497  66.438  1.00 25.35           C
ATOM     97  O   LYS A 305      15.505   9.340  66.088  1.00 26.42           O
ATOM     98  CB  LYS A 305      14.568  10.562  68.642  1.00 20.75           C
ATOM     99  CG  LYS A 305      15.830  10.581  69.526  1.00 26.65           C
ATOM    100  CD  LYS A 305      15.660   9.889  70.923  1.00 33.24           C
ATOM    101  CE  LYS A 305      15.897   8.341  70.872  1.00 36.30           C
ATOM    102  NZ  LYS A 305      16.127   7.682  72.197  1.00 22.91           N
TER     103      LYS A 305
ATOM    104  N   LYS A 328      19.478  15.887  68.029  1.00 30.46           N
ATOM    105  CA  LYS A 328      18.877  14.616  68.339  1.00 32.58           C
ATOM    106  C   LYS A 328      17.505  14.542  67.703  1.00 31.52           C
ATOM    107  O   LYS A 328      17.099  13.492  67.189  1.00 28.39           O
ATOM    108  CB  LYS A 328      18.774  14.418  69.851  1.00 35.96           C
ATOM    109  CG  LYS A 328      18.712  12.954  70.259  1.00 40.95           C
ATOM    110  CD  LYS A 328      18.657  12.790  71.788  1.00 54.09           C
ATOM    111  CE  LYS A 328      18.777  11.310  72.204  1.00 55.34           C
ATOM    112  NZ  LYS A 328      18.767  11.072  73.673  1.00 51.94           N
TER     113      LYS A 328
ATOM    114  N   ILE B 304       8.498  -4.046  71.966  1.00 11.14           N
ATOM    115  CA  ILE B 304       9.568  -3.108  72.278  1.00 13.64           C
ATOM    116  C   ILE B 304      10.817  -3.565  71.576  1.00 14.74           C
ATOM    117  O   ILE B 304      11.098  -4.781  71.554  1.00 13.83           O
ATOM    118  CB  ILE B 304       9.829  -3.011  73.848  1.00 12.91           C
ATOM    119  CG1 ILE B 304       8.601  -2.382  74.515  1.00 13.67           C
ATOM    120  CG2 ILE B 304      11.049  -2.073  74.178  1.00 10.24           C
ATOM    121  CD1 ILE B 304       8.408  -0.842  74.256  1.00 10.00           C
ATOM    122  N   LYS B 305      11.516  -2.609  70.952  1.00 15.07           N
ATOM    123  CA  LYS B 305      12.811  -2.885  70.317  1.00 18.59           C
ATOM    124  C   LYS B 305      13.908  -2.376  71.247  1.00 21.72           C
ATOM    125  O   LYS B 305      13.939  -1.185  71.589  1.00 20.87           O
ATOM    126  CB  LYS B 305      12.933  -2.161  68.959  1.00 18.21           C
ATOM    127  CG  LYS B 305      14.232  -2.489  68.190  1.00 22.14           C
ATOM    128  CD  LYS B 305      14.364  -1.797  66.801  1.00 35.03           C
ATOM    129  CE  LYS B 305      14.945  -0.352  66.879  1.00 32.33           C
ATOM    130  NZ  LYS B 305      15.418   0.227  65.575  1.00 33.47           N
ATOM    131  N   ASN B 306      14.798  -3.260  71.672  1.00 22.58           N
ATOM    132  CA  ASN B 306      15.930  -2.802  72.418  1.00 30.03           C
ATOM    133  C   ASN B 306      16.846  -1.862  71.636  1.00 33.29           C
ATOM    134  O   ASN B 306      17.479  -2.260  70.654  1.00 32.87           O
ATOM    135  CB  ASN B 306      16.729  -3.958  72.966  1.00 35.81           C
ATOM    136  CG  ASN B 306      17.704  -3.506  74.037  1.00 45.13           C
ATOM    137  OD1 ASN B 306      18.337  -2.450  73.911  1.00 46.93           O
ATOM    138  ND2 ASN B 306      17.727  -4.215  75.150  1.00 46.68           N
ATOM    139  N   ARG B 307      17.011  -0.663  72.195  1.00 39.14           N
ATOM    140  CA  ARG B 307      17.698   0.479  71.580  1.00 43.05           C
ATOM    141  C   ARG B 307      19.213   0.247  71.392  1.00 44.01           C
ATOM    142  O   ARG B 307      19.887   1.025  70.701  1.00 42.44           O
ATOM    143  CB  ARG B 307      17.451   1.735  72.461  1.00 42.92           C
ATOM    144  CG  ARG B 307      18.067   3.060  71.974  1.00 48.31           C
ATOM    145  CD  ARG B 307      17.920   4.163  73.038  1.00 46.42           C
ATOM    146  NE  ARG B 307      16.728   3.953  73.863  1.00 41.58           N
ATOM    147  CZ  ARG B 307      16.165   4.887  74.630  1.00 42.79           C
ATOM    148  NH1 ARG B 307      16.826   5.405  75.657  1.00 40.77           N
ATOM    149  NH2 ARG B 307      14.866   5.127  74.525  1.00 39.95           N
TER     150      ARG B 307
HETATM  151 MG   MG  A 469      10.200  13.538  77.333  1.00 10.13          Mg
HETATM  152  P   5GP A 467      14.551  19.675  79.995  1.00 20.10           P
HETATM  153  O1P 5GP A 467      15.341  20.320  78.890  1.00 16.35           O
HETATM  154  O2P 5GP A 467      15.376  19.598  81.223  1.00 20.75           O
HETATM  155  O3P 5GP A 467      13.298  20.478  80.244  1.00 16.29           O
HETATM  156  O5' 5GP A 467      14.135  18.203  79.614  1.00 10.00           O
HETATM  157  C5' 5GP A 467      12.905  17.656  80.048  1.00 10.00           C
HETATM  158  C4' 5GP A 467      12.782  16.290  79.479  1.00 14.71           C
HETATM  159  O4' 5GP A 467      14.044  15.678  79.751  1.00 17.99           O
HETATM  160  C3' 5GP A 467      11.738  15.326  80.024  1.00 20.20           C
HETATM  161  O3' 5GP A 467      10.672  15.291  79.050  1.00 17.51           O
HETATM  162  C2' 5GP A 467      12.389  13.953  79.822  1.00 17.48           C
HETATM  163  O2' 5GP A 467      11.901  13.443  78.576  1.00 13.31           O
HETATM  164  C1' 5GP A 467      13.871  14.284  79.745  1.00 23.50           C
HETATM  165  N9  5GP A 467      14.752  13.767  80.787  1.00 34.81           N
HETATM  166  C8  5GP A 467      16.012  13.258  80.637  1.00 38.76           C
HETATM  167  N7  5GP A 467      16.550  12.869  81.771  1.00 34.23           N
HETATM  168  C5  5GP A 467      15.579  13.152  82.686  1.00 37.59           C
HETATM  169  C6  5GP A 467      15.574  12.952  84.082  1.00 49.13           C
HETATM  170  O6  5GP A 467      16.468  12.454  84.794  1.00 54.13           O
HETATM  171  N1  5GP A 467      14.375  13.385  84.649  1.00 52.73           N
HETATM  172  C2  5GP A 467      13.326  13.934  83.946  1.00 45.40           C
HETATM  173  N2  5GP A 467      12.262  14.313  84.638  1.00 59.43           N
HETATM  174  N3  5GP A 467      13.307  14.106  82.654  1.00 41.04           N
HETATM  175  C4  5GP A 467      14.453  13.698  82.121  1.00 38.22           C
HETATM  203  O   HOH A 470      11.321  15.117  76.533  1.00 11.71           O
CONECT   91  151
CONECT   92  151
CONECT  151  161  163  203   91
CONECT  151   92
CONECT  164  159  162  165
CONECT  172  171  173  174
CONECT  162  160  163  164
CONECT  160  158  161  162
CONECT  175  165  168  174
CONECT  158  157  159  160
CONECT  168  167  169  175
CONECT  157  156  158
CONECT  169  168  170  171
CONECT  166  165  167
CONECT  171  169  172
CONECT  173  172
CONECT  174  172  175
CONECT  167  166  168
CONECT  165  164  166  175
CONECT  153  152
CONECT  163  162
CONECT  163  151
CONECT  154  152
CONECT  161  160
CONECT  161  151
CONECT  155  152
CONECT  159  158  164
CONECT  156  152  157
CONECT  170  169
CONECT  152  153  154  155  156
CONECT  192  187  190  193
CONECT  200  199  201
CONECT  190  188  191  192
CONECT  188  186  189  190
CONECT  202  193  196  201
CONECT  186  185  187  188
CONECT  196  195  197  202
CONECT  185  184  186
CONECT  197  196  198  199
CONECT  194  193  195
CONECT  199  197  200
CONECT  201  200  202
CONECT  198  197
CONECT  195  194  196
CONECT  193  192  194  202
CONECT  181  180
CONECT  177  176
CONECT  191  190
CONECT  182  180
CONECT  178  176
CONECT  189  188
CONECT  183  176  180
CONECT  179  176
CONECT  187  186  192
CONECT  184  180  185
CONECT  180  181  182  183  184
CONECT  176  177  178  179  183
CONECT  203  151
END
