# Supplementary material for: Scaffold repositioning of spiro-acridine derivatives as fungi chitinase inhibitor by target fishing and in vitro studies
Source: Sci Rep. 2023 May 5;13:7320. doi: 10.1038/s41598-023-33279-9 (PMC10163251; doi:10.1038/s41598-023-33279-9)
Supplement: Supplementary file 2 — Supplementary Information 2. [file 41598_2023_33279_MOESM2_ESM.zip › PDBQT_TARGETS_ALL/1ax0_XYP.pdb]

HEADER    LECTIN                                  24-OCT-97   1AX0              
TITLE     ERYTHRINA CORALLODENDRON LECTIN IN COMPLEX WITH N-ACTYLGALACTOSAMINE  
COMPND    MOL_ID: 1;                                                            
COMPND   2 MOLECULE: LECTIN;                                                    
COMPND   3 CHAIN: A                                                             
SOURCE    MOL_ID: 1;                                                            
SOURCE   2 ORGANISM_SCIENTIFIC: ERYTHRINA CORALLODENDRON;                       
SOURCE   3 ORGANISM_TAXID: 3843                                                 
KEYWDS    LECTIN, GLYCOPROTEIN                                                  
EXPDTA    X-RAY DIFFRACTION                                                     
AUTHOR    B.SHAANAN,S.ELGAVISH                                                  
REVDAT   3   13-JUL-11 1AX0    1       VERSN                                    
REVDAT   2   24-FEB-09 1AX0    1       VERSN                                    
REVDAT   1   06-MAY-98 1AX0    0                                                
JRNL        AUTH   S.ELGAVISH,B.SHAANAN                                         
JRNL        TITL   STRUCTURES OF THE ERYTHRINA CORALLODENDRON LECTIN AND OF ITS 
JRNL        TITL 2 COMPLEXES WITH MONO- AND DISACCHARIDES.                      
JRNL        REF    J.MOL.BIOL.                   V. 277   917 1998              
JRNL        REFN                   ISSN 0022-2836                               
JRNL        PMID   9545381                                                      
JRNL        DOI    10.1006/JMBI.1998.1664                                       
REMARK   2                                                                      
REMARK   2 RESOLUTION.    1.90 ANGSTROMS.                                       
REMARK   3                                                                      
REMARK   3 REFINEMENT.                                                          
REMARK   3   PROGRAM     : CNS 0.1, X-PLOR                                      
REMARK   3   AUTHORS     : BRUNGER,ADAMS,CLORE,DELANO,GROS,GROSSE-              
REMARK   3               : KUNSTLEVE,JIANG,KUSZEWSKI,NILGES,PANNU,              
REMARK   3               : READ,RICE,SIMONSON,WARREN,BRUNGER                    
REMARK   3                                                                      
REMARK   3  REFINEMENT TARGET : NULL                                            
REMARK   3                                                                      
REMARK   3  DATA USED IN REFINEMENT.                                            
REMARK   3   RESOLUTION RANGE HIGH (ANGSTROMS) : 1.90                           
REMARK   3   RESOLUTION RANGE LOW  (ANGSTROMS) : 6.00                           
REMARK   3   DATA CUTOFF            (SIGMA(F)) : 0.000                          
REMARK   3   DATA CUTOFF HIGH         (ABS(F)) : NULL                           
REMARK   3   DATA CUTOFF LOW          (ABS(F)) : NULL                           
REMARK   3   COMPLETENESS (WORKING+TEST)   (%) : 99.1                           
REMARK   3   NUMBER OF REFLECTIONS             : 30841                          
REMARK   3                                                                      
REMARK   3  FIT TO DATA USED IN REFINEMENT.                                     
REMARK   3   CROSS-VALIDATION METHOD          : THROUGHOUT                      
REMARK   3   FREE R VALUE TEST SET SELECTION  : RANDOM                          
REMARK   3   R VALUE            (WORKING SET) : 0.180                           
REMARK   3   FREE R VALUE                     : 0.200                           
REMARK   3   FREE R VALUE TEST SET SIZE   (%) : 3.100                           
REMARK   3   FREE R VALUE TEST SET COUNT      : 939                             
REMARK   3   ESTIMATED ERROR OF FREE R VALUE  : 0.006                           
REMARK   3                                                                      
REMARK   3  FIT IN THE HIGHEST RESOLUTION BIN.                                  
REMARK   3   TOTAL NUMBER OF BINS USED           : 10                           
REMARK   3   BIN RESOLUTION RANGE HIGH       (A) : 1.90                         
REMARK   3   BIN RESOLUTION RANGE LOW        (A) : 1.97                         
REMARK   3   BIN COMPLETENESS (WORKING+TEST) (%) : 85.30                        
REMARK   3   REFLECTIONS IN BIN    (WORKING SET) : 2497                         
REMARK   3   BIN R VALUE           (WORKING SET) : 0.2170                       
REMARK   3   BIN FREE R VALUE                    : 0.2240                       
REMARK   3   BIN FREE R VALUE TEST SET SIZE  (%) : 3.00                         
REMARK   3   BIN FREE R VALUE TEST SET COUNT     : 76                           
REMARK   3   ESTIMATED ERROR OF BIN FREE R VALUE : 0.026                        
REMARK   3                                                                      
REMARK   3  NUMBER OF NON-HYDROGEN ATOMS USED IN REFINEMENT.                    
REMARK   3   PROTEIN ATOMS            : 1855                                    
REMARK   3   NUCLEIC ACID ATOMS       : 0                                       
REMARK   3   HETEROGEN ATOMS          : 97                                      
REMARK   3   SOLVENT ATOMS            : 167                                     
REMARK   3                                                                      
REMARK   3  B VALUES.                                                           
REMARK   3   FROM WILSON PLOT           (A**2) : 21.80                          
REMARK   3   MEAN B VALUE      (OVERALL, A**2) : 25.10                          
REMARK   3   OVERALL ANISOTROPIC B VALUE.                                       
REMARK   3    B11 (A**2) : -2.95000                                             
REMARK   3    B22 (A**2) : 1.56000                                              
REMARK   3    B33 (A**2) : 1.39000                                              
REMARK   3    B12 (A**2) : 0.00000                                              
REMARK   3    B13 (A**2) : 0.49000                                              
REMARK   3    B23 (A**2) : 0.00000                                              
REMARK   3                                                                      
REMARK   3  ESTIMATED COORDINATE ERROR.                                         
REMARK   3   ESD FROM LUZZATI PLOT        (A) : 0.19                            
REMARK   3   ESD FROM SIGMAA              (A) : 0.07                            
REMARK   3   LOW RESOLUTION CUTOFF        (A) : 5.00                            
REMARK   3                                                                      
REMARK   3  CROSS-VALIDATED ESTIMATED COORDINATE ERROR.                         
REMARK   3   ESD FROM C-V LUZZATI PLOT    (A) : 0.19                            
REMARK   3   ESD FROM C-V SIGMAA          (A) : 0.08                            
REMARK   3                                                                      
REMARK   3  RMS DEVIATIONS FROM IDEAL VALUES.                                   
REMARK   3   BOND LENGTHS                 (A) : 0.005                           
REMARK   3   BOND ANGLES            (DEGREES) : 1.40                            
REMARK   3   DIHEDRAL ANGLES        (DEGREES) : 27.00                           
REMARK   3   IMPROPER ANGLES        (DEGREES) : 1.20                            
REMARK   3                                                                      
REMARK   3  ISOTROPIC THERMAL MODEL : RESTRAINED                                
REMARK   3                                                                      
REMARK   3  ISOTROPIC THERMAL FACTOR RESTRAINTS.    RMS    SIGMA                
REMARK   3   MAIN-CHAIN BOND              (A**2) : 1.350 ; 1.500                
REMARK   3   MAIN-CHAIN ANGLE             (A**2) : 2.080 ; 2.000                
REMARK   3   SIDE-CHAIN BOND              (A**2) : 2.440 ; 2.000                
REMARK   3   SIDE-CHAIN ANGLE             (A**2) : 3.650 ; 2.500                
REMARK   3                                                                      
REMARK   3  BULK SOLVENT MODELING.                                              
REMARK   3   METHOD USED : NULL                                                 
REMARK   3   KSOL        : NULL                                                 
REMARK   3   BSOL        : NULL                                                 
REMARK   3                                                                      
REMARK   3  NCS MODEL : NULL                                                    
REMARK   3                                                                      
REMARK   3  NCS RESTRAINTS.                         RMS   SIGMA/WEIGHT          
REMARK   3   GROUP  1  POSITIONAL            (A) : NULL  ; NULL                 
REMARK   3   GROUP  1  B-FACTOR           (A**2) : NULL  ; NULL                 
REMARK   3                                                                      
REMARK   3  PARAMETER FILE  1  : PARAM19X.PRO                                   
REMARK   3  PARAMETER FILE  2  : CARBOHYDRATE.PARAM                             
REMARK   3  PARAMETER FILE  3  : PARHCSDX.PRO                                   
REMARK   3  PARAMETER FILE  4  : NULL                                           
REMARK   3  TOPOLOGY FILE  1   : TOPH19X.PRO                                    
REMARK   3  TOPOLOGY FILE  2   : CARBOHYDRATE.TOP                               
REMARK   3  TOPOLOGY FILE  3   : TOPHCSDX.PRO                                   
REMARK   3  TOPOLOGY FILE  4   : NULL                                           
REMARK   3                                                                      
REMARK   3  OTHER REFINEMENT REMARKS: NULL                                      
REMARK   4                                                                      
REMARK   4 1AX0 COMPLIES WITH FORMAT V. 3.15, 01-DEC-08                         
REMARK 100                                                                      
REMARK 100 THIS ENTRY HAS BEEN PROCESSED BY BNL.                                
REMARK 200                                                                      
REMARK 200 EXPERIMENTAL DETAILS                                                 
REMARK 200  EXPERIMENT TYPE                : X-RAY DIFFRACTION                  
REMARK 200  DATE OF DATA COLLECTION        : NOV-94                             
REMARK 200  TEMPERATURE           (KELVIN) : 298                                
REMARK 200  PH                             : 7.                                 
REMARK 200  NUMBER OF CRYSTALS USED        : 1                                  
REMARK 200                                                                      
REMARK 200  SYNCHROTRON              (Y/N) : N                                  
REMARK 200  RADIATION SOURCE               : ROTATING ANODE                     
REMARK 200  BEAMLINE                       : NULL                               
REMARK 200  X-RAY GENERATOR MODEL          : RIGAKU RUH3R                       
REMARK 200  MONOCHROMATIC OR LAUE    (M/L) : M                                  
REMARK 200  WAVELENGTH OR RANGE        (A) : 1.5418                             
REMARK 200  MONOCHROMATOR                  : NI FILTER                          
REMARK 200  OPTICS                         : FRANCKS MIRRORS (SUPPER 2 X 6 CM   
REMARK 200                                   MIRRORS)                           
REMARK 200                                                                      
REMARK 200  DETECTOR TYPE                  : IMAGE PLATE                        
REMARK 200  DETECTOR MANUFACTURER          : RIGAKU                             
REMARK 200  INTENSITY-INTEGRATION SOFTWARE : DENZO                              
REMARK 200  DATA SCALING SOFTWARE          : SCALEPACK                          
REMARK 200                                                                      
REMARK 200  NUMBER OF UNIQUE REFLECTIONS   : 30859                              
REMARK 200  RESOLUTION RANGE HIGH      (A) : 1.900                              
REMARK 200  RESOLUTION RANGE LOW       (A) : 20.000                             
REMARK 200  REJECTION CRITERIA  (SIGMA(I)) : NULL                               
REMARK 200                                                                      
REMARK 200 OVERALL.                                                             
REMARK 200  COMPLETENESS FOR RANGE     (%) : 98.6                               
REMARK 200  DATA REDUNDANCY                : 4.000                              
REMARK 200  R MERGE                    (I) : 0.04900                            
REMARK 200  R SYM                      (I) : 0.04900                            
REMARK 200  <I/SIGMA(I)> FOR THE DATA SET  : 30.0000                            
REMARK 200                                                                      
REMARK 200 IN THE HIGHEST RESOLUTION SHELL.                                     
REMARK 200  HIGHEST RESOLUTION SHELL, RANGE HIGH (A) : 1.90                     
REMARK 200  HIGHEST RESOLUTION SHELL, RANGE LOW  (A) : 1.97                     
REMARK 200  COMPLETENESS FOR SHELL     (%) : 96.7                               
REMARK 200  DATA REDUNDANCY IN SHELL       : 3.80                               
REMARK 200  R MERGE FOR SHELL          (I) : 0.04900                            
REMARK 200  R SYM FOR SHELL            (I) : 0.14500                            
REMARK 200  <I/SIGMA(I)> FOR SHELL         : 8.000                              
REMARK 200                                                                      
REMARK 200 DIFFRACTION PROTOCOL: NULL                                           
REMARK 200 METHOD USED TO DETERMINE THE STRUCTURE: DIFFERENCE FOURIER FROM      
REMARK 200  PREVIOUSLY DETERMINED, RELATED STRUCTURE                            
REMARK 200 SOFTWARE USED: X-PLOR                                                
REMARK 200 STARTING MODEL: UNLIGANDED ECORL                                     
REMARK 200                                                                      
REMARK 200 REMARK: NULL                                                         
REMARK 280                                                                      
REMARK 280 CRYSTAL                                                              
REMARK 280 SOLVENT CONTENT, VS   (%): 67.90                                     
REMARK 280 MATTHEWS COEFFICIENT, VM (ANGSTROMS**3/DA): 3.83                     
REMARK 280                                                                      
REMARK 280 CRYSTALLIZATION CONDITIONS: PH 7.                                    
REMARK 290                                                                      
REMARK 290 CRYSTALLOGRAPHIC SYMMETRY                                            
REMARK 290 SYMMETRY OPERATORS FOR SPACE GROUP: C 1 2 1                          
REMARK 290                                                                      
REMARK 290      SYMOP   SYMMETRY                                                
REMARK 290     NNNMMM   OPERATOR                                                
REMARK 290       1555   X,Y,Z                                                   
REMARK 290       2555   -X,Y,-Z                                                 
REMARK 290       3555   X+1/2,Y+1/2,Z                                           
REMARK 290       4555   -X+1/2,Y+1/2,-Z                                         
REMARK 290                                                                      
REMARK 290     WHERE NNN -> OPERATOR NUMBER                                     
REMARK 290           MMM -> TRANSLATION VECTOR                                  
REMARK 290                                                                      
REMARK 290 CRYSTALLOGRAPHIC SYMMETRY TRANSFORMATIONS                            
REMARK 290 THE FOLLOWING TRANSFORMATIONS OPERATE ON THE ATOM/HETATM             
REMARK 290 RECORDS IN THIS ENTRY TO PRODUCE CRYSTALLOGRAPHICALLY                
REMARK 290 RELATED MOLECULES.                                                   
REMARK 290   SMTRY1   1  1.000000  0.000000  0.000000        0.00000            
REMARK 290   SMTRY2   1  0.000000  1.000000  0.000000        0.00000            
REMARK 290   SMTRY3   1  0.000000  0.000000  1.000000        0.00000            
REMARK 290   SMTRY1   2 -1.000000  0.000000  0.000000        0.00000            
REMARK 290   SMTRY2   2  0.000000  1.000000  0.000000        0.00000            
REMARK 290   SMTRY3   2  0.000000  0.000000 -1.000000        0.00000            
REMARK 290   SMTRY1   3  1.000000  0.000000  0.000000       42.11000            
REMARK 290   SMTRY2   3  0.000000  1.000000  0.000000       36.49000            
REMARK 290   SMTRY3   3  0.000000  0.000000  1.000000        0.00000            
REMARK 290   SMTRY1   4 -1.000000  0.000000  0.000000       42.11000            
REMARK 290   SMTRY2   4  0.000000  1.000000  0.000000       36.49000            
REMARK 290   SMTRY3   4  0.000000  0.000000 -1.000000        0.00000            
REMARK 290                                                                      
REMARK 290 REMARK: NULL                                                         
REMARK 300                                                                      
REMARK 300 BIOMOLECULE: 1                                                       
REMARK 300 SEE REMARK 350 FOR THE AUTHOR PROVIDED AND/OR PROGRAM                
REMARK 300 GENERATED ASSEMBLY INFORMATION FOR THE STRUCTURE IN                  
REMARK 300 THIS ENTRY. THE REMARK MAY ALSO PROVIDE INFORMATION ON               
REMARK 300 BURIED SURFACE AREA.                                                 
REMARK 350                                                                      
REMARK 350 COORDINATES FOR A COMPLETE MULTIMER REPRESENTING THE KNOWN           
REMARK 350 BIOLOGICALLY SIGNIFICANT OLIGOMERIZATION STATE OF THE                
REMARK 350 MOLECULE CAN BE GENERATED BY APPLYING BIOMT TRANSFORMATIONS          
REMARK 350 GIVEN BELOW.  BOTH NON-CRYSTALLOGRAPHIC AND                          
REMARK 350 CRYSTALLOGRAPHIC OPERATIONS ARE GIVEN.                               
REMARK 350                                                                      
REMARK 350 BIOMOLECULE: 1                                                       
REMARK 350 AUTHOR DETERMINED BIOLOGICAL UNIT: DIMERIC                           
REMARK 350 APPLY THE FOLLOWING TO CHAINS: A                                     
REMARK 350   BIOMT1   1  1.000000  0.000000  0.000000        0.00000            
REMARK 350   BIOMT2   1  0.000000  1.000000  0.000000        0.00000            
REMARK 350   BIOMT3   1  0.000000  0.000000  1.000000        0.00000            
REMARK 350   BIOMT1   2 -1.000000  0.000000  0.000000      -28.22084            
REMARK 350   BIOMT2   2  0.000000  1.000000  0.000000        0.00000            
REMARK 350   BIOMT3   2  0.000000  0.000000 -1.000000       65.43372            
REMARK 375                                                                      
REMARK 375 SPECIAL POSITION                                                     
REMARK 375 THE FOLLOWING ATOMS ARE FOUND TO BE WITHIN 0.15 ANGSTROMS            
REMARK 375 OF A SYMMETRY RELATED ATOM AND ARE ASSUMED TO BE ON SPECIAL          
REMARK 375 POSITIONS.                                                           
REMARK 375                                                                      
REMARK 375 ATOM RES CSSEQI                                                      
REMARK 375      HOH A 597  LIES ON A SPECIAL POSITION.                          
REMARK 500                                                                      
REMARK 500 GEOMETRY AND STEREOCHEMISTRY                                         
REMARK 500 SUBTOPIC: TORSION ANGLES                                             
REMARK 500                                                                      
REMARK 500 TORSION ANGLES OUTSIDE THE EXPECTED RAMACHANDRAN REGIONS:            
REMARK 500 (M=MODEL NUMBER; RES=RESIDUE NAME; C=CHAIN IDENTIFIER;               
REMARK 500 SSEQ=SEQUENCE NUMBER; I=INSERTION CODE).                             
REMARK 500                                                                      
REMARK 500 STANDARD TABLE:                                                      
REMARK 500 FORMAT:(10X,I3,1X,A3,1X,A1,I4,A1,4X,F7.2,3X,F7.2)                    
REMARK 500                                                                      
REMARK 500 EXPECTED VALUES: GJ KLEYWEGT AND TA JONES (1996). PHI/PSI-           
REMARK 500 CHOLOGY: RAMACHANDRAN REVISITED. STRUCTURE 4, 1395 - 1400            
REMARK 500                                                                      
REMARK 500  M RES CSSEQI        PSI       PHI                                   
REMARK 500    ALA A 103     -148.85    -96.27                                   
REMARK 500    TYR A 106     -135.33     53.62                                   
REMARK 500    LEU A 109       19.04     56.86                                   
REMARK 500    VAL A 203      -55.27   -120.39                                   
REMARK 500                                                                      
REMARK 500 REMARK: NULL                                                         
REMARK 525                                                                      
REMARK 525 SOLVENT                                                              
REMARK 525                                                                      
REMARK 525 THE SOLVENT MOLECULES HAVE CHAIN IDENTIFIERS THAT                    
REMARK 525 INDICATE THE POLYMER CHAIN WITH WHICH THEY ARE MOST                  
REMARK 525 CLOSELY ASSOCIATED. THE REMARK LISTS ALL THE SOLVENT                 
REMARK 525 MOLECULES WHICH ARE MORE THAN 5A AWAY FROM THE                       
REMARK 525 NEAREST POLYMER CHAIN (M = MODEL NUMBER;                             
REMARK 525 RES=RESIDUE NAME; C=CHAIN IDENTIFIER; SSEQ=SEQUENCE                  
REMARK 525 NUMBER; I=INSERTION CODE):                                           
REMARK 525                                                                      
REMARK 525  M RES CSSEQI                                                        
REMARK 525    HOH A 576        DISTANCE =  6.86 ANGSTROMS                       
REMARK 525    HOH A 604        DISTANCE =  6.69 ANGSTROMS                       
REMARK 525    HOH A 605        DISTANCE =  5.22 ANGSTROMS                       
REMARK 525    HOH A 610        DISTANCE =  8.30 ANGSTROMS                       
REMARK 525    HOH A 612        DISTANCE =  9.74 ANGSTROMS                       
REMARK 525    HOH A 615        DISTANCE =  5.82 ANGSTROMS                       
REMARK 525    HOH A 647        DISTANCE =  5.20 ANGSTROMS                       
REMARK 615                                                                      
REMARK 615 ZERO OCCUPANCY ATOM                                                  
REMARK 615 THE FOLLOWING RESIDUES HAVE ATOMS MODELED WITH ZERO                  
REMARK 615 OCCUPANCY. THE LOCATION AND PROPERTIES OF THESE ATOMS                
REMARK 615 MAY NOT BE RELIABLE. (M=MODEL NUMBER; RES=RESIDUE NAME;              
REMARK 615 C=CHAIN IDENTIFIER; SSEQ=SEQUENCE NUMBER; I=INSERTION CODE):         
REMARK 615   M RES C SSEQI                                                      
REMARK 615     HOH A  557                                                       
REMARK 615     HOH A  560                                                       
REMARK 615     HOH A  565                                                       
REMARK 615     HOH A  566                                                       
REMARK 615     HOH A  571                                                       
REMARK 615     HOH A  576                                                       
REMARK 615     HOH A  588                                                       
REMARK 615     HOH A  596                                                       
REMARK 615     HOH A  597                                                       
REMARK 615     HOH A  599                                                       
REMARK 615     HOH A  610                                                       
REMARK 615     HOH A  611                                                       
REMARK 615     HOH A  612                                                       
REMARK 615     HOH A  614                                                       
REMARK 620                                                                      
REMARK 620 METAL COORDINATION                                                   
REMARK 620 (M=MODEL NUMBER; RES=RESIDUE NAME; C=CHAIN IDENTIFIER;               
REMARK 620 SSEQ=SEQUENCE NUMBER; I=INSERTION CODE):                             
REMARK 620                                                                      
REMARK 620 COORDINATION ANGLES FOR:  M RES CSSEQI METAL                         
REMARK 620                              MN A 289  MN                            
REMARK 620 N RES CSSEQI ATOM                                                    
REMARK 620 1 GLU A 127   OE2                                                    
REMARK 620 2 ASP A 129   OD2  91.5                                              
REMARK 620 3 ASP A 136   OD1 168.2  93.7                                        
REMARK 620 4 HIS A 142   NE2  90.0  92.7 100.3                                  
REMARK 620 5 HOH A 500   O    84.4  86.3  85.4 174.3                            
REMARK 620 6 HOH A 501   O    90.2 178.2  84.7  86.9  94.2                      
REMARK 620 N                    1     2     3     4     5                       
REMARK 620                                                                      
REMARK 620 COORDINATION ANGLES FOR:  M RES CSSEQI METAL                         
REMARK 620                              CA A 290  CA                            
REMARK 620 N RES CSSEQI ATOM                                                    
REMARK 620 1 PHE A 131   O                                                      
REMARK 620 2 ASN A 133   OD1  91.1                                              
REMARK 620 3 ASP A 136   OD2  79.3  83.4                                        
REMARK 620 4 ASP A 129   OD1  75.5 150.5 118.6                                  
REMARK 620 5 HOH A 503   O    92.9  83.7 164.7  71.1                            
REMARK 620 6 HOH A 502   O   173.5  84.3  95.6 110.6  91.2                      
REMARK 620 7 ASP A 129   OD2 108.6 155.7  86.4  52.3 108.7  74.8                
REMARK 620 N                    1     2     3     4     5     6                 
REMARK 800                                                                      
REMARK 800 SITE                                                                 
REMARK 800 SITE_IDENTIFIER: AC1                                                 
REMARK 800 EVIDENCE_CODE: SOFTWARE                                              
REMARK 800 SITE_DESCRIPTION: BINDING SITE FOR RESIDUE NAG A 301                 
REMARK 800                                                                      
REMARK 800 SITE_IDENTIFIER: AC2                                                 
REMARK 800 EVIDENCE_CODE: SOFTWARE                                              
REMARK 800 SITE_DESCRIPTION: BINDING SITE FOR RESIDUE FUC A 302                 
REMARK 800                                                                      
REMARK 800 SITE_IDENTIFIER: AC3                                                 
REMARK 800 EVIDENCE_CODE: SOFTWARE                                              
REMARK 800 SITE_DESCRIPTION: BINDING SITE FOR RESIDUE NAG A 303                 
REMARK 800                                                                      
REMARK 800 SITE_IDENTIFIER: AC4                                                 
REMARK 800 EVIDENCE_CODE: SOFTWARE                                              
REMARK 800 SITE_DESCRIPTION: BINDING SITE FOR RESIDUE BMA A 304                 
REMARK 800                                                                      
REMARK 800 SITE_IDENTIFIER: AC5                                                 
REMARK 800 EVIDENCE_CODE: SOFTWARE                                              
REMARK 800 SITE_DESCRIPTION: BINDING SITE FOR RESIDUE XYP A 305                 
REMARK 800                                                                      
REMARK 800 SITE_IDENTIFIER: AC6                                                 
REMARK 800 EVIDENCE_CODE: SOFTWARE                                              
REMARK 800 SITE_DESCRIPTION: BINDING SITE FOR RESIDUE MAN A 306                 
REMARK 800                                                                      
REMARK 800 SITE_IDENTIFIER: AC7                                                 
REMARK 800 EVIDENCE_CODE: SOFTWARE                                              
REMARK 800 SITE_DESCRIPTION: BINDING SITE FOR RESIDUE MAN A 307                 
REMARK 800                                                                      
REMARK 800 SITE_IDENTIFIER: AC8                                                 
REMARK 800 EVIDENCE_CODE: SOFTWARE                                              
REMARK 800 SITE_DESCRIPTION: BINDING SITE FOR RESIDUE A2G A 401                 
REMARK 800                                                                      
REMARK 800 SITE_IDENTIFIER: AC9                                                 
REMARK 800 EVIDENCE_CODE: SOFTWARE                                              
REMARK 800 SITE_DESCRIPTION: BINDING SITE FOR RESIDUE MN A 289                  
REMARK 800                                                                      
REMARK 800 SITE_IDENTIFIER: BC1                                                 
REMARK 800 EVIDENCE_CODE: SOFTWARE                                              
REMARK 800 SITE_DESCRIPTION: BINDING SITE FOR RESIDUE CA A 290                  
DBREF  1AX0 A    1   239  UNP    P16404   LEC_ERYCO       27    265             
SEQRES   1 A  239  VAL GLU THR ILE SER PHE SER PHE SER GLU PHE GLU PRO          
SEQRES   2 A  239  GLY ASN ASP ASN LEU THR LEU GLN GLY ALA ALA LEU ILE          
SEQRES   3 A  239  THR GLN SER GLY VAL LEU GLN LEU THR LYS ILE ASN GLN          
SEQRES   4 A  239  ASN GLY MET PRO ALA TRP ASP SER THR GLY ARG THR LEU          
SEQRES   5 A  239  TYR ALA LYS PRO VAL HIS ILE TRP ASP MET THR THR GLY          
SEQRES   6 A  239  THR VAL ALA SER PHE GLU THR ARG PHE SER PHE SER ILE          
SEQRES   7 A  239  GLU GLN PRO TYR THR ARG PRO LEU PRO ALA ASP GLY LEU          
SEQRES   8 A  239  VAL PHE PHE MET GLY PRO THR LYS SER LYS PRO ALA GLN          
SEQRES   9 A  239  GLY TYR GLY TYR LEU GLY ILE PHE ASN ASN SER LYS GLN          
SEQRES  10 A  239  ASP ASN SER TYR GLN THR LEU GLY VAL GLU PHE ASP THR          
SEQRES  11 A  239  PHE SER ASN PRO TRP ASP PRO PRO GLN VAL PRO HIS ILE          
SEQRES  12 A  239  GLY ILE ASP VAL ASN SER ILE ARG SER ILE LYS THR GLN          
SEQRES  13 A  239  PRO PHE GLN LEU ASP ASN GLY GLN VAL ALA ASN VAL VAL          
SEQRES  14 A  239  ILE LYS TYR ASP ALA SER SER LYS ILE LEU HIS ALA VAL          
SEQRES  15 A  239  LEU VAL TYR PRO SER SER GLY ALA ILE TYR THR ILE ALA          
SEQRES  16 A  239  GLU ILE VAL ASP VAL LYS GLN VAL LEU PRO GLU TRP VAL          
SEQRES  17 A  239  ASP VAL GLY LEU SER GLY ALA THR GLY ALA GLN ARG ASP          
SEQRES  18 A  239  ALA ALA GLU THR HIS ASP VAL TYR SER TRP SER PHE GLN          
SEQRES  19 A  239  ALA SER LEU PRO GLU                                          
MODRES 1AX0 ASN A   17  ASN  GLYCOSYLATION SITE                                 
HET    NAG  A 301      14                                                       
HET    FUC  A 302      10                                                       
HET    NAG  A 303      14                                                       
HET    BMA  A 304      11                                                       
HET    XYP  A 305       9                                                       
HET    MAN  A 306      11                                                       
HET    MAN  A 307      11                                                       
HET    A2G  A 401      15                                                       
HET     MN  A 289       1                                                       
HET     CA  A 290       1                                                       
HETNAM     NAG N-ACETYL-D-GLUCOSAMINE                                           
HETNAM     FUC ALPHA-L-FUCOSE                                                   
HETNAM     BMA BETA-D-MANNOSE                                                   
HETNAM     XYP BETA-D-XYLOPYRANOSE                                              
HETNAM     MAN ALPHA-D-MANNOSE                                                  
HETNAM     A2G N-ACETYL-2-DEOXY-2-AMINO-GALACTOSE                               
HETNAM      MN MANGANESE (II) ION                                               
HETNAM      CA CALCIUM ION                                                      
FORMUL   2  NAG    2(C8 H15 N O6)                                               
FORMUL   2  FUC    C6 H12 O5                                                    
FORMUL   2  BMA    C6 H12 O6                                                    
FORMUL   2  XYP    C5 H10 O5                                                    
FORMUL   2  MAN    2(C6 H12 O6)                                                 
FORMUL   3  A2G    C8 H15 N O6                                                  
FORMUL   4   MN    MN 2+                                                        
FORMUL   5   CA    CA 2+                                                        
FORMUL   6  HOH   *167(H2 O)                                                    
LINK         C1  NAG A 301                 ND2 ASN A  17     1555   1555  1.45  
LINK         O3  NAG A 301                 C1  FUC A 302     1555   1555  1.40  
LINK         O4  NAG A 301                 C1  NAG A 303     1555   1555  1.39  
LINK         O4  NAG A 303                 C1  BMA A 304     1555   1555  1.39  
LINK         O2  BMA A 304                 C1B XYP A 305     1555   1555  1.39  
LINK         O3  BMA A 304                 C1  MAN A 306     1555   1555  1.40  
LINK         O6  BMA A 304                 C1  MAN A 307     1555   1555  1.40  
LINK        MN    MN A 289                 OE2 GLU A 127     1555   1555  2.38  
LINK        MN    MN A 289                 OD2 ASP A 129     1555   1555  2.37  
LINK        MN    MN A 289                 OD1 ASP A 136     1555   1555  2.38  
LINK        CA    CA A 290                 O   PHE A 131     1555   1555  2.38  
LINK        CA    CA A 290                 OD1 ASN A 133     1555   1555  2.40  
LINK        MN    MN A 289                 NE2 HIS A 142     1555   1555  2.43  
LINK        MN    MN A 289                 O   HOH A 500     1555   1555  2.46  
LINK        MN    MN A 289                 O   HOH A 501     1555   1555  2.43  
LINK        CA    CA A 290                 OD2 ASP A 136     1555   1555  2.42  
LINK        CA    CA A 290                 OD1 ASP A 129     1555   1555  2.52  
LINK        CA    CA A 290                 O   HOH A 503     1555   1555  2.44  
LINK        CA    CA A 290                 O   HOH A 502     1555   1555  2.44  
LINK        CA    CA A 290                 OD2 ASP A 129     1555   1555  2.41  
CISPEP   1 ARG A   84    PRO A   85          0        -0.47                     
CISPEP   2 ALA A   88    ASP A   89          0        -0.15                     
CISPEP   3 VAL A  140    PRO A  141          0        -0.02                     
SITE     1 AC1  8 PHE A   6  ASP A  16  ASN A  17  TYR A  53                    
SITE     2 AC1  8 FUC A 302  NAG A 303  HOH A 561  HOH A 658                    
SITE     1 AC2  3 LYS A  55  NAG A 301  NAG A 303                               
SITE     1 AC3  7 ASP A  16  NAG A 301  FUC A 302  BMA A 304                    
SITE     2 AC3  7 XYP A 305  MAN A 307  HOH A 561                               
SITE     1 AC4  7 ASP A  16  LEU A  18  THR A  19  NAG A 303                    
SITE     2 AC4  7 XYP A 305  MAN A 306  MAN A 307                               
SITE     1 AC5  6 ASP A  16  ALA A  54  NAG A 303  BMA A 304                    
SITE     2 AC5  6 MAN A 306  HOH A 658                                          
SITE     1 AC6  6 ALA A  54  LYS A  99  BMA A 304  XYP A 305                    
SITE     2 AC6  6 HOH A 520  HOH A 662                                          
SITE     1 AC7  9 GLY A  14  ASN A  15  LEU A  18  THR A  19                    
SITE     2 AC7  9 LEU A  20  NAG A 303  BMA A 304  HOH A 528                    
SITE     3 AC7  9 HOH A 626                                                     
SITE     1 AC8 12 ASP A  89  TYR A 106  GLY A 107  PHE A 131                    
SITE     2 AC8 12 ASN A 133  GLY A 217  ALA A 218  GLN A 219                    
SITE     3 AC8 12 HOH A 527  HOH A 579  HOH A 613  HOH A 642                    
SITE     1 AC9  6 GLU A 127  ASP A 129  ASP A 136  HIS A 142                    
SITE     2 AC9  6 HOH A 500  HOH A 501                                          
SITE     1 BC1  6 ASP A 129  PHE A 131  ASN A 133  ASP A 136                    
SITE     2 BC1  6 HOH A 502  HOH A 503                                          
CRYST1   84.220   72.980   71.260  90.00 113.33  90.00 C 1 2 1       4          
ORIGX1      1.000000  0.000000  0.000000        0.00000                         
ORIGX2      0.000000  1.000000  0.000000        0.00000                         
ORIGX3      0.000000  0.000000  1.000000        0.00000                         
SCALE1      0.011874  0.000000  0.005121        0.00000                         
SCALE2      0.000000  0.013702  0.000000        0.00000                         
SCALE3      0.000000  0.000000  0.015283        0.00000                         
HETATM    1  C1  NAG A 303      -4.673  -5.417   0.409  1.00 27.40           C
HETATM    2  C2  NAG A 303      -5.288  -6.012  -0.852  1.00 26.67           C
HETATM    3  C3  NAG A 303      -5.024  -5.119  -2.065  1.00 27.42           C
HETATM    4  C4  NAG A 303      -5.339  -3.645  -1.781  1.00 28.31           C
HETATM    5  C5  NAG A 303      -4.795  -3.196  -0.416  1.00 30.04           C
HETATM    6  C6  NAG A 303      -5.312  -1.825  -0.025  1.00 31.64           C
HETATM    7  C7  NAG A 303      -5.495  -8.406  -1.045  1.00 30.99           C
HETATM    8  C8  NAG A 303      -4.828  -9.743  -1.322  1.00 31.38           C
HETATM    9  N2  NAG A 303      -4.724  -7.325  -1.097  1.00 27.31           N
HETATM   10  O3  NAG A 303      -5.832  -5.569  -3.146  1.00 27.68           O
HETATM   11  O4  NAG A 303      -4.733  -2.825  -2.802  1.00 29.36           O
HETATM   12  O5  NAG A 303      -5.196  -4.109   0.622  1.00 26.86           O
HETATM   13  O6  NAG A 303      -4.317  -1.077   0.659  1.00 37.63           O
HETATM   14  O7  NAG A 303      -6.696  -8.361  -0.775  1.00 33.43           O
HETATM   15  C1  BMA A 304      -5.444  -2.604  -3.972  1.00 29.86           C
HETATM   16  C2  BMA A 304      -4.881  -1.377  -4.677  1.00 31.33           C
HETATM   17  C3  BMA A 304      -5.683  -1.144  -5.949  1.00 33.20           C
HETATM   18  C4  BMA A 304      -5.597  -2.385  -6.828  1.00 30.00           C
HETATM   19  C5  BMA A 304      -6.009  -3.640  -6.058  1.00 28.76           C
HETATM   20  C6  BMA A 304      -5.688  -4.878  -6.865  1.00 25.99           C
HETATM   21  O2  BMA A 304      -3.502  -1.623  -5.016  1.00 33.85           O
HETATM   22  O3  BMA A 304      -5.147  -0.018  -6.666  1.00 36.61           O
HETATM   23  O4  BMA A 304      -6.446  -2.226  -7.955  1.00 28.62           O
HETATM   24  O5  BMA A 304      -5.275  -3.749  -4.816  1.00 27.44           O
HETATM   25  O6  BMA A 304      -5.878  -6.050  -6.055  1.00 27.47           O
HETATM   35  C1  MAN A 306      -5.955   1.121  -6.679  1.00 41.48           C
HETATM   36  C2  MAN A 306      -5.586   1.986  -7.882  1.00 43.23           C
HETATM   37  C3  MAN A 306      -4.181   2.563  -7.715  1.00 44.69           C
HETATM   38  C4  MAN A 306      -4.032   3.258  -6.364  1.00 45.72           C
HETATM   39  C5  MAN A 306      -4.487   2.341  -5.231  1.00 45.72           C
HETATM   40  C6  MAN A 306      -4.503   3.050  -3.890  1.00 47.80           C
HETATM   41  O2  MAN A 306      -6.527   3.039  -8.024  1.00 44.13           O
HETATM   42  O3  MAN A 306      -3.929   3.499  -8.750  1.00 45.43           O
HETATM   43  O4  MAN A 306      -2.672   3.615  -6.166  1.00 48.50           O
HETATM   44  O5  MAN A 306      -5.826   1.876  -5.483  1.00 43.52           O
HETATM   45  O6  MAN A 306      -4.772   2.142  -2.831  1.00 51.06           O
CONECT    1    2   12
CONECT    2    1    3    9
CONECT    3    2    4   10
CONECT    4    3    5   11
CONECT    5    4    6   12
CONECT    6    5   13
CONECT    7    8    9   14
CONECT    8    7
CONECT    9    2    7
CONECT   10    3
CONECT   11    4   15
CONECT   12    1    5
CONECT   13    6
CONECT   14    7
CONECT   15   11   16   24
CONECT   16   15   17   21
CONECT   17   16   18   22
CONECT   18   17   19   23
CONECT   19   18   20   24
CONECT   20   19   25
CONECT   21   16   26
CONECT   22   17   35
CONECT   23   18
CONECT   24   15   19
CONECT   25   20
CONECT   26   21   27   34
CONECT   27   26   28   31
CONECT   28   27   29   32
CONECT   29   28   30   33
CONECT   30   29   34
CONECT   31   27
CONECT   32   28
CONECT   33   29
CONECT   34   26   30
CONECT   35   22   36   44
CONECT   36   35   37   41
CONECT   37   36   38   42
CONECT   38   37   39   43
CONECT   39   38   40   44
CONECT   40   39   45
CONECT   41   36
CONECT   42   37
CONECT   43   38
CONECT   44   35   39
CONECT   45   40
END
