# Supplementary material for: Scaffold repositioning of spiro-acridine derivatives as fungi chitinase inhibitor by target fishing and in vitro studies
Source: Sci Rep. 2023 May 5;13:7320. doi: 10.1038/s41598-023-33279-9 (PMC10163251; doi:10.1038/s41598-023-33279-9)
Supplement: Supplementary file 2 — Supplementary Information 2. [file 41598_2023_33279_MOESM2_ESM.zip › PDBQT_TARGETS_ALL/1ax2_FUC.pdb]

HEADER    LECTIN                                  24-OCT-97   1AX2              
TITLE     ERYTHRINA CORALLODENDRON LECTIN IN COMPLEX WITH N-ACETYLLACTOSAMINE   
COMPND    MOL_ID: 1;                                                            
COMPND   2 MOLECULE: LECTIN;                                                    
COMPND   3 CHAIN: A                                                             
SOURCE    MOL_ID: 1;                                                            
SOURCE   2 ORGANISM_SCIENTIFIC: ERYTHRINA CORALLODENDRON;                       
SOURCE   3 ORGANISM_TAXID: 3843                                                 
KEYWDS    LECTIN, GLYCOPROTEIN                                                  
EXPDTA    X-RAY DIFFRACTION                                                     
AUTHOR    B.SHAANAN,S.ELGAVISH                                                  
REVDAT   3   13-JUL-11 1AX2    1       VERSN                                    
REVDAT   2   24-FEB-09 1AX2    1       VERSN                                    
REVDAT   1   06-MAY-98 1AX2    0                                                
JRNL        AUTH   S.ELGAVISH,B.SHAANAN                                         
JRNL        TITL   STRUCTURES OF THE ERYTHRINA CORALLODENDRON LECTIN AND OF ITS 
JRNL        TITL 2 COMPLEXES WITH MONO- AND DISACCHARIDES.                      
JRNL        REF    J.MOL.BIOL.                   V. 277   917 1998              
JRNL        REFN                   ISSN 0022-2836                               
JRNL        PMID   9545381                                                      
JRNL        DOI    10.1006/JMBI.1998.1664                                       
REMARK   2                                                                      
REMARK   2 RESOLUTION.    1.95 ANGSTROMS.                                       
REMARK   3                                                                      
REMARK   3 REFINEMENT.                                                          
REMARK   3   PROGRAM     : CNS 0.1, X-PLOR                                      
REMARK   3   AUTHORS     : BRUNGER,ADAMS,CLORE,DELANO,GROS,GROSSE-              
REMARK   3               : KUNSTLEVE,JIANG,KUSZEWSKI,NILGES,PANNU,              
REMARK   3               : READ,RICE,SIMONSON,WARREN,BRUNGER                    
REMARK   3                                                                      
REMARK   3  REFINEMENT TARGET : NULL                                            
REMARK   3                                                                      
REMARK   3  DATA USED IN REFINEMENT.                                            
REMARK   3   RESOLUTION RANGE HIGH (ANGSTROMS) : 1.95                           
REMARK   3   RESOLUTION RANGE LOW  (ANGSTROMS) : 6.00                           
REMARK   3   DATA CUTOFF            (SIGMA(F)) : 0.000                          
REMARK   3   DATA CUTOFF HIGH         (ABS(F)) : 0.000                          
REMARK   3   DATA CUTOFF LOW          (ABS(F)) : 0.0000                         
REMARK   3   COMPLETENESS (WORKING+TEST)   (%) : 96.0                           
REMARK   3   NUMBER OF REFLECTIONS             : 26190                          
REMARK   3                                                                      
REMARK   3  FIT TO DATA USED IN REFINEMENT.                                     
REMARK   3   CROSS-VALIDATION METHOD          : THROUGHOUT                      
REMARK   3   FREE R VALUE TEST SET SELECTION  : RANDOM                          
REMARK   3   R VALUE            (WORKING SET) : 0.169                           
REMARK   3   FREE R VALUE                     : 0.177                           
REMARK   3   FREE R VALUE TEST SET SIZE   (%) : 9.900                           
REMARK   3   FREE R VALUE TEST SET COUNT      : 2604                            
REMARK   3   ESTIMATED ERROR OF FREE R VALUE  : 0.003                           
REMARK   3                                                                      
REMARK   3  FIT IN THE HIGHEST RESOLUTION BIN.                                  
REMARK   3   TOTAL NUMBER OF BINS USED           : 10                           
REMARK   3   BIN RESOLUTION RANGE HIGH       (A) : 1.95                         
REMARK   3   BIN RESOLUTION RANGE LOW        (A) : 2.02                         
REMARK   3   BIN COMPLETENESS (WORKING+TEST) (%) : 60.60                        
REMARK   3   REFLECTIONS IN BIN    (WORKING SET) : 1504                         
REMARK   3   BIN R VALUE           (WORKING SET) : 0.3460                       
REMARK   3   BIN FREE R VALUE                    : 0.3490                       
REMARK   3   BIN FREE R VALUE TEST SET SIZE  (%) : 11.00                        
REMARK   3   BIN FREE R VALUE TEST SET COUNT     : 185                          
REMARK   3   ESTIMATED ERROR OF BIN FREE R VALUE : 0.026                        
REMARK   3                                                                      
REMARK   3  NUMBER OF NON-HYDROGEN ATOMS USED IN REFINEMENT.                    
REMARK   3   PROTEIN ATOMS            : 1855                                    
REMARK   3   NUCLEIC ACID ATOMS       : 0                                       
REMARK   3   HETEROGEN ATOMS          : 108                                     
REMARK   3   SOLVENT ATOMS            : 154                                     
REMARK   3                                                                      
REMARK   3  B VALUES.                                                           
REMARK   3   FROM WILSON PLOT           (A**2) : 25.10                          
REMARK   3   MEAN B VALUE      (OVERALL, A**2) : 27.50                          
REMARK   3   OVERALL ANISOTROPIC B VALUE.                                       
REMARK   3    B11 (A**2) : -2.77000                                             
REMARK   3    B22 (A**2) : 1.91000                                              
REMARK   3    B33 (A**2) : 0.86000                                              
REMARK   3    B12 (A**2) : 0.00000                                              
REMARK   3    B13 (A**2) : -0.12000                                             
REMARK   3    B23 (A**2) : 0.00000                                              
REMARK   3                                                                      
REMARK   3  ESTIMATED COORDINATE ERROR.                                         
REMARK   3   ESD FROM LUZZATI PLOT        (A) : 0.20                            
REMARK   3   ESD FROM SIGMAA              (A) : 0.22                            
REMARK   3   LOW RESOLUTION CUTOFF        (A) : 5.00                            
REMARK   3                                                                      
REMARK   3  CROSS-VALIDATED ESTIMATED COORDINATE ERROR.                         
REMARK   3   ESD FROM C-V LUZZATI PLOT    (A) : 0.20                            
REMARK   3   ESD FROM C-V SIGMAA          (A) : 0.23                            
REMARK   3                                                                      
REMARK   3  RMS DEVIATIONS FROM IDEAL VALUES.                                   
REMARK   3   BOND LENGTHS                 (A) : 0.006                           
REMARK   3   BOND ANGLES            (DEGREES) : 1.50                            
REMARK   3   DIHEDRAL ANGLES        (DEGREES) : 27.20                           
REMARK   3   IMPROPER ANGLES        (DEGREES) : 1.24                            
REMARK   3                                                                      
REMARK   3  ISOTROPIC THERMAL MODEL : RESTRAINED                                
REMARK   3                                                                      
REMARK   3  ISOTROPIC THERMAL FACTOR RESTRAINTS.    RMS    SIGMA                
REMARK   3   MAIN-CHAIN BOND              (A**2) : 1.560 ; 1.500                
REMARK   3   MAIN-CHAIN ANGLE             (A**2) : 2.450 ; 2.000                
REMARK   3   SIDE-CHAIN BOND              (A**2) : 3.340 ; 2.000                
REMARK   3   SIDE-CHAIN ANGLE             (A**2) : 4.930 ; 2.500                
REMARK   3                                                                      
REMARK   3  BULK SOLVENT MODELING.                                              
REMARK   3   METHOD USED : NULL                                                 
REMARK   3   KSOL        : NULL                                                 
REMARK   3   BSOL        : NULL                                                 
REMARK   3                                                                      
REMARK   3  NCS MODEL : NULL                                                    
REMARK   3                                                                      
REMARK   3  NCS RESTRAINTS.                         RMS   SIGMA/WEIGHT          
REMARK   3   GROUP  1  POSITIONAL            (A) : NULL  ; NULL                 
REMARK   3   GROUP  1  B-FACTOR           (A**2) : NULL  ; NULL                 
REMARK   3                                                                      
REMARK   3  PARAMETER FILE  1  : PARAM19X.PRO                                   
REMARK   3  PARAMETER FILE  2  : CARBOHYDRATE.PARAM                             
REMARK   3  PARAMETER FILE  3  : PARHCSDX.PRO                                   
REMARK   3  PARAMETER FILE  4  : NULL                                           
REMARK   3  TOPOLOGY FILE  1   : TOPH19X.PRO                                    
REMARK   3  TOPOLOGY FILE  2   : CARBOHYDRATE.TOP                               
REMARK   3  TOPOLOGY FILE  3   : TOPHCSDX.PRO                                   
REMARK   3  TOPOLOGY FILE  4   : NULL                                           
REMARK   3                                                                      
REMARK   3  OTHER REFINEMENT REMARKS: NULL                                      
REMARK   4                                                                      
REMARK   4 1AX2 COMPLIES WITH FORMAT V. 3.15, 01-DEC-08                         
REMARK 100                                                                      
REMARK 100 THIS ENTRY HAS BEEN PROCESSED BY BNL.                                
REMARK 200                                                                      
REMARK 200 EXPERIMENTAL DETAILS                                                 
REMARK 200  EXPERIMENT TYPE                : X-RAY DIFFRACTION                  
REMARK 200  DATE OF DATA COLLECTION        : SEP-93                             
REMARK 200  TEMPERATURE           (KELVIN) : 298                                
REMARK 200  PH                             : 7.                                 
REMARK 200  NUMBER OF CRYSTALS USED        : 1                                  
REMARK 200                                                                      
REMARK 200  SYNCHROTRON              (Y/N) : N                                  
REMARK 200  RADIATION SOURCE               : ROTATING ANODE                     
REMARK 200  BEAMLINE                       : NULL                               
REMARK 200  X-RAY GENERATOR MODEL          : RIGAKU RUH3R                       
REMARK 200  MONOCHROMATIC OR LAUE    (M/L) : M                                  
REMARK 200  WAVELENGTH OR RANGE        (A) : 1.5418                             
REMARK 200  MONOCHROMATOR                  : NI FILTER                          
REMARK 200  OPTICS                         : FRANCKS MIRRORS (SUPPER 2 X 6 CM   
REMARK 200                                   MIRRORS)                           
REMARK 200                                                                      
REMARK 200  DETECTOR TYPE                  : IMAGE PLATE                        
REMARK 200  DETECTOR MANUFACTURER          : RIGAKU RAXIS II                    
REMARK 200  INTENSITY-INTEGRATION SOFTWARE : DENZO                              
REMARK 200  DATA SCALING SOFTWARE          : SCALEPACK                          
REMARK 200                                                                      
REMARK 200  NUMBER OF UNIQUE REFLECTIONS   : 27182                              
REMARK 200  RESOLUTION RANGE HIGH      (A) : 1.950                              
REMARK 200  RESOLUTION RANGE LOW       (A) : 20.000                             
REMARK 200  REJECTION CRITERIA  (SIGMA(I)) : NULL                               
REMARK 200                                                                      
REMARK 200 OVERALL.                                                             
REMARK 200  COMPLETENESS FOR RANGE     (%) : 94.0                               
REMARK 200  DATA REDUNDANCY                : 2.400                              
REMARK 200  R MERGE                    (I) : 0.05200                            
REMARK 200  R SYM                      (I) : 0.05200                            
REMARK 200  <I/SIGMA(I)> FOR THE DATA SET  : 13.0000                            
REMARK 200                                                                      
REMARK 200 IN THE HIGHEST RESOLUTION SHELL.                                     
REMARK 200  HIGHEST RESOLUTION SHELL, RANGE HIGH (A) : 1.95                     
REMARK 200  HIGHEST RESOLUTION SHELL, RANGE LOW  (A) : 2.04                     
REMARK 200  COMPLETENESS FOR SHELL     (%) : 82.0                               
REMARK 200  DATA REDUNDANCY IN SHELL       : 2.10                               
REMARK 200  R MERGE FOR SHELL          (I) : 0.05200                            
REMARK 200  R SYM FOR SHELL            (I) : 0.26700                            
REMARK 200  <I/SIGMA(I)> FOR SHELL         : 3.500                              
REMARK 200                                                                      
REMARK 200 DIFFRACTION PROTOCOL: NULL                                           
REMARK 200 METHOD USED TO DETERMINE THE STRUCTURE: DIFFERENCE FOURIER FROM      
REMARK 200  PREVIOUSLY DETERMINED, RELATED STRUCTURE                            
REMARK 200 SOFTWARE USED: X-PLOR                                                
REMARK 200 STARTING MODEL: COMPLEX WITH LACTOSE, PDB ENTRY 1LTE                 
REMARK 200                                                                      
REMARK 200 REMARK: NULL                                                         
REMARK 280                                                                      
REMARK 280 CRYSTAL                                                              
REMARK 280 SOLVENT CONTENT, VS   (%): 67.89                                     
REMARK 280 MATTHEWS COEFFICIENT, VM (ANGSTROMS**3/DA): 3.83                     
REMARK 280                                                                      
REMARK 280 CRYSTALLIZATION CONDITIONS: PH 7.                                    
REMARK 290                                                                      
REMARK 290 CRYSTALLOGRAPHIC SYMMETRY                                            
REMARK 290 SYMMETRY OPERATORS FOR SPACE GROUP: C 1 2 1                          
REMARK 290                                                                      
REMARK 290      SYMOP   SYMMETRY                                                
REMARK 290     NNNMMM   OPERATOR                                                
REMARK 290       1555   X,Y,Z                                                   
REMARK 290       2555   -X,Y,-Z                                                 
REMARK 290       3555   X+1/2,Y+1/2,Z                                           
REMARK 290       4555   -X+1/2,Y+1/2,-Z                                         
REMARK 290                                                                      
REMARK 290     WHERE NNN -> OPERATOR NUMBER                                     
REMARK 290           MMM -> TRANSLATION VECTOR                                  
REMARK 290                                                                      
REMARK 290 CRYSTALLOGRAPHIC SYMMETRY TRANSFORMATIONS                            
REMARK 290 THE FOLLOWING TRANSFORMATIONS OPERATE ON THE ATOM/HETATM             
REMARK 290 RECORDS IN THIS ENTRY TO PRODUCE CRYSTALLOGRAPHICALLY                
REMARK 290 RELATED MOLECULES.                                                   
REMARK 290   SMTRY1   1  1.000000  0.000000  0.000000        0.00000            
REMARK 290   SMTRY2   1  0.000000  1.000000  0.000000        0.00000            
REMARK 290   SMTRY3   1  0.000000  0.000000  1.000000        0.00000            
REMARK 290   SMTRY1   2 -1.000000  0.000000  0.000000        0.00000            
REMARK 290   SMTRY2   2  0.000000  1.000000  0.000000        0.00000            
REMARK 290   SMTRY3   2  0.000000  0.000000 -1.000000        0.00000            
REMARK 290   SMTRY1   3  1.000000  0.000000  0.000000       41.96500            
REMARK 290   SMTRY2   3  0.000000  1.000000  0.000000       36.58500            
REMARK 290   SMTRY3   3  0.000000  0.000000  1.000000        0.00000            
REMARK 290   SMTRY1   4 -1.000000  0.000000  0.000000       41.96500            
REMARK 290   SMTRY2   4  0.000000  1.000000  0.000000       36.58500            
REMARK 290   SMTRY3   4  0.000000  0.000000 -1.000000        0.00000            
REMARK 290                                                                      
REMARK 290 REMARK: NULL                                                         
REMARK 300                                                                      
REMARK 300 BIOMOLECULE: 1                                                       
REMARK 300 SEE REMARK 350 FOR THE AUTHOR PROVIDED AND/OR PROGRAM                
REMARK 300 GENERATED ASSEMBLY INFORMATION FOR THE STRUCTURE IN                  
REMARK 300 THIS ENTRY. THE REMARK MAY ALSO PROVIDE INFORMATION ON               
REMARK 300 BURIED SURFACE AREA.                                                 
REMARK 350                                                                      
REMARK 350 COORDINATES FOR A COMPLETE MULTIMER REPRESENTING THE KNOWN           
REMARK 350 BIOLOGICALLY SIGNIFICANT OLIGOMERIZATION STATE OF THE                
REMARK 350 MOLECULE CAN BE GENERATED BY APPLYING BIOMT TRANSFORMATIONS          
REMARK 350 GIVEN BELOW.  BOTH NON-CRYSTALLOGRAPHIC AND                          
REMARK 350 CRYSTALLOGRAPHIC OPERATIONS ARE GIVEN.                               
REMARK 350                                                                      
REMARK 350 BIOMOLECULE: 1                                                       
REMARK 350 AUTHOR DETERMINED BIOLOGICAL UNIT: DIMERIC                           
REMARK 350 APPLY THE FOLLOWING TO CHAINS: A                                     
REMARK 350   BIOMT1   1  1.000000  0.000000  0.000000        0.00000            
REMARK 350   BIOMT2   1  0.000000  1.000000  0.000000        0.00000            
REMARK 350   BIOMT3   1  0.000000  0.000000  1.000000        0.00000            
REMARK 350   BIOMT1   2 -1.000000  0.000000  0.000000      -28.27492            
REMARK 350   BIOMT2   2  0.000000  1.000000  0.000000        0.00000            
REMARK 350   BIOMT3   2  0.000000  0.000000 -1.000000       65.46484            
REMARK 375                                                                      
REMARK 375 SPECIAL POSITION                                                     
REMARK 375 THE FOLLOWING ATOMS ARE FOUND TO BE WITHIN 0.15 ANGSTROMS            
REMARK 375 OF A SYMMETRY RELATED ATOM AND ARE ASSUMED TO BE ON SPECIAL          
REMARK 375 POSITIONS.                                                           
REMARK 375                                                                      
REMARK 375 ATOM RES CSSEQI                                                      
REMARK 375      HOH A 606  LIES ON A SPECIAL POSITION.                          
REMARK 500                                                                      
REMARK 500 GEOMETRY AND STEREOCHEMISTRY                                         
REMARK 500 SUBTOPIC: TORSION ANGLES                                             
REMARK 500                                                                      
REMARK 500 TORSION ANGLES OUTSIDE THE EXPECTED RAMACHANDRAN REGIONS:            
REMARK 500 (M=MODEL NUMBER; RES=RESIDUE NAME; C=CHAIN IDENTIFIER;               
REMARK 500 SSEQ=SEQUENCE NUMBER; I=INSERTION CODE).                             
REMARK 500                                                                      
REMARK 500 STANDARD TABLE:                                                      
REMARK 500 FORMAT:(10X,I3,1X,A3,1X,A1,I4,A1,4X,F7.2,3X,F7.2)                    
REMARK 500                                                                      
REMARK 500 EXPECTED VALUES: GJ KLEYWEGT AND TA JONES (1996). PHI/PSI-           
REMARK 500 CHOLOGY: RAMACHANDRAN REVISITED. STRUCTURE 4, 1395 - 1400            
REMARK 500                                                                      
REMARK 500  M RES CSSEQI        PSI       PHI                                   
REMARK 500    ALA A 103     -146.57    -98.46                                   
REMARK 500    TYR A 106     -134.79     54.21                                   
REMARK 500    LEU A 109       17.35     56.18                                   
REMARK 500                                                                      
REMARK 500 REMARK: NULL                                                         
REMARK 620                                                                      
REMARK 620 METAL COORDINATION                                                   
REMARK 620 (M=MODEL NUMBER; RES=RESIDUE NAME; C=CHAIN IDENTIFIER;               
REMARK 620 SSEQ=SEQUENCE NUMBER; I=INSERTION CODE):                             
REMARK 620                                                                      
REMARK 620 COORDINATION ANGLES FOR:  M RES CSSEQI METAL                         
REMARK 620                              MN A 289  MN                            
REMARK 620 N RES CSSEQI ATOM                                                    
REMARK 620 1 GLU A 127   OE2                                                    
REMARK 620 2 ASP A 129   OD2  96.0                                              
REMARK 620 3 ASP A 136   OD1 165.4  92.8                                        
REMARK 620 4 HIS A 142   NE2  91.6  94.1  99.4                                  
REMARK 620 5 HOH A 535   O    82.1  88.5  86.4 173.5                            
REMARK 620 6 HOH A 536   O    88.7 175.3  82.5  86.6  91.3                      
REMARK 620 N                    1     2     3     4     5                       
REMARK 620                                                                      
REMARK 620 COORDINATION ANGLES FOR:  M RES CSSEQI METAL                         
REMARK 620                              CA A 290  CA                            
REMARK 620 N RES CSSEQI ATOM                                                    
REMARK 620 1 PHE A 131   O                                                      
REMARK 620 2 ASN A 133   OD1  89.9                                              
REMARK 620 3 ASP A 136   OD2  81.7  84.5                                        
REMARK 620 4 HOH A 534   O   173.9  86.1  93.3                                  
REMARK 620 5 ASP A 129   OD2 106.8 154.3  78.9  75.5                            
REMARK 620 6 ASP A 129   OD1  77.0 152.8 116.3 108.5  52.5                      
REMARK 620 7 HOH A 533   O    89.5  84.4 165.8  94.7 114.5  72.0                
REMARK 620 N                    1     2     3     4     5     6                 
REMARK 800                                                                      
REMARK 800 SITE                                                                 
REMARK 800 SITE_IDENTIFIER: AC1                                                 
REMARK 800 EVIDENCE_CODE: SOFTWARE                                              
REMARK 800 SITE_DESCRIPTION: BINDING SITE FOR RESIDUE NAG A 301                 
REMARK 800                                                                      
REMARK 800 SITE_IDENTIFIER: AC2                                                 
REMARK 800 EVIDENCE_CODE: SOFTWARE                                              
REMARK 800 SITE_DESCRIPTION: BINDING SITE FOR RESIDUE FUC A 302                 
REMARK 800                                                                      
REMARK 800 SITE_IDENTIFIER: AC3                                                 
REMARK 800 EVIDENCE_CODE: SOFTWARE                                              
REMARK 800 SITE_DESCRIPTION: BINDING SITE FOR RESIDUE NAG A 303                 
REMARK 800                                                                      
REMARK 800 SITE_IDENTIFIER: AC4                                                 
REMARK 800 EVIDENCE_CODE: SOFTWARE                                              
REMARK 800 SITE_DESCRIPTION: BINDING SITE FOR RESIDUE BMA A 304                 
REMARK 800                                                                      
REMARK 800 SITE_IDENTIFIER: AC5                                                 
REMARK 800 EVIDENCE_CODE: SOFTWARE                                              
REMARK 800 SITE_DESCRIPTION: BINDING SITE FOR RESIDUE XYP A 305                 
REMARK 800                                                                      
REMARK 800 SITE_IDENTIFIER: AC6                                                 
REMARK 800 EVIDENCE_CODE: SOFTWARE                                              
REMARK 800 SITE_DESCRIPTION: BINDING SITE FOR RESIDUE MAN A 306                 
REMARK 800                                                                      
REMARK 800 SITE_IDENTIFIER: AC7                                                 
REMARK 800 EVIDENCE_CODE: SOFTWARE                                              
REMARK 800 SITE_DESCRIPTION: BINDING SITE FOR RESIDUE MAN A 307                 
REMARK 800                                                                      
REMARK 800 SITE_IDENTIFIER: AC8                                                 
REMARK 800 EVIDENCE_CODE: SOFTWARE                                              
REMARK 800 SITE_DESCRIPTION: BINDING SITE FOR RESIDUE NDG A 401                 
REMARK 800                                                                      
REMARK 800 SITE_IDENTIFIER: AC9                                                 
REMARK 800 EVIDENCE_CODE: SOFTWARE                                              
REMARK 800 SITE_DESCRIPTION: BINDING SITE FOR RESIDUE GAL A 402                 
REMARK 800                                                                      
REMARK 800 SITE_IDENTIFIER: BC1                                                 
REMARK 800 EVIDENCE_CODE: SOFTWARE                                              
REMARK 800 SITE_DESCRIPTION: BINDING SITE FOR RESIDUE MN A 289                  
REMARK 800                                                                      
REMARK 800 SITE_IDENTIFIER: BC2                                                 
REMARK 800 EVIDENCE_CODE: SOFTWARE                                              
REMARK 800 SITE_DESCRIPTION: BINDING SITE FOR RESIDUE CA A 290                  
DBREF  1AX2 A    1   239  UNP    P16404   LEC_ERYCO       27    265             
SEQRES   1 A  239  VAL GLU THR ILE SER PHE SER PHE SER GLU PHE GLU PRO          
SEQRES   2 A  239  GLY ASN ASP ASN LEU THR LEU GLN GLY ALA ALA LEU ILE          
SEQRES   3 A  239  THR GLN SER GLY VAL LEU GLN LEU THR LYS ILE ASN GLN          
SEQRES   4 A  239  ASN GLY MET PRO ALA TRP ASP SER THR GLY ARG THR LEU          
SEQRES   5 A  239  TYR ALA LYS PRO VAL HIS ILE TRP ASP MET THR THR GLY          
SEQRES   6 A  239  THR VAL ALA SER PHE GLU THR ARG PHE SER PHE SER ILE          
SEQRES   7 A  239  GLU GLN PRO TYR THR ARG PRO LEU PRO ALA ASP GLY LEU          
SEQRES   8 A  239  VAL PHE PHE MET GLY PRO THR LYS SER LYS PRO ALA GLN          
SEQRES   9 A  239  GLY TYR GLY TYR LEU GLY ILE PHE ASN ASN SER LYS GLN          
SEQRES  10 A  239  ASP ASN SER TYR GLN THR LEU GLY VAL GLU PHE ASP THR          
SEQRES  11 A  239  PHE SER ASN PRO TRP ASP PRO PRO GLN VAL PRO HIS ILE          
SEQRES  12 A  239  GLY ILE ASP VAL ASN SER ILE ARG SER ILE LYS THR GLN          
SEQRES  13 A  239  PRO PHE GLN LEU ASP ASN GLY GLN VAL ALA ASN VAL VAL          
SEQRES  14 A  239  ILE LYS TYR ASP ALA SER SER LYS ILE LEU HIS ALA VAL          
SEQRES  15 A  239  LEU VAL TYR PRO SER SER GLY ALA ILE TYR THR ILE ALA          
SEQRES  16 A  239  GLU ILE VAL ASP VAL LYS GLN VAL LEU PRO GLU TRP VAL          
SEQRES  17 A  239  ASP VAL GLY LEU SER GLY ALA THR GLY ALA GLN ARG ASP          
SEQRES  18 A  239  ALA ALA GLU THR HIS ASP VAL TYR SER TRP SER PHE GLN          
SEQRES  19 A  239  ALA SER LEU PRO GLU                                          
MODRES 1AX2 ASN A   17  ASN  GLYCOSYLATION SITE                                 
HET    NAG  A 301      14                                                       
HET    FUC  A 302      10                                                       
HET    NAG  A 303      14                                                       
HET    BMA  A 304      11                                                       
HET    XYP  A 305       9                                                       
HET    MAN  A 306      11                                                       
HET    MAN  A 307      11                                                       
HET    NDG  A 401      15                                                       
HET    GAL  A 402      11                                                       
HET     MN  A 289       1                                                       
HET     CA  A 290       1                                                       
HETNAM     NAG N-ACETYL-D-GLUCOSAMINE                                           
HETNAM     FUC ALPHA-L-FUCOSE                                                   
HETNAM     BMA BETA-D-MANNOSE                                                   
HETNAM     XYP BETA-D-XYLOPYRANOSE                                              
HETNAM     MAN ALPHA-D-MANNOSE                                                  
HETNAM     NDG 2-(ACETYLAMINO)-2-DEOXY-A-D-GLUCOPYRANOSE                        
HETNAM     GAL BETA-D-GALACTOSE                                                 
HETNAM      MN MANGANESE (II) ION                                               
HETNAM      CA CALCIUM ION                                                      
FORMUL   2  NAG    2(C8 H15 N O6)                                               
FORMUL   2  FUC    C6 H12 O5                                                    
FORMUL   2  BMA    C6 H12 O6                                                    
FORMUL   2  XYP    C5 H10 O5                                                    
FORMUL   2  MAN    2(C6 H12 O6)                                                 
FORMUL   3  NDG    C8 H15 N O6                                                  
FORMUL   3  GAL    C6 H12 O6                                                    
FORMUL   4   MN    MN 2+                                                        
FORMUL   5   CA    CA 2+                                                        
FORMUL   6  HOH   *154(H2 O)                                                    
SHEET    1   1 1 TYR A  53  TYR A  53  0
LINK         C1  NAG A 301                 ND2 ASN A  17     1555   1555  1.45  
LINK         O3  NAG A 301                 C1  FUC A 302     1555   1555  1.40  
LINK         O4  NAG A 301                 C1  NAG A 303     1555   1555  1.39  
LINK         O4  NAG A 303                 C1  BMA A 304     1555   1555  1.39  
LINK         O2  BMA A 304                 C1B XYP A 305     1555   1555  1.38  
LINK         O3  BMA A 304                 C1  MAN A 306     1555   1555  1.39  
LINK         O6  BMA A 304                 C1  MAN A 307     1555   1555  1.40  
LINK        MN    MN A 289                 OE2 GLU A 127     1555   1555  2.21  
LINK        MN    MN A 289                 OD2 ASP A 129     1555   1555  2.19  
LINK        MN    MN A 289                 OD1 ASP A 136     1555   1555  2.17  
LINK        MN    MN A 289                 NE2 HIS A 142     1555   1555  2.32  
LINK        CA    CA A 290                 O   PHE A 131     1555   1555  2.35  
LINK        CA    CA A 290                 OD1 ASN A 133     1555   1555  2.33  
LINK        CA    CA A 290                 OD2 ASP A 136     1555   1555  2.36  
LINK         O4  NDG A 401                 C1  GAL A 402     1555   1555  1.39  
LINK        MN    MN A 289                 O   HOH A 535     1555   1555  2.37  
LINK        MN    MN A 289                 O   HOH A 536     1555   1555  2.16  
LINK        CA    CA A 290                 O   HOH A 534     1555   1555  2.35  
LINK        CA    CA A 290                 OD2 ASP A 129     1555   1555  2.48  
LINK        CA    CA A 290                 OD1 ASP A 129     1555   1555  2.47  
LINK        CA    CA A 290                 O   HOH A 533     1555   1555  2.31  
CISPEP   1 ARG A   84    PRO A   85          0        -0.19                     
CISPEP   2 ALA A   88    ASP A   89          0        -0.13                     
CISPEP   3 VAL A  140    PRO A  141          0        -0.04                     
SITE     1 AC1  8 PHE A   6  ASP A  16  ASN A  17  TYR A  53                    
SITE     2 AC1  8 FUC A 302  NAG A 303  HOH A 501  HOH A 621                    
SITE     1 AC2  3 LYS A  55  NAG A 301  NAG A 303                               
SITE     1 AC3  8 ASP A  16  NAG A 301  FUC A 302  BMA A 304                    
SITE     2 AC3  8 XYP A 305  MAN A 307  HOH A 501  HOH A 651                    
SITE     1 AC4  7 ASP A  16  LEU A  18  THR A  19  NAG A 303                    
SITE     2 AC4  7 XYP A 305  MAN A 306  MAN A 307                               
SITE     1 AC5  8 ASP A  16  ALA A  54  LYS A  55  NAG A 303                    
SITE     2 AC5  8 BMA A 304  MAN A 306  HOH A 620  HOH A 621                    
SITE     1 AC6  6 ALA A  54  LYS A  99  BMA A 304  XYP A 305                    
SITE     2 AC6  6 HOH A 615  HOH A 616                                          
SITE     1 AC7 10 GLY A  14  ASN A  15  LEU A  18  THR A  19                    
SITE     2 AC7 10 LEU A  20  NAG A 303  BMA A 304  HOH A 617                    
SITE     3 AC7 10 HOH A 622  HOH A 623                                          
SITE     1 AC8  4 ALA A 218  GLN A 219  GAL A 402  HOH A 597                    
SITE     1 AC9 12 ASP A  89  GLY A 107  PHE A 131  ASN A 133                    
SITE     2 AC9 12 GLY A 217  ALA A 218  GLN A 219  ALA A 222                    
SITE     3 AC9 12 NDG A 401  HOH A 527  HOH A 529  HOH A 532                    
SITE     1 BC1  6 GLU A 127  ASP A 129  ASP A 136  HIS A 142                    
SITE     2 BC1  6 HOH A 535  HOH A 536                                          
SITE     1 BC2  6 ASP A 129  PHE A 131  ASN A 133  ASP A 136                    
SITE     2 BC2  6 HOH A 533  HOH A 534                                          
CRYST1   83.930   73.170   71.310  90.00 113.36  90.00 C 1 2 1       4          
ORIGX1      1.000000  0.000000  0.000000        0.00000                         
ORIGX2      0.000000  1.000000  0.000000        0.00000                         
ORIGX3      0.000000  0.000000  1.000000        0.00000                         
SCALE1      0.011915  0.000000  0.005146        0.00000                         
SCALE2      0.000000  0.013667  0.000000        0.00000                         
SCALE3      0.000000  0.000000  0.015275        0.00000                         
ATOM      1  N   TYR A  53       0.913  -1.178  13.889  1.00 20.65           N
ATOM      2  CA  TYR A  53       0.025  -1.450  12.771  1.00 20.91           C
ATOM      3  C   TYR A  53       0.666  -0.694  11.599  1.00 21.42           C
ATOM      4  O   TYR A  53       1.148   0.429  11.779  1.00 19.99           O
ATOM      5  CB  TYR A  53      -1.377  -0.921  13.058  1.00 19.68           C
ATOM      6  CG  TYR A  53      -2.345  -1.160  11.928  1.00 19.83           C
ATOM      7  CD1 TYR A  53      -2.504  -2.437  11.378  1.00 21.33           C
ATOM      8  CD2 TYR A  53      -3.102  -0.110  11.401  1.00 21.84           C
ATOM      9  CE1 TYR A  53      -3.393  -2.660  10.331  1.00 22.98           C
ATOM     10  CE2 TYR A  53      -3.997  -0.321  10.355  1.00 20.54           C
ATOM     11  CZ  TYR A  53      -4.137  -1.596   9.827  1.00 24.91           C
ATOM     12  OH  TYR A  53      -5.026  -1.812   8.802  1.00 27.58           O
TER      13      TYR A  53
ATOM     14  N   LYS A  55      -0.449   0.925   9.091  1.00 25.30           N
ATOM     15  CA  LYS A  55      -1.081   2.136   8.578  1.00 26.82           C
ATOM     16  C   LYS A  55      -1.316   3.159   9.687  1.00 26.06           C
ATOM     17  O   LYS A  55      -1.710   2.800  10.793  1.00 26.70           O
ATOM     18  CB  LYS A  55      -2.400   1.804   7.877  1.00 27.08           C
ATOM     19  CG  LYS A  55      -2.196   1.081   6.562  1.00 35.59           C
ATOM     20  CD  LYS A  55      -3.473   0.973   5.749  1.00 40.95           C
ATOM     21  CE  LYS A  55      -4.415  -0.070   6.313  1.00 44.91           C
ATOM     22  NZ  LYS A  55      -5.546  -0.340   5.384  1.00 48.56           N
TER      23      LYS A  55
HETATM   24  C1  NAG A 301      -3.589  -7.054   5.347  1.00 28.92           C
HETATM   25  C2  NAG A 301      -4.538  -5.854   5.238  1.00 30.62           C
HETATM   26  C3  NAG A 301      -5.288  -5.880   3.893  1.00 30.23           C
HETATM   27  C4  NAG A 301      -4.308  -6.045   2.733  1.00 28.99           C
HETATM   28  C5  NAG A 301      -3.414  -7.253   2.989  1.00 29.83           C
HETATM   29  C6  NAG A 301      -2.381  -7.494   1.903  1.00 29.39           C
HETATM   30  C7  NAG A 301      -5.441  -4.938   7.284  1.00 31.48           C
HETATM   31  C8  NAG A 301      -6.469  -5.032   8.402  1.00 29.77           C
HETATM   32  N2  NAG A 301      -5.486  -5.875   6.339  1.00 31.34           N
HETATM   33  O3  NAG A 301      -6.025  -4.655   3.720  1.00 30.41           O
HETATM   34  O4  NAG A 301      -5.040  -6.240   1.511  1.00 29.36           O
HETATM   35  O5  NAG A 301      -2.704  -7.078   4.227  1.00 29.19           O
HETATM   36  O6  NAG A 301      -1.572  -6.349   1.695  1.00 32.23           O
HETATM   37  O7  NAG A 301      -4.620  -4.016   7.277  1.00 28.08           O
HETATM   48  C1  NAG A 303      -4.671  -5.453   0.433  1.00 30.44           C
HETATM   49  C2  NAG A 303      -5.230  -6.055  -0.853  1.00 31.69           C
HETATM   50  C3  NAG A 303      -4.968  -5.152  -2.054  1.00 32.78           C
HETATM   51  C4  NAG A 303      -5.329  -3.689  -1.778  1.00 34.48           C
HETATM   52  C5  NAG A 303      -4.809  -3.241  -0.399  1.00 34.81           C
HETATM   53  C6  NAG A 303      -5.314  -1.873   0.006  1.00 35.77           C
HETATM   54  C7  NAG A 303      -5.372  -8.431  -1.187  1.00 34.62           C
HETATM   55  C8  NAG A 303      -4.660  -9.746  -1.457  1.00 32.69           C
HETATM   56  N2  NAG A 303      -4.617  -7.343  -1.099  1.00 31.83           N
HETATM   57  O3  NAG A 303      -5.737  -5.620  -3.148  1.00 34.23           O
HETATM   58  O4  NAG A 303      -4.726  -2.856  -2.795  1.00 34.86           O
HETATM   59  O5  NAG A 303      -5.225  -4.157   0.627  1.00 30.21           O
HETATM   60  O6  NAG A 303      -4.289  -1.120   0.636  1.00 42.88           O
HETATM   61  O7  NAG A 303      -6.596  -8.407  -1.045  1.00 38.79           O
HETATM   62  O   HOH A 500      -7.650  -0.786   7.633  1.00 54.59           O
HETATM   63  O   HOH A 501      -4.252  -2.404   3.449  1.00 39.05           O
HETATM   64  O   HOH A 503     -10.488  -0.383   7.787  1.00 57.94           O
HETATM   65  O   HOH A 632      -7.732  -8.067   6.293  1.00 63.13           O
HETATM   66  O   HOH A 651      -8.752  -5.039  -2.796  1.00 46.68           O
CONECT   24   25   35
CONECT   25   24   26   32
CONECT   26   25   27   33
CONECT   27   26   28   34
CONECT   28   27   29   35
CONECT   29   28   36
CONECT   30   31   32   37
CONECT   31   30
CONECT   32   25   30
CONECT   33   26   38
CONECT   34   27   48
CONECT   35   24   28
CONECT   36   29
CONECT   37   30
CONECT   38   33   39   47
CONECT   39   38   40   44
CONECT   40   39   41   45
CONECT   41   40   42   46
CONECT   42   41   43   47
CONECT   43   42
CONECT   44   39
CONECT   45   40
CONECT   46   41
CONECT   47   38   42
CONECT   48   34   49   59
CONECT   49   48   50   56
CONECT   50   49   51   57
CONECT   51   50   52   58
CONECT   52   51   53   59
CONECT   53   52   60
CONECT   54   55   56   61
CONECT   55   54
CONECT   56   49   54
CONECT   57   50
CONECT   58   51
CONECT   59   48   52
CONECT   60   53
CONECT   61   54
END
