# Supplementary material for: Scaffold repositioning of spiro-acridine derivatives as fungi chitinase inhibitor by target fishing and in vitro studies
Source: Sci Rep. 2023 May 5;13:7320. doi: 10.1038/s41598-023-33279-9 (PMC10163251; doi:10.1038/s41598-023-33279-9)
Supplement: Supplementary file 2 — Supplementary Information 2. [file 41598_2023_33279_MOESM2_ESM.zip › PDBQT_TARGETS_ALL/1bhx_R56.pdb]

HEADER    SERINE PROTEASE                         10-JUN-98   1BHX              
TITLE     X-RAY STRUCTURE OF THE COMPLEX OF HUMAN ALPHA THROMBIN WITH THE       
TITLE    2 INHIBITOR SDZ 229-357                                                
COMPND    MOL_ID: 1;                                                            
COMPND   2 MOLECULE: ALPHA THROMBIN;                                            
COMPND   3 CHAIN: A;                                                            
COMPND   4 EC: 3.4.21.5;                                                        
COMPND   5 MOL_ID: 2;                                                           
COMPND   6 MOLECULE: ALPHA THROMBIN;                                            
COMPND   7 CHAIN: B;                                                            
COMPND   8 EC: 3.4.21.5;                                                        
COMPND   9 MOL_ID: 3;                                                           
COMPND  10 MOLECULE: ALPHA THROMBIN;                                            
COMPND  11 CHAIN: F;                                                            
COMPND  12 EC: 3.4.21.5;                                                        
COMPND  13 MOL_ID: 4;                                                           
COMPND  14 MOLECULE: ALPHA THROMBIN;                                            
COMPND  15 CHAIN: E;                                                            
COMPND  16 EC: 3.4.21.5                                                         
SOURCE    MOL_ID: 1;                                                            
SOURCE   2 ORGANISM_SCIENTIFIC: HOMO SAPIENS;                                   
SOURCE   3 ORGANISM_COMMON: HUMAN;                                              
SOURCE   4 ORGANISM_TAXID: 9606;                                                
SOURCE   5 MOL_ID: 2;                                                           
SOURCE   6 ORGANISM_SCIENTIFIC: HOMO SAPIENS;                                   
SOURCE   7 ORGANISM_COMMON: HUMAN;                                              
SOURCE   8 ORGANISM_TAXID: 9606;                                                
SOURCE   9 MOL_ID: 3;                                                           
SOURCE  10 ORGANISM_SCIENTIFIC: HOMO SAPIENS;                                   
SOURCE  11 ORGANISM_COMMON: HUMAN;                                              
SOURCE  12 ORGANISM_TAXID: 9606;                                                
SOURCE  13 MOL_ID: 4;                                                           
SOURCE  14 ORGANISM_SCIENTIFIC: HOMO SAPIENS;                                   
SOURCE  15 ORGANISM_COMMON: HUMAN;                                              
SOURCE  16 ORGANISM_TAXID: 9606                                                 
KEYWDS    SERINE PROTEASE                                                       
EXPDTA    X-RAY DIFFRACTION                                                     
AUTHOR    J.KALLEN                                                              
REVDAT   5   18-APR-18 1BHX    1       REMARK                                   
REVDAT   4   16-NOV-11 1BHX    1       VERSN  HETATM                            
REVDAT   3   24-FEB-09 1BHX    1       VERSN                                    
REVDAT   2   06-JAN-99 1BHX    1       COMPND REMARK DBREF  FORMUL              
REVDAT   2 2                   1       JRNL   KEYWDS HEADER HETNAM              
REVDAT   1   04-NOV-98 1BHX    0                                                
JRNL        AUTH   J.WAGNER,J.KALLEN,C.EHRHARDT,J.P.EVENOU,D.WAGNER             
JRNL        TITL   RATIONAL DESIGN, SYNTHESIS, AND X-RAY STRUCTURE OF SELECTIVE 
JRNL        TITL 2 NONCOVALENT THROMBIN INHIBITORS.                             
JRNL        REF    J.MED.CHEM.                   V.  41  3664 1998              
JRNL        REFN                   ISSN 0022-2623                               
JRNL        PMID   9733491                                                      
JRNL        DOI    10.1021/JM981013E                                            
REMARK   2                                                                      
REMARK   2 RESOLUTION.    2.30 ANGSTROMS.                                       
REMARK   3                                                                      
REMARK   3 REFINEMENT.                                                          
REMARK   3   PROGRAM     : X-PLOR                                               
REMARK   3   AUTHORS     : BRUNGER                                              
REMARK   3                                                                      
REMARK   3  DATA USED IN REFINEMENT.                                            
REMARK   3   RESOLUTION RANGE HIGH (ANGSTROMS) : 2.30                           
REMARK   3   RESOLUTION RANGE LOW  (ANGSTROMS) : 8.00                           
REMARK   3   DATA CUTOFF            (SIGMA(F)) : 0.000                          
REMARK   3   DATA CUTOFF HIGH         (ABS(F)) : 100000000.000                  
REMARK   3   DATA CUTOFF LOW          (ABS(F)) : 0.0001                         
REMARK   3   COMPLETENESS (WORKING+TEST)   (%) : 94.9                           
REMARK   3   NUMBER OF REFLECTIONS             : 15004                          
REMARK   3                                                                      
REMARK   3  FIT TO DATA USED IN REFINEMENT.                                     
REMARK   3   CROSS-VALIDATION METHOD          : A POSTERIORI                    
REMARK   3   FREE R VALUE TEST SET SELECTION  : RANDOM                          
REMARK   3   R VALUE            (WORKING SET) : 0.187                           
REMARK   3   FREE R VALUE                     : 0.232                           
REMARK   3   FREE R VALUE TEST SET SIZE   (%) : 10.100                          
REMARK   3   FREE R VALUE TEST SET COUNT      : 1517                            
REMARK   3   ESTIMATED ERROR OF FREE R VALUE  : 0.006                           
REMARK   3                                                                      
REMARK   3  FIT IN THE HIGHEST RESOLUTION BIN.                                  
REMARK   3   TOTAL NUMBER OF BINS USED           : 6                            
REMARK   3   BIN RESOLUTION RANGE HIGH       (A) : 2.30                         
REMARK   3   BIN RESOLUTION RANGE LOW        (A) : 2.44                         
REMARK   3   BIN COMPLETENESS (WORKING+TEST) (%) : 94.90                        
REMARK   3   REFLECTIONS IN BIN    (WORKING SET) : 2235                         
REMARK   3   BIN R VALUE           (WORKING SET) : 0.2830                       
REMARK   3   BIN FREE R VALUE                    : 0.3450                       
REMARK   3   BIN FREE R VALUE TEST SET SIZE  (%) : 9.80                         
REMARK   3   BIN FREE R VALUE TEST SET COUNT     : 242                          
REMARK   3   ESTIMATED ERROR OF BIN FREE R VALUE : 0.022                        
REMARK   3                                                                      
REMARK   3  NUMBER OF NON-HYDROGEN ATOMS USED IN REFINEMENT.                    
REMARK   3   PROTEIN ATOMS            : 2328                                    
REMARK   3   NUCLEIC ACID ATOMS       : 0                                       
REMARK   3   HETEROGEN ATOMS          : 31                                      
REMARK   3   SOLVENT ATOMS            : 201                                     
REMARK   3                                                                      
REMARK   3  B VALUES.                                                           
REMARK   3   FROM WILSON PLOT           (A**2) : 29.30                          
REMARK   3   MEAN B VALUE      (OVERALL, A**2) : 25.60                          
REMARK   3   OVERALL ANISOTROPIC B VALUE.                                       
REMARK   3    B11 (A**2) : 0.00000                                              
REMARK   3    B22 (A**2) : 0.00000                                              
REMARK   3    B33 (A**2) : 0.00000                                              
REMARK   3    B12 (A**2) : 0.00000                                              
REMARK   3    B13 (A**2) : 0.00000                                              
REMARK   3    B23 (A**2) : 0.00000                                              
REMARK   3                                                                      
REMARK   3  ESTIMATED COORDINATE ERROR.                                         
REMARK   3   ESD FROM LUZZATI PLOT        (A) : 0.25                            
REMARK   3   ESD FROM SIGMAA              (A) : 0.34                            
REMARK   3   LOW RESOLUTION CUTOFF        (A) : 5.00                            
REMARK   3                                                                      
REMARK   3  CROSS-VALIDATED ESTIMATED COORDINATE ERROR.                         
REMARK   3   ESD FROM C-V LUZZATI PLOT    (A) : 0.31                            
REMARK   3   ESD FROM C-V SIGMAA          (A) : 0.39                            
REMARK   3                                                                      
REMARK   3  RMS DEVIATIONS FROM IDEAL VALUES.                                   
REMARK   3   BOND LENGTHS                 (A) : 0.015                           
REMARK   3   BOND ANGLES            (DEGREES) : 2.500                           
REMARK   3   DIHEDRAL ANGLES        (DEGREES) : 24.30                           
REMARK   3   IMPROPER ANGLES        (DEGREES) : 1.370                           
REMARK   3                                                                      
REMARK   3  ISOTROPIC THERMAL MODEL : RESTRAINED                                
REMARK   3                                                                      
REMARK   3  ISOTROPIC THERMAL FACTOR RESTRAINTS.    RMS    SIGMA                
REMARK   3   MAIN-CHAIN BOND              (A**2) : 2.810 ; 1.500                
REMARK   3   MAIN-CHAIN ANGLE             (A**2) : 4.240 ; 2.000                
REMARK   3   SIDE-CHAIN BOND              (A**2) : 4.500 ; 2.000                
REMARK   3   SIDE-CHAIN ANGLE             (A**2) : 6.280 ; 2.500                
REMARK   3                                                                      
REMARK   3  NCS MODEL : NULL                                                    
REMARK   3                                                                      
REMARK   3  NCS RESTRAINTS.                         RMS   SIGMA/WEIGHT          
REMARK   3   GROUP  1  POSITIONAL            (A) : NULL  ; NULL                 
REMARK   3   GROUP  1  B-FACTOR           (A**2) : NULL  ; NULL                 
REMARK   3                                                                      
REMARK   3  PARAMETER FILE  1  : PARHCSDX.PRO                                   
REMARK   3  PARAMETER FILE  2  : 229357.PRM                                     
REMARK   3  PARAMETER FILE  3  : NULL                                           
REMARK   3  PARAMETER FILE  4  : NULL                                           
REMARK   3  TOPOLOGY FILE  1   : TOPHCSDX.PRO                                   
REMARK   3  TOPOLOGY FILE  2   : TOPH19.PEP                                     
REMARK   3  TOPOLOGY FILE  3   : TOPH19.SOL                                     
REMARK   3  TOPOLOGY FILE  4   : NULL                                           
REMARK   3                                                                      
REMARK   3  OTHER REFINEMENT REMARKS: NULL                                      
REMARK   4                                                                      
REMARK   4 1BHX COMPLIES WITH FORMAT V. 3.30, 13-JUL-11                         
REMARK 100                                                                      
REMARK 100 THIS ENTRY HAS BEEN PROCESSED BY BNL.                                
REMARK 100 THE DEPOSITION ID IS D_1000171777.                                   
REMARK 200                                                                      
REMARK 200 EXPERIMENTAL DETAILS                                                 
REMARK 200  EXPERIMENT TYPE                : X-RAY DIFFRACTION                  
REMARK 200  DATE OF DATA COLLECTION        : MAR-96                             
REMARK 200  TEMPERATURE           (KELVIN) : 293                                
REMARK 200  PH                             : 7.3                                
REMARK 200  NUMBER OF CRYSTALS USED        : 1                                  
REMARK 200                                                                      
REMARK 200  SYNCHROTRON              (Y/N) : N                                  
REMARK 200  RADIATION SOURCE               : ROTATING ANODE                     
REMARK 200  BEAMLINE                       : NULL                               
REMARK 200  X-RAY GENERATOR MODEL          : ENRAF-NONIUS FR571                 
REMARK 200  MONOCHROMATIC OR LAUE    (M/L) : M                                  
REMARK 200  WAVELENGTH OR RANGE        (A) : 1.5418                             
REMARK 200  MONOCHROMATOR                  : GRAPHITE(002)                      
REMARK 200  OPTICS                         : NULL                               
REMARK 200                                                                      
REMARK 200  DETECTOR TYPE                  : DIFFRACTOMETER                     
REMARK 200  DETECTOR MANUFACTURER          : ENRAF-NONIUS FAST                  
REMARK 200  INTENSITY-INTEGRATION SOFTWARE : PROCOR, AGROVATA, MADNES           
REMARK 200  DATA SCALING SOFTWARE          : PROCOR, AGROVATA                   
REMARK 200                                                                      
REMARK 200  NUMBER OF UNIQUE REFLECTIONS   : 15423                              
REMARK 200  RESOLUTION RANGE HIGH      (A) : 2.300                              
REMARK 200  RESOLUTION RANGE LOW       (A) : 15.000                             
REMARK 200  REJECTION CRITERIA  (SIGMA(I)) : 2.000                              
REMARK 200                                                                      
REMARK 200 OVERALL.                                                             
REMARK 200  COMPLETENESS FOR RANGE     (%) : 95.0                               
REMARK 200  DATA REDUNDANCY                : 2.700                              
REMARK 200  R MERGE                    (I) : NULL                               
REMARK 200  R SYM                      (I) : 0.10400                            
REMARK 200  <I/SIGMA(I)> FOR THE DATA SET  : 7.8000                             
REMARK 200                                                                      
REMARK 200 IN THE HIGHEST RESOLUTION SHELL.                                     
REMARK 200  HIGHEST RESOLUTION SHELL, RANGE HIGH (A) : 2.30                     
REMARK 200  HIGHEST RESOLUTION SHELL, RANGE LOW  (A) : 2.38                     
REMARK 200  COMPLETENESS FOR SHELL     (%) : 94.6                               
REMARK 200  DATA REDUNDANCY IN SHELL       : 2.60                               
REMARK 200  R MERGE FOR SHELL          (I) : NULL                               
REMARK 200  R SYM FOR SHELL            (I) : 0.43200                            
REMARK 200  <I/SIGMA(I)> FOR SHELL         : 3.600                              
REMARK 200                                                                      
REMARK 200 DIFFRACTION PROTOCOL: NULL                                           
REMARK 200 METHOD USED TO DETERMINE THE STRUCTURE: DIFFERENCE FOURIER           
REMARK 200 SOFTWARE USED: X-PLOR                                                
REMARK 200 STARTING MODEL: PDB ENTRY 1HAI                                       
REMARK 200                                                                      
REMARK 200 REMARK: NULL                                                         
REMARK 280                                                                      
REMARK 280 CRYSTAL                                                              
REMARK 280 SOLVENT CONTENT, VS   (%): 56.00                                     
REMARK 280 MATTHEWS COEFFICIENT, VM (ANGSTROMS**3/DA): 2.80                     
REMARK 280                                                                      
REMARK 280 CRYSTALLIZATION CONDITIONS: PH 7.3                                   
REMARK 290                                                                      
REMARK 290 CRYSTALLOGRAPHIC SYMMETRY                                            
REMARK 290 SYMMETRY OPERATORS FOR SPACE GROUP: C 1 2 1                          
REMARK 290                                                                      
REMARK 290      SYMOP   SYMMETRY                                                
REMARK 290     NNNMMM   OPERATOR                                                
REMARK 290       1555   X,Y,Z                                                   
REMARK 290       2555   -X,Y,-Z                                                 
REMARK 290       3555   X+1/2,Y+1/2,Z                                           
REMARK 290       4555   -X+1/2,Y+1/2,-Z                                         
REMARK 290                                                                      
REMARK 290     WHERE NNN -> OPERATOR NUMBER                                     
REMARK 290           MMM -> TRANSLATION VECTOR                                  
REMARK 290                                                                      
REMARK 290 CRYSTALLOGRAPHIC SYMMETRY TRANSFORMATIONS                            
REMARK 290 THE FOLLOWING TRANSFORMATIONS OPERATE ON THE ATOM/HETATM             
REMARK 290 RECORDS IN THIS ENTRY TO PRODUCE CRYSTALLOGRAPHICALLY                
REMARK 290 RELATED MOLECULES.                                                   
REMARK 290   SMTRY1   1  1.000000  0.000000  0.000000        0.00000            
REMARK 290   SMTRY2   1  0.000000  1.000000  0.000000        0.00000            
REMARK 290   SMTRY3   1  0.000000  0.000000  1.000000        0.00000            
REMARK 290   SMTRY1   2 -1.000000  0.000000  0.000000        0.00000            
REMARK 290   SMTRY2   2  0.000000  1.000000  0.000000        0.00000            
REMARK 290   SMTRY3   2  0.000000  0.000000 -1.000000        0.00000            
REMARK 290   SMTRY1   3  1.000000  0.000000  0.000000       35.50000            
REMARK 290   SMTRY2   3  0.000000  1.000000  0.000000       36.10000            
REMARK 290   SMTRY3   3  0.000000  0.000000  1.000000        0.00000            
REMARK 290   SMTRY1   4 -1.000000  0.000000  0.000000       35.50000            
REMARK 290   SMTRY2   4  0.000000  1.000000  0.000000       36.10000            
REMARK 290   SMTRY3   4  0.000000  0.000000 -1.000000        0.00000            
REMARK 290                                                                      
REMARK 290 REMARK: NULL                                                         
REMARK 300                                                                      
REMARK 300 BIOMOLECULE: 1                                                       
REMARK 300 SEE REMARK 350 FOR THE AUTHOR PROVIDED AND/OR PROGRAM                
REMARK 300 GENERATED ASSEMBLY INFORMATION FOR THE STRUCTURE IN                  
REMARK 300 THIS ENTRY. THE REMARK MAY ALSO PROVIDE INFORMATION ON               
REMARK 300 BURIED SURFACE AREA.                                                 
REMARK 350                                                                      
REMARK 350 COORDINATES FOR A COMPLETE MULTIMER REPRESENTING THE KNOWN           
REMARK 350 BIOLOGICALLY SIGNIFICANT OLIGOMERIZATION STATE OF THE                
REMARK 350 MOLECULE CAN BE GENERATED BY APPLYING BIOMT TRANSFORMATIONS          
REMARK 350 GIVEN BELOW.  BOTH NON-CRYSTALLOGRAPHIC AND                          
REMARK 350 CRYSTALLOGRAPHIC OPERATIONS ARE GIVEN.                               
REMARK 350                                                                      
REMARK 350 BIOMOLECULE: 1                                                       
REMARK 350 AUTHOR DETERMINED BIOLOGICAL UNIT: TETRAMERIC                        
REMARK 350 APPLY THE FOLLOWING TO CHAINS: A, B, F, E                            
REMARK 350   BIOMT1   1  1.000000  0.000000  0.000000        0.00000            
REMARK 350   BIOMT2   1  0.000000  1.000000  0.000000        0.00000            
REMARK 350   BIOMT3   1  0.000000  0.000000  1.000000        0.00000            
REMARK 375                                                                      
REMARK 375 SPECIAL POSITION                                                     
REMARK 375 THE FOLLOWING ATOMS ARE FOUND TO BE WITHIN 0.15 ANGSTROMS            
REMARK 375 OF A SYMMETRY RELATED ATOM AND ARE ASSUMED TO BE ON SPECIAL          
REMARK 375 POSITIONS.                                                           
REMARK 375                                                                      
REMARK 375 ATOM RES CSSEQI                                                      
REMARK 375      HOH B 149  LIES ON A SPECIAL POSITION.                          
REMARK 375      HOH E   1  LIES ON A SPECIAL POSITION.                          
REMARK 400                                                                      
REMARK 400 COMPOUND                                                             
REMARK 400 THROMBIN IS CLEAVED BETWEEN RESIDUES 15 AND 16.                      
REMARK 400 CHAIN-ID A IS USED FOR THROMBIN RESIDUES 1E - 14K                    
REMARK 400 CHAIN-ID B IS USED FOR THROMBIN RESIDUES 16 - 147                    
REMARK 400 CHAIN-ID C IS USED FOR THROMBIN RESIDUES 150 - 247                   
REMARK 400 CHAIN-ID E IS USED FOR HIRUDIN FRAGMENT RESIDUES 55 - 59             
REMARK 400 CHAIN-ID W IS USED FOR WATER MOLECULES                               
REMARK 400 CHAIN-ID L IS USED FOR INHIBITOR                                     
REMARK 400 WATERS W1 AND W4 ARE IN SPECIAL POSITIONS.                           
REMARK 500                                                                      
REMARK 500 GEOMETRY AND STEREOCHEMISTRY                                         
REMARK 500 SUBTOPIC: COVALENT BOND ANGLES                                       
REMARK 500                                                                      
REMARK 500 THE STEREOCHEMICAL PARAMETERS OF THE FOLLOWING RESIDUES              
REMARK 500 HAVE VALUES WHICH DEVIATE FROM EXPECTED VALUES BY MORE               
REMARK 500 THAN 6*RMSD (M=MODEL NUMBER; RES=RESIDUE NAME; C=CHAIN               
REMARK 500 IDENTIFIER; SSEQ=SEQUENCE NUMBER; I=INSERTION CODE).                 
REMARK 500                                                                      
REMARK 500 STANDARD TABLE:                                                      
REMARK 500 FORMAT: (10X,I3,1X,A3,1X,A1,I4,A1,3(1X,A4,2X),12X,F5.1)              
REMARK 500                                                                      
REMARK 500 EXPECTED VALUES PROTEIN: ENGH AND HUBER, 1999                        
REMARK 500 EXPECTED VALUES NUCLEIC ACID: CLOWNEY ET AL 1996                     
REMARK 500                                                                      
REMARK 500  M RES CSSEQI ATM1   ATM2   ATM3                                     
REMARK 500    SER B  27   N   -  CA  -  CB  ANGL. DEV. =  -9.2 DEGREES          
REMARK 500    ARG B 101   NE  -  CZ  -  NH1 ANGL. DEV. =   3.1 DEGREES          
REMARK 500    ASP F 189   CB  -  CG  -  OD1 ANGL. DEV. =   5.5 DEGREES          
REMARK 500                                                                      
REMARK 500 REMARK: NULL                                                         
REMARK 500                                                                      
REMARK 500 GEOMETRY AND STEREOCHEMISTRY                                         
REMARK 500 SUBTOPIC: TORSION ANGLES                                             
REMARK 500                                                                      
REMARK 500 TORSION ANGLES OUTSIDE THE EXPECTED RAMACHANDRAN REGIONS:            
REMARK 500 (M=MODEL NUMBER; RES=RESIDUE NAME; C=CHAIN IDENTIFIER;               
REMARK 500 SSEQ=SEQUENCE NUMBER; I=INSERTION CODE).                             
REMARK 500                                                                      
REMARK 500 STANDARD TABLE:                                                      
REMARK 500 FORMAT:(10X,I3,1X,A3,1X,A1,I4,A1,4X,F7.2,3X,F7.2)                    
REMARK 500                                                                      
REMARK 500 EXPECTED VALUES: GJ KLEYWEGT AND TA JONES (1996). PHI/PSI-           
REMARK 500 CHOLOGY: RAMACHANDRAN REVISITED. STRUCTURE 4, 1395 - 1400            
REMARK 500                                                                      
REMARK 500  M RES CSSEQI        PSI       PHI                                   
REMARK 500    PHE A   7      -78.22   -134.56                                   
REMARK 500    SER B  36A     119.69   -167.21                                   
REMARK 500    ALA B  44     -179.18   -171.53                                   
REMARK 500    TYR B  60A      79.38   -155.40                                   
REMARK 500    ASN B  60G      84.13   -168.46                                   
REMARK 500    HIS B  71      -56.23   -130.72                                   
REMARK 500    ASN B  78       -0.68     63.76                                   
REMARK 500    SER F 214      -84.48   -107.79                                   
REMARK 500                                                                      
REMARK 500 REMARK: NULL                                                         
REMARK 800                                                                      
REMARK 800 SITE                                                                 
REMARK 800 SITE_IDENTIFIER: AC1                                                 
REMARK 800 EVIDENCE_CODE: SOFTWARE                                              
REMARK 800 SITE_DESCRIPTION: BINDING SITE FOR RESIDUE R56 F 1                   
DBREF  1BHX A    1    14  UNP    P00734   THRB_HUMAN     331    360             
DBREF  1BHX B   16   147  UNP    P00734   THRB_HUMAN     364    510             
DBREF  1BHX F  150   247  UNP    P00734   THRB_HUMAN     518    622             
DBREF  1BHX E   55    59  PDB    1BHX     1BHX            55     59             
SEQRES   1 A   30  SER GLY GLU ALA ASP CYS GLY LEU ARG PRO LEU PHE GLU          
SEQRES   2 A   30  LYS LYS SER LEU GLU ASP LYS THR GLU ARG GLU LEU LEU          
SEQRES   3 A   30  GLU SER TYR ILE                                              
SEQRES   1 B  147  ILE VAL GLU GLY SER ASP ALA GLU ILE GLY MET SER PRO          
SEQRES   2 B  147  TRP GLN VAL MET LEU PHE ARG LYS SER PRO GLN GLU LEU          
SEQRES   3 B  147  LEU CYS GLY ALA SER LEU ILE SER ASP ARG TRP VAL LEU          
SEQRES   4 B  147  THR ALA ALA HIS CYS LEU LEU TYR PRO PRO TRP ASP LYS          
SEQRES   5 B  147  ASN PHE THR GLU ASN ASP LEU LEU VAL ARG ILE GLY LYS          
SEQRES   6 B  147  HIS SER ARG THR ARG TYR GLU ARG ASN ILE GLU LYS ILE          
SEQRES   7 B  147  SER MET LEU GLU LYS ILE TYR ILE HIS PRO ARG TYR ASN          
SEQRES   8 B  147  TRP ARG GLU ASN LEU ASP ARG ASP ILE ALA LEU MET LYS          
SEQRES   9 B  147  LEU LYS LYS PRO VAL ALA PHE SER ASP TYR ILE HIS PRO          
SEQRES  10 B  147  VAL CYS LEU PRO ASP ARG GLU THR ALA ALA SER LEU LEU          
SEQRES  11 B  147  GLN ALA GLY TYR LYS GLY ARG VAL THR GLY TRP GLY ASN          
SEQRES  12 B  147  LEU LYS GLU THR                                              
SEQRES   1 F  105  GLY GLN PRO SER VAL LEU GLN VAL VAL ASN LEU PRO ILE          
SEQRES   2 F  105  VAL GLU ARG PRO VAL CYS LYS ASP SER THR ARG ILE ARG          
SEQRES   3 F  105  ILE THR ASP ASN MET PHE CYS ALA GLY TYR LYS PRO ASP          
SEQRES   4 F  105  GLU GLY LYS ARG GLY ASP ALA CYS GLU GLY ASP SER GLY          
SEQRES   5 F  105  GLY PRO PHE VAL MET LYS SER PRO PHE ASN ASN ARG TRP          
SEQRES   6 F  105  TYR GLN MET GLY ILE VAL SER TRP GLY GLU GLY CYS ASP          
SEQRES   7 F  105  ARG ASP GLY LYS TYR GLY PHE TYR THR HIS VAL PHE ARG          
SEQRES   8 F  105  LEU LYS LYS TRP ILE GLN LYS VAL ILE ASP GLN PHE GLY          
SEQRES   9 F  105  GLU                                                          
SEQRES   1 E    5  ASP PHE GLU GLU ILE                                          
HET    R56  F   1      31                                                       
HETNAM     R56 5-OXO-6-PHENYLMETHANESULFONYLAMINO-HEXAHYDRO-                    
HETNAM   2 R56  THIAZOLO[3,2-A]PYRIDINE-3-CARBOXYLIC ACID (3-                   
HETNAM   3 R56  GUANIDINO-PROPYL)-AMIDE                                         
FORMUL   5  R56    C19 H28 N6 O4 S2                                             
FORMUL   6  HOH   *201(H2 O)                                                    
HELIX    1   1 HIS B   57  HIS B   57  1                                   1
HELIX    2   2 TRP B   60D TRP B   60D 1                                   1
SHEET    1   1 1 VAL F 213  TRP F 215  0
SHEET    2   2 1 GLY F 226  PHE F 227  0
SSBOND   1 CYS A    1    CYS B  122                          1555   1555  2.02  
SSBOND   2 CYS B   42    CYS B   58                          1555   1555  2.03  
SSBOND   3 CYS F  168    CYS F  182                          1555   1555  2.02  
SSBOND   4 CYS F  191    CYS F  220                          1555   1555  2.03  
CISPEP   1 SER B   36A   PRO B   37          0         0.12                     
SITE     1 AC1 14 HIS B  57  TYR B  60A GLU B  97A ASP F 189                    
SITE     2 AC1 14 ALA F 190  CYS F 191  SER F 195  SER F 214                    
SITE     3 AC1 14 TRP F 215  GLY F 216  GLU F 217  GLY F 219                    
SITE     4 AC1 14 GLY F 226  HOH F 248                                          
CRYST1   71.000   72.200   73.100  90.00 100.70  90.00 C 1 2 1       4          
ORIGX1      1.000000  0.000000  0.000000        0.00000                         
ORIGX2      0.000000  1.000000  0.000000        0.00000                         
ORIGX3      0.000000  0.000000  1.000000        0.00000                         
SCALE1      0.014085  0.000000  0.002661        0.00000                         
SCALE2      0.000000  0.013850  0.000000        0.00000                         
SCALE3      0.000000  0.000000  0.013922        0.00000                         
ATOM      1  N   HIS B  57      22.490  -6.963  18.478  1.00 10.97           N
ATOM      2  CA  HIS B  57      22.277  -8.351  18.061  1.00 15.44           C
ATOM      3  C   HIS B  57      21.568  -8.484  16.723  1.00 15.05           C
ATOM      4  O   HIS B  57      21.510  -9.579  16.147  1.00 15.82           O
ATOM      5  CB  HIS B  57      21.552  -9.174  19.142  1.00 10.87           C
ATOM      6  CG  HIS B  57      20.057  -9.029  19.196  1.00 14.69           C
ATOM      7  ND1 HIS B  57      19.393  -8.336  20.166  1.00 12.40           N
ATOM      8  CD2 HIS B  57      19.094  -9.555  18.389  1.00  9.69           C
ATOM      9  CE1 HIS B  57      18.104  -8.436  20.001  1.00 13.74           C
ATOM     10  NE2 HIS B  57      17.886  -9.186  18.927  1.00 13.15           N
TER      11      HIS B  57
ATOM     12  N   TYR B  60A     25.780 -11.164  15.644  1.00 17.23           N
ATOM     13  CA  TYR B  60A     25.470 -12.233  16.568  1.00 14.70           C
ATOM     14  C   TYR B  60A     26.168 -13.468  16.002  1.00 16.80           C
ATOM     15  O   TYR B  60A     25.533 -14.334  15.399  1.00 16.94           O
ATOM     16  CB  TYR B  60A     23.988 -12.484  16.702  1.00 15.64           C
ATOM     17  CG  TYR B  60A     23.762 -13.390  17.876  1.00 14.39           C
ATOM     18  CD1 TYR B  60A     24.187 -13.000  19.148  1.00 13.30           C
ATOM     19  CD2 TYR B  60A     23.138 -14.616  17.730  1.00  9.33           C
ATOM     20  CE1 TYR B  60A     24.016 -13.826  20.259  1.00 16.02           C
ATOM     21  CE2 TYR B  60A     22.962 -15.451  18.824  1.00 13.16           C
ATOM     22  CZ  TYR B  60A     23.415 -15.057  20.081  1.00 16.83           C
ATOM     23  OH  TYR B  60A     23.272 -15.882  21.163  1.00 19.16           O
TER      24      TYR B  60A
ATOM     25  N   TRP B  60D     25.103 -17.401  15.499  1.00 25.70           N
ATOM     26  CA  TRP B  60D     24.194 -17.657  14.381  1.00 25.42           C
ATOM     27  C   TRP B  60D     24.758 -17.132  13.063  1.00 26.93           C
ATOM     28  O   TRP B  60D     24.012 -16.938  12.096  1.00 24.82           O
ATOM     29  CB  TRP B  60D     22.838 -16.988  14.628  1.00 20.47           C
ATOM     30  CG  TRP B  60D     22.084 -17.504  15.803  1.00 19.13           C
ATOM     31  CD1 TRP B  60D     22.429 -18.545  16.614  1.00 20.16           C
ATOM     32  CD2 TRP B  60D     20.809 -17.028  16.283  1.00 19.80           C
ATOM     33  NE1 TRP B  60D     21.447 -18.761  17.565  1.00 19.82           N
ATOM     34  CE2 TRP B  60D     20.448 -17.845  17.386  1.00 21.47           C
ATOM     35  CE3 TRP B  60D     19.947 -16.001  15.889  1.00 18.84           C
ATOM     36  CZ2 TRP B  60D     19.239 -17.663  18.098  1.00 23.77           C
ATOM     37  CZ3 TRP B  60D     18.754 -15.819  16.596  1.00 15.26           C
ATOM     38  CH2 TRP B  60D     18.409 -16.651  17.689  1.00 19.41           C
TER      39      TRP B  60D
ATOM     40  N   GLU B  97A     28.060 -13.889  26.210  1.00 21.93           N
ATOM     41  CA  GLU B  97A     27.300 -14.425  27.304  1.00 17.97           C
ATOM     42  C   GLU B  97A     25.841 -14.068  27.554  1.00 22.12           C
ATOM     43  O   GLU B  97A     24.950 -14.930  27.565  1.00 21.38           O
ATOM     44  CB  GLU B  97A     28.115 -14.097  28.530  1.00 21.53           C
ATOM     45  CG  GLU B  97A     27.570 -14.600  29.816  1.00 27.84           C
ATOM     46  CD  GLU B  97A     28.169 -13.881  31.025  1.00 36.97           C
ATOM     47  OE1 GLU B  97A     29.115 -13.043  30.847  1.00 36.99           O
ATOM     48  OE2 GLU B  97A     27.654 -14.163  32.150  1.00 31.36           O
ATOM     49  N   ASN B  98      25.595 -12.777  27.731  1.00 18.79           N
ATOM     50  CA  ASN B  98      24.256 -12.314  28.018  1.00 15.63           C
ATOM     51  C   ASN B  98      23.683 -11.132  27.261  1.00 13.28           C
ATOM     52  O   ASN B  98      22.686 -10.610  27.705  1.00 14.07           O
ATOM     53  CB  ASN B  98      24.220 -12.020  29.522  1.00 10.45           C
ATOM     54  CG  ASN B  98      25.324 -11.053  29.948  1.00 11.26           C
ATOM     55  OD1 ASN B  98      26.066 -10.555  29.096  1.00  7.52           O
ATOM     56  ND2 ASN B  98      25.432 -10.760  31.244  1.00  8.45           N
ATOM     57  N   LEU B  99      24.277 -10.710  26.149  1.00 14.89           N
ATOM     58  CA  LEU B  99      23.799  -9.561  25.339  1.00 16.31           C
ATOM     59  C   LEU B  99      23.771  -8.286  26.201  1.00 17.20           C
ATOM     60  O   LEU B  99      22.849  -7.471  26.203  1.00 22.49           O
ATOM     61  CB  LEU B  99      22.403  -9.788  24.694  1.00 13.69           C
ATOM     62  CG  LEU B  99      22.108 -10.901  23.693  1.00 17.02           C
ATOM     63  CD1 LEU B  99      20.783 -10.740  22.977  1.00 14.85           C
ATOM     64  CD2 LEU B  99      23.219 -10.863  22.707  1.00 19.96           C
TER      65      LEU B  99
ATOM     66  N   ILE F 174      20.376 -16.859  33.202  1.00 23.54           N
ATOM     67  CA  ILE F 174      21.253 -15.859  32.542  1.00 19.62           C
ATOM     68  C   ILE F 174      21.642 -14.757  33.546  1.00 18.52           C
ATOM     69  O   ILE F 174      20.825 -14.307  34.332  1.00 11.05           O
ATOM     70  CB  ILE F 174      20.559 -15.154  31.302  1.00 15.85           C
ATOM     71  CG1 ILE F 174      20.096 -16.188  30.272  1.00 13.26           C
ATOM     72  CG2 ILE F 174      21.543 -14.270  30.558  1.00 10.69           C
ATOM     73  CD1 ILE F 174      21.214 -17.046  29.670  1.00 14.49           C
TER      74      ILE F 174
ATOM     75  N   ASP F 189       4.052  -9.873  25.209  1.00 14.92           N
ATOM     76  CA  ASP F 189       5.494  -9.982  25.123  1.00 14.08           C
ATOM     77  C   ASP F 189       5.916  -9.699  23.682  1.00 14.84           C
ATOM     78  O   ASP F 189       5.121  -9.747  22.708  1.00 13.40           O
ATOM     79  CB  ASP F 189       5.956 -11.400  25.546  1.00 13.65           C
ATOM     80  CG  ASP F 189       7.484 -11.518  25.795  1.00 17.79           C
ATOM     81  OD1 ASP F 189       8.248 -10.529  25.931  1.00 20.38           O
ATOM     82  OD2 ASP F 189       7.970 -12.659  25.886  1.00 15.01           O
ATOM     83  N   ALA F 190       7.175  -9.305  23.580  1.00 12.49           N
ATOM     84  CA  ALA F 190       7.803  -9.031  22.312  1.00 16.03           C
ATOM     85  C   ALA F 190       8.166 -10.489  21.915  1.00 18.50           C
ATOM     86  O   ALA F 190       8.066 -11.440  22.699  1.00 20.91           O
ATOM     87  CB  ALA F 190       9.078  -8.193  22.525  1.00 11.06           C
ATOM     88  N   CYS F 191       8.566 -10.680  20.671  1.00 22.57           N
ATOM     89  CA  CYS F 191       8.939 -12.003  20.201  1.00 22.73           C
ATOM     90  C   CYS F 191       9.895 -11.777  19.028  1.00 23.17           C
ATOM     91  O   CYS F 191      10.293 -10.630  18.755  1.00 18.87           O
ATOM     92  CB  CYS F 191       7.684 -12.763  19.770  1.00 21.65           C
ATOM     93  SG  CYS F 191       7.927 -14.575  19.615  1.00 22.99           S
ATOM     94  N   GLU F 192      10.231 -12.858  18.330  1.00 23.46           N
ATOM     95  CA  GLU F 192      11.117 -12.833  17.190  1.00 22.26           C
ATOM     96  C   GLU F 192      10.593 -11.859  16.136  1.00 20.68           C
ATOM     97  O   GLU F 192       9.407 -11.873  15.774  1.00 19.74           O
ATOM     98  CB  GLU F 192      11.226 -14.239  16.624  1.00 30.76           C
ATOM     99  CG  GLU F 192      12.149 -14.320  15.407  1.00 42.28           C
ATOM    100  CD  GLU F 192      12.481 -15.730  14.942  1.00 51.35           C
ATOM    101  OE1 GLU F 192      11.847 -16.726  15.395  1.00 53.45           O
ATOM    102  OE2 GLU F 192      13.412 -15.806  14.102  1.00 56.90           O
TER     103      GLU F 192
ATOM    104  N   SER F 195      12.883  -7.609  17.961  1.00 13.84           N
ATOM    105  CA  SER F 195      14.221  -7.221  18.419  1.00  9.83           C
ATOM    106  C   SER F 195      14.580  -5.843  17.898  1.00 10.52           C
ATOM    107  O   SER F 195      14.216  -5.512  16.785  1.00  8.30           O
ATOM    108  CB  SER F 195      15.262  -8.157  17.838  1.00 16.14           C
ATOM    109  OG  SER F 195      14.898  -9.494  18.006  1.00 25.88           O
TER     110      SER F 195
ATOM    111  N   VAL F 213      14.109  -3.614  22.665  1.00 13.87           N
ATOM    112  CA  VAL F 213      13.754  -5.032  22.767  1.00  9.27           C
ATOM    113  C   VAL F 213      15.055  -5.851  22.575  1.00 10.58           C
ATOM    114  O   VAL F 213      15.692  -5.803  21.515  1.00  8.36           O
ATOM    115  CB  VAL F 213      12.676  -5.445  21.671  1.00 11.98           C
ATOM    116  CG1 VAL F 213      12.221  -6.885  21.940  1.00  7.48           C
ATOM    117  CG2 VAL F 213      11.473  -4.506  21.639  1.00  2.62           C
ATOM    118  N   SER F 214      15.452  -6.587  23.610  1.00 13.61           N
ATOM    119  CA  SER F 214      16.664  -7.390  23.533  1.00 11.14           C
ATOM    120  C   SER F 214      16.468  -8.903  23.440  1.00 13.99           C
ATOM    121  O   SER F 214      16.421  -9.448  22.333  1.00 18.30           O
ATOM    122  CB  SER F 214      17.582  -7.030  24.714  1.00 11.95           C
ATOM    123  OG  SER F 214      18.893  -7.607  24.686  1.00 15.38           O
ATOM    124  N   TRP F 215      16.300  -9.581  24.579  1.00 14.84           N
ATOM    125  CA  TRP F 215      16.150 -11.026  24.605  1.00 13.31           C
ATOM    126  C   TRP F 215      15.076 -11.524  25.516  1.00 14.19           C
ATOM    127  O   TRP F 215      14.509 -10.764  26.292  1.00 20.02           O
ATOM    128  CB  TRP F 215      17.504 -11.669  24.969  1.00 13.61           C
ATOM    129  CG  TRP F 215      18.060 -11.338  26.347  1.00 14.81           C
ATOM    130  CD1 TRP F 215      18.849 -10.280  26.679  1.00 15.83           C
ATOM    131  CD2 TRP F 215      17.850 -12.079  27.564  1.00 14.81           C
ATOM    132  NE1 TRP F 215      19.145 -10.313  28.022  1.00 13.69           N
ATOM    133  CE2 TRP F 215      18.538 -11.409  28.588  1.00 14.98           C
ATOM    134  CE3 TRP F 215      17.134 -13.251  27.878  1.00 13.69           C
ATOM    135  CZ2 TRP F 215      18.544 -11.865  29.917  1.00 11.21           C
ATOM    136  CZ3 TRP F 215      17.131 -13.712  29.181  1.00 12.51           C
ATOM    137  CH2 TRP F 215      17.831 -13.008  30.193  1.00 16.34           C
ATOM    138  N   GLY F 216      14.798 -12.809  25.386  1.00 15.00           N
ATOM    139  CA  GLY F 216      13.782 -13.472  26.192  1.00 15.56           C
ATOM    140  C   GLY F 216      13.999 -14.958  25.969  1.00 15.77           C
ATOM    141  O   GLY F 216      14.816 -15.311  25.143  1.00 18.45           O
ATOM    142  N   GLU F 217      13.285 -15.833  26.654  1.00 17.90           N
ATOM    143  CA  GLU F 217      13.408 -17.277  26.537  1.00 16.27           C
ATOM    144  C   GLU F 217      11.978 -17.576  26.192  1.00 16.63           C
ATOM    145  O   GLU F 217      11.104 -17.677  27.053  1.00 20.59           O
ATOM    146  CB  GLU F 217      13.815 -17.855  27.885  1.00 16.66           C
ATOM    147  CG  GLU F 217      15.123 -17.274  28.388  1.00 27.20           C
ATOM    148  CD  GLU F 217      15.605 -17.836  29.715  1.00 28.41           C
ATOM    149  OE1 GLU F 217      14.945 -17.619  30.742  1.00 22.58           O
ATOM    150  OE2 GLU F 217      16.666 -18.496  29.717  1.00 38.42           O
ATOM    151  N   GLY F 219      11.755 -17.746  24.903  1.00 20.44           N
ATOM    152  CA  GLY F 219      10.406 -18.005  24.443  1.00 23.62           C
ATOM    153  C   GLY F 219       9.717 -16.671  24.221  1.00 21.00           C
ATOM    154  O   GLY F 219      10.411 -15.677  24.020  1.00 24.67           O
ATOM    155  N   CYS F 220       8.394 -16.643  24.243  1.00 19.94           N
ATOM    156  CA  CYS F 220       7.662 -15.408  24.026  1.00 19.78           C
ATOM    157  C   CYS F 220       6.427 -15.644  24.805  1.00 18.01           C
ATOM    158  O   CYS F 220       5.786 -16.653  24.645  1.00 23.98           O
ATOM    159  CB  CYS F 220       7.272 -15.222  22.557  1.00 19.09           C
ATOM    160  SG  CYS F 220       8.673 -15.115  21.429  1.00 17.93           S
ATOM    161  N   ASP F 221       6.108 -14.736  25.690  1.00 18.28           N
ATOM    162  CA  ASP F 221       4.925 -14.821  26.528  1.00 17.38           C
ATOM    163  C   ASP F 221       4.859 -16.140  27.349  1.00 19.99           C
ATOM    164  O   ASP F 221       3.754 -16.638  27.665  1.00 22.04           O
ATOM    165  CB  ASP F 221       3.692 -14.572  25.623  1.00 18.01           C
ATOM    166  CG  ASP F 221       2.419 -14.214  26.365  1.00 18.25           C
ATOM    167  OD1 ASP F 221       2.469 -13.546  27.390  1.00 18.61           O
ATOM    168  OD2 ASP F 221       1.316 -14.564  25.926  1.00 21.15           O
TER     169      ASP F 221
ATOM    170  N   GLY F 226      10.519 -10.245  29.275  1.00 14.99           N
ATOM    171  CA  GLY F 226      11.332  -9.793  28.169  1.00 13.56           C
ATOM    172  C   GLY F 226      12.372  -8.887  28.809  1.00 13.96           C
ATOM    173  O   GLY F 226      12.057  -8.228  29.811  1.00  7.48           O
ATOM    174  N   PHE F 227      13.600  -8.895  28.292  1.00 14.67           N
ATOM    175  CA  PHE F 227      14.670  -8.057  28.816  1.00 14.57           C
ATOM    176  C   PHE F 227      14.946  -7.014  27.760  1.00 13.95           C
ATOM    177  O   PHE F 227      14.901  -7.280  26.555  1.00  9.79           O
ATOM    178  CB  PHE F 227      15.891  -8.891  29.168  1.00 13.88           C
ATOM    179  CG  PHE F 227      15.685  -9.672  30.412  1.00 10.38           C
ATOM    180  CD1 PHE F 227      14.881 -10.813  30.406  1.00 14.61           C
ATOM    181  CD2 PHE F 227      16.274  -9.249  31.603  1.00 11.11           C
ATOM    182  CE1 PHE F 227      14.660 -11.530  31.579  1.00  9.74           C
ATOM    183  CE2 PHE F 227      16.066  -9.935  32.767  1.00  7.16           C
ATOM    184  CZ  PHE F 227      15.252 -11.094  32.758  1.00 11.91           C
TER     185      PHE F 227
HETATM  217  O   HOH B 161      25.456 -15.900  23.094  1.00 16.39           O
HETATM  218  O   HOH F 248      12.420  -8.220  25.133  1.00  5.43           O
HETATM  219  O   HOH F 251       8.453  -8.286  27.394  1.00 11.03           O
HETATM  220  O   HOH F 269       8.859 -16.064  27.235  1.00 31.06           O
HETATM  221  O   HOH F 286      14.037 -17.716  23.047  1.00 40.76           O
HETATM  222  O   HOH F 296      12.172 -15.556  19.762  1.00 42.89           O
HETATM  223  O   HOH F 301      14.233 -11.175  16.386  1.00 53.50           O
HETATM  224  O   HOH F 303      12.759 -14.851  22.404  1.00 45.66           O
HETATM  225  O   HOH F 312      10.055 -13.728  27.665  1.00 51.14           O
CONECT   93   92  160
CONECT  160   93  159
CONECT  186  187  191
CONECT  191  186  190
CONECT  192  189  193
CONECT  197  196  198  203
CONECT  198  197  199  200
CONECT  201  200  202  204
CONECT  202  201  203
CONECT  187  186  188
CONECT  203  197  202
CONECT  205  204  206
CONECT  206  200  205  207
CONECT  207  206  208  209
CONECT  210  209  211
CONECT  211  210  212
CONECT  212  211  213
CONECT  188  187  189
CONECT  214  213  215  216
CONECT  189  188  190  192
CONECT  190  189  191
CONECT  196  193  197
CONECT  200  198  201  206
CONECT  209  207  210
CONECT  213  212  214
CONECT  215  214
CONECT  216  214
CONECT  194  193
CONECT  195  193
CONECT  199  198
CONECT  208  207
CONECT  193  192  194  195  196
CONECT  204  201  205
END
