# Supplementary material for: Scaffold repositioning of spiro-acridine derivatives as fungi chitinase inhibitor by target fishing and in vitro studies
Source: Sci Rep. 2023 May 5;13:7320. doi: 10.1038/s41598-023-33279-9 (PMC10163251; doi:10.1038/s41598-023-33279-9)
Supplement: Supplementary file 2 — Supplementary Information 2. [file 41598_2023_33279_MOESM2_ESM.zip › PDBQT_TARGETS_ALL/1bkj_FMN.pdb]

HEADER    OXIDOREDUCTASE                          08-JUL-98   1BKJ              
TITLE     NADPH:FMN OXIDOREDUCTASE FROM VIBRIO HARVEYI                          
COMPND    MOL_ID: 1;                                                            
COMPND   2 MOLECULE: NADPH-FLAVIN OXIDOREDUCTASE;                               
COMPND   3 CHAIN: A, B;                                                         
COMPND   4 SYNONYM: FLAVIN REDUCTASE P, FRP, FMN REDUCTASE, NADPH\:FMN          
COMPND   5 OXIDOREDUCTASE;                                                      
COMPND   6 EC: 1.6.99.-;                                                        
COMPND   7 ENGINEERED: YES                                                      
SOURCE    MOL_ID: 1;                                                            
SOURCE   2 ORGANISM_SCIENTIFIC: VIBRIO HARVEYI;                                 
SOURCE   3 ORGANISM_TAXID: 669;                                                 
SOURCE   4 STRAIN: JM109;                                                       
SOURCE   5 GENE: VIBRIO HARVEYI NADPH\:FMN OXIDOREDUCTASE;                      
SOURCE   6 EXPRESSION_SYSTEM: ESCHERICHIA COLI;                                 
SOURCE   7 EXPRESSION_SYSTEM_TAXID: 562;                                        
SOURCE   8 EXPRESSION_SYSTEM_STRAIN: JM109;                                     
SOURCE   9 EXPRESSION_SYSTEM_PLASMID: PFRP1                                     
KEYWDS    OXIDOREDUCTASE, LUMINESCENCE, NADP, FLAVOPROTEIN                      
EXPDTA    X-RAY DIFFRACTION                                                     
AUTHOR    J.J.TANNER,B.LEI,S.-C.TU,K.L.KRAUSE                                   
REVDAT   4   09-MAY-12 1BKJ    1       COMPND VERSN                             
REVDAT   3   24-FEB-09 1BKJ    1       VERSN                                    
REVDAT   2   01-APR-03 1BKJ    1       JRNL                                     
REVDAT   1   13-JAN-99 1BKJ    0                                                
SPRSDE     13-JAN-99 1BKJ      1CUM                                             
JRNL        AUTH   J.J.TANNER,B.LEI,S.C.TU,K.L.KRAUSE                           
JRNL        TITL   FLAVIN REDUCTASE P: STRUCTURE OF A DIMERIC ENZYME THAT       
JRNL        TITL 2 REDUCES FLAVIN.                                              
JRNL        REF    BIOCHEMISTRY                  V.  35 13531 1996              
JRNL        REFN                   ISSN 0006-2960                               
JRNL        PMID   8885832                                                      
JRNL        DOI    10.1021/BI961400V                                            
REMARK   1                                                                      
REMARK   1 REFERENCE 1                                                          
REMARK   1  AUTH   J.TANNER,B.LEI,M.LIU,S.C.TU,K.L.KRAUSE                       
REMARK   1  TITL   CRYSTALLIZATION AND PRELIMINARY CRYSTALLOGRAPHIC ANALYSIS OF 
REMARK   1  TITL 2 NADPH:FMN OXIDOREDUCTASE FROM VIBRIO HARVEYI                 
REMARK   1  REF    J.MOL.BIOL.                   V. 241   283 1994              
REMARK   1  REFN                   ISSN 0022-2836                               
REMARK   2                                                                      
REMARK   2 RESOLUTION.    1.80 ANGSTROMS.                                       
REMARK   3                                                                      
REMARK   3 REFINEMENT.                                                          
REMARK   3   PROGRAM     : X-PLOR 3.1                                           
REMARK   3   AUTHORS     : BRUNGER                                              
REMARK   3                                                                      
REMARK   3  DATA USED IN REFINEMENT.                                            
REMARK   3   RESOLUTION RANGE HIGH (ANGSTROMS) : 1.80                           
REMARK   3   RESOLUTION RANGE LOW  (ANGSTROMS) : 28.00                          
REMARK   3   DATA CUTOFF            (SIGMA(F)) : NULL                           
REMARK   3   DATA CUTOFF HIGH         (ABS(F)) : NULL                           
REMARK   3   DATA CUTOFF LOW          (ABS(F)) : 1.3000                         
REMARK   3   COMPLETENESS (WORKING+TEST)   (%) : 82.0                           
REMARK   3   NUMBER OF REFLECTIONS             : 35684                          
REMARK   3                                                                      
REMARK   3  FIT TO DATA USED IN REFINEMENT.                                     
REMARK   3   CROSS-VALIDATION METHOD          : THROUGHOUT                      
REMARK   3   FREE R VALUE TEST SET SELECTION  : RANDOM                          
REMARK   3   R VALUE            (WORKING SET) : 0.175                           
REMARK   3   FREE R VALUE                     : 0.207                           
REMARK   3   FREE R VALUE TEST SET SIZE   (%) : 10.000                          
REMARK   3   FREE R VALUE TEST SET COUNT      : 3540                            
REMARK   3   ESTIMATED ERROR OF FREE R VALUE  : NULL                            
REMARK   3                                                                      
REMARK   3  FIT IN THE HIGHEST RESOLUTION BIN.                                  
REMARK   3   TOTAL NUMBER OF BINS USED           : NULL                         
REMARK   3   BIN RESOLUTION RANGE HIGH       (A) : NULL                         
REMARK   3   BIN RESOLUTION RANGE LOW        (A) : NULL                         
REMARK   3   BIN COMPLETENESS (WORKING+TEST) (%) : NULL                         
REMARK   3   REFLECTIONS IN BIN    (WORKING SET) : NULL                         
REMARK   3   BIN R VALUE           (WORKING SET) : NULL                         
REMARK   3   BIN FREE R VALUE                    : NULL                         
REMARK   3   BIN FREE R VALUE TEST SET SIZE  (%) : NULL                         
REMARK   3   BIN FREE R VALUE TEST SET COUNT     : NULL                         
REMARK   3   ESTIMATED ERROR OF BIN FREE R VALUE : NULL                         
REMARK   3                                                                      
REMARK   3  NUMBER OF NON-HYDROGEN ATOMS USED IN REFINEMENT.                    
REMARK   3   PROTEIN ATOMS            : 3385                                    
REMARK   3   NUCLEIC ACID ATOMS       : 0                                       
REMARK   3   HETEROGEN ATOMS          : 72                                      
REMARK   3   SOLVENT ATOMS            : 107                                     
REMARK   3                                                                      
REMARK   3  B VALUES.                                                           
REMARK   3   FROM WILSON PLOT           (A**2) : NULL                           
REMARK   3   MEAN B VALUE      (OVERALL, A**2) : 19.50                          
REMARK   3   OVERALL ANISOTROPIC B VALUE.                                       
REMARK   3    B11 (A**2) : NULL                                                 
REMARK   3    B22 (A**2) : NULL                                                 
REMARK   3    B33 (A**2) : NULL                                                 
REMARK   3    B12 (A**2) : NULL                                                 
REMARK   3    B13 (A**2) : NULL                                                 
REMARK   3    B23 (A**2) : NULL                                                 
REMARK   3                                                                      
REMARK   3  ESTIMATED COORDINATE ERROR.                                         
REMARK   3   ESD FROM LUZZATI PLOT        (A) : 0.20                            
REMARK   3   ESD FROM SIGMAA              (A) : NULL                            
REMARK   3   LOW RESOLUTION CUTOFF        (A) : NULL                            
REMARK   3                                                                      
REMARK   3  CROSS-VALIDATED ESTIMATED COORDINATE ERROR.                         
REMARK   3   ESD FROM C-V LUZZATI PLOT    (A) : NULL                            
REMARK   3   ESD FROM C-V SIGMAA          (A) : NULL                            
REMARK   3                                                                      
REMARK   3  RMS DEVIATIONS FROM IDEAL VALUES.                                   
REMARK   3   BOND LENGTHS                 (A) : 0.013                           
REMARK   3   BOND ANGLES            (DEGREES) : 1.50                            
REMARK   3   DIHEDRAL ANGLES        (DEGREES) : 22.80                           
REMARK   3   IMPROPER ANGLES        (DEGREES) : 1.80                            
REMARK   3                                                                      
REMARK   3  ISOTROPIC THERMAL MODEL : NULL                                      
REMARK   3                                                                      
REMARK   3  ISOTROPIC THERMAL FACTOR RESTRAINTS.    RMS    SIGMA                
REMARK   3   MAIN-CHAIN BOND              (A**2) : 1.000 ; NULL                 
REMARK   3   MAIN-CHAIN ANGLE             (A**2) : 1.500 ; NULL                 
REMARK   3   SIDE-CHAIN BOND              (A**2) : 1.500 ; NULL                 
REMARK   3   SIDE-CHAIN ANGLE             (A**2) : 2.000 ; NULL                 
REMARK   3                                                                      
REMARK   3  NCS MODEL : NULL                                                    
REMARK   3                                                                      
REMARK   3  NCS RESTRAINTS.                         RMS   SIGMA/WEIGHT          
REMARK   3   GROUP  1  POSITIONAL            (A) : NULL  ; NULL                 
REMARK   3   GROUP  1  B-FACTOR           (A**2) : NULL  ; NULL                 
REMARK   3                                                                      
REMARK   3  PARAMETER FILE  1  : PARHCSDX.PRO                                   
REMARK   3  PARAMETER FILE  2  : PARAM11.DNA                                    
REMARK   3  PARAMETER FILE  3  : PARAM.FMN                                      
REMARK   3  PARAMETER FILE  4  : PARAM11.WAT                                    
REMARK   3  PARAMETER FILE  5  : NULL                                           
REMARK   3  TOPOLOGY FILE  1   : TOPHCSDX.PRO                                   
REMARK   3  TOPOLOGY FILE  2   : TOPOLOGY.FMN                                   
REMARK   3  TOPOLOGY FILE  3   : NULL                                           
REMARK   3  TOPOLOGY FILE  4   : NULL                                           
REMARK   3  TOPOLOGY FILE  5   : NULL                                           
REMARK   3                                                                      
REMARK   3  OTHER REFINEMENT REMARKS: FMN, PO4 AND WATER PARAMETERS FROM X-     
REMARK   3  PLOR 3.1 DISTRIBUTION                                               
REMARK   4                                                                      
REMARK   4 1BKJ COMPLIES WITH FORMAT V. 3.30, 13-JUL-11                         
REMARK 100                                                                      
REMARK 100 THIS ENTRY HAS BEEN PROCESSED BY BNL.                                
REMARK 200                                                                      
REMARK 200 EXPERIMENTAL DETAILS                                                 
REMARK 200  EXPERIMENT TYPE                : X-RAY DIFFRACTION                  
REMARK 200  DATE OF DATA COLLECTION        : 10-OCT-93                          
REMARK 200  TEMPERATURE           (KELVIN) : 277                                
REMARK 200  PH                             : 7.0                                
REMARK 200  NUMBER OF CRYSTALS USED        : 1                                  
REMARK 200                                                                      
REMARK 200  SYNCHROTRON              (Y/N) : N                                  
REMARK 200  RADIATION SOURCE               : NULL                               
REMARK 200  BEAMLINE                       : NULL                               
REMARK 200  X-RAY GENERATOR MODEL          : NULL                               
REMARK 200  MONOCHROMATIC OR LAUE    (M/L) : M                                  
REMARK 200  WAVELENGTH OR RANGE        (A) : 1.5418                             
REMARK 200  MONOCHROMATOR                  : GRAPHITE(002)                      
REMARK 200  OPTICS                         : COLLIMATOR                         
REMARK 200                                                                      
REMARK 200  DETECTOR TYPE                  : IMAGE PLATE                        
REMARK 200  DETECTOR MANUFACTURER          : RIGAKU RAXIS II                    
REMARK 200  INTENSITY-INTEGRATION SOFTWARE : R-AXIS                             
REMARK 200  DATA SCALING SOFTWARE          : R-AXIS                             
REMARK 200                                                                      
REMARK 200  NUMBER OF UNIQUE REFLECTIONS   : 36163                              
REMARK 200  RESOLUTION RANGE HIGH      (A) : 1.800                              
REMARK 200  RESOLUTION RANGE LOW       (A) : 28.000                             
REMARK 200  REJECTION CRITERIA  (SIGMA(I)) : NULL                               
REMARK 200                                                                      
REMARK 200 OVERALL.                                                             
REMARK 200  COMPLETENESS FOR RANGE     (%) : 82.0                               
REMARK 200  DATA REDUNDANCY                : 3.200                              
REMARK 200  R MERGE                    (I) : 0.04300                            
REMARK 200  R SYM                      (I) : NULL                               
REMARK 200  <I/SIGMA(I)> FOR THE DATA SET  : NULL                               
REMARK 200                                                                      
REMARK 200 IN THE HIGHEST RESOLUTION SHELL.                                     
REMARK 200  HIGHEST RESOLUTION SHELL, RANGE HIGH (A) : 1.80                     
REMARK 200  HIGHEST RESOLUTION SHELL, RANGE LOW  (A) : 1.90                     
REMARK 200  COMPLETENESS FOR SHELL     (%) : 40.7                               
REMARK 200  DATA REDUNDANCY IN SHELL       : NULL                               
REMARK 200  R MERGE FOR SHELL          (I) : NULL                               
REMARK 200  R SYM FOR SHELL            (I) : NULL                               
REMARK 200  <I/SIGMA(I)> FOR SHELL         : NULL                               
REMARK 200                                                                      
REMARK 200 DIFFRACTION PROTOCOL: NULL                                           
REMARK 200 METHOD USED TO DETERMINE THE STRUCTURE: MIR                          
REMARK 200 SOFTWARE USED: X-PLOR 3.1                                            
REMARK 200 STARTING MODEL: NULL                                                 
REMARK 200                                                                      
REMARK 200 REMARK: NULL                                                         
REMARK 280                                                                      
REMARK 280 CRYSTAL                                                              
REMARK 280 SOLVENT CONTENT, VS   (%): 46.00                                     
REMARK 280 MATTHEWS COEFFICIENT, VM (ANGSTROMS**3/DA): 2.30                     
REMARK 280                                                                      
REMARK 280 CRYSTALLIZATION CONDITIONS: PH 7.0                                   
REMARK 290                                                                      
REMARK 290 CRYSTALLOGRAPHIC SYMMETRY                                            
REMARK 290 SYMMETRY OPERATORS FOR SPACE GROUP: P 1 21 1                         
REMARK 290                                                                      
REMARK 290      SYMOP   SYMMETRY                                                
REMARK 290     NNNMMM   OPERATOR                                                
REMARK 290       1555   X,Y,Z                                                   
REMARK 290       2555   -X,Y+1/2,-Z                                             
REMARK 290                                                                      
REMARK 290     WHERE NNN -> OPERATOR NUMBER                                     
REMARK 290           MMM -> TRANSLATION VECTOR                                  
REMARK 290                                                                      
REMARK 290 CRYSTALLOGRAPHIC SYMMETRY TRANSFORMATIONS                            
REMARK 290 THE FOLLOWING TRANSFORMATIONS OPERATE ON THE ATOM/HETATM             
REMARK 290 RECORDS IN THIS ENTRY TO PRODUCE CRYSTALLOGRAPHICALLY                
REMARK 290 RELATED MOLECULES.                                                   
REMARK 290   SMTRY1   1  1.000000  0.000000  0.000000        0.00000            
REMARK 290   SMTRY2   1  0.000000  1.000000  0.000000        0.00000            
REMARK 290   SMTRY3   1  0.000000  0.000000  1.000000        0.00000            
REMARK 290   SMTRY1   2 -1.000000  0.000000  0.000000        0.00000            
REMARK 290   SMTRY2   2  0.000000  1.000000  0.000000       42.95000            
REMARK 290   SMTRY3   2  0.000000  0.000000 -1.000000        0.00000            
REMARK 290                                                                      
REMARK 290 REMARK: NULL                                                         
REMARK 300                                                                      
REMARK 300 BIOMOLECULE: 1                                                       
REMARK 300 SEE REMARK 350 FOR THE AUTHOR PROVIDED AND/OR PROGRAM                
REMARK 300 GENERATED ASSEMBLY INFORMATION FOR THE STRUCTURE IN                  
REMARK 300 THIS ENTRY. THE REMARK MAY ALSO PROVIDE INFORMATION ON               
REMARK 300 BURIED SURFACE AREA.                                                 
REMARK 350                                                                      
REMARK 350 COORDINATES FOR A COMPLETE MULTIMER REPRESENTING THE KNOWN           
REMARK 350 BIOLOGICALLY SIGNIFICANT OLIGOMERIZATION STATE OF THE                
REMARK 350 MOLECULE CAN BE GENERATED BY APPLYING BIOMT TRANSFORMATIONS          
REMARK 350 GIVEN BELOW.  BOTH NON-CRYSTALLOGRAPHIC AND                          
REMARK 350 CRYSTALLOGRAPHIC OPERATIONS ARE GIVEN.                               
REMARK 350                                                                      
REMARK 350 BIOMOLECULE: 1                                                       
REMARK 350 AUTHOR DETERMINED BIOLOGICAL UNIT: DIMERIC                           
REMARK 350 SOFTWARE DETERMINED QUATERNARY STRUCTURE: DIMERIC                    
REMARK 350 SOFTWARE USED: PISA                                                  
REMARK 350 TOTAL BURIED SURFACE AREA: 11440 ANGSTROM**2                         
REMARK 350 SURFACE AREA OF THE COMPLEX: 15880 ANGSTROM**2                       
REMARK 350 CHANGE IN SOLVENT FREE ENERGY: -88.0 KCAL/MOL                        
REMARK 350 APPLY THE FOLLOWING TO CHAINS: A, B                                  
REMARK 350   BIOMT1   1  1.000000  0.000000  0.000000        0.00000            
REMARK 350   BIOMT2   1  0.000000  1.000000  0.000000        0.00000            
REMARK 350   BIOMT3   1  0.000000  0.000000  1.000000        0.00000            
REMARK 465                                                                      
REMARK 465 MISSING RESIDUES                                                     
REMARK 465 THE FOLLOWING RESIDUES WERE NOT LOCATED IN THE                       
REMARK 465 EXPERIMENT. (M=MODEL NUMBER; RES=RESIDUE NAME; C=CHAIN               
REMARK 465 IDENTIFIER; SSSEQ=SEQUENCE NUMBER; I=INSERTION CODE.)                
REMARK 465                                                                      
REMARK 465   M RES C SSSEQI                                                     
REMARK 465     MET A     1                                                      
REMARK 465     ALA A   201                                                      
REMARK 465     SER A   202                                                      
REMARK 465     ARG A   203                                                      
REMARK 465     THR A   204                                                      
REMARK 465     SER A   205                                                      
REMARK 465     ASN A   206                                                      
REMARK 465     GLN A   207                                                      
REMARK 465     LYS A   208                                                      
REMARK 465     LEU A   209                                                      
REMARK 465     MET B     1                                                      
REMARK 465     ALA B   201                                                      
REMARK 465     SER B   202                                                      
REMARK 465     ARG B   203                                                      
REMARK 465     THR B   204                                                      
REMARK 465     SER B   205                                                      
REMARK 465     ASN B   206                                                      
REMARK 465     GLN B   207                                                      
REMARK 465     LYS B   208                                                      
REMARK 465     LEU B   209                                                      
REMARK 470                                                                      
REMARK 470 MISSING ATOM                                                         
REMARK 470 THE FOLLOWING RESIDUES HAVE MISSING ATOMS (M=MODEL NUMBER;           
REMARK 470 RES=RESIDUE NAME; C=CHAIN IDENTIFIER; SSEQ=SEQUENCE NUMBER;          
REMARK 470 I=INSERTION CODE):                                                   
REMARK 470   M RES CSSEQI  ATOMS                                                
REMARK 470     ASN A   3    CG   OD1  ND2                                       
REMARK 470     GLU A   6    CG   CD   OE1  OE2                                  
REMARK 470     GLU A  25    CG   CD   OE1  OE2                                  
REMARK 470     GLN A  28    CG   CD   OE1  NE2                                  
REMARK 470     ASN A  58    CG   OD1  ND2                                       
REMARK 470     GLU A  71    CG   CD   OE1  OE2                                  
REMARK 470     GLU A 141    CG   CD   OE1  OE2                                  
REMARK 470     GLU A 147    CG   CD   OE1  OE2                                  
REMARK 470     GLU A 165    CG   CD   OE1  OE2                                  
REMARK 470     GLN A 180    CG   CD   OE1  NE2                                  
REMARK 470     GLN A 182    CG   CD   OE1  NE2                                  
REMARK 470     GLU A 183    CG   CD   OE1  OE2                                  
REMARK 470     GLN A 190    CG   CD   OE1  NE2                                  
REMARK 470     GLN A 194    CG   CD   OE1  NE2                                  
REMARK 470     GLN A 197    CG   CD   OE1  NE2                                  
REMARK 470     GLN A 214    CG   CD   OE1  NE2                                  
REMARK 470     GLU A 215    CG   CD   OE1  OE2                                  
REMARK 470     LYS A 219    CG   CD   CE   NZ                                   
REMARK 470     ASN B   3    CG   OD1  ND2                                       
REMARK 470     GLU B   6    CG   CD   OE1  OE2                                  
REMARK 470     GLU B  25    CG   CD   OE1  OE2                                  
REMARK 470     GLN B  28    CG   CD   OE1  NE2                                  
REMARK 470     GLN B  32    CG   CD   OE1  NE2                                  
REMARK 470     GLU B  55    CG   CD   OE1  OE2                                  
REMARK 470     ASN B  58    CG   OD1  ND2                                       
REMARK 470     GLN B  62    CG   CD   OE1  NE2                                  
REMARK 470     GLU B  71    CG   CD   OE1  OE2                                  
REMARK 470     ASP B  92    CG   OD1  OD2                                       
REMARK 470     GLN B 138    CG   CD   OE1  NE2                                  
REMARK 470     GLU B 141    CG   CD   OE1  OE2                                  
REMARK 470     GLU B 147    CG   CD   OE1  OE2                                  
REMARK 470     GLU B 165    CG   CD   OE1  OE2                                  
REMARK 470     GLN B 180    CG   CD   OE1  NE2                                  
REMARK 470     GLN B 182    CG   CD   OE1  NE2                                  
REMARK 470     GLU B 183    CG   CD   OE1  OE2                                  
REMARK 470     GLN B 194    CG   CD   OE1  NE2                                  
REMARK 470     GLN B 197    CG   CD   OE1  NE2                                  
REMARK 470     GLN B 214    CG   CD   OE1  NE2                                  
REMARK 470     GLU B 215    CG   CD   OE1  OE2                                  
REMARK 470     LYS B 219    CG   CD   CE   NZ                                   
REMARK 500                                                                      
REMARK 500 GEOMETRY AND STEREOCHEMISTRY                                         
REMARK 500 SUBTOPIC: TORSION ANGLES                                             
REMARK 500                                                                      
REMARK 500 TORSION ANGLES OUTSIDE THE EXPECTED RAMACHANDRAN REGIONS:            
REMARK 500 (M=MODEL NUMBER; RES=RESIDUE NAME; C=CHAIN IDENTIFIER;               
REMARK 500 SSEQ=SEQUENCE NUMBER; I=INSERTION CODE).                             
REMARK 500                                                                      
REMARK 500 STANDARD TABLE:                                                      
REMARK 500 FORMAT:(10X,I3,1X,A3,1X,A1,I4,A1,4X,F7.2,3X,F7.2)                    
REMARK 500                                                                      
REMARK 500 EXPECTED VALUES: GJ KLEYWEGT AND TA JONES (1996). PHI/PSI-           
REMARK 500 CHOLOGY: RAMACHANDRAN REVISITED. STRUCTURE 4, 1395 - 1400            
REMARK 500                                                                      
REMARK 500  M RES CSSEQI        PSI       PHI                                   
REMARK 500    ASN A 179      -35.35     63.71                                   
REMARK 500    GLN B  44       70.39     47.37                                   
REMARK 500    ASN B 179      -34.14     65.15                                   
REMARK 500    ARG B 225       66.69     34.77                                   
REMARK 500                                                                      
REMARK 500 REMARK: NULL                                                         
REMARK 500                                                                      
REMARK 500 GEOMETRY AND STEREOCHEMISTRY                                         
REMARK 500 SUBTOPIC: CHIRAL CENTERS                                             
REMARK 500                                                                      
REMARK 500 UNEXPECTED CONFIGURATION OF THE FOLLOWING CHIRAL                     
REMARK 500 CENTER(S) USING IMPROPER CA--C--CB--N CHIRALITY                      
REMARK 500 FOR AMINO ACIDS AND C1'--O4'--N1(N9)--C2' FOR                        
REMARK 500 NUCLEIC ACIDS OR EQUIVALENT ANGLE                                    
REMARK 500 M=MODEL NUMBER; RES=RESIDUE NAME; C=CHAIN                            
REMARK 500 IDENTIFIER; SSEQ=SEQUENCE NUMBER; I=INSERTION CODE                   
REMARK 500                                                                      
REMARK 500 STANDARD TABLE:                                                      
REMARK 500 FORMAT: (10X,I3,1X,A3,1X,A1,I4,A1,6X,F5.1,6X,A1,10X,A1,3X,A16)       
REMARK 500                                                                      
REMARK 500  M RES CSSEQI    IMPROPER   EXPECTED   FOUND DETAILS                 
REMARK 500    ILE B 228        24.5      L          L   OUTSIDE RANGE           
REMARK 500                                                                      
REMARK 500 REMARK: NULL                                                         
REMARK 800                                                                      
REMARK 800 SITE                                                                 
REMARK 800 SITE_IDENTIFIER: ASA                                                 
REMARK 800 EVIDENCE_CODE: UNKNOWN                                               
REMARK 800 SITE_DESCRIPTION: FMN COFACTOR BINDING SITE-CHAIN A.                 
REMARK 800                                                                      
REMARK 800 SITE_IDENTIFIER: ASB                                                 
REMARK 800 EVIDENCE_CODE: UNKNOWN                                               
REMARK 800 SITE_DESCRIPTION: FMN COFACTOR BINDING SITE-CHAIN B.                 
REMARK 800                                                                      
REMARK 800 SITE_IDENTIFIER: AC1                                                 
REMARK 800 EVIDENCE_CODE: SOFTWARE                                              
REMARK 800 SITE_DESCRIPTION: BINDING SITE FOR RESIDUE PO4 A 999                 
REMARK 800                                                                      
REMARK 800 SITE_IDENTIFIER: AC2                                                 
REMARK 800 EVIDENCE_CODE: SOFTWARE                                              
REMARK 800 SITE_DESCRIPTION: BINDING SITE FOR RESIDUE PO4 B 999                 
REMARK 800                                                                      
REMARK 800 SITE_IDENTIFIER: AC3                                                 
REMARK 800 EVIDENCE_CODE: SOFTWARE                                              
REMARK 800 SITE_DESCRIPTION: BINDING SITE FOR RESIDUE FMN A 241                 
REMARK 800                                                                      
REMARK 800 SITE_IDENTIFIER: AC4                                                 
REMARK 800 EVIDENCE_CODE: SOFTWARE                                              
REMARK 800 SITE_DESCRIPTION: BINDING SITE FOR RESIDUE FMN B 241                 
DBREF  1BKJ A    1   240  UNP    Q56691   FRP_VIBHA        1    240             
DBREF  1BKJ B    1   240  UNP    Q56691   FRP_VIBHA        1    240             
SEQRES   1 A  240  MET ASN ASN THR ILE GLU THR ILE LEU ALA HIS ARG SER          
SEQRES   2 A  240  ILE ARG LYS PHE THR ALA VAL PRO ILE THR ASP GLU GLN          
SEQRES   3 A  240  ARG GLN THR ILE ILE GLN ALA GLY LEU ALA ALA SER SER          
SEQRES   4 A  240  SER SER MET LEU GLN VAL VAL SER ILE VAL ARG VAL THR          
SEQRES   5 A  240  ASP SER GLU LYS ARG ASN GLU LEU ALA GLN PHE ALA GLY          
SEQRES   6 A  240  ASN GLN ALA TYR VAL GLU SER ALA ALA GLU PHE LEU VAL          
SEQRES   7 A  240  PHE CYS ILE ASP TYR GLN ARG HIS ALA THR ILE ASN PRO          
SEQRES   8 A  240  ASP VAL GLN ALA ASP PHE THR GLU LEU THR LEU ILE GLY          
SEQRES   9 A  240  ALA VAL ASP SER GLY ILE MET ALA GLN ASN CYS LEU LEU          
SEQRES  10 A  240  ALA ALA GLU SER MET GLY LEU GLY GLY VAL TYR ILE GLY          
SEQRES  11 A  240  GLY LEU ARG ASN SER ALA ALA GLN VAL ASP GLU LEU LEU          
SEQRES  12 A  240  GLY LEU PRO GLU ASN SER ALA VAL LEU PHE GLY MET CYS          
SEQRES  13 A  240  LEU GLY HIS PRO ASP GLN ASN PRO GLU VAL LYS PRO ARG          
SEQRES  14 A  240  LEU PRO ALA HIS VAL VAL VAL HIS GLU ASN GLN TYR GLN          
SEQRES  15 A  240  GLU LEU ASN LEU ASP ASP ILE GLN SER TYR ASP GLN THR          
SEQRES  16 A  240  MET GLN ALA TYR TYR ALA SER ARG THR SER ASN GLN LYS          
SEQRES  17 A  240  LEU SER THR TRP SER GLN GLU VAL THR GLY LYS LEU ALA          
SEQRES  18 A  240  GLY GLU SER ARG PRO HIS ILE LEU PRO TYR LEU ASN SER          
SEQRES  19 A  240  LYS GLY LEU ALA LYS ARG                                      
SEQRES   1 B  240  MET ASN ASN THR ILE GLU THR ILE LEU ALA HIS ARG SER          
SEQRES   2 B  240  ILE ARG LYS PHE THR ALA VAL PRO ILE THR ASP GLU GLN          
SEQRES   3 B  240  ARG GLN THR ILE ILE GLN ALA GLY LEU ALA ALA SER SER          
SEQRES   4 B  240  SER SER MET LEU GLN VAL VAL SER ILE VAL ARG VAL THR          
SEQRES   5 B  240  ASP SER GLU LYS ARG ASN GLU LEU ALA GLN PHE ALA GLY          
SEQRES   6 B  240  ASN GLN ALA TYR VAL GLU SER ALA ALA GLU PHE LEU VAL          
SEQRES   7 B  240  PHE CYS ILE ASP TYR GLN ARG HIS ALA THR ILE ASN PRO          
SEQRES   8 B  240  ASP VAL GLN ALA ASP PHE THR GLU LEU THR LEU ILE GLY          
SEQRES   9 B  240  ALA VAL ASP SER GLY ILE MET ALA GLN ASN CYS LEU LEU          
SEQRES  10 B  240  ALA ALA GLU SER MET GLY LEU GLY GLY VAL TYR ILE GLY          
SEQRES  11 B  240  GLY LEU ARG ASN SER ALA ALA GLN VAL ASP GLU LEU LEU          
SEQRES  12 B  240  GLY LEU PRO GLU ASN SER ALA VAL LEU PHE GLY MET CYS          
SEQRES  13 B  240  LEU GLY HIS PRO ASP GLN ASN PRO GLU VAL LYS PRO ARG          
SEQRES  14 B  240  LEU PRO ALA HIS VAL VAL VAL HIS GLU ASN GLN TYR GLN          
SEQRES  15 B  240  GLU LEU ASN LEU ASP ASP ILE GLN SER TYR ASP GLN THR          
SEQRES  16 B  240  MET GLN ALA TYR TYR ALA SER ARG THR SER ASN GLN LYS          
SEQRES  17 B  240  LEU SER THR TRP SER GLN GLU VAL THR GLY LYS LEU ALA          
SEQRES  18 B  240  GLY GLU SER ARG PRO HIS ILE LEU PRO TYR LEU ASN SER          
SEQRES  19 B  240  LYS GLY LEU ALA LYS ARG                                      
HET    PO4  A 999       5                                                       
HET    PO4  B 999       5                                                       
HET    FMN  A 241      31                                                       
HET    FMN  B 241      31                                                       
HETNAM     PO4 PHOSPHATE ION                                                    
HETNAM     FMN FLAVIN MONONUCLEOTIDE                                            
HETSYN     FMN RIBOFLAVIN MONOPHOSPHATE                                         
FORMUL   3  PO4    2(O4 P 3-)                                                   
FORMUL   5  FMN    2(C17 H21 N4 O9 P)                                           
FORMUL   7  HOH   *107(H2 O)                                                    
HELIX    1   1 TYR A   69  TYR A   69  1                                   1
HELIX    2   2 GLY A  130  GLY A  131  1                                   2
HELIX    3   3 VAL B  106  ASP B  107  1                                   2
HELIX    4   4 ILE B  110  ILE B  110  1                                   1
SHEET    1   1 1 VAL A 127  ILE A 129  0
SHEET    2   2 1 PHE A 153  PHE A 153  0
SITE     1 ASA 11 FMN A 241  HIS A  11  SER A  13  ARG A  15                    
SITE     2 ASA 11 GLN A  67  TYR A  69  GLY A 130  GLY A 131                    
SITE     3 ASA 11 LYS A 167  ARG A 169  SER B  39                               
SITE     1 ASB 11 FMN B 241  HIS B  11  SER B  13  ARG B  15                    
SITE     2 ASB 11 GLN B  67  TYR B  69  GLY B 130  GLY B 131                    
SITE     3 ASB 11 LYS B 167  ARG B 169  SER A  39                               
SITE     1 AC1  2 FMN A 241  SER B  41                                          
SITE     1 AC2  2 SER A  41  FMN B 241                                          
SITE     1 AC3 23 HIS A  11  ARG A  12  SER A  13  ARG A  15                    
SITE     2 AC3 23 GLN A  67  TYR A  69  VAL A 127  TYR A 128                    
SITE     3 AC3 23 ILE A 129  GLY A 130  GLY A 131  LYS A 167                    
SITE     4 AC3 23 ARG A 169  HOH A 314  HOH A 315  HOH A 316                    
SITE     5 AC3 23 PO4 A 999  SER B  38  SER B  39  SER B  40                    
SITE     6 AC3 23 MET B  42  ASP B 107  ILE B 110                               
SITE     1 AC4 23 SER A  38  SER A  39  SER A  40  MET A  42                    
SITE     2 AC4 23 ASP A 107  ILE A 110  HIS B  11  ARG B  12                    
SITE     3 AC4 23 SER B  13  ARG B  15  GLN B  67  TYR B  69                    
SITE     4 AC4 23 VAL B 127  TYR B 128  ILE B 129  GLY B 130                    
SITE     5 AC4 23 GLY B 131  LYS B 167  ARG B 169  HOH B 329                    
SITE     6 AC4 23 HOH B 337  HOH B 364  PO4 B 999                               
CRYST1   51.200   85.900   58.100  90.00 109.30  90.00 P 1 21 1      4          
ORIGX1      1.000000  0.000000  0.000000        0.00000                         
ORIGX2      0.000000  1.000000  0.000000        0.00000                         
ORIGX3      0.000000  0.000000  1.000000        0.00000                         
SCALE1      0.019531  0.000000  0.006840        0.00000                         
SCALE2      0.000000  0.011641  0.000000        0.00000                         
SCALE3      0.000000  0.000000  0.018237        0.00000                         
MTRIX1   1  0.351799 -0.317456 -0.880601       16.63850    1                    
MTRIX2   1 -0.321054 -0.924595  0.205055       13.32520    1                    
MTRIX3   1 -0.879296  0.210583 -0.427193       20.77090    1                    
ATOM      1  N   HIS A  11     -13.079   0.965  20.785  1.00 18.85           N
ATOM      2  CA  HIS A  11     -12.634   0.842  19.389  1.00 18.05           C
ATOM      3  C   HIS A  11     -12.556  -0.580  18.829  1.00 18.01           C
ATOM      4  O   HIS A  11     -12.087  -1.493  19.493  1.00 18.07           O
ATOM      5  CB  HIS A  11     -11.252   1.509  19.184  1.00 16.97           C
ATOM      6  CG  HIS A  11     -10.584   1.176  17.869  1.00 15.15           C
ATOM      7  ND1 HIS A  11     -10.988   1.719  16.670  1.00 14.26           N
ATOM      8  CD2 HIS A  11      -9.622   0.272  17.557  1.00 14.60           C
ATOM      9  CE1 HIS A  11     -10.314   1.168  15.679  1.00 13.89           C
ATOM     10  NE2 HIS A  11      -9.480   0.281  16.191  1.00 13.70           N
ATOM     11  N   ARG A  12     -12.985  -0.677  17.580  1.00 17.76           N
ATOM     12  CA  ARG A  12     -12.828  -1.869  16.745  1.00 18.67           C
ATOM     13  C   ARG A  12     -12.881  -1.341  15.310  1.00 17.80           C
ATOM     14  O   ARG A  12     -13.569  -0.335  15.040  1.00 18.04           O
ATOM     15  CB  ARG A  12     -13.807  -3.050  17.032  1.00 20.88           C
ATOM     16  CG  ARG A  12     -15.234  -2.779  16.910  1.00 25.06           C
ATOM     17  CD  ARG A  12     -15.856  -2.556  18.276  1.00 28.19           C
ATOM     18  NE  ARG A  12     -16.751  -1.417  18.210  1.00 32.69           N
ATOM     19  CZ  ARG A  12     -17.910  -1.412  17.550  1.00 34.30           C
ATOM     20  NH1 ARG A  12     -18.341  -2.500  16.907  1.00 35.70           N
ATOM     21  NH2 ARG A  12     -18.607  -0.295  17.432  1.00 35.85           N
ATOM     22  N   SER A  13     -12.059  -1.919  14.443  1.00 16.76           N
ATOM     23  CA  SER A  13     -12.025  -1.523  13.039  1.00 16.03           C
ATOM     24  C   SER A  13     -13.293  -1.990  12.351  1.00 15.79           C
ATOM     25  O   SER A  13     -13.762  -3.101  12.597  1.00 15.19           O
ATOM     26  CB  SER A  13     -10.810  -2.091  12.330  1.00 16.23           C
ATOM     27  OG  SER A  13      -9.619  -1.500  12.835  1.00 16.95           O
TER      28      SER A  13
ATOM     29  N   ARG A  15     -15.241  -2.497   8.785  1.00 16.35           N
ATOM     30  CA  ARG A  15     -14.971  -2.789   7.391  1.00 16.68           C
ATOM     31  C   ARG A  15     -16.218  -2.990   6.525  1.00 17.38           C
ATOM     32  O   ARG A  15     -16.132  -3.551   5.432  1.00 16.62           O
ATOM     33  CB  ARG A  15     -14.034  -4.002   7.309  1.00 17.39           C
ATOM     34  CG  ARG A  15     -12.628  -3.749   7.868  1.00 17.83           C
ATOM     35  CD  ARG A  15     -11.794  -5.015   7.882  1.00 18.33           C
ATOM     36  NE  ARG A  15     -10.492  -4.816   8.529  1.00 16.99           N
ATOM     37  CZ  ARG A  15     -10.232  -5.078   9.807  1.00 16.55           C
ATOM     38  NH1 ARG A  15     -11.178  -5.548  10.604  1.00 16.79           N
ATOM     39  NH2 ARG A  15      -9.019  -4.888  10.293  1.00 15.58           N
TER      40      ARG A  15
ATOM     41  N   GLN A  67      -9.541  -4.027  -1.363  1.00 17.07           N
ATOM     42  CA  GLN A  67     -10.249  -3.854  -0.095  1.00 16.83           C
ATOM     43  C   GLN A  67     -11.466  -2.998  -0.451  1.00 17.21           C
ATOM     44  O   GLN A  67     -11.352  -1.781  -0.616  1.00 17.08           O
ATOM     45  CB  GLN A  67      -9.335  -3.194   0.947  1.00 16.52           C
ATOM     46  CG  GLN A  67      -8.092  -4.041   1.283  1.00 16.38           C
ATOM     47  CD  GLN A  67      -7.340  -3.541   2.502  1.00 16.92           C
ATOM     48  OE1 GLN A  67      -7.905  -3.439   3.576  1.00 16.67           O
ATOM     49  NE2 GLN A  67      -6.054  -3.242   2.338  1.00 17.46           N
TER      50      GLN A  67
ATOM     51  N   TYR A  69     -14.146  -1.869   1.044  1.00 16.16           N
ATOM     52  CA  TYR A  69     -14.578  -0.787   1.911  1.00 16.03           C
ATOM     53  C   TYR A  69     -13.910   0.573   1.648  1.00 15.97           C
ATOM     54  O   TYR A  69     -14.314   1.588   2.202  1.00 16.08           O
ATOM     55  CB  TYR A  69     -14.473  -1.195   3.378  1.00 16.73           C
ATOM     56  CG  TYR A  69     -13.332  -2.124   3.707  1.00 16.43           C
ATOM     57  CD1 TYR A  69     -13.475  -3.517   3.532  1.00 16.67           C
ATOM     58  CD2 TYR A  69     -12.098  -1.625   4.187  1.00 16.44           C
ATOM     59  CE1 TYR A  69     -12.411  -4.406   3.830  1.00 17.37           C
ATOM     60  CE2 TYR A  69     -11.023  -2.501   4.486  1.00 16.60           C
ATOM     61  CZ  TYR A  69     -11.191  -3.889   4.302  1.00 17.42           C
ATOM     62  OH  TYR A  69     -10.167  -4.760   4.591  1.00 17.41           O
TER      63      TYR A  69
ATOM     64  N   VAL A 127     -11.403   2.524   9.679  1.00 12.76           N
ATOM     65  CA  VAL A 127     -10.301   1.584   9.582  1.00 12.45           C
ATOM     66  C   VAL A 127      -9.164   2.241   8.822  1.00 12.08           C
ATOM     67  O   VAL A 127      -9.387   2.923   7.827  1.00 11.95           O
ATOM     68  CB  VAL A 127     -10.735   0.215   8.899  1.00 12.30           C
ATOM     69  CG1 VAL A 127     -11.182   0.406   7.454  1.00 12.63           C
ATOM     70  CG2 VAL A 127      -9.618  -0.840   8.986  1.00 12.15           C
ATOM     71  N   TYR A 128      -7.945   2.045   9.314  1.00 12.31           N
ATOM     72  CA  TYR A 128      -6.755   2.571   8.642  1.00 12.26           C
ATOM     73  C   TYR A 128      -6.474   1.647   7.457  1.00 12.50           C
ATOM     74  O   TYR A 128      -6.831   0.466   7.508  1.00 12.39           O
ATOM     75  CB  TYR A 128      -5.545   2.516   9.552  1.00 11.86           C
ATOM     76  CG  TYR A 128      -5.451   3.531  10.647  1.00 11.60           C
ATOM     77  CD1 TYR A 128      -6.078   3.316  11.882  1.00 11.23           C
ATOM     78  CD2 TYR A 128      -4.695   4.706  10.473  1.00 10.95           C
ATOM     79  CE1 TYR A 128      -5.958   4.249  12.936  1.00 10.79           C
ATOM     80  CE2 TYR A 128      -4.569   5.649  11.518  1.00 10.55           C
ATOM     81  CZ  TYR A 128      -5.208   5.406  12.744  1.00 10.84           C
ATOM     82  OH  TYR A 128      -5.115   6.294  13.767  1.00 10.72           O
ATOM     83  N   ILE A 129      -5.888   2.181   6.383  1.00 11.93           N
ATOM     84  CA  ILE A 129      -5.567   1.396   5.185  1.00 11.95           C
ATOM     85  C   ILE A 129      -4.083   1.577   4.820  1.00 12.25           C
ATOM     86  O   ILE A 129      -3.719   2.505   4.083  1.00 12.09           O
ATOM     87  CB  ILE A 129      -6.500   1.767   3.950  1.00 12.19           C
ATOM     88  CG1 ILE A 129      -8.002   1.640   4.303  1.00 12.39           C
ATOM     89  CG2 ILE A 129      -6.164   0.902   2.709  1.00 12.10           C
ATOM     90  CD1 ILE A 129      -8.493   0.246   4.644  1.00 12.70           C
ATOM     91  N   GLY A 130      -3.240   0.689   5.350  1.00 11.87           N
ATOM     92  CA  GLY A 130      -1.815   0.733   5.065  1.00 12.65           C
ATOM     93  C   GLY A 130      -1.472  -0.033   3.800  1.00 13.20           C
ATOM     94  O   GLY A 130      -0.348   0.063   3.297  1.00 13.71           O
ATOM     95  N   GLY A 131      -2.465  -0.761   3.275  1.00 13.51           N
ATOM     96  CA  GLY A 131      -2.327  -1.545   2.058  1.00 13.43           C
ATOM     97  C   GLY A 131      -1.933  -0.751   0.824  1.00 13.53           C
ATOM     98  O   GLY A 131      -1.375  -1.320  -0.107  1.00 14.03           O
TER      99      GLY A 131
ATOM    100  N   PHE A 153      -0.673   6.179   4.459  1.00 11.67           N
ATOM    101  CA  PHE A 153      -1.831   5.313   4.651  1.00 11.42           C
ATOM    102  C   PHE A 153      -3.113   6.065   4.348  1.00 11.61           C
ATOM    103  O   PHE A 153      -3.118   7.287   4.268  1.00 11.68           O
ATOM    104  CB  PHE A 153      -1.881   4.721   6.088  1.00 10.40           C
ATOM    105  CG  PHE A 153      -1.828   5.752   7.193  1.00  9.69           C
ATOM    106  CD1 PHE A 153      -3.004   6.385   7.649  1.00  9.89           C
ATOM    107  CD2 PHE A 153      -0.598   6.131   7.762  1.00  9.77           C
ATOM    108  CE1 PHE A 153      -2.960   7.380   8.639  1.00 10.29           C
ATOM    109  CE2 PHE A 153      -0.534   7.137   8.759  1.00 10.35           C
ATOM    110  CZ  PHE A 153      -1.720   7.763   9.199  1.00 10.82           C
TER     111      PHE A 153
ATOM    112  N   LYS A 167     -10.948  -6.617  19.988  1.00 23.17           N
ATOM    113  CA  LYS A 167      -9.795  -7.516  19.885  1.00 23.13           C
ATOM    114  C   LYS A 167      -8.821  -7.335  21.054  1.00 22.40           C
ATOM    115  O   LYS A 167      -8.413  -6.221  21.349  1.00 22.11           O
ATOM    116  CB  LYS A 167      -9.055  -7.251  18.579  1.00 23.85           C
ATOM    117  CG  LYS A 167      -8.981  -8.421  17.657  1.00 26.43           C
ATOM    118  CD  LYS A 167      -7.884  -8.269  16.619  1.00 27.94           C
ATOM    119  CE  LYS A 167      -8.417  -8.324  15.194  1.00 29.58           C
ATOM    120  NZ  LYS A 167      -7.299  -8.491  14.210  1.00 30.58           N
TER     121      LYS A 167
ATOM    122  N   ARG A 169      -5.350  -7.274  23.232  1.00 20.40           N
ATOM    123  CA  ARG A 169      -3.955  -6.941  22.918  1.00 20.35           C
ATOM    124  C   ARG A 169      -3.057  -7.628  23.909  1.00 20.27           C
ATOM    125  O   ARG A 169      -3.544  -8.204  24.889  1.00 20.46           O
ATOM    126  CB  ARG A 169      -3.705  -5.429  23.053  1.00 20.62           C
ATOM    127  CG  ARG A 169      -3.819  -4.628  21.772  1.00 21.24           C
ATOM    128  CD  ARG A 169      -5.246  -4.455  21.342  1.00 20.14           C
ATOM    129  NE  ARG A 169      -5.389  -3.415  20.329  1.00 20.15           N
ATOM    130  CZ  ARG A 169      -6.325  -3.408  19.386  1.00 19.39           C
ATOM    131  NH1 ARG A 169      -7.209  -4.386  19.306  1.00 19.83           N
ATOM    132  NH2 ARG A 169      -6.381  -2.417  18.518  1.00 19.00           N
TER     133      ARG A 169
ATOM    134  N   SER B  38      -5.246   1.094  17.215  1.00 14.45           N
ATOM    135  CA  SER B  38      -5.121   0.202  16.055  1.00 14.25           C
ATOM    136  C   SER B  38      -3.658  -0.186  15.872  1.00 14.28           C
ATOM    137  O   SER B  38      -2.767   0.566  16.260  1.00 14.15           O
ATOM    138  CB  SER B  38      -5.606   0.897  14.778  1.00 14.58           C
ATOM    139  OG  SER B  38      -6.986   1.208  14.820  1.00 13.34           O
ATOM    140  N   SER B  39      -3.428  -1.366  15.305  1.00 14.38           N
ATOM    141  CA  SER B  39      -2.081  -1.893  15.092  1.00 14.54           C
ATOM    142  C   SER B  39      -1.966  -2.472  13.679  1.00 14.76           C
ATOM    143  O   SER B  39      -2.806  -3.281  13.279  1.00 15.46           O
ATOM    144  CB  SER B  39      -1.775  -2.972  16.152  1.00 14.41           C
ATOM    145  OG  SER B  39      -0.506  -3.576  15.952  1.00 14.66           O
ATOM    146  N   SER B  40      -0.946  -2.034  12.928  1.00 14.15           N
ATOM    147  CA  SER B  40      -0.681  -2.499  11.556  1.00 14.18           C
ATOM    148  C   SER B  40      -0.462  -4.001  11.535  1.00 15.05           C
ATOM    149  O   SER B  40       0.464  -4.492  12.192  1.00 15.33           O
ATOM    150  CB  SER B  40       0.565  -1.827  10.979  1.00 12.89           C
ATOM    151  OG  SER B  40       0.474  -0.415  11.003  1.00 13.92           O
ATOM    152  N   SER B  41      -1.347  -4.718  10.832  1.00 15.27           N
ATOM    153  CA  SER B  41      -1.311  -6.189  10.697  1.00 16.49           C
ATOM    154  C   SER B  41      -1.296  -6.937  12.038  1.00 16.99           C
ATOM    155  O   SER B  41      -0.863  -8.092  12.115  1.00 17.24           O
ATOM    156  CB  SER B  41      -0.129  -6.642   9.821  1.00 16.25           C
ATOM    157  OG  SER B  41      -0.180  -6.043   8.543  1.00 18.37           O
ATOM    158  N   MET B  42      -1.776  -6.254  13.083  1.00 17.02           N
ATOM    159  CA  MET B  42      -1.827  -6.754  14.465  1.00 17.97           C
ATOM    160  C   MET B  42      -0.404  -7.174  14.953  1.00 17.59           C
ATOM    161  O   MET B  42      -0.246  -7.990  15.873  1.00 16.93           O
ATOM    162  CB  MET B  42      -2.898  -7.877  14.593  1.00 19.17           C
ATOM    163  CG  MET B  42      -3.415  -8.170  15.996  1.00 20.67           C
ATOM    164  SD  MET B  42      -3.918  -6.692  16.829  1.00 22.60           S
ATOM    165  CE  MET B  42      -4.652  -7.347  18.294  1.00 22.57           C
TER     166      MET B  42
ATOM    167  N   VAL B 106       4.599   5.090  12.704  1.00 12.32           N
ATOM    168  CA  VAL B 106       3.167   5.398  12.585  1.00 12.66           C
ATOM    169  C   VAL B 106       2.402   4.831  13.784  1.00 12.75           C
ATOM    170  O   VAL B 106       1.690   5.577  14.441  1.00 12.50           O
ATOM    171  CB  VAL B 106       2.541   4.858  11.240  1.00 12.82           C
ATOM    172  CG1 VAL B 106       1.007   4.936  11.264  1.00 13.19           C
ATOM    173  CG2 VAL B 106       3.057   5.664  10.051  1.00 13.60           C
ATOM    174  N   ASP B 107       2.595   3.538  14.074  1.00 12.66           N
ATOM    175  CA  ASP B 107       1.925   2.865  15.195  1.00 12.40           C
ATOM    176  C   ASP B 107       2.233   3.472  16.569  1.00 12.68           C
ATOM    177  O   ASP B 107       1.354   3.494  17.430  1.00 12.69           O
ATOM    178  CB  ASP B 107       2.203   1.358  15.182  1.00 12.32           C
ATOM    179  CG  ASP B 107       1.477   0.616  14.046  1.00 13.16           C
ATOM    180  OD1 ASP B 107       1.000   1.233  13.067  1.00 12.85           O
ATOM    181  OD2 ASP B 107       1.382  -0.622  14.134  1.00 13.44           O
TER     182      ASP B 107
ATOM    183  N   ILE B 110       0.168   6.760  16.884  1.00 13.66           N
ATOM    184  CA  ILE B 110      -1.231   6.405  17.144  1.00 13.83           C
ATOM    185  C   ILE B 110      -1.412   6.017  18.618  1.00 14.55           C
ATOM    186  O   ILE B 110      -2.316   6.534  19.283  1.00 15.34           O
ATOM    187  CB  ILE B 110      -1.692   5.219  16.246  1.00 13.57           C
ATOM    188  CG1 ILE B 110      -1.631   5.623  14.772  1.00 13.98           C
ATOM    189  CG2 ILE B 110      -3.129   4.812  16.576  1.00 12.76           C
ATOM    190  CD1 ILE B 110      -1.796   4.486  13.790  1.00 14.97           C
TER     191      ILE B 110
HETATM  192  P   PO4 A 999      -4.021  -5.717   7.865  1.00 32.22           P
HETATM  193  O1  PO4 A 999      -2.822  -6.602   7.534  1.00 32.62           O
HETATM  194  O2  PO4 A 999      -3.749  -4.728   8.982  1.00 30.63           O
HETATM  195  O3  PO4 A 999      -4.208  -5.024   6.543  1.00 32.69           O
HETATM  196  O4  PO4 A 999      -5.202  -6.681   8.087  1.00 32.62           O
HETATM  228  O   HOH A 313     -12.736  -5.567  13.491  1.00 23.09           O
HETATM  229  O   HOH A 314     -12.008  -5.852  16.243  1.00 15.14           O
HETATM  230  O   HOH A 315      -9.659  -5.831  13.186  1.00 24.59           O
HETATM  231  O   HOH A 316     -10.769  -3.893  18.921  1.00 15.18           O
HETATM  232  O   HOH A 317      -8.025   0.748  12.180  1.00 15.08           O
HETATM  233  O   HOH A 319      -9.774  -1.338  21.243  1.00 27.98           O
HETATM  234  O   HOH A 324       0.555  -0.043   8.085  1.00 14.48           O
CONECT  193  192
CONECT  194  192
CONECT  195  192
CONECT  196  192
CONECT  192  193  194  195  196
CONECT  215  213  216
CONECT  214  197  203  213
CONECT  198  197  199  200
CONECT  216  215  217  218
CONECT  218  216  219  220
CONECT  201  200  202  203
CONECT  220  218  221  222
CONECT  203  201  204  214
CONECT  222  220  223
CONECT  205  204  206  212
CONECT  206  205  207
CONECT  207  206  208  209
CONECT  208  207
CONECT  209  207  210  211
CONECT  210  209
CONECT  211  209  212
CONECT  212  205  211  213
CONECT  197  198  214
CONECT  213  212  214  215
CONECT  200  198  201
CONECT  204  203  205
CONECT  225  224
CONECT  199  198
CONECT  217  216
CONECT  226  224
CONECT  219  218
CONECT  227  224
CONECT  202  201
CONECT  221  220
CONECT  223  222  224
CONECT  224  223  225  226  227
END
