# Supplementary material for: Scaffold repositioning of spiro-acridine derivatives as fungi chitinase inhibitor by target fishing and in vitro studies
Source: Sci Rep. 2023 May 5;13:7320. doi: 10.1038/s41598-023-33279-9 (PMC10163251; doi:10.1038/s41598-023-33279-9)
Supplement: Supplementary file 2 — Supplementary Information 2. [file 41598_2023_33279_MOESM2_ESM.zip › PDBQT_TARGETS_ALL/1bzs_BSI.pdb]

HEADER    HYDROLASE                               04-NOV-98   1BZS              
TITLE     CRYSTAL STRUCTURE OF MMP8 COMPLEXED WITH HMR2909                      
COMPND    MOL_ID: 1;                                                            
COMPND   2 MOLECULE: NEUTROPHIL COLLAGENASE;                                    
COMPND   3 CHAIN: A;                                                            
COMPND   4 FRAGMENT: CATALYTIC DOMAIN;                                          
COMPND   5 SYNONYM: MMP-8;                                                      
COMPND   6 EC: 3.4.24.34;                                                       
COMPND   7 ENGINEERED: YES                                                      
SOURCE    MOL_ID: 1;                                                            
SOURCE   2 ORGANISM_SCIENTIFIC: HOMO SAPIENS;                                   
SOURCE   3 ORGANISM_COMMON: HUMAN;                                              
SOURCE   4 ORGANISM_TAXID: 9606;                                                
SOURCE   5 CELL: NEUTROPHIL;                                                    
SOURCE   6 EXPRESSION_SYSTEM: ESCHERICHIA COLI BL21;                            
SOURCE   7 EXPRESSION_SYSTEM_TAXID: 511693;                                     
SOURCE   8 EXPRESSION_SYSTEM_STRAIN: BL21;                                      
SOURCE   9 EXPRESSION_SYSTEM_VARIANT: BL21;                                     
SOURCE  10 EXPRESSION_SYSTEM_PLASMID: PET                                       
KEYWDS    METALLO PROTEINASE, HYDROXAMATE, MATRIX DEGRADATION,                  
KEYWDS   2 HYDROLASE                                                            
EXPDTA    X-RAY DIFFRACTION                                                     
AUTHOR    H.SCHREUDER,V.BRACHVOGEL,P.LOENZE                                     
REVDAT   3   24-FEB-09 1BZS    1       VERSN                                    
REVDAT   2   01-APR-03 1BZS    1       JRNL                                     
REVDAT   1   31-MAY-00 1BZS    0                                                
JRNL        AUTH   H.MATTER,W.SCHWAB,D.BARBIER,G.BILLEN,B.HAASE,                
JRNL        AUTH 2 B.NEISES,M.SCHUDOK,W.THORWART,H.SCHREUDER,                   
JRNL        AUTH 3 V.BRACHVOGEL,P.LONZE,K.U.WEITHMANN                           
JRNL        TITL   QUANTITATIVE STRUCTURE-ACTIVITY RELATIONSHIP OF              
JRNL        TITL 2 HUMAN NEUTROPHIL COLLAGENASE (MMP-8) INHIBITORS              
JRNL        TITL 3 USING COMPARATIVE MOLECULAR FIELD ANALYSIS AND               
JRNL        TITL 4 X-RAY STRUCTURE ANALYSIS.                                    
JRNL        REF    J.MED.CHEM.                   V.  42  1908 1999              
JRNL        REFN                   ISSN 0022-2623                               
JRNL        PMID   10354399                                                     
JRNL        DOI    10.1021/JM980631S                                            
REMARK   1                                                                      
REMARK   2                                                                      
REMARK   2 RESOLUTION.    1.70 ANGSTROMS.                                       
REMARK   3                                                                      
REMARK   3 REFINEMENT.                                                          
REMARK   3   PROGRAM     : X-PLOR 3.1                                           
REMARK   3   AUTHORS     : BRUNGER                                              
REMARK   3                                                                      
REMARK   3  DATA USED IN REFINEMENT.                                            
REMARK   3   RESOLUTION RANGE HIGH (ANGSTROMS) : 1.70                           
REMARK   3   RESOLUTION RANGE LOW  (ANGSTROMS) : 8.00                           
REMARK   3   DATA CUTOFF            (SIGMA(F)) : 0.000                          
REMARK   3   DATA CUTOFF HIGH         (ABS(F)) : 10000000.000                   
REMARK   3   DATA CUTOFF LOW          (ABS(F)) : 0.1000                         
REMARK   3   COMPLETENESS (WORKING+TEST)   (%) : 99.1                           
REMARK   3   NUMBER OF REFLECTIONS             : 18017                          
REMARK   3                                                                      
REMARK   3  FIT TO DATA USED IN REFINEMENT.                                     
REMARK   3   CROSS-VALIDATION METHOD          : NULL                            
REMARK   3   FREE R VALUE TEST SET SELECTION  : NULL                            
REMARK   3   R VALUE            (WORKING SET) : 0.192                           
REMARK   3   FREE R VALUE                     : NULL                            
REMARK   3   FREE R VALUE TEST SET SIZE   (%) : NULL                            
REMARK   3   FREE R VALUE TEST SET COUNT      : NULL                            
REMARK   3   ESTIMATED ERROR OF FREE R VALUE  : NULL                            
REMARK   3                                                                      
REMARK   3  FIT IN THE HIGHEST RESOLUTION BIN.                                  
REMARK   3   TOTAL NUMBER OF BINS USED           : 8                            
REMARK   3   BIN RESOLUTION RANGE HIGH       (A) : 1.70                         
REMARK   3   BIN RESOLUTION RANGE LOW        (A) : 1.78                         
REMARK   3   BIN COMPLETENESS (WORKING+TEST) (%) : 98.00                        
REMARK   3   REFLECTIONS IN BIN    (WORKING SET) : NULL                         
REMARK   3   BIN R VALUE           (WORKING SET) : 0.2730                       
REMARK   3   BIN FREE R VALUE                    : NULL                         
REMARK   3   BIN FREE R VALUE TEST SET SIZE  (%) : NULL                         
REMARK   3   BIN FREE R VALUE TEST SET COUNT     : NULL                         
REMARK   3   ESTIMATED ERROR OF BIN FREE R VALUE : NULL                         
REMARK   3                                                                      
REMARK   3  NUMBER OF NON-HYDROGEN ATOMS USED IN REFINEMENT.                    
REMARK   3   PROTEIN ATOMS            : 1302                                    
REMARK   3   NUCLEIC ACID ATOMS       : 0                                       
REMARK   3   HETEROGEN ATOMS          : 47                                      
REMARK   3   SOLVENT ATOMS            : 208                                     
REMARK   3                                                                      
REMARK   3  B VALUES.                                                           
REMARK   3   FROM WILSON PLOT           (A**2) : NULL                           
REMARK   3   MEAN B VALUE      (OVERALL, A**2) : 13.30                          
REMARK   3   OVERALL ANISOTROPIC B VALUE.                                       
REMARK   3    B11 (A**2) : NULL                                                 
REMARK   3    B22 (A**2) : NULL                                                 
REMARK   3    B33 (A**2) : NULL                                                 
REMARK   3    B12 (A**2) : NULL                                                 
REMARK   3    B13 (A**2) : NULL                                                 
REMARK   3    B23 (A**2) : NULL                                                 
REMARK   3                                                                      
REMARK   3  ESTIMATED COORDINATE ERROR.                                         
REMARK   3   ESD FROM LUZZATI PLOT        (A) : NULL                            
REMARK   3   ESD FROM SIGMAA              (A) : NULL                            
REMARK   3   LOW RESOLUTION CUTOFF        (A) : NULL                            
REMARK   3                                                                      
REMARK   3  CROSS-VALIDATED ESTIMATED COORDINATE ERROR.                         
REMARK   3   ESD FROM C-V LUZZATI PLOT    (A) : NULL                            
REMARK   3   ESD FROM C-V SIGMAA          (A) : NULL                            
REMARK   3                                                                      
REMARK   3  RMS DEVIATIONS FROM IDEAL VALUES.                                   
REMARK   3   BOND LENGTHS                 (A) : 0.012                           
REMARK   3   BOND ANGLES            (DEGREES) : 1.54                            
REMARK   3   DIHEDRAL ANGLES        (DEGREES) : 24.70                           
REMARK   3   IMPROPER ANGLES        (DEGREES) : 1.42                            
REMARK   3                                                                      
REMARK   3  ISOTROPIC THERMAL MODEL : RESTRAINED                                
REMARK   3                                                                      
REMARK   3  ISOTROPIC THERMAL FACTOR RESTRAINTS.    RMS    SIGMA                
REMARK   3   MAIN-CHAIN BOND              (A**2) : NULL  ; NULL                 
REMARK   3   MAIN-CHAIN ANGLE             (A**2) : NULL  ; NULL                 
REMARK   3   SIDE-CHAIN BOND              (A**2) : NULL  ; NULL                 
REMARK   3   SIDE-CHAIN ANGLE             (A**2) : NULL  ; NULL                 
REMARK   3                                                                      
REMARK   3  NCS MODEL : NULL                                                    
REMARK   3                                                                      
REMARK   3  NCS RESTRAINTS.                         RMS   SIGMA/WEIGHT          
REMARK   3   GROUP  1  POSITIONAL            (A) : NULL  ; NULL                 
REMARK   3   GROUP  1  B-FACTOR           (A**2) : NULL  ; NULL                 
REMARK   3                                                                      
REMARK   3  PARAMETER FILE  1  : PARHCSDX.PRO                                   
REMARK   3  PARAMETER FILE  2  : INHIBITOR.PAR                                  
REMARK   3  PARAMETER FILE  3  : WAT.PAR                                        
REMARK   3  PARAMETER FILE  4  : METALS.PAR                                     
REMARK   3  PARAMETER FILE  5  : NULL                                           
REMARK   3  TOPOLOGY FILE  1   : TOPHCSDX.PRO                                   
REMARK   3  TOPOLOGY FILE  2   : WAT.TOP                                        
REMARK   3  TOPOLOGY FILE  3   : HEPES.TOP                                      
REMARK   3  TOPOLOGY FILE  4   : 2909.TOP                                       
REMARK   3  TOPOLOGY FILE  5   : NULL                                           
REMARK   3                                                                      
REMARK   3  OTHER REFINEMENT REMARKS: NULL                                      
REMARK   4                                                                      
REMARK   4 1BZS COMPLIES WITH FORMAT V. 3.15, 01-DEC-08                         
REMARK 100                                                                      
REMARK 100 THIS ENTRY HAS BEEN PROCESSED BY RCSB ON 04-AUG-99.                  
REMARK 100 THE RCSB ID CODE IS RCSB007243.                                      
REMARK 200                                                                      
REMARK 200 EXPERIMENTAL DETAILS                                                 
REMARK 200  EXPERIMENT TYPE                : X-RAY DIFFRACTION                  
REMARK 200  DATE OF DATA COLLECTION        : 29-AUG-97                          
REMARK 200  TEMPERATURE           (KELVIN) : 100                                
REMARK 200  PH                             : 6.0                                
REMARK 200  NUMBER OF CRYSTALS USED        : 1                                  
REMARK 200                                                                      
REMARK 200  SYNCHROTRON              (Y/N) : N                                  
REMARK 200  RADIATION SOURCE               : ROTATING ANODE                     
REMARK 200  BEAMLINE                       : NULL                               
REMARK 200  X-RAY GENERATOR MODEL          : ENRAF-NONIUS FR571                 
REMARK 200  MONOCHROMATIC OR LAUE    (M/L) : M                                  
REMARK 200  WAVELENGTH OR RANGE        (A) : 1.5418                             
REMARK 200  MONOCHROMATOR                  : GRAPHITE                           
REMARK 200  OPTICS                         : COLLIMATOR                         
REMARK 200                                                                      
REMARK 200  DETECTOR TYPE                  : IMAGE PLATE                        
REMARK 200  DETECTOR MANUFACTURER          : MARRESEARCH                        
REMARK 200  INTENSITY-INTEGRATION SOFTWARE : XDS                                
REMARK 200  DATA SCALING SOFTWARE          : XSCALE                             
REMARK 200                                                                      
REMARK 200  NUMBER OF UNIQUE REFLECTIONS   : 18344                              
REMARK 200  RESOLUTION RANGE HIGH      (A) : 1.700                              
REMARK 200  RESOLUTION RANGE LOW       (A) : 20.000                             
REMARK 200  REJECTION CRITERIA  (SIGMA(I)) : NULL                               
REMARK 200                                                                      
REMARK 200 OVERALL.                                                             
REMARK 200  COMPLETENESS FOR RANGE     (%) : 99.8                               
REMARK 200  DATA REDUNDANCY                : 7.000                              
REMARK 200  R MERGE                    (I) : NULL                               
REMARK 200  R SYM                      (I) : 4.80000                            
REMARK 200  <I/SIGMA(I)> FOR THE DATA SET  : 26.9000                            
REMARK 200                                                                      
REMARK 200 IN THE HIGHEST RESOLUTION SHELL.                                     
REMARK 200  HIGHEST RESOLUTION SHELL, RANGE HIGH (A) : 1.70                     
REMARK 200  HIGHEST RESOLUTION SHELL, RANGE LOW  (A) : 2.00                     
REMARK 200  COMPLETENESS FOR SHELL     (%) : 99.7                               
REMARK 200  DATA REDUNDANCY IN SHELL       : 7.30                               
REMARK 200  R MERGE FOR SHELL          (I) : NULL                               
REMARK 200  R SYM FOR SHELL            (I) : 9.60000                            
REMARK 200  <I/SIGMA(I)> FOR SHELL         : 17.200                             
REMARK 200                                                                      
REMARK 200 DIFFRACTION PROTOCOL: SINGLE WAVELENGTH                              
REMARK 200 METHOD USED TO DETERMINE THE STRUCTURE: MOLECULAR REPLACEMENT        
REMARK 200 SOFTWARE USED: X-PLOR                                                
REMARK 200 STARTING MODEL: PDB ENTRY 1JAN                                       
REMARK 200                                                                      
REMARK 200 REMARK: NULL                                                         
REMARK 280                                                                      
REMARK 280 CRYSTAL                                                              
REMARK 280 SOLVENT CONTENT, VS   (%): 43.00                                     
REMARK 280 MATTHEWS COEFFICIENT, VM (ANGSTROMS**3/DA): 2.16                     
REMARK 280                                                                      
REMARK 280 CRYSTALLIZATION CONDITIONS: PROTEIN SOLUTION: 10 MG/ML MMP8 IN       
REMARK 280  25 MM MES, 100 MM NACL, 20 MM CACL2, 0.1 MM ZNCL2, PH 6.0,          
REMARK 280  WITH THREEFOLD EXCESS INHIBITOR IN DMF ADDED. RESERVOIR             
REMARK 280  SOLUTION: 10-25% (W/W) PEG6000. CRYSTALS APPEAR IN ABOUT 1          
REMARK 280  WEEK., VAPOR DIFFUSION, HANGING DROP, TEMPERATURE 298K              
REMARK 290                                                                      
REMARK 290 CRYSTALLOGRAPHIC SYMMETRY                                            
REMARK 290 SYMMETRY OPERATORS FOR SPACE GROUP: P 21 21 21                       
REMARK 290                                                                      
REMARK 290      SYMOP   SYMMETRY                                                
REMARK 290     NNNMMM   OPERATOR                                                
REMARK 290       1555   X,Y,Z                                                   
REMARK 290       2555   -X+1/2,-Y,Z+1/2                                         
REMARK 290       3555   -X,Y+1/2,-Z+1/2                                         
REMARK 290       4555   X+1/2,-Y+1/2,-Z                                         
REMARK 290                                                                      
REMARK 290     WHERE NNN -> OPERATOR NUMBER                                     
REMARK 290           MMM -> TRANSLATION VECTOR                                  
REMARK 290                                                                      
REMARK 290 CRYSTALLOGRAPHIC SYMMETRY TRANSFORMATIONS                            
REMARK 290 THE FOLLOWING TRANSFORMATIONS OPERATE ON THE ATOM/HETATM             
REMARK 290 RECORDS IN THIS ENTRY TO PRODUCE CRYSTALLOGRAPHICALLY                
REMARK 290 RELATED MOLECULES.                                                   
REMARK 290   SMTRY1   1  1.000000  0.000000  0.000000        0.00000            
REMARK 290   SMTRY2   1  0.000000  1.000000  0.000000        0.00000            
REMARK 290   SMTRY3   1  0.000000  0.000000  1.000000        0.00000            
REMARK 290   SMTRY1   2 -1.000000  0.000000  0.000000       16.55000            
REMARK 290   SMTRY2   2  0.000000 -1.000000  0.000000        0.00000            
REMARK 290   SMTRY3   2  0.000000  0.000000  1.000000       35.25000            
REMARK 290   SMTRY1   3 -1.000000  0.000000  0.000000        0.00000            
REMARK 290   SMTRY2   3  0.000000  1.000000  0.000000       34.45000            
REMARK 290   SMTRY3   3  0.000000  0.000000 -1.000000       35.25000            
REMARK 290   SMTRY1   4  1.000000  0.000000  0.000000       16.55000            
REMARK 290   SMTRY2   4  0.000000 -1.000000  0.000000       34.45000            
REMARK 290   SMTRY3   4  0.000000  0.000000 -1.000000        0.00000            
REMARK 290                                                                      
REMARK 290 REMARK: NULL                                                         
REMARK 300                                                                      
REMARK 300 BIOMOLECULE: 1                                                       
REMARK 300 SEE REMARK 350 FOR THE AUTHOR PROVIDED AND/OR PROGRAM                
REMARK 300 GENERATED ASSEMBLY INFORMATION FOR THE STRUCTURE IN                  
REMARK 300 THIS ENTRY. THE REMARK MAY ALSO PROVIDE INFORMATION ON               
REMARK 300 BURIED SURFACE AREA.                                                 
REMARK 350                                                                      
REMARK 350 COORDINATES FOR A COMPLETE MULTIMER REPRESENTING THE KNOWN           
REMARK 350 BIOLOGICALLY SIGNIFICANT OLIGOMERIZATION STATE OF THE                
REMARK 350 MOLECULE CAN BE GENERATED BY APPLYING BIOMT TRANSFORMATIONS          
REMARK 350 GIVEN BELOW.  BOTH NON-CRYSTALLOGRAPHIC AND                          
REMARK 350 CRYSTALLOGRAPHIC OPERATIONS ARE GIVEN.                               
REMARK 350                                                                      
REMARK 350 BIOMOLECULE: 1                                                       
REMARK 350 AUTHOR DETERMINED BIOLOGICAL UNIT: MONOMERIC                         
REMARK 350 APPLY THE FOLLOWING TO CHAINS: A                                     
REMARK 350   BIOMT1   1  1.000000  0.000000  0.000000        0.00000            
REMARK 350   BIOMT2   1  0.000000  1.000000  0.000000        0.00000            
REMARK 350   BIOMT3   1  0.000000  0.000000  1.000000        0.00000            
REMARK 500                                                                      
REMARK 500 GEOMETRY AND STEREOCHEMISTRY                                         
REMARK 500 SUBTOPIC: TORSION ANGLES                                             
REMARK 500                                                                      
REMARK 500 TORSION ANGLES OUTSIDE THE EXPECTED RAMACHANDRAN REGIONS:            
REMARK 500 (M=MODEL NUMBER; RES=RESIDUE NAME; C=CHAIN IDENTIFIER;               
REMARK 500 SSEQ=SEQUENCE NUMBER; I=INSERTION CODE).                             
REMARK 500                                                                      
REMARK 500 STANDARD TABLE:                                                      
REMARK 500 FORMAT:(10X,I3,1X,A3,1X,A1,I4,A1,4X,F7.2,3X,F7.2)                    
REMARK 500                                                                      
REMARK 500 EXPECTED VALUES: GJ KLEYWEGT AND TA JONES (1996). PHI/PSI-           
REMARK 500 CHOLOGY: RAMACHANDRAN REVISITED. STRUCTURE 4, 1395 - 1400            
REMARK 500                                                                      
REMARK 500  M RES CSSEQI        PSI       PHI                                   
REMARK 500    ARG A 145     -124.88     39.18                                   
REMARK 500    HIS A 147       34.66   -146.18                                   
REMARK 500    ASN A 157     -164.03     62.56                                   
REMARK 500    THR A 185     -169.60   -126.24                                   
REMARK 500    ALA A 206     -169.44   -100.25                                   
REMARK 500    ASN A 226       40.25   -141.06                                   
REMARK 500                                                                      
REMARK 500 REMARK: NULL                                                         
REMARK 620                                                                      
REMARK 620 METAL COORDINATION                                                   
REMARK 620  (M=MODEL NUMBER; RES=RESIDUE NAME; C=CHAIN IDENTIFIER;              
REMARK 620  SSEQ=SEQUENCE NUMBER; I=INSERTION CODE):                            
REMARK 620                                                                      
REMARK 620 COORDINATION ANGLES FOR:  M RES CSSEQI METAL                         
REMARK 620                              ZN A 999  ZN                            
REMARK 620 N RES CSSEQI ATOM                                                    
REMARK 620 1 BSI A 250   O46                                                    
REMARK 620 2 HIS A 201   NE2 122.7                                              
REMARK 620 3 HIS A 207   NE2  87.0 106.4                                        
REMARK 620 4 BSI A 250   O45  53.4  87.6 138.1                                  
REMARK 620 5 HIS A 197   NE2 114.2 113.4 108.2 101.3                            
REMARK 620 N                    1     2     3     4                             
REMARK 620                                                                      
REMARK 620 COORDINATION ANGLES FOR:  M RES CSSEQI METAL                         
REMARK 620                              CA A 996  CA                            
REMARK 620 N RES CSSEQI ATOM                                                    
REMARK 620 1 ASP A 173   OD1                                                    
REMARK 620 2 HOH A1042   O   100.2                                              
REMARK 620 3 GLY A 169   O    98.7  81.3                                        
REMARK 620 4 GLY A 171   O    86.3 173.4  96.5                                  
REMARK 620 5 HOH A1050   O   161.2  95.3  94.0  78.6                            
REMARK 620 6 ASP A 137   O    88.9  86.2 166.3  95.3  81.6                      
REMARK 620 N                    1     2     3     4     5                       
REMARK 620                                                                      
REMARK 620 COORDINATION ANGLES FOR:  M RES CSSEQI METAL                         
REMARK 620                              CA A 997  CA                            
REMARK 620 N RES CSSEQI ATOM                                                    
REMARK 620 1 GLU A 180   OE2                                                    
REMARK 620 2 ASP A 154   OD1 177.6                                              
REMARK 620 3 ILE A 159   O    90.5  89.0                                        
REMARK 620 4 GLY A 155   O    91.2  89.4 177.1                                  
REMARK 620 5 ASP A 177   OD2  93.7  88.6  94.4  83.1                            
REMARK 620 6 ASN A 157   O    89.4  88.3  96.6  85.9 168.6                      
REMARK 620 N                    1     2     3     4     5                       
REMARK 620                                                                      
REMARK 620 COORDINATION ANGLES FOR:  M RES CSSEQI METAL                         
REMARK 620                              ZN A 998  ZN                            
REMARK 620 N RES CSSEQI ATOM                                                    
REMARK 620 1 ASP A 149   OD2                                                    
REMARK 620 2 HIS A 175   ND1  94.3                                              
REMARK 620 3 HIS A 147   NE2 110.5 121.6                                        
REMARK 620 4 HIS A 162   NE2 108.8 113.9 106.8                                  
REMARK 620 N                    1     2     3                                   
REMARK 800                                                                      
REMARK 800 SITE                                                                 
REMARK 800 SITE_IDENTIFIER: AC1                                                 
REMARK 800 EVIDENCE_CODE: SOFTWARE                                              
REMARK 800 SITE_DESCRIPTION: BINDING SITE FOR RESIDUE CA A 996                  
REMARK 800 SITE_IDENTIFIER: AC2                                                 
REMARK 800 EVIDENCE_CODE: SOFTWARE                                              
REMARK 800 SITE_DESCRIPTION: BINDING SITE FOR RESIDUE CA A 997                  
REMARK 800 SITE_IDENTIFIER: AC3                                                 
REMARK 800 EVIDENCE_CODE: SOFTWARE                                              
REMARK 800 SITE_DESCRIPTION: BINDING SITE FOR RESIDUE ZN A 998                  
REMARK 800 SITE_IDENTIFIER: AC4                                                 
REMARK 800 EVIDENCE_CODE: SOFTWARE                                              
REMARK 800 SITE_DESCRIPTION: BINDING SITE FOR RESIDUE ZN A 999                  
REMARK 800 SITE_IDENTIFIER: AC5                                                 
REMARK 800 EVIDENCE_CODE: SOFTWARE                                              
REMARK 800 SITE_DESCRIPTION: BINDING SITE FOR RESIDUE BSI A 250                 
REMARK 800 SITE_IDENTIFIER: AC6                                                 
REMARK 800 EVIDENCE_CODE: SOFTWARE                                              
REMARK 800 SITE_DESCRIPTION: BINDING SITE FOR RESIDUE EPE A 260                 
DBREF  1BZS A   79   243  UNP    P22894   MMP8_HUMAN      99    263             
SEQADV 1BZS ASP A  243  UNP  P22894    LEU   263 CONFLICT                       
SEQRES   1 A  165  PHE MET LEU THR PRO GLY ASN PRO LYS TRP GLU ARG THR          
SEQRES   2 A  165  ASN LEU THR TYR ARG ILE ARG ASN TYR THR PRO GLN LEU          
SEQRES   3 A  165  SER GLU ALA GLU VAL GLU ARG ALA ILE LYS ASP ALA PHE          
SEQRES   4 A  165  GLU LEU TRP SER VAL ALA SER PRO LEU ILE PHE THR ARG          
SEQRES   5 A  165  ILE SER GLN GLY GLU ALA ASP ILE ASN ILE ALA PHE TYR          
SEQRES   6 A  165  GLN ARG ASP HIS GLY ASP ASN SER PRO PHE ASP GLY PRO          
SEQRES   7 A  165  ASN GLY ILE LEU ALA HIS ALA PHE GLN PRO GLY GLN GLY          
SEQRES   8 A  165  ILE GLY GLY ASP ALA HIS PHE ASP ALA GLU GLU THR TRP          
SEQRES   9 A  165  THR ASN THR SER ALA ASN TYR ASN LEU PHE LEU VAL ALA          
SEQRES  10 A  165  ALA HIS GLU PHE GLY HIS SER LEU GLY LEU ALA HIS SER          
SEQRES  11 A  165  SER ASP PRO GLY ALA LEU MET TYR PRO ASN TYR ALA PHE          
SEQRES  12 A  165  ARG GLU THR SER ASN TYR SER LEU PRO GLN ASP ASP ILE          
SEQRES  13 A  165  ASP GLY ILE GLN ALA ILE TYR GLY ASP                          
HET     CA  A 996       1                                                       
HET     CA  A 997       1                                                       
HET     ZN  A 998       1                                                       
HET     ZN  A 999       1                                                       
HET    BSI  A 250      28                                                       
HET    EPE  A 260      15                                                       
HETNAM      CA CALCIUM ION                                                      
HETNAM      ZN ZINC ION                                                         
HETNAM     BSI 2-(BIPHENYL-4-SULFONYL)-1,2,3,4-TETRAHYDRO-                      
HETNAM   2 BSI  ISOQUINOLINE-3-CARBOXYLIC ACID                                  
HETNAM     EPE 4-(2-HYDROXYETHYL)-1-PIPERAZINE ETHANESULFONIC ACID              
HETSYN     EPE HEPES                                                            
FORMUL   2   CA    2(CA 2+)                                                     
FORMUL   4   ZN    2(ZN 2+)                                                     
FORMUL   6  BSI    C22 H19 N O4 S                                               
FORMUL   7  EPE    C8 H18 N2 O4 S                                               
FORMUL   8  HOH   *208(H2 O)                                                    
HELIX    1   1 LEU A  193  VAL A  194  1                                   2
HELIX    2   2 HIS A  197  GLU A  198  1                                   2
HELIX    3   3 HIS A  201  HIS A  201  1                                   1
SHEET    1   1 1 ALA A 161  HIS A 162  0
LINK         O46 BSI A 250                ZN    ZN A 999     1555   1555  1.97  
LINK        CA    CA A 996                 OD1 ASP A 173     1555   1555  2.53  
LINK        CA    CA A 996                 O   HOH A1042     1555   1555  2.30  
LINK        CA    CA A 996                 O   GLY A 169     1555   1555  2.24  
LINK        CA    CA A 996                 O   GLY A 171     1555   1555  2.35  
LINK        CA    CA A 996                 O   HOH A1050     1555   1555  2.24  
LINK        CA    CA A 996                 O   ASP A 137     1555   1555  2.30  
LINK        CA    CA A 997                 OE2 GLU A 180     1555   1555  2.33  
LINK        CA    CA A 997                 OD1 ASP A 154     1555   1555  2.43  
LINK        CA    CA A 997                 O   ILE A 159     1555   1555  2.22  
LINK        CA    CA A 997                 O   GLY A 155     1555   1555  2.33  
LINK        CA    CA A 997                 OD2 ASP A 177     1555   1555  2.45  
LINK        CA    CA A 997                 O   ASN A 157     1555   1555  2.26  
LINK        ZN    ZN A 998                 OD2 ASP A 149     1555   1555  1.93  
LINK        ZN    ZN A 998                 ND1 HIS A 175     1555   1555  2.23  
LINK        ZN    ZN A 998                 NE2 HIS A 147     1555   1555  2.16  
LINK        ZN    ZN A 998                 NE2 HIS A 162     1555   1555  2.19  
LINK        ZN    ZN A 999                 NE2 HIS A 201     1555   1555  2.18  
LINK        ZN    ZN A 999                 NE2 HIS A 207     1555   1555  2.17  
LINK        ZN    ZN A 999                 O45 BSI A 250     1555   1555  2.65  
LINK        ZN    ZN A 999                 NE2 HIS A 197     1555   1555  2.12  
CISPEP   1 ASN A  188    TYR A  189          0         0.74                     
SITE     1 AC1  6 ASP A 137  GLY A 169  GLY A 171  ASP A 173                    
SITE     2 AC1  6 HOH A1042  HOH A1050                                          
SITE     1 AC2  6 ASP A 154  GLY A 155  ASN A 157  ILE A 159                    
SITE     2 AC2  6 ASP A 177  GLU A 180                                          
SITE     1 AC3  4 HIS A 147  ASP A 149  HIS A 162  HIS A 175                    
SITE     1 AC4  4 HIS A 197  HIS A 201  HIS A 207  BSI A 250                    
SITE     1 AC5 13 LEU A 160  ALA A 161  HIS A 197  GLU A 198                    
SITE     2 AC5 13 HIS A 201  HIS A 207  LEU A 214  TYR A 216                    
SITE     3 AC5 13 PRO A 217  ASN A 218  TYR A 219   ZN A 999                    
SITE     4 AC5 13 HOH A1072                                                     
SITE     1 AC6 15 ARG A 111  ASP A 115  ASN A 184  SER A 186                    
SITE     2 AC6 15 PHE A 192  THR A 224  SER A 225  TYR A 227                    
SITE     3 AC6 15 HOH A1002  HOH A1045  HOH A1114  HOH A1147                    
SITE     4 AC6 15 HOH A1150  HOH A1187  HOH A1189                               
CRYST1   33.100   68.900   70.500  90.00  90.00  90.00 P 21 21 21    4          
ORIGX1      1.000000  0.000000  0.000000        0.00000                         
ORIGX2      0.000000  1.000000  0.000000        0.00000                         
ORIGX3      0.000000  0.000000  1.000000        0.00000                         
SCALE1      0.030211  0.000000  0.000000        0.00000                         
SCALE2      0.000000  0.014514  0.000000        0.00000                         
SCALE3      0.000000  0.000000  0.014184        0.00000                         
ATOM      1  N   GLY A 158      32.868  63.739  44.787  1.00  6.98           N
ATOM      2  CA  GLY A 158      33.010  63.796  46.232  1.00  7.97           C
ATOM      3  C   GLY A 158      31.690  63.383  46.867  1.00  7.75           C
ATOM      4  O   GLY A 158      31.071  62.429  46.417  1.00  6.56           O
ATOM      5  N   ILE A 159      31.226  64.124  47.869  1.00  7.52           N
ATOM      6  CA  ILE A 159      29.948  63.800  48.510  1.00  7.69           C
ATOM      7  C   ILE A 159      28.806  63.999  47.495  1.00  7.73           C
ATOM      8  O   ILE A 159      28.717  65.039  46.821  1.00  6.27           O
ATOM      9  CB  ILE A 159      29.718  64.648  49.797  1.00 11.35           C
ATOM     10  CG1 ILE A 159      30.842  64.392  50.819  1.00 10.80           C
ATOM     11  CG2 ILE A 159      28.315  64.372  50.397  1.00  9.89           C
ATOM     12  CD1 ILE A 159      31.059  62.923  51.206  1.00 14.77           C
ATOM     13  N   LEU A 160      27.954  62.987  47.359  1.00  5.99           N
ATOM     14  CA  LEU A 160      26.857  63.032  46.403  1.00  6.48           C
ATOM     15  C   LEU A 160      25.525  63.438  47.019  1.00  6.07           C
ATOM     16  O   LEU A 160      24.683  64.030  46.345  1.00  4.26           O
ATOM     17  CB  LEU A 160      26.670  61.646  45.784  1.00  9.51           C
ATOM     18  CG  LEU A 160      27.936  60.974  45.274  1.00 10.38           C
ATOM     19  CD1 LEU A 160      27.622  59.534  44.854  1.00  8.40           C
ATOM     20  CD2 LEU A 160      28.476  61.817  44.116  1.00  7.54           C
ATOM     21  N   ALA A 161      25.335  63.055  48.275  1.00  5.55           N
ATOM     22  CA  ALA A 161      24.092  63.314  48.982  1.00  6.44           C
ATOM     23  C   ALA A 161      24.275  62.965  50.444  1.00  6.48           C
ATOM     24  O   ALA A 161      25.333  62.470  50.846  1.00  5.96           O
ATOM     25  CB  ALA A 161      22.981  62.422  48.378  1.00  5.90           C
ATOM     26  N   HIS A 162      23.270  63.309  51.249  1.00  5.19           N
ATOM     27  CA  HIS A 162      23.237  62.967  52.663  1.00  4.71           C
ATOM     28  C   HIS A 162      21.813  62.974  53.197  1.00  5.59           C
ATOM     29  O   HIS A 162      20.915  63.578  52.592  1.00  3.99           O
ATOM     30  CB  HIS A 162      24.192  63.803  53.548  1.00  6.12           C
ATOM     31  CG  HIS A 162      23.989  65.283  53.481  1.00  9.98           C
ATOM     32  ND1 HIS A 162      25.043  66.144  53.272  1.00  7.13           N
ATOM     33  CD2 HIS A 162      22.914  66.068  53.731  1.00 11.24           C
ATOM     34  CE1 HIS A 162      24.640  67.389  53.403  1.00 11.03           C
ATOM     35  NE2 HIS A 162      23.350  67.377  53.702  1.00 10.66           N
TER      36      HIS A 162
ATOM     37  N   LEU A 193      19.714  54.705  42.595  1.00  4.86           N
ATOM     38  CA  LEU A 193      20.647  54.033  43.508  1.00  6.26           C
ATOM     39  C   LEU A 193      21.100  54.922  44.675  1.00  5.14           C
ATOM     40  O   LEU A 193      21.106  54.478  45.830  1.00  2.77           O
ATOM     41  CB  LEU A 193      21.877  53.489  42.745  1.00  9.12           C
ATOM     42  CG  LEU A 193      21.633  52.328  41.774  1.00  9.70           C
ATOM     43  CD1 LEU A 193      22.932  51.991  41.062  1.00 11.42           C
ATOM     44  CD2 LEU A 193      21.106  51.123  42.541  1.00  9.85           C
ATOM     45  N   VAL A 194      21.468  56.174  44.389  1.00  3.87           N
ATOM     46  CA  VAL A 194      21.895  57.072  45.462  1.00  4.89           C
ATOM     47  C   VAL A 194      20.716  57.354  46.418  1.00  4.42           C
ATOM     48  O   VAL A 194      20.881  57.336  47.645  1.00  3.04           O
ATOM     49  CB  VAL A 194      22.508  58.399  44.916  1.00  4.76           C
ATOM     50  CG1 VAL A 194      22.912  59.322  46.105  1.00  5.93           C
ATOM     51  CG2 VAL A 194      23.732  58.085  44.011  1.00  3.65           C
TER      52      VAL A 194
ATOM     53  N   HIS A 197      20.114  54.403  48.776  1.00  3.38           N
ATOM     54  CA  HIS A 197      21.111  54.412  49.852  1.00  3.94           C
ATOM     55  C   HIS A 197      20.753  55.464  50.929  1.00  3.65           C
ATOM     56  O   HIS A 197      20.767  55.189  52.137  1.00  2.49           O
ATOM     57  CB  HIS A 197      22.492  54.717  49.262  1.00  5.72           C
ATOM     58  CG  HIS A 197      23.581  54.825  50.287  1.00  6.05           C
ATOM     59  ND1 HIS A 197      24.372  53.757  50.636  1.00  3.56           N
ATOM     60  CD2 HIS A 197      24.060  55.892  50.972  1.00  7.32           C
ATOM     61  CE1 HIS A 197      25.303  54.155  51.489  1.00  5.86           C
ATOM     62  NE2 HIS A 197      25.145  55.450  51.699  1.00  6.92           N
ATOM     63  N   GLU A 198      20.444  56.677  50.482  1.00  3.47           N
ATOM     64  CA  GLU A 198      20.091  57.731  51.415  1.00  5.32           C
ATOM     65  C   GLU A 198      18.869  57.371  52.261  1.00  4.17           C
ATOM     66  O   GLU A 198      18.848  57.623  53.468  1.00  2.96           O
ATOM     67  CB  GLU A 198      19.868  59.065  50.669  1.00  5.86           C
ATOM     68  CG  GLU A 198      21.145  59.639  50.033  1.00  4.86           C
ATOM     69  CD  GLU A 198      22.311  59.733  51.007  1.00  3.38           C
ATOM     70  OE1 GLU A 198      22.094  59.971  52.209  1.00  2.00           O
ATOM     71  OE2 GLU A 198      23.459  59.556  50.544  1.00  4.83           O
TER      72      GLU A 198
ATOM     73  N   HIS A 201      19.500  55.507  55.359  1.00  5.67           N
ATOM     74  CA  HIS A 201      19.871  56.398  56.460  1.00  6.65           C
ATOM     75  C   HIS A 201      18.606  57.055  57.078  1.00  5.21           C
ATOM     76  O   HIS A 201      18.470  57.132  58.304  1.00  3.88           O
ATOM     77  CB  HIS A 201      20.804  57.506  55.959  1.00  8.39           C
ATOM     78  CG  HIS A 201      22.189  57.049  55.624  1.00  9.82           C
ATOM     79  ND1 HIS A 201      22.914  56.205  56.442  1.00  4.55           N
ATOM     80  CD2 HIS A 201      23.032  57.427  54.631  1.00  9.66           C
ATOM     81  CE1 HIS A 201      24.144  56.097  55.980  1.00  5.96           C
ATOM     82  NE2 HIS A 201      24.251  56.843  54.889  1.00  7.26           N
TER      83      HIS A 201
ATOM     84  N   HIS A 207      26.238  52.746  57.914  1.00  8.93           N
ATOM     85  CA  HIS A 207      26.941  52.049  56.851  1.00  9.22           C
ATOM     86  C   HIS A 207      27.247  50.593  57.190  1.00  9.36           C
ATOM     87  O   HIS A 207      27.533  50.258  58.346  1.00  9.31           O
ATOM     88  CB  HIS A 207      28.230  52.781  56.497  1.00  9.66           C
ATOM     89  CG  HIS A 207      28.013  54.046  55.723  1.00 11.08           C
ATOM     90  ND1 HIS A 207      28.799  55.162  55.898  1.00  7.43           N
ATOM     91  CD2 HIS A 207      27.154  54.347  54.719  1.00  9.00           C
ATOM     92  CE1 HIS A 207      28.450  56.090  55.030  1.00 12.52           C
ATOM     93  NE2 HIS A 207      27.457  55.620  54.293  1.00  7.03           N
TER      94      HIS A 207
ATOM     95  N   ALA A 213      26.528  45.373  50.076  1.00  8.87           N
ATOM     96  CA  ALA A 213      25.335  46.005  50.619  1.00  8.35           C
ATOM     97  C   ALA A 213      25.061  47.372  50.005  1.00  9.38           C
ATOM     98  O   ALA A 213      25.982  48.095  49.627  1.00  7.28           O
ATOM     99  CB  ALA A 213      25.448  46.137  52.127  1.00  7.78           C
ATOM    100  N   LEU A 214      23.778  47.701  49.859  1.00  6.95           N
ATOM    101  CA  LEU A 214      23.380  49.012  49.344  1.00  7.68           C
ATOM    102  C   LEU A 214      23.903  50.088  50.314  1.00  7.26           C
ATOM    103  O   LEU A 214      24.282  51.183  49.883  1.00  5.96           O
ATOM    104  CB  LEU A 214      21.858  49.092  49.227  1.00  6.63           C
ATOM    105  CG  LEU A 214      21.229  50.445  48.856  1.00  9.04           C
ATOM    106  CD1 LEU A 214      21.786  50.950  47.523  1.00  8.40           C
ATOM    107  CD2 LEU A 214      19.689  50.299  48.784  1.00  8.25           C
TER     108      LEU A 214
ATOM    109  N   TYR A 216      26.733  50.141  51.863  1.00  7.53           N
ATOM    110  CA  TYR A 216      28.193  50.172  51.867  1.00 10.07           C
ATOM    111  C   TYR A 216      28.564  51.671  51.696  1.00  9.80           C
ATOM    112  O   TYR A 216      27.848  52.408  51.008  1.00  9.84           O
ATOM    113  CB  TYR A 216      28.720  49.327  50.700  1.00 10.74           C
ATOM    114  CG  TYR A 216      30.207  49.076  50.785  1.00 14.28           C
ATOM    115  CD1 TYR A 216      30.757  48.440  51.902  1.00 14.96           C
ATOM    116  CD2 TYR A 216      31.071  49.538  49.786  1.00 16.77           C
ATOM    117  CE1 TYR A 216      32.126  48.278  52.030  1.00 17.36           C
ATOM    118  CE2 TYR A 216      32.445  49.379  49.902  1.00 17.30           C
ATOM    119  CZ  TYR A 216      32.963  48.752  51.025  1.00 16.67           C
ATOM    120  OH  TYR A 216      34.328  48.628  51.126  1.00 14.93           O
ATOM    121  N   PRO A 217      29.677  52.142  52.305  1.00 11.03           N
ATOM    122  CA  PRO A 217      30.062  53.561  52.195  1.00 11.45           C
ATOM    123  C   PRO A 217      30.408  54.163  50.835  1.00 12.07           C
ATOM    124  O   PRO A 217      30.361  55.395  50.701  1.00 13.61           O
ATOM    125  CB  PRO A 217      31.242  53.686  53.168  1.00 10.62           C
ATOM    126  CG  PRO A 217      31.044  52.576  54.114  1.00 12.07           C
ATOM    127  CD  PRO A 217      30.610  51.450  53.207  1.00 11.58           C
ATOM    128  N   ASN A 218      30.734  53.336  49.844  1.00 11.08           N
ATOM    129  CA  ASN A 218      31.079  53.845  48.513  1.00 12.47           C
ATOM    130  C   ASN A 218      30.091  53.454  47.409  1.00 12.08           C
ATOM    131  O   ASN A 218      29.627  52.310  47.326  1.00 11.12           O
ATOM    132  CB  ASN A 218      32.508  53.443  48.090  1.00 17.52           C
ATOM    133  CG  ASN A 218      33.620  54.137  48.923  1.00 20.86           C
ATOM    134  OD1 ASN A 218      34.639  53.516  49.248  1.00 22.04           O
ATOM    135  ND2 ASN A 218      33.429  55.412  49.247  1.00 20.44           N
ATOM    136  N   TYR A 219      29.811  54.415  46.540  1.00 10.27           N
ATOM    137  CA  TYR A 219      28.895  54.236  45.432  1.00  9.53           C
ATOM    138  C   TYR A 219      29.428  53.297  44.358  1.00 11.22           C
ATOM    139  O   TYR A 219      30.636  53.280  44.060  1.00 10.62           O
ATOM    140  CB  TYR A 219      28.597  55.602  44.803  1.00  8.60           C
ATOM    141  CG  TYR A 219      27.882  55.549  43.467  1.00 10.16           C
ATOM    142  CD1 TYR A 219      28.593  55.387  42.274  1.00  7.55           C
ATOM    143  CD2 TYR A 219      26.492  55.646  43.395  1.00  8.22           C
ATOM    144  CE1 TYR A 219      27.934  55.317  41.041  1.00 10.09           C
ATOM    145  CE2 TYR A 219      25.826  55.583  42.173  1.00  7.99           C
ATOM    146  CZ  TYR A 219      26.543  55.419  41.001  1.00  6.71           C
ATOM    147  OH  TYR A 219      25.883  55.358  39.796  1.00  5.49           O
ATOM    148  N   ALA A 220      28.515  52.537  43.763  1.00  9.92           N
ATOM    149  CA  ALA A 220      28.841  51.635  42.678  1.00 11.36           C
ATOM    150  C   ALA A 220      27.549  51.328  41.934  1.00 11.00           C
ATOM    151  O   ALA A 220      26.498  51.149  42.552  1.00 11.33           O
ATOM    152  CB  ALA A 220      29.456  50.349  43.215  1.00 12.83           C
TER     153      ALA A 220
ATOM    154  N   ARG A 222      24.844  49.164  39.826  1.00 10.57           N
ATOM    155  CA  ARG A 222      24.327  47.792  39.791  1.00 11.43           C
ATOM    156  C   ARG A 222      23.116  47.921  38.884  1.00 11.14           C
ATOM    157  O   ARG A 222      22.488  48.988  38.856  1.00  9.69           O
ATOM    158  CB  ARG A 222      23.790  47.302  41.142  1.00 15.18           C
ATOM    159  CG  ARG A 222      24.718  47.388  42.298  1.00 23.62           C
ATOM    160  CD  ARG A 222      24.501  48.698  43.037  1.00 29.91           C
ATOM    161  NE  ARG A 222      25.487  48.841  44.099  1.00 35.16           N
ATOM    162  CZ  ARG A 222      25.371  48.294  45.304  1.00 39.79           C
ATOM    163  NH1 ARG A 222      24.274  47.623  45.659  1.00 38.78           N
ATOM    164  NH2 ARG A 222      26.339  48.471  46.179  1.00 42.00           N
TER     165      ARG A 222
HETATM  166 ZN   ZN  A 999      25.776  56.622  53.351  1.00  8.33          Zn
HETATM  195  O   HOH A1033      28.709  50.050  46.360  1.00 14.74           O
HETATM  196  O   HOH A1036      31.649  59.759  45.414  1.00 33.90           O
HETATM  197  O   HOH A1041      27.693  65.912  53.472  1.00 12.54           O
HETATM  198  O   HOH A1053      27.930  47.751  47.757  1.00 11.05           O
HETATM  199  O   HOH A1068      24.122  60.699  54.968  1.00  5.76           O
HETATM  200  O   HOH A1096      31.414  56.859  46.775  1.00 23.69           O
HETATM  201  O   HOH A1139      25.270  59.219  57.032  1.00 31.32           O
HETATM  202  O   HOH A1142      30.941  55.155  57.396  1.00 44.71           O
CONECT   62  166
CONECT   82  166
CONECT   93  166
CONECT  166   82  193   93  194
CONECT  166   62
CONECT  167  168  183
CONECT  172  171  181
CONECT  173  176  185  186
CONECT  186  173  187
CONECT  187  174  186
CONECT  174  175  177  187
CONECT  168  167  169
CONECT  175  174  176
CONECT  176  173  175
CONECT  177  174  179  188
CONECT  188  177  178
CONECT  178  188  189
CONECT  189  178  190
CONECT  190  179  189
CONECT  179  177  190
CONECT  169  168  170  181
CONECT  181  169  172  182
CONECT  192  171  193  194
CONECT  182  181  183
CONECT  183  167  182
CONECT  170  169  184
CONECT  171  172  184  192
CONECT  184  170  171  185
CONECT  180  185
CONECT  191  185
CONECT  193  192
CONECT  193  166
CONECT  194  192
CONECT  194  166
CONECT  185  173  180  184  191
END
