# Supplementary material for: Scaffold repositioning of spiro-acridine derivatives as fungi chitinase inhibitor by target fishing and in vitro studies
Source: Sci Rep. 2023 May 5;13:7320. doi: 10.1038/s41598-023-33279-9 (PMC10163251; doi:10.1038/s41598-023-33279-9)
Supplement: Supplementary file 2 — Supplementary Information 2. [file 41598_2023_33279_MOESM2_ESM.zip › PDBQT_TARGETS_ALL/1c5f_MLE.pdb]

HEADER    ISOMERASE/IMMUNOSUPPRESSANT             22-NOV-99   1C5F              
TITLE     CRYSTAL STRUCTURE OF THE CYCLOPHILIN-LIKE DOMAIN FROM BRUGIA MALAYI   
TITLE    2 COMPLEXED WITH CYCLOSPORIN A                                         
COMPND    MOL_ID: 1;                                                            
COMPND   2 MOLECULE: PEPTIDYL-PROLYL CIS-TRANS ISOMERASE 1;                     
COMPND   3 CHAIN: A, C, E, G, I, K, M, O;                                       
COMPND   4 FRAGMENT: CYCLOPHILIN-LIKE DOMAIN, RESIDUES 1-177;                   
COMPND   5 SYNONYM: PPIASE 1, ROTAMASE, CYCLOPHILIN;                            
COMPND   6 EC: 5.2.1.8;                                                         
COMPND   7 ENGINEERED: YES;                                                     
COMPND   8 MOL_ID: 2;                                                           
COMPND   9 MOLECULE: CYCLOSPORIN A;                                             
COMPND  10 CHAIN: B, D, F, H, J, L, N, P;                                       
COMPND  11 SYNONYM: CYCLOSPORINE, CICLOSPORIN, CICLOSPORINE;                    
COMPND  12 ENGINEERED: YES                                                      
SOURCE    MOL_ID: 1;                                                            
SOURCE   2 ORGANISM_SCIENTIFIC: BRUGIA MALAYI;                                  
SOURCE   3 ORGANISM_TAXID: 6279;                                                
SOURCE   4 ATCC: 75593;                                                         
SOURCE   5 GENE: BMCYP-1;                                                       
SOURCE   6 EXPRESSION_SYSTEM: ESCHERICHIA COLI;                                 
SOURCE   7 EXPRESSION_SYSTEM_TAXID: 562;                                        
SOURCE   8 EXPRESSION_SYSTEM_STRAIN: ER2267;                                    
SOURCE   9 EXPRESSION_SYSTEM_VECTOR_TYPE: DOUBLE STRAND VECTOR (TAC, PMB1 AND   
SOURCE  10 AMPR);                                                               
SOURCE  11 EXPRESSION_SYSTEM_VECTOR: PLASMID;                                   
SOURCE  12 EXPRESSION_SYSTEM_PLASMID: PMAL-C2;                                  
SOURCE  13 EXPRESSION_SYSTEM_GENE: MBP FUSION PROTEIN;                          
SOURCE  14 MOL_ID: 2;                                                           
SOURCE  15 SYNTHETIC: YES;                                                      
SOURCE  16 ORGANISM_SCIENTIFIC: TOLYPOCLADIUM INFLATUM;                         
SOURCE  17 ORGANISM_TAXID: 29910                                                
KEYWDS    ISOMERASE-IMMUNOSUPPRESSANT COMPLEX, CYCLOPHILIN-CYCLOSPORIN COMPLEX, 
KEYWDS   2 CYCLOSPORIN A, IMMUNOSUPPRESSANT, CYCLOPHILIN                        
EXPDTA    X-RAY DIFFRACTION                                                     
AUTHOR    P.J.ELLIS,C.K.S.CARLOW,D.MA,P.KUHN                                    
REVDAT   8   04-OCT-17 1C5F    1       REMARK                                   
REVDAT   7   27-JUL-11 1C5F    1       REMARK                                   
REVDAT   6   13-JUL-11 1C5F    1       VERSN                                    
REVDAT   5   24-FEB-09 1C5F    1       VERSN                                    
REVDAT   4   01-APR-03 1C5F    1       JRNL                                     
REVDAT   3   07-APR-00 1C5F    1       JRNL                                     
REVDAT   2   24-JAN-00 1C5F    1       JRNL                                     
REVDAT   1   03-DEC-99 1C5F    0                                                
SPRSDE     02-DEC-99 1C5F      1QTL                                             
JRNL        AUTH   P.J.ELLIS,C.K.CARLOW,D.MA,P.KUHN                             
JRNL        TITL   CRYSTAL STRUCTURE OF THE COMPLEX OF BRUGIA MALAYI            
JRNL        TITL 2 CYCLOPHILIN AND CYCLOSPORIN A.                               
JRNL        REF    BIOCHEMISTRY                  V.  39   592 2000              
JRNL        REFN                   ISSN 0006-2960                               
JRNL        PMID   10642184                                                     
JRNL        DOI    10.1021/BI991730Q                                            
REMARK   2                                                                      
REMARK   2 RESOLUTION.    2.47 ANGSTROMS.                                       
REMARK   3                                                                      
REMARK   3 REFINEMENT.                                                          
REMARK   3   PROGRAM     : CNS                                                  
REMARK   3   AUTHORS     : BRUNGER,ADAMS,CLORE,DELANO,GROS,GROSSE-              
REMARK   3               : KUNSTLEVE,JIANG,KUSZEWSKI,NILGES,PANNU,              
REMARK   3               : READ,RICE,SIMONSON,WARREN                            
REMARK   3                                                                      
REMARK   3  REFINEMENT TARGET : ENGH & HUBER                                    
REMARK   3                                                                      
REMARK   3  DATA USED IN REFINEMENT.                                            
REMARK   3   RESOLUTION RANGE HIGH (ANGSTROMS) : 2.47                           
REMARK   3   RESOLUTION RANGE LOW  (ANGSTROMS) : 47.10                          
REMARK   3   DATA CUTOFF            (SIGMA(F)) : 0.000                          
REMARK   3   DATA CUTOFF HIGH         (ABS(F)) : NULL                           
REMARK   3   DATA CUTOFF LOW          (ABS(F)) : NULL                           
REMARK   3   COMPLETENESS (WORKING+TEST)   (%) : 95.1                           
REMARK   3   NUMBER OF REFLECTIONS             : 56200                          
REMARK   3                                                                      
REMARK   3  FIT TO DATA USED IN REFINEMENT.                                     
REMARK   3   CROSS-VALIDATION METHOD          : THROUGHOUT                      
REMARK   3   FREE R VALUE TEST SET SELECTION  : RANDOM                          
REMARK   3   R VALUE            (WORKING SET) : 0.201                           
REMARK   3   FREE R VALUE                     : 0.249                           
REMARK   3   FREE R VALUE TEST SET SIZE   (%) : 5.060                           
REMARK   3   FREE R VALUE TEST SET COUNT      : 2845                            
REMARK   3   ESTIMATED ERROR OF FREE R VALUE  : NULL                            
REMARK   3                                                                      
REMARK   3  FIT IN THE HIGHEST RESOLUTION BIN.                                  
REMARK   3   TOTAL NUMBER OF BINS USED           : 8                            
REMARK   3   BIN RESOLUTION RANGE HIGH       (A) : 2.47                         
REMARK   3   BIN RESOLUTION RANGE LOW        (A) : 2.58                         
REMARK   3   BIN COMPLETENESS (WORKING+TEST) (%) : 79.17                        
REMARK   3   REFLECTIONS IN BIN    (WORKING SET) : 5791                         
REMARK   3   BIN R VALUE           (WORKING SET) : 0.3172                       
REMARK   3   BIN FREE R VALUE                    : 0.3733                       
REMARK   3   BIN FREE R VALUE TEST SET SIZE  (%) : 4.92                         
REMARK   3   BIN FREE R VALUE TEST SET COUNT     : 285                          
REMARK   3   ESTIMATED ERROR OF BIN FREE R VALUE : NULL                         
REMARK   3                                                                      
REMARK   3  NUMBER OF NON-HYDROGEN ATOMS USED IN REFINEMENT.                    
REMARK   3   PROTEIN ATOMS            : 11437                                   
REMARK   3   NUCLEIC ACID ATOMS       : 0                                       
REMARK   3   HETEROGEN ATOMS          : 0                                       
REMARK   3   SOLVENT ATOMS            : 337                                     
REMARK   3                                                                      
REMARK   3  B VALUES.                                                           
REMARK   3   FROM WILSON PLOT           (A**2) : 53.40                          
REMARK   3   MEAN B VALUE      (OVERALL, A**2) : 43.46                          
REMARK   3   OVERALL ANISOTROPIC B VALUE.                                       
REMARK   3    B11 (A**2) : -13.82300                                            
REMARK   3    B22 (A**2) : 3.64800                                              
REMARK   3    B33 (A**2) : 10.17500                                             
REMARK   3    B12 (A**2) : 0.00000                                              
REMARK   3    B13 (A**2) : 6.03800                                              
REMARK   3    B23 (A**2) : 0.00000                                              
REMARK   3                                                                      
REMARK   3  ESTIMATED COORDINATE ERROR.                                         
REMARK   3   ESD FROM LUZZATI PLOT        (A) : NULL                            
REMARK   3   ESD FROM SIGMAA              (A) : NULL                            
REMARK   3   LOW RESOLUTION CUTOFF        (A) : NULL                            
REMARK   3                                                                      
REMARK   3  CROSS-VALIDATED ESTIMATED COORDINATE ERROR.                         
REMARK   3   ESD FROM C-V LUZZATI PLOT    (A) : NULL                            
REMARK   3   ESD FROM C-V SIGMAA          (A) : NULL                            
REMARK   3                                                                      
REMARK   3  RMS DEVIATIONS FROM IDEAL VALUES.                                   
REMARK   3   BOND LENGTHS                 (A) : 0.007                           
REMARK   3   BOND ANGLES            (DEGREES) : 1.320                           
REMARK   3   DIHEDRAL ANGLES        (DEGREES) : NULL                            
REMARK   3   IMPROPER ANGLES        (DEGREES) : NULL                            
REMARK   3                                                                      
REMARK   3  ISOTROPIC THERMAL MODEL : NULL                                      
REMARK   3                                                                      
REMARK   3  ISOTROPIC THERMAL FACTOR RESTRAINTS.    RMS    SIGMA                
REMARK   3   MAIN-CHAIN BOND              (A**2) : 1.220 ; 1.500                
REMARK   3   MAIN-CHAIN ANGLE             (A**2) : 2.030 ; 2.000                
REMARK   3   SIDE-CHAIN BOND              (A**2) : 1.820 ; 2.000                
REMARK   3   SIDE-CHAIN ANGLE             (A**2) : 2.640 ; 2.500                
REMARK   3                                                                      
REMARK   3  BULK SOLVENT MODELING.                                              
REMARK   3   METHOD USED : NULL                                                 
REMARK   3   KSOL        : 0.31                                                 
REMARK   3   BSOL        : 31.56                                                
REMARK   3                                                                      
REMARK   3  NCS MODEL : NULL                                                    
REMARK   3                                                                      
REMARK   3  NCS RESTRAINTS.                         RMS   SIGMA/WEIGHT          
REMARK   3   GROUP  1  POSITIONAL            (A) : NULL  ; NULL                 
REMARK   3   GROUP  1  B-FACTOR           (A**2) : NULL  ; NULL                 
REMARK   3                                                                      
REMARK   3  PARAMETER FILE  1  : NULL                                           
REMARK   3  TOPOLOGY FILE  1   : NULL                                           
REMARK   3                                                                      
REMARK   3  OTHER REFINEMENT REMARKS: USED MAXIMUM LIKELIHOOD TARGET BASED ON   
REMARK   3  STRUCTURE FACTORS WITH NO CUTOFFS                                   
REMARK   4                                                                      
REMARK   4 1C5F COMPLIES WITH FORMAT V. 3.30, 13-JUL-11                         
REMARK 100                                                                      
REMARK 100 THIS ENTRY HAS BEEN PROCESSED BY RCSB ON 22-NOV-99.                  
REMARK 100 THE DEPOSITION ID IS D_1000001359.                                   
REMARK 200                                                                      
REMARK 200 EXPERIMENTAL DETAILS                                                 
REMARK 200  EXPERIMENT TYPE                : X-RAY DIFFRACTION                  
REMARK 200  DATE OF DATA COLLECTION        : 04-JUL-98                          
REMARK 200  TEMPERATURE           (KELVIN) : 105.0                              
REMARK 200  PH                             : 6.00                               
REMARK 200  NUMBER OF CRYSTALS USED        : 1                                  
REMARK 200                                                                      
REMARK 200  SYNCHROTRON              (Y/N) : Y                                  
REMARK 200  RADIATION SOURCE               : SSRL                               
REMARK 200  BEAMLINE                       : BL9-1                              
REMARK 200  X-RAY GENERATOR MODEL          : NULL                               
REMARK 200  MONOCHROMATIC OR LAUE    (M/L) : M                                  
REMARK 200  WAVELENGTH OR RANGE        (A) : 0.9800                             
REMARK 200  MONOCHROMATOR                  : NULL                               
REMARK 200  OPTICS                         : NULL                               
REMARK 200                                                                      
REMARK 200  DETECTOR TYPE                  : IMAGE PLATE                        
REMARK 200  DETECTOR MANUFACTURER          : MARRESEARCH                        
REMARK 200  INTENSITY-INTEGRATION SOFTWARE : MOSFLM                             
REMARK 200  DATA SCALING SOFTWARE          : CCP4 (SCALA)                       
REMARK 200                                                                      
REMARK 200  NUMBER OF UNIQUE REFLECTIONS   : 56200                              
REMARK 200  RESOLUTION RANGE HIGH      (A) : 2.470                              
REMARK 200  RESOLUTION RANGE LOW       (A) : 47.140                             
REMARK 200  REJECTION CRITERIA  (SIGMA(I)) : 0.000                              
REMARK 200                                                                      
REMARK 200 OVERALL.                                                             
REMARK 200  COMPLETENESS FOR RANGE     (%) : 95.7                               
REMARK 200  DATA REDUNDANCY                : 2.900                              
REMARK 200  R MERGE                    (I) : 0.12000                            
REMARK 200  R SYM                      (I) : NULL                               
REMARK 200  <I/SIGMA(I)> FOR THE DATA SET  : 9.0000                             
REMARK 200                                                                      
REMARK 200 IN THE HIGHEST RESOLUTION SHELL.                                     
REMARK 200  HIGHEST RESOLUTION SHELL, RANGE HIGH (A) : 2.47                     
REMARK 200  HIGHEST RESOLUTION SHELL, RANGE LOW  (A) : 2.53                     
REMARK 200  COMPLETENESS FOR SHELL     (%) : 73.1                               
REMARK 200  DATA REDUNDANCY IN SHELL       : 1.60                               
REMARK 200  R MERGE FOR SHELL          (I) : 0.37200                            
REMARK 200  R SYM FOR SHELL            (I) : NULL                               
REMARK 200  <I/SIGMA(I)> FOR SHELL         : NULL                               
REMARK 200                                                                      
REMARK 200 DIFFRACTION PROTOCOL: SINGLE WAVELENGTH                              
REMARK 200 METHOD USED TO DETERMINE THE STRUCTURE: MOLECULAR REPLACEMENT        
REMARK 200 SOFTWARE USED: AMORE                                                 
REMARK 200 STARTING MODEL: NULL                                                 
REMARK 200                                                                      
REMARK 200 REMARK: NULL                                                         
REMARK 280                                                                      
REMARK 280 CRYSTAL                                                              
REMARK 280 SOLVENT CONTENT, VS   (%): 50.83                                     
REMARK 280 MATTHEWS COEFFICIENT, VM (ANGSTROMS**3/DA): 2.50                     
REMARK 280                                                                      
REMARK 280 CRYSTALLIZATION CONDITIONS: PEG 8000, CALCIUM ACETATE, METHANOL,     
REMARK 280  MES, PH 6.00                                                        
REMARK 290                                                                      
REMARK 290 CRYSTALLOGRAPHIC SYMMETRY                                            
REMARK 290 SYMMETRY OPERATORS FOR SPACE GROUP: P 1 21 1                         
REMARK 290                                                                      
REMARK 290      SYMOP   SYMMETRY                                                
REMARK 290     NNNMMM   OPERATOR                                                
REMARK 290       1555   X,Y,Z                                                   
REMARK 290       2555   -X,Y+1/2,-Z                                             
REMARK 290                                                                      
REMARK 290     WHERE NNN -> OPERATOR NUMBER                                     
REMARK 290           MMM -> TRANSLATION VECTOR                                  
REMARK 290                                                                      
REMARK 290 CRYSTALLOGRAPHIC SYMMETRY TRANSFORMATIONS                            
REMARK 290 THE FOLLOWING TRANSFORMATIONS OPERATE ON THE ATOM/HETATM             
REMARK 290 RECORDS IN THIS ENTRY TO PRODUCE CRYSTALLOGRAPHICALLY                
REMARK 290 RELATED MOLECULES.                                                   
REMARK 290   SMTRY1   1  1.000000  0.000000  0.000000        0.00000            
REMARK 290   SMTRY2   1  0.000000  1.000000  0.000000        0.00000            
REMARK 290   SMTRY3   1  0.000000  0.000000  1.000000        0.00000            
REMARK 290   SMTRY1   2 -1.000000  0.000000  0.000000        0.00000            
REMARK 290   SMTRY2   2  0.000000  1.000000  0.000000       50.08000            
REMARK 290   SMTRY3   2  0.000000  0.000000 -1.000000        0.00000            
REMARK 290                                                                      
REMARK 290 REMARK: NULL                                                         
REMARK 300                                                                      
REMARK 300 BIOMOLECULE: 1, 2, 3, 4, 5, 6, 7, 8                                  
REMARK 300 SEE REMARK 350 FOR THE AUTHOR PROVIDED AND/OR PROGRAM                
REMARK 300 GENERATED ASSEMBLY INFORMATION FOR THE STRUCTURE IN                  
REMARK 300 THIS ENTRY. THE REMARK MAY ALSO PROVIDE INFORMATION ON               
REMARK 300 BURIED SURFACE AREA.                                                 
REMARK 350                                                                      
REMARK 350 COORDINATES FOR A COMPLETE MULTIMER REPRESENTING THE KNOWN           
REMARK 350 BIOLOGICALLY SIGNIFICANT OLIGOMERIZATION STATE OF THE                
REMARK 350 MOLECULE CAN BE GENERATED BY APPLYING BIOMT TRANSFORMATIONS          
REMARK 350 GIVEN BELOW.  BOTH NON-CRYSTALLOGRAPHIC AND                          
REMARK 350 CRYSTALLOGRAPHIC OPERATIONS ARE GIVEN.                               
REMARK 350                                                                      
REMARK 350 BIOMOLECULE: 1                                                       
REMARK 350 AUTHOR DETERMINED BIOLOGICAL UNIT: DIMERIC                           
REMARK 350 SOFTWARE DETERMINED QUATERNARY STRUCTURE: DIMERIC                    
REMARK 350 SOFTWARE USED: PISA                                                  
REMARK 350 TOTAL BURIED SURFACE AREA: 1020 ANGSTROM**2                          
REMARK 350 SURFACE AREA OF THE COMPLEX: 8510 ANGSTROM**2                        
REMARK 350 CHANGE IN SOLVENT FREE ENERGY: -8.0 KCAL/MOL                         
REMARK 350 APPLY THE FOLLOWING TO CHAINS: A, B                                  
REMARK 350   BIOMT1   1  1.000000  0.000000  0.000000        0.00000            
REMARK 350   BIOMT2   1  0.000000  1.000000  0.000000        0.00000            
REMARK 350   BIOMT3   1  0.000000  0.000000  1.000000        0.00000            
REMARK 350                                                                      
REMARK 350 BIOMOLECULE: 2                                                       
REMARK 350 AUTHOR DETERMINED BIOLOGICAL UNIT: DIMERIC                           
REMARK 350 SOFTWARE DETERMINED QUATERNARY STRUCTURE: DIMERIC                    
REMARK 350 SOFTWARE USED: PISA                                                  
REMARK 350 TOTAL BURIED SURFACE AREA: 1070 ANGSTROM**2                          
REMARK 350 SURFACE AREA OF THE COMPLEX: 8360 ANGSTROM**2                        
REMARK 350 CHANGE IN SOLVENT FREE ENERGY: -8.0 KCAL/MOL                         
REMARK 350 APPLY THE FOLLOWING TO CHAINS: C, D                                  
REMARK 350   BIOMT1   1  1.000000  0.000000  0.000000        0.00000            
REMARK 350   BIOMT2   1  0.000000  1.000000  0.000000        0.00000            
REMARK 350   BIOMT3   1  0.000000  0.000000  1.000000        0.00000            
REMARK 350                                                                      
REMARK 350 BIOMOLECULE: 3                                                       
REMARK 350 AUTHOR DETERMINED BIOLOGICAL UNIT: DIMERIC                           
REMARK 350 SOFTWARE DETERMINED QUATERNARY STRUCTURE: DIMERIC                    
REMARK 350 SOFTWARE USED: PISA                                                  
REMARK 350 TOTAL BURIED SURFACE AREA: 1000 ANGSTROM**2                          
REMARK 350 SURFACE AREA OF THE COMPLEX: 8420 ANGSTROM**2                        
REMARK 350 CHANGE IN SOLVENT FREE ENERGY: -7.0 KCAL/MOL                         
REMARK 350 APPLY THE FOLLOWING TO CHAINS: E, F                                  
REMARK 350   BIOMT1   1  1.000000  0.000000  0.000000        0.00000            
REMARK 350   BIOMT2   1  0.000000  1.000000  0.000000        0.00000            
REMARK 350   BIOMT3   1  0.000000  0.000000  1.000000        0.00000            
REMARK 350                                                                      
REMARK 350 BIOMOLECULE: 4                                                       
REMARK 350 AUTHOR DETERMINED BIOLOGICAL UNIT: DIMERIC                           
REMARK 350 SOFTWARE DETERMINED QUATERNARY STRUCTURE: DIMERIC                    
REMARK 350 SOFTWARE USED: PISA                                                  
REMARK 350 TOTAL BURIED SURFACE AREA: 1010 ANGSTROM**2                          
REMARK 350 SURFACE AREA OF THE COMPLEX: 8100 ANGSTROM**2                        
REMARK 350 CHANGE IN SOLVENT FREE ENERGY: -8.0 KCAL/MOL                         
REMARK 350 APPLY THE FOLLOWING TO CHAINS: G, H                                  
REMARK 350   BIOMT1   1  1.000000  0.000000  0.000000        0.00000            
REMARK 350   BIOMT2   1  0.000000  1.000000  0.000000        0.00000            
REMARK 350   BIOMT3   1  0.000000  0.000000  1.000000        0.00000            
REMARK 350                                                                      
REMARK 350 BIOMOLECULE: 5                                                       
REMARK 350 AUTHOR DETERMINED BIOLOGICAL UNIT: DIMERIC                           
REMARK 350 SOFTWARE DETERMINED QUATERNARY STRUCTURE: DIMERIC                    
REMARK 350 SOFTWARE USED: PISA                                                  
REMARK 350 TOTAL BURIED SURFACE AREA: 1050 ANGSTROM**2                          
REMARK 350 SURFACE AREA OF THE COMPLEX: 8150 ANGSTROM**2                        
REMARK 350 CHANGE IN SOLVENT FREE ENERGY: -8.0 KCAL/MOL                         
REMARK 350 APPLY THE FOLLOWING TO CHAINS: I, J                                  
REMARK 350   BIOMT1   1  1.000000  0.000000  0.000000        0.00000            
REMARK 350   BIOMT2   1  0.000000  1.000000  0.000000        0.00000            
REMARK 350   BIOMT3   1  0.000000  0.000000  1.000000        0.00000            
REMARK 350                                                                      
REMARK 350 BIOMOLECULE: 6                                                       
REMARK 350 AUTHOR DETERMINED BIOLOGICAL UNIT: DIMERIC                           
REMARK 350 SOFTWARE DETERMINED QUATERNARY STRUCTURE: DIMERIC                    
REMARK 350 SOFTWARE USED: PISA                                                  
REMARK 350 TOTAL BURIED SURFACE AREA: 1030 ANGSTROM**2                          
REMARK 350 SURFACE AREA OF THE COMPLEX: 8330 ANGSTROM**2                        
REMARK 350 CHANGE IN SOLVENT FREE ENERGY: -8.0 KCAL/MOL                         
REMARK 350 APPLY THE FOLLOWING TO CHAINS: K, L                                  
REMARK 350   BIOMT1   1  1.000000  0.000000  0.000000        0.00000            
REMARK 350   BIOMT2   1  0.000000  1.000000  0.000000        0.00000            
REMARK 350   BIOMT3   1  0.000000  0.000000  1.000000        0.00000            
REMARK 350                                                                      
REMARK 350 BIOMOLECULE: 7                                                       
REMARK 350 AUTHOR DETERMINED BIOLOGICAL UNIT: DIMERIC                           
REMARK 350 SOFTWARE DETERMINED QUATERNARY STRUCTURE: DIMERIC                    
REMARK 350 SOFTWARE USED: PISA                                                  
REMARK 350 TOTAL BURIED SURFACE AREA: 1020 ANGSTROM**2                          
REMARK 350 SURFACE AREA OF THE COMPLEX: 8310 ANGSTROM**2                        
REMARK 350 CHANGE IN SOLVENT FREE ENERGY: -8.0 KCAL/MOL                         
REMARK 350 APPLY THE FOLLOWING TO CHAINS: M, N                                  
REMARK 350   BIOMT1   1  1.000000  0.000000  0.000000        0.00000            
REMARK 350   BIOMT2   1  0.000000  1.000000  0.000000        0.00000            
REMARK 350   BIOMT3   1  0.000000  0.000000  1.000000        0.00000            
REMARK 350                                                                      
REMARK 350 BIOMOLECULE: 8                                                       
REMARK 350 AUTHOR DETERMINED BIOLOGICAL UNIT: DIMERIC                           
REMARK 350 SOFTWARE DETERMINED QUATERNARY STRUCTURE: DIMERIC                    
REMARK 350 SOFTWARE USED: PISA                                                  
REMARK 350 TOTAL BURIED SURFACE AREA: 1020 ANGSTROM**2                          
REMARK 350 SURFACE AREA OF THE COMPLEX: 8170 ANGSTROM**2                        
REMARK 350 CHANGE IN SOLVENT FREE ENERGY: -8.0 KCAL/MOL                         
REMARK 350 APPLY THE FOLLOWING TO CHAINS: O, P                                  
REMARK 350   BIOMT1   1  1.000000  0.000000  0.000000        0.00000            
REMARK 350   BIOMT2   1  0.000000  1.000000  0.000000        0.00000            
REMARK 350   BIOMT3   1  0.000000  0.000000  1.000000        0.00000            
REMARK 400                                                                      
REMARK 400 COMPOUND                                                             
REMARK 400 CYCLOSPORIN IS A CYCLIC UNDECAPEPTIDE.                               
REMARK 400   HERE, CYCLOSPORIN A IS REPRESENTED BY THE SEQUENCE (SEQRES)        
REMARK 400                                                                      
REMARK 400 THE CYCLOSPORIN A IS CYCLIC PEPTIDE, A MEMBER OF IMMUNOSUPPRESSANT   
REMARK 400 CLASS.                                                               
REMARK 400                                                                      
REMARK 400  GROUP: 1                                                            
REMARK 400   NAME: CYCLOSPORIN A                                                
REMARK 400   CHAIN: B, D, F, H, J, L, N, P                                      
REMARK 400   COMPONENT_1: PEPTIDE LIKE POLYMER                                  
REMARK 400   DESCRIPTION: CYCLOSPORIN IS A CYCLIC UNDECAPEPTIDE. CYCLIZATION    
REMARK 400                IS ACHIEVED BY LINKING THE N- AND THE C- TERMINI.     
REMARK 465                                                                      
REMARK 465 MISSING RESIDUES                                                     
REMARK 465 THE FOLLOWING RESIDUES WERE NOT LOCATED IN THE                       
REMARK 465 EXPERIMENT. (M=MODEL NUMBER; RES=RESIDUE NAME; C=CHAIN               
REMARK 465 IDENTIFIER; SSSEQ=SEQUENCE NUMBER; I=INSERTION CODE.)                
REMARK 465                                                                      
REMARK 465   M RES C SSSEQI                                                     
REMARK 465     MET E     1                                                      
REMARK 465     SER E     2                                                      
REMARK 465     LYS E     3                                                      
REMARK 465     MET G     1                                                      
REMARK 465     SER G     2                                                      
REMARK 465     LYS G     3                                                      
REMARK 465     LYS G     4                                                      
REMARK 465     ASP G     5                                                      
REMARK 465     MET I     1                                                      
REMARK 465     SER I     2                                                      
REMARK 465     LYS I     3                                                      
REMARK 465     LYS I     4                                                      
REMARK 465     MET K     1                                                      
REMARK 465     SER K     2                                                      
REMARK 465     MET M     1                                                      
REMARK 465     SER M     2                                                      
REMARK 465     MET O     1                                                      
REMARK 465     SER O     2                                                      
REMARK 465     LYS O     3                                                      
REMARK 465     LYS O     4                                                      
REMARK 465     ASP O     5                                                      
REMARK 480                                                                      
REMARK 480 ZERO OCCUPANCY ATOM                                                  
REMARK 480 THE FOLLOWING RESIDUES HAVE ATOMS MODELED WITH ZERO                  
REMARK 480 OCCUPANCY. THE LOCATION AND PROPERTIES OF THESE ATOMS                
REMARK 480 MAY NOT BE RELIABLE. (M=MODEL NUMBER; RES=RESIDUE NAME;              
REMARK 480 C=CHAIN IDENTIFIER; SSEQ=SEQUENCE NUMBER; I=INSERTION CODE):         
REMARK 480   M RES C SSEQI ATOMS                                                
REMARK 480     LYS A   51   CG   CD   CE   NZ                                   
REMARK 480     ILE A   68   CD1                                                 
REMARK 480     ILE A  136   CG1  CG2  CD1                                       
REMARK 480     LYS A  157   NZ                                                  
REMARK 480     LYS C    4   CB   CG   CD   CE   NZ                              
REMARK 480     LYS C   80   NZ                                                  
REMARK 480     LYS E    4   CE   NZ                                             
REMARK 480     ILE E  136   CG1  CG2  CD1                                       
REMARK 480     MLE F    8   CD1  CD2                                            
REMARK 480     ILE G  136   CG1  CG2  CD1                                       
REMARK 480     ASP I    5   C    O    CB   CG   OD1  OD2                        
REMARK 480     SER I   53   OG                                                  
REMARK 480     MET I   93   CE                                                  
REMARK 480     VAL I  144   CG1  CG2                                            
REMARK 480     MLE J    8   CD1  CD2                                            
REMARK 480     SER K   53   CB   OG                                             
REMARK 480     LYS K   60   NZ                                                  
REMARK 480     SER M   62   OG                                                  
REMARK 480     SER M  160   OG                                                  
REMARK 480     LYS M  161   CE   NZ                                             
REMARK 480     LYS O  102   CE   NZ                                             
REMARK 480     LYS O  161   CD   CE   NZ                                        
REMARK 500                                                                      
REMARK 500 GEOMETRY AND STEREOCHEMISTRY                                         
REMARK 500 SUBTOPIC: TORSION ANGLES                                             
REMARK 500                                                                      
REMARK 500 TORSION ANGLES OUTSIDE THE EXPECTED RAMACHANDRAN REGIONS:            
REMARK 500 (M=MODEL NUMBER; RES=RESIDUE NAME; C=CHAIN IDENTIFIER;               
REMARK 500 SSEQ=SEQUENCE NUMBER; I=INSERTION CODE).                             
REMARK 500                                                                      
REMARK 500 STANDARD TABLE:                                                      
REMARK 500 FORMAT:(10X,I3,1X,A3,1X,A1,I4,A1,4X,F7.2,3X,F7.2)                    
REMARK 500                                                                      
REMARK 500 EXPECTED VALUES: GJ KLEYWEGT AND TA JONES (1996). PHI/PSI-           
REMARK 500 CHOLOGY: RAMACHANDRAN REVISITED. STRUCTURE 4, 1395 - 1400            
REMARK 500                                                                      
REMARK 500  M RES CSSEQI        PSI       PHI                                   
REMARK 500    TYR A  28       77.40   -105.90                                   
REMARK 500    ALA A  32       60.11   -153.08                                   
REMARK 500    PHE A  71      -80.03   -134.24                                   
REMARK 500    HIS A 103       46.86    -95.80                                   
REMARK 500    LYS A 114       52.05   -140.39                                   
REMARK 500    ASN A 117       62.46     38.23                                   
REMARK 500    ASN A 135       -5.86     71.26                                   
REMARK 500    PHE C  71      -73.58   -122.25                                   
REMARK 500    ASP C  95      176.88    -59.84                                   
REMARK 500    HIS C 103       34.53    -90.27                                   
REMARK 500    PHE C 107       34.43     71.98                                   
REMARK 500    LYS C 114       47.53   -146.88                                   
REMARK 500    ALA C 130       56.61   -142.46                                   
REMARK 500    ILE C 136      -11.20   -146.36                                   
REMARK 500    ASN E  70       18.38     58.72                                   
REMARK 500    PHE E  71      -71.09   -131.94                                   
REMARK 500    HIS E 103       48.83    -87.06                                   
REMARK 500    THR E 127       15.31   -142.88                                   
REMARK 500    ASP E 167       95.95    -67.30                                   
REMARK 500    ASP G  30       -4.07    -58.37                                   
REMARK 500    PHE G  71      -79.25   -144.51                                   
REMARK 500    GLU G  97     -169.42    -74.67                                   
REMARK 500    ASN G 117       41.55     39.44                                   
REMARK 500    PHE I  71      -74.10   -127.14                                   
REMARK 500    LYS I  80      -27.37   -141.58                                   
REMARK 500    HIS I 103       36.44    -94.85                                   
REMARK 500    ASN I 113     -159.45   -164.70                                   
REMARK 500    LYS I 114       27.94   -151.27                                   
REMARK 500    THR I 118       32.45   -141.56                                   
REMARK 500    ALA I 130       57.82   -146.40                                   
REMARK 500    PHE K  71      -79.37   -135.42                                   
REMARK 500    ASP K  82        6.32   -151.11                                   
REMARK 500    PHE K  99       65.37    -69.51                                   
REMARK 500    ALA K 130       55.18   -142.24                                   
REMARK 500    ASN K 135       -6.65     69.00                                   
REMARK 500    ABA L   6       77.41   -118.79                                   
REMARK 500    ILE M  52      -84.06    -71.54                                   
REMARK 500    SER M  62     -177.37    -61.70                                   
REMARK 500    PHE M  71      -82.20   -120.03                                   
REMARK 500    HIS M 103       41.80    -98.61                                   
REMARK 500    LYS M 114       43.65   -147.78                                   
REMARK 500    ALA M 130       52.03   -144.66                                   
REMARK 500    PRO M 131      -16.23    -47.29                                   
REMARK 500    ILE M 136       -1.56   -145.51                                   
REMARK 500    ASN M 159     -169.92   -103.35                                   
REMARK 500    ASN M 162       20.55     85.94                                   
REMARK 500    PHE O  71      -82.30   -129.92                                   
REMARK 500    ASP O  82       16.64   -140.07                                   
REMARK 500    HIS O 103       56.78    -96.52                                   
REMARK 500    PHE O 107       41.28     70.95                                   
REMARK 500                                                                      
REMARK 500 THIS ENTRY HAS      51 RAMACHANDRAN OUTLIERS.                        
REMARK 500                                                                      
REMARK 500 REMARK: NULL                                                         
REMARK 800                                                                      
REMARK 800 SITE                                                                 
REMARK 800 SITE_IDENTIFIER: AC1                                                 
REMARK 800 EVIDENCE_CODE: SOFTWARE                                              
REMARK 800 SITE_DESCRIPTION: BINDING SITE FOR CHAIN B OF CYCLOSPORIN A          
REMARK 800                                                                      
REMARK 800 SITE_IDENTIFIER: AC2                                                 
REMARK 800 EVIDENCE_CODE: SOFTWARE                                              
REMARK 800 SITE_DESCRIPTION: BINDING SITE FOR CHAIN D OF CYCLOSPORIN A          
REMARK 800                                                                      
REMARK 800 SITE_IDENTIFIER: AC3                                                 
REMARK 800 EVIDENCE_CODE: SOFTWARE                                              
REMARK 800 SITE_DESCRIPTION: BINDING SITE FOR CHAIN F OF CYCLOSPORIN A          
REMARK 800                                                                      
REMARK 800 SITE_IDENTIFIER: AC4                                                 
REMARK 800 EVIDENCE_CODE: SOFTWARE                                              
REMARK 800 SITE_DESCRIPTION: BINDING SITE FOR CHAIN H OF CYCLOSPORIN A          
REMARK 800                                                                      
REMARK 800 SITE_IDENTIFIER: AC5                                                 
REMARK 800 EVIDENCE_CODE: SOFTWARE                                              
REMARK 800 SITE_DESCRIPTION: BINDING SITE FOR CHAIN J OF CYCLOSPORIN A          
REMARK 800                                                                      
REMARK 800 SITE_IDENTIFIER: AC6                                                 
REMARK 800 EVIDENCE_CODE: SOFTWARE                                              
REMARK 800 SITE_DESCRIPTION: BINDING SITE FOR CHAIN L OF CYCLOSPORIN A          
REMARK 800                                                                      
REMARK 800 SITE_IDENTIFIER: AC7                                                 
REMARK 800 EVIDENCE_CODE: SOFTWARE                                              
REMARK 800 SITE_DESCRIPTION: BINDING SITE FOR CHAIN N OF CYCLOSPORIN A          
REMARK 800                                                                      
REMARK 800 SITE_IDENTIFIER: AC8                                                 
REMARK 800 EVIDENCE_CODE: SOFTWARE                                              
REMARK 800 SITE_DESCRIPTION: BINDING SITE FOR CHAIN P OF CYCLOSPORIN A          
REMARK 900                                                                      
REMARK 900 RELATED ENTRIES                                                      
REMARK 900 RELATED ID: 1BCK   RELATED DB: PDB                                   
REMARK 900 CRYSTAL STRUCTURE OF HUMAN CYCLOPHILIN A COMPLEXED WITH CYCLOSPORIN  
REMARK 900 C                                                                    
REMARK 900 RELATED ID: 1CSA   RELATED DB: PDB                                   
REMARK 900 SOLUTION STRUCTURE OF E.COLI CYCLOPHILIN (F112W) COMPLEXED WITH      
REMARK 900 CYCLOSPORIN A                                                        
REMARK 900 RELATED ID: 1CWA   RELATED DB: PDB                                   
REMARK 900 CRYSTAL STRUCTURE OF HUMAN CYCLOPHILIN A COMPLEXED WITH CYCLOSPORIN  
REMARK 900 A                                                                    
REMARK 900 RELATED ID: 1CWB   RELATED DB: PDB                                   
REMARK 900 CRYSTAL STRUCTURE OF HUMAN CYCLOPHILIN A COMPLEXED WITH MODIFIED     
REMARK 900 CYCLOSPORIN A AT POSITION 5                                          
REMARK 900 RELATED ID: 1CWC   RELATED DB: PDB                                   
REMARK 900 CRYSTAL STRUCTURE OF HUMAN CYCLOPHILIN A COMPLEXED WITH MODIFIED     
REMARK 900 CYCLOSPORIN A AT POSITION 8                                          
REMARK 900 RELATED ID: 1CWF   RELATED DB: PDB                                   
REMARK 900 CRYSTAL STRUCTURE OF HUMAN CYCLOPHILIN A COMPLEXED WITH CYCLOSPORIN  
REMARK 900 D                                                                    
REMARK 900 RELATED ID: 1CWH   RELATED DB: PDB                                   
REMARK 900 CRYSTAL STRUCTURE OF HUMAN CYCLOPHILIN A COMPLEXED WITH CYCLOSPORIN  
REMARK 900 A MODIFIED AT POSITION 7                                             
REMARK 900 RELATED ID: 1CWI   RELATED DB: PDB                                   
REMARK 900 CRYSTAL STRUCTURE OF HUMAN CYCLOPHILIN A COMPLEXED WITH MODIFIED     
REMARK 900 CYCLOSPORIN D AT POSITION 7                                          
REMARK 900 RELATED ID: 1CWJ   RELATED DB: PDB                                   
REMARK 900 CRYSTAL STRUCTURE OF HUMAN CYCLOPHILIN A COMPLEXED WITH MODIFIED     
REMARK 900 CYCLOSPORIN D AT POSITIONS 5 AND 7.                                  
REMARK 900 RELATED ID: 1CWK   RELATED DB: PDB                                   
REMARK 900 CRYSTAL STRUCTURE OF HUMAN CYCLOPHILIN A COMPLEXED WITH MODIFIED     
REMARK 900 CYCLOSPORIN D AT POSITIONS 5 AND 7.                                  
REMARK 900 RELATED ID: 1CWL   RELATED DB: PDB                                   
REMARK 900 CRYSTAL STRUCTURE OF HUMAN CYCLOPHILIN A COMPLEXED WITH MODIFIED     
REMARK 900 CYCLOSPORIN A AT POSITION 8                                          
REMARK 900 RELATED ID: 1CWM   RELATED DB: PDB                                   
REMARK 900 CRYSTAL STRUCTURE OF HUMAN CYCLOPHILIN A COMPLEXED WITH MODIFIED     
REMARK 900 CYCLOSPORIN A AT POSITION 8                                          
REMARK 900 RELATED ID: 1CWO   RELATED DB: PDB                                   
REMARK 900 CRYSTAL STRUCTURE OF HUMAN CYCLOPHILIN A COMPLEXED WITH NODIFIED     
REMARK 900 CYCLOSPORIN C AT POSITIONS 1, AND 9                                  
REMARK 900 RELATED ID: 1CYA   RELATED DB: PDB                                   
REMARK 900 SOLUTION STRUCTURE OF HUMAN CYCLOPHILIN COMPLEXED WIYH CYCLOSPORIN A 
REMARK 900 RELATED ID: 1CYB   RELATED DB: PDB                                   
REMARK 900 SOLUTION STRUCTURE OF HUMAN CYCLOPHILIN COMPLEXED WITH CYCLOSPORIN A 
REMARK 900 RELATED ID: 1CYN   RELATED DB: PDB                                   
REMARK 900 CRYSTAL STRUCTURE OF HUMAN CYCLOPHILIN B COMPLEXED WITH MODIFIED     
REMARK 900 CYCLOSPORIN A                                                        
REMARK 900 RELATED ID: 1IKF   RELATED DB: PDB                                   
REMARK 900 CRYSTAL STRUCTURE OF CTCLOSPORIN-FAB COMPLEX                         
REMARK 900 RELATED ID: 1M63   RELATED DB: PDB                                   
REMARK 900 CRYSTAL STRUCTURE OF CALCINEURIN-CYCLOPHILIN-CYCLOSPORIN COMPLEX     
REMARK 900 RELATED ID: 1MF8   RELATED DB: PDB                                   
REMARK 900 CRYSTAL STRUCTURE OF HUMAN CALCINEURIN COMPLEXED WITH HUMAN          
REMARK 900 CYCLOPHILIN AND CYCLOSPORIN A                                        
REMARK 900 RELATED ID: 1MIK   RELATED DB: PDB                                   
REMARK 900 CRYSTAL STRUCTURE OF HUMAN CYCLOPHILIN A COMPLEXED WITH MODIFIED     
REMARK 900 CYCLOSPORIN A AT POSITION 6                                          
REMARK 900 RELATED ID: 1QNG   RELATED DB: PDB                                   
REMARK 900 CRYSTAL STRUCTURE OF PLASMODIUM FALCIPARUM CYCLOPHILIN COMPLEXED     
REMARK 900 WITH CYCLOSPORIN A                                                   
REMARK 900 RELATED ID: 1QNH   RELATED DB: PDB                                   
REMARK 900 CRYSTAL STRUCTURE OF PLASMODIUM FALCIPARUM CYCLOPHILIN (DOUBLE       
REMARK 900 MUTANT) COMPLEXED WITH CYCLOSPORIN A                                 
REMARK 900 RELATED ID: 1XQ7   RELATED DB: PDB                                   
REMARK 900 CRYSTAL STRUCTURE OF TRYPANOSOMA CRUZI CYCLOPHILIN COMPLEXED WITH    
REMARK 900 CYCLOSPORIN A                                                        
REMARK 900 RELATED ID: 2ESL   RELATED DB: PDB                                   
REMARK 900 CRYSTAL STRUCTURE OF HUMAN CYCLOPHILIN C COMPLEXED WITH CYCLOSPORIN  
REMARK 900 A                                                                    
REMARK 900 RELATED ID: 2OJU   RELATED DB: PDB                                   
REMARK 900 CRYSTAL STRUCTURE OF HUMAN CYCLOPHILIN J COMPLEXED WITH CYCLOSPORIN  
REMARK 900 A                                                                    
REMARK 900 RELATED ID: 2POY   RELATED DB: PDB                                   
REMARK 900 CRYSTAL STRUCTURE OF CRYPTOSPORIDIUM PARVUM IOWA II CYCLOPHILIN A    
REMARK 900 COMPLEXED WITH CYCLOSPORIN A                                         
REMARK 900 RELATED ID: 2RMA   RELATED DB: PDB                                   
REMARK 900 CRYSTAL STRUCTURE OF HUMAN CYCLOPHILIN A COMPLEXED WITH CYCLOSPORIN  
REMARK 900 A                                                                    
REMARK 900 RELATED ID: 2RMB   RELATED DB: PDB                                   
REMARK 900 CRYSTAL STRUCTURE OF HUMAN CYCLOPHILIN A COMPLEXED WITH MODIFIED     
REMARK 900 CYCLOSPORIN A AT POSITION 5                                          
REMARK 900 RELATED ID: 2RMC   RELATED DB: PDB                                   
REMARK 900 CRYSTAL STRUCTURE OF MURINE CYCLOPHILIN C COMPLEXED WITH             
REMARK 900 CYCLOSPORIN A                                                        
REMARK 900 RELATED ID: 2WFJ   RELATED DB: PDB                                   
REMARK 900 CRYSTAL STRUCTURE OF THE PPIASE DOMAIN OF HUMAN CYCLOPHILIN G        
REMARK 900 COMPLEXED WITH CYCLOSPORIN A                                         
REMARK 900 RELATED ID: 2X2C   RELATED DB: PDB                                   
REMARK 900 CRYSTAL STRUCTURE OF HUMAN ACETYL-CYPA COMPLEXED WITH CYCLOSPORINE A 
REMARK 900 RELATED ID: 2X7K   RELATED DB: PDB                                   
REMARK 900 CRYSTAL STRUCTURE OF PPIL1 COMPLEXED WITH CYCLOSPORINE A             
REMARK 900 RELATED ID: 2Z6W   RELATED DB: PDB                                   
REMARK 900 CRYSTAL STRUCTURE OF HUMAN CYCLOPHILIN D IN COMPLEX WITH             
REMARK 900 CYCLOSPORIN A                                                        
REMARK 900 RELATED ID: 3BO7   RELATED DB: PDB                                   
REMARK 900 CRYSTAL STRUCTURE OF CYCLOSPHILIN A FROM TOXOPLASMA GONDII           
REMARK 900 COMPLEXED WIT CYCLOSPORIN A                                          
REMARK 900 RELATED ID: 3CYS   RELATED DB: PDB                                   
REMARK 900 SOLUTION STRUCTURE OF THE HUMAN CYCLOSPORIN A COMPLEXED WITH         
REMARK 900 CYCLOSPORIN A                                                        
REMARK 900 RELATED ID: 3EOV   RELATED DB: PDB                                   
REMARK 900 CRYSTAL STRUCTURE OF CYCLOPHILIN FROM LEISHMANIA DONOVANI COMPLEXED  
REMARK 900 WITH CYCLOSPORIN A                                                   
DBREF  1C5F A    1   177  UNP    Q27450   CYP1_BRUMA       1    177             
DBREF  1C5F B    1    11  NOR    NOR00033 NOR00033         1     11             
DBREF  1C5F C    1   177  UNP    Q27450   CYP1_BRUMA       1    177             
DBREF  1C5F D    1    11  NOR    NOR00033 NOR00033         1     11             
DBREF  1C5F E    1   177  UNP    Q27450   CYP1_BRUMA       1    177             
DBREF  1C5F F    1    11  NOR    NOR00033 NOR00033         1     11             
DBREF  1C5F G    1   177  UNP    Q27450   CYP1_BRUMA       1    177             
DBREF  1C5F H    1    11  NOR    NOR00033 NOR00033         1     11             
DBREF  1C5F I    1   177  UNP    Q27450   CYP1_BRUMA       1    177             
DBREF  1C5F J    1    11  NOR    NOR00033 NOR00033         1     11             
DBREF  1C5F K    1   177  UNP    Q27450   CYP1_BRUMA       1    177             
DBREF  1C5F L    1    11  NOR    NOR00033 NOR00033         1     11             
DBREF  1C5F M    1   177  UNP    Q27450   CYP1_BRUMA       1    177             
DBREF  1C5F N    1    11  NOR    NOR00033 NOR00033         1     11             
DBREF  1C5F O    1   177  UNP    Q27450   CYP1_BRUMA       1    177             
DBREF  1C5F P    1    11  NOR    NOR00033 NOR00033         1     11             
SEQRES   1 A  177  MET SER LYS LYS ASP ARG ARG ARG VAL PHE LEU ASP VAL          
SEQRES   2 A  177  THR ILE ASP GLY ASN LEU ALA GLY ARG ILE VAL MET GLU          
SEQRES   3 A  177  LEU TYR ASN ASP ILE ALA PRO ARG THR CYS ASN ASN PHE          
SEQRES   4 A  177  LEU MET LEU CYS THR GLY MET ALA GLY THR GLY LYS ILE          
SEQRES   5 A  177  SER GLY LYS PRO LEU HIS TYR LYS GLY SER THR PHE HIS          
SEQRES   6 A  177  ARG VAL ILE LYS ASN PHE MET ILE GLN GLY GLY ASP PHE          
SEQRES   7 A  177  THR LYS GLY ASP GLY THR GLY GLY GLU SER ILE TYR GLY          
SEQRES   8 A  177  GLY MET PHE ASP ASP GLU GLU PHE VAL MET LYS HIS ASP          
SEQRES   9 A  177  GLU PRO PHE VAL VAL SER MET ALA ASN LYS GLY PRO ASN          
SEQRES  10 A  177  THR ASN GLY SER GLN PHE PHE ILE THR THR THR PRO ALA          
SEQRES  11 A  177  PRO HIS LEU ASN ASN ILE HIS VAL VAL PHE GLY LYS VAL          
SEQRES  12 A  177  VAL SER GLY GLN GLU VAL VAL THR LYS ILE GLU TYR LEU          
SEQRES  13 A  177  LYS THR ASN SER LYS ASN ARG PRO LEU ALA ASP VAL VAL          
SEQRES  14 A  177  ILE LEU ASN CYS GLY GLU LEU VAL                              
SEQRES   1 B   11  DAL MLE MLE MVA BMT ABA SAR MLE VAL MLE ALA                  
SEQRES   1 C  177  MET SER LYS LYS ASP ARG ARG ARG VAL PHE LEU ASP VAL          
SEQRES   2 C  177  THR ILE ASP GLY ASN LEU ALA GLY ARG ILE VAL MET GLU          
SEQRES   3 C  177  LEU TYR ASN ASP ILE ALA PRO ARG THR CYS ASN ASN PHE          
SEQRES   4 C  177  LEU MET LEU CYS THR GLY MET ALA GLY THR GLY LYS ILE          
SEQRES   5 C  177  SER GLY LYS PRO LEU HIS TYR LYS GLY SER THR PHE HIS          
SEQRES   6 C  177  ARG VAL ILE LYS ASN PHE MET ILE GLN GLY GLY ASP PHE          
SEQRES   7 C  177  THR LYS GLY ASP GLY THR GLY GLY GLU SER ILE TYR GLY          
SEQRES   8 C  177  GLY MET PHE ASP ASP GLU GLU PHE VAL MET LYS HIS ASP          
SEQRES   9 C  177  GLU PRO PHE VAL VAL SER MET ALA ASN LYS GLY PRO ASN          
SEQRES  10 C  177  THR ASN GLY SER GLN PHE PHE ILE THR THR THR PRO ALA          
SEQRES  11 C  177  PRO HIS LEU ASN ASN ILE HIS VAL VAL PHE GLY LYS VAL          
SEQRES  12 C  177  VAL SER GLY GLN GLU VAL VAL THR LYS ILE GLU TYR LEU          
SEQRES  13 C  177  LYS THR ASN SER LYS ASN ARG PRO LEU ALA ASP VAL VAL          
SEQRES  14 C  177  ILE LEU ASN CYS GLY GLU LEU VAL                              
SEQRES   1 D   11  DAL MLE MLE MVA BMT ABA SAR MLE VAL MLE ALA                  
SEQRES   1 E  177  MET SER LYS LYS ASP ARG ARG ARG VAL PHE LEU ASP VAL          
SEQRES   2 E  177  THR ILE ASP GLY ASN LEU ALA GLY ARG ILE VAL MET GLU          
SEQRES   3 E  177  LEU TYR ASN ASP ILE ALA PRO ARG THR CYS ASN ASN PHE          
SEQRES   4 E  177  LEU MET LEU CYS THR GLY MET ALA GLY THR GLY LYS ILE          
SEQRES   5 E  177  SER GLY LYS PRO LEU HIS TYR LYS GLY SER THR PHE HIS          
SEQRES   6 E  177  ARG VAL ILE LYS ASN PHE MET ILE GLN GLY GLY ASP PHE          
SEQRES   7 E  177  THR LYS GLY ASP GLY THR GLY GLY GLU SER ILE TYR GLY          
SEQRES   8 E  177  GLY MET PHE ASP ASP GLU GLU PHE VAL MET LYS HIS ASP          
SEQRES   9 E  177  GLU PRO PHE VAL VAL SER MET ALA ASN LYS GLY PRO ASN          
SEQRES  10 E  177  THR ASN GLY SER GLN PHE PHE ILE THR THR THR PRO ALA          
SEQRES  11 E  177  PRO HIS LEU ASN ASN ILE HIS VAL VAL PHE GLY LYS VAL          
SEQRES  12 E  177  VAL SER GLY GLN GLU VAL VAL THR LYS ILE GLU TYR LEU          
SEQRES  13 E  177  LYS THR ASN SER LYS ASN ARG PRO LEU ALA ASP VAL VAL          
SEQRES  14 E  177  ILE LEU ASN CYS GLY GLU LEU VAL                              
SEQRES   1 F   11  DAL MLE MLE MVA BMT ABA SAR MLE VAL MLE ALA                  
SEQRES   1 G  177  MET SER LYS LYS ASP ARG ARG ARG VAL PHE LEU ASP VAL          
SEQRES   2 G  177  THR ILE ASP GLY ASN LEU ALA GLY ARG ILE VAL MET GLU          
SEQRES   3 G  177  LEU TYR ASN ASP ILE ALA PRO ARG THR CYS ASN ASN PHE          
SEQRES   4 G  177  LEU MET LEU CYS THR GLY MET ALA GLY THR GLY LYS ILE          
SEQRES   5 G  177  SER GLY LYS PRO LEU HIS TYR LYS GLY SER THR PHE HIS          
SEQRES   6 G  177  ARG VAL ILE LYS ASN PHE MET ILE GLN GLY GLY ASP PHE          
SEQRES   7 G  177  THR LYS GLY ASP GLY THR GLY GLY GLU SER ILE TYR GLY          
SEQRES   8 G  177  GLY MET PHE ASP ASP GLU GLU PHE VAL MET LYS HIS ASP          
SEQRES   9 G  177  GLU PRO PHE VAL VAL SER MET ALA ASN LYS GLY PRO ASN          
SEQRES  10 G  177  THR ASN GLY SER GLN PHE PHE ILE THR THR THR PRO ALA          
SEQRES  11 G  177  PRO HIS LEU ASN ASN ILE HIS VAL VAL PHE GLY LYS VAL          
SEQRES  12 G  177  VAL SER GLY GLN GLU VAL VAL THR LYS ILE GLU TYR LEU          
SEQRES  13 G  177  LYS THR ASN SER LYS ASN ARG PRO LEU ALA ASP VAL VAL          
SEQRES  14 G  177  ILE LEU ASN CYS GLY GLU LEU VAL                              
SEQRES   1 H   11  DAL MLE MLE MVA BMT ABA SAR MLE VAL MLE ALA                  
SEQRES   1 I  177  MET SER LYS LYS ASP ARG ARG ARG VAL PHE LEU ASP VAL          
SEQRES   2 I  177  THR ILE ASP GLY ASN LEU ALA GLY ARG ILE VAL MET GLU          
SEQRES   3 I  177  LEU TYR ASN ASP ILE ALA PRO ARG THR CYS ASN ASN PHE          
SEQRES   4 I  177  LEU MET LEU CYS THR GLY MET ALA GLY THR GLY LYS ILE          
SEQRES   5 I  177  SER GLY LYS PRO LEU HIS TYR LYS GLY SER THR PHE HIS          
SEQRES   6 I  177  ARG VAL ILE LYS ASN PHE MET ILE GLN GLY GLY ASP PHE          
SEQRES   7 I  177  THR LYS GLY ASP GLY THR GLY GLY GLU SER ILE TYR GLY          
SEQRES   8 I  177  GLY MET PHE ASP ASP GLU GLU PHE VAL MET LYS HIS ASP          
SEQRES   9 I  177  GLU PRO PHE VAL VAL SER MET ALA ASN LYS GLY PRO ASN          
SEQRES  10 I  177  THR ASN GLY SER GLN PHE PHE ILE THR THR THR PRO ALA          
SEQRES  11 I  177  PRO HIS LEU ASN ASN ILE HIS VAL VAL PHE GLY LYS VAL          
SEQRES  12 I  177  VAL SER GLY GLN GLU VAL VAL THR LYS ILE GLU TYR LEU          
SEQRES  13 I  177  LYS THR ASN SER LYS ASN ARG PRO LEU ALA ASP VAL VAL          
SEQRES  14 I  177  ILE LEU ASN CYS GLY GLU LEU VAL                              
SEQRES   1 J   11  DAL MLE MLE MVA BMT ABA SAR MLE VAL MLE ALA                  
SEQRES   1 K  177  MET SER LYS LYS ASP ARG ARG ARG VAL PHE LEU ASP VAL          
SEQRES   2 K  177  THR ILE ASP GLY ASN LEU ALA GLY ARG ILE VAL MET GLU          
SEQRES   3 K  177  LEU TYR ASN ASP ILE ALA PRO ARG THR CYS ASN ASN PHE          
SEQRES   4 K  177  LEU MET LEU CYS THR GLY MET ALA GLY THR GLY LYS ILE          
SEQRES   5 K  177  SER GLY LYS PRO LEU HIS TYR LYS GLY SER THR PHE HIS          
SEQRES   6 K  177  ARG VAL ILE LYS ASN PHE MET ILE GLN GLY GLY ASP PHE          
SEQRES   7 K  177  THR LYS GLY ASP GLY THR GLY GLY GLU SER ILE TYR GLY          
SEQRES   8 K  177  GLY MET PHE ASP ASP GLU GLU PHE VAL MET LYS HIS ASP          
SEQRES   9 K  177  GLU PRO PHE VAL VAL SER MET ALA ASN LYS GLY PRO ASN          
SEQRES  10 K  177  THR ASN GLY SER GLN PHE PHE ILE THR THR THR PRO ALA          
SEQRES  11 K  177  PRO HIS LEU ASN ASN ILE HIS VAL VAL PHE GLY LYS VAL          
SEQRES  12 K  177  VAL SER GLY GLN GLU VAL VAL THR LYS ILE GLU TYR LEU          
SEQRES  13 K  177  LYS THR ASN SER LYS ASN ARG PRO LEU ALA ASP VAL VAL          
SEQRES  14 K  177  ILE LEU ASN CYS GLY GLU LEU VAL                              
SEQRES   1 L   11  DAL MLE MLE MVA BMT ABA SAR MLE VAL MLE ALA                  
SEQRES   1 M  177  MET SER LYS LYS ASP ARG ARG ARG VAL PHE LEU ASP VAL          
SEQRES   2 M  177  THR ILE ASP GLY ASN LEU ALA GLY ARG ILE VAL MET GLU          
SEQRES   3 M  177  LEU TYR ASN ASP ILE ALA PRO ARG THR CYS ASN ASN PHE          
SEQRES   4 M  177  LEU MET LEU CYS THR GLY MET ALA GLY THR GLY LYS ILE          
SEQRES   5 M  177  SER GLY LYS PRO LEU HIS TYR LYS GLY SER THR PHE HIS          
SEQRES   6 M  177  ARG VAL ILE LYS ASN PHE MET ILE GLN GLY GLY ASP PHE          
SEQRES   7 M  177  THR LYS GLY ASP GLY THR GLY GLY GLU SER ILE TYR GLY          
SEQRES   8 M  177  GLY MET PHE ASP ASP GLU GLU PHE VAL MET LYS HIS ASP          
SEQRES   9 M  177  GLU PRO PHE VAL VAL SER MET ALA ASN LYS GLY PRO ASN          
SEQRES  10 M  177  THR ASN GLY SER GLN PHE PHE ILE THR THR THR PRO ALA          
SEQRES  11 M  177  PRO HIS LEU ASN ASN ILE HIS VAL VAL PHE GLY LYS VAL          
SEQRES  12 M  177  VAL SER GLY GLN GLU VAL VAL THR LYS ILE GLU TYR LEU          
SEQRES  13 M  177  LYS THR ASN SER LYS ASN ARG PRO LEU ALA ASP VAL VAL          
SEQRES  14 M  177  ILE LEU ASN CYS GLY GLU LEU VAL                              
SEQRES   1 N   11  DAL MLE MLE MVA BMT ABA SAR MLE VAL MLE ALA                  
SEQRES   1 O  177  MET SER LYS LYS ASP ARG ARG ARG VAL PHE LEU ASP VAL          
SEQRES   2 O  177  THR ILE ASP GLY ASN LEU ALA GLY ARG ILE VAL MET GLU          
SEQRES   3 O  177  LEU TYR ASN ASP ILE ALA PRO ARG THR CYS ASN ASN PHE          
SEQRES   4 O  177  LEU MET LEU CYS THR GLY MET ALA GLY THR GLY LYS ILE          
SEQRES   5 O  177  SER GLY LYS PRO LEU HIS TYR LYS GLY SER THR PHE HIS          
SEQRES   6 O  177  ARG VAL ILE LYS ASN PHE MET ILE GLN GLY GLY ASP PHE          
SEQRES   7 O  177  THR LYS GLY ASP GLY THR GLY GLY GLU SER ILE TYR GLY          
SEQRES   8 O  177  GLY MET PHE ASP ASP GLU GLU PHE VAL MET LYS HIS ASP          
SEQRES   9 O  177  GLU PRO PHE VAL VAL SER MET ALA ASN LYS GLY PRO ASN          
SEQRES  10 O  177  THR ASN GLY SER GLN PHE PHE ILE THR THR THR PRO ALA          
SEQRES  11 O  177  PRO HIS LEU ASN ASN ILE HIS VAL VAL PHE GLY LYS VAL          
SEQRES  12 O  177  VAL SER GLY GLN GLU VAL VAL THR LYS ILE GLU TYR LEU          
SEQRES  13 O  177  LYS THR ASN SER LYS ASN ARG PRO LEU ALA ASP VAL VAL          
SEQRES  14 O  177  ILE LEU ASN CYS GLY GLU LEU VAL                              
SEQRES   1 P   11  DAL MLE MLE MVA BMT ABA SAR MLE VAL MLE ALA                  
HET    DAL  B   1       5                                                       
HET    MLE  B   2       9                                                       
HET    MLE  B   3       9                                                       
HET    MVA  B   4       8                                                       
HET    BMT  B   5      13                                                       
HET    ABA  B   6       6                                                       
HET    SAR  B   7       5                                                       
HET    MLE  B   8       9                                                       
HET    MLE  B  10       9                                                       
HET    DAL  D   1       5                                                       
HET    MLE  D   2       9                                                       
HET    MLE  D   3       9                                                       
HET    MVA  D   4       8                                                       
HET    BMT  D   5      13                                                       
HET    ABA  D   6       6                                                       
HET    SAR  D   7       5                                                       
HET    MLE  D   8       9                                                       
HET    MLE  D  10       9                                                       
HET    DAL  F   1       5                                                       
HET    MLE  F   2       9                                                       
HET    MLE  F   3       9                                                       
HET    MVA  F   4       8                                                       
HET    BMT  F   5      13                                                       
HET    ABA  F   6       6                                                       
HET    SAR  F   7       5                                                       
HET    MLE  F   8       9                                                       
HET    MLE  F  10       9                                                       
HET    DAL  H   1       5                                                       
HET    MLE  H   2       9                                                       
HET    MLE  H   3       9                                                       
HET    MVA  H   4       8                                                       
HET    BMT  H   5      13                                                       
HET    ABA  H   6       6                                                       
HET    SAR  H   7       5                                                       
HET    MLE  H   8       9                                                       
HET    MLE  H  10       9                                                       
HET    DAL  J   1       5                                                       
HET    MLE  J   2       9                                                       
HET    MLE  J   3       9                                                       
HET    MVA  J   4       8                                                       
HET    BMT  J   5      13                                                       
HET    ABA  J   6       6                                                       
HET    SAR  J   7       5                                                       
HET    MLE  J   8       9                                                       
HET    MLE  J  10       9                                                       
HET    DAL  L   1       5                                                       
HET    MLE  L   2       9                                                       
HET    MLE  L   3       9                                                       
HET    MVA  L   4       8                                                       
HET    BMT  L   5      13                                                       
HET    ABA  L   6       6                                                       
HET    SAR  L   7       5                                                       
HET    MLE  L   8       9                                                       
HET    MLE  L  10       9                                                       
HET    DAL  N   1       5                                                       
HET    MLE  N   2       9                                                       
HET    MLE  N   3       9                                                       
HET    MVA  N   4       8                                                       
HET    BMT  N   5      13                                                       
HET    ABA  N   6       6                                                       
HET    SAR  N   7       5                                                       
HET    MLE  N   8       9                                                       
HET    MLE  N  10       9                                                       
HET    DAL  P   1       5                                                       
HET    MLE  P   2       9                                                       
HET    MLE  P   3       9                                                       
HET    MVA  P   4       8                                                       
HET    BMT  P   5      13                                                       
HET    ABA  P   6       6                                                       
HET    SAR  P   7       5                                                       
HET    MLE  P   8       9                                                       
HET    MLE  P  10       9                                                       
HETNAM     DAL D-ALANINE                                                        
HETNAM     MLE N-METHYLLEUCINE                                                  
HETNAM     MVA N-METHYLVALINE                                                   
HETNAM     BMT 4-METHYL-4-[(E)-2-BUTENYL]-4,N-METHYL-THREONINE                  
HETNAM     ABA ALPHA-AMINOBUTYRIC ACID                                          
HETNAM     SAR SARCOSINE                                                        
FORMUL   2  DAL    8(C3 H7 N O2)                                                
FORMUL   2  MLE    32(C7 H15 N O2)                                              
FORMUL   2  MVA    8(C6 H13 N O2)                                               
FORMUL   2  BMT    8(C10 H19 N O3)                                              
FORMUL   2  ABA    8(C4 H9 N O2)                                                
FORMUL   2  SAR    8(C3 H7 N O2)                                                
FORMUL  17  HOH   *337(H2 O)                                                    
HELIX    1   1 HIS A  132  LEU A  133  1                                   2
SHEET    1   1 1 ARG A  66  ARG A  66  0
SHEET    2   2 1 ILE A  68  ILE A  68  0
LINK         C   DAL B   1                 N   MLE B   2     1555   1555  1.34  
LINK         N   DAL B   1                 C   ALA B  11     1555   1555  1.33  
LINK         C   MLE B   2                 N   MLE B   3     1555   1555  1.33  
LINK         C   MLE B   3                 N   MVA B   4     1555   1555  1.33  
LINK         C   MVA B   4                 N   BMT B   5     1555   1555  1.33  
LINK         C   BMT B   5                 N   ABA B   6     1555   1555  1.33  
LINK         C   ABA B   6                 N   SAR B   7     1555   1555  1.34  
LINK         C   SAR B   7                 N   MLE B   8     1555   1555  1.33  
LINK         C   MLE B   8                 N   VAL B   9     1555   1555  1.33  
LINK         C   VAL B   9                 N   MLE B  10     1555   1555  1.33  
LINK         C   MLE B  10                 N   ALA B  11     1555   1555  1.33  
LINK         N   DAL D   1                 C   ALA D  11     1555   1555  1.33  
LINK         C   DAL D   1                 N   MLE D   2     1555   1555  1.33  
LINK         C   MLE D   2                 N   MLE D   3     1555   1555  1.33  
LINK         C   MLE D   3                 N   MVA D   4     1555   1555  1.33  
LINK         C   MVA D   4                 N   BMT D   5     1555   1555  1.33  
LINK         C   BMT D   5                 N   ABA D   6     1555   1555  1.33  
LINK         C   ABA D   6                 N   SAR D   7     1555   1555  1.33  
LINK         C   SAR D   7                 N   MLE D   8     1555   1555  1.34  
LINK         C   MLE D   8                 N   VAL D   9     1555   1555  1.32  
LINK         C   VAL D   9                 N   MLE D  10     1555   1555  1.33  
LINK         C   MLE D  10                 N   ALA D  11     1555   1555  1.33  
LINK         N   DAL F   1                 C   ALA F  11     1555   1555  1.33  
LINK         C   DAL F   1                 N   MLE F   2     1555   1555  1.33  
LINK         C   MLE F   2                 N   MLE F   3     1555   1555  1.33  
LINK         C   MLE F   3                 N   MVA F   4     1555   1555  1.33  
LINK         C   MVA F   4                 N   BMT F   5     1555   1555  1.33  
LINK         C   BMT F   5                 N   ABA F   6     1555   1555  1.33  
LINK         C   ABA F   6                 N   SAR F   7     1555   1555  1.33  
LINK         C   SAR F   7                 N   MLE F   8     1555   1555  1.33  
LINK         C   MLE F   8                 N   VAL F   9     1555   1555  1.32  
LINK         C   VAL F   9                 N   MLE F  10     1555   1555  1.33  
LINK         C   MLE F  10                 N   ALA F  11     1555   1555  1.33  
LINK         N   DAL H   1                 C   ALA H  11     1555   1555  1.33  
LINK         C   DAL H   1                 N   MLE H   2     1555   1555  1.33  
LINK         C   MLE H   2                 N   MLE H   3     1555   1555  1.33  
LINK         C   MLE H   3                 N   MVA H   4     1555   1555  1.34  
LINK         C   MVA H   4                 N   BMT H   5     1555   1555  1.34  
LINK         C   BMT H   5                 N   ABA H   6     1555   1555  1.33  
LINK         C   ABA H   6                 N   SAR H   7     1555   1555  1.33  
LINK         C   SAR H   7                 N   MLE H   8     1555   1555  1.33  
LINK         C   MLE H   8                 N   VAL H   9     1555   1555  1.33  
LINK         C   VAL H   9                 N   MLE H  10     1555   1555  1.33  
LINK         C   MLE H  10                 N   ALA H  11     1555   1555  1.33  
LINK         N   DAL J   1                 C   ALA J  11     1555   1555  1.33  
LINK         C   DAL J   1                 N   MLE J   2     1555   1555  1.33  
LINK         C   MLE J   2                 N   MLE J   3     1555   1555  1.33  
LINK         C   MLE J   3                 N   MVA J   4     1555   1555  1.33  
LINK         C   MVA J   4                 N   BMT J   5     1555   1555  1.34  
LINK         C   BMT J   5                 N   ABA J   6     1555   1555  1.33  
LINK         C   ABA J   6                 N   SAR J   7     1555   1555  1.33  
LINK         C   SAR J   7                 N   MLE J   8     1555   1555  1.33  
LINK         C   MLE J   8                 N   VAL J   9     1555   1555  1.33  
LINK         C   VAL J   9                 N   MLE J  10     1555   1555  1.33  
LINK         C   MLE J  10                 N   ALA J  11     1555   1555  1.32  
LINK         N   DAL L   1                 C   ALA L  11     1555   1555  1.33  
LINK         C   DAL L   1                 N   MLE L   2     1555   1555  1.34  
LINK         C   MLE L   2                 N   MLE L   3     1555   1555  1.33  
LINK         C   MLE L   3                 N   MVA L   4     1555   1555  1.33  
LINK         C   MVA L   4                 N   BMT L   5     1555   1555  1.33  
LINK         C   BMT L   5                 N   ABA L   6     1555   1555  1.33  
LINK         C   ABA L   6                 N   SAR L   7     1555   1555  1.34  
LINK         C   SAR L   7                 N   MLE L   8     1555   1555  1.33  
LINK         C   MLE L   8                 N   VAL L   9     1555   1555  1.33  
LINK         C   VAL L   9                 N   MLE L  10     1555   1555  1.33  
LINK         C   MLE L  10                 N   ALA L  11     1555   1555  1.32  
LINK         N   DAL N   1                 C   ALA N  11     1555   1555  1.33  
LINK         C   DAL N   1                 N   MLE N   2     1555   1555  1.33  
LINK         C   MLE N   2                 N   MLE N   3     1555   1555  1.33  
LINK         C   MLE N   3                 N   MVA N   4     1555   1555  1.34  
LINK         C   MVA N   4                 N   BMT N   5     1555   1555  1.33  
LINK         C   BMT N   5                 N   ABA N   6     1555   1555  1.33  
LINK         C   ABA N   6                 N   SAR N   7     1555   1555  1.33  
LINK         C   SAR N   7                 N   MLE N   8     1555   1555  1.34  
LINK         C   MLE N   8                 N   VAL N   9     1555   1555  1.32  
LINK         C   VAL N   9                 N   MLE N  10     1555   1555  1.33  
LINK         C   MLE N  10                 N   ALA N  11     1555   1555  1.33  
LINK         N   DAL P   1                 C   ALA P  11     1555   1555  1.33  
LINK         C   DAL P   1                 N   MLE P   2     1555   1555  1.33  
LINK         C   MLE P   2                 N   MLE P   3     1555   1555  1.33  
LINK         C   MLE P   3                 N   MVA P   4     1555   1555  1.34  
LINK         C   MVA P   4                 N   BMT P   5     1555   1555  1.33  
LINK         C   BMT P   5                 N   ABA P   6     1555   1555  1.33  
LINK         C   ABA P   6                 N   SAR P   7     1555   1555  1.33  
LINK         C   SAR P   7                 N   MLE P   8     1555   1555  1.34  
LINK         C   MLE P   8                 N   VAL P   9     1555   1555  1.33  
LINK         C   VAL P   9                 N   MLE P  10     1555   1555  1.33  
LINK         C   MLE P  10                 N   ALA P  11     1555   1555  1.33  
SITE     1 AC1 12 ARG A  66  PHE A  71  GLN A  74  GLY A  83                    
SITE     2 AC1 12 ALA A 112  ASN A 113  LYS A 114  GLN A 122                    
SITE     3 AC1 12 PHE A 124  HIS A 132  HIS A 137  HOH B2001                    
SITE     1 AC2 14 ARG C  66  PHE C  71  GLN C  74  GLY C  83                    
SITE     2 AC2 14 ALA C 112  ASN C 113  LYS C 114  GLN C 122                    
SITE     3 AC2 14 PHE C 124  HIS C 132  HIS C 137  HOH C2023                    
SITE     4 AC2 14 HOH D2001  HOH D2003                                          
SITE     1 AC3 12 ARG E  66  PHE E  71  GLN E  74  GLY E  83                    
SITE     2 AC3 12 ALA E 112  ASN E 113  LYS E 114  GLN E 122                    
SITE     3 AC3 12 PHE E 124  HIS E 132  HIS E 137  HOH F2001                    
SITE     1 AC4 19 MET E  46  ALA E  47  ILE E  89  HOH E2016                    
SITE     2 AC4 19 ARG G  66  PHE G  71  GLN G  74  GLY G  83                    
SITE     3 AC4 19 ALA G 112  ASN G 113  LYS G 114  GLN G 122                    
SITE     4 AC4 19 PHE G 124  HIS G 132  HIS G 137  HOH H2001                    
SITE     5 AC4 19 HOH H2002  HIS O 132  ILE O 136                               
SITE     1 AC5 12 ARG I  66  PHE I  71  GLN I  74  GLY I  83                    
SITE     2 AC5 12 ALA I 112  ASN I 113  LYS I 114  GLN I 122                    
SITE     3 AC5 12 PHE I 124  HIS I 132  HIS I 137  HOH J2002                    
SITE     1 AC6 19 MET C  46  ALA C  47  ILE C  89  ARG K  66                    
SITE     2 AC6 19 PHE K  71  GLN K  74  GLY K  83  ALA K 112                    
SITE     3 AC6 19 ASN K 113  LYS K 114  GLN K 122  PHE K 124                    
SITE     4 AC6 19 HIS K 132  HIS K 137  HOH K2038  HOH L2002                    
SITE     5 AC6 19 HOH L2003  HIS M 132  ILE M 136                               
SITE     1 AC7 15 ARG C  34  HIS K 132  ILE K 136  ARG M  66                    
SITE     2 AC7 15 PHE M  71  GLN M  74  GLY M  83  ALA M 112                    
SITE     3 AC7 15 ASN M 113  LYS M 114  GLN M 122  PHE M 124                    
SITE     4 AC7 15 HIS M 132  HIS M 137  HOH N2001                               
SITE     1 AC8 14 ARG E  34  TYR E  90  HIS G 132  ARG O  66                    
SITE     2 AC8 14 PHE O  71  GLN O  74  GLY O  83  ALA O 112                    
SITE     3 AC8 14 ASN O 113  LYS O 114  GLN O 122  PHE O 124                    
SITE     4 AC8 14 HIS O 132  HIS O 137                                          
CRYST1   62.000  100.160  133.920  90.00  93.75  90.00 P 1 21 1     16          
ORIGX1      1.000000  0.000000  0.000000        0.00000                         
ORIGX2      0.000000  1.000000  0.000000        0.00000                         
ORIGX3      0.000000  0.000000  1.000000        0.00000                         
SCALE1      0.016129  0.000000  0.001057        0.00000                         
SCALE2      0.000000  0.009984  0.000000        0.00000                         
SCALE3      0.000000  0.000000  0.007483        0.00000                         
ATOM      1  N   ARG A  66      -2.768 -12.152  56.750  1.00 37.85           N
ATOM      2  CA  ARG A  66      -2.309 -13.013  55.658  1.00 37.36           C
ATOM      3  C   ARG A  66      -0.793 -12.996  55.512  1.00 37.45           C
ATOM      4  O   ARG A  66      -0.181 -11.932  55.440  1.00 39.47           O
ATOM      5  CB  ARG A  66      -2.979 -12.565  54.350  1.00 35.76           C
ATOM      6  CG  ARG A  66      -2.577 -13.308  53.077  1.00 31.62           C
ATOM      7  CD  ARG A  66      -3.476 -12.843  51.911  1.00 33.89           C
ATOM      8  NE  ARG A  66      -3.108 -13.415  50.616  1.00 33.37           N
ATOM      9  CZ  ARG A  66      -2.285 -12.841  49.741  1.00 33.44           C
ATOM     10  NH1 ARG A  66      -1.735 -11.663  50.004  1.00 29.86           N
ATOM     11  NH2 ARG A  66      -2.000 -13.454  48.598  1.00 36.12           N
TER      12      ARG A  66
ATOM     13  N   ILE A  68       2.689 -15.018  53.509  1.00 33.65           N
ATOM     14  CA  ILE A  68       3.207 -15.967  52.534  1.00 32.40           C
ATOM     15  C   ILE A  68       4.730 -16.079  52.656  1.00 34.02           C
ATOM     16  O   ILE A  68       5.451 -15.086  52.531  1.00 33.72           O
ATOM     17  CB  ILE A  68       2.854 -15.535  51.080  1.00 33.04           C
ATOM     18  CG1 ILE A  68       1.332 -15.501  50.890  1.00 29.93           C
ATOM     19  CG2 ILE A  68       3.519 -16.495  50.068  1.00 28.95           C
ATOM     20  CD1 ILE A  68       0.674 -16.854  50.997  0.00 31.14           C
TER      21      ILE A  68
ATOM     22  N   PHE A  71       7.695 -14.273  50.670  1.00 36.35           N
ATOM     23  CA  PHE A  71       6.997 -13.231  49.933  1.00 33.71           C
ATOM     24  C   PHE A  71       6.696 -11.944  50.707  1.00 33.87           C
ATOM     25  O   PHE A  71       7.408 -10.954  50.554  1.00 33.42           O
ATOM     26  CB  PHE A  71       5.709 -13.803  49.337  1.00 32.43           C
ATOM     27  CG  PHE A  71       4.904 -12.800  48.557  1.00 32.36           C
ATOM     28  CD1 PHE A  71       5.534 -11.772  47.855  1.00 31.71           C
ATOM     29  CD2 PHE A  71       3.517 -12.886  48.518  1.00 31.24           C
ATOM     30  CE1 PHE A  71       4.792 -10.846  47.133  1.00 32.27           C
ATOM     31  CE2 PHE A  71       2.763 -11.966  47.796  1.00 30.29           C
ATOM     32  CZ  PHE A  71       3.400 -10.945  47.103  1.00 32.38           C
TER      33      PHE A  71
ATOM     34  N   HIS A 132       7.063  -7.937  40.171  1.00 40.80           N
ATOM     35  CA  HIS A 132       5.779  -8.155  39.516  1.00 39.95           C
ATOM     36  C   HIS A 132       4.668  -7.311  40.154  1.00 41.35           C
ATOM     37  O   HIS A 132       3.511  -7.360  39.721  1.00 43.58           O
ATOM     38  CB  HIS A 132       5.391  -9.632  39.565  1.00 36.83           C
ATOM     39  CG  HIS A 132       5.048 -10.126  40.936  1.00 33.38           C
ATOM     40  ND1 HIS A 132       6.002 -10.402  41.890  1.00 31.86           N
ATOM     41  CD2 HIS A 132       3.853 -10.409  41.506  1.00 31.38           C
ATOM     42  CE1 HIS A 132       5.411 -10.837  42.988  1.00 31.89           C
ATOM     43  NE2 HIS A 132       4.107 -10.851  42.781  1.00 31.73           N
ATOM     44  N   LEU A 133       5.015  -6.545  41.187  1.00 40.59           N
ATOM     45  CA  LEU A 133       4.045  -5.688  41.859  1.00 40.39           C
ATOM     46  C   LEU A 133       4.261  -4.223  41.469  1.00 41.03           C
ATOM     47  O   LEU A 133       3.392  -3.375  41.698  1.00 39.66           O
ATOM     48  CB  LEU A 133       4.140  -5.855  43.381  1.00 39.84           C
ATOM     49  CG  LEU A 133       3.838  -7.264  43.914  1.00 42.85           C
ATOM     50  CD1 LEU A 133       3.876  -7.261  45.442  1.00 41.96           C
ATOM     51  CD2 LEU A 133       2.468  -7.732  43.414  1.00 40.81           C
TER      52      LEU A 133
HETATM   53  N   DAL B   1      -1.011 -17.786  44.020  1.00 37.20           N
HETATM   54  CA  DAL B   1       0.305 -17.287  43.622  1.00 39.13           C
HETATM   55  CB  DAL B   1       1.302 -18.429  43.554  1.00 37.06           C
HETATM   56  C   DAL B   1       0.833 -16.215  44.585  1.00 40.88           C
HETATM   57  O   DAL B   1       0.831 -16.416  45.801  1.00 41.79           O
HETATM   76  N   MVA B   4      -1.181  -9.239  46.407  1.00 40.73           N
HETATM   77  CN  MVA B   4      -0.809  -8.306  45.294  1.00 38.80           C
HETATM   78  CA  MVA B   4      -1.637  -8.693  47.683  1.00 40.43           C
HETATM   79  CB  MVA B   4      -0.569  -7.810  48.363  1.00 39.61           C
HETATM   80  CG1 MVA B   4      -1.040  -7.430  49.765  1.00 38.15           C
HETATM   81  CG2 MVA B   4       0.767  -8.548  48.429  1.00 41.12           C
HETATM   82  C   MVA B   4      -2.887  -7.849  47.450  1.00 40.09           C
HETATM   83  O   MVA B   4      -2.807  -6.632  47.288  1.00 39.40           O
HETATM   84  N   BMT B   5      -4.044  -8.498  47.434  1.00 40.23           N
HETATM   85  CN  BMT B   5      -4.073  -9.982  47.677  1.00 36.89           C
HETATM   86  CA  BMT B   5      -5.281  -7.759  47.198  1.00 41.29           C
HETATM   87  C   BMT B   5      -6.215  -7.682  48.405  1.00 42.75           C
HETATM   88  O   BMT B   5      -6.025  -8.378  49.409  1.00 42.72           O
HETATM   89  CB  BMT B   5      -6.064  -8.329  45.980  1.00 41.16           C
HETATM   90  OG1 BMT B   5      -6.507  -9.664  46.257  1.00 40.56           O
HETATM   91  CG2 BMT B   5      -5.171  -8.328  44.723  1.00 41.63           C
HETATM   92  CD1 BMT B   5      -4.688  -6.919  44.426  1.00 39.39           C
HETATM   93  CD2 BMT B   5      -5.965  -8.874  43.527  1.00 44.09           C
HETATM   94  CE  BMT B   5      -7.280  -8.143  43.243  1.00 44.61           C
HETATM   95  CZ  BMT B   5      -8.235  -8.662  42.333  1.00 45.55           C
HETATM   96  CH  BMT B   5      -9.541  -7.919  42.092  1.00 46.13           C
ATOM    106  N   ALA B  11      -4.526 -16.919  43.671  1.00 39.50           N
ATOM    107  CA  ALA B  11      -3.443 -17.797  44.078  1.00 38.32           C
ATOM    108  C   ALA B  11      -2.124 -17.186  43.613  1.00 37.57           C
ATOM    109  O   ALA B  11      -2.121 -16.183  42.900  1.00 36.94           O
ATOM    110  CB  ALA B  11      -3.634 -19.170  43.463  1.00 36.98           C
TER     111      ALA B  11
HETATM  112  O   HOH A2031      -1.397  -7.219  41.835  1.00 32.05           O
HETATM  113  O   HOH B2001      -2.177 -16.710  47.296  1.00 35.01           O
CONECT   56   54   57   58
CONECT   54   53   55   56
CONECT   55   54
CONECT   53   54  108
CONECT   57   56
CONECT   65   60   66   67
CONECT   60   58   61   65
CONECT   61   60   62
CONECT   63   62
CONECT   64   62
CONECT   62   61   63   64
CONECT   59   58
CONECT   58   56   59   60
CONECT   66   65
CONECT   74   69   75   76
CONECT   69   67   70   74
CONECT   70   69   71
CONECT   72   71
CONECT   73   71
CONECT   71   70   72   73
CONECT   68   67
CONECT   67   65   68   69
CONECT   75   74
CONECT   82   78   83   84
CONECT   78   76   79   82
CONECT   79   78   80   81
CONECT   80   79
CONECT   81   79
CONECT   77   76
CONECT   76   74   77   78
CONECT   83   82
CONECT   87   86   88
CONECT   86   84   87   89
CONECT   89   86   90   91
CONECT   92   91
CONECT   93   91   94
CONECT   94   93   95
CONECT   91   89   92   93
CONECT   96   95
CONECT   85   84
CONECT   95   94   96
CONECT   84   82   85   86
CONECT   88   87
CONECT   90   89
CONECT  104   99  105  106
CONECT   99   97  100  104
CONECT  100   99  101
CONECT  102  101
CONECT  103  101
CONECT  101  100  102  103
CONECT   98   97
CONECT   97   98   99
CONECT  105  104
CONECT  108   53  107  109
CONECT  106  104  107
END
