# Supplementary material for: Scaffold repositioning of spiro-acridine derivatives as fungi chitinase inhibitor by target fishing and in vitro studies
Source: Sci Rep. 2023 May 5;13:7320. doi: 10.1038/s41598-023-33279-9 (PMC10163251; doi:10.1038/s41598-023-33279-9)
Supplement: Supplementary file 2 — Supplementary Information 2. [file 41598_2023_33279_MOESM2_ESM.zip › PDBQT_TARGETS_ALL/1cpi_ABA.pdb]

HEADER    HYDROLASE/HYDROLASE INHIBITOR           16-OCT-95   1CPI              
TITLE     REGIOSELECTIVE STRUCTURAL AND FUNCTIONAL MIMICRY OF PEPTIDES. DESIGN  
TITLE    2 OF HYDROLYTICALLY STABLE CYCLIC PEPTIDOMIMETIC INHIBITORS OF HIV-1   
TITLE    3 PROTEASE                                                             
COMPND    MOL_ID: 1;                                                            
COMPND   2 MOLECULE: HIV-1 PROTEASE;                                            
COMPND   3 CHAIN: A, B;                                                         
COMPND   4 SYNONYM: HIV-1 PR;                                                   
COMPND   5 ENGINEERED: YES;                                                     
COMPND   6 MOL_ID: 2;                                                           
COMPND   7 MOLECULE: CYCLIC PEPTIDE INHIBITOR;                                  
COMPND   8 CHAIN: C;                                                            
COMPND   9 ENGINEERED: YES                                                      
SOURCE    MOL_ID: 1;                                                            
SOURCE   2 SYNTHETIC: YES;                                                      
SOURCE   3 OTHER_DETAILS: CHEMICALLY SYNTHESIZED PROTEIN CORRESPONDING TO THE   
SOURCE   4 PROTEASE FROM THE HIV-I;                                             
SOURCE   5 MOL_ID: 2;                                                           
SOURCE   6 SYNTHETIC: YES                                                       
KEYWDS    HYDROLASE-HYDROLASE INHIBITOR COMPLEX                                 
EXPDTA    X-RAY DIFFRACTION                                                     
AUTHOR    J.L.MARTIN                                                            
REVDAT   4   13-JUL-11 1CPI    1       VERSN                                    
REVDAT   3   14-JUL-09 1CPI    1       SEQRES HETATM HETNAM                     
REVDAT   2   24-FEB-09 1CPI    1       VERSN                                    
REVDAT   1   08-MAR-96 1CPI    0                                                
JRNL        AUTH   G.ABBENANTE,D.R.MARCH,D.A.BERGMAN,P.A.HUNT,B.GARNHAM,        
JRNL        AUTH 2 R.J.DANCER,J.L.MARTIN,D.P.FAIRLIE                            
JRNL        TITL   REGIOSELECTIVE STRUCTURAL AND FUNCTIONAL MIMICRY OF PEPTIDES 
JRNL        TITL 2 - DESIGN OF HYDROLYTICALLY-STABLE CYCLIC PEPTIDOMIMETIC      
JRNL        TITL 3 INHIBITORS OF HIV-1 PROTEASE.                                
JRNL        REF    J.AM.CHEM.SOC.                V. 117 10220 1995              
JRNL        REFN                   ISSN 0002-7863                               
REMARK   2                                                                      
REMARK   2 RESOLUTION.    2.05 ANGSTROMS.                                       
REMARK   3                                                                      
REMARK   3 REFINEMENT.                                                          
REMARK   3   PROGRAM     : X-PLOR 3.1                                           
REMARK   3   AUTHORS     : BRUNGER                                              
REMARK   3                                                                      
REMARK   3  DATA USED IN REFINEMENT.                                            
REMARK   3   RESOLUTION RANGE HIGH (ANGSTROMS) : 2.05                           
REMARK   3   RESOLUTION RANGE LOW  (ANGSTROMS) : 8.00                           
REMARK   3   DATA CUTOFF            (SIGMA(F)) : 2.000                          
REMARK   3   DATA CUTOFF HIGH         (ABS(F)) : NULL                           
REMARK   3   DATA CUTOFF LOW          (ABS(F)) : NULL                           
REMARK   3   COMPLETENESS (WORKING+TEST)   (%) : 94.0                           
REMARK   3   NUMBER OF REFLECTIONS             : 11271                          
REMARK   3                                                                      
REMARK   3  FIT TO DATA USED IN REFINEMENT.                                     
REMARK   3   CROSS-VALIDATION METHOD          : NULL                            
REMARK   3   FREE R VALUE TEST SET SELECTION  : NULL                            
REMARK   3   R VALUE            (WORKING SET) : 0.163                           
REMARK   3   FREE R VALUE                     : 0.237                           
REMARK   3   FREE R VALUE TEST SET SIZE   (%) : 10.000                          
REMARK   3   FREE R VALUE TEST SET COUNT      : NULL                            
REMARK   3   ESTIMATED ERROR OF FREE R VALUE  : NULL                            
REMARK   3                                                                      
REMARK   3  FIT IN THE HIGHEST RESOLUTION BIN.                                  
REMARK   3   TOTAL NUMBER OF BINS USED           : NULL                         
REMARK   3   BIN RESOLUTION RANGE HIGH       (A) : NULL                         
REMARK   3   BIN RESOLUTION RANGE LOW        (A) : NULL                         
REMARK   3   BIN COMPLETENESS (WORKING+TEST) (%) : NULL                         
REMARK   3   REFLECTIONS IN BIN    (WORKING SET) : NULL                         
REMARK   3   BIN R VALUE           (WORKING SET) : NULL                         
REMARK   3   BIN FREE R VALUE                    : NULL                         
REMARK   3   BIN FREE R VALUE TEST SET SIZE  (%) : NULL                         
REMARK   3   BIN FREE R VALUE TEST SET COUNT     : NULL                         
REMARK   3   ESTIMATED ERROR OF BIN FREE R VALUE : NULL                         
REMARK   3                                                                      
REMARK   3  NUMBER OF NON-HYDROGEN ATOMS USED IN REFINEMENT.                    
REMARK   3   PROTEIN ATOMS            : 1541                                    
REMARK   3   NUCLEIC ACID ATOMS       : 0                                       
REMARK   3   HETEROGEN ATOMS          : 15                                      
REMARK   3   SOLVENT ATOMS            : 95                                      
REMARK   3                                                                      
REMARK   3  B VALUES.                                                           
REMARK   3   FROM WILSON PLOT           (A**2) : NULL                           
REMARK   3   MEAN B VALUE      (OVERALL, A**2) : 20.90                          
REMARK   3   OVERALL ANISOTROPIC B VALUE.                                       
REMARK   3    B11 (A**2) : NULL                                                 
REMARK   3    B22 (A**2) : NULL                                                 
REMARK   3    B33 (A**2) : NULL                                                 
REMARK   3    B12 (A**2) : NULL                                                 
REMARK   3    B13 (A**2) : NULL                                                 
REMARK   3    B23 (A**2) : NULL                                                 
REMARK   3                                                                      
REMARK   3  ESTIMATED COORDINATE ERROR.                                         
REMARK   3   ESD FROM LUZZATI PLOT        (A) : 0.20                            
REMARK   3   ESD FROM SIGMAA              (A) : NULL                            
REMARK   3   LOW RESOLUTION CUTOFF        (A) : NULL                            
REMARK   3                                                                      
REMARK   3  CROSS-VALIDATED ESTIMATED COORDINATE ERROR.                         
REMARK   3   ESD FROM C-V LUZZATI PLOT    (A) : NULL                            
REMARK   3   ESD FROM C-V SIGMAA          (A) : NULL                            
REMARK   3                                                                      
REMARK   3  RMS DEVIATIONS FROM IDEAL VALUES.                                   
REMARK   3   BOND LENGTHS                 (A) : 0.009                           
REMARK   3   BOND ANGLES            (DEGREES) : 1.59                            
REMARK   3   DIHEDRAL ANGLES        (DEGREES) : 26.90                           
REMARK   3   IMPROPER ANGLES        (DEGREES) : 1.42                            
REMARK   3                                                                      
REMARK   3  ISOTROPIC THERMAL MODEL : NULL                                      
REMARK   3                                                                      
REMARK   3  ISOTROPIC THERMAL FACTOR RESTRAINTS.    RMS    SIGMA                
REMARK   3   MAIN-CHAIN BOND              (A**2) : 1.500 ; NULL                 
REMARK   3   MAIN-CHAIN ANGLE             (A**2) : 2.000 ; NULL                 
REMARK   3   SIDE-CHAIN BOND              (A**2) : 2.000 ; NULL                 
REMARK   3   SIDE-CHAIN ANGLE             (A**2) : 2.500 ; NULL                 
REMARK   3                                                                      
REMARK   3  NCS MODEL : NULL                                                    
REMARK   3                                                                      
REMARK   3  NCS RESTRAINTS.                         RMS   SIGMA/WEIGHT          
REMARK   3   GROUP  1  POSITIONAL            (A) : NULL  ; NULL                 
REMARK   3   GROUP  1  B-FACTOR           (A**2) : NULL  ; NULL                 
REMARK   3                                                                      
REMARK   3  PARAMETER FILE  1  : NULL                                           
REMARK   3  TOPOLOGY FILE  1   : NULL                                           
REMARK   3                                                                      
REMARK   3  OTHER REFINEMENT REMARKS: NULL                                      
REMARK   4                                                                      
REMARK   4 1CPI COMPLIES WITH FORMAT V. 3.30, 13-JUL-11                         
REMARK 100                                                                      
REMARK 100 THIS ENTRY HAS BEEN PROCESSED BY BNL.                                
REMARK 200                                                                      
REMARK 200 EXPERIMENTAL DETAILS                                                 
REMARK 200  EXPERIMENT TYPE                : X-RAY DIFFRACTION                  
REMARK 200  DATE OF DATA COLLECTION        : 10-DEC-93                          
REMARK 200  TEMPERATURE           (KELVIN) : 289                                
REMARK 200  PH                             : 5.5                                
REMARK 200  NUMBER OF CRYSTALS USED        : NULL                               
REMARK 200                                                                      
REMARK 200  SYNCHROTRON              (Y/N) : N                                  
REMARK 200  RADIATION SOURCE               : NULL                               
REMARK 200  BEAMLINE                       : NULL                               
REMARK 200  X-RAY GENERATOR MODEL          : NULL                               
REMARK 200  MONOCHROMATIC OR LAUE    (M/L) : M                                  
REMARK 200  WAVELENGTH OR RANGE        (A) : 1.5418                             
REMARK 200  MONOCHROMATOR                  : GRAPHITE                           
REMARK 200  OPTICS                         : NULL                               
REMARK 200                                                                      
REMARK 200  DETECTOR TYPE                  : IMAGE PLATE                        
REMARK 200  DETECTOR MANUFACTURER          : RIGAKU                             
REMARK 200  INTENSITY-INTEGRATION SOFTWARE : PROCESS (HIGASHI/RIGAKU)           
REMARK 200  DATA SCALING SOFTWARE          : NULL                               
REMARK 200                                                                      
REMARK 200  NUMBER OF UNIQUE REFLECTIONS   : 11539                              
REMARK 200  RESOLUTION RANGE HIGH      (A) : 2.050                              
REMARK 200  RESOLUTION RANGE LOW       (A) : 51.000                             
REMARK 200  REJECTION CRITERIA  (SIGMA(I)) : 1.000                              
REMARK 200                                                                      
REMARK 200 OVERALL.                                                             
REMARK 200  COMPLETENESS FOR RANGE     (%) : 94.0                               
REMARK 200  DATA REDUNDANCY                : 3.000                              
REMARK 200  R MERGE                    (I) : 0.07100                            
REMARK 200  R SYM                      (I) : NULL                               
REMARK 200  <I/SIGMA(I)> FOR THE DATA SET  : NULL                               
REMARK 200                                                                      
REMARK 200 IN THE HIGHEST RESOLUTION SHELL.                                     
REMARK 200  HIGHEST RESOLUTION SHELL, RANGE HIGH (A) : NULL                     
REMARK 200  HIGHEST RESOLUTION SHELL, RANGE LOW  (A) : NULL                     
REMARK 200  COMPLETENESS FOR SHELL     (%) : NULL                               
REMARK 200  DATA REDUNDANCY IN SHELL       : NULL                               
REMARK 200  R MERGE FOR SHELL          (I) : NULL                               
REMARK 200  R SYM FOR SHELL            (I) : NULL                               
REMARK 200  <I/SIGMA(I)> FOR SHELL         : NULL                               
REMARK 200                                                                      
REMARK 200 DIFFRACTION PROTOCOL: NULL                                           
REMARK 200 METHOD USED TO DETERMINE THE STRUCTURE: NULL                         
REMARK 200 SOFTWARE USED: X-PLOR 3.1                                            
REMARK 200 STARTING MODEL: NULL                                                 
REMARK 200                                                                      
REMARK 200 REMARK: NULL                                                         
REMARK 280                                                                      
REMARK 280 CRYSTAL                                                              
REMARK 280 SOLVENT CONTENT, VS   (%): 41.94                                     
REMARK 280 MATTHEWS COEFFICIENT, VM (ANGSTROMS**3/DA): 2.12                     
REMARK 280                                                                      
REMARK 280 CRYSTALLIZATION CONDITIONS: PH 5.5                                   
REMARK 290                                                                      
REMARK 290 CRYSTALLOGRAPHIC SYMMETRY                                            
REMARK 290 SYMMETRY OPERATORS FOR SPACE GROUP: P 21 21 21                       
REMARK 290                                                                      
REMARK 290      SYMOP   SYMMETRY                                                
REMARK 290     NNNMMM   OPERATOR                                                
REMARK 290       1555   X,Y,Z                                                   
REMARK 290       2555   -X+1/2,-Y,Z+1/2                                         
REMARK 290       3555   -X,Y+1/2,-Z+1/2                                         
REMARK 290       4555   X+1/2,-Y+1/2,-Z                                         
REMARK 290                                                                      
REMARK 290     WHERE NNN -> OPERATOR NUMBER                                     
REMARK 290           MMM -> TRANSLATION VECTOR                                  
REMARK 290                                                                      
REMARK 290 CRYSTALLOGRAPHIC SYMMETRY TRANSFORMATIONS                            
REMARK 290 THE FOLLOWING TRANSFORMATIONS OPERATE ON THE ATOM/HETATM             
REMARK 290 RECORDS IN THIS ENTRY TO PRODUCE CRYSTALLOGRAPHICALLY                
REMARK 290 RELATED MOLECULES.                                                   
REMARK 290   SMTRY1   1  1.000000  0.000000  0.000000        0.00000            
REMARK 290   SMTRY2   1  0.000000  1.000000  0.000000        0.00000            
REMARK 290   SMTRY3   1  0.000000  0.000000  1.000000        0.00000            
REMARK 290   SMTRY1   2 -1.000000  0.000000  0.000000       25.65000            
REMARK 290   SMTRY2   2  0.000000 -1.000000  0.000000        0.00000            
REMARK 290   SMTRY3   2  0.000000  0.000000  1.000000       31.15000            
REMARK 290   SMTRY1   3 -1.000000  0.000000  0.000000        0.00000            
REMARK 290   SMTRY2   3  0.000000  1.000000  0.000000       29.40000            
REMARK 290   SMTRY3   3  0.000000  0.000000 -1.000000       31.15000            
REMARK 290   SMTRY1   4  1.000000  0.000000  0.000000       25.65000            
REMARK 290   SMTRY2   4  0.000000 -1.000000  0.000000       29.40000            
REMARK 290   SMTRY3   4  0.000000  0.000000 -1.000000        0.00000            
REMARK 290                                                                      
REMARK 290 REMARK: NULL                                                         
REMARK 300                                                                      
REMARK 300 BIOMOLECULE: 1                                                       
REMARK 300 SEE REMARK 350 FOR THE AUTHOR PROVIDED AND/OR PROGRAM                
REMARK 300 GENERATED ASSEMBLY INFORMATION FOR THE STRUCTURE IN                  
REMARK 300 THIS ENTRY. THE REMARK MAY ALSO PROVIDE INFORMATION ON               
REMARK 300 BURIED SURFACE AREA.                                                 
REMARK 350                                                                      
REMARK 350 COORDINATES FOR A COMPLETE MULTIMER REPRESENTING THE KNOWN           
REMARK 350 BIOLOGICALLY SIGNIFICANT OLIGOMERIZATION STATE OF THE                
REMARK 350 MOLECULE CAN BE GENERATED BY APPLYING BIOMT TRANSFORMATIONS          
REMARK 350 GIVEN BELOW.  BOTH NON-CRYSTALLOGRAPHIC AND                          
REMARK 350 CRYSTALLOGRAPHIC OPERATIONS ARE GIVEN.                               
REMARK 350                                                                      
REMARK 350 BIOMOLECULE: 1                                                       
REMARK 350 AUTHOR DETERMINED BIOLOGICAL UNIT: TRIMERIC                          
REMARK 350 SOFTWARE DETERMINED QUATERNARY STRUCTURE: TRIMERIC                   
REMARK 350 SOFTWARE USED: PISA                                                  
REMARK 350 TOTAL BURIED SURFACE AREA: 5700 ANGSTROM**2                          
REMARK 350 SURFACE AREA OF THE COMPLEX: 8990 ANGSTROM**2                        
REMARK 350 CHANGE IN SOLVENT FREE ENERGY: -56.0 KCAL/MOL                        
REMARK 350 APPLY THE FOLLOWING TO CHAINS: A, B, C                               
REMARK 350   BIOMT1   1  1.000000  0.000000  0.000000        0.00000            
REMARK 350   BIOMT2   1  0.000000  1.000000  0.000000        0.00000            
REMARK 350   BIOMT3   1  0.000000  0.000000  1.000000        0.00000            
REMARK 470                                                                      
REMARK 470 MISSING ATOM                                                         
REMARK 470 THE FOLLOWING RESIDUES HAVE MISSING ATOMS (M=MODEL NUMBER;           
REMARK 470 RES=RESIDUE NAME; C=CHAIN IDENTIFIER; SSEQ=SEQUENCE NUMBER;          
REMARK 470 I=INSERTION CODE):                                                   
REMARK 470   M RES CSSEQI  ATOMS                                                
REMARK 470     LYS A  41    CG   CD   CE   NZ                                   
REMARK 470     LYS A  43    CG   CD   CE   NZ                                   
REMARK 470     LYS A  45    CG   CD   CE   NZ                                   
REMARK 470     LYS A  70    CG   CD   CE   NZ                                   
REMARK 470     LYS B  41    CG   CD   CE   NZ                                   
REMARK 470     LYS B  43    CG   CD   CE   NZ                                   
REMARK 500                                                                      
REMARK 500 GEOMETRY AND STEREOCHEMISTRY                                         
REMARK 500 SUBTOPIC: TORSION ANGLES                                             
REMARK 500                                                                      
REMARK 500 TORSION ANGLES OUTSIDE THE EXPECTED RAMACHANDRAN REGIONS:            
REMARK 500 (M=MODEL NUMBER; RES=RESIDUE NAME; C=CHAIN IDENTIFIER;               
REMARK 500 SSEQ=SEQUENCE NUMBER; I=INSERTION CODE).                             
REMARK 500                                                                      
REMARK 500 STANDARD TABLE:                                                      
REMARK 500 FORMAT:(10X,I3,1X,A3,1X,A1,I4,A1,4X,F7.2,3X,F7.2)                    
REMARK 500                                                                      
REMARK 500 EXPECTED VALUES: GJ KLEYWEGT AND TA JONES (1996). PHI/PSI-           
REMARK 500 CHOLOGY: RAMACHANDRAN REVISITED. STRUCTURE 4, 1395 - 1400            
REMARK 500                                                                      
REMARK 500  M RES CSSEQI        PSI       PHI                                   
REMARK 500    PRO A  79       85.63    -69.91                                   
REMARK 500    GLU B  35      119.38    -29.36                                   
REMARK 500                                                                      
REMARK 500 REMARK: NULL                                                         
REMARK 800                                                                      
REMARK 800 SITE                                                                 
REMARK 800 SITE_IDENTIFIER: AC1                                                 
REMARK 800 EVIDENCE_CODE: SOFTWARE                                              
REMARK 800 SITE_DESCRIPTION: BINDING SITE FOR RESIDUE SO4 A 502                 
REMARK 800                                                                      
REMARK 800 SITE_IDENTIFIER: AC2                                                 
REMARK 800 EVIDENCE_CODE: SOFTWARE                                              
REMARK 800 SITE_DESCRIPTION: BINDING SITE FOR RESIDUE SO4 A 503                 
REMARK 800                                                                      
REMARK 800 SITE_IDENTIFIER: AC3                                                 
REMARK 800 EVIDENCE_CODE: SOFTWARE                                              
REMARK 800 SITE_DESCRIPTION: BINDING SITE FOR RESIDUE SO4 B 501                 
REMARK 800                                                                      
REMARK 800 SITE_IDENTIFIER: AC4                                                 
REMARK 800 EVIDENCE_CODE: SOFTWARE                                              
REMARK 800 SITE_DESCRIPTION: BINDING SITE FOR CHAIN C OF CYCLIC PEPTIDE         
REMARK 800  INHIBITOR                                                           
DBREF  1CPI A    1    99  UNP    P03369   POL_HV1A2       57    155             
DBREF  1CPI B    1    99  UNP    P03369   POL_HV1A2       57    155             
DBREF  1CPI C    1     6  PDB    1CPI     1CPI             1      6             
SEQADV 1CPI ABA A   67  UNP  P03369    CYS   123 CONFLICT                       
SEQADV 1CPI ABA A   95  UNP  P03369    CYS   151 CONFLICT                       
SEQADV 1CPI ABA B   67  UNP  P03369    CYS   123 CONFLICT                       
SEQADV 1CPI ABA B   95  UNP  P03369    CYS   151 CONFLICT                       
SEQRES   1 A   99  PRO GLN ILE THR LEU TRP GLN ARG PRO LEU VAL THR ILE          
SEQRES   2 A   99  ARG ILE GLY GLY GLN LEU LYS GLU ALA LEU LEU ASP THR          
SEQRES   3 A   99  GLY ALA ASP ASP THR VAL LEU GLU GLU MET ASN LEU PRO          
SEQRES   4 A   99  GLY LYS TRP LYS PRO LYS MET ILE GLY GLY ILE GLY GLY          
SEQRES   5 A   99  PHE ILE LYS VAL ARG GLN TYR ASP GLN ILE PRO VAL GLU          
SEQRES   6 A   99  ILE ABA GLY HIS LYS ALA ILE GLY THR VAL LEU VAL GLY          
SEQRES   7 A   99  PRO THR PRO VAL ASN ILE ILE GLY ARG ASN LEU LEU THR          
SEQRES   8 A   99  GLN ILE GLY ABA THR LEU ASN PHE                              
SEQRES   1 B   99  PRO GLN ILE THR LEU TRP GLN ARG PRO LEU VAL THR ILE          
SEQRES   2 B   99  ARG ILE GLY GLY GLN LEU LYS GLU ALA LEU LEU ASP THR          
SEQRES   3 B   99  GLY ALA ASP ASP THR VAL LEU GLU GLU MET ASN LEU PRO          
SEQRES   4 B   99  GLY LYS TRP LYS PRO LYS MET ILE GLY GLY ILE GLY GLY          
SEQRES   5 B   99  PHE ILE LYS VAL ARG GLN TYR ASP GLN ILE PRO VAL GLU          
SEQRES   6 B   99  ILE ABA GLY HIS LYS ALA ILE GLY THR VAL LEU VAL GLY          
SEQRES   7 B   99  PRO THR PRO VAL ASN ILE ILE GLY ARG ASN LEU LEU THR          
SEQRES   8 B   99  GLN ILE GLY ABA THR LEU ASN PHE                              
SEQRES   1 C    6  ASN RTY PRO ILE VAL NH2                                      
MODRES 1CPI ABA A   67  ALA  ALPHA-AMINOBUTYRIC ACID                            
MODRES 1CPI ABA A   95  ALA  ALPHA-AMINOBUTYRIC ACID                            
MODRES 1CPI ABA B   67  ALA  ALPHA-AMINOBUTYRIC ACID                            
MODRES 1CPI ABA B   95  ALA  ALPHA-AMINOBUTYRIC ACID                            
HET    ABA  A  67       6                                                       
HET    ABA  A  95       6                                                       
HET    ABA  B  67       6                                                       
HET    ABA  B  95       6                                                       
HET    RTY  C   2      18                                                       
HET    NH2  C   6       1                                                       
HET    SO4  A 502       5                                                       
HET    SO4  A 503       5                                                       
HET    SO4  B 501       5                                                       
HETNAM     ABA ALPHA-AMINOBUTYRIC ACID                                          
HETNAM     RTY 4-{4-[(2S,3R)-2-AMINO-4-BROMO-3-                                 
HETNAM   2 RTY  HYDROXYBUTYL]PHENOXY}BUTANOIC ACID                              
HETNAM     NH2 AMINO GROUP                                                      
HETNAM     SO4 SULFATE ION                                                      
FORMUL   1  ABA    4(C4 H9 N O2)                                                
FORMUL   3  RTY    C14 H20 BR N O4                                              
FORMUL   3  NH2    H2 N                                                         
FORMUL   4  SO4    3(O4 S 2-)                                                   
FORMUL   7  HOH   *95(H2 O)                                                     
SHEET    1   1 1 VAL A  11  ILE A  13  0
SHEET    2   2 1 GLU A  65  ILE A  66  0
SHEET    3   3 1 HIS A  69  HIS A  69  0
SHEET    4   4 1 PHE B  99  PHE B  99  0
LINK         C   ILE A  66                 N   ABA A  67     1555   1555  1.33  
LINK         C   ABA A  67                 N   GLY A  68     1555   1555  1.33  
LINK         C   GLY A  94                 N   ABA A  95     1555   1555  1.33  
LINK         C   ABA A  95                 N   THR A  96     1555   1555  1.34  
LINK         C   ILE B  66                 N   ABA B  67     1555   1555  1.33  
LINK         C   ABA B  67                 N   GLY B  68     1555   1555  1.33  
LINK         C   GLY B  94                 N   ABA B  95     1555   1555  1.33  
LINK         C   ABA B  95                 N   THR B  96     1555   1555  1.33  
LINK         N   ASN C   1                 C2  RTY C   2     1555   1555  1.33  
LINK         C6  RTY C   2                 N   PRO C   3     1555   1555  1.47  
SITE     1 AC1  2 PRO A   1  HIS A  69                                          
SITE     1 AC2  6 ARG A  14  ARG B  14  ILE B  15  GLY B  16                    
SITE     2 AC2  6 GLY B  17  HOH B 343                                          
SITE     1 AC3  5 GLY A  68  HIS A  69  LYS A  70  PRO B   1                    
SITE     2 AC3  5 LYS B  55                                                     
SITE     1 AC4 22 ASP A  25  GLY A  27  ALA A  28  ASP A  29                    
SITE     2 AC4 22 ASP A  30  GLY A  48  GLY A  49  ILE A  50                    
SITE     3 AC4 22 PRO A  81  HOH A 352  ARG B   8  LEU B  23                    
SITE     4 AC4 22 ASP B  25  GLY B  27  ALA B  28  ASP B  29                    
SITE     5 AC4 22 ILE B  47  GLY B  48  GLY B  49  VAL B  82                    
SITE     6 AC4 22 ILE B  84  HOH C 301                                          
CRYST1   51.300   58.800   62.300  90.00  90.00  90.00 P 21 21 21    8          
ORIGX1      1.000000  0.000000  0.000000        0.00000                         
ORIGX2      0.000000  1.000000  0.000000        0.00000                         
ORIGX3      0.000000  0.000000  1.000000        0.00000                         
SCALE1      0.019493  0.000000  0.000000        0.00000                         
SCALE2      0.000000  0.017007  0.000000        0.00000                         
SCALE3      0.000000  0.000000  0.016051        0.00000                         
ATOM      1  N   VAL A  11      -4.304  -2.012  27.003  1.00 12.99           N
ATOM      2  CA  VAL A  11      -5.410  -1.509  27.804  1.00 13.98           C
ATOM      3  C   VAL A  11      -6.719  -1.889  27.123  1.00 15.35           C
ATOM      4  O   VAL A  11      -6.734  -2.286  25.949  1.00 13.18           O
ATOM      5  CB  VAL A  11      -5.319   0.012  27.962  1.00 17.23           C
ATOM      6  CG1 VAL A  11      -3.993   0.395  28.638  1.00 10.95           C
ATOM      7  CG2 VAL A  11      -5.428   0.675  26.604  1.00 15.35           C
ATOM      8  N   THR A  12      -7.811  -1.839  27.871  1.00 13.53           N
ATOM      9  CA  THR A  12      -9.123  -2.164  27.303  1.00 11.94           C
ATOM     10  C   THR A  12      -9.686  -0.911  26.654  1.00 11.94           C
ATOM     11  O   THR A  12      -9.512   0.195  27.177  1.00  7.64           O
ATOM     12  CB  THR A  12     -10.099  -2.654  28.387  1.00 13.09           C
ATOM     13  OG1 THR A  12      -9.537  -3.795  29.047  1.00 16.87           O
ATOM     14  CG2 THR A  12     -11.433  -3.053  27.766  1.00 13.80           C
ATOM     15  N   ILE A  13     -10.312  -1.087  25.495  1.00 10.01           N
ATOM     16  CA  ILE A  13     -10.924   0.023  24.770  1.00 11.34           C
ATOM     17  C   ILE A  13     -12.358  -0.394  24.450  1.00 15.29           C
ATOM     18  O   ILE A  13     -12.701  -1.562  24.557  1.00 13.90           O
ATOM     19  CB  ILE A  13     -10.179   0.366  23.448  1.00 13.35           C
ATOM     20  CG1 ILE A  13     -10.373  -0.728  22.409  1.00  9.78           C
ATOM     21  CG2 ILE A  13      -8.660   0.566  23.689  1.00  9.49           C
ATOM     22  CD1 ILE A  13     -10.065  -0.262  21.003  1.00  7.43           C
TER      23      ILE A  13
ATOM     24  N   GLU A  65     -13.282   4.692  23.299  1.00 20.51           N
ATOM     25  CA  GLU A  65     -13.012   5.043  24.692  1.00 16.99           C
ATOM     26  C   GLU A  65     -11.797   4.228  25.095  1.00 14.84           C
ATOM     27  O   GLU A  65     -11.836   3.004  25.080  1.00 15.10           O
ATOM     28  CB  GLU A  65     -14.222   4.686  25.540  1.00 20.36           C
ATOM     29  CG  GLU A  65     -14.064   4.986  27.002  1.00 32.18           C
ATOM     30  CD  GLU A  65     -15.304   4.617  27.782  1.00 32.78           C
ATOM     31  OE1 GLU A  65     -16.335   5.275  27.559  1.00 36.20           O
ATOM     32  OE2 GLU A  65     -15.254   3.670  28.598  1.00 32.57           O
ATOM     33  N   ILE A  66     -10.703   4.919  25.382  1.00 12.89           N
ATOM     34  CA  ILE A  66      -9.431   4.291  25.762  1.00 11.35           C
ATOM     35  C   ILE A  66      -9.240   4.487  27.263  1.00 10.87           C
ATOM     36  O   ILE A  66      -9.003   5.609  27.715  1.00 12.68           O
ATOM     37  CB  ILE A  66      -8.239   4.961  24.979  1.00 11.80           C
ATOM     38  CG1 ILE A  66      -8.526   4.912  23.473  1.00 11.35           C
ATOM     39  CG2 ILE A  66      -6.902   4.264  25.293  1.00  5.45           C
ATOM     40  CD1 ILE A  66      -7.760   5.943  22.640  1.00 14.62           C
ATOM     47  N   GLY A  68     -11.334   4.663  29.634  1.00 17.99           N
ATOM     48  CA  GLY A  68     -12.216   5.699  30.134  1.00 19.12           C
ATOM     49  C   GLY A  68     -12.129   7.042  29.429  1.00 17.10           C
ATOM     50  O   GLY A  68     -13.057   7.839  29.508  1.00 24.20           O
ATOM     51  N   HIS A  69     -11.031   7.314  28.745  1.00 16.20           N
ATOM     52  CA  HIS A  69     -10.885   8.600  28.047  1.00 13.71           C
ATOM     53  C   HIS A  69     -11.455   8.523  26.645  1.00 14.92           C
ATOM     54  O   HIS A  69     -11.215   7.563  25.920  1.00 17.14           O
ATOM     55  CB  HIS A  69      -9.425   9.004  28.010  1.00 10.78           C
ATOM     56  CG  HIS A  69      -8.857   9.236  29.369  1.00 14.81           C
ATOM     57  ND1 HIS A  69      -8.448  10.481  29.797  1.00 17.55           N
ATOM     58  CD2 HIS A  69      -8.670   8.397  30.407  1.00 17.96           C
ATOM     59  CE1 HIS A  69      -8.042  10.398  31.049  1.00 17.13           C
ATOM     60  NE2 HIS A  69      -8.163   9.142  31.444  1.00 18.81           N
TER      61      HIS A  69
ATOM     62  N   PHE B  99      -1.111   9.634  31.045  1.00 17.40           N
ATOM     63  CA  PHE B  99      -2.332  10.301  30.571  1.00 16.12           C
ATOM     64  C   PHE B  99      -3.365  10.349  31.702  1.00 18.47           C
ATOM     65  O   PHE B  99      -3.043   9.860  32.799  1.00 11.09           O
ATOM     66  CB  PHE B  99      -2.895   9.689  29.271  1.00 14.31           C
ATOM     67  CG  PHE B  99      -3.401   8.292  29.406  1.00 19.87           C
ATOM     68  CD1 PHE B  99      -2.527   7.213  29.347  1.00 18.87           C
ATOM     69  CD2 PHE B  99      -4.763   8.048  29.539  1.00 18.51           C
ATOM     70  CE1 PHE B  99      -3.008   5.912  29.413  1.00 21.53           C
ATOM     71  CE2 PHE B  99      -5.255   6.753  29.607  1.00 20.39           C
ATOM     72  CZ  PHE B  99      -4.382   5.684  29.543  1.00 22.60           C
ATOM     73  OXT PHE B  99      -4.437  10.954  31.531  1.00 22.14           O
TER      74      PHE B  99
HETATM   75  S   SO4 A 502      -7.705   7.578  35.635  1.00131.78           S
HETATM   76  O1  SO4 A 502      -8.688   7.795  36.681  1.00132.27           O
HETATM   77  O2  SO4 A 502      -6.551   8.428  35.870  1.00131.90           O
HETATM   78  O3  SO4 A 502      -8.283   7.909  34.345  1.00130.24           O
HETATM   79  O4  SO4 A 502      -7.304   6.182  35.647  1.00131.39           O
HETATM   80  O   HOH A 315      -7.408   4.810  32.710  1.00 50.03           O
HETATM   81  O   HOH A 337     -12.760   2.180  28.393  1.00 31.64           O
HETATM   82  O   HOH A 369      -7.353  -1.510  30.631  1.00 30.24           O
CONECT   35   34   36   41
CONECT   43   47   42   44
CONECT   42   41   43   45
CONECT   45   42   46
CONECT   46   45
CONECT   41   35   42
CONECT   44   43
CONECT   47   48   43
CONECT   64   63   65   73
CONECT   63   62   64   66
CONECT   66   63   67
CONECT   68   67   70
CONECT   69   67   71
CONECT   70   68   72
CONECT   71   69   72
CONECT   67   66   68   69
CONECT   72   70   71
CONECT   62   63
CONECT   65   64
CONECT   73   64
CONECT   76   75
CONECT   77   75
CONECT   78   75
CONECT   79   75
CONECT   75   76   77   78   79
END
