# Supplementary material for: Scaffold repositioning of spiro-acridine derivatives as fungi chitinase inhibitor by target fishing and in vitro studies
Source: Sci Rep. 2023 May 5;13:7320. doi: 10.1038/s41598-023-33279-9 (PMC10163251; doi:10.1038/s41598-023-33279-9)
Supplement: Supplementary file 2 — Supplementary Information 2. [file 41598_2023_33279_MOESM2_ESM.zip › PDBQT_TARGETS_ALL/1e37_TPY.pdb]

HEADER    HYDROLASE(SERINE PROTEASE)              06-JUN-00   1E37              
TITLE     PORCINE PANCREATIC ELASTASE COMPLEXED WITH (3S,                       
TITLE    2 4S)N-PARA-NITROBENZENESULPHONYL -3-ETHYL-4-(CARBOXYLIC               
TITLE    3 ACID)PYRROLIDIN-2-ONE SOAKED IN PH 9 BUFFER FOR 1 MINUTE             
COMPND    MOL_ID: 1;                                                            
COMPND   2 MOLECULE: ELASTASE;                                                  
COMPND   3 CHAIN: B;                                                            
COMPND   4 SYNONYM: PPE (PORCINE PANCREATIC ELASTASE);                          
COMPND   5 EC: 3.4.21.36                                                        
SOURCE    MOL_ID: 1;                                                            
SOURCE   2 ORGANISM_SCIENTIFIC: SUS SCROFA;                                     
SOURCE   3 ORGANISM_COMMON: WILD BOAR;                                          
SOURCE   4 ORGANISM_TAXID: 9823;                                                
SOURCE   5 ORGAN: PANCREAS                                                      
KEYWDS    HYDROLASE(SERINE PROTEASE), SERINE PROTEASE, HYDROLASE,               
KEYWDS   2 SERINE PROTEINASE                                                    
EXPDTA    X-RAY DIFFRACTION                                                     
AUTHOR    P.A.WRIGHT,R.C.WILMOUTH,I.J.CLIFTON,C.J.SCHOFIELD                     
REVDAT   3   24-FEB-09 1E37    1       VERSN                                    
REVDAT   2   24-JUN-03 1E37    1       REMARK HET    HETNAM SSBOND              
REVDAT   2 2                           LINK   SITE   CONECT                     
REVDAT   1   18-OCT-00 1E37    0                                                
JRNL        AUTH   P.A.WRIGHT,R.C.WILMOUTH,I.J.CLIFTON,C.J.SCHOFIELD            
JRNL        TITL   'PH-JUMP' CRYSTALLOGRAPHIC ANALYSES OF GAMMA-                
JRNL        TITL 2 LACTAM-PORCINE PANCREATIC ELASTASE COMPLEXES                 
JRNL        REF    BIOCHEM.J.                    V. 351   335 2000              
JRNL        REFN                   ISSN 0264-6021                               
JRNL        PMID   11023818                                                     
JRNL        DOI    10.1042/0264-6021:3510335                                    
REMARK   1                                                                      
REMARK   1 REFERENCE 1                                                          
REMARK   1  AUTH   R.C.WILMOUTH,S.KASSAMALLY,N.J.WESTWOOD,                      
REMARK   1  AUTH 2 R.J.SHEPPARD,T.D.W.CLARIDGE,R.T.APLIN,P.A.WRIGHT,            
REMARK   1  AUTH 3 G.J.PRITCHARD,C.J.SCHOFIELD                                  
REMARK   1  TITL   MECHANISTIC INSIGHTS INTO THE INHIBITION OF SERINE           
REMARK   1  TITL 2 PROTEASES BY MONOCYCLIC LACTAMS                              
REMARK   1  REF    BIOCHEMISTRY                  V.  38  7989 1999              
REMARK   1  REFN                   ISSN 0006-2960                               
REMARK   1  PMID   10387042                                                     
REMARK   1  DOI    10.1021/BI990098Y                                            
REMARK   1 REFERENCE 2                                                          
REMARK   1  AUTH   R.C.WILMOUTH,N.J.WESTWOOD,K.ANDERSON,W.BROWNLEE,             
REMARK   1  AUTH 2 T.D.W.CLARIDGE,I.J.CLIFTON,G.J.PRITCHARD,R.T.APLIN,          
REMARK   1  AUTH 3 C.J.SCHOFIELD                                                
REMARK   1  TITL   INHIBITION OF ELASTASE BY N-SULFONYLARYL                     
REMARK   1  TITL 2 BETA-LACTAMS: ANATOMY OF A STABLE ACYL-ENZYME                
REMARK   1  TITL 3 COMPLEX                                                      
REMARK   1  REF    BIOCHEMISTRY                  V.  37 17506 1998              
REMARK   1  REFN                   ISSN 0006-2960                               
REMARK   1  PMID   9860865                                                      
REMARK   1  DOI    10.1021/BI9816249                                            
REMARK   1 REFERENCE 3                                                          
REMARK   1  AUTH   R.C.WILMOUTH,I.J.CLIFTON,C.V.ROBINSON,P.L.ROACH,             
REMARK   1  AUTH 2 R.T.APLIN,N.J.WESTWOOD,J.HAJDU,C.J.SCHOFIELD                 
REMARK   1  TITL   STRUCTURE OF A SPECIFIC ACYL-ENZYME COMPLEX FORMED           
REMARK   1  TITL 2 BETWEEN BETA-CASOMORPHIN-7 AND PORCINE PANCREATIC            
REMARK   1  TITL 3 ELASTASE                                                     
REMARK   1  REF    NAT.STRUCT.BIOL.              V.   4   456 1997              
REMARK   1  REFN                   ISSN 1072-8368                               
REMARK   1  PMID   9187653                                                      
REMARK   1  DOI    10.1038/NSB0697-456                                          
REMARK   1 REFERENCE 4                                                          
REMARK   1  AUTH   E.MEYER,G.COLE,R.RADHAKRISHNAN,O.EPP                         
REMARK   1  TITL   STRUCTURE OF NATIVE PORCINE PANCREATIC ELASTASE AT           
REMARK   1  TITL 2 1.65 A RESOLUTION                                            
REMARK   1  REF    ACTA CRYSTALLOGR.,SECT.B      V.  44    26 1988              
REMARK   1  REFN                   ISSN 0567-7408                               
REMARK   1  PMID   3271103                                                      
REMARK   1  DOI    10.1107/S0108768187007559                                    
REMARK   2                                                                      
REMARK   2 RESOLUTION.    1.75 ANGSTROMS.                                       
REMARK   3                                                                      
REMARK   3 REFINEMENT.                                                          
REMARK   3   PROGRAM     : REFMAC                                               
REMARK   3   AUTHORS     : MURSHUDOV,VAGIN,DODSON                               
REMARK   3                                                                      
REMARK   3  DATA USED IN REFINEMENT.                                            
REMARK   3   RESOLUTION RANGE HIGH (ANGSTROMS) : 1.75                           
REMARK   3   RESOLUTION RANGE LOW  (ANGSTROMS) : 19.8                           
REMARK   3   DATA CUTOFF            (SIGMA(F)) : 0.000                          
REMARK   3   COMPLETENESS FOR RANGE        (%) : 98.5                           
REMARK   3   NUMBER OF REFLECTIONS             : 22426                          
REMARK   3                                                                      
REMARK   3  FIT TO DATA USED IN REFINEMENT.                                     
REMARK   3   CROSS-VALIDATION METHOD          : THROUGHOUT                      
REMARK   3   FREE R VALUE TEST SET SELECTION  : RANDOM                          
REMARK   3   R VALUE     (WORKING + TEST SET) : NULL                            
REMARK   3   R VALUE            (WORKING SET) : 0.198                           
REMARK   3   FREE R VALUE                     : 0.230                           
REMARK   3   FREE R VALUE TEST SET SIZE   (%) : 4.00                            
REMARK   3   FREE R VALUE TEST SET COUNT      : 940                             
REMARK   3                                                                      
REMARK   3  NUMBER OF NON-HYDROGEN ATOMS USED IN REFINEMENT.                    
REMARK   3   PROTEIN ATOMS            : 1828                                    
REMARK   3   NUCLEIC ACID ATOMS       : 0                                       
REMARK   3   HETEROGEN ATOMS          : 29                                      
REMARK   3   SOLVENT ATOMS            : 124                                     
REMARK   3                                                                      
REMARK   3  B VALUES.                                                           
REMARK   3   FROM WILSON PLOT           (A**2) : 21.0                           
REMARK   3   MEAN B VALUE      (OVERALL, A**2) : 25.7                           
REMARK   3   OVERALL ANISOTROPIC B VALUE.                                       
REMARK   3    B11 (A**2) : 7.4                                                  
REMARK   3    B22 (A**2) : 0                                                    
REMARK   3    B33 (A**2) : 0                                                    
REMARK   3    B12 (A**2) : 0.314                                                
REMARK   3    B13 (A**2) : 0                                                    
REMARK   3    B23 (A**2) : -7.6                                                 
REMARK   3                                                                      
REMARK   3  ESTIMATED OVERALL COORDINATE ERROR.                                 
REMARK   3   ESU BASED ON R VALUE                            (A): 0.136         
REMARK   3   ESU BASED ON FREE R VALUE                       (A): 0.125         
REMARK   3   ESU BASED ON MAXIMUM LIKELIHOOD                 (A): 0.080         
REMARK   3   ESU FOR B VALUES BASED ON MAXIMUM LIKELIHOOD (A**2): 2.45          
REMARK   3                                                                      
REMARK   3  RMS DEVIATIONS FROM IDEAL VALUES.                                   
REMARK   3   DISTANCE RESTRAINTS.                    RMS    SIGMA               
REMARK   3    BOND LENGTH                     (A) : 0.012 ; 0.020               
REMARK   3    ANGLE DISTANCE                  (A) : 0.029 ; 0.040               
REMARK   3    INTRAPLANAR 1-4 DISTANCE        (A) : 0.030 ; 0.050               
REMARK   3    H-BOND OR METAL COORDINATION    (A) : NULL  ; NULL                
REMARK   3                                                                      
REMARK   3   PLANE RESTRAINT                  (A) : NULL  ; NULL                
REMARK   3   CHIRAL-CENTER RESTRAINT       (A**3) : 0.156 ; 0.150               
REMARK   3                                                                      
REMARK   3   NON-BONDED CONTACT RESTRAINTS.                                     
REMARK   3    SINGLE TORSION                  (A) : 0.176 ; 0.300               
REMARK   3    MULTIPLE TORSION                (A) : 0.251 ; 0.300               
REMARK   3    H-BOND (X...Y)                  (A) : 0.146 ; 0.300               
REMARK   3    H-BOND (X-H...Y)                (A) : NULL  ; NULL                
REMARK   3                                                                      
REMARK   3   CONFORMATIONAL TORSION ANGLE RESTRAINTS.                           
REMARK   3    SPECIFIED                 (DEGREES) : 0.000 ; 15.000              
REMARK   3    PLANAR                    (DEGREES) : 4.0   ; 7                   
REMARK   3    STAGGERED                 (DEGREES) : 14.7  ; 15.000              
REMARK   3    TRANSVERSE                (DEGREES) : 23.9  ; 20.000              
REMARK   3                                                                      
REMARK   3  ISOTROPIC THERMAL FACTOR RESTRAINTS.    RMS    SIGMA                
REMARK   3   MAIN-CHAIN BOND              (A**2) : 1.557 ; 2.000                
REMARK   3   MAIN-CHAIN ANGLE             (A**2) : 2.206 ; 3.000                
REMARK   3   SIDE-CHAIN BOND              (A**2) : 1.923 ; 2.000                
REMARK   3   SIDE-CHAIN ANGLE             (A**2) : 2.930 ; 3.000                
REMARK   3                                                                      
REMARK   3  OTHER REFINEMENT REMARKS: SHELX ALSO USED                           
REMARK   4                                                                      
REMARK   4 1E37 COMPLIES WITH FORMAT V. 3.15, 01-DEC-08                         
REMARK 100                                                                      
REMARK 100 THIS ENTRY HAS BEEN PROCESSED BY PDBE ON  08-JUN-00.                 
REMARK 100 THE PDBE ID CODE IS EBI-5018.                                        
REMARK 200                                                                      
REMARK 200 EXPERIMENTAL DETAILS                                                 
REMARK 200  EXPERIMENT TYPE                : X-RAY DIFFRACTION                  
REMARK 200  DATE OF DATA COLLECTION        : 15-JUL-98                          
REMARK 200  TEMPERATURE           (KELVIN) : 100.0                              
REMARK 200  PH                             : 9.00                               
REMARK 200  NUMBER OF CRYSTALS USED        : 1                                  
REMARK 200                                                                      
REMARK 200  SYNCHROTRON              (Y/N) : Y                                  
REMARK 200  RADIATION SOURCE               : ESRF                               
REMARK 200  BEAMLINE                       : BM14                               
REMARK 200  X-RAY GENERATOR MODEL          : NULL                               
REMARK 200  MONOCHROMATIC OR LAUE    (M/L) : M                                  
REMARK 200  WAVELENGTH OR RANGE        (A) : 0.826                              
REMARK 200  MONOCHROMATOR                  : SI(111)                            
REMARK 200  OPTICS                         : NULL                               
REMARK 200                                                                      
REMARK 200  DETECTOR TYPE                  : IMAGE PLATE                        
REMARK 200  DETECTOR MANUFACTURER          : MARRESEARCH                        
REMARK 200  INTENSITY-INTEGRATION SOFTWARE : MOSFLM                             
REMARK 200  DATA SCALING SOFTWARE          : CCP4 (SCALA)                       
REMARK 200                                                                      
REMARK 200  NUMBER OF UNIQUE REFLECTIONS   : 22447                              
REMARK 200  RESOLUTION RANGE HIGH      (A) : 1.750                              
REMARK 200  RESOLUTION RANGE LOW       (A) : 19.800                             
REMARK 200  REJECTION CRITERIA  (SIGMA(I)) : 0.000                              
REMARK 200                                                                      
REMARK 200 OVERALL.                                                             
REMARK 200  COMPLETENESS FOR RANGE     (%) : 98.2                               
REMARK 200  DATA REDUNDANCY                : 3.000                              
REMARK 200  R MERGE                    (I) : 0.07500                            
REMARK 200  R SYM                      (I) : 0.07500                            
REMARK 200  <I/SIGMA(I)> FOR THE DATA SET  : 13.5200                            
REMARK 200                                                                      
REMARK 200 IN THE HIGHEST RESOLUTION SHELL.                                     
REMARK 200  HIGHEST RESOLUTION SHELL, RANGE HIGH (A) : 1.75                     
REMARK 200  HIGHEST RESOLUTION SHELL, RANGE LOW  (A) : 1.84                     
REMARK 200  COMPLETENESS FOR SHELL     (%) : 99.2                               
REMARK 200  DATA REDUNDANCY IN SHELL       : 3.00                               
REMARK 200  R MERGE FOR SHELL          (I) : 0.25900                            
REMARK 200  R SYM FOR SHELL            (I) : 0.25900                            
REMARK 200  <I/SIGMA(I)> FOR SHELL         : 2.800                              
REMARK 200                                                                      
REMARK 200 DIFFRACTION PROTOCOL: SINGLE WAVELENGTH                              
REMARK 200 METHOD USED TO DETERMINE THE STRUCTURE: MOLECULAR REPLACEMENT        
REMARK 200 SOFTWARE USED: X-PLOR                                                
REMARK 200 STARTING MODEL: 3EST                                                 
REMARK 200                                                                      
REMARK 200 REMARK: NULL                                                         
REMARK 280                                                                      
REMARK 280 CRYSTAL                                                              
REMARK 280 SOLVENT CONTENT, VS  (%): 30.1                                       
REMARK 280 MATTHEWS COEFFICIENT, VM (ANGSTROMS**3/DA): 2.05                     
REMARK 280                                                                      
REMARK 280 CRYSTALLIZATION CONDITIONS: 25MM SODIUM SULPHATE, 25MM               
REMARK 280  SODIUM ACETATE, PH 5.0; THEN SOAKED IN 25 MM SODIUM                 
REMARK 280  SULPHATE, 50MM SODIUM ACETATE, 20 MG/ML GAMMA-LACTAM, 10%           
REMARK 280  (V/V) DMSO, PH 5.0 FOR 24 HOURS                                     
REMARK 290                                                                      
REMARK 290 CRYSTALLOGRAPHIC SYMMETRY                                            
REMARK 290 SYMMETRY OPERATORS FOR SPACE GROUP: P 21 21 21                       
REMARK 290                                                                      
REMARK 290      SYMOP   SYMMETRY                                                
REMARK 290     NNNMMM   OPERATOR                                                
REMARK 290       1555   X,Y,Z                                                   
REMARK 290       2555   -X+1/2,-Y,Z+1/2                                         
REMARK 290       3555   -X,Y+1/2,-Z+1/2                                         
REMARK 290       4555   X+1/2,-Y+1/2,-Z                                         
REMARK 290                                                                      
REMARK 290     WHERE NNN -> OPERATOR NUMBER                                     
REMARK 290           MMM -> TRANSLATION VECTOR                                  
REMARK 290                                                                      
REMARK 290 CRYSTALLOGRAPHIC SYMMETRY TRANSFORMATIONS                            
REMARK 290 THE FOLLOWING TRANSFORMATIONS OPERATE ON THE ATOM/HETATM             
REMARK 290 RECORDS IN THIS ENTRY TO PRODUCE CRYSTALLOGRAPHICALLY                
REMARK 290 RELATED MOLECULES.                                                   
REMARK 290   SMTRY1   1  1.000000  0.000000  0.000000        0.00000            
REMARK 290   SMTRY2   1  0.000000  1.000000  0.000000        0.00000            
REMARK 290   SMTRY3   1  0.000000  0.000000  1.000000        0.00000            
REMARK 290   SMTRY1   2 -1.000000  0.000000  0.000000       25.46500            
REMARK 290   SMTRY2   2  0.000000 -1.000000  0.000000        0.00000            
REMARK 290   SMTRY3   2  0.000000  0.000000  1.000000       37.37000            
REMARK 290   SMTRY1   3 -1.000000  0.000000  0.000000        0.00000            
REMARK 290   SMTRY2   3  0.000000  1.000000  0.000000       28.98000            
REMARK 290   SMTRY3   3  0.000000  0.000000 -1.000000       37.37000            
REMARK 290   SMTRY1   4  1.000000  0.000000  0.000000       25.46500            
REMARK 290   SMTRY2   4  0.000000 -1.000000  0.000000       28.98000            
REMARK 290   SMTRY3   4  0.000000  0.000000 -1.000000        0.00000            
REMARK 290                                                                      
REMARK 290 REMARK: NULL                                                         
REMARK 300                                                                      
REMARK 300 BIOMOLECULE: 1                                                       
REMARK 300 SEE REMARK 350 FOR THE AUTHOR PROVIDED AND/OR PROGRAM                
REMARK 300 GENERATED ASSEMBLY INFORMATION FOR THE STRUCTURE IN                  
REMARK 300 THIS ENTRY.  THE REMARK MAY ALSO PROVIDE INFORMATION ON              
REMARK 300 BURIED SURFACE AREA.                                                 
REMARK 350                                                                      
REMARK 350 GENERATING THE BIOMOLECULE                                           
REMARK 350 COORDINATES FOR A COMPLETE MULTIMER REPRESENTING THE KNOWN           
REMARK 350 BIOLOGICALLY SIGNIFICANT OLIGOMERIZATION STATE OF THE                
REMARK 350 MOLECULE CAN BE GENERATED BY APPLYING BIOMT TRANSFORMATIONS          
REMARK 350 GIVEN BELOW.  BOTH NON-CRYSTALLOGRAPHIC AND                          
REMARK 350 CRYSTALLOGRAPHIC OPERATIONS ARE GIVEN.                               
REMARK 350                                                                      
REMARK 350 BIOMOLECULE:  1                                                      
REMARK 350 SOFTWARE DETERMINED QUATERNARY STRUCTURE: MONOMERIC                  
REMARK 350 SOFTWARE USED: PQS                                                   
REMARK 350 APPLY THE FOLLOWING TO CHAINS: B                                     
REMARK 350   BIOMT1   1  1.000000  0.000000  0.000000        0.00000            
REMARK 350   BIOMT2   1  0.000000  1.000000  0.000000        0.00000            
REMARK 350   BIOMT3   1  0.000000  0.000000  1.000000        0.00000            
REMARK 500                                                                      
REMARK 500 GEOMETRY AND STEREOCHEMISTRY                                         
REMARK 500 SUBTOPIC: COVALENT BOND LENGTHS                                      
REMARK 500                                                                      
REMARK 500 THE STEREOCHEMICAL PARAMETERS OF THE FOLLOWING RESIDUES              
REMARK 500 HAVE VALUES WHICH DEVIATE FROM EXPECTED VALUES BY MORE               
REMARK 500 THAN 6*RMSD (M=MODEL NUMBER; RES=RESIDUE NAME; C=CHAIN               
REMARK 500 IDENTIFIER; SSEQ=SEQUENCE NUMBER; I=INSERTION CODE).                 
REMARK 500                                                                      
REMARK 500 STANDARD TABLE:                                                      
REMARK 500 FORMAT: (10X,I3,1X,2(A3,1X,A1,I4,A1,1X,A4,3X),1X,F6.3)               
REMARK 500                                                                      
REMARK 500 EXPECTED VALUES PROTEIN: ENGH AND HUBER, 1999                        
REMARK 500 EXPECTED VALUES NUCLEIC ACID: CLOWNEY ET AL 1996                     
REMARK 500                                                                      
REMARK 500  M RES CSSEQI ATM1   RES CSSEQI ATM2   DEVIATION                     
REMARK 500    SER B 195   CB    SER B 195   OG      0.079                       
REMARK 500                                                                      
REMARK 500 REMARK: NULL                                                         
REMARK 500                                                                      
REMARK 500 GEOMETRY AND STEREOCHEMISTRY                                         
REMARK 500 SUBTOPIC: COVALENT BOND ANGLES                                       
REMARK 500                                                                      
REMARK 500 THE STEREOCHEMICAL PARAMETERS OF THE FOLLOWING RESIDUES              
REMARK 500 HAVE VALUES WHICH DEVIATE FROM EXPECTED VALUES BY MORE               
REMARK 500 THAN 6*RMSD (M=MODEL NUMBER; RES=RESIDUE NAME; C=CHAIN               
REMARK 500 IDENTIFIER; SSEQ=SEQUENCE NUMBER; I=INSERTION CODE).                 
REMARK 500                                                                      
REMARK 500 STANDARD TABLE:                                                      
REMARK 500 FORMAT: (10X,I3,1X,A3,1X,A1,I4,A1,3(1X,A4,2X),12X,F5.1)              
REMARK 500                                                                      
REMARK 500 EXPECTED VALUES PROTEIN: ENGH AND HUBER, 1999                        
REMARK 500 EXPECTED VALUES NUCLEIC ACID: CLOWNEY ET AL 1996                     
REMARK 500                                                                      
REMARK 500  M RES CSSEQI ATM1   ATM2   ATM3                                     
REMARK 500    ARG B  48   NE  -  CZ  -  NH2 ANGL. DEV. =  -3.4 DEGREES          
REMARK 500    ARG B  61   CD  -  NE  -  CZ  ANGL. DEV. =  15.1 DEGREES          
REMARK 500    ARG B 188A  NE  -  CZ  -  NH1 ANGL. DEV. =  -3.8 DEGREES          
REMARK 500    ARG B 188A  NE  -  CZ  -  NH2 ANGL. DEV. =   4.4 DEGREES          
REMARK 500    ARG B 217A  NE  -  CZ  -  NH1 ANGL. DEV. =   3.3 DEGREES          
REMARK 500    ARG B 217A  NE  -  CZ  -  NH2 ANGL. DEV. =  -3.2 DEGREES          
REMARK 500    ARG B 230   NE  -  CZ  -  NH2 ANGL. DEV. =  -3.2 DEGREES          
REMARK 500                                                                      
REMARK 500 REMARK: NULL                                                         
REMARK 500                                                                      
REMARK 500 GEOMETRY AND STEREOCHEMISTRY                                         
REMARK 500 SUBTOPIC: TORSION ANGLES                                             
REMARK 500                                                                      
REMARK 500 TORSION ANGLES OUTSIDE THE EXPECTED RAMACHANDRAN REGIONS:            
REMARK 500 (M=MODEL NUMBER; RES=RESIDUE NAME; C=CHAIN IDENTIFIER;               
REMARK 500 SSEQ=SEQUENCE NUMBER; I=INSERTION CODE).                             
REMARK 500 STANDARD TABLE:                                                      
REMARK 500 FORMAT:(10X,I3,1X,A3,1X,A1,I4,A1,4X,F7.2,3X,F7.2)                    
REMARK 500                                                                      
REMARK 500 EXPECTED VALUES: GJ KLEYWEGT AND TA JONES (1996). PHI/PSI-           
REMARK 500 CHOLOGY: RAMACHANDRAN REVISITED. STRUCTURE 4, 1395 - 1400            
REMARK 500                                                                      
REMARK 500  M RES CSSEQI        PSI       PHI                                   
REMARK 500    HIS B  71      -52.55   -134.16                                   
REMARK 500    ASN B 115     -167.27   -165.00                                   
REMARK 500    TYR B 171     -114.83    -93.17                                   
REMARK 500    VAL B 188      -51.55   -121.49                                   
REMARK 500    SER B 214      -50.17   -121.24                                   
REMARK 500                                                                      
REMARK 500 REMARK: NULL                                                         
REMARK 525                                                                      
REMARK 525 SOLVENT                                                              
REMARK 525                                                                      
REMARK 525 THE SOLVENT MOLECULES HAVE CHAIN IDENTIFIERS THAT                    
REMARK 525 INDICATE THE POLYMER CHAIN WITH WHICH THEY ARE MOST                  
REMARK 525 CLOSELY ASSOCIATED. THE REMARK LISTS ALL THE SOLVENT                 
REMARK 525 MOLECULES WHICH ARE MORE THAN 5A AWAY FROM THE                       
REMARK 525 NEAREST POLYMER CHAIN (M = MODEL NUMBER;                             
REMARK 525 RES=RESIDUE NAME; C=CHAIN IDENTIFIER; SSEQ=SEQUENCE                  
REMARK 525 NUMBER; I=INSERTION CODE):                                           
REMARK 620                                                                      
REMARK 620 METAL COORDINATION                                                   
REMARK 620  (M=MODEL NUMBER; RES=RESIDUE NAME; C=CHAIN IDENTIFIER;              
REMARK 620   SSEQ=SEQUENCE NUMBER; I=INSERTION CODE):                           
REMARK 620                                                                      
REMARK 620 COORDINATION ANGLES FOR:  M RES CSSEQI METAL                         
REMARK 620                              CA B 260  CA                            
REMARK 620 N RES CSSEQI ATOM                                                    
REMARK 620 1 GLU B  70   OE2                                                    
REMARK 620 2 ASN B  72   O    87.4                                              
REMARK 620 3 GLN B  75   O   147.3  84.4                                        
REMARK 620 4 ASN B  77   OD1 123.0  86.4  88.0                                  
REMARK 620 5 GLU B  80   OE2  98.8 173.4  91.6  88.3                            
REMARK 620 6 HOH B2031   O    73.9  97.7  75.9 162.9  86.3                      
REMARK 620 7 GLU B  70   OE1  46.6  87.5 163.0  76.5  95.0 120.0                
REMARK 620 N                    1     2     3     4     5     6                 
REMARK 800                                                                      
REMARK 800 SITE                                                                 
REMARK 800 SITE_IDENTIFIER: AC1                                                 
REMARK 800 EVIDENCE_CODE: SOFTWARE                                              
REMARK 800 SITE_DESCRIPTION: BINDING SITE FOR RESIDUE  CA B 260                 
REMARK 800                                                                      
REMARK 800 SITE_IDENTIFIER: AC2                                                 
REMARK 800 EVIDENCE_CODE: SOFTWARE                                              
REMARK 800 SITE_DESCRIPTION: BINDING SITE FOR RESIDUE SO4 B 270                 
REMARK 800                                                                      
REMARK 800 SITE_IDENTIFIER: AC3                                                 
REMARK 800 EVIDENCE_CODE: SOFTWARE                                              
REMARK 800 SITE_DESCRIPTION: BINDING SITE FOR RESIDUE TPY B 280                 
REMARK 900                                                                      
REMARK 900 RELATED ENTRIES                                                      
REMARK 900 RELATED ID: 3EST   RELATED DB: PDB                                   
REMARK 900  HYDROLASE(SERINE PROTEINASE)                                        
REMARK 900 RELATED ID: 1QGF   RELATED DB: PDB                                   
REMARK 900 RELATED ID: 1E34   RELATED DB: PDB                                   
REMARK 900 RELATED ID: 1E35   RELATED DB: PDB                                   
REMARK 900 RELATED ID: 1E36   RELATED DB: PDB                                   
REMARK 900 RELATED ID: 1E38   RELATED DB: PDB                                   
REMARK 900 RELATED ID: 1EST   RELATED DB: PDB                                   
REMARK 900 RELATED ID: 2EST   RELATED DB: PDB                                   
REMARK 900 RELATED ID: 4EST   RELATED DB: PDB                                   
REMARK 900 RELATED ID: 5EST   RELATED DB: PDB                                   
REMARK 900 RELATED ID: 6EST   RELATED DB: PDB                                   
REMARK 900 RELATED ID: 7EST   RELATED DB: PDB                                   
REMARK 900 RELATED ID: 8EST   RELATED DB: PDB                                   
REMARK 900 RELATED ID: 9EST   RELATED DB: PDB                                   
REMARK 900 RELATED ID: 1INC   RELATED DB: PDB                                   
REMARK 900 RELATED ID: 1JIM   RELATED DB: PDB                                   
REMARK 900 RELATED ID: 1ELA   RELATED DB: PDB                                   
REMARK 900 RELATED ID: 1ELB   RELATED DB: PDB                                   
REMARK 900 RELATED ID: 1ELC   RELATED DB: PDB                                   
REMARK 900 RELATED ID: 1ELD   RELATED DB: PDB                                   
REMARK 900 RELATED ID: 1ELE   RELATED DB: PDB                                   
REMARK 900 RELATED ID: 1ELF   RELATED DB: PDB                                   
REMARK 900 RELATED ID: 1ELG   RELATED DB: PDB                                   
REMARK 900 RELATED ID: 1ESA   RELATED DB: PDB                                   
REMARK 900 RELATED ID: 1ESB   RELATED DB: PDB                                   
REMARK 900 RELATED ID: 1EAI   RELATED DB: PDB                                   
REMARK 900 RELATED ID: 1EAS   RELATED DB: PDB                                   
REMARK 900 RELATED ID: 1EAT   RELATED DB: PDB                                   
REMARK 900 RELATED ID: 1EAU   RELATED DB: PDB                                   
REMARK 900 RELATED ID: 1BMA   RELATED DB: PDB                                   
REMARK 900 RELATED ID: 1LVY   RELATED DB: PDB                                   
REMARK 900 RELATED ID: 1NES   RELATED DB: PDB                                   
REMARK 900 RELATED ID: 1B0E   RELATED DB: PDB                                   
REMARK 900 RELATED ID: 1BTU   RELATED DB: PDB                                   
REMARK 999                                                                      
REMARK 999 SEQUENCE                                                             
REMARK 999 THE SEQUENCE USED FOR THIS STRUCTURE IS THE SAME                     
REMARK 999 AS THAT OF NATIVE PORCINE PANCREATIC ELASTASE (3EST).                
DBREF  1E37 B   16   245  UNP    P00772   EL1_PIG         27    266             
SEQADV 1E37 ASN B   77  UNP  P00772    ASP    92 SEE REMARK 999                 
SEQRES   1 B  240  VAL VAL GLY GLY THR GLU ALA GLN ARG ASN SER TRP PRO          
SEQRES   2 B  240  SER GLN ILE SER LEU GLN TYR ARG SER GLY SER SER TRP          
SEQRES   3 B  240  ALA HIS THR CYS GLY GLY THR LEU ILE ARG GLN ASN TRP          
SEQRES   4 B  240  VAL MET THR ALA ALA HIS CYS VAL ASP ARG GLU LEU THR          
SEQRES   5 B  240  PHE ARG VAL VAL VAL GLY GLU HIS ASN LEU ASN GLN ASN          
SEQRES   6 B  240  ASN GLY THR GLU GLN TYR VAL GLY VAL GLN LYS ILE VAL          
SEQRES   7 B  240  VAL HIS PRO TYR TRP ASN THR ASP ASP VAL ALA ALA GLY          
SEQRES   8 B  240  TYR ASP ILE ALA LEU LEU ARG LEU ALA GLN SER VAL THR          
SEQRES   9 B  240  LEU ASN SER TYR VAL GLN LEU GLY VAL LEU PRO ARG ALA          
SEQRES  10 B  240  GLY THR ILE LEU ALA ASN ASN SER PRO CYS TYR ILE THR          
SEQRES  11 B  240  GLY TRP GLY LEU THR ARG THR ASN GLY GLN LEU ALA GLN          
SEQRES  12 B  240  THR LEU GLN GLN ALA TYR LEU PRO THR VAL ASP TYR ALA          
SEQRES  13 B  240  ILE CYS SER SER SER SER TYR TRP GLY SER THR VAL LYS          
SEQRES  14 B  240  ASN SER MET VAL CYS ALA GLY GLY ASP GLY VAL ARG SER          
SEQRES  15 B  240  GLY CYS GLN GLY ASP SER GLY GLY PRO LEU HIS CYS LEU          
SEQRES  16 B  240  VAL ASN GLY GLN TYR ALA VAL HIS GLY VAL THR SER PHE          
SEQRES  17 B  240  VAL SER ARG LEU GLY CYS ASN VAL THR ARG LYS PRO THR          
SEQRES  18 B  240  VAL PHE THR ARG VAL SER ALA TYR ILE SER TRP ILE ASN          
SEQRES  19 B  240  ASN VAL ILE ALA SER ASN                                      
HET     CA  B 260       1                                                       
HET    SO4  B 270       5                                                       
HET    TPY  B 280      23                                                       
HETNAM      CA CALCIUM ION                                                      
HETNAM     SO4 SULFATE ION                                                      
HETNAM     TPY (2S,3S)-3-FORMYL-2-({[(4-NITROPHENYL)                            
HETNAM   2 TPY  SULFONYL]AMINO}METHYL)PENTANOIC ACID                            
HETSYN     TPY (3S,4S)N-PARA-NITROBENZENESULPHONYL-3-ETHYL-4-                   
HETSYN   2 TPY (CARBOXYLIC ACID)PYRROLIDIN-2-ONE                                
FORMUL   2   CA    CA 2+                                                        
FORMUL   3  SO4    O4 S 2-                                                      
FORMUL   4  TPY    C13 H16 N2 O7 S                                              
FORMUL   5  HOH   *124(H2 O1)                                                   
HELIX    1   1 HIS B   57  ASP B   60  1                                   4
SHEET    1   1 1 THR B  41  CYS B  42  0
SHEET    2   2 1 THR B 213  PHE B 215  0
SHEET    3   3 1 THR B 226  THR B 226  0
SSBOND   1 CYS B   42    CYS B   58                          1555   1555  2.06  
SSBOND   2 CYS B  136    CYS B  201                          1555   1555  2.00  
SSBOND   3 CYS B  168    CYS B  182                          1555   1555  2.04  
SSBOND   4 CYS B  191    CYS B  220                          1555   1555  2.00  
LINK         OG  SER B 195                 C   TPY B 280     1555   1555  1.47  
LINK        CA    CA B 260                 O   ASN B  72     1555   1555  2.26  
LINK        CA    CA B 260                 O   GLN B  75     1555   1555  2.40  
LINK        CA    CA B 260                 OD1 ASN B  77     1555   1555  2.40  
LINK        CA    CA B 260                 OE2 GLU B  80     1555   1555  2.43  
LINK        CA    CA B 260                 O   HOH B2031     1555   1555  2.42  
LINK        CA    CA B 260                 OE1 GLU B  70     1555   1555  2.27  
LINK        CA    CA B 260                 OE2 GLU B  70     1555   1555  2.92  
SITE     1 AC1  6 GLU B  70  ASN B  72  GLN B  75  ASN B  77                    
SITE     2 AC1  6 GLU B  80  HOH B2031                                          
SITE     1 AC2  7 GLY B 127  ARG B 145  ARG B 230  SER B 232                    
SITE     2 AC2  7 ALA B 233  HOH B2060  HOH B2123                               
SITE     1 AC3 14 THR B  41  HIS B  57  CYS B  58  ASP B  60                    
SITE     2 AC3 14 ARG B  61  CYS B 191  GLN B 192  GLY B 193                    
SITE     3 AC3 14 ASP B 194  SER B 195  THR B 213  PHE B 215                    
SITE     4 AC3 14 VAL B 216  HOH B2124                                          
CRYST1   50.930   57.960   74.740  90.00  90.00  90.00 P 21 21 21    4          
ORIGX1      1.000000  0.000000  0.000000        0.00000                         
ORIGX2      0.000000  1.000000  0.000000        0.00000                         
ORIGX3      0.000000  0.000000  1.000000        0.00000                         
SCALE1      0.019635  0.000000  0.000000        0.00000                         
SCALE2      0.000000  0.017253  0.000000        0.00000                         
SCALE3      0.000000  0.000000  0.013380        0.00000                         
ATOM      1  N   THR B  41      -0.904  25.596  32.212  1.00 18.26           N
ATOM      2  CA  THR B  41      -1.917  24.621  32.566  1.00 18.31           C
ATOM      3  C   THR B  41      -2.563  24.951  33.908  1.00 16.90           C
ATOM      4  O   THR B  41      -3.704  24.514  34.106  1.00 16.47           O
ATOM      5  CB  THR B  41      -1.361  23.191  32.539  1.00 20.53           C
ATOM      6  OG1 THR B  41      -2.433  22.251  32.739  1.00 23.08           O
ATOM      7  CG2 THR B  41      -0.307  22.967  33.610  1.00 21.07           C
ATOM      8  N   CYS B  42      -1.892  25.628  34.827  1.00 14.86           N
ATOM      9  CA  CYS B  42      -2.443  25.884  36.166  1.00 15.12           C
ATOM     10  C   CYS B  42      -1.757  27.038  36.869  1.00 16.23           C
ATOM     11  O   CYS B  42      -0.703  27.470  36.385  1.00 17.02           O
ATOM     12  CB  CYS B  42      -2.178  24.642  37.068  1.00 15.05           C
ATOM     13  SG  CYS B  42      -3.422  23.324  36.960  1.00 15.43           S
TER      14      CYS B  42
ATOM     15  N   HIS B  57      -3.877  17.852  41.404  1.00 18.71           N
ATOM     16  CA  HIS B  57      -4.510  17.476  40.145  1.00 20.74           C
ATOM     17  C   HIS B  57      -3.820  18.072  38.933  1.00 19.44           C
ATOM     18  O   HIS B  57      -3.784  17.519  37.819  1.00 20.96           O
ATOM     19  CB AHIS B  57      -5.998  17.844  40.182  0.50 21.46           C
ATOM     20  CB BHIS B  57      -5.994  17.819  40.128  0.50 21.25           C
ATOM     21  CG AHIS B  57      -6.801  17.190  39.104  0.50 21.06           C
ATOM     22  CG BHIS B  57      -6.456  19.214  39.916  0.50 21.44           C
ATOM     23  ND1AHIS B  57      -7.927  17.765  38.557  0.50 23.05           N
ATOM     24  ND1BHIS B  57      -7.029  19.989  40.909  0.50 19.75           N
ATOM     25  CD2AHIS B  57      -6.629  16.007  38.477  0.50 21.31           C
ATOM     26  CD2BHIS B  57      -6.472  19.994  38.777  0.50 21.32           C
ATOM     27  CE1AHIS B  57      -8.415  16.958  37.616  0.50 21.67           C
ATOM     28  CE1BHIS B  57      -7.353  21.162  40.452  0.50 17.49           C
ATOM     29  NE2AHIS B  57      -7.646  15.884  37.554  0.50 22.88           N
ATOM     30  NE2BHIS B  57      -7.031  21.180  39.147  0.50 21.90           N
ATOM     31  N   CYS B  58      -3.133  19.213  39.136  1.00 18.35           N
ATOM     32  CA  CYS B  58      -2.399  19.899  38.100  1.00 18.29           C
ATOM     33  C   CYS B  58      -1.179  19.109  37.624  1.00 20.06           C
ATOM     34  O   CYS B  58      -0.711  19.352  36.523  1.00 21.04           O
ATOM     35  CB  CYS B  58      -1.905  21.266  38.610  1.00 16.77           C
ATOM     36  SG  CYS B  58      -3.289  22.452  38.824  1.00 15.81           S
ATOM     37  N   VAL B  59      -0.698  18.204  38.469  1.00 21.59           N
ATOM     38  CA  VAL B  59       0.477  17.412  38.066  1.00 21.42           C
ATOM     39  C   VAL B  59       0.123  15.930  37.972  1.00 24.12           C
ATOM     40  O   VAL B  59       1.049  15.101  38.086  1.00 25.46           O
ATOM     41  CB  VAL B  59       1.628  17.672  39.031  1.00 21.96           C
ATOM     42  CG1 VAL B  59       2.143  19.122  38.896  1.00 21.00           C
ATOM     43  CG2 VAL B  59       1.205  17.405  40.481  1.00 21.20           C
ATOM     44  N   ASP B  60      -1.132  15.629  37.672  1.00 21.74           N
ATOM     45  CA  ASP B  60      -1.493  14.203  37.493  1.00 26.01           C
ATOM     46  C   ASP B  60      -0.893  13.677  36.188  1.00 28.40           C
ATOM     47  O   ASP B  60      -0.553  12.490  36.140  1.00 30.79           O
ATOM     48  CB  ASP B  60      -2.999  13.990  37.536  1.00 25.15           C
ATOM     49  CG  ASP B  60      -3.537  13.723  38.944  1.00 25.03           C
ATOM     50  OD1 ASP B  60      -2.824  13.245  39.846  1.00 25.23           O
ATOM     51  OD2 ASP B  60      -4.723  13.968  39.176  1.00 25.81           O
ATOM     52  N   ARG B  61      -0.753  14.497  35.150  1.00 29.08           N
ATOM     53  CA  ARG B  61      -0.123  14.009  33.909  1.00 29.64           C
ATOM     54  C   ARG B  61       1.396  14.011  34.060  1.00 28.62           C
ATOM     55  O   ARG B  61       1.987  14.933  34.644  1.00 29.26           O
ATOM     56  CB  ARG B  61      -0.544  14.867  32.720  1.00 33.74           C
ATOM     57  CG  ARG B  61      -1.988  15.285  32.540  1.00 38.73           C
ATOM     58  CD  ARG B  61      -2.160  16.656  31.891  1.00 43.73           C
ATOM     59  NE  ARG B  61      -1.816  17.783  32.712  1.00 47.25           N
ATOM     60  CZ  ARG B  61      -1.574  19.071  32.575  1.00 48.48           C
ATOM     61  NH1 ARG B  61      -1.622  19.603  31.361  1.00 48.64           N
ATOM     62  NH2 ARG B  61      -1.271  19.804  33.650  1.00 47.10           N
TER      63      ARG B  61
ATOM     64  N   GLY B 190     -13.856  30.757  39.458  1.00 19.20           N
ATOM     65  CA  GLY B 190     -12.644  30.232  38.791  1.00 18.68           C
ATOM     66  C   GLY B 190     -13.107  29.437  37.558  1.00 19.35           C
ATOM     67  O   GLY B 190     -14.311  29.242  37.367  1.00 19.32           O
ATOM     68  N   CYS B 191     -12.131  28.959  36.776  1.00 17.61           N
ATOM     69  CA  CYS B 191     -12.489  28.188  35.568  1.00 18.03           C
ATOM     70  C   CYS B 191     -11.265  27.353  35.204  1.00 19.00           C
ATOM     71  O   CYS B 191     -10.224  27.528  35.829  1.00 17.05           O
ATOM     72  CB  CYS B 191     -12.974  29.071  34.439  1.00 19.25           C
ATOM     73  SG  CYS B 191     -14.051  28.248  33.229  1.00 17.87           S
ATOM     74  N   GLN B 192     -11.367  26.460  34.235  1.00 17.97           N
ATOM     75  CA  GLN B 192     -10.187  25.595  33.921  1.00 17.02           C
ATOM     76  C   GLN B 192      -8.931  26.404  33.676  1.00 19.37           C
ATOM     77  O   GLN B 192      -8.942  27.400  32.940  1.00 18.90           O
ATOM     78  CB  GLN B 192     -10.475  24.733  32.672  1.00 20.57           C
ATOM     79  CG  GLN B 192     -11.373  23.532  33.048  1.00 20.29           C
ATOM     80  CD  GLN B 192     -12.808  23.984  33.216  1.00 22.17           C
ATOM     81  OE1 GLN B 192     -13.217  24.964  32.597  1.00 20.14           O
ATOM     82  NE2 GLN B 192     -13.559  23.333  34.101  1.00 26.22           N
ATOM     83  N   GLY B 193      -7.802  25.972  34.276  1.00 17.21           N
ATOM     84  CA  GLY B 193      -6.573  26.749  34.137  1.00 16.79           C
ATOM     85  C   GLY B 193      -6.308  27.667  35.333  1.00 17.17           C
ATOM     86  O   GLY B 193      -5.224  28.244  35.440  1.00 17.71           O
ATOM     87  N   ASP B 194      -7.278  27.907  36.197  1.00 18.01           N
ATOM     88  CA  ASP B 194      -7.074  28.677  37.421  1.00 16.07           C
ATOM     89  C   ASP B 194      -6.654  27.686  38.517  1.00 17.33           C
ATOM     90  O   ASP B 194      -6.029  28.119  39.477  1.00 17.48           O
ATOM     91  CB  ASP B 194      -8.367  29.366  37.864  1.00 16.68           C
ATOM     92  CG  ASP B 194      -8.724  30.540  36.990  1.00 15.41           C
ATOM     93  OD1 ASP B 194      -7.798  31.262  36.527  1.00 16.49           O
ATOM     94  OD2 ASP B 194      -9.929  30.752  36.759  1.00 17.77           O
ATOM     95  N   SER B 195      -7.042  26.393  38.384  1.00 18.28           N
ATOM     96  CA  SER B 195      -6.609  25.420  39.374  1.00 17.44           C
ATOM     97  C   SER B 195      -5.176  25.559  39.858  1.00 16.95           C
ATOM     98  O   SER B 195      -4.311  25.853  39.062  1.00 17.27           O
ATOM     99  CB  SER B 195      -6.603  23.958  38.873  1.00 17.82           C
ATOM    100  OG  SER B 195      -8.076  23.705  38.781  1.00 19.24           O
TER     101      SER B 195
ATOM    102  N   THR B 213      -6.936  26.749  44.335  1.00 16.36           N
ATOM    103  CA  THR B 213      -8.113  26.437  43.471  1.00 15.51           C
ATOM    104  C   THR B 213      -8.199  24.968  43.096  1.00 16.97           C
ATOM    105  O   THR B 213      -7.190  24.452  42.645  1.00 15.90           O
ATOM    106  CB  THR B 213      -8.061  27.369  42.264  1.00 18.04           C
ATOM    107  OG1 THR B 213      -7.989  28.745  42.755  1.00 16.64           O
ATOM    108  CG2 THR B 213      -9.322  27.226  41.402  1.00 17.35           C
ATOM    109  N   SER B 214      -9.363  24.327  43.315  1.00 16.45           N
ATOM    110  CA  SER B 214      -9.406  22.883  43.084  1.00 17.90           C
ATOM    111  C   SER B 214     -10.426  22.425  42.056  1.00 18.38           C
ATOM    112  O   SER B 214     -10.090  21.652  41.134  1.00 19.05           O
ATOM    113  CB  SER B 214      -9.726  22.182  44.432  1.00 19.27           C
ATOM    114  OG  SER B 214      -9.663  20.756  44.211  1.00 19.31           O
ATOM    115  N   PHE B 215     -11.675  22.870  42.185  1.00 17.86           N
ATOM    116  CA  PHE B 215     -12.685  22.458  41.214  1.00 18.72           C
ATOM    117  C   PHE B 215     -13.876  23.388  41.114  1.00 18.86           C
ATOM    118  O   PHE B 215     -14.161  24.204  41.973  1.00 20.66           O
ATOM    119  CB  PHE B 215     -13.147  21.025  41.487  1.00 19.77           C
ATOM    120  CG  PHE B 215     -13.847  20.692  42.777  1.00 21.34           C
ATOM    121  CD1 PHE B 215     -15.215  20.832  42.888  1.00 21.76           C
ATOM    122  CD2 PHE B 215     -13.140  20.224  43.874  1.00 22.15           C
ATOM    123  CE1 PHE B 215     -15.893  20.529  44.048  1.00 21.11           C
ATOM    124  CE2 PHE B 215     -13.801  19.907  45.045  1.00 21.40           C
ATOM    125  CZ  PHE B 215     -15.174  20.057  45.139  1.00 22.20           C
ATOM    126  N   VAL B 216     -14.682  23.157  40.055  1.00 17.24           N
ATOM    127  CA  VAL B 216     -15.902  23.821  39.762  1.00 18.35           C
ATOM    128  C   VAL B 216     -16.885  22.723  39.261  1.00 19.43           C
ATOM    129  O   VAL B 216     -16.515  21.549  39.084  1.00 20.62           O
ATOM    130  CB  VAL B 216     -15.869  24.894  38.665  1.00 16.87           C
ATOM    131  CG1 VAL B 216     -15.017  26.109  39.113  1.00 18.32           C
ATOM    132  CG2 VAL B 216     -15.335  24.353  37.332  1.00 19.06           C
TER     133      VAL B 216
ATOM    134  N   THR B 226     -16.871  28.247  43.492  1.00 19.47           N
ATOM    135  CA  THR B 226     -15.591  27.602  43.218  1.00 19.46           C
ATOM    136  C   THR B 226     -15.063  26.993  44.526  1.00 21.17           C
ATOM    137  O   THR B 226     -15.271  27.531  45.642  1.00 20.21           O
ATOM    138  CB  THR B 226     -14.606  28.697  42.700  1.00 20.39           C
ATOM    139  OG1 THR B 226     -15.256  29.343  41.606  1.00 20.53           O
ATOM    140  CG2 THR B 226     -13.296  28.047  42.308  1.00 18.91           C
TER     141      THR B 226
HETATM  165  O   HOH B2111     -10.540  19.429  39.695  1.00 34.96           O
HETATM  166  O   HOH B2112     -16.523  22.585  34.334  1.00 28.09           O
HETATM  167  O   HOH B2124     -15.017  20.301  36.831  1.00 37.13           O
CONECT   13   12   36
CONECT   36   13   35
CONECT  100   99  142
CONECT  142  100  143  148
CONECT  143  142  144  146
CONECT  144  143  145  155
CONECT  145  144  149  150
CONECT  146  143  147
CONECT  147  146
CONECT  156  153  157  158
CONECT  157  156  159
CONECT  158  156  160
CONECT  159  157  161
CONECT  160  158  161
CONECT  161  159  160  162
CONECT  155  144  154
CONECT  154  153  155
CONECT  162  161  163  164
CONECT  148  142
CONECT  149  145
CONECT  150  145
CONECT  151  153
CONECT  152  153
CONECT  163  162
CONECT  164  162
CONECT  153  151  152  154  156
END
