# Supplementary material for: Scaffold repositioning of spiro-acridine derivatives as fungi chitinase inhibitor by target fishing and in vitro studies
Source: Sci Rep. 2023 May 5;13:7320. doi: 10.1038/s41598-023-33279-9 (PMC10163251; doi:10.1038/s41598-023-33279-9)
Supplement: Supplementary file 2 — Supplementary Information 2. [file 41598_2023_33279_MOESM2_ESM.zip › PDBQT_TARGETS_ALL/1fd0_254.pdb]

HEADER    GENE REGULATION                         19-JUL-00   1FD0              
TITLE     ISOTYPE SELECTIVITY OF THE HUMAN RETINOIC ACID NUCLEAR                
TITLE    2 RECEPTOR HRAR: THE COMPLEX WITH THE RARGAMMA-SELECTIVE               
TITLE    3 RETINOID SR11254                                                     
COMPND    MOL_ID: 1;                                                            
COMPND   2 MOLECULE: RETINOIC ACID RECEPTOR GAMMA-1;                            
COMPND   3 CHAIN: A;                                                            
COMPND   4 FRAGMENT: LIGAND BINDING DOMAIN;                                     
COMPND   5 SYNONYM: RAR-GAMMA-1;                                                
COMPND   6 ENGINEERED: YES;                                                     
COMPND   7 OTHER_DETAILS: COMPLEXED WITH SR11254, RESIDUE 254                   
SOURCE    MOL_ID: 1;                                                            
SOURCE   2 ORGANISM_SCIENTIFIC: HOMO SAPIENS;                                   
SOURCE   3 ORGANISM_COMMON: HUMAN;                                              
SOURCE   4 ORGANISM_TAXID: 9606;                                                
SOURCE   5 EXPRESSION_SYSTEM: ESCHERICHIA COLI;                                 
SOURCE   6 EXPRESSION_SYSTEM_TAXID: 562;                                        
SOURCE   7 EXPRESSION_SYSTEM_VECTOR_TYPE: PLASMID;                              
SOURCE   8 EXPRESSION_SYSTEM_PLASMID: PET-15B                                   
KEYWDS    ISOTYPE SELECTIVITY, RETINOID LIGAND COMPLEXES, DRUG DESIGN,          
KEYWDS   2 ANTIPARALLEL ALPHA-HELICAL SANDWICH FOLD, CH...O HYDROGEN            
KEYWDS   3 BOND, STRUCTURAL PROTEOMICS IN EUROPE, SPINE, STRUCTURAL             
KEYWDS   4 GENOMICS, GENE REGULATION                                            
EXPDTA    X-RAY DIFFRACTION                                                     
AUTHOR    B.P.KLAHOLZ,D.MORAS,STRUCTURAL PROTEOMICS IN EUROPE (SPINE)           
REVDAT   3   24-FEB-09 1FD0    1       VERSN                                    
REVDAT   2   01-APR-03 1FD0    1       JRNL                                     
REVDAT   1   27-SEP-02 1FD0    0                                                
JRNL        AUTH   B.KLAHOLZ,D.MORAS                                            
JRNL        TITL   C-H...O HYDROGEN BONDS IN THE NUCLEAR RECEPTOR               
JRNL        TITL 2 RARGAMMA--A POTENTIAL TOOL FOR DRUG SELECTIVITY.             
JRNL        REF    STRUCTURE                     V.  10  1197 2002              
JRNL        REFN                   ISSN 0969-2126                               
JRNL        PMID   12220491                                                     
JRNL        DOI    10.1016/S0969-2126(02)00828-6                                
REMARK   1                                                                      
REMARK   1 REFERENCE 1                                                          
REMARK   1  AUTH   B.P.KLAHOLZ,A.MITSCHLER,M.BELEMA,C.ZUSI,D.MORAS              
REMARK   1  TITL   ENANTIOMER DISCRIMINATION ILLUSTRATED BY                     
REMARK   1  TITL 2 HIGH-RESOLUTION CRYSTAL STRUCTURES OF THE HUMAN              
REMARK   1  TITL 3 NUCLEAR RECEPTOR HRARGAMMA.                                  
REMARK   1  REF    PROC.NATL.ACAD.SCI.USA        V.  97  6322 2000              
REMARK   1  REFN                   ISSN 0027-8424                               
REMARK   1  DOI    10.1073/PNAS.97.12.6322                                      
REMARK   1 REFERENCE 2                                                          
REMARK   1  AUTH   B.P.KLAHOLZ,J.-P.RENAUD,A.MITSCHLER,C.ZUSI,                  
REMARK   1  AUTH 2 P.CHAMBON,H.GRONEMEYER,D.MORAS                               
REMARK   1  TITL   CONFORMATIONAL ADAPTATION OF AGONISTS TO THE HUMAN           
REMARK   1  TITL 2 NUCLEAR RECEPTOR HRARGAMMA.                                  
REMARK   1  REF    NAT.STRUCT.BIOL.              V.   5   199 1998              
REMARK   1  REFN                   ISSN 1072-8368                               
REMARK   1 REFERENCE 3                                                          
REMARK   1  AUTH   J.-P.RENAUD,N.ROCHEL,V.VIVAT,P.CHAMBON,                      
REMARK   1  AUTH 2 H.GRONEMEYER,D.MORAS                                         
REMARK   1  TITL   CRYSTAL STRUCTURE OF THE RARGAMMA LIGAND-BINDING             
REMARK   1  TITL 2 DOMAIN BOUND TO ALL-TRANS RETINOIC ACID.                     
REMARK   1  REF    NATURE                        V. 378   681 1995              
REMARK   1  REFN                   ISSN 0028-0836                               
REMARK   1  DOI    10.1038/378681A0                                             
REMARK   2                                                                      
REMARK   2 RESOLUTION.    1.38 ANGSTROMS.                                       
REMARK   3                                                                      
REMARK   3 REFINEMENT.                                                          
REMARK   3   PROGRAM     : SHELXL-97                                            
REMARK   3   AUTHORS     : G.M.SHELDRICK                                        
REMARK   3                                                                      
REMARK   3  DATA USED IN REFINEMENT.                                            
REMARK   3   RESOLUTION RANGE HIGH (ANGSTROMS) : 1.38                           
REMARK   3   RESOLUTION RANGE LOW  (ANGSTROMS) : 6.00                           
REMARK   3   DATA CUTOFF            (SIGMA(F)) : 0.000                          
REMARK   3   COMPLETENESS FOR RANGE        (%) : 99.9                           
REMARK   3   CROSS-VALIDATION METHOD           : FREE R                         
REMARK   3   FREE R VALUE TEST SET SELECTION   : RANDOM                         
REMARK   3                                                                      
REMARK   3  FIT TO DATA USED IN REFINEMENT (NO CUTOFF).                         
REMARK   3   R VALUE   (WORKING + TEST SET, NO CUTOFF) : 0.131                  
REMARK   3   R VALUE          (WORKING SET, NO CUTOFF) : 0.131                  
REMARK   3   FREE R VALUE                  (NO CUTOFF) : 0.158                  
REMARK   3   FREE R VALUE TEST SET SIZE (%, NO CUTOFF) : 5.000                  
REMARK   3   FREE R VALUE TEST SET COUNT   (NO CUTOFF) : 2910                   
REMARK   3   TOTAL NUMBER OF REFLECTIONS   (NO CUTOFF) : 58146                  
REMARK   3                                                                      
REMARK   3  FIT/AGREEMENT OF MODEL FOR DATA WITH F>4SIG(F).                     
REMARK   3   R VALUE   (WORKING + TEST SET, F>4SIG(F)) : 0.124                  
REMARK   3   R VALUE          (WORKING SET, F>4SIG(F)) : 0.123                  
REMARK   3   FREE R VALUE                  (F>4SIG(F)) : 0.150                  
REMARK   3   FREE R VALUE TEST SET SIZE (%, F>4SIG(F)) : 5.100                  
REMARK   3   FREE R VALUE TEST SET COUNT   (F>4SIG(F)) : 2556                   
REMARK   3   TOTAL NUMBER OF REFLECTIONS   (F>4SIG(F)) : 50280                  
REMARK   3                                                                      
REMARK   3  NUMBER OF NON-HYDROGEN ATOMS USED IN REFINEMENT.                    
REMARK   3   PROTEIN ATOMS      : 1944                                          
REMARK   3   NUCLEIC ACID ATOMS : 0                                             
REMARK   3   HETEROGEN ATOMS    : 76                                            
REMARK   3   SOLVENT ATOMS      : 331                                           
REMARK   3                                                                      
REMARK   3  MODEL REFINEMENT.                                                   
REMARK   3   OCCUPANCY SUM OF NON-HYDROGEN ATOMS      : 2200.20                 
REMARK   3   OCCUPANCY SUM OF HYDROGEN ATOMS          : 1935.00                 
REMARK   3   NUMBER OF DISCRETELY DISORDERED RESIDUES : 24                      
REMARK   3   NUMBER OF LEAST-SQUARES PARAMETERS       : 21188                   
REMARK   3   NUMBER OF RESTRAINTS                     : 26389                   
REMARK   3                                                                      
REMARK   3  RMS DEVIATIONS FROM RESTRAINT TARGET VALUES.                        
REMARK   3   BOND LENGTHS                         (A) : 0.013                   
REMARK   3   ANGLE DISTANCES                      (A) : 0.031                   
REMARK   3   SIMILAR DISTANCES (NO TARGET VALUES) (A) : 0.000                   
REMARK   3   DISTANCES FROM RESTRAINT PLANES      (A) : 0.025                   
REMARK   3   ZERO CHIRAL VOLUMES               (A**3) : 0.073                   
REMARK   3   NON-ZERO CHIRAL VOLUMES           (A**3) : 0.077                   
REMARK   3   ANTI-BUMPING DISTANCE RESTRAINTS     (A) : 0.023                   
REMARK   3   RIGID-BOND ADP COMPONENTS         (A**2) : 0.004                   
REMARK   3   SIMILAR ADP COMPONENTS            (A**2) : 0.038                   
REMARK   3   APPROXIMATELY ISOTROPIC ADPS      (A**2) : 0.093                   
REMARK   3                                                                      
REMARK   3  BULK SOLVENT MODELING.                                              
REMARK   3   METHOD USED: MOEWS & KRETSINGER, J.MOL.BIOL.91(1973)201-228        
REMARK   3                                                                      
REMARK   3  STEREOCHEMISTRY TARGET VALUES : ENGH & HUBER                        
REMARK   3   SPECIAL CASE: NULL                                                 
REMARK   3                                                                      
REMARK   3  OTHER REFINEMENT REMARKS: ANISOTROPIC REFINEMENT REDUCED FREE       
REMARK   3  R (NO CUTOFF) BY 2.4%                                               
REMARK   4                                                                      
REMARK   4 1FD0 COMPLIES WITH FORMAT V. 3.15, 01-DEC-08                         
REMARK 100                                                                      
REMARK 100 THIS ENTRY HAS BEEN PROCESSED BY RCSB ON 04-AUG-00.                  
REMARK 100 THE RCSB ID CODE IS RCSB011490.                                      
REMARK 200                                                                      
REMARK 200 EXPERIMENTAL DETAILS                                                 
REMARK 200  EXPERIMENT TYPE                : X-RAY DIFFRACTION                  
REMARK 200  DATE OF DATA COLLECTION        : 11-JUL-98                          
REMARK 200  TEMPERATURE           (KELVIN) : 100                                
REMARK 200  PH                             : 7.0                                
REMARK 200  NUMBER OF CRYSTALS USED        : 1                                  
REMARK 200                                                                      
REMARK 200  SYNCHROTRON              (Y/N) : Y                                  
REMARK 200  RADIATION SOURCE               : EMBL/DESY, HAMBURG                 
REMARK 200  BEAMLINE                       : BW7B                               
REMARK 200  X-RAY GENERATOR MODEL          : NULL                               
REMARK 200  MONOCHROMATIC OR LAUE    (M/L) : M                                  
REMARK 200  WAVELENGTH OR RANGE        (A) : 0.8345                             
REMARK 200  MONOCHROMATOR                  : NULL                               
REMARK 200  OPTICS                         : NULL                               
REMARK 200                                                                      
REMARK 200  DETECTOR TYPE                  : IMAGE PLATE                        
REMARK 200  DETECTOR MANUFACTURER          : MARRESEARCH                        
REMARK 200  INTENSITY-INTEGRATION SOFTWARE : DENZO                              
REMARK 200  DATA SCALING SOFTWARE          : SCALEPACK                          
REMARK 200                                                                      
REMARK 200  NUMBER OF UNIQUE REFLECTIONS   : 59004                              
REMARK 200  RESOLUTION RANGE HIGH      (A) : 1.380                              
REMARK 200  RESOLUTION RANGE LOW       (A) : 20.000                             
REMARK 200  REJECTION CRITERIA  (SIGMA(I)) : NULL                               
REMARK 200                                                                      
REMARK 200 OVERALL.                                                             
REMARK 200  COMPLETENESS FOR RANGE     (%) : 99.8                               
REMARK 200  DATA REDUNDANCY                : 4.930                              
REMARK 200  R MERGE                    (I) : 0.04200                            
REMARK 200  R SYM                      (I) : NULL                               
REMARK 200  <I/SIGMA(I)> FOR THE DATA SET  : 36.0000                            
REMARK 200                                                                      
REMARK 200 IN THE HIGHEST RESOLUTION SHELL.                                     
REMARK 200  HIGHEST RESOLUTION SHELL, RANGE HIGH (A) : 1.38                     
REMARK 200  HIGHEST RESOLUTION SHELL, RANGE LOW  (A) : 1.41                     
REMARK 200  COMPLETENESS FOR SHELL     (%) : 99.8                               
REMARK 200  DATA REDUNDANCY IN SHELL       : 4.00                               
REMARK 200  R MERGE FOR SHELL          (I) : 0.36200                            
REMARK 200  R SYM FOR SHELL            (I) : NULL                               
REMARK 200  <I/SIGMA(I)> FOR SHELL         : 3.300                              
REMARK 200                                                                      
REMARK 200 DIFFRACTION PROTOCOL: SINGLE WAVELENGTH                              
REMARK 200 METHOD USED TO DETERMINE THE STRUCTURE: MOLECULAR REPLACEMENT        
REMARK 200 SOFTWARE USED: CNS                                                   
REMARK 200 STARTING MODEL: 1FCY                                                 
REMARK 200                                                                      
REMARK 200 REMARK: NULL                                                         
REMARK 280                                                                      
REMARK 280 CRYSTAL                                                              
REMARK 280 SOLVENT CONTENT, VS   (%): 44.10                                     
REMARK 280 MATTHEWS COEFFICIENT, VM (ANGSTROMS**3/DA): 2.20                     
REMARK 280                                                                      
REMARK 280 CRYSTALLIZATION CONDITIONS: SODIUM ACETATE, PH 7.0, VAPOR            
REMARK 280  DIFFUSION, HANGING DROP AT 290K                                     
REMARK 290                                                                      
REMARK 290 CRYSTALLOGRAPHIC SYMMETRY                                            
REMARK 290 SYMMETRY OPERATORS FOR SPACE GROUP: P 41 21 2                        
REMARK 290                                                                      
REMARK 290      SYMOP   SYMMETRY                                                
REMARK 290     NNNMMM   OPERATOR                                                
REMARK 290       1555   X,Y,Z                                                   
REMARK 290       2555   -X,-Y,Z+1/2                                             
REMARK 290       3555   -Y+1/2,X+1/2,Z+1/4                                      
REMARK 290       4555   Y+1/2,-X+1/2,Z+3/4                                      
REMARK 290       5555   -X+1/2,Y+1/2,-Z+1/4                                     
REMARK 290       6555   X+1/2,-Y+1/2,-Z+3/4                                     
REMARK 290       7555   Y,X,-Z                                                  
REMARK 290       8555   -Y,-X,-Z+1/2                                            
REMARK 290                                                                      
REMARK 290     WHERE NNN -> OPERATOR NUMBER                                     
REMARK 290           MMM -> TRANSLATION VECTOR                                  
REMARK 290                                                                      
REMARK 290 CRYSTALLOGRAPHIC SYMMETRY TRANSFORMATIONS                            
REMARK 290 THE FOLLOWING TRANSFORMATIONS OPERATE ON THE ATOM/HETATM             
REMARK 290 RECORDS IN THIS ENTRY TO PRODUCE CRYSTALLOGRAPHICALLY                
REMARK 290 RELATED MOLECULES.                                                   
REMARK 290   SMTRY1   1  1.000000  0.000000  0.000000        0.00000            
REMARK 290   SMTRY2   1  0.000000  1.000000  0.000000        0.00000            
REMARK 290   SMTRY3   1  0.000000  0.000000  1.000000        0.00000            
REMARK 290   SMTRY1   2 -1.000000  0.000000  0.000000        0.00000            
REMARK 290   SMTRY2   2  0.000000 -1.000000  0.000000        0.00000            
REMARK 290   SMTRY3   2  0.000000  0.000000  1.000000       77.84400            
REMARK 290   SMTRY1   3  0.000000 -1.000000  0.000000       29.89450            
REMARK 290   SMTRY2   3  1.000000  0.000000  0.000000       29.89450            
REMARK 290   SMTRY3   3  0.000000  0.000000  1.000000       38.92200            
REMARK 290   SMTRY1   4  0.000000  1.000000  0.000000       29.89450            
REMARK 290   SMTRY2   4 -1.000000  0.000000  0.000000       29.89450            
REMARK 290   SMTRY3   4  0.000000  0.000000  1.000000      116.76600            
REMARK 290   SMTRY1   5 -1.000000  0.000000  0.000000       29.89450            
REMARK 290   SMTRY2   5  0.000000  1.000000  0.000000       29.89450            
REMARK 290   SMTRY3   5  0.000000  0.000000 -1.000000       38.92200            
REMARK 290   SMTRY1   6  1.000000  0.000000  0.000000       29.89450            
REMARK 290   SMTRY2   6  0.000000 -1.000000  0.000000       29.89450            
REMARK 290   SMTRY3   6  0.000000  0.000000 -1.000000      116.76600            
REMARK 290   SMTRY1   7  0.000000  1.000000  0.000000        0.00000            
REMARK 290   SMTRY2   7  1.000000  0.000000  0.000000        0.00000            
REMARK 290   SMTRY3   7  0.000000  0.000000 -1.000000        0.00000            
REMARK 290   SMTRY1   8  0.000000 -1.000000  0.000000        0.00000            
REMARK 290   SMTRY2   8 -1.000000  0.000000  0.000000        0.00000            
REMARK 290   SMTRY3   8  0.000000  0.000000 -1.000000       77.84400            
REMARK 290                                                                      
REMARK 290 REMARK: NULL                                                         
REMARK 300                                                                      
REMARK 300 BIOMOLECULE: 1                                                       
REMARK 300 SEE REMARK 350 FOR THE AUTHOR PROVIDED AND/OR PROGRAM                
REMARK 300 GENERATED ASSEMBLY INFORMATION FOR THE STRUCTURE IN                  
REMARK 300 THIS ENTRY. THE REMARK MAY ALSO PROVIDE INFORMATION ON               
REMARK 300 BURIED SURFACE AREA.                                                 
REMARK 350                                                                      
REMARK 350 COORDINATES FOR A COMPLETE MULTIMER REPRESENTING THE KNOWN           
REMARK 350 BIOLOGICALLY SIGNIFICANT OLIGOMERIZATION STATE OF THE                
REMARK 350 MOLECULE CAN BE GENERATED BY APPLYING BIOMT TRANSFORMATIONS          
REMARK 350 GIVEN BELOW.  BOTH NON-CRYSTALLOGRAPHIC AND                          
REMARK 350 CRYSTALLOGRAPHIC OPERATIONS ARE GIVEN.                               
REMARK 350                                                                      
REMARK 350 BIOMOLECULE: 1                                                       
REMARK 350 AUTHOR DETERMINED BIOLOGICAL UNIT: MONOMERIC                         
REMARK 350 APPLY THE FOLLOWING TO CHAINS: A                                     
REMARK 350   BIOMT1   1  1.000000  0.000000  0.000000        0.00000            
REMARK 350   BIOMT2   1  0.000000  1.000000  0.000000        0.00000            
REMARK 350   BIOMT3   1  0.000000  0.000000  1.000000        0.00000            
REMARK 500                                                                      
REMARK 500 GEOMETRY AND STEREOCHEMISTRY                                         
REMARK 500 SUBTOPIC: COVALENT BOND ANGLES                                       
REMARK 500                                                                      
REMARK 500 THE STEREOCHEMICAL PARAMETERS OF THE FOLLOWING RESIDUES              
REMARK 500 HAVE VALUES WHICH DEVIATE FROM EXPECTED VALUES BY MORE               
REMARK 500 THAN 6*RMSD (M=MODEL NUMBER; RES=RESIDUE NAME; C=CHAIN               
REMARK 500 IDENTIFIER; SSEQ=SEQUENCE NUMBER; I=INSERTION CODE).                 
REMARK 500                                                                      
REMARK 500 STANDARD TABLE:                                                      
REMARK 500 FORMAT: (10X,I3,1X,A3,1X,A1,I4,A1,3(1X,A4,2X),12X,F5.1)              
REMARK 500                                                                      
REMARK 500 EXPECTED VALUES PROTEIN: ENGH AND HUBER, 1999                        
REMARK 500 EXPECTED VALUES NUCLEIC ACID: CLOWNEY ET AL 1996                     
REMARK 500                                                                      
REMARK 500  M RES CSSEQI ATM1   ATM2   ATM3                                     
REMARK 500    SER A 183   N   -  CA  -  CB  ANGL. DEV. =  13.0 DEGREES          
REMARK 500    HIS A 218   CA  -  CB  -  CG  ANGL. DEV. =  11.5 DEGREES          
REMARK 500    ASP A 228   CB  -  CG  -  OD1 ANGL. DEV. =   6.2 DEGREES          
REMARK 500    ARG A 247   NE  -  CZ  -  NH2 ANGL. DEV. =  -7.0 DEGREES          
REMARK 500    ARG A 296   NE  -  CZ  -  NH1 ANGL. DEV. =   4.1 DEGREES          
REMARK 500    ASP A 325   CB  -  CG  -  OD2 ANGL. DEV. =  -5.7 DEGREES          
REMARK 500    ARG A 341   NE  -  CZ  -  NH1 ANGL. DEV. =   3.5 DEGREES          
REMARK 500    ASP A 351   CB  -  CG  -  OD2 ANGL. DEV. =  -6.1 DEGREES          
REMARK 500                                                                      
REMARK 500 REMARK: NULL                                                         
REMARK 500                                                                      
REMARK 500 GEOMETRY AND STEREOCHEMISTRY                                         
REMARK 500 SUBTOPIC: TORSION ANGLES                                             
REMARK 500                                                                      
REMARK 500 TORSION ANGLES OUTSIDE THE EXPECTED RAMACHANDRAN REGIONS:            
REMARK 500 (M=MODEL NUMBER; RES=RESIDUE NAME; C=CHAIN IDENTIFIER;               
REMARK 500 SSEQ=SEQUENCE NUMBER; I=INSERTION CODE).                             
REMARK 500                                                                      
REMARK 500 STANDARD TABLE:                                                      
REMARK 500 FORMAT:(10X,I3,1X,A3,1X,A1,I4,A1,4X,F7.2,3X,F7.2)                    
REMARK 500                                                                      
REMARK 500 EXPECTED VALUES: GJ KLEYWEGT AND TA JONES (1996). PHI/PSI-           
REMARK 500 CHOLOGY: RAMACHANDRAN REVISITED. STRUCTURE 4, 1395 - 1400            
REMARK 500                                                                      
REMARK 500  M RES CSSEQI        PSI       PHI                                   
REMARK 500    SER A 215       54.23     36.39                                   
REMARK 500                                                                      
REMARK 500 REMARK: NULL                                                         
REMARK 525                                                                      
REMARK 525 SOLVENT                                                              
REMARK 525                                                                      
REMARK 525 THE SOLVENT MOLECULES HAVE CHAIN IDENTIFIERS THAT                    
REMARK 525 INDICATE THE POLYMER CHAIN WITH WHICH THEY ARE MOST                  
REMARK 525 CLOSELY ASSOCIATED. THE REMARK LISTS ALL THE SOLVENT                 
REMARK 525 MOLECULES WHICH ARE MORE THAN 5A AWAY FROM THE                       
REMARK 525 NEAREST POLYMER CHAIN (M = MODEL NUMBER;                             
REMARK 525 RES=RESIDUE NAME; C=CHAIN IDENTIFIER; SSEQ=SEQUENCE                  
REMARK 525 NUMBER; I=INSERTION CODE):                                           
REMARK 525                                                                      
REMARK 525  M RES CSSEQI                                                        
REMARK 525    HOH A 682        DISTANCE =  5.04 ANGSTROMS                       
REMARK 525    HOH A 813        DISTANCE =  5.55 ANGSTROMS                       
REMARK 800                                                                      
REMARK 800 SITE                                                                 
REMARK 800 SITE_IDENTIFIER: AC1                                                 
REMARK 800 EVIDENCE_CODE: SOFTWARE                                              
REMARK 800 SITE_DESCRIPTION: BINDING SITE FOR RESIDUE 254 A 450                 
REMARK 800 SITE_IDENTIFIER: AC2                                                 
REMARK 800 EVIDENCE_CODE: SOFTWARE                                              
REMARK 800 SITE_DESCRIPTION: BINDING SITE FOR RESIDUE LMU A 451                 
REMARK 900                                                                      
REMARK 900 RELATED ENTRIES                                                      
REMARK 900 RELATED ID: 2LBD   RELATED DB: PDB                                   
REMARK 900 CONTAINS THE SAME PROTEIN COMPLEXED WITH ALL-TRANS RETINOIC          
REMARK 900 ACID                                                                 
REMARK 900 RELATED ID: 3LBD   RELATED DB: PDB                                   
REMARK 900 CONTAINS THE SAME PROTEIN COMPLEXED WITH 9-CIS RETINOIC ACID         
REMARK 900 RELATED ID: 1EXA   RELATED DB: PDB                                   
REMARK 900 CONTAINS THE SAME PROTEIN COMPLEXED WITH THE RETINOID                
REMARK 900 BMS270394                                                            
REMARK 900 RELATED ID: 1EXX   RELATED DB: PDB                                   
REMARK 900 CONTAINS THE SAME PROTEIN COMPLEXED WITH THE RETINOID                
REMARK 900 BMS270395                                                            
REMARK 900 RELATED ID: 1FCZ   RELATED DB: PDB                                   
REMARK 900 CONTAINS THE SAME PROTEIN COMPLEXED WITH THE RETINOID                
REMARK 900 BMS181156                                                            
REMARK 900 RELATED ID: 1FCY   RELATED DB: PDB                                   
REMARK 900 CONTAINS THE SAME PROTEIN COMPLEXED WITH THE RETINOID CD564          
REMARK 900 RELATED ID: 1FCX   RELATED DB: PDB                                   
REMARK 900 CONTAINS THE SAME PROTEIN COMPLEXED WITH THE RETINOID                
REMARK 900 BMS184394                                                            
REMARK 900 RELATED ID: IGBMC-0078-000   RELATED DB: TARGETDB                    
DBREF  1FD0 A  183   417  UNP    P13631   RARG1_HUMAN    183    417             
SEQRES   1 A  235  SER PRO GLN LEU GLU GLU LEU ILE THR LYS VAL SER LYS          
SEQRES   2 A  235  ALA HIS GLN GLU THR PHE PRO SER LEU CYS GLN LEU GLY          
SEQRES   3 A  235  LYS TYR THR THR ASN SER SER ALA ASP HIS ARG VAL GLN          
SEQRES   4 A  235  LEU ASP LEU GLY LEU TRP ASP LYS PHE SER GLU LEU ALA          
SEQRES   5 A  235  THR LYS CYS ILE ILE LYS ILE VAL GLU PHE ALA LYS ARG          
SEQRES   6 A  235  LEU PRO GLY PHE THR GLY LEU SER ILE ALA ASP GLN ILE          
SEQRES   7 A  235  THR LEU LEU LYS ALA ALA CYS LEU ASP ILE LEU MET LEU          
SEQRES   8 A  235  ARG ILE CYS THR ARG TYR THR PRO GLU GLN ASP THR MET          
SEQRES   9 A  235  THR PHE SER ASP GLY LEU THR LEU ASN ARG THR GLN MET          
SEQRES  10 A  235  HIS ASN ALA GLY PHE GLY PRO LEU THR ASP LEU VAL PHE          
SEQRES  11 A  235  ALA PHE ALA GLY GLN LEU LEU PRO LEU GLU MET ASP ASP          
SEQRES  12 A  235  THR GLU THR GLY LEU LEU SER ALA ILE CYS LEU ILE CYS          
SEQRES  13 A  235  GLY ASP ARG MET ASP LEU GLU GLU PRO GLU LYS VAL ASP          
SEQRES  14 A  235  LYS LEU GLN GLU PRO LEU LEU GLU ALA LEU ARG LEU TYR          
SEQRES  15 A  235  ALA ARG ARG ARG ARG PRO SER GLN PRO TYR MET PHE PRO          
SEQRES  16 A  235  ARG MET LEU MET LYS ILE THR ASP LEU ARG GLY ILE SER          
SEQRES  17 A  235  THR LYS GLY ALA GLU ARG ALA ILE THR LEU LYS MET GLU          
SEQRES  18 A  235  ILE PRO GLY PRO MET PRO PRO LEU ILE ARG GLU MET LEU          
SEQRES  19 A  235  GLU                                                          
HET    254  A 450      41                                                       
HET    LMU  A 451      35                                                       
HETNAM     254 6-[HYDROXYIMINO-(5,5,8,8-TETRAMETHYL-5,6,7,8-                    
HETNAM   2 254  TETRAHYDRO-NAPHTALEN-2-YL)-METHYL]-NAPHTALENE-2-                
HETNAM   3 254  CARBOXYLIC ACID                                                 
HETNAM     LMU DODECYL-ALPHA-D-MALTOSIDE                                        
HETSYN     254 SR11254                                                          
FORMUL   2  254    C26 H27 N O3                                                 
FORMUL   3  LMU    C24 H46 O11                                                  
FORMUL   4  HOH   *331(H2 O)                                                    
HELIX    1   1 PHE A  201  PHE A  201  1                                   1
HELIX    2   2 PHE A  230  PHE A  230  1                                   1
HELIX    3   3 LEU A  233  ALA A  234  1                                   2
HELIX    4   4 CYS A  237  CYS A  237  1                                   1
HELIX    5   5 LEU A  271  LEU A  271  1                                   1
HELIX    6   6 ARG A  274  ILE A  275  1                                   2
SITE     1 AC1 15 PHE A 201  PHE A 230  ALA A 234  CYS A 237                    
SITE     2 AC1 15 LEU A 271  MET A 272  ILE A 275  ARG A 278                    
SITE     3 AC1 15 PHE A 288  SER A 289  GLY A 303  PHE A 304                    
SITE     4 AC1 15 LEU A 400  ILE A 412  HOH A 549                               
SITE     1 AC2 18 LYS A 240  GLU A 243  LEU A 263  CYS A 267                    
SITE     2 AC2 18 ASP A 340  GLN A 354  PRO A 377  LEU A 380                    
SITE     3 AC2 18 ILE A 383  THR A 384  ARG A 387  MET A 415                    
SITE     4 AC2 18 HOH A 561  HOH A 607  HOH A 648  HOH A 688                    
SITE     5 AC2 18 HOH A 747  HOH A 782                                          
CRYST1   59.789   59.789  155.688  90.00  90.00  90.00 P 41 21 2     8          
ORIGX1      1.000000  0.000000  0.000000        0.00000                         
ORIGX2      0.000000  1.000000  0.000000        0.00000                         
ORIGX3      0.000000  0.000000  1.000000        0.00000                         
SCALE1      0.016725  0.000000  0.000000        0.00000                         
SCALE2      0.000000  0.016725  0.000000        0.00000                         
SCALE3      0.000000  0.000000  0.006423        0.00000                         
ATOM      1  N   PHE A 201      32.649  18.260  96.781  1.00 18.72           N
ATOM      2  CA  PHE A 201      32.224  17.513  95.614  1.00 19.35           C
ATOM      3  C   PHE A 201      30.718  17.365  95.576  1.00 20.83           C
ATOM      4  O   PHE A 201      30.205  16.414  96.176  1.00 23.88           O
ATOM      5  CB  PHE A 201      32.882  16.121  95.560  1.00 21.35           C
ATOM      6  CG  PHE A 201      32.771  15.506  94.166  1.00 22.50           C
ATOM      7  CD1 PHE A 201      32.037  14.362  93.966  1.00 26.28           C
ATOM      8  CD2 PHE A 201      33.418  16.084  93.101  1.00 22.74           C
ATOM      9  CE1 PHE A 201      31.947  13.778  92.703  1.00 27.26           C
ATOM     10  CE2 PHE A 201      33.304  15.574  91.849  1.00 24.46           C
ATOM     11  CZ  PHE A 201      32.545  14.425  91.658  1.00 25.14           C
TER      12      PHE A 201
ATOM     13  N   PHE A 230      37.312  22.012  79.883  1.00 19.44           N
ATOM     14  CA  PHE A 230      37.660  20.787  80.648  1.00 18.62           C
ATOM     15  C   PHE A 230      38.863  20.985  81.533  1.00 18.03           C
ATOM     16  O   PHE A 230      38.869  20.651  82.718  1.00 17.71           O
ATOM     17  CB  PHE A 230      37.883  19.705  79.596  1.00 18.10           C
ATOM     18  CG  PHE A 230      38.365  18.400  80.185  1.00 18.19           C
ATOM     19  CD1 PHE A 230      37.507  17.493  80.762  1.00 19.46           C
ATOM     20  CD2 PHE A 230      39.732  18.094  80.142  1.00 19.89           C
ATOM     21  CE1 PHE A 230      38.020  16.339  81.302  1.00 19.70           C
ATOM     22  CE2 PHE A 230      40.224  16.918  80.631  1.00 20.29           C
ATOM     23  CZ  PHE A 230      39.326  15.993  81.166  1.00 20.51           C
TER      24      PHE A 230
ATOM     25  N   LEU A 233      38.042  23.152  84.492  1.00 17.21           N
ATOM     26  CA  LEU A 233      37.325  22.350  85.509  1.00 17.98           C
ATOM     27  C   LEU A 233      38.238  21.384  86.218  1.00 16.72           C
ATOM     28  O   LEU A 233      38.074  21.180  87.429  1.00 17.35           O
ATOM     29  CB  LEU A 233      36.155  21.626  84.860  1.00 17.93           C
ATOM     30  CG  LEU A 233      35.051  22.546  84.383  1.00 19.79           C
ATOM     31  CD1 LEU A 233      34.191  21.854  83.313  1.00 22.07           C
ATOM     32  CD2 LEU A 233      34.232  23.042  85.563  1.00 22.70           C
ATOM     33  N   ALA A 234      39.199  20.804  85.520  1.00 16.69           N
ATOM     34  CA  ALA A 234      40.179  19.924  86.165  1.00 16.20           C
ATOM     35  C   ALA A 234      40.986  20.682  87.203  1.00 15.88           C
ATOM     36  O   ALA A 234      41.168  20.204  88.331  1.00 16.93           O
ATOM     37  CB  ALA A 234      41.057  19.308  85.107  1.00 18.37           C
TER      38      ALA A 234
ATOM     39  N   CYS A 237      38.922  21.231  90.290  1.00 16.98           N
ATOM     40  CA  CYS A 237      38.728  20.018  91.100  1.00 17.40           C
ATOM     41  C   CYS A 237      40.009  19.578  91.798  1.00 16.47           C
ATOM     42  O   CYS A 237      39.957  19.090  92.911  1.00 17.01           O
ATOM     43  CB  CYS A 237      38.187  18.890  90.212  1.00 17.87           C
ATOM     44  SG  CYS A 237      37.491  17.500  91.166  1.00 19.50           S
TER      45      CYS A 237
ATOM     46  N   LEU A 271      40.472  12.214  90.744  1.00 14.50           N
ATOM     47  CA  LEU A 271      39.781  12.838  89.623  1.00 13.91           C
ATOM     48  C   LEU A 271      38.965  11.799  88.846  1.00 14.05           C
ATOM     49  O   LEU A 271      37.773  11.995  88.521  1.00 15.01           O
ATOM     50  CB  LEU A 271      40.732  13.570  88.695  1.00 14.77           C
ATOM     51  CG  LEU A 271      41.265  14.906  89.188  1.00 15.23           C
ATOM     52  CD1 LEU A 271      42.504  15.308  88.413  1.00 17.34           C
ATOM     53  CD2 LEU A 271      40.179  15.973  89.191  1.00 17.86           C
TER      54      LEU A 271
ATOM     55  N   ARG A 274      35.994  10.585  90.861  1.00 14.16           N
ATOM     56  CA  ARG A 274      35.007  11.652  90.952  1.00 14.29           C
ATOM     57  C   ARG A 274      34.218  11.734  89.670  1.00 15.21           C
ATOM     58  O   ARG A 274      32.980  11.735  89.719  1.00 16.29           O
ATOM     59  CB  ARG A 274      35.685  12.974  91.331  1.00 15.58           C
ATOM     60  CG  ARG A 274      36.014  13.144  92.813  1.00 16.90           C
ATOM     61  CD  ARG A 274      36.680  14.476  93.121  1.00 16.81           C
ATOM     62  NE  ARG A 274      36.694  14.620  94.593  1.00 17.63           N
ATOM     63  CZ  ARG A 274      36.555  15.755  95.266  1.00 18.47           C
ATOM     64  NH1 ARG A 274      36.495  16.916  94.666  1.00 19.53           N
ATOM     65  NH2 ARG A 274      36.521  15.752  96.591  1.00 19.82           N
ATOM     66  N   ILE A 275      34.834  11.830  88.514  1.00 15.47           N
ATOM     67  CA  ILE A 275      34.047  12.051  87.297  1.00 16.34           C
ATOM     68  C   ILE A 275      33.190  10.821  87.038  1.00 16.74           C
ATOM     69  O   ILE A 275      32.073  10.939  86.567  1.00 17.12           O
ATOM     70  CB  ILE A 275      34.913  12.454  86.091  1.00 16.90           C
ATOM     71  CG1 ILE A 275      34.040  13.104  84.988  1.00 17.44           C
ATOM     72  CG2 ILE A 275      35.739  11.344  85.534  1.00 17.33           C
ATOM     73  CD1 ILE A 275      33.222  14.353  85.393  1.00 19.57           C
TER      74      ILE A 275
ATOM     75  N   ARG A 278      29.858  10.640  88.488  1.00 17.92           N
ATOM     76  CA  ARG A 278      28.931  11.597  87.891  1.00 17.68           C
ATOM     77  C   ARG A 278      28.430  11.096  86.543  1.00 19.25           C
ATOM     78  O   ARG A 278      27.973  11.880  85.684  1.00 19.15           O
ATOM     79  CB  ARG A 278      29.552  12.994  87.718  1.00 19.17           C
ATOM     80  CG  ARG A 278      29.978  13.697  88.987  1.00 19.10           C
ATOM     81  CD  ARG A 278      28.964  14.728  89.430  1.00 19.95           C
ATOM     82  NE  ARG A 278      29.355  15.552  90.567  1.00 19.73           N
ATOM     83  CZ  ARG A 278      30.268  16.489  90.460  1.00 18.94           C
ATOM     84  NH1 ARG A 278      30.874  16.744  89.308  1.00 21.32           N
ATOM     85  NH2 ARG A 278      30.567  17.186  91.519  1.00 20.87           N
TER      86      ARG A 278
ATOM     87  N   PHE A 288      30.225  17.629  85.374  1.00 17.72           N
ATOM     88  CA  PHE A 288      31.252  18.351  86.128  1.00 18.03           C
ATOM     89  C   PHE A 288      30.601  19.191  87.207  1.00 18.42           C
ATOM     90  O   PHE A 288      29.399  19.325  87.324  1.00 19.52           O
ATOM     91  CB  PHE A 288      32.064  19.205  85.158  1.00 18.42           C
ATOM     92  CG  PHE A 288      32.777  18.344  84.109  1.00 17.56           C
ATOM     93  CD1 PHE A 288      32.156  17.917  82.940  1.00 18.39           C
ATOM     94  CD2 PHE A 288      34.086  17.964  84.368  1.00 18.74           C
ATOM     95  CE1 PHE A 288      32.831  17.114  82.039  1.00 19.81           C
ATOM     96  CE2 PHE A 288      34.763  17.144  83.475  1.00 18.97           C
ATOM     97  CZ  PHE A 288      34.133  16.725  82.302  1.00 19.64           C
ATOM     98  N   SER A 289      31.448  19.777  88.050  1.00 18.93           N
ATOM     99  CA  SER A 289      30.944  20.391  89.287  1.00 19.61           C
ATOM    100  C   SER A 289      30.205  21.704  89.077  1.00 21.83           C
ATOM    101  O   SER A 289      29.589  22.172  90.056  1.00 24.98           O
ATOM    102  CB  SER A 289      32.091  20.540  90.285  1.00 18.75           C
ATOM    103  OG  SER A 289      32.486  19.276  90.828  1.00 19.93           O
TER     104      SER A 289
HETATM  146  O   HOH A 507      34.316  19.730  93.058  1.00 36.94           O
HETATM  147  O   HOH A 524      35.737  21.486  91.463  1.00 21.83           O
HETATM  148  O   HOH A 549      35.576  21.454  88.646  1.00 18.53           O
HETATM  149  O   HOH A 600      33.722  23.630  89.057  1.00 27.44           O
CONECT  105  106  122  123
CONECT  110  109  111  130  131
CONECT  111  106  110
CONECT  140  126  132  142
CONECT  141  127  133  143
CONECT  132  134  138  140
CONECT  133  135  139  141
CONECT  134  112  132
CONECT  135  112  133
CONECT  112  113  117  134  135
CONECT  113  112  114  118  119
CONECT  114  113  115
CONECT  115  114  116
CONECT  116  115  117  120  121
CONECT  106  105  107  111
CONECT  117  112  116  136  137
CONECT  136  117  138
CONECT  137  117  139
CONECT  138  132  136
CONECT  139  133  137
CONECT  118  113
CONECT  119  113
CONECT  120  116
CONECT  121  116
CONECT  107  106  108
CONECT  108  107  109
CONECT  109  108  110  124  125
CONECT  124  109  126
CONECT  125  109  127
CONECT  126  124  128  140
CONECT  127  125  129  141
CONECT  128  126  130
CONECT  129  127  131
CONECT  130  110  128
CONECT  131  110  129
CONECT  142  140  144
CONECT  143  141  145
CONECT  122  105
CONECT  123  105
CONECT  144  142
CONECT  145  143
END
