# Supplementary material for: Scaffold repositioning of spiro-acridine derivatives as fungi chitinase inhibitor by target fishing and in vitro studies
Source: Sci Rep. 2023 May 5;13:7320. doi: 10.1038/s41598-023-33279-9 (PMC10163251; doi:10.1038/s41598-023-33279-9)
Supplement: Supplementary file 2 — Supplementary Information 2. [file 41598_2023_33279_MOESM2_ESM.zip › PDBQT_TARGETS_ALL/1fv9_172.pdb]

HEADER    BLOOD CLOTTING                          19-SEP-00   1FV9              
TITLE     CRYSTAL STRUCTURE OF HUMAN MICROUROKINASE IN COMPLEX WITH 2-AMINO-5-  
TITLE    2 HYDROXY-BENZIMIDAZOLE                                                
COMPND    MOL_ID: 1;                                                            
COMPND   2 MOLECULE: UROKINASE;                                                 
COMPND   3 CHAIN: A;                                                            
COMPND   4 FRAGMENT: B CHAIN (16-243);                                          
COMPND   5 EC: 3.4.21.73;                                                       
COMPND   6 ENGINEERED: YES;                                                     
COMPND   7 MUTATION: YES                                                        
SOURCE    MOL_ID: 1;                                                            
SOURCE   2 ORGANISM_SCIENTIFIC: HOMO SAPIENS;                                   
SOURCE   3 ORGANISM_COMMON: HUMAN;                                              
SOURCE   4 ORGANISM_TAXID: 9606;                                                
SOURCE   5 EXPRESSION_SYSTEM: SPODOPTERA FRUGIPERDA;                            
SOURCE   6 EXPRESSION_SYSTEM_COMMON: FALL ARMYWORM;                             
SOURCE   7 EXPRESSION_SYSTEM_TAXID: 7108;                                       
SOURCE   8 EXPRESSION_SYSTEM_VECTOR: BACULOVIRUS                                
KEYWDS    PLASMINOGEN ACTIVATION, BLOOD CLOTTING                                
EXPDTA    X-RAY DIFFRACTION                                                     
AUTHOR    V.NIENABER                                                            
REVDAT   5   31-JAN-18 1FV9    1       REMARK                                   
REVDAT   4   04-OCT-17 1FV9    1       REMARK                                   
REVDAT   3   24-FEB-09 1FV9    1       VERSN                                    
REVDAT   2   31-MAY-05 1FV9    1       JRNL                                     
REVDAT   1   18-OCT-00 1FV9    0                                                
JRNL        AUTH   P.J.HAJDUK,S.BOYD,D.NETTESHEIM,V.NIENABER,J.SEVERIN,R.SMITH, 
JRNL        AUTH 2 D.DAVIDSON,T.ROCKWAY,S.W.FESIK                               
JRNL        TITL   IDENTIFICATION OF NOVEL INHIBITORS OF UROKINASE VIA          
JRNL        TITL 2 NMR-BASED SCREENING.                                         
JRNL        REF    J.MED.CHEM.                   V.  43  3862 2000              
JRNL        REFN                   ISSN 0022-2623                               
JRNL        PMID   11052791                                                     
JRNL        DOI    10.1021/JM0002228                                            
REMARK   1                                                                      
REMARK   1 REFERENCE 1                                                          
REMARK   1  TITL   RE-ENGINEERING OF HUMAN UROKINASE PROVIDES A SYSTEM FOR      
REMARK   1  TITL 2 STRUCTURE-BASED DRUG DESIGN AT HIGH RESOLUTION AND REVEALS A 
REMARK   1  TITL 3 NOVEL STRUCTURAL SUBSITE                                     
REMARK   1  REF    J.BIOL.CHEM.                  V. 275  7239 2000              
REMARK   1  REFN                   ISSN 0021-9258                               
REMARK   2                                                                      
REMARK   2 RESOLUTION.    3.00 ANGSTROMS.                                       
REMARK   3                                                                      
REMARK   3 REFINEMENT.                                                          
REMARK   3   PROGRAM     : X-PLOR 98.0                                          
REMARK   3   AUTHORS     : BRUNGER                                              
REMARK   3                                                                      
REMARK   3  DATA USED IN REFINEMENT.                                            
REMARK   3   RESOLUTION RANGE HIGH (ANGSTROMS) : 3.00                           
REMARK   3   RESOLUTION RANGE LOW  (ANGSTROMS) : 10.00                          
REMARK   3   DATA CUTOFF            (SIGMA(F)) : 2.000                          
REMARK   3   DATA CUTOFF HIGH         (ABS(F)) : 10000000.000                   
REMARK   3   DATA CUTOFF LOW          (ABS(F)) : 0.0000                         
REMARK   3   COMPLETENESS (WORKING+TEST)   (%) : NULL                           
REMARK   3   NUMBER OF REFLECTIONS             : 2625                           
REMARK   3                                                                      
REMARK   3  FIT TO DATA USED IN REFINEMENT.                                     
REMARK   3   CROSS-VALIDATION METHOD          : NULL                            
REMARK   3   FREE R VALUE TEST SET SELECTION  : RANDOM                          
REMARK   3   R VALUE            (WORKING SET) : 0.248                           
REMARK   3   FREE R VALUE                     : NULL                            
REMARK   3   FREE R VALUE TEST SET SIZE   (%) : NULL                            
REMARK   3   FREE R VALUE TEST SET COUNT      : NULL                            
REMARK   3   ESTIMATED ERROR OF FREE R VALUE  : NULL                            
REMARK   3                                                                      
REMARK   3  FIT IN THE HIGHEST RESOLUTION BIN.                                  
REMARK   3   TOTAL NUMBER OF BINS USED           : 6                            
REMARK   3   BIN RESOLUTION RANGE HIGH       (A) : 3.00                         
REMARK   3   BIN RESOLUTION RANGE LOW        (A) : 3.18                         
REMARK   3   BIN COMPLETENESS (WORKING+TEST) (%) : NULL                         
REMARK   3   REFLECTIONS IN BIN    (WORKING SET) : 460                          
REMARK   3   BIN R VALUE           (WORKING SET) : 0.2510                       
REMARK   3   BIN FREE R VALUE                    : NULL                         
REMARK   3   BIN FREE R VALUE TEST SET SIZE  (%) : NULL                         
REMARK   3   BIN FREE R VALUE TEST SET COUNT     : NULL                         
REMARK   3   ESTIMATED ERROR OF BIN FREE R VALUE : NULL                         
REMARK   3                                                                      
REMARK   3  NUMBER OF NON-HYDROGEN ATOMS USED IN REFINEMENT.                    
REMARK   3   PROTEIN ATOMS            : 1933                                    
REMARK   3   NUCLEIC ACID ATOMS       : 0                                       
REMARK   3   HETEROGEN ATOMS          : 16                                      
REMARK   3   SOLVENT ATOMS            : 0                                       
REMARK   3                                                                      
REMARK   3  B VALUES.                                                           
REMARK   3   FROM WILSON PLOT           (A**2) : NULL                           
REMARK   3   MEAN B VALUE      (OVERALL, A**2) : 11.30                          
REMARK   3   OVERALL ANISOTROPIC B VALUE.                                       
REMARK   3    B11 (A**2) : 0.00000                                              
REMARK   3    B22 (A**2) : 0.00000                                              
REMARK   3    B33 (A**2) : 0.00000                                              
REMARK   3    B12 (A**2) : 0.00000                                              
REMARK   3    B13 (A**2) : 0.00000                                              
REMARK   3    B23 (A**2) : 0.00000                                              
REMARK   3                                                                      
REMARK   3  ESTIMATED COORDINATE ERROR.                                         
REMARK   3   ESD FROM LUZZATI PLOT        (A) : 0.35                            
REMARK   3   ESD FROM SIGMAA              (A) : 0.27                            
REMARK   3   LOW RESOLUTION CUTOFF        (A) : 5.00                            
REMARK   3                                                                      
REMARK   3  CROSS-VALIDATED ESTIMATED COORDINATE ERROR.                         
REMARK   3   ESD FROM C-V LUZZATI PLOT    (A) : NULL                            
REMARK   3   ESD FROM C-V SIGMAA          (A) : NULL                            
REMARK   3                                                                      
REMARK   3  RMS DEVIATIONS FROM IDEAL VALUES.                                   
REMARK   3   BOND LENGTHS                 (A) : 0.026                           
REMARK   3   BOND ANGLES            (DEGREES) : 3.500                           
REMARK   3   DIHEDRAL ANGLES        (DEGREES) : 28.90                           
REMARK   3   IMPROPER ANGLES        (DEGREES) : 2.350                           
REMARK   3                                                                      
REMARK   3  ISOTROPIC THERMAL MODEL : RESTRAINED                                
REMARK   3                                                                      
REMARK   3  ISOTROPIC THERMAL FACTOR RESTRAINTS.    RMS    SIGMA                
REMARK   3   MAIN-CHAIN BOND              (A**2) : 1.670 ; 1.500                
REMARK   3   MAIN-CHAIN ANGLE             (A**2) : 2.480 ; 2.000                
REMARK   3   SIDE-CHAIN BOND              (A**2) : 2.740 ; 2.000                
REMARK   3   SIDE-CHAIN ANGLE             (A**2) : 4.040 ; 2.500                
REMARK   3                                                                      
REMARK   3  NCS MODEL : NULL                                                    
REMARK   3                                                                      
REMARK   3  NCS RESTRAINTS.                         RMS   SIGMA/WEIGHT          
REMARK   3   GROUP  1  POSITIONAL            (A) : NULL  ; NULL                 
REMARK   3   GROUP  1  B-FACTOR           (A**2) : NULL  ; NULL                 
REMARK   3                                                                      
REMARK   3  PARAMETER FILE  1  : NULL                                           
REMARK   3  TOPOLOGY FILE  1   : NULL                                           
REMARK   3                                                                      
REMARK   3  OTHER REFINEMENT REMARKS: NULL                                      
REMARK   4                                                                      
REMARK   4 1FV9 COMPLIES WITH FORMAT V. 3.30, 13-JUL-11                         
REMARK 100                                                                      
REMARK 100 THIS ENTRY HAS BEEN PROCESSED BY RCSB ON 26-SEP-00.                  
REMARK 100 THE DEPOSITION ID IS D_1000011931.                                   
REMARK 200                                                                      
REMARK 200 EXPERIMENTAL DETAILS                                                 
REMARK 200  EXPERIMENT TYPE                : X-RAY DIFFRACTION                  
REMARK 200  DATE OF DATA COLLECTION        : NULL                               
REMARK 200  TEMPERATURE           (KELVIN) : 160                                
REMARK 200  PH                             : NULL                               
REMARK 200  NUMBER OF CRYSTALS USED        : 1                                  
REMARK 200                                                                      
REMARK 200  SYNCHROTRON              (Y/N) : N                                  
REMARK 200  RADIATION SOURCE               : ROTATING ANODE                     
REMARK 200  BEAMLINE                       : NULL                               
REMARK 200  X-RAY GENERATOR MODEL          : RIGAKU                             
REMARK 200  MONOCHROMATIC OR LAUE    (M/L) : M                                  
REMARK 200  WAVELENGTH OR RANGE        (A) : 1.54                               
REMARK 200  MONOCHROMATOR                  : NULL                               
REMARK 200  OPTICS                         : NULL                               
REMARK 200                                                                      
REMARK 200  DETECTOR TYPE                  : IMAGE PLATE                        
REMARK 200  DETECTOR MANUFACTURER          : RIGAKU RAXIS II                    
REMARK 200  INTENSITY-INTEGRATION SOFTWARE : R-AXIS                             
REMARK 200  DATA SCALING SOFTWARE          : SCALEPACK                          
REMARK 200                                                                      
REMARK 200  NUMBER OF UNIQUE REFLECTIONS   : NULL                               
REMARK 200  RESOLUTION RANGE HIGH      (A) : NULL                               
REMARK 200  RESOLUTION RANGE LOW       (A) : NULL                               
REMARK 200  REJECTION CRITERIA  (SIGMA(I)) : NULL                               
REMARK 200                                                                      
REMARK 200 OVERALL.                                                             
REMARK 200  COMPLETENESS FOR RANGE     (%) : NULL                               
REMARK 200  DATA REDUNDANCY                : NULL                               
REMARK 200  R MERGE                    (I) : NULL                               
REMARK 200  R SYM                      (I) : NULL                               
REMARK 200  <I/SIGMA(I)> FOR THE DATA SET  : NULL                               
REMARK 200                                                                      
REMARK 200 IN THE HIGHEST RESOLUTION SHELL.                                     
REMARK 200  HIGHEST RESOLUTION SHELL, RANGE HIGH (A) : NULL                     
REMARK 200  HIGHEST RESOLUTION SHELL, RANGE LOW  (A) : NULL                     
REMARK 200  COMPLETENESS FOR SHELL     (%) : NULL                               
REMARK 200  DATA REDUNDANCY IN SHELL       : NULL                               
REMARK 200  R MERGE FOR SHELL          (I) : NULL                               
REMARK 200  R SYM FOR SHELL            (I) : NULL                               
REMARK 200  <I/SIGMA(I)> FOR SHELL         : NULL                               
REMARK 200                                                                      
REMARK 200 DIFFRACTION PROTOCOL: SINGLE WAVELENGTH                              
REMARK 200 METHOD USED TO DETERMINE THE STRUCTURE: NULL                         
REMARK 200 SOFTWARE USED: AMORE                                                 
REMARK 200 STARTING MODEL: NULL                                                 
REMARK 200                                                                      
REMARK 200 REMARK: NULL                                                         
REMARK 280                                                                      
REMARK 280 CRYSTAL                                                              
REMARK 280 SOLVENT CONTENT, VS   (%): 43.58                                     
REMARK 280 MATTHEWS COEFFICIENT, VM (ANGSTROMS**3/DA): 2.18                     
REMARK 280                                                                      
REMARK 280 CRYSTALLIZATION CONDITIONS: 0.15M LISO4, 20% PEG 4000, SUCCINATE     
REMARK 280  BUFFER, VAPOR DIFFUSION, HANGING DROP, TEMPERATURE 18K,             
REMARK 280  TEMPERATURE 291.0K                                                  
REMARK 290                                                                      
REMARK 290 CRYSTALLOGRAPHIC SYMMETRY                                            
REMARK 290 SYMMETRY OPERATORS FOR SPACE GROUP: P 21 21 21                       
REMARK 290                                                                      
REMARK 290      SYMOP   SYMMETRY                                                
REMARK 290     NNNMMM   OPERATOR                                                
REMARK 290       1555   X,Y,Z                                                   
REMARK 290       2555   -X+1/2,-Y,Z+1/2                                         
REMARK 290       3555   -X,Y+1/2,-Z+1/2                                         
REMARK 290       4555   X+1/2,-Y+1/2,-Z                                         
REMARK 290                                                                      
REMARK 290     WHERE NNN -> OPERATOR NUMBER                                     
REMARK 290           MMM -> TRANSLATION VECTOR                                  
REMARK 290                                                                      
REMARK 290 CRYSTALLOGRAPHIC SYMMETRY TRANSFORMATIONS                            
REMARK 290 THE FOLLOWING TRANSFORMATIONS OPERATE ON THE ATOM/HETATM             
REMARK 290 RECORDS IN THIS ENTRY TO PRODUCE CRYSTALLOGRAPHICALLY                
REMARK 290 RELATED MOLECULES.                                                   
REMARK 290   SMTRY1   1  1.000000  0.000000  0.000000        0.00000            
REMARK 290   SMTRY2   1  0.000000  1.000000  0.000000        0.00000            
REMARK 290   SMTRY3   1  0.000000  0.000000  1.000000        0.00000            
REMARK 290   SMTRY1   2 -1.000000  0.000000  0.000000       27.58000            
REMARK 290   SMTRY2   2  0.000000 -1.000000  0.000000        0.00000            
REMARK 290   SMTRY3   2  0.000000  0.000000  1.000000       41.15000            
REMARK 290   SMTRY1   3 -1.000000  0.000000  0.000000        0.00000            
REMARK 290   SMTRY2   3  0.000000  1.000000  0.000000       26.50000            
REMARK 290   SMTRY3   3  0.000000  0.000000 -1.000000       41.15000            
REMARK 290   SMTRY1   4  1.000000  0.000000  0.000000       27.58000            
REMARK 290   SMTRY2   4  0.000000 -1.000000  0.000000       26.50000            
REMARK 290   SMTRY3   4  0.000000  0.000000 -1.000000        0.00000            
REMARK 290                                                                      
REMARK 290 REMARK: NULL                                                         
REMARK 300                                                                      
REMARK 300 BIOMOLECULE: 1                                                       
REMARK 300 SEE REMARK 350 FOR THE AUTHOR PROVIDED AND/OR PROGRAM                
REMARK 300 GENERATED ASSEMBLY INFORMATION FOR THE STRUCTURE IN                  
REMARK 300 THIS ENTRY. THE REMARK MAY ALSO PROVIDE INFORMATION ON               
REMARK 300 BURIED SURFACE AREA.                                                 
REMARK 350                                                                      
REMARK 350 COORDINATES FOR A COMPLETE MULTIMER REPRESENTING THE KNOWN           
REMARK 350 BIOLOGICALLY SIGNIFICANT OLIGOMERIZATION STATE OF THE                
REMARK 350 MOLECULE CAN BE GENERATED BY APPLYING BIOMT TRANSFORMATIONS          
REMARK 350 GIVEN BELOW.  BOTH NON-CRYSTALLOGRAPHIC AND                          
REMARK 350 CRYSTALLOGRAPHIC OPERATIONS ARE GIVEN.                               
REMARK 350                                                                      
REMARK 350 BIOMOLECULE: 1                                                       
REMARK 350 AUTHOR DETERMINED BIOLOGICAL UNIT: MONOMERIC                         
REMARK 350 APPLY THE FOLLOWING TO CHAINS: A                                     
REMARK 350   BIOMT1   1  1.000000  0.000000  0.000000        0.00000            
REMARK 350   BIOMT2   1  0.000000  1.000000  0.000000        0.00000            
REMARK 350   BIOMT3   1  0.000000  0.000000  1.000000        0.00000            
REMARK 500                                                                      
REMARK 500 GEOMETRY AND STEREOCHEMISTRY                                         
REMARK 500 SUBTOPIC: COVALENT BOND LENGTHS                                      
REMARK 500                                                                      
REMARK 500 THE STEREOCHEMICAL PARAMETERS OF THE FOLLOWING RESIDUES              
REMARK 500 HAVE VALUES WHICH DEVIATE FROM EXPECTED VALUES BY MORE               
REMARK 500 THAN 6*RMSD (M=MODEL NUMBER; RES=RESIDUE NAME; C=CHAIN               
REMARK 500 IDENTIFIER; SSEQ=SEQUENCE NUMBER; I=INSERTION CODE).                 
REMARK 500                                                                      
REMARK 500 STANDARD TABLE:                                                      
REMARK 500 FORMAT: (10X,I3,1X,2(A3,1X,A1,I4,A1,1X,A4,3X),1X,F6.3)               
REMARK 500                                                                      
REMARK 500 EXPECTED VALUES PROTEIN: ENGH AND HUBER, 1999                        
REMARK 500 EXPECTED VALUES NUCLEIC ACID: CLOWNEY ET AL 1996                     
REMARK 500                                                                      
REMARK 500  M RES CSSEQI ATM1   RES CSSEQI ATM2   DEVIATION                     
REMARK 500    SER A  33   CB    SER A  33   OG      0.087                       
REMARK 500    GLU A  78   CG    GLU A  78   CD      0.091                       
REMARK 500    SER A 197   CB    SER A 197   OG     -0.087                       
REMARK 500    ARG A 241   NE    ARG A 241   CZ      0.086                       
REMARK 500                                                                      
REMARK 500 REMARK: NULL                                                         
REMARK 500                                                                      
REMARK 500 GEOMETRY AND STEREOCHEMISTRY                                         
REMARK 500 SUBTOPIC: COVALENT BOND ANGLES                                       
REMARK 500                                                                      
REMARK 500 THE STEREOCHEMICAL PARAMETERS OF THE FOLLOWING RESIDUES              
REMARK 500 HAVE VALUES WHICH DEVIATE FROM EXPECTED VALUES BY MORE               
REMARK 500 THAN 6*RMSD (M=MODEL NUMBER; RES=RESIDUE NAME; C=CHAIN               
REMARK 500 IDENTIFIER; SSEQ=SEQUENCE NUMBER; I=INSERTION CODE).                 
REMARK 500                                                                      
REMARK 500 STANDARD TABLE:                                                      
REMARK 500 FORMAT: (10X,I3,1X,A3,1X,A1,I4,A1,3(1X,A4,2X),12X,F5.1)              
REMARK 500                                                                      
REMARK 500 EXPECTED VALUES PROTEIN: ENGH AND HUBER, 1999                        
REMARK 500 EXPECTED VALUES NUCLEIC ACID: CLOWNEY ET AL 1996                     
REMARK 500                                                                      
REMARK 500  M RES CSSEQI ATM1   ATM2   ATM3                                     
REMARK 500    ARG A  21   NE  -  CZ  -  NH1 ANGL. DEV. =   3.9 DEGREES          
REMARK 500    ARG A  21   NE  -  CZ  -  NH2 ANGL. DEV. =  -3.8 DEGREES          
REMARK 500    ARG A  23   NE  -  CZ  -  NH1 ANGL. DEV. =   3.1 DEGREES          
REMARK 500    ARG A  23   NE  -  CZ  -  NH2 ANGL. DEV. =  -3.8 DEGREES          
REMARK 500    CYS A  30   CA  -  CB  -  SG  ANGL. DEV. =   7.5 DEGREES          
REMARK 500    SER A  36   N   -  CA  -  C   ANGL. DEV. = -16.2 DEGREES          
REMARK 500    CYS A  46   CA  -  CB  -  SG  ANGL. DEV. =  15.3 DEGREES          
REMARK 500    ASP A  55   CA  -  CB  -  CG  ANGL. DEV. =  16.6 DEGREES          
REMARK 500    ARG A  62   NE  -  CZ  -  NH1 ANGL. DEV. =   4.9 DEGREES          
REMARK 500    ARG A  62   NE  -  CZ  -  NH2 ANGL. DEV. =  -5.9 DEGREES          
REMARK 500    SER A  63   CA  -  CB  -  OG  ANGL. DEV. =  24.1 DEGREES          
REMARK 500    GLN A  70   N   -  CA  -  C   ANGL. DEV. =  17.4 DEGREES          
REMARK 500    LEU A  91   CA  -  CB  -  CG  ANGL. DEV. =  28.8 DEGREES          
REMARK 500    LEU A  91   CB  -  CG  -  CD1 ANGL. DEV. = -12.2 DEGREES          
REMARK 500    LEU A  91   CB  -  CG  -  CD2 ANGL. DEV. =  11.2 DEGREES          
REMARK 500    ALA A  92   N   -  CA  -  C   ANGL. DEV. =  16.6 DEGREES          
REMARK 500    ASP A  96   CB  -  CG  -  OD1 ANGL. DEV. =  10.3 DEGREES          
REMARK 500    ASP A  96   CB  -  CG  -  OD2 ANGL. DEV. =  -9.4 DEGREES          
REMARK 500    CYS A 109   CA  -  CB  -  SG  ANGL. DEV. = -11.1 DEGREES          
REMARK 500    ARG A 114   C   -  N   -  CA  ANGL. DEV. =  15.2 DEGREES          
REMARK 500    ARG A 114   NE  -  CZ  -  NH1 ANGL. DEV. =   3.8 DEGREES          
REMARK 500    ARG A 114   NE  -  CZ  -  NH2 ANGL. DEV. =  -3.5 DEGREES          
REMARK 500    ASN A 143   CA  -  CB  -  CG  ANGL. DEV. =  14.3 DEGREES          
REMARK 500    MET A 180   N   -  CA  -  C   ANGL. DEV. = -19.6 DEGREES          
REMARK 500    LEU A 181   CA  -  CB  -  CG  ANGL. DEV. =  14.6 DEGREES          
REMARK 500    GLN A 187   N   -  CA  -  C   ANGL. DEV. =  17.9 DEGREES          
REMARK 500    LYS A 189   N   -  CA  -  C   ANGL. DEV. =  17.6 DEGREES          
REMARK 500    ASP A 196   CA  -  CB  -  CG  ANGL. DEV. =  18.7 DEGREES          
REMARK 500    ASP A 196   CB  -  CG  -  OD1 ANGL. DEV. =  -8.1 DEGREES          
REMARK 500    ARG A 208   NE  -  CZ  -  NH1 ANGL. DEV. =   5.2 DEGREES          
REMARK 500    ARG A 208   NE  -  CZ  -  NH2 ANGL. DEV. =  -5.4 DEGREES          
REMARK 500    ARG A 219   NE  -  CZ  -  NH1 ANGL. DEV. =   4.3 DEGREES          
REMARK 500    ARG A 219   NE  -  CZ  -  NH2 ANGL. DEV. =  -4.9 DEGREES          
REMARK 500    ASP A 225   CB  -  CG  -  OD1 ANGL. DEV. =   9.6 DEGREES          
REMARK 500    ASP A 225   CB  -  CG  -  OD2 ANGL. DEV. = -10.2 DEGREES          
REMARK 500    ARG A 241   NE  -  CZ  -  NH1 ANGL. DEV. =   4.9 DEGREES          
REMARK 500    ARG A 241   NE  -  CZ  -  NH2 ANGL. DEV. =  -4.0 DEGREES          
REMARK 500                                                                      
REMARK 500 REMARK: NULL                                                         
REMARK 500                                                                      
REMARK 500 GEOMETRY AND STEREOCHEMISTRY                                         
REMARK 500 SUBTOPIC: TORSION ANGLES                                             
REMARK 500                                                                      
REMARK 500 TORSION ANGLES OUTSIDE THE EXPECTED RAMACHANDRAN REGIONS:            
REMARK 500 (M=MODEL NUMBER; RES=RESIDUE NAME; C=CHAIN IDENTIFIER;               
REMARK 500 SSEQ=SEQUENCE NUMBER; I=INSERTION CODE).                             
REMARK 500                                                                      
REMARK 500 STANDARD TABLE:                                                      
REMARK 500 FORMAT:(10X,I3,1X,A3,1X,A1,I4,A1,4X,F7.2,3X,F7.2)                    
REMARK 500                                                                      
REMARK 500 EXPECTED VALUES: GJ KLEYWEGT AND TA JONES (1996). PHI/PSI-           
REMARK 500 CHOLOGY: RAMACHANDRAN REVISITED. STRUCTURE 4, 1395 - 1400            
REMARK 500                                                                      
REMARK 500  M RES CSSEQI        PSI       PHI                                   
REMARK 500    ARG A  23       99.35    -64.79                                   
REMARK 500    SER A  25     -155.49     69.81                                   
REMARK 500    VAL A  29      -70.29    -87.42                                   
REMARK 500    SER A  36      147.04   -178.44                                   
REMARK 500    SER A  42     -154.81   -164.09                                   
REMARK 500    GLU A  54       -9.47    -56.98                                   
REMARK 500    LEU A  65      -43.57    -25.72                                   
REMARK 500    ASN A  66       38.41   -141.48                                   
REMARK 500    GLN A  70       94.51    -51.56                                   
REMARK 500    LYS A  84       -6.34    -47.95                                   
REMARK 500    LEU A  91      -66.19     79.01                                   
REMARK 500    ASN A  95       62.18     39.98                                   
REMARK 500    ARG A 103      110.28    177.85                                   
REMARK 500    CYS A 109      175.09    -53.96                                   
REMARK 500    SER A 113     -137.69    -79.62                                   
REMARK 500    ILE A 116       80.64   -152.80                                   
REMARK 500    TYR A 125       54.19     23.72                                   
REMARK 500    CYS A 134     -166.67   -119.27                                   
REMARK 500    TYR A 171     -105.72    -93.73                                   
REMARK 500    ALA A 183      144.19   -171.83                                   
REMARK 500    GLN A 187      159.85    -31.79                                   
REMARK 500    TRP A 188      -22.78     81.69                                   
REMARK 500    ASP A 191      178.02    174.81                                   
REMARK 500    CYS A 193     -159.61   -177.01                                   
REMARK 500    GLN A 206      -20.14     72.84                                   
REMARK 500    LEU A 211       73.18    -64.12                                   
REMARK 500    SER A 216      -56.72   -129.81                                   
REMARK 500    ALA A 222       46.97     76.69                                   
REMARK 500    LYS A 224      109.33    -56.58                                   
REMARK 500    ASP A 225        2.18     95.54                                   
REMARK 500                                                                      
REMARK 500 REMARK: NULL                                                         
REMARK 500                                                                      
REMARK 500 GEOMETRY AND STEREOCHEMISTRY                                         
REMARK 500 SUBTOPIC: NON-CIS, NON-TRANS                                         
REMARK 500                                                                      
REMARK 500 THE FOLLOWING PEPTIDE BONDS DEVIATE SIGNIFICANTLY FROM BOTH          
REMARK 500 CIS AND TRANS CONFORMATION.  CIS BONDS, IF ANY, ARE LISTED           
REMARK 500 ON CISPEP RECORDS.  TRANS IS DEFINED AS 180 +/- 30 AND               
REMARK 500 CIS IS DEFINED AS 0 +/- 30 DEGREES.                                  
REMARK 500                                 MODEL     OMEGA                      
REMARK 500 SER A   25     VAL A   26                 -149.41                    
REMARK 500 PRO A  186     GLN A  187                 -129.31                    
REMARK 500                                                                      
REMARK 500 REMARK: NULL                                                         
REMARK 500                                                                      
REMARK 500 GEOMETRY AND STEREOCHEMISTRY                                         
REMARK 500 SUBTOPIC: PLANAR GROUPS                                              
REMARK 500                                                                      
REMARK 500 PLANAR GROUPS IN THE FOLLOWING RESIDUES HAVE A TOTAL                 
REMARK 500 RMS DISTANCE OF ALL ATOMS FROM THE BEST-FIT PLANE                    
REMARK 500 BY MORE THAN AN EXPECTED VALUE OF 6*RMSD, WITH AN                    
REMARK 500 RMSD 0.02 ANGSTROMS, OR AT LEAST ONE ATOM HAS                        
REMARK 500 AN RMSD GREATER THAN THIS VALUE                                      
REMARK 500 (M=MODEL NUMBER; RES=RESIDUE NAME; C=CHAIN IDENTIFIER;               
REMARK 500 SSEQ=SEQUENCE NUMBER; I=INSERTION CODE).                             
REMARK 500                                                                      
REMARK 500  M RES CSSEQI        RMS     TYPE                                    
REMARK 500    TYR A  56         0.08    SIDE CHAIN                              
REMARK 500                                                                      
REMARK 500 REMARK: NULL                                                         
REMARK 500                                                                      
REMARK 500 GEOMETRY AND STEREOCHEMISTRY                                         
REMARK 500 SUBTOPIC: MAIN CHAIN PLANARITY                                       
REMARK 500                                                                      
REMARK 500 THE FOLLOWING RESIDUES HAVE A PSEUDO PLANARITY                       
REMARK 500 TORSION ANGLE, C(I) - CA(I) - N(I+1) - O(I), GREATER                 
REMARK 500 10.0 DEGREES. (M=MODEL NUMBER; RES=RESIDUE NAME;                     
REMARK 500 C=CHAIN IDENTIFIER; SSEQ=SEQUENCE NUMBER;                            
REMARK 500 I=INSERTION CODE).                                                   
REMARK 500                                                                      
REMARK 500  M RES CSSEQI        ANGLE                                           
REMARK 500    LYS A  53        -14.40                                           
REMARK 500                                                                      
REMARK 500 REMARK: NULL                                                         
REMARK 800                                                                      
REMARK 800 SITE                                                                 
REMARK 800 SITE_IDENTIFIER: AC1                                                 
REMARK 800 EVIDENCE_CODE: SOFTWARE                                              
REMARK 800 SITE_DESCRIPTION: BINDING SITE FOR RESIDUE SO4 A 245                 
REMARK 800                                                                      
REMARK 800 SITE_IDENTIFIER: AC2                                                 
REMARK 800 EVIDENCE_CODE: SOFTWARE                                              
REMARK 800 SITE_DESCRIPTION: BINDING SITE FOR RESIDUE 172 A 246                 
DBREF  1FV9 A    1   244  UNP    P00749   UROK_HUMAN     179    423             
SEQADV 1FV9 ALA A  120  UNP  P00749    CYS   299 CONFLICT                       
SEQRES   1 A  245  ILE ILE GLY GLY GLU PHE THR THR ILE GLU ASN GLN PRO          
SEQRES   2 A  245  TRP PHE ALA ALA ILE TYR ARG ARG HIS ARG GLY GLY SER          
SEQRES   3 A  245  VAL THR TYR VAL CYS GLY GLY SER LEU MET SER PRO CYS          
SEQRES   4 A  245  TRP VAL ILE SER ALA THR HIS CYS PHE ILE ASP TYR PRO          
SEQRES   5 A  245  LYS LYS GLU ASP TYR ILE VAL TYR LEU GLY ARG SER ARG          
SEQRES   6 A  245  LEU ASN SER ASN THR GLN GLY GLU MET LYS PHE GLU VAL          
SEQRES   7 A  245  GLU ASN LEU ILE LEU HIS LYS ASP TYR SER ALA ASP THR          
SEQRES   8 A  245  LEU ALA HIS HIS ASN ASP ILE ALA LEU LEU LYS ILE ARG          
SEQRES   9 A  245  SER LYS GLU GLY ARG CYS ALA GLN PRO SER ARG THR ILE          
SEQRES  10 A  245  GLN THR ILE ALA LEU PRO SER MET TYR ASN ASP PRO GLN          
SEQRES  11 A  245  PHE GLY THR SER CYS GLU ILE THR GLY PHE GLY LYS GLU          
SEQRES  12 A  245  ASN SER THR ASP TYR LEU TYR PRO GLU GLN LEU LYS MET          
SEQRES  13 A  245  THR VAL VAL LYS LEU ILE SER HIS ARG GLU CYS GLN GLN          
SEQRES  14 A  245  PRO HIS TYR TYR GLY SER GLU VAL THR THR LYS MET LEU          
SEQRES  15 A  245  CYS ALA ALA ASP PRO GLN TRP LYS THR ASP SER CYS GLN          
SEQRES  16 A  245  GLY ASP SER GLY GLY PRO LEU VAL CYS SER LEU GLN GLY          
SEQRES  17 A  245  ARG MET THR LEU THR GLY ILE VAL SER TRP GLY ARG GLY          
SEQRES  18 A  245  CYS ALA LEU LYS ASP LYS PRO GLY VAL TYR THR ARG VAL          
SEQRES  19 A  245  SER HIS PHE LEU PRO TRP ILE ARG SER HIS THR                  
HET    SO4  A 245       5                                                       
HET    172  A 246      11                                                       
HETNAM     SO4 SULFATE ION                                                      
HETNAM     172 2-AMINO-5-HYDROXY-BENZIMIDAZOLE                                  
FORMUL   2  SO4    O4 S 2-                                                      
FORMUL   3  172    C7 H7 N3 O                                                   
SHEET    1   1 1 VAL A 215  ALA A 222  0
SHEET    2   2 1 LYS A 226  GLY A 228  0
SHEET    3   3 1 TYR A 230  TYR A 230  0
SSBOND   1 CYS A   30    CYS A   46                          1555   1555  1.95  
SSBOND   2 CYS A   38    CYS A  109                          1555   1555  2.01  
SSBOND   3 CYS A  134    CYS A  203                          1555   1555  2.01  
SSBOND   4 CYS A  166    CYS A  182                          1555   1555  2.04  
SSBOND   5 CYS A  193    CYS A  221                          1555   1555  2.02  
SITE     1 AC1  5 HIS A  45  GLN A 194  GLY A 195  SER A 197                    
SITE     2 AC1  5 172 A 246                                                     
SITE     1 AC2  9 ASP A 191  SER A 192  CYS A 193  GLN A 194                    
SITE     2 AC2  9 VAL A 215  GLY A 218  GLY A 220  GLY A 228                    
SITE     3 AC2  9 SO4 A 245                                                     
CRYST1   55.160   53.000   82.300  90.00  90.00  90.00 P 21 21 21    4          
ORIGX1      1.000000  0.000000  0.000000        0.00000                         
ORIGX2      0.000000  1.000000  0.000000        0.00000                         
ORIGX3      0.000000  0.000000  1.000000        0.00000                         
SCALE1      0.018129  0.000000  0.000000        0.00000                         
SCALE2      0.000000  0.018868  0.000000        0.00000                         
SCALE3      0.000000  0.000000  0.012151        0.00000                         
ATOM      1  N   ASP A 191      12.971  20.426  39.064  1.00  5.40           N
ATOM      2  CA  ASP A 191      13.659  20.178  37.756  1.00  5.31           C
ATOM      3  C   ASP A 191      14.242  18.799  37.687  1.00  4.71           C
ATOM      4  O   ASP A 191      14.276  18.077  38.693  1.00  2.08           O
ATOM      5  CB  ASP A 191      14.807  21.183  37.542  1.00  4.94           C
ATOM      6  CG  ASP A 191      15.262  21.662  36.114  1.00  4.13           C
ATOM      7  OD1 ASP A 191      14.962  20.884  35.175  1.00  4.21           O
ATOM      8  OD2 ASP A 191      15.907  22.747  35.976  1.00  5.77           O
ATOM      9  N   SER A 192      14.833  18.466  36.565  1.00  3.99           N
ATOM     10  CA  SER A 192      15.488  17.182  36.536  1.00  5.03           C
ATOM     11  C   SER A 192      16.960  17.366  36.974  1.00  6.30           C
ATOM     12  O   SER A 192      17.281  18.265  37.761  1.00  2.71           O
ATOM     13  CB  SER A 192      15.396  16.570  35.141  1.00  4.10           C
ATOM     14  OG  SER A 192      14.327  17.320  34.582  1.00  7.61           O
ATOM     15  N   CYS A 193      17.807  16.402  36.630  1.00  6.47           N
ATOM     16  CA  CYS A 193      19.092  16.423  37.247  1.00  4.65           C
ATOM     17  C   CYS A 193      19.783  15.278  36.589  1.00  5.35           C
ATOM     18  O   CYS A 193      19.252  14.747  35.627  1.00  4.53           O
ATOM     19  CB  CYS A 193      18.988  16.145  38.762  1.00  5.65           C
ATOM     20  SG  CYS A 193      20.379  17.021  39.470  1.00  7.06           S
ATOM     21  N   GLN A 194      20.822  14.803  37.249  1.00  4.46           N
ATOM     22  CA  GLN A 194      21.636  13.688  36.887  1.00  7.57           C
ATOM     23  C   GLN A 194      20.965  12.366  37.047  1.00  5.17           C
ATOM     24  O   GLN A 194      20.299  12.151  38.049  1.00  6.42           O
ATOM     25  CB  GLN A 194      22.923  13.681  37.718  1.00 10.40           C
ATOM     26  CG  GLN A 194      24.184  13.321  36.943  1.00 15.06           C
ATOM     27  CD  GLN A 194      25.442  13.928  37.586  1.00 17.18           C
ATOM     28  OE1 GLN A 194      25.524  15.117  37.936  1.00 22.10           O
ATOM     29  NE2 GLN A 194      26.480  13.057  37.686  1.00 20.82           N
ATOM     30  N   GLY A 195      21.310  11.424  36.151  1.00  4.86           N
ATOM     31  CA  GLY A 195      20.774  10.076  36.213  1.00  4.78           C
ATOM     32  C   GLY A 195      19.258  10.097  36.243  1.00  6.71           C
ATOM     33  O   GLY A 195      18.619   9.644  37.189  1.00  6.73           O
TER      34      GLY A 195
ATOM     35  N   SER A 197      18.176  11.189  33.021  1.00  4.68           N
ATOM     36  CA  SER A 197      17.899  11.339  31.609  1.00  2.81           C
ATOM     37  C   SER A 197      17.602   9.959  31.015  1.00  3.24           C
ATOM     38  O   SER A 197      17.985   8.915  31.560  1.00  2.28           O
ATOM     39  CB  SER A 197      19.076  11.986  30.892  1.00  6.04           C
ATOM     40  OG  SER A 197      20.185  11.638  31.541  1.00  6.97           O
TER      41      SER A 197
ATOM     42  N   VAL A 215      14.175  12.800  28.696  1.00  2.17           N
ATOM     43  CA  VAL A 215      15.129  13.774  29.312  1.00  3.08           C
ATOM     44  C   VAL A 215      16.523  13.546  28.799  1.00  5.19           C
ATOM     45  O   VAL A 215      16.995  12.409  28.771  1.00  3.87           O
ATOM     46  CB  VAL A 215      15.152  13.683  30.878  1.00  2.88           C
ATOM     47  CG1 VAL A 215      15.908  14.889  31.470  1.00  2.23           C
ATOM     48  CG2 VAL A 215      13.724  13.623  31.434  1.00  2.73           C
ATOM     49  N   SER A 216      17.243  14.660  28.530  1.00  5.67           N
ATOM     50  CA  SER A 216      18.597  14.646  27.914  1.00  3.64           C
ATOM     51  C   SER A 216      19.794  15.423  28.510  1.00  4.10           C
ATOM     52  O   SER A 216      20.893  14.869  28.629  1.00  2.29           O
ATOM     53  CB  SER A 216      18.473  15.004  26.423  1.00  4.39           C
ATOM     54  OG  SER A 216      19.637  14.874  25.568  1.00  7.34           O
ATOM     55  N   TRP A 217      19.649  16.757  28.684  1.00  2.39           N
ATOM     56  CA  TRP A 217      20.675  17.621  29.295  1.00  4.93           C
ATOM     57  C   TRP A 217      20.108  18.879  29.919  1.00  5.80           C
ATOM     58  O   TRP A 217      18.876  19.049  29.965  1.00  4.77           O
ATOM     59  CB  TRP A 217      21.739  18.008  28.279  1.00  3.96           C
ATOM     60  CG  TRP A 217      21.222  18.642  27.020  1.00  4.51           C
ATOM     61  CD1 TRP A 217      20.568  18.019  25.987  1.00  2.11           C
ATOM     62  CD2 TRP A 217      21.395  19.989  26.613  1.00  2.94           C
ATOM     63  NE1 TRP A 217      20.339  18.858  25.004  1.00  5.31           N
ATOM     64  CE2 TRP A 217      20.822  20.099  25.333  1.00  3.97           C
ATOM     65  CE3 TRP A 217      21.967  21.126  27.195  1.00  2.32           C
ATOM     66  CZ2 TRP A 217      20.807  21.311  24.610  1.00  3.03           C
ATOM     67  CZ3 TRP A 217      21.959  22.344  26.467  1.00  2.84           C
ATOM     68  CH2 TRP A 217      21.379  22.414  25.196  1.00  4.13           C
ATOM     69  N   GLY A 218      21.034  19.781  30.407  1.00  5.97           N
ATOM     70  CA  GLY A 218      20.631  20.997  31.103  1.00  7.19           C
ATOM     71  C   GLY A 218      21.803  21.390  31.970  1.00  5.82           C
ATOM     72  O   GLY A 218      22.728  20.599  32.197  1.00  8.53           O
ATOM     73  N   ARG A 219      21.986  22.677  32.222  1.00  5.76           N
ATOM     74  CA  ARG A 219      23.303  23.140  32.821  1.00  5.89           C
ATOM     75  C   ARG A 219      22.908  23.397  34.229  1.00  6.77           C
ATOM     76  O   ARG A 219      22.042  24.228  34.503  1.00  8.29           O
ATOM     77  CB  ARG A 219      23.812  24.412  32.106  1.00  5.70           C
ATOM     78  CG  ARG A 219      24.730  25.338  32.898  1.00  3.81           C
ATOM     79  CD  ARG A 219      26.097  24.733  33.185  1.00  7.76           C
ATOM     80  NE  ARG A 219      26.450  25.389  34.452  1.00 16.12           N
ATOM     81  CZ  ARG A 219      26.731  24.801  35.682  1.00 16.25           C
ATOM     82  NH1 ARG A 219      26.776  23.430  35.910  1.00 14.73           N
ATOM     83  NH2 ARG A 219      26.774  25.656  36.743  1.00 23.28           N
ATOM     84  N   GLY A 220      23.399  22.541  35.100  1.00  4.17           N
ATOM     85  CA  GLY A 220      22.914  22.492  36.465  1.00  4.66           C
ATOM     86  C   GLY A 220      21.499  21.964  36.514  1.00  3.70           C
ATOM     87  O   GLY A 220      20.829  21.895  35.483  1.00  3.41           O
ATOM     88  N   CYS A 221      21.031  21.737  37.701  1.00  2.21           N
ATOM     89  CA  CYS A 221      19.754  21.232  37.993  1.00  2.76           C
ATOM     90  C   CYS A 221      19.208  22.358  38.837  1.00  2.99           C
ATOM     91  O   CYS A 221      19.849  22.766  39.821  1.00  4.11           O
ATOM     92  CB  CYS A 221      19.872  19.959  38.825  1.00  5.43           C
ATOM     93  SG  CYS A 221      20.698  18.468  38.096  1.00  6.59           S
ATOM     94  N   ALA A 222      18.055  22.959  38.362  1.00  2.79           N
ATOM     95  CA  ALA A 222      17.222  24.032  39.062  1.00  2.39           C
ATOM     96  C   ALA A 222      17.685  25.518  39.107  1.00  4.31           C
ATOM     97  O   ALA A 222      17.651  26.150  40.169  1.00  3.81           O
ATOM     98  CB  ALA A 222      17.020  23.672  40.516  1.00  2.15           C
TER      99      ALA A 222
ATOM    100  N   LYS A 226      18.298  28.348  33.063  1.00  5.15           N
ATOM    101  CA  LYS A 226      18.802  27.100  32.612  1.00  4.50           C
ATOM    102  C   LYS A 226      17.737  26.011  32.543  1.00  4.14           C
ATOM    103  O   LYS A 226      17.562  25.225  33.496  1.00  3.13           O
ATOM    104  CB  LYS A 226      19.942  26.655  33.541  1.00  2.45           C
ATOM    105  CG  LYS A 226      21.195  27.519  33.417  1.00  2.19           C
ATOM    106  CD  LYS A 226      21.439  27.930  31.963  1.00  2.11           C
ATOM    107  CE  LYS A 226      21.959  29.364  31.886  1.00  2.09           C
ATOM    108  NZ  LYS A 226      21.665  30.025  30.626  1.00  4.58           N
ATOM    109  N   PRO A 227      16.908  25.983  31.478  1.00  2.01           N
ATOM    110  CA  PRO A 227      15.916  24.900  31.228  1.00  3.63           C
ATOM    111  C   PRO A 227      16.550  23.530  31.127  1.00  2.39           C
ATOM    112  O   PRO A 227      17.758  23.431  30.908  1.00  2.17           O
ATOM    113  CB  PRO A 227      15.297  25.310  29.902  1.00  4.95           C
ATOM    114  CG  PRO A 227      15.406  26.786  29.917  1.00  4.61           C
ATOM    115  CD  PRO A 227      16.798  27.025  30.448  1.00  3.33           C
ATOM    116  N   GLY A 228      15.748  22.515  31.469  1.00  2.23           N
ATOM    117  CA  GLY A 228      16.087  21.138  31.176  1.00  2.14           C
ATOM    118  C   GLY A 228      15.595  20.947  29.768  1.00  4.02           C
ATOM    119  O   GLY A 228      14.653  21.629  29.365  1.00  2.30           O
TER     120      GLY A 228
ATOM    121  N   TYR A 230      14.691  18.338  26.565  1.00  6.02           N
ATOM    122  CA  TYR A 230      14.151  17.050  26.434  1.00  5.24           C
ATOM    123  C   TYR A 230      14.029  16.836  24.966  1.00  4.56           C
ATOM    124  O   TYR A 230      13.599  17.734  24.250  1.00  3.99           O
ATOM    125  CB  TYR A 230      12.775  17.013  27.083  1.00  2.43           C
ATOM    126  CG  TYR A 230      12.802  17.382  28.543  1.00  3.12           C
ATOM    127  CD1 TYR A 230      12.721  16.409  29.535  1.00  2.26           C
ATOM    128  CD2 TYR A 230      12.973  18.704  28.931  1.00  2.10           C
ATOM    129  CE1 TYR A 230      12.816  16.751  30.885  1.00  2.14           C
ATOM    130  CE2 TYR A 230      13.067  19.051  30.245  1.00  3.21           C
ATOM    131  CZ  TYR A 230      12.990  18.079  31.230  1.00  3.53           C
ATOM    132  OH  TYR A 230      13.086  18.485  32.551  1.00  5.58           O
TER     133      TYR A 230
HETATM  134  S   SO4 A 245      23.200  11.831  32.899  1.00 41.04           S
HETATM  135  O1  SO4 A 245      23.134  10.458  32.375  1.00 43.81           O
HETATM  136  O2  SO4 A 245      23.739  12.718  31.889  1.00 40.44           O
HETATM  137  O3  SO4 A 245      24.018  11.981  34.085  1.00 42.75           O
HETATM  138  O4  SO4 A 245      21.911  12.246  33.341  1.00 40.96           O
CONECT   20   19   93
CONECT   93   20   92
CONECT  135  134
CONECT  136  134
CONECT  137  134
CONECT  138  134
CONECT  134  135  136  137  138
CONECT  139  140  144  149
CONECT  146  145  147  148
CONECT  140  139  141
CONECT  141  140  142  145
CONECT  142  141  143  147
CONECT  143  142  144
CONECT  144  139  143
CONECT  145  141  146
CONECT  147  142  146
CONECT  148  146
CONECT  149  139
END
