# Supplementary material for: Scaffold repositioning of spiro-acridine derivatives as fungi chitinase inhibitor by target fishing and in vitro studies
Source: Sci Rep. 2023 May 5;13:7320. doi: 10.1038/s41598-023-33279-9 (PMC10163251; doi:10.1038/s41598-023-33279-9)
Supplement: Supplementary file 2 — Supplementary Information 2. [file 41598_2023_33279_MOESM2_ESM.zip › PDBQT_TARGETS_ALL/1fvt_106.pdb]

HEADER    TRANSFERASE, CELL CYCLE                 20-SEP-00   1FVT              
TITLE     THE STRUCTURE OF CYCLIN-DEPENDENT KINASE 2 (CDK2) IN COMPLEX WITH AN  
TITLE    2 OXINDOLE INHIBITOR                                                   
COMPND    MOL_ID: 1;                                                            
COMPND   2 MOLECULE: CELL DIVISION PROTEIN KINASE 2;                            
COMPND   3 CHAIN: A;                                                            
COMPND   4 SYNONYM: CDK2, P33 PROTEIN KINASE;                                   
COMPND   5 EC: 2.7.1.37;                                                        
COMPND   6 ENGINEERED: YES                                                      
SOURCE    MOL_ID: 1;                                                            
SOURCE   2 ORGANISM_SCIENTIFIC: HOMO SAPIENS;                                   
SOURCE   3 ORGANISM_COMMON: HUMAN;                                              
SOURCE   4 ORGANISM_TAXID: 9606;                                                
SOURCE   5 EXPRESSION_SYSTEM: ESCHERICHIA COLI;                                 
SOURCE   6 EXPRESSION_SYSTEM_TAXID: 562;                                        
SOURCE   7 EXPRESSION_SYSTEM_VECTOR_TYPE: PLASMID;                              
SOURCE   8 EXPRESSION_SYSTEM_PLASMID: PFASTBAC1 OR PACHLT-A                     
KEYWDS    CYCLIN-DEPENDENT KINASE, OXINDOLE, TRANSFERASE, CELL CYCLE            
EXPDTA    X-RAY DIFFRACTION                                                     
AUTHOR    S.T.DAVIS,B.G.BENSON,H.N.BRAMSON,D.E.CHAPMAN,S.H.DICKERSON,K.M.DOLD,  
AUTHOR   2 D.J.EBERWEIN,M.EDELSTEIN,S.V.FRYE,R.T.GAMPE JR.,R.J.GRIFFIN,         
AUTHOR   3 P.A.HARRIS,A.M.HASSELL,W.D.HOLMES,R.N.HUNTER,V.B.KNICK,K.LACKEY,     
AUTHOR   4 B.LOVEJOY,M.J.LUZZIO,D.MURRAY,P.PARKER,W.J.ROCQUE,L.SHEWCHUK,        
AUTHOR   5 J.M.VEAL,D.H.WALKER,L.K.KUYPER                                       
REVDAT   4   04-OCT-17 1FVT    1       REMARK                                   
REVDAT   3   24-FEB-09 1FVT    1       VERSN                                    
REVDAT   2   01-APR-03 1FVT    1       JRNL                                     
REVDAT   1   17-JAN-01 1FVT    0                                                
JRNL        AUTH   S.T.DAVIS,B.G.BENSON,H.N.BRAMSON,D.E.CHAPMAN,S.H.DICKERSON,  
JRNL        AUTH 2 K.M.DOLD,D.J.EBERWEIN,M.EDELSTEIN,S.V.FRYE,R.T.GAMPE JR,     
JRNL        AUTH 3 R.J.GRIFFIN,P.A.HARRIS,A.M.HASSELL,W.D.HOLMES,R.N.HUNTER,    
JRNL        AUTH 4 V.B.KNICK,K.LACKEY,B.LOVEJOY,M.J.LUZZIO,D.MURRAY,P.PARKER,   
JRNL        AUTH 5 W.J.ROCQUE,L.SHEWCHUK,J.M.VEAL,D.H.WALKER,L.F.KUYPER         
JRNL        TITL   PREVENTION OF CHEMOTHERAPY-INDUCED ALOPECIA IN RATS BY CDK   
JRNL        TITL 2 INHIBITORS.                                                  
JRNL        REF    SCIENCE                       V. 291   134 2001              
JRNL        REFN                   ISSN 0036-8075                               
JRNL        PMID   11141566                                                     
JRNL        DOI    10.1126/SCIENCE.291.5501.134                                 
REMARK   2                                                                      
REMARK   2 RESOLUTION.    2.20 ANGSTROMS.                                       
REMARK   3                                                                      
REMARK   3 REFINEMENT.                                                          
REMARK   3   PROGRAM     : CNS                                                  
REMARK   3   AUTHORS     : BRUNGER,ADAMS,CLORE,DELANO,GROS,GROSSE-              
REMARK   3               : KUNSTLEVE,JIANG,KUSZEWSKI,NILGES,PANNU,              
REMARK   3               : READ,RICE,SIMONSON,WARREN                            
REMARK   3                                                                      
REMARK   3  REFINEMENT TARGET : ENGH & HUBER                                    
REMARK   3                                                                      
REMARK   3  DATA USED IN REFINEMENT.                                            
REMARK   3   RESOLUTION RANGE HIGH (ANGSTROMS) : 2.20                           
REMARK   3   RESOLUTION RANGE LOW  (ANGSTROMS) : 30.00                          
REMARK   3   DATA CUTOFF            (SIGMA(F)) : 0.000                          
REMARK   3   DATA CUTOFF HIGH         (ABS(F)) : NULL                           
REMARK   3   DATA CUTOFF LOW          (ABS(F)) : NULL                           
REMARK   3   COMPLETENESS (WORKING+TEST)   (%) : 87.9                           
REMARK   3   NUMBER OF REFLECTIONS             : 13325                          
REMARK   3                                                                      
REMARK   3  FIT TO DATA USED IN REFINEMENT.                                     
REMARK   3   CROSS-VALIDATION METHOD          : THROUGHOUT                      
REMARK   3   FREE R VALUE TEST SET SELECTION  : RANDOM                          
REMARK   3   R VALUE            (WORKING SET) : 0.232                           
REMARK   3   FREE R VALUE                     : 0.232                           
REMARK   3   FREE R VALUE TEST SET SIZE   (%) : 9.100                           
REMARK   3   FREE R VALUE TEST SET COUNT      : 1219                            
REMARK   3   ESTIMATED ERROR OF FREE R VALUE  : NULL                            
REMARK   3                                                                      
REMARK   3  FIT IN THE HIGHEST RESOLUTION BIN.                                  
REMARK   3   TOTAL NUMBER OF BINS USED           : NULL                         
REMARK   3   BIN RESOLUTION RANGE HIGH       (A) : NULL                         
REMARK   3   BIN RESOLUTION RANGE LOW        (A) : NULL                         
REMARK   3   BIN COMPLETENESS (WORKING+TEST) (%) : NULL                         
REMARK   3   REFLECTIONS IN BIN    (WORKING SET) : NULL                         
REMARK   3   BIN R VALUE           (WORKING SET) : NULL                         
REMARK   3   BIN FREE R VALUE                    : NULL                         
REMARK   3   BIN FREE R VALUE TEST SET SIZE  (%) : NULL                         
REMARK   3   BIN FREE R VALUE TEST SET COUNT     : NULL                         
REMARK   3   ESTIMATED ERROR OF BIN FREE R VALUE : NULL                         
REMARK   3                                                                      
REMARK   3  NUMBER OF NON-HYDROGEN ATOMS USED IN REFINEMENT.                    
REMARK   3   PROTEIN ATOMS            : 2260                                    
REMARK   3   NUCLEIC ACID ATOMS       : 0                                       
REMARK   3   HETEROGEN ATOMS          : 23                                      
REMARK   3   SOLVENT ATOMS            : 81                                      
REMARK   3                                                                      
REMARK   3  B VALUES.                                                           
REMARK   3   FROM WILSON PLOT           (A**2) : 19.70                          
REMARK   3   MEAN B VALUE      (OVERALL, A**2) : NULL                           
REMARK   3   OVERALL ANISOTROPIC B VALUE.                                       
REMARK   3    B11 (A**2) : NULL                                                 
REMARK   3    B22 (A**2) : NULL                                                 
REMARK   3    B33 (A**2) : NULL                                                 
REMARK   3    B12 (A**2) : NULL                                                 
REMARK   3    B13 (A**2) : NULL                                                 
REMARK   3    B23 (A**2) : NULL                                                 
REMARK   3                                                                      
REMARK   3  ESTIMATED COORDINATE ERROR.                                         
REMARK   3   ESD FROM LUZZATI PLOT        (A) : NULL                            
REMARK   3   ESD FROM SIGMAA              (A) : NULL                            
REMARK   3   LOW RESOLUTION CUTOFF        (A) : NULL                            
REMARK   3                                                                      
REMARK   3  CROSS-VALIDATED ESTIMATED COORDINATE ERROR.                         
REMARK   3   ESD FROM C-V LUZZATI PLOT    (A) : NULL                            
REMARK   3   ESD FROM C-V SIGMAA          (A) : NULL                            
REMARK   3                                                                      
REMARK   3  RMS DEVIATIONS FROM IDEAL VALUES.                                   
REMARK   3   BOND LENGTHS                 (A) : 0.009                           
REMARK   3   BOND ANGLES            (DEGREES) : 1.400                           
REMARK   3   DIHEDRAL ANGLES        (DEGREES) : NULL                            
REMARK   3   IMPROPER ANGLES        (DEGREES) : NULL                            
REMARK   3                                                                      
REMARK   3  ISOTROPIC THERMAL MODEL : NULL                                      
REMARK   3                                                                      
REMARK   3  ISOTROPIC THERMAL FACTOR RESTRAINTS.    RMS    SIGMA                
REMARK   3   MAIN-CHAIN BOND              (A**2) : NULL  ; NULL                 
REMARK   3   MAIN-CHAIN ANGLE             (A**2) : NULL  ; NULL                 
REMARK   3   SIDE-CHAIN BOND              (A**2) : NULL  ; NULL                 
REMARK   3   SIDE-CHAIN ANGLE             (A**2) : NULL  ; NULL                 
REMARK   3                                                                      
REMARK   3  BULK SOLVENT MODELING.                                              
REMARK   3   METHOD USED : NULL                                                 
REMARK   3   KSOL        : NULL                                                 
REMARK   3   BSOL        : NULL                                                 
REMARK   3                                                                      
REMARK   3  NCS MODEL : NULL                                                    
REMARK   3                                                                      
REMARK   3  NCS RESTRAINTS.                         RMS   SIGMA/WEIGHT          
REMARK   3   GROUP  1  POSITIONAL            (A) : NULL  ; NULL                 
REMARK   3   GROUP  1  B-FACTOR           (A**2) : NULL  ; NULL                 
REMARK   3                                                                      
REMARK   3  PARAMETER FILE  1  : NULL                                           
REMARK   3  TOPOLOGY FILE  1   : NULL                                           
REMARK   3                                                                      
REMARK   3  OTHER REFINEMENT REMARKS: NULL                                      
REMARK   4                                                                      
REMARK   4 1FVT COMPLIES WITH FORMAT V. 3.30, 13-JUL-11                         
REMARK 100                                                                      
REMARK 100 THIS ENTRY HAS BEEN PROCESSED BY RCSB ON 03-OCT-00.                  
REMARK 100 THE DEPOSITION ID IS D_1000011943.                                   
REMARK 200                                                                      
REMARK 200 EXPERIMENTAL DETAILS                                                 
REMARK 200  EXPERIMENT TYPE                : X-RAY DIFFRACTION                  
REMARK 200  DATE OF DATA COLLECTION        : 11-APR-97                          
REMARK 200  TEMPERATURE           (KELVIN) : 300                                
REMARK 200  PH                             : 7.5                                
REMARK 200  NUMBER OF CRYSTALS USED        : 1                                  
REMARK 200                                                                      
REMARK 200  SYNCHROTRON              (Y/N) : N                                  
REMARK 200  RADIATION SOURCE               : ROTATING ANODE                     
REMARK 200  BEAMLINE                       : NULL                               
REMARK 200  X-RAY GENERATOR MODEL          : RIGAKU                             
REMARK 200  MONOCHROMATIC OR LAUE    (M/L) : M                                  
REMARK 200  WAVELENGTH OR RANGE        (A) : 1.5418                             
REMARK 200  MONOCHROMATOR                  : NULL                               
REMARK 200  OPTICS                         : NULL                               
REMARK 200                                                                      
REMARK 200  DETECTOR TYPE                  : IMAGE PLATE                        
REMARK 200  DETECTOR MANUFACTURER          : RIGAKU RAXIS II                    
REMARK 200  INTENSITY-INTEGRATION SOFTWARE : R-AXIS                             
REMARK 200  DATA SCALING SOFTWARE          : SCALEPACK                          
REMARK 200                                                                      
REMARK 200  NUMBER OF UNIQUE REFLECTIONS   : 13325                              
REMARK 200  RESOLUTION RANGE HIGH      (A) : 2.200                              
REMARK 200  RESOLUTION RANGE LOW       (A) : 28.000                             
REMARK 200  REJECTION CRITERIA  (SIGMA(I)) : 0.000                              
REMARK 200                                                                      
REMARK 200 OVERALL.                                                             
REMARK 200  COMPLETENESS FOR RANGE     (%) : 87.9                               
REMARK 200  DATA REDUNDANCY                : 11.00                              
REMARK 200  R MERGE                    (I) : 0.07100                            
REMARK 200  R SYM                      (I) : NULL                               
REMARK 200  <I/SIGMA(I)> FOR THE DATA SET  : 41.2000                            
REMARK 200                                                                      
REMARK 200 IN THE HIGHEST RESOLUTION SHELL.                                     
REMARK 200  HIGHEST RESOLUTION SHELL, RANGE HIGH (A) : 2.20                     
REMARK 200  HIGHEST RESOLUTION SHELL, RANGE LOW  (A) : 2.34                     
REMARK 200  COMPLETENESS FOR SHELL     (%) : 87.0                               
REMARK 200  DATA REDUNDANCY IN SHELL       : 7.80                               
REMARK 200  R MERGE FOR SHELL          (I) : 0.21700                            
REMARK 200  R SYM FOR SHELL            (I) : NULL                               
REMARK 200  <I/SIGMA(I)> FOR SHELL         : NULL                               
REMARK 200                                                                      
REMARK 200 DIFFRACTION PROTOCOL: SINGLE WAVELENGTH                              
REMARK 200 METHOD USED TO DETERMINE THE STRUCTURE: NULL                         
REMARK 200 SOFTWARE USED: X-PLOR                                                
REMARK 200 STARTING MODEL: NULL                                                 
REMARK 200                                                                      
REMARK 200 REMARK: NULL                                                         
REMARK 280                                                                      
REMARK 280 CRYSTAL                                                              
REMARK 280 SOLVENT CONTENT, VS   (%): 41.74                                     
REMARK 280 MATTHEWS COEFFICIENT, VM (ANGSTROMS**3/DA): 2.11                     
REMARK 280                                                                      
REMARK 280 CRYSTALLIZATION CONDITIONS: 10% PEG 3340, PH 7.5, VAPOR DIFFUSION,   
REMARK 280  HANGING DROP, TEMPERATURE 295K                                      
REMARK 290                                                                      
REMARK 290 CRYSTALLOGRAPHIC SYMMETRY                                            
REMARK 290 SYMMETRY OPERATORS FOR SPACE GROUP: P 21 21 21                       
REMARK 290                                                                      
REMARK 290      SYMOP   SYMMETRY                                                
REMARK 290     NNNMMM   OPERATOR                                                
REMARK 290       1555   X,Y,Z                                                   
REMARK 290       2555   -X+1/2,-Y,Z+1/2                                         
REMARK 290       3555   -X,Y+1/2,-Z+1/2                                         
REMARK 290       4555   X+1/2,-Y+1/2,-Z                                         
REMARK 290                                                                      
REMARK 290     WHERE NNN -> OPERATOR NUMBER                                     
REMARK 290           MMM -> TRANSLATION VECTOR                                  
REMARK 290                                                                      
REMARK 290 CRYSTALLOGRAPHIC SYMMETRY TRANSFORMATIONS                            
REMARK 290 THE FOLLOWING TRANSFORMATIONS OPERATE ON THE ATOM/HETATM             
REMARK 290 RECORDS IN THIS ENTRY TO PRODUCE CRYSTALLOGRAPHICALLY                
REMARK 290 RELATED MOLECULES.                                                   
REMARK 290   SMTRY1   1  1.000000  0.000000  0.000000        0.00000            
REMARK 290   SMTRY2   1  0.000000  1.000000  0.000000        0.00000            
REMARK 290   SMTRY3   1  0.000000  0.000000  1.000000        0.00000            
REMARK 290   SMTRY1   2 -1.000000  0.000000  0.000000       27.07100            
REMARK 290   SMTRY2   2  0.000000 -1.000000  0.000000        0.00000            
REMARK 290   SMTRY3   2  0.000000  0.000000  1.000000       36.46650            
REMARK 290   SMTRY1   3 -1.000000  0.000000  0.000000        0.00000            
REMARK 290   SMTRY2   3  0.000000  1.000000  0.000000       36.35550            
REMARK 290   SMTRY3   3  0.000000  0.000000 -1.000000       36.46650            
REMARK 290   SMTRY1   4  1.000000  0.000000  0.000000       27.07100            
REMARK 290   SMTRY2   4  0.000000 -1.000000  0.000000       36.35550            
REMARK 290   SMTRY3   4  0.000000  0.000000 -1.000000        0.00000            
REMARK 290                                                                      
REMARK 290 REMARK: NULL                                                         
REMARK 300                                                                      
REMARK 300 BIOMOLECULE: 1                                                       
REMARK 300 SEE REMARK 350 FOR THE AUTHOR PROVIDED AND/OR PROGRAM                
REMARK 300 GENERATED ASSEMBLY INFORMATION FOR THE STRUCTURE IN                  
REMARK 300 THIS ENTRY. THE REMARK MAY ALSO PROVIDE INFORMATION ON               
REMARK 300 BURIED SURFACE AREA.                                                 
REMARK 350                                                                      
REMARK 350 COORDINATES FOR A COMPLETE MULTIMER REPRESENTING THE KNOWN           
REMARK 350 BIOLOGICALLY SIGNIFICANT OLIGOMERIZATION STATE OF THE                
REMARK 350 MOLECULE CAN BE GENERATED BY APPLYING BIOMT TRANSFORMATIONS          
REMARK 350 GIVEN BELOW.  BOTH NON-CRYSTALLOGRAPHIC AND                          
REMARK 350 CRYSTALLOGRAPHIC OPERATIONS ARE GIVEN.                               
REMARK 350                                                                      
REMARK 350 BIOMOLECULE: 1                                                       
REMARK 350 AUTHOR DETERMINED BIOLOGICAL UNIT: MONOMERIC                         
REMARK 350 APPLY THE FOLLOWING TO CHAINS: A                                     
REMARK 350   BIOMT1   1  1.000000  0.000000  0.000000        0.00000            
REMARK 350   BIOMT2   1  0.000000  1.000000  0.000000        0.00000            
REMARK 350   BIOMT3   1  0.000000  0.000000  1.000000        0.00000            
REMARK 465                                                                      
REMARK 465 MISSING RESIDUES                                                     
REMARK 465 THE FOLLOWING RESIDUES WERE NOT LOCATED IN THE                       
REMARK 465 EXPERIMENT. (M=MODEL NUMBER; RES=RESIDUE NAME; C=CHAIN               
REMARK 465 IDENTIFIER; SSSEQ=SEQUENCE NUMBER; I=INSERTION CODE.)                
REMARK 465                                                                      
REMARK 465   M RES C SSSEQI                                                     
REMARK 465     LEU A    37                                                      
REMARK 465     ASP A    38                                                      
REMARK 465     THR A    39                                                      
REMARK 465     GLU A    40                                                      
REMARK 465     THR A    41                                                      
REMARK 465     GLU A    42                                                      
REMARK 465     GLY A    43                                                      
REMARK 465     VAL A   154                                                      
REMARK 465     PRO A   155                                                      
REMARK 465     VAL A   156                                                      
REMARK 465     ARG A   157                                                      
REMARK 465     THR A   158                                                      
REMARK 465     TYR A   159                                                      
REMARK 465     THR A   160                                                      
REMARK 465     HIS A   161                                                      
REMARK 465     GLU A   162                                                      
REMARK 470                                                                      
REMARK 470 MISSING ATOM                                                         
REMARK 470 THE FOLLOWING RESIDUES HAVE MISSING ATOMS (M=MODEL NUMBER;           
REMARK 470 RES=RESIDUE NAME; C=CHAIN IDENTIFIER; SSEQ=SEQUENCE NUMBER;          
REMARK 470 I=INSERTION CODE):                                                   
REMARK 470   M RES CSSEQI  ATOMS                                                
REMARK 470     LEU A  25    CG   CD1  CD2                                       
REMARK 470     ARG A  36    CG   CD   NE   CZ   NH1  NH2                        
REMARK 500                                                                      
REMARK 500 GEOMETRY AND STEREOCHEMISTRY                                         
REMARK 500 SUBTOPIC: TORSION ANGLES                                             
REMARK 500                                                                      
REMARK 500 TORSION ANGLES OUTSIDE THE EXPECTED RAMACHANDRAN REGIONS:            
REMARK 500 (M=MODEL NUMBER; RES=RESIDUE NAME; C=CHAIN IDENTIFIER;               
REMARK 500 SSEQ=SEQUENCE NUMBER; I=INSERTION CODE).                             
REMARK 500                                                                      
REMARK 500 STANDARD TABLE:                                                      
REMARK 500 FORMAT:(10X,I3,1X,A3,1X,A1,I4,A1,4X,F7.2,3X,F7.2)                    
REMARK 500                                                                      
REMARK 500 EXPECTED VALUES: GJ KLEYWEGT AND TA JONES (1996). PHI/PSI-           
REMARK 500 CHOLOGY: RAMACHANDRAN REVISITED. STRUCTURE 4, 1395 - 1400            
REMARK 500                                                                      
REMARK 500  M RES CSSEQI        PSI       PHI                                   
REMARK 500    LYS A   6       98.85    -55.64                                   
REMARK 500    LEU A  25      -81.29    -56.31                                   
REMARK 500    LEU A  58       85.44    -65.81                                   
REMARK 500    HIS A  71       75.96   -117.91                                   
REMARK 500    ARG A 126      -21.25     73.21                                   
REMARK 500    TYR A 179       63.81   -105.44                                   
REMARK 500    SER A 181     -168.09   -114.25                                   
REMARK 500                                                                      
REMARK 500 REMARK: NULL                                                         
REMARK 800                                                                      
REMARK 800 SITE                                                                 
REMARK 800 SITE_IDENTIFIER: AC1                                                 
REMARK 800 EVIDENCE_CODE: SOFTWARE                                              
REMARK 800 SITE_DESCRIPTION: BINDING SITE FOR RESIDUE 106 A 299                 
DBREF  1FVT A    1   298  UNP    P24941   CDK2_HUMAN       1    298             
SEQRES   1 A  298  MET GLU ASN PHE GLN LYS VAL GLU LYS ILE GLY GLU GLY          
SEQRES   2 A  298  THR TYR GLY VAL VAL TYR LYS ALA ARG ASN LYS LEU THR          
SEQRES   3 A  298  GLY GLU VAL VAL ALA LEU LYS LYS ILE ARG LEU ASP THR          
SEQRES   4 A  298  GLU THR GLU GLY VAL PRO SER THR ALA ILE ARG GLU ILE          
SEQRES   5 A  298  SER LEU LEU LYS GLU LEU ASN HIS PRO ASN ILE VAL LYS          
SEQRES   6 A  298  LEU LEU ASP VAL ILE HIS THR GLU ASN LYS LEU TYR LEU          
SEQRES   7 A  298  VAL PHE GLU PHE LEU HIS GLN ASP LEU LYS LYS PHE MET          
SEQRES   8 A  298  ASP ALA SER ALA LEU THR GLY ILE PRO LEU PRO LEU ILE          
SEQRES   9 A  298  LYS SER TYR LEU PHE GLN LEU LEU GLN GLY LEU ALA PHE          
SEQRES  10 A  298  CYS HIS SER HIS ARG VAL LEU HIS ARG ASP LEU LYS PRO          
SEQRES  11 A  298  GLN ASN LEU LEU ILE ASN THR GLU GLY ALA ILE LYS LEU          
SEQRES  12 A  298  ALA ASP PHE GLY LEU ALA ARG ALA PHE GLY VAL PRO VAL          
SEQRES  13 A  298  ARG THR TYR THR HIS GLU VAL VAL THR LEU TRP TYR ARG          
SEQRES  14 A  298  ALA PRO GLU ILE LEU LEU GLY CYS LYS TYR TYR SER THR          
SEQRES  15 A  298  ALA VAL ASP ILE TRP SER LEU GLY CYS ILE PHE ALA GLU          
SEQRES  16 A  298  MET VAL THR ARG ARG ALA LEU PHE PRO GLY ASP SER GLU          
SEQRES  17 A  298  ILE ASP GLN LEU PHE ARG ILE PHE ARG THR LEU GLY THR          
SEQRES  18 A  298  PRO ASP GLU VAL VAL TRP PRO GLY VAL THR SER MET PRO          
SEQRES  19 A  298  ASP TYR LYS PRO SER PHE PRO LYS TRP ALA ARG GLN ASP          
SEQRES  20 A  298  PHE SER LYS VAL VAL PRO PRO LEU ASP GLU ASP GLY ARG          
SEQRES  21 A  298  SER LEU LEU SER GLN MET LEU HIS TYR ASP PRO ASN LYS          
SEQRES  22 A  298  ARG ILE SER ALA LYS ALA ALA LEU ALA HIS PRO PHE PHE          
SEQRES  23 A  298  GLN ASP VAL THR LYS PRO VAL PRO HIS LEU ARG LEU              
HET    106  A 299      23                                                       
HETNAM     106 4-(5-BROMO-2-OXO-2H-INDOL-3-YLAZO)-BENZENESULFONAMIDE            
FORMUL   2  106    C14 H9 BR N4 O3 S                                            
FORMUL   3  HOH   *81(H2 O)                                                     
HELIX    1   1 LYS A   89  LYS A   89  1                                   1
SHEET    1   1 1 ILE A  10  ILE A  10  0
SHEET    2   2 1 VAL A  18  VAL A  18  0
SHEET    3   3 1 ALA A  31  ALA A  31  0
SHEET    4   4 1 LYS A  33  LYS A  33  0
SHEET    5   5 1 PHE A  80  GLU A  81  0
SHEET    6   6 1 GLN A  85  ASP A  86  0
SHEET    7   7 1 LEU A 134  LEU A 134  0
CISPEP   1 PRO A  253    PRO A  254          0         0.02                     
SITE     1 AC1 13 ILE A  10  ALA A  31  VAL A  64  PHE A  80                    
SITE     2 AC1 13 GLU A  81  PHE A  82  LEU A  83  HIS A  84                    
SITE     3 AC1 13 GLN A  85  ASP A  86  LYS A  89  LEU A 134                    
SITE     4 AC1 13 ASP A 145                                                     
CRYST1   54.142   72.711   72.933  90.00  90.00  90.00 P 21 21 21    4          
ORIGX1      1.000000  0.000000  0.000000        0.00000                         
ORIGX2      0.000000  1.000000  0.000000        0.00000                         
ORIGX3      0.000000  0.000000  1.000000        0.00000                         
SCALE1      0.018470  0.000000  0.000000        0.00000                         
SCALE2      0.000000  0.013753  0.000000        0.00000                         
SCALE3      0.000000  0.000000  0.013711        0.00000                         
ATOM      1  N   ILE A  10      41.248  14.314  -6.474  1.00 59.46           N
ATOM      2  CA  ILE A  10      40.160  13.401  -6.797  1.00 60.08           C
ATOM      3  C   ILE A  10      40.249  12.068  -6.071  1.00 60.89           C
ATOM      4  O   ILE A  10      39.235  11.520  -5.643  1.00 61.12           O
ATOM      5  CB  ILE A  10      40.108  13.121  -8.310  1.00 59.88           C
ATOM      6  CG1 ILE A  10      39.890  14.425  -9.078  1.00 59.94           C
ATOM      7  CG2 ILE A  10      38.997  12.137  -8.614  1.00 60.26           C
ATOM      8  CD1 ILE A  10      38.587  15.130  -8.742  1.00 59.66           C
TER       9      ILE A  10
ATOM     10  N   VAL A  18      45.625  11.238  -7.607  1.00 47.20           N
ATOM     11  CA  VAL A  18      45.019  11.723  -8.834  1.00 44.21           C
ATOM     12  C   VAL A  18      44.385  13.074  -8.550  1.00 42.31           C
ATOM     13  O   VAL A  18      43.684  13.251  -7.548  1.00 40.99           O
ATOM     14  CB  VAL A  18      43.929  10.759  -9.344  1.00 44.39           C
ATOM     15  CG1 VAL A  18      43.341  11.282 -10.647  1.00 44.32           C
ATOM     16  CG2 VAL A  18      44.513   9.371  -9.541  1.00 43.94           C
TER      17      VAL A  18
ATOM     18  N   ALA A  31      42.792  14.736 -15.807  1.00 31.93           N
ATOM     19  CA  ALA A  31      43.049  14.019 -14.573  1.00 32.35           C
ATOM     20  C   ALA A  31      44.561  13.884 -14.515  1.00 33.63           C
ATOM     21  O   ALA A  31      45.173  13.270 -15.395  1.00 33.04           O
ATOM     22  CB  ALA A  31      42.389  12.650 -14.597  1.00 31.10           C
TER      23      ALA A  31
ATOM     24  N   LYS A  33      47.793  12.400 -12.755  1.00 40.89           N
ATOM     25  CA  LYS A  33      48.242  11.323 -11.879  1.00 43.08           C
ATOM     26  C   LYS A  33      49.719  11.514 -11.527  1.00 44.50           C
ATOM     27  O   LYS A  33      50.604  11.335 -12.366  1.00 44.08           O
ATOM     28  CB  LYS A  33      48.041   9.962 -12.556  1.00 43.66           C
ATOM     29  CG  LYS A  33      48.026   8.773 -11.593  1.00 44.99           C
ATOM     30  CD  LYS A  33      47.867   7.444 -12.338  1.00 46.46           C
ATOM     31  CE  LYS A  33      47.551   6.290 -11.383  1.00 47.22           C
ATOM     32  NZ  LYS A  33      48.506   6.210 -10.232  1.00 47.82           N
TER      33      LYS A  33
ATOM     34  N   VAL A  64      40.003   4.879 -20.818  1.00 28.80           N
ATOM     35  CA  VAL A  64      40.312   6.252 -20.454  1.00 29.86           C
ATOM     36  C   VAL A  64      41.601   6.608 -21.184  1.00 30.95           C
ATOM     37  O   VAL A  64      42.628   5.951 -21.017  1.00 31.22           O
ATOM     38  CB  VAL A  64      40.505   6.400 -18.934  1.00 29.79           C
ATOM     39  CG1 VAL A  64      40.930   7.821 -18.597  1.00 28.72           C
ATOM     40  CG2 VAL A  64      39.198   6.064 -18.216  1.00 29.81           C
TER      41      VAL A  64
ATOM     42  N   PHE A  80      45.555  12.103 -18.015  1.00 30.78           N
ATOM     43  CA  PHE A  80      44.486  11.327 -18.633  1.00 29.20           C
ATOM     44  C   PHE A  80      43.263  12.208 -18.866  1.00 28.02           C
ATOM     45  O   PHE A  80      43.154  13.299 -18.294  1.00 26.73           O
ATOM     46  CB  PHE A  80      44.048  10.172 -17.723  1.00 29.70           C
ATOM     47  CG  PHE A  80      45.115   9.144 -17.447  1.00 29.71           C
ATOM     48  CD1 PHE A  80      45.970   9.281 -16.356  1.00 30.10           C
ATOM     49  CD2 PHE A  80      45.230   8.010 -18.249  1.00 29.64           C
ATOM     50  CE1 PHE A  80      46.930   8.291 -16.061  1.00 30.29           C
ATOM     51  CE2 PHE A  80      46.180   7.019 -17.967  1.00 29.76           C
ATOM     52  CZ  PHE A  80      47.032   7.159 -16.870  1.00 29.54           C
ATOM     53  N   GLU A  81      42.342  11.725 -19.698  1.00 27.40           N
ATOM     54  CA  GLU A  81      41.109  12.456 -19.948  1.00 27.33           C
ATOM     55  C   GLU A  81      40.354  12.375 -18.625  1.00 27.00           C
ATOM     56  O   GLU A  81      40.567  11.455 -17.832  1.00 26.75           O
ATOM     57  CB  GLU A  81      40.280  11.800 -21.058  1.00 27.19           C
ATOM     58  CG  GLU A  81      39.683  10.452 -20.693  1.00 28.01           C
ATOM     59  CD  GLU A  81      38.772   9.885 -21.781  1.00 28.46           C
ATOM     60  OE1 GLU A  81      37.667  10.422 -21.995  1.00 29.23           O
ATOM     61  OE2 GLU A  81      39.163   8.900 -22.429  1.00 29.29           O
ATOM     62  N   PHE A  82      39.465  13.329 -18.395  1.00 27.02           N
ATOM     63  CA  PHE A  82      38.707  13.383 -17.156  1.00 27.10           C
ATOM     64  C   PHE A  82      37.232  12.984 -17.306  1.00 27.21           C
ATOM     65  O   PHE A  82      36.561  13.382 -18.263  1.00 26.84           O
ATOM     66  CB  PHE A  82      38.807  14.802 -16.585  1.00 26.65           C
ATOM     67  CG  PHE A  82      37.952  15.032 -15.374  1.00 27.64           C
ATOM     68  CD1 PHE A  82      38.432  14.744 -14.095  1.00 27.29           C
ATOM     69  CD2 PHE A  82      36.649  15.512 -15.513  1.00 26.19           C
ATOM     70  CE1 PHE A  82      37.624  14.928 -12.972  1.00 27.56           C
ATOM     71  CE2 PHE A  82      35.841  15.696 -14.409  1.00 26.95           C
ATOM     72  CZ  PHE A  82      36.325  15.403 -13.128  1.00 27.40           C
ATOM     73  N   LEU A  83      36.749  12.177 -16.363  1.00 27.36           N
ATOM     74  CA  LEU A  83      35.349  11.766 -16.326  1.00 28.57           C
ATOM     75  C   LEU A  83      34.896  12.159 -14.933  1.00 29.35           C
ATOM     76  O   LEU A  83      35.687  12.107 -13.990  1.00 29.20           O
ATOM     77  CB  LEU A  83      35.190  10.261 -16.569  1.00 28.99           C
ATOM     78  CG  LEU A  83      35.163   9.897 -18.062  1.00 29.46           C
ATOM     79  CD1 LEU A  83      36.581   9.884 -18.606  1.00 30.35           C
ATOM     80  CD2 LEU A  83      34.522   8.530 -18.270  1.00 30.10           C
ATOM     81  N   HIS A  84      33.632  12.551 -14.795  1.00 29.79           N
ATOM     82  CA  HIS A  84      33.128  13.033 -13.510  1.00 30.87           C
ATOM     83  C   HIS A  84      32.763  12.063 -12.396  1.00 30.90           C
ATOM     84  O   HIS A  84      32.648  12.476 -11.247  1.00 30.36           O
ATOM     85  CB  HIS A  84      31.926  13.955 -13.742  1.00 31.59           C
ATOM     86  CG  HIS A  84      32.266  15.203 -14.492  1.00 32.31           C
ATOM     87  ND1 HIS A  84      32.434  15.226 -15.860  1.00 31.57           N
ATOM     88  CD2 HIS A  84      32.532  16.458 -14.057  1.00 32.22           C
ATOM     89  CE1 HIS A  84      32.793  16.441 -16.236  1.00 32.72           C
ATOM     90  NE2 HIS A  84      32.861  17.207 -15.161  1.00 32.80           N
ATOM     91  N   GLN A  85      32.588  10.787 -12.707  1.00 31.26           N
ATOM     92  CA  GLN A  85      32.191   9.856 -11.665  1.00 31.76           C
ATOM     93  C   GLN A  85      32.674   8.426 -11.894  1.00 31.02           C
ATOM     94  O   GLN A  85      32.835   7.995 -13.039  1.00 31.36           O
ATOM     95  CB  GLN A  85      30.662   9.887 -11.565  1.00 32.09           C
ATOM     96  CG  GLN A  85      30.090   9.231 -10.327  1.00 34.61           C
ATOM     97  CD  GLN A  85      28.609   9.510 -10.170  1.00 35.47           C
ATOM     98  OE1 GLN A  85      27.779   8.609 -10.292  1.00 37.05           O
ATOM     99  NE2 GLN A  85      28.270  10.770  -9.906  1.00 35.26           N
ATOM    100  N   ASP A  86      32.927   7.699 -10.805  1.00 30.90           N
ATOM    101  CA  ASP A  86      33.341   6.305 -10.921  1.00 30.10           C
ATOM    102  C   ASP A  86      32.141   5.413 -10.612  1.00 29.75           C
ATOM    103  O   ASP A  86      31.149   5.870 -10.032  1.00 29.08           O
ATOM    104  CB  ASP A  86      34.518   5.976  -9.991  1.00 30.62           C
ATOM    105  CG  ASP A  86      34.192   6.151  -8.513  1.00 31.36           C
ATOM    106  OD1 ASP A  86      33.133   5.678  -8.049  1.00 31.58           O
ATOM    107  OD2 ASP A  86      35.024   6.750  -7.804  1.00 32.42           O
TER     108      ASP A  86
ATOM    109  N   LYS A  89      30.921   5.099  -6.784  1.00 32.54           N
ATOM    110  CA  LYS A  89      30.029   6.139  -6.285  1.00 33.73           C
ATOM    111  C   LYS A  89      28.633   5.983  -6.878  1.00 33.29           C
ATOM    112  O   LYS A  89      27.632   6.150  -6.182  1.00 33.38           O
ATOM    113  CB  LYS A  89      30.561   7.534  -6.623  1.00 35.31           C
ATOM    114  CG  LYS A  89      29.600   8.646  -6.192  1.00 38.14           C
ATOM    115  CD  LYS A  89      30.235  10.028  -6.247  1.00 41.02           C
ATOM    116  CE  LYS A  89      29.355  11.059  -5.539  1.00 42.97           C
ATOM    117  NZ  LYS A  89      30.038  12.384  -5.370  1.00 44.36           N
TER     118      LYS A  89
ATOM    119  N   LEU A 134      35.045   4.450 -14.863  1.00 24.69           N
ATOM    120  CA  LEU A 134      34.502   5.805 -14.938  1.00 24.84           C
ATOM    121  C   LEU A 134      33.314   5.910 -15.891  1.00 25.06           C
ATOM    122  O   LEU A 134      33.280   5.260 -16.943  1.00 23.61           O
ATOM    123  CB  LEU A 134      35.603   6.776 -15.378  1.00 24.70           C
ATOM    124  CG  LEU A 134      36.900   6.665 -14.562  1.00 26.05           C
ATOM    125  CD1 LEU A 134      37.961   7.610 -15.128  1.00 26.77           C
ATOM    126  CD2 LEU A 134      36.619   6.996 -13.095  1.00 26.84           C
TER     127      LEU A 134
ATOM    128  N   ALA A 144      39.900   2.621 -16.470  1.00 30.35           N
ATOM    129  CA  ALA A 144      41.003   3.503 -16.103  1.00 32.08           C
ATOM    130  C   ALA A 144      42.123   2.679 -15.467  1.00 33.91           C
ATOM    131  O   ALA A 144      41.862   1.630 -14.877  1.00 32.86           O
ATOM    132  CB  ALA A 144      40.513   4.566 -15.124  1.00 30.94           C
ATOM    133  N   ASP A 145      43.359   3.166 -15.581  1.00 37.17           N
ATOM    134  CA  ASP A 145      44.541   2.487 -15.031  1.00 41.17           C
ATOM    135  C   ASP A 145      45.000   1.243 -15.784  1.00 43.22           C
ATOM    136  O   ASP A 145      45.839   0.493 -15.289  1.00 43.51           O
ATOM    137  CB  ASP A 145      44.317   2.092 -13.572  1.00 42.18           C
ATOM    138  CG  ASP A 145      44.893   3.095 -12.607  1.00 43.45           C
ATOM    139  OD1 ASP A 145      45.740   3.905 -13.039  1.00 44.86           O
ATOM    140  OD2 ASP A 145      44.515   3.068 -11.414  1.00 43.65           O
TER     141      ASP A 145
HETATM  165  O   HOH A 341      43.197   4.644 -18.293  1.00 49.31           O
HETATM  166  O   HOH A 343      38.944   6.767  -9.075  1.00 43.74           O
CONECT  153  146
CONECT  155  154  156  160
CONECT  143  142  144  151
CONECT  156  155  157
CONECT  157  156  158
CONECT  158  157  159  161
CONECT  159  158  160
CONECT  160  155  159
CONECT  144  143  150  152
CONECT  145  146  150
CONECT  146  145  147  153
CONECT  147  146  148
CONECT  148  147  149
CONECT  149  142  148  150
CONECT  150  144  145  149
CONECT  142  143  149
CONECT  152  144  154
CONECT  154  152  155
CONECT  164  161
CONECT  151  143
CONECT  162  161
CONECT  163  161
CONECT  161  158  162  163  164
END
