# Supplementary material for: Scaffold repositioning of spiro-acridine derivatives as fungi chitinase inhibitor by target fishing and in vitro studies
Source: Sci Rep. 2023 May 5;13:7320. doi: 10.1038/s41598-023-33279-9 (PMC10163251; doi:10.1038/s41598-023-33279-9)
Supplement: Supplementary file 2 — Supplementary Information 2. [file 41598_2023_33279_MOESM2_ESM.zip › PDBQT_TARGETS_ALL/1fzo_MPD.pdb]

HEADER    IMMUNE SYSTEM                           03-OCT-00   1FZO              
TITLE     MHC CLASS I NATURAL MUTANT H-2KBM8 HEAVY CHAIN COMPLEXED WITH BETA-2  
TITLE    2 MICROGLOBULIN AND SENDAI VIRUS NUCLEOPROTEIN                         
COMPND    MOL_ID: 1;                                                            
COMPND   2 MOLECULE: H-2 CLASS I HISTOCOMPATIBILITY ANTIGEN, K-B ALPHA CHAIN;   
COMPND   3 CHAIN: A;                                                            
COMPND   4 FRAGMENT: EXTRACELLULAR DOMAIN;                                      
COMPND   5 ENGINEERED: YES;                                                     
COMPND   6 MUTATION: YES;                                                       
COMPND   7 MOL_ID: 2;                                                           
COMPND   8 MOLECULE: PROTEIN (BETA-2-MICROGLOBULIN);                            
COMPND   9 CHAIN: B;                                                            
COMPND  10 ENGINEERED: YES;                                                     
COMPND  11 MOL_ID: 3;                                                           
COMPND  12 MOLECULE: PROTEIN (NUCLEOCAPSID PROTEIN);                            
COMPND  13 CHAIN: P;                                                            
COMPND  14 FRAGMENT: RESIDUES 324-332;                                          
COMPND  15 SYNONYM: SEV9;                                                       
COMPND  16 ENGINEERED: YES                                                      
SOURCE    MOL_ID: 1;                                                            
SOURCE   2 ORGANISM_SCIENTIFIC: MUS MUSCULUS;                                   
SOURCE   3 ORGANISM_COMMON: HOUSE MOUSE;                                        
SOURCE   4 ORGANISM_TAXID: 10090;                                               
SOURCE   5 EXPRESSION_SYSTEM: DROSOPHILA MELANOGASTER;                          
SOURCE   6 EXPRESSION_SYSTEM_COMMON: FRUIT FLY;                                 
SOURCE   7 EXPRESSION_SYSTEM_TAXID: 7227;                                       
SOURCE   8 MOL_ID: 2;                                                           
SOURCE   9 ORGANISM_SCIENTIFIC: MUS MUSCULUS;                                   
SOURCE  10 ORGANISM_COMMON: HOUSE MOUSE;                                        
SOURCE  11 ORGANISM_TAXID: 10090;                                               
SOURCE  12 EXPRESSION_SYSTEM: DROSOPHILA MELANOGASTER;                          
SOURCE  13 EXPRESSION_SYSTEM_COMMON: FRUIT FLY;                                 
SOURCE  14 EXPRESSION_SYSTEM_TAXID: 7227;                                       
SOURCE  15 MOL_ID: 3;                                                           
SOURCE  16 SYNTHETIC: YES;                                                      
SOURCE  17 OTHER_DETAILS: THE PEPTIDE WAS CHEMICALLY SYNTHESIZED. THE SEQUENCE  
SOURCE  18 OF THE PEPTIDE IS FOUND NATURALLY IN SENDAI VIRUS.                   
KEYWDS    MAJOR HISTOCOMPATIBILITY COMPLEX PEPTIDE-MHC, IMMUNE SYSTEM           
EXPDTA    X-RAY DIFFRACTION                                                     
AUTHOR    M.G.RUDOLPH,J.A.SPEIR,A.BRUNMARK,N.MATTSSON,M.R.JACKSON,P.A.PETERSON, 
AUTHOR   2 L.TEYTON,I.A.WILSON                                                  
REVDAT   4   13-JUL-11 1FZO    1       VERSN                                    
REVDAT   3   24-FEB-09 1FZO    1       VERSN                                    
REVDAT   2   01-APR-03 1FZO    1       JRNL                                     
REVDAT   1   28-MAR-01 1FZO    0                                                
JRNL        AUTH   M.G.RUDOLPH,J.A.SPEIR,A.BRUNMARK,N.MATTSSON,M.R.JACKSON,     
JRNL        AUTH 2 P.A.PETERSON,L.TEYTON,I.A.WILSON                             
JRNL        TITL   THE CRYSTAL STRUCTURES OF K(BM1) AND K(BM8) REVEAL THAT      
JRNL        TITL 2 SUBTLE CHANGES IN THE PEPTIDE ENVIRONMENT IMPACT             
JRNL        TITL 3 THERMOSTABILITY AND ALLOREACTIVITY.                          
JRNL        REF    IMMUNITY                      V.  14   231 2001              
JRNL        REFN                   ISSN 1074-7613                               
JRNL        PMID   11290333                                                     
JRNL        DOI    10.1016/S1074-7613(01)00105-4                                
REMARK   2                                                                      
REMARK   2 RESOLUTION.    1.80 ANGSTROMS.                                       
REMARK   3                                                                      
REMARK   3 REFINEMENT.                                                          
REMARK   3   PROGRAM     : CNS 1.0                                              
REMARK   3   AUTHORS     : BRUNGER,ADAMS,CLORE,DELANO,GROS,GROSSE-              
REMARK   3               : KUNSTLEVE,JIANG,KUSZEWSKI,NILGES,PANNU,              
REMARK   3               : READ,RICE,SIMONSON,WARREN                            
REMARK   3                                                                      
REMARK   3  REFINEMENT TARGET : ENGH & HUBER                                    
REMARK   3                                                                      
REMARK   3  DATA USED IN REFINEMENT.                                            
REMARK   3   RESOLUTION RANGE HIGH (ANGSTROMS) : 1.80                           
REMARK   3   RESOLUTION RANGE LOW  (ANGSTROMS) : 19.90                          
REMARK   3   DATA CUTOFF            (SIGMA(F)) : 0.000                          
REMARK   3   DATA CUTOFF HIGH         (ABS(F)) : 100134178.820                  
REMARK   3   DATA CUTOFF LOW          (ABS(F)) : 0.0000                         
REMARK   3   COMPLETENESS (WORKING+TEST)   (%) : 89.5                           
REMARK   3   NUMBER OF REFLECTIONS             : 45593                          
REMARK   3                                                                      
REMARK   3  FIT TO DATA USED IN REFINEMENT.                                     
REMARK   3   CROSS-VALIDATION METHOD          : THROUGHOUT                      
REMARK   3   FREE R VALUE TEST SET SELECTION  : RANDOM                          
REMARK   3   R VALUE            (WORKING SET) : 0.197                           
REMARK   3   FREE R VALUE                     : 0.211                           
REMARK   3   FREE R VALUE TEST SET SIZE   (%) : 7.600                           
REMARK   3   FREE R VALUE TEST SET COUNT      : 3473                            
REMARK   3   ESTIMATED ERROR OF FREE R VALUE  : 0.004                           
REMARK   3                                                                      
REMARK   3  FIT IN THE HIGHEST RESOLUTION BIN.                                  
REMARK   3   TOTAL NUMBER OF BINS USED           : 6                            
REMARK   3   BIN RESOLUTION RANGE HIGH       (A) : 1.80                         
REMARK   3   BIN RESOLUTION RANGE LOW        (A) : 1.91                         
REMARK   3   BIN COMPLETENESS (WORKING+TEST) (%) : 85.00                        
REMARK   3   REFLECTIONS IN BIN    (WORKING SET) : 6525                         
REMARK   3   BIN R VALUE           (WORKING SET) : 0.2450                       
REMARK   3   BIN FREE R VALUE                    : 0.2580                       
REMARK   3   BIN FREE R VALUE TEST SET SIZE  (%) : 7.90                         
REMARK   3   BIN FREE R VALUE TEST SET COUNT     : 558                          
REMARK   3   ESTIMATED ERROR OF BIN FREE R VALUE : 0.011                        
REMARK   3                                                                      
REMARK   3  NUMBER OF NON-HYDROGEN ATOMS USED IN REFINEMENT.                    
REMARK   3   PROTEIN ATOMS            : 3118                                    
REMARK   3   NUCLEIC ACID ATOMS       : 0                                       
REMARK   3   HETEROGEN ATOMS          : 67                                      
REMARK   3   SOLVENT ATOMS            : 352                                     
REMARK   3                                                                      
REMARK   3  B VALUES.                                                           
REMARK   3   FROM WILSON PLOT           (A**2) : 16.00                          
REMARK   3   MEAN B VALUE      (OVERALL, A**2) : 26.20                          
REMARK   3   OVERALL ANISOTROPIC B VALUE.                                       
REMARK   3    B11 (A**2) : -1.53000                                             
REMARK   3    B22 (A**2) : 1.98000                                              
REMARK   3    B33 (A**2) : -0.44000                                             
REMARK   3    B12 (A**2) : 0.00000                                              
REMARK   3    B13 (A**2) : 0.00000                                              
REMARK   3    B23 (A**2) : 0.00000                                              
REMARK   3                                                                      
REMARK   3  ESTIMATED COORDINATE ERROR.                                         
REMARK   3   ESD FROM LUZZATI PLOT        (A) : 0.20                            
REMARK   3   ESD FROM SIGMAA              (A) : 0.15                            
REMARK   3   LOW RESOLUTION CUTOFF        (A) : 5.00                            
REMARK   3                                                                      
REMARK   3  CROSS-VALIDATED ESTIMATED COORDINATE ERROR.                         
REMARK   3   ESD FROM C-V LUZZATI PLOT    (A) : 0.22                            
REMARK   3   ESD FROM C-V SIGMAA          (A) : 0.17                            
REMARK   3                                                                      
REMARK   3  RMS DEVIATIONS FROM IDEAL VALUES.                                   
REMARK   3   BOND LENGTHS                 (A) : 0.008                           
REMARK   3   BOND ANGLES            (DEGREES) : 1.50                            
REMARK   3   DIHEDRAL ANGLES        (DEGREES) : 25.50                           
REMARK   3   IMPROPER ANGLES        (DEGREES) : 1.20                            
REMARK   3                                                                      
REMARK   3  ISOTROPIC THERMAL MODEL : RESTRAINED                                
REMARK   3                                                                      
REMARK   3  ISOTROPIC THERMAL FACTOR RESTRAINTS.    RMS    SIGMA                
REMARK   3   MAIN-CHAIN BOND              (A**2) : 0.950 ; 1.500                
REMARK   3   MAIN-CHAIN ANGLE             (A**2) : 1.570 ; 2.000                
REMARK   3   SIDE-CHAIN BOND              (A**2) : 1.560 ; 2.000                
REMARK   3   SIDE-CHAIN ANGLE             (A**2) : 2.480 ; 2.500                
REMARK   3                                                                      
REMARK   3  BULK SOLVENT MODELING.                                              
REMARK   3   METHOD USED : FLAT MODEL                                           
REMARK   3   KSOL        : 0.40                                                 
REMARK   3   BSOL        : 48.96                                                
REMARK   3                                                                      
REMARK   3  NCS MODEL : NULL                                                    
REMARK   3                                                                      
REMARK   3  NCS RESTRAINTS.                         RMS   SIGMA/WEIGHT          
REMARK   3   GROUP  1  POSITIONAL            (A) : NULL  ; NULL                 
REMARK   3   GROUP  1  B-FACTOR           (A**2) : NULL  ; NULL                 
REMARK   3                                                                      
REMARK   3  PARAMETER FILE  1  : PROTEIN_REP.PARAM                              
REMARK   3  PARAMETER FILE  2  : WATER_REP.PARAM                                
REMARK   3  PARAMETER FILE  3  : CARBOHYDRATE.PARAM                             
REMARK   3  PARAMETER FILE  4  : ION.PARAM                                      
REMARK   3  PARAMETER FILE  5  : LIGAND.PAR                                     
REMARK   3  PARAMETER FILE  6  : NULL                                           
REMARK   3  TOPOLOGY FILE  1   : PROTEIN.TOP                                    
REMARK   3  TOPOLOGY FILE  2   : WATER.TOP                                      
REMARK   3  TOPOLOGY FILE  3   : CARBOHYDRATE.TOP                               
REMARK   3  TOPOLOGY FILE  4   : LIGAND.TOP                                     
REMARK   3  TOPOLOGY FILE  5   : ION.TOP                                        
REMARK   3  TOPOLOGY FILE  6   : NULL                                           
REMARK   3                                                                      
REMARK   3  OTHER REFINEMENT REMARKS: NULL                                      
REMARK   4                                                                      
REMARK   4 1FZO COMPLIES WITH FORMAT V. 3.15, 01-DEC-08                         
REMARK 100                                                                      
REMARK 100 THIS ENTRY HAS BEEN PROCESSED BY RCSB ON 10-OCT-00.                  
REMARK 100 THE RCSB ID CODE IS RCSB012050.                                      
REMARK 200                                                                      
REMARK 200 EXPERIMENTAL DETAILS                                                 
REMARK 200  EXPERIMENT TYPE                : X-RAY DIFFRACTION                  
REMARK 200  DATE OF DATA COLLECTION        : NULL                               
REMARK 200  TEMPERATURE           (KELVIN) : 100                                
REMARK 200  PH                             : 6.40                               
REMARK 200  NUMBER OF CRYSTALS USED        : 1                                  
REMARK 200                                                                      
REMARK 200  SYNCHROTRON              (Y/N) : Y                                  
REMARK 200  RADIATION SOURCE               : APS                                
REMARK 200  BEAMLINE                       : 19-ID                              
REMARK 200  X-RAY GENERATOR MODEL          : NULL                               
REMARK 200  MONOCHROMATIC OR LAUE    (M/L) : M                                  
REMARK 200  WAVELENGTH OR RANGE        (A) : NULL                               
REMARK 200  MONOCHROMATOR                  : NULL                               
REMARK 200  OPTICS                         : NULL                               
REMARK 200                                                                      
REMARK 200  DETECTOR TYPE                  : CCD                                
REMARK 200  DETECTOR MANUFACTURER          : CUSTOM-MADE                        
REMARK 200  INTENSITY-INTEGRATION SOFTWARE : DENZO                              
REMARK 200  DATA SCALING SOFTWARE          : SCALEPACK                          
REMARK 200                                                                      
REMARK 200  NUMBER OF UNIQUE REFLECTIONS   : 47714                              
REMARK 200  RESOLUTION RANGE HIGH      (A) : 1.800                              
REMARK 200  RESOLUTION RANGE LOW       (A) : 19.900                             
REMARK 200  REJECTION CRITERIA  (SIGMA(I)) : 2.400                              
REMARK 200                                                                      
REMARK 200 OVERALL.                                                             
REMARK 200  COMPLETENESS FOR RANGE     (%) : 93.8                               
REMARK 200  DATA REDUNDANCY                : 4.200                              
REMARK 200  R MERGE                    (I) : 0.07400                            
REMARK 200  R SYM                      (I) : NULL                               
REMARK 200  <I/SIGMA(I)> FOR THE DATA SET  : 21.9000                            
REMARK 200                                                                      
REMARK 200 IN THE HIGHEST RESOLUTION SHELL.                                     
REMARK 200  HIGHEST RESOLUTION SHELL, RANGE HIGH (A) : 1.80                     
REMARK 200  HIGHEST RESOLUTION SHELL, RANGE LOW  (A) : 1.82                     
REMARK 200  COMPLETENESS FOR SHELL     (%) : 95.4                               
REMARK 200  DATA REDUNDANCY IN SHELL       : 4.10                               
REMARK 200  R MERGE FOR SHELL          (I) : 0.49400                            
REMARK 200  R SYM FOR SHELL            (I) : NULL                               
REMARK 200  <I/SIGMA(I)> FOR SHELL         : 2.400                              
REMARK 200                                                                      
REMARK 200 DIFFRACTION PROTOCOL: SINGLE WAVELENGTH                              
REMARK 200 METHOD USED TO DETERMINE THE STRUCTURE: CNS, DONE BY RIGID BODY      
REMARK 200  REFINEMENT OF STARTING MODEL.                                       
REMARK 200 SOFTWARE USED: CNS                                                   
REMARK 200 STARTING MODEL: PDB-ENTRY 2VAA WITHOUT PEPTIDE, WATER, AND MUTATED   
REMARK 200  SIDE CHAINS TRUNCATED TO ALANINE.                                   
REMARK 200                                                                      
REMARK 200 REMARK: NULL                                                         
REMARK 280                                                                      
REMARK 280 CRYSTAL                                                              
REMARK 280 SOLVENT CONTENT, VS   (%): 58.00                                     
REMARK 280 MATTHEWS COEFFICIENT, VM (ANGSTROMS**3/DA): 3.00                     
REMARK 280                                                                      
REMARK 280 CRYSTALLIZATION CONDITIONS: K/NA PHOSPHATE, MPD , PH 6.40, VAPOR     
REMARK 280  DIFFUSION, SITTING DROP, TEMPERATURE 290K                           
REMARK 290                                                                      
REMARK 290 CRYSTALLOGRAPHIC SYMMETRY                                            
REMARK 290 SYMMETRY OPERATORS FOR SPACE GROUP: P 21 21 2                        
REMARK 290                                                                      
REMARK 290      SYMOP   SYMMETRY                                                
REMARK 290     NNNMMM   OPERATOR                                                
REMARK 290       1555   X,Y,Z                                                   
REMARK 290       2555   -X,-Y,Z                                                 
REMARK 290       3555   -X+1/2,Y+1/2,-Z                                         
REMARK 290       4555   X+1/2,-Y+1/2,-Z                                         
REMARK 290                                                                      
REMARK 290     WHERE NNN -> OPERATOR NUMBER                                     
REMARK 290           MMM -> TRANSLATION VECTOR                                  
REMARK 290                                                                      
REMARK 290 CRYSTALLOGRAPHIC SYMMETRY TRANSFORMATIONS                            
REMARK 290 THE FOLLOWING TRANSFORMATIONS OPERATE ON THE ATOM/HETATM             
REMARK 290 RECORDS IN THIS ENTRY TO PRODUCE CRYSTALLOGRAPHICALLY                
REMARK 290 RELATED MOLECULES.                                                   
REMARK 290   SMTRY1   1  1.000000  0.000000  0.000000        0.00000            
REMARK 290   SMTRY2   1  0.000000  1.000000  0.000000        0.00000            
REMARK 290   SMTRY3   1  0.000000  0.000000  1.000000        0.00000            
REMARK 290   SMTRY1   2 -1.000000  0.000000  0.000000        0.00000            
REMARK 290   SMTRY2   2  0.000000 -1.000000  0.000000        0.00000            
REMARK 290   SMTRY3   2  0.000000  0.000000  1.000000        0.00000            
REMARK 290   SMTRY1   3 -1.000000  0.000000  0.000000       68.15500            
REMARK 290   SMTRY2   3  0.000000  1.000000  0.000000       43.67500            
REMARK 290   SMTRY3   3  0.000000  0.000000 -1.000000        0.00000            
REMARK 290   SMTRY1   4  1.000000  0.000000  0.000000       68.15500            
REMARK 290   SMTRY2   4  0.000000 -1.000000  0.000000       43.67500            
REMARK 290   SMTRY3   4  0.000000  0.000000 -1.000000        0.00000            
REMARK 290                                                                      
REMARK 290 REMARK: NULL                                                         
REMARK 300                                                                      
REMARK 300 BIOMOLECULE: 1                                                       
REMARK 300 SEE REMARK 350 FOR THE AUTHOR PROVIDED AND/OR PROGRAM                
REMARK 300 GENERATED ASSEMBLY INFORMATION FOR THE STRUCTURE IN                  
REMARK 300 THIS ENTRY. THE REMARK MAY ALSO PROVIDE INFORMATION ON               
REMARK 300 BURIED SURFACE AREA.                                                 
REMARK 350                                                                      
REMARK 350 COORDINATES FOR A COMPLETE MULTIMER REPRESENTING THE KNOWN           
REMARK 350 BIOLOGICALLY SIGNIFICANT OLIGOMERIZATION STATE OF THE                
REMARK 350 MOLECULE CAN BE GENERATED BY APPLYING BIOMT TRANSFORMATIONS          
REMARK 350 GIVEN BELOW.  BOTH NON-CRYSTALLOGRAPHIC AND                          
REMARK 350 CRYSTALLOGRAPHIC OPERATIONS ARE GIVEN.                               
REMARK 350                                                                      
REMARK 350 BIOMOLECULE: 1                                                       
REMARK 350 AUTHOR DETERMINED BIOLOGICAL UNIT: TRIMERIC                          
REMARK 350 SOFTWARE DETERMINED QUATERNARY STRUCTURE: TRIMERIC                   
REMARK 350 SOFTWARE USED: PISA                                                  
REMARK 350 TOTAL BURIED SURFACE AREA: 6230 ANGSTROM**2                          
REMARK 350 SURFACE AREA OF THE COMPLEX: 19020 ANGSTROM**2                       
REMARK 350 CHANGE IN SOLVENT FREE ENERGY: -44.0 KCAL/MOL                        
REMARK 350 APPLY THE FOLLOWING TO CHAINS: A, B, P                               
REMARK 350   BIOMT1   1  1.000000  0.000000  0.000000        0.00000            
REMARK 350   BIOMT2   1  0.000000  1.000000  0.000000        0.00000            
REMARK 350   BIOMT3   1  0.000000  0.000000  1.000000        0.00000            
REMARK 500                                                                      
REMARK 500 GEOMETRY AND STEREOCHEMISTRY                                         
REMARK 500 SUBTOPIC: TORSION ANGLES                                             
REMARK 500                                                                      
REMARK 500 TORSION ANGLES OUTSIDE THE EXPECTED RAMACHANDRAN REGIONS:            
REMARK 500 (M=MODEL NUMBER; RES=RESIDUE NAME; C=CHAIN IDENTIFIER;               
REMARK 500 SSEQ=SEQUENCE NUMBER; I=INSERTION CODE).                             
REMARK 500                                                                      
REMARK 500 STANDARD TABLE:                                                      
REMARK 500 FORMAT:(10X,I3,1X,A3,1X,A1,I4,A1,4X,F7.2,3X,F7.2)                    
REMARK 500                                                                      
REMARK 500 EXPECTED VALUES: GJ KLEYWEGT AND TA JONES (1996). PHI/PSI-           
REMARK 500 CHOLOGY: RAMACHANDRAN REVISITED. STRUCTURE 4, 1395 - 1400            
REMARK 500                                                                      
REMARK 500  M RES CSSEQI        PSI       PHI                                   
REMARK 500    ASP A  29     -127.69     57.06                                   
REMARK 500    GLU A 196       33.59     71.25                                   
REMARK 500    PRO A 210     -177.90    -69.31                                   
REMARK 500    GLN A 226      -72.85    -71.28                                   
REMARK 500    ASP A 227        2.31    -69.04                                   
REMARK 500                                                                      
REMARK 500 REMARK: NULL                                                         
REMARK 525                                                                      
REMARK 525 SOLVENT                                                              
REMARK 525                                                                      
REMARK 525 THE SOLVENT MOLECULES HAVE CHAIN IDENTIFIERS THAT                    
REMARK 525 INDICATE THE POLYMER CHAIN WITH WHICH THEY ARE MOST                  
REMARK 525 CLOSELY ASSOCIATED. THE REMARK LISTS ALL THE SOLVENT                 
REMARK 525 MOLECULES WHICH ARE MORE THAN 5A AWAY FROM THE                       
REMARK 525 NEAREST POLYMER CHAIN (M = MODEL NUMBER;                             
REMARK 525 RES=RESIDUE NAME; C=CHAIN IDENTIFIER; SSEQ=SEQUENCE                  
REMARK 525 NUMBER; I=INSERTION CODE):                                           
REMARK 525                                                                      
REMARK 525  M RES CSSEQI                                                        
REMARK 525    HOH A 866        DISTANCE =  5.08 ANGSTROMS                       
REMARK 525    HOH A 927        DISTANCE =  5.19 ANGSTROMS                       
REMARK 525    HOH A 935        DISTANCE =  5.56 ANGSTROMS                       
REMARK 800                                                                      
REMARK 800 SITE                                                                 
REMARK 800 SITE_IDENTIFIER: AC1                                                 
REMARK 800 EVIDENCE_CODE: SOFTWARE                                              
REMARK 800 SITE_DESCRIPTION: BINDING SITE FOR RESIDUE NAG A 500                 
REMARK 800                                                                      
REMARK 800 SITE_IDENTIFIER: AC2                                                 
REMARK 800 EVIDENCE_CODE: SOFTWARE                                              
REMARK 800 SITE_DESCRIPTION: BINDING SITE FOR RESIDUE NAG A 600                 
REMARK 800                                                                      
REMARK 800 SITE_IDENTIFIER: AC3                                                 
REMARK 800 EVIDENCE_CODE: SOFTWARE                                              
REMARK 800 SITE_DESCRIPTION: BINDING SITE FOR RESIDUE FUL A 602                 
REMARK 800                                                                      
REMARK 800 SITE_IDENTIFIER: AC4                                                 
REMARK 800 EVIDENCE_CODE: SOFTWARE                                              
REMARK 800 SITE_DESCRIPTION: BINDING SITE FOR RESIDUE PO4 B 802                 
REMARK 800                                                                      
REMARK 800 SITE_IDENTIFIER: AC5                                                 
REMARK 800 EVIDENCE_CODE: SOFTWARE                                              
REMARK 800 SITE_DESCRIPTION: BINDING SITE FOR RESIDUE MRD A 701                 
REMARK 800                                                                      
REMARK 800 SITE_IDENTIFIER: AC6                                                 
REMARK 800 EVIDENCE_CODE: SOFTWARE                                              
REMARK 800 SITE_DESCRIPTION: BINDING SITE FOR RESIDUE MPD A 702                 
REMARK 800                                                                      
REMARK 800 SITE_IDENTIFIER: AC7                                                 
REMARK 800 EVIDENCE_CODE: SOFTWARE                                              
REMARK 800 SITE_DESCRIPTION: BINDING SITE FOR RESIDUE MPD B 703                 
REMARK 900                                                                      
REMARK 900 RELATED ENTRIES                                                      
REMARK 900 RELATED ID: 1FZJ   RELATED DB: PDB                                   
REMARK 900 RELATED ID: 1FZK   RELATED DB: PDB                                   
REMARK 900 RELATED ID: 1FZM   RELATED DB: PDB                                   
REMARK 900 RELATED ID: 2VAA   RELATED DB: PDB                                   
REMARK 900 RELATED ID: 2VAB   RELATED DB: PDB                                   
DBREF  1FZO A    1   274  UNP    P01901   HA1B_MOUSE      22    295             
DBREF  1FZO B    1    99  UNP    P01887   B2MG_MOUSE      21    119             
DBREF  1FZO P    1     9  UNP    P04857   NCAP_SENDE     324    332             
SEQADV 1FZO PHE A   22  UNP  P01901    TYR    43 ENGINEERED                     
SEQADV 1FZO ILE A   23  UNP  P01901    MET    44 ENGINEERED                     
SEQADV 1FZO SER A   24  UNP  P01901    GLU    45 ENGINEERED                     
SEQADV 1FZO ASN A   30  UNP  P01901    ASP    51 ENGINEERED                     
SEQADV 1FZO CSO A  121  UNP  P01901    CYS   142 MODIFIED RESIDUE               
SEQRES   1 A  274  GLY PRO HIS SER LEU ARG TYR PHE VAL THR ALA VAL SER          
SEQRES   2 A  274  ARG PRO GLY LEU GLY GLU PRO ARG PHE ILE SER VAL GLY          
SEQRES   3 A  274  TYR VAL ASP ASN THR GLU PHE VAL ARG PHE ASP SER ASP          
SEQRES   4 A  274  ALA GLU ASN PRO ARG TYR GLU PRO ARG ALA ARG TRP MET          
SEQRES   5 A  274  GLU GLN GLU GLY PRO GLU TYR TRP GLU ARG GLU THR GLN          
SEQRES   6 A  274  LYS ALA LYS GLY ASN GLU GLN SER PHE ARG VAL ASP LEU          
SEQRES   7 A  274  ARG THR LEU LEU GLY TYR TYR ASN GLN SER LYS GLY GLY          
SEQRES   8 A  274  SER HIS THR ILE GLN VAL ILE SER GLY CYS GLU VAL GLY          
SEQRES   9 A  274  SER ASP GLY ARG LEU LEU ARG GLY TYR GLN GLN TYR ALA          
SEQRES  10 A  274  TYR ASP GLY CSO ASP TYR ILE ALA LEU ASN GLU ASP LEU          
SEQRES  11 A  274  LYS THR TRP THR ALA ALA ASP MET ALA ALA LEU ILE THR          
SEQRES  12 A  274  LYS HIS LYS TRP GLU GLN ALA GLY GLU ALA GLU ARG LEU          
SEQRES  13 A  274  ARG ALA TYR LEU GLU GLY THR CYS VAL GLU TRP LEU ARG          
SEQRES  14 A  274  ARG TYR LEU LYS ASN GLY ASN ALA THR LEU LEU ARG THR          
SEQRES  15 A  274  ASP SER PRO LYS ALA HIS VAL THR HIS HIS SER ARG PRO          
SEQRES  16 A  274  GLU ASP LYS VAL THR LEU ARG CYS TRP ALA LEU GLY PHE          
SEQRES  17 A  274  TYR PRO ALA ASP ILE THR LEU THR TRP GLN LEU ASN GLY          
SEQRES  18 A  274  GLU GLU LEU ILE GLN ASP MET GLU LEU VAL GLU THR ARG          
SEQRES  19 A  274  PRO ALA GLY ASP GLY THR PHE GLN LYS TRP ALA SER VAL          
SEQRES  20 A  274  VAL VAL PRO LEU GLY LYS GLU GLN TYR TYR THR CYS HIS          
SEQRES  21 A  274  VAL TYR HIS GLN GLY LEU PRO GLU PRO LEU THR LEU ARG          
SEQRES  22 A  274  TRP                                                          
SEQRES   1 B   99  ILE GLN LYS THR PRO GLN ILE GLN VAL TYR SER ARG HIS          
SEQRES   2 B   99  PRO PRO GLU ASN GLY LYS PRO ASN ILE LEU ASN CYS TYR          
SEQRES   3 B   99  VAL THR GLN PHE HIS PRO PRO HIS ILE GLU ILE GLN MET          
SEQRES   4 B   99  LEU LYS ASN GLY LYS LYS ILE PRO LYS VAL GLU MET SER          
SEQRES   5 B   99  ASP MET SER PHE SER LYS ASP TRP SER PHE TYR ILE LEU          
SEQRES   6 B   99  ALA HIS THR GLU PHE THR PRO THR GLU THR ASP THR TYR          
SEQRES   7 B   99  ALA CYS ARG VAL LYS HIS ASP SER MET ALA GLU PRO LYS          
SEQRES   8 B   99  THR VAL TYR TRP ASP ARG ASP MET                              
SEQRES   1 P    9  PHE ALA PRO GLY ASN TYR PRO ALA LEU                          
MODRES 1FZO ASN A   86  ASN  GLYCOSYLATION SITE                                 
MODRES 1FZO ASN A  176  ASN  GLYCOSYLATION SITE                                 
MODRES 1FZO CSO A  121  CYS  S-HYDROXYCYSTEINE                                  
HET    CSO  A 121       7                                                       
HET    NAG  A 500      14                                                       
HET    NAG  A 600      14                                                       
HET    FUL  A 602      10                                                       
HET    PO4  B 802       5                                                       
HET    MRD  A 701       8                                                       
HET    MPD  A 702       8                                                       
HET    MPD  B 703       8                                                       
HETNAM     CSO S-HYDROXYCYSTEINE                                                
HETNAM     NAG N-ACETYL-D-GLUCOSAMINE                                           
HETNAM     FUL BETA-L-FUCOSE                                                    
HETNAM     PO4 PHOSPHATE ION                                                    
HETNAM     MRD (4R)-2-METHYLPENTANE-2,4-DIOL                                    
HETNAM     MPD (4S)-2-METHYL-2,4-PENTANEDIOL                                    
HETSYN     FUL 6-DEOXY-BETA-L-GALACTOSE                                         
FORMUL   1  CSO    C3 H7 N O3 S                                                 
FORMUL   4  NAG    2(C8 H15 N O6)                                               
FORMUL   5  FUL    C6 H12 O5                                                    
FORMUL   6  PO4    O4 P 3-                                                      
FORMUL   7  MRD    C6 H14 O2                                                    
FORMUL   8  MPD    2(C6 H14 O2)                                                 
FORMUL  10  HOH   *352(H2 O)                                                    
HELIX    1   1 ALA A   49  ARG A   50  1                                   2
HELIX    2   2 GLU A   53  GLU A   53  1                                   1
SHEET    1   1 1 PRO A  47  PRO A  47  0
SSBOND   1 CYS A  101    CYS A  164                          1555   1555  2.04  
SSBOND   2 CYS A  203    CYS A  259                          1555   1555  2.01  
SSBOND   3 CYS B   25    CYS B   80                          1555   1555  2.03  
LINK         O6  NAG A 600                 C1  FUL A 602     1555   1555  1.39  
LINK         C1  NAG A 500                 ND2 ASN A  86     1555   1555  1.45  
LINK         C1  NAG A 600                 ND2 ASN A 176     1555   1555  1.45  
LINK         C   GLY A 120                 N   CSO A 121     1555   1555  1.33  
LINK         C   CSO A 121                 N   ASP A 122     1555   1555  1.33  
CISPEP   1 TYR A  209    PRO A  210          0        -0.19                     
CISPEP   2 HIS B   31    PRO B   32          0         0.05                     
SITE     1 AC1  2 ASN A  86  HOH A 922                                          
SITE     1 AC2  4 ASN A 176  FUL A 602  HOH A 786  HOH A 864                    
SITE     1 AC3  4 GLN A  54  LYS A 173  NAG A 600  HOH A 946                    
SITE     1 AC4  5 PRO B  33  ILE B  35  HOH B 839  HOH B 887                    
SITE     2 AC4  5 HOH B 889                                                     
SITE     1 AC5  7 VAL A  25  GLU A  32  ARG A  35  ASP A  37                    
SITE     2 AC5  7 SER B  52  ASP B  53  MET B  54                               
SITE     1 AC6  5 PRO A  47  ARG A  48  ARG A  50  ALA A 135                    
SITE     2 AC6  5 ALA A 136                                                     
SITE     1 AC7  9 HIS A 188  TRP A 204  GLN A 242  TYR B  10                    
SITE     2 AC7  9 SER B  11  PRO B  14  PRO B  15  TRP B  95                    
SITE     3 AC7  9 ASP B  96                                                     
CRYST1  136.310   87.350   45.170  90.00  90.00  90.00 P 21 21 2     4          
ORIGX1      1.000000  0.000000  0.000000        0.00000                         
ORIGX2      0.000000  1.000000  0.000000        0.00000                         
ORIGX3      0.000000  0.000000  1.000000        0.00000                         
SCALE1      0.007336  0.000000  0.000000        0.00000                         
SCALE2      0.000000  0.011448  0.000000        0.00000                         
SCALE3      0.000000  0.000000  0.022137        0.00000                         
ATOM      1  N   PRO A  47      42.647  51.718  12.740  1.00 17.37           N
ATOM      2  CA  PRO A  47      43.996  51.163  12.884  1.00 17.38           C
ATOM      3  C   PRO A  47      43.853  49.628  12.916  1.00 16.98           C
ATOM      4  O   PRO A  47      42.866  49.107  13.439  1.00 17.07           O
ATOM      5  CB  PRO A  47      44.452  51.706  14.240  1.00 17.22           C
ATOM      6  CG  PRO A  47      43.154  51.760  15.014  1.00 16.39           C
ATOM      7  CD  PRO A  47      42.183  52.324  14.006  1.00 17.62           C
ATOM      8  N   ARG A  48      44.821  48.917  12.352  1.00 17.35           N
ATOM      9  CA  ARG A  48      44.771  47.459  12.327  1.00 18.40           C
ATOM     10  C   ARG A  48      46.051  46.908  12.929  1.00 18.51           C
ATOM     11  O   ARG A  48      46.215  45.694  13.077  1.00 19.07           O
ATOM     12  CB  ARG A  48      44.585  46.977  10.884  1.00 17.39           C
ATOM     13  CG  ARG A  48      43.312  47.546  10.252  1.00 19.35           C
ATOM     14  CD  ARG A  48      42.082  46.850  10.780  1.00 20.33           C
ATOM     15  NE  ARG A  48      42.008  45.497  10.227  1.00 22.14           N
ATOM     16  CZ  ARG A  48      41.232  44.525  10.700  1.00 25.13           C
ATOM     17  NH1 ARG A  48      40.448  44.743  11.761  1.00 24.08           N
ATOM     18  NH2 ARG A  48      41.245  43.330  10.106  1.00 23.95           N
ATOM     19  N   ALA A  49      46.947  47.818  13.294  1.00 18.81           N
ATOM     20  CA  ALA A  49      48.220  47.459  13.915  1.00 20.01           C
ATOM     21  C   ALA A  49      48.372  48.314  15.181  1.00 21.15           C
ATOM     22  O   ALA A  49      48.045  49.504  15.181  1.00 20.80           O
ATOM     23  CB  ALA A  49      49.371  47.728  12.948  1.00 19.49           C
ATOM     24  N   ARG A  50      48.886  47.714  16.249  1.00 21.78           N
ATOM     25  CA  ARG A  50      49.045  48.429  17.503  1.00 22.43           C
ATOM     26  C   ARG A  50      49.824  49.743  17.418  1.00 21.65           C
ATOM     27  O   ARG A  50      49.422  50.736  18.008  1.00 20.51           O
ATOM     28  CB  ARG A  50      49.720  47.534  18.549  1.00 24.22           C
ATOM     29  CG  ARG A  50      50.079  48.286  19.840  1.00 27.96           C
ATOM     30  CD  ARG A  50      48.863  48.569  20.710  1.00 29.83           C
ATOM     31  NE  ARG A  50      48.334  47.333  21.279  1.00 32.96           N
ATOM     32  CZ  ARG A  50      48.373  47.008  22.571  1.00 33.60           C
ATOM     33  NH1 ARG A  50      48.917  47.831  23.463  1.00 33.40           N
ATOM     34  NH2 ARG A  50      47.867  45.848  22.968  1.00 33.35           N
TER      35      ARG A  50
ATOM     36  N   GLU A  53      48.538  53.464  17.046  1.00 20.52           N
ATOM     37  CA  GLU A  53      47.972  54.237  18.158  1.00 20.05           C
ATOM     38  C   GLU A  53      48.796  55.529  18.283  1.00 20.81           C
ATOM     39  O   GLU A  53      48.370  56.505  18.910  1.00 21.03           O
ATOM     40  CB  GLU A  53      48.095  53.452  19.462  1.00 19.25           C
ATOM     41  CG  GLU A  53      49.545  53.228  19.900  1.00 21.22           C
ATOM     42  CD  GLU A  53      49.652  52.313  21.103  1.00 21.44           C
ATOM     43  OE1 GLU A  53      48.608  52.062  21.730  1.00 24.62           O
ATOM     44  OE2 GLU A  53      50.772  51.848  21.430  1.00 23.26           O
TER      45      GLU A  53
HETATM   54  O   HOH A 770      49.908  44.999  16.007  1.00 28.58           O
HETATM   55  O   HOH A 892      39.602  47.190  13.148  1.00 40.52           O
CONECT   46   47
CONECT   47   46   48   49   50
CONECT   50   47   51
CONECT   51   50   52   53
CONECT   53   51
CONECT   49   47
CONECT   48   47
CONECT   52   51
END
