# Supplementary material for: Scaffold repositioning of spiro-acridine derivatives as fungi chitinase inhibitor by target fishing and in vitro studies
Source: Sci Rep. 2023 May 5;13:7320. doi: 10.1038/s41598-023-33279-9 (PMC10163251; doi:10.1038/s41598-023-33279-9)
Supplement: Supplementary file 2 — Supplementary Information 2. [file 41598_2023_33279_MOESM2_ESM.zip › PDBQT_TARGETS_ALL/1gpn_HUB.pdb]

HEADER    HYDROLASE                               07-NOV-01   1GPN              
TITLE     STRUCTURE OF ACETYLCHOLINESTERASE COMPLEXED WITH HUPERZINE            
TITLE    2 B AT 2.35A RESOLUTION                                                
COMPND    MOL_ID: 1;                                                            
COMPND   2 MOLECULE: ACETYLCHOLINESTERASE;                                      
COMPND   3 CHAIN: A;                                                            
COMPND   4 FRAGMENT: RESIDUES 22-558;                                           
COMPND   5 SYNONYM: ACHE;                                                       
COMPND   6 EC: 3.1.1.7;                                                         
COMPND   7 OTHER_DETAILS: HUPERZINE B BOUND AT THE BOTTOM OF THE                
COMPND   8  ACTIVE SITE GORGE                                                   
SOURCE    MOL_ID: 1;                                                            
SOURCE   2 ORGANISM_SCIENTIFIC: TORPEDO CALIFORNICA;                            
SOURCE   3 ORGANISM_COMMON: PACIFIC ELECTRIC RAY;                               
SOURCE   4 ORGANISM_TAXID: 7787;                                                
SOURCE   5 VARIANT: G2 FORM;                                                    
SOURCE   6 ORGAN: ELECTRIC ORGAN;                                               
SOURCE   7 TISSUE: ELECTROPLAQUE;                                               
SOURCE   8 OTHER_DETAILS: PURIFIED FROM THE ELECTRIC ORGAN                      
KEYWDS    HYDROLASE, CHOLINESTERASE, HUPERZINE A, HUPERZINE B,                  
KEYWDS   2 ALZHEIMER'S DISEASE                                                  
EXPDTA    X-RAY DIFFRACTION                                                     
AUTHOR    H.DVIR,M.HAREL,H.L.JIANG,I.SILMAN,J.L.SUSSMAN                         
REVDAT   2   24-FEB-09 1GPN    1       VERSN                                    
REVDAT   1   29-AUG-02 1GPN    0                                                
JRNL        AUTH   H.DVIR,H.L.JIANG,D.M.WONG,M.HAREL,M.CHETRIT,X.C.HE,          
JRNL        AUTH 2 G.Y.JIN,G.L.YU,X.C.TANG,I.SILMAN,D.L.BAI,                    
JRNL        AUTH 3 J.L.SUSSMAN                                                  
JRNL        TITL   X-RAY STRUCTURES OF TORPEDO CALIFORNICA                      
JRNL        TITL 2 ACETYLCHOLINESTERASE COMPLEXED WITH (+)-HUPERZINE            
JRNL        TITL 3 A AND (-)-HUPERZINE B: STRUCTURAL EVIDENCE FOR AN            
JRNL        TITL 4 ACTIVE SITE REARRANGEMENT                                    
JRNL        REF    BIOCHEMISTRY                  V.  41 10810 2002              
JRNL        REFN                   ISSN 0006-2960                               
JRNL        PMID   12196020                                                     
JRNL        DOI    10.1021/BI020151+                                            
REMARK   2                                                                      
REMARK   2 RESOLUTION.    2.35 ANGSTROMS.                                       
REMARK   3                                                                      
REMARK   3 REFINEMENT.                                                          
REMARK   3   PROGRAM     : CNS 1.0                                              
REMARK   3   AUTHORS     : BRUNGER,ADAMS,CLORE,DELANO,GROS,GROSSE-              
REMARK   3               : KUNSTLEVE,JIANG,KUSZEWSKI,NILGES, PANNU,             
REMARK   3               : READ,RICE,SIMONSON,WARREN                            
REMARK   3                                                                      
REMARK   3  REFINEMENT TARGET : NULL                                            
REMARK   3                                                                      
REMARK   3  DATA USED IN REFINEMENT.                                            
REMARK   3   RESOLUTION RANGE HIGH (ANGSTROMS) : 2.35                           
REMARK   3   RESOLUTION RANGE LOW  (ANGSTROMS) : 20.00                          
REMARK   3   DATA CUTOFF            (SIGMA(F)) : 0.0                            
REMARK   3   DATA CUTOFF HIGH         (ABS(F)) : 1000                           
REMARK   3   DATA CUTOFF LOW          (ABS(F)) : NULL                           
REMARK   3   COMPLETENESS (WORKING+TEST)   (%) : 98.0                           
REMARK   3   NUMBER OF REFLECTIONS             : 40834                          
REMARK   3                                                                      
REMARK   3  FIT TO DATA USED IN REFINEMENT.                                     
REMARK   3   CROSS-VALIDATION METHOD          : THROUGHOUT                      
REMARK   3   FREE R VALUE TEST SET SELECTION  : RANDOM                          
REMARK   3   R VALUE            (WORKING SET) : 0.1862                          
REMARK   3   FREE R VALUE                     : 0.2161                          
REMARK   3   FREE R VALUE TEST SET SIZE   (%) : 4.9                             
REMARK   3   FREE R VALUE TEST SET COUNT      : 2045                            
REMARK   3   ESTIMATED ERROR OF FREE R VALUE  : NULL                            
REMARK   3                                                                      
REMARK   3  FIT IN THE HIGHEST RESOLUTION BIN.                                  
REMARK   3   TOTAL NUMBER OF BINS USED           : NULL                         
REMARK   3   BIN RESOLUTION RANGE HIGH       (A) : NULL                         
REMARK   3   BIN RESOLUTION RANGE LOW        (A) : NULL                         
REMARK   3   BIN COMPLETENESS (WORKING+TEST) (%) : NULL                         
REMARK   3   REFLECTIONS IN BIN    (WORKING SET) : 821                          
REMARK   3   BIN R VALUE           (WORKING SET) : NULL                         
REMARK   3   BIN FREE R VALUE                    : NULL                         
REMARK   3   BIN FREE R VALUE TEST SET SIZE  (%) : NULL                         
REMARK   3   BIN FREE R VALUE TEST SET COUNT     : NULL                         
REMARK   3   ESTIMATED ERROR OF BIN FREE R VALUE : NULL                         
REMARK   3                                                                      
REMARK   3  NUMBER OF NON-HYDROGEN ATOMS USED IN REFINEMENT.                    
REMARK   3   PROTEIN ATOMS            : 4197                                    
REMARK   3   NUCLEIC ACID ATOMS       : 0                                       
REMARK   3   HETEROGEN ATOMS          : 47                                      
REMARK   3   SOLVENT ATOMS            : 289                                     
REMARK   3                                                                      
REMARK   3  B VALUES.                                                           
REMARK   3   FROM WILSON PLOT           (A**2) : 44.255                         
REMARK   3   MEAN B VALUE      (OVERALL, A**2) : NULL                           
REMARK   3   OVERALL ANISOTROPIC B VALUE.                                       
REMARK   3    B11 (A**2) : -9.116                                               
REMARK   3    B22 (A**2) : -9.116                                               
REMARK   3    B33 (A**2) : 18.233                                               
REMARK   3    B12 (A**2) : -5.513                                               
REMARK   3    B13 (A**2) : 0.000                                                
REMARK   3    B23 (A**2) : 0.000                                                
REMARK   3                                                                      
REMARK   3  ESTIMATED COORDINATE ERROR.                                         
REMARK   3   ESD FROM LUZZATI PLOT        (A) : NULL                            
REMARK   3   ESD FROM SIGMAA              (A) : NULL                            
REMARK   3   LOW RESOLUTION CUTOFF        (A) : NULL                            
REMARK   3                                                                      
REMARK   3  CROSS-VALIDATED ESTIMATED COORDINATE ERROR.                         
REMARK   3   ESD FROM C-V LUZZATI PLOT    (A) : NULL                            
REMARK   3   ESD FROM C-V SIGMAA          (A) : NULL                            
REMARK   3                                                                      
REMARK   3  RMS DEVIATIONS FROM IDEAL VALUES.                                   
REMARK   3   BOND LENGTHS                 (A) : 0.012                           
REMARK   3   BOND ANGLES            (DEGREES) : 1.529                           
REMARK   3   DIHEDRAL ANGLES        (DEGREES) : NULL                            
REMARK   3   IMPROPER ANGLES        (DEGREES) : NULL                            
REMARK   3                                                                      
REMARK   3  ISOTROPIC THERMAL MODEL : NULL                                      
REMARK   3                                                                      
REMARK   3  ISOTROPIC THERMAL FACTOR RESTRAINTS.    RMS    SIGMA                
REMARK   3   MAIN-CHAIN BOND              (A**2) : NULL  ; NULL                 
REMARK   3   MAIN-CHAIN ANGLE             (A**2) : NULL  ; NULL                 
REMARK   3   SIDE-CHAIN BOND              (A**2) : NULL  ; NULL                 
REMARK   3   SIDE-CHAIN ANGLE             (A**2) : NULL  ; NULL                 
REMARK   3                                                                      
REMARK   3  BULK SOLVENT MODELING.                                              
REMARK   3   METHOD USED : NULL                                                 
REMARK   3   KSOL        : NULL                                                 
REMARK   3   BSOL        : NULL                                                 
REMARK   3                                                                      
REMARK   3  NCS MODEL : NULL                                                    
REMARK   3                                                                      
REMARK   3  NCS RESTRAINTS.                         RMS   SIGMA/WEIGHT          
REMARK   3   GROUP  1  POSITIONAL            (A) : NULL  ; NULL                 
REMARK   3   GROUP  1  B-FACTOR           (A**2) : NULL  ; NULL                 
REMARK   3                                                                      
REMARK   3  PARAMETER FILE  1  : PROTEIN_REP.PARAM                              
REMARK   3  PARAMETER FILE  2  : WATER_REP.PARAM                                
REMARK   3  PARAMETER FILE  3  : CARBOHYDRATE.PARAM                             
REMARK   3  PARAMETER FILE  4  : HUPB.PAR                                       
REMARK   3  PARAMETER FILE  5  : NULL                                           
REMARK   3  TOPOLOGY FILE  1   : PROTEIN.TOP                                    
REMARK   3  TOPOLOGY FILE  2   : WATER.TOP                                      
REMARK   3  TOPOLOGY FILE  3   : CARBOHYDRATE.TOP                               
REMARK   3  TOPOLOGY FILE  4   : HUPB.TOP                                       
REMARK   3  TOPOLOGY FILE  5   : NULL                                           
REMARK   3                                                                      
REMARK   3  OTHER REFINEMENT REMARKS: NULL                                      
REMARK   4                                                                      
REMARK   4 1GPN COMPLIES WITH FORMAT V. 3.15, 01-DEC-08                         
REMARK 100                                                                      
REMARK 100 THIS ENTRY HAS BEEN PROCESSED BY PDBE ON  07-NOV-01.                 
REMARK 100 THE PDBE ID CODE IS EBI-8811.                                        
REMARK 200                                                                      
REMARK 200 EXPERIMENTAL DETAILS                                                 
REMARK 200  EXPERIMENT TYPE                : X-RAY DIFFRACTION                  
REMARK 200  DATE OF DATA COLLECTION        : 10-MAY-00                          
REMARK 200  TEMPERATURE           (KELVIN) : 120.0                              
REMARK 200  PH                             : 5.60                               
REMARK 200  NUMBER OF CRYSTALS USED        : 1                                  
REMARK 200                                                                      
REMARK 200  SYNCHROTRON              (Y/N) : Y                                  
REMARK 200  RADIATION SOURCE               : ESRF                               
REMARK 200  BEAMLINE                       : ID14-2                             
REMARK 200  X-RAY GENERATOR MODEL          : NULL                               
REMARK 200  MONOCHROMATIC OR LAUE    (M/L) : M                                  
REMARK 200  WAVELENGTH OR RANGE        (A) : 0.9326                             
REMARK 200  MONOCHROMATOR                  : NULL                               
REMARK 200  OPTICS                         : NULL                               
REMARK 200                                                                      
REMARK 200  DETECTOR TYPE                  : CCD                                
REMARK 200  DETECTOR MANUFACTURER          : BRUKER-AXS                         
REMARK 200  INTENSITY-INTEGRATION SOFTWARE : DENZO                              
REMARK 200  DATA SCALING SOFTWARE          : SCALEPACK                          
REMARK 200                                                                      
REMARK 200  NUMBER OF UNIQUE REFLECTIONS   : 41627                              
REMARK 200  RESOLUTION RANGE HIGH      (A) : 2.350                              
REMARK 200  RESOLUTION RANGE LOW       (A) : 20.000                             
REMARK 200  REJECTION CRITERIA  (SIGMA(I)) : NULL                               
REMARK 200                                                                      
REMARK 200 OVERALL.                                                             
REMARK 200  COMPLETENESS FOR RANGE     (%) : 98.3                               
REMARK 200  DATA REDUNDANCY                : 15.900                             
REMARK 200  R MERGE                    (I) : 0.05800                            
REMARK 200  R SYM                      (I) : NULL                               
REMARK 200  <I/SIGMA(I)> FOR THE DATA SET  : 14.9000                            
REMARK 200                                                                      
REMARK 200 IN THE HIGHEST RESOLUTION SHELL.                                     
REMARK 200  HIGHEST RESOLUTION SHELL, RANGE HIGH (A) : 2.35                     
REMARK 200  HIGHEST RESOLUTION SHELL, RANGE LOW  (A) : 2.43                     
REMARK 200  COMPLETENESS FOR SHELL     (%) : 99.7                               
REMARK 200  DATA REDUNDANCY IN SHELL       : 16.00                              
REMARK 200  R MERGE FOR SHELL          (I) : 0.22500                            
REMARK 200  R SYM FOR SHELL            (I) : NULL                               
REMARK 200  <I/SIGMA(I)> FOR SHELL         : 3.600                              
REMARK 200                                                                      
REMARK 200 DIFFRACTION PROTOCOL: SINGLE WAVELENGTH                              
REMARK 200 METHOD USED TO DETERMINE THE STRUCTURE: OTHER                        
REMARK 200 SOFTWARE USED: RIGID BODY (CNS)                                      
REMARK 200 STARTING MODEL: PDB ENTRY 1EA5                                       
REMARK 200                                                                      
REMARK 200 REMARK: DATA WERE COLLECTED USING THE ROTATION METHOD                
REMARK 280                                                                      
REMARK 280 CRYSTAL                                                              
REMARK 280 SOLVENT CONTENT, VS   (%): 66.6                                      
REMARK 280 MATTHEWS COEFFICIENT, VM (ANGSTROMS**3/DA): 3.80                     
REMARK 280                                                                      
REMARK 280 CRYSTALLIZATION CONDITIONS: NULL                                     
REMARK 290                                                                      
REMARK 290 CRYSTALLOGRAPHIC SYMMETRY                                            
REMARK 290 SYMMETRY OPERATORS FOR SPACE GROUP: P 31 2 1                         
REMARK 290                                                                      
REMARK 290      SYMOP   SYMMETRY                                                
REMARK 290     NNNMMM   OPERATOR                                                
REMARK 290       1555   X,Y,Z                                                   
REMARK 290       2555   -Y,X-Y,Z+1/3                                            
REMARK 290       3555   -X+Y,-X,Z+2/3                                           
REMARK 290       4555   Y,X,-Z                                                  
REMARK 290       5555   X-Y,-Y,-Z+2/3                                           
REMARK 290       6555   -X,-X+Y,-Z+1/3                                          
REMARK 290                                                                      
REMARK 290     WHERE NNN -> OPERATOR NUMBER                                     
REMARK 290           MMM -> TRANSLATION VECTOR                                  
REMARK 290                                                                      
REMARK 290 CRYSTALLOGRAPHIC SYMMETRY TRANSFORMATIONS                            
REMARK 290 THE FOLLOWING TRANSFORMATIONS OPERATE ON THE ATOM/HETATM             
REMARK 290 RECORDS IN THIS ENTRY TO PRODUCE CRYSTALLOGRAPHICALLY                
REMARK 290 RELATED MOLECULES.                                                   
REMARK 290   SMTRY1   1  1.000000  0.000000  0.000000        0.00000            
REMARK 290   SMTRY2   1  0.000000  1.000000  0.000000        0.00000            
REMARK 290   SMTRY3   1  0.000000  0.000000  1.000000        0.00000            
REMARK 290   SMTRY1   2 -0.500000 -0.866025  0.000000        0.00000            
REMARK 290   SMTRY2   2  0.866025 -0.500000  0.000000        0.00000            
REMARK 290   SMTRY3   2  0.000000  0.000000  1.000000       45.70800            
REMARK 290   SMTRY1   3 -0.500000  0.866025  0.000000        0.00000            
REMARK 290   SMTRY2   3 -0.866025 -0.500000  0.000000        0.00000            
REMARK 290   SMTRY3   3  0.000000  0.000000  1.000000       91.41600            
REMARK 290   SMTRY1   4 -0.500000  0.866025  0.000000        0.00000            
REMARK 290   SMTRY2   4  0.866025  0.500000  0.000000        0.00000            
REMARK 290   SMTRY3   4  0.000000  0.000000 -1.000000        0.00000            
REMARK 290   SMTRY1   5  1.000000  0.000000  0.000000        0.00000            
REMARK 290   SMTRY2   5  0.000000 -1.000000  0.000000        0.00000            
REMARK 290   SMTRY3   5  0.000000  0.000000 -1.000000       91.41600            
REMARK 290   SMTRY1   6 -0.500000 -0.866025  0.000000        0.00000            
REMARK 290   SMTRY2   6 -0.866025  0.500000  0.000000        0.00000            
REMARK 290   SMTRY3   6  0.000000  0.000000 -1.000000       45.70800            
REMARK 290                                                                      
REMARK 290 REMARK: NULL                                                         
REMARK 300                                                                      
REMARK 300 BIOMOLECULE: 1                                                       
REMARK 300 SEE REMARK 350 FOR THE AUTHOR PROVIDED AND/OR PROGRAM                
REMARK 300 GENERATED ASSEMBLY INFORMATION FOR THE STRUCTURE IN                  
REMARK 300 THIS ENTRY.  THE REMARK MAY ALSO PROVIDE INFORMATION ON              
REMARK 300 BURIED SURFACE AREA.                                                 
REMARK 350                                                                      
REMARK 350 GENERATING THE BIOMOLECULE                                           
REMARK 350 COORDINATES FOR A COMPLETE MULTIMER REPRESENTING THE KNOWN           
REMARK 350 BIOLOGICALLY SIGNIFICANT OLIGOMERIZATION STATE OF THE                
REMARK 350 MOLECULE CAN BE GENERATED BY APPLYING BIOMT TRANSFORMATIONS          
REMARK 350 GIVEN BELOW.  BOTH NON-CRYSTALLOGRAPHIC AND                          
REMARK 350 CRYSTALLOGRAPHIC OPERATIONS ARE GIVEN.                               
REMARK 350                                                                      
REMARK 350 BIOMOLECULE:  1                                                      
REMARK 350 AUTHOR DETERMINED BIOLOGICAL UNIT: MONOMERIC                         
REMARK 350 SOFTWARE DETERMINED QUATERNARY STRUCTURE: MONOMERIC                  
REMARK 350 SOFTWARE USED: PQS                                                   
REMARK 350 APPLY THE FOLLOWING TO CHAINS: A                                     
REMARK 350   BIOMT1   1  1.000000  0.000000  0.000000        0.00000            
REMARK 350   BIOMT2   1  0.000000  1.000000  0.000000        0.00000            
REMARK 350   BIOMT3   1  0.000000  0.000000  1.000000        0.00000            
REMARK 465                                                                      
REMARK 465 MISSING RESIDUES                                                     
REMARK 465 THE FOLLOWING RESIDUES WERE NOT LOCATED IN THE                       
REMARK 465 EXPERIMENT. (M=MODEL NUMBER; RES=RESIDUE NAME; C=CHAIN               
REMARK 465 IDENTIFIER; SSSEQ=SEQUENCE NUMBER; I=INSERTION CODE.)                
REMARK 465                                                                      
REMARK 465   M RES C SSSEQI                                                     
REMARK 465     ASP A     1                                                      
REMARK 465     ASP A     2                                                      
REMARK 465     HIS A     3                                                      
REMARK 465     GLN A   488                                                      
REMARK 465     GLU A   489                                                      
REMARK 465     SER A   490                                                      
REMARK 465     ALA A   536                                                      
REMARK 465     CYS A   537                                                      
REMARK 470                                                                      
REMARK 470 MISSING ATOM                                                         
REMARK 470 THE FOLLOWING RESIDUES HAVE MISSING ATOMS (M=MODEL NUMBER;           
REMARK 470 RES=RESIDUE NAME; C=CHAIN IDENTIFIER; SSEQ=SEQUENCE NUMBER;          
REMARK 470 I=INSERTION CODE):                                                   
REMARK 470   M RES CSSEQI  ATOMS                                                
REMARK 470     LYS A  14    CE   NZ                                             
REMARK 470     ARG A  19    CD   NE   CZ   NH1  NH2                             
REMARK 470     ASN A  42    OD1  ND2                                            
REMARK 470     ARG A  46    NE   CZ   NH1  NH2                                  
REMARK 470     GLU A  49    CD   OE1  OE2                                       
REMARK 470     LYS A  52    CD   CE   NZ                                        
REMARK 470     GLU A  89    CD   OE1  OE2                                       
REMARK 470     GLU A 140    CG   CD   OE1  OE2                                  
REMARK 470     GLN A 162    CG   CD   OE1  NE2                                  
REMARK 470     ASN A 257    CG   OD1  ND2                                       
REMARK 470     GLU A 260    CG   CD   OE1  OE2                                  
REMARK 470     HIS A 264    CG   ND1  CD2  CE1  NE2                             
REMARK 470     GLU A 268    CD   OE1  OE2                                       
REMARK 470     LYS A 270    CE   NZ                                             
REMARK 470     GLU A 299    CD   OE1  OE2                                       
REMARK 470     LYS A 413    CD   CE   NZ                                        
REMARK 470     GLU A 434    CD   OE1  OE2                                       
REMARK 470     LYS A 454    CD   CE   NZ                                        
REMARK 470     HIS A 486    CG   ND1  CD2  CE1  NE2                             
REMARK 470     LYS A 491    CD   CE   NZ                                        
REMARK 470     LYS A 498    CD   CE   NZ                                        
REMARK 470     GLU A 508    OE1  OE2                                            
REMARK 470     LYS A 511    CD   CE   NZ                                        
REMARK 470     ARG A 515    CZ   NH1  NH2                                       
REMARK 470     GLN A 526    OE1  NE2                                            
REMARK 470     LYS A 530    CD   CE   NZ                                        
REMARK 470     ASN A 533    CG   OD1  ND2                                       
REMARK 500                                                                      
REMARK 500 GEOMETRY AND STEREOCHEMISTRY                                         
REMARK 500 SUBTOPIC: CLOSE CONTACTS IN SAME ASYMMETRIC UNIT                     
REMARK 500                                                                      
REMARK 500 THE FOLLOWING ATOMS ARE IN CLOSE CONTACT.                            
REMARK 500                                                                      
REMARK 500  ATM1  RES C  SSEQI   ATM2  RES C  SSEQI           DISTANCE          
REMARK 500   ND1  HIS A   181  -  O    HOH A  2106              2.11            
REMARK 500   O    HOH A  2015  -  O    HOH A  2069              2.19            
REMARK 500   O    HOH A  2066  -  O    HOH A  2188              2.16            
REMARK 500                                                                      
REMARK 500 REMARK: NULL                                                         
REMARK 500                                                                      
REMARK 500 GEOMETRY AND STEREOCHEMISTRY                                         
REMARK 500 SUBTOPIC: COVALENT BOND LENGTHS                                      
REMARK 500                                                                      
REMARK 500 THE STEREOCHEMICAL PARAMETERS OF THE FOLLOWING RESIDUES              
REMARK 500 HAVE VALUES WHICH DEVIATE FROM EXPECTED VALUES BY MORE               
REMARK 500 THAN 6*RMSD (M=MODEL NUMBER; RES=RESIDUE NAME; C=CHAIN               
REMARK 500 IDENTIFIER; SSEQ=SEQUENCE NUMBER; I=INSERTION CODE).                 
REMARK 500                                                                      
REMARK 500 STANDARD TABLE:                                                      
REMARK 500 FORMAT: (10X,I3,1X,2(A3,1X,A1,I4,A1,1X,A4,3X),1X,F6.3)               
REMARK 500                                                                      
REMARK 500 EXPECTED VALUES PROTEIN: ENGH AND HUBER, 1999                        
REMARK 500 EXPECTED VALUES NUCLEIC ACID: CLOWNEY ET AL 1996                     
REMARK 500                                                                      
REMARK 500  M RES CSSEQI ATM1   RES CSSEQI ATM2   DEVIATION                     
REMARK 500    MET A  43   SD A  MET A  43   CE A    2.663                       
REMARK 500    ARG A  88   CD A  ARG A  88   NE A    0.346                       
REMARK 500    ARG A  88   CZ A  ARG A  88   NH2A    1.852                       
REMARK 500    ARG A  88   NE A  ARG A  88   CZ A    0.234                       
REMARK 500    ARG A 468   CG A  ARG A 468   CD A    0.284                       
REMARK 500    ARG A 468   NE A  ARG A 468   CZ A    1.552                       
REMARK 500                                                                      
REMARK 500 REMARK: NULL                                                         
REMARK 500                                                                      
REMARK 500 GEOMETRY AND STEREOCHEMISTRY                                         
REMARK 500 SUBTOPIC: COVALENT BOND ANGLES                                       
REMARK 500                                                                      
REMARK 500 THE STEREOCHEMICAL PARAMETERS OF THE FOLLOWING RESIDUES              
REMARK 500 HAVE VALUES WHICH DEVIATE FROM EXPECTED VALUES BY MORE               
REMARK 500 THAN 6*RMSD (M=MODEL NUMBER; RES=RESIDUE NAME; C=CHAIN               
REMARK 500 IDENTIFIER; SSEQ=SEQUENCE NUMBER; I=INSERTION CODE).                 
REMARK 500                                                                      
REMARK 500 STANDARD TABLE:                                                      
REMARK 500 FORMAT: (10X,I3,1X,A3,1X,A1,I4,A1,3(1X,A4,2X),12X,F5.1)              
REMARK 500                                                                      
REMARK 500 EXPECTED VALUES PROTEIN: ENGH AND HUBER, 1999                        
REMARK 500 EXPECTED VALUES NUCLEIC ACID: CLOWNEY ET AL 1996                     
REMARK 500                                                                      
REMARK 500  M RES CSSEQI ATM1   ATM2   ATM3                                     
REMARK 500    MET A  43   CG  -  SD  -  CE  ANGL. DEV. = -72.8 DEGREES          
REMARK 500    ARG A  88   CD  -  NE  -  CZ  ANGL. DEV. = -29.7 DEGREES          
REMARK 500    ARG A  88   CG  -  CD  -  NE  ANGL. DEV. =  62.8 DEGREES          
REMARK 500    ARG A  88   NE  -  CZ  -  NH1 ANGL. DEV. = -76.7 DEGREES          
REMARK 500    ARG A  88   NE  -  CZ  -  NH2 ANGL. DEV. = -77.5 DEGREES          
REMARK 500    ARG A  88   NH1 -  CZ  -  NH2 ANGL. DEV. = -88.8 DEGREES          
REMARK 500    ARG A 468   CD  -  NE  -  CZ  ANGL. DEV. = -79.9 DEGREES          
REMARK 500    ARG A 468   CG  -  CD  -  NE  ANGL. DEV. = -44.2 DEGREES          
REMARK 500    ARG A 468   NE  -  CZ  -  NH1 ANGL. DEV. = -40.3 DEGREES          
REMARK 500    ARG A 468   NE  -  CZ  -  NH2 ANGL. DEV. =  39.9 DEGREES          
REMARK 500                                                                      
REMARK 500 REMARK: NULL                                                         
REMARK 500                                                                      
REMARK 500 GEOMETRY AND STEREOCHEMISTRY                                         
REMARK 500 SUBTOPIC: TORSION ANGLES                                             
REMARK 500                                                                      
REMARK 500 TORSION ANGLES OUTSIDE THE EXPECTED RAMACHANDRAN REGIONS:            
REMARK 500 (M=MODEL NUMBER; RES=RESIDUE NAME; C=CHAIN IDENTIFIER;               
REMARK 500 SSEQ=SEQUENCE NUMBER; I=INSERTION CODE).                             
REMARK 500 STANDARD TABLE:                                                      
REMARK 500 FORMAT:(10X,I3,1X,A3,1X,A1,I4,A1,4X,F7.2,3X,F7.2)                    
REMARK 500                                                                      
REMARK 500 EXPECTED VALUES: GJ KLEYWEGT AND TA JONES (1996). PHI/PSI-           
REMARK 500 CHOLOGY: RAMACHANDRAN REVISITED. STRUCTURE 4, 1395 - 1400            
REMARK 500                                                                      
REMARK 500  M RES CSSEQI        PSI       PHI                                   
REMARK 500    PRO A  39       46.21    -76.08                                   
REMARK 500    PHE A  45      -16.39     80.03                                   
REMARK 500    ALA A  60       50.02   -108.77                                   
REMARK 500    SER A 108       78.86   -158.55                                   
REMARK 500    SER A 200     -120.09     55.21                                   
REMARK 500    GLU A 299      -78.98   -108.21                                   
REMARK 500    THR A 317     -158.50   -160.12                                   
REMARK 500    VAL A 400      -63.23   -128.66                                   
REMARK 500                                                                      
REMARK 500 REMARK: NULL                                                         
REMARK 525                                                                      
REMARK 525 SOLVENT                                                              
REMARK 525                                                                      
REMARK 525 THE SOLVENT MOLECULES HAVE CHAIN IDENTIFIERS THAT                    
REMARK 525 INDICATE THE POLYMER CHAIN WITH WHICH THEY ARE MOST                  
REMARK 525 CLOSELY ASSOCIATED. THE REMARK LISTS ALL THE SOLVENT                 
REMARK 525 MOLECULES WHICH ARE MORE THAN 5A AWAY FROM THE                       
REMARK 525 NEAREST POLYMER CHAIN (M = MODEL NUMBER;                             
REMARK 525 RES=RESIDUE NAME; C=CHAIN IDENTIFIER; SSEQ=SEQUENCE                  
REMARK 525 NUMBER; I=INSERTION CODE):                                           
REMARK 800                                                                      
REMARK 800 SITE                                                                 
REMARK 800 SITE_IDENTIFIER: AC1                                                 
REMARK 800 EVIDENCE_CODE: SOFTWARE                                              
REMARK 800 SITE_DESCRIPTION: BINDING SITE FOR RESIDUE NAG A1536                 
REMARK 800                                                                      
REMARK 800 SITE_IDENTIFIER: AC2                                                 
REMARK 800 EVIDENCE_CODE: SOFTWARE                                              
REMARK 800 SITE_DESCRIPTION: BINDING SITE FOR RESIDUE NAG A1537                 
REMARK 800                                                                      
REMARK 800 SITE_IDENTIFIER: AC3                                                 
REMARK 800 EVIDENCE_CODE: SOFTWARE                                              
REMARK 800 SITE_DESCRIPTION: BINDING SITE FOR RESIDUE HUB A1538                 
REMARK 900                                                                      
REMARK 900 RELATED ENTRIES                                                      
REMARK 900 RELATED ID: 1ACJ   RELATED DB: PDB                                   
REMARK 900  ACETYLCHOLINESTERASE COMPLEXED WITH TACRINE                         
REMARK 900 RELATED ID: 1ACL   RELATED DB: PDB                                   
REMARK 900  ACETYLCHOLINESTERASE COMPLEXED WITH DECAMETHONIUM                   
REMARK 900 RELATED ID: 1AMN   RELATED DB: PDB                                   
REMARK 900  TRANSITION STATE ANALOG: ACETYLCHOLINESTERASE                       
REMARK 900  COMPLEXED WITH M-(N,N,N-TRIMETHYLAMMONIO)                           
REMARK 900  TRIFLUOROACETOPHENONE                                               
REMARK 900 RELATED ID: 1AX9   RELATED DB: PDB                                   
REMARK 900  ACETYLCHOLINESTERASE COMPLEXED WITH EDROPHONIUM,                    
REMARK 900  LAUE DATA                                                           
REMARK 900 RELATED ID: 1CFJ   RELATED DB: PDB                                   
REMARK 900  METHYLPHOSPHONYLATED ACETYLCHOLINESTERASE (AGED)                    
REMARK 900  OBTAINED BY REACTION WITH O-                                        
REMARK 900  ISOPROPYLMETHYLPHOSPHONOFLUORIDATE (GB, SARIN)                      
REMARK 900 RELATED ID: 1DX6   RELATED DB: PDB                                   
REMARK 900  STRUCTURE OF ACETYLCHOLINESTERASE COMPLEXED WITH                    
REMARK 900   (-)-GALANTHAMINE AT 2.3A RESOLUTION                                
REMARK 900 RELATED ID: 1E3Q   RELATED DB: PDB                                   
REMARK 900  TORPEDO CALIFORNICA ACETYLCHOLINESTERASE COMPLEXED                  
REMARK 900   WITH BW284C51                                                      
REMARK 900 RELATED ID: 1E66   RELATED DB: PDB                                   
REMARK 900  STRUCTURE OF ACETYLCHOLINESTERASE COMPLEXED WITH                    
REMARK 900   (-)-HUPRINE X AT 2.1A RESOLUTION                                   
REMARK 900 RELATED ID: 1EA5   RELATED DB: PDB                                   
REMARK 900  NATIVE ACETYLCHOLINESTERASE (E.C. 3.1.1.7                           
REMARK 900  ) FROM TORPEDO CALIFORNICA AT 1.8A                                  
REMARK 900  RESOLUTION                                                          
REMARK 900 RELATED ID: 1EEA   RELATED DB: PDB                                   
REMARK 900  ACETYLCHOLINESTERASE                                                
REMARK 900 RELATED ID: 1EVE   RELATED DB: PDB                                   
REMARK 900  THREE DIMENSIONAL STRUCTURE OF THE ANTI-                            
REMARK 900  ALZHEIMER DRUG, E2020 (ARICEPT), COMPLEXED                          
REMARK 900  WITH ITS TARGET ACETYLCHOLINESTERASE                                
REMARK 900 RELATED ID: 1FSS   RELATED DB: PDB                                   
REMARK 900  ACETYLCHOLINESTERASE COMPLEXED WITH FASCICULIN-                     
REMARK 900  II                                                                  
REMARK 900 RELATED ID: 1GPK   RELATED DB: PDB                                   
REMARK 900  STRUCTURE OF ACETYLCHOLINESTERASE COMPLEXE WITH                     
REMARK 900   (+)-HUPERZINE A AT 2.1A RESOLUTION                                 
REMARK 900 RELATED ID: 1HBJ   RELATED DB: PDB                                   
REMARK 900  X-RAY CRYSTAL STRUCTURE OF COMPLEX BETWEEN                          
REMARK 900  TORPEDO CALIFORNICA ACHE AND A REVERSIBLE                           
REMARK 900  INHIBITOR, 4-AMINO-5-FLUORO-2-METHYL-3-(                            
REMARK 900  3-TRIFLUOROACETYLBENZYLTHIOMETHYL)QUINOLINE                         
REMARK 900 RELATED ID: 1OCE   RELATED DB: PDB                                   
REMARK 900  ACETYLCHOLINESTERASE COMPLEXED WITH MF268                           
REMARK 900 RELATED ID: 1QID   RELATED DB: PDB                                   
REMARK 900  SPECIFIC CHEMICAL AND STRUCTURAL DAMAGE AT                          
REMARK 900  NINE TIME POINTS (POINT A) CAUSED BY                                
REMARK 900  INTENSE SYNCHROTRON RADIATION TO TORPEDO                            
REMARK 900  CALIFORNICA ACETYLCHOLINESTERASE                                    
REMARK 900 RELATED ID: 1QIE   RELATED DB: PDB                                   
REMARK 900  SPECIFIC CHEMICAL AND STRUCTURAL DAMAGE AT                          
REMARK 900  NINE TIME POINTS (POINT B) CAUSED BY                                
REMARK 900  INTENSE SYNCHROTRON RADIATION TO TORPEDO                            
REMARK 900  CALIFORNICA ACETYLCHOLINESTERASE                                    
REMARK 900 RELATED ID: 1QIF   RELATED DB: PDB                                   
REMARK 900  SPECIFIC CHEMICAL AND STRUCTURAL DAMAGE AT                          
REMARK 900  NINE TIME POINTS (POINT C) CAUSED BY                                
REMARK 900  INTENSE SYNCHROTRON RADIATION TO TORPEDO                            
REMARK 900  CALIFORNICA ACETYLCHOLINESTERASE                                    
REMARK 900 RELATED ID: 1QIG   RELATED DB: PDB                                   
REMARK 900  SPECIFIC CHEMICAL AND STRUCTURAL DAMAGE AT                          
REMARK 900  NINE TIME POINTS (POINT D) CAUSED BY                                
REMARK 900  INTENSE SYNCHROTRON RADIATION TO TORPEDO                            
REMARK 900  CALIFORNICA ACETYLCHOLINESTERASE                                    
REMARK 900 RELATED ID: 1QIH   RELATED DB: PDB                                   
REMARK 900  SPECIFIC CHEMICAL AND STRUCTURAL DAMAGE AT                          
REMARK 900  NINE TIME POINTS (POINT E) CAUSED BY                                
REMARK 900  INTENSE SYNCHROTRON RADIATION TO TORPEDO                            
REMARK 900  CALIFORNICA ACETYLCHOLINESTERASE                                    
REMARK 900 RELATED ID: 1QII   RELATED DB: PDB                                   
REMARK 900  SPECIFIC CHEMICAL AND STRUCTURAL DAMAGE AT                          
REMARK 900  NINE TIME POINTS (POINT F) CAUSED BY                                
REMARK 900  INTENSE SYNCHROTRON RADIATION TO TORPEDO                            
REMARK 900  CALIFORNICA ACETYLCHOLINESTERASE                                    
REMARK 900 RELATED ID: 1QIJ   RELATED DB: PDB                                   
REMARK 900  SPECIFIC CHEMICAL AND STRUCTURAL DAMAGE AT                          
REMARK 900  NINE TIME POINTS (POINT G) CAUSED BY                                
REMARK 900  INTENSE SYNCHROTRON RADIATION TO TORPEDO                            
REMARK 900  CALIFORNICA ACETYLCHOLINESTERASE                                    
REMARK 900 RELATED ID: 1QIK   RELATED DB: PDB                                   
REMARK 900  SPECIFIC CHEMICAL AND STRUCTURAL DAMAGE AT                          
REMARK 900  NINE TIME POINTS (POINT H) CAUSED BY                                
REMARK 900  INTENSE SYNCHROTRON RADIATION TO TORPEDO                            
REMARK 900  CALIFORNICA ACETYLCHOLINESTERASE                                    
REMARK 900 RELATED ID: 1QIM   RELATED DB: PDB                                   
REMARK 900  SPECIFIC CHEMICAL AND STRUCTURAL DAMAGE AT                          
REMARK 900  NINE TIME POINTS (POINT I) CAUSED BY                                
REMARK 900  INTENSE SYNCHROTRON RADIATION TO TORPEDO                            
REMARK 900  CALIFORNICA ACETYLCHOLINESTERASE                                    
REMARK 900 RELATED ID: 1QTI   RELATED DB: PDB                                   
REMARK 900  ACETYLCHOLINESTERASE                                                
REMARK 900 RELATED ID: 1SOM   RELATED DB: PDB                                   
REMARK 900  TORPEDO CALIFORNICA ACETYLCHOLINESTERASE INHIBITED                  
REMARK 900   BY NERVE AGENT GD (SOMAN).                                         
REMARK 900 RELATED ID: 1VOT   RELATED DB: PDB                                   
REMARK 900  ACETYLCHOLINESTERASE COMPLEXED WITH HUPERZINE A                     
REMARK 900 RELATED ID: 1VXO   RELATED DB: PDB                                   
REMARK 900  METHYLPHOSPHONYLATED ACETYLCHOLINESTERASE (AGED)                    
REMARK 900  OBTAINED BY REACTION WITH O-ETHYL-S-[2-[                            
REMARK 900  BIS(1-METHYLETHYL) AMINO]ETHYL]                                     
REMARK 900  METHYLPHOSPHONOTHIOATE (VX)                                         
REMARK 900 RELATED ID: 1VXR   RELATED DB: PDB                                   
REMARK 900  O-ETHYLMETHYLPHOSPHONYLATED ACETYLCHOLINESTERASE                    
REMARK 900  OBTAINED BY REACTION WITH O-ETHYL-S-[2-[                            
REMARK 900  BIS(1-METHYLETHYL) AMINO]ETHYL]                                     
REMARK 900  METHYLPHOSPHONOTHIOATE (VX)                                         
REMARK 900 RELATED ID: 2ACE   RELATED DB: PDB                                   
REMARK 900  NATIVE ACETYLCHOLINESTERASE FROM TORPEDO                            
REMARK 900  CALIFORNICA                                                         
REMARK 900 RELATED ID: 2ACK   RELATED DB: PDB                                   
REMARK 900  ACETYLCHOLINESTERASE COMPLEXED WITH EDROPHONIUM,                    
REMARK 900  MONOCHROMATIC DATA                                                  
REMARK 900 RELATED ID: 2DFP   RELATED DB: PDB                                   
REMARK 900  X-RAY STRUCTURE OF AGED DI-ISOPROPYL-                               
REMARK 900  PHOSPHORO-FLUORIDATE (DFP) BOUND TO                                 
REMARK 900  ACETYLCHOLINESTERASE                                                
REMARK 900 RELATED ID: 3ACE   RELATED DB: PDB                                   
REMARK 900  THEORETICAL MODEL OF (R)-E2020 BOUND                                
REMARK 900  ACETYLCHOLINESTERASE COMPLEX, 3 STRUCTURES                          
REMARK 900 RELATED ID: 4ACE   RELATED DB: PDB                                   
REMARK 900  THEORETICAL MODEL OF (S)-E2020 BOUND                                
REMARK 900  ACETYLCHOLINESTERASE COMPLEX, 3 STRUCTURES                          
DBREF  1GPN A    1   537  UNP    P04058   ACES_TORCA      22    558             
SEQRES   1 A  537  ASP ASP HIS SER GLU LEU LEU VAL ASN THR LYS SER GLY          
SEQRES   2 A  537  LYS VAL MET GLY THR ARG VAL PRO VAL LEU SER SER HIS          
SEQRES   3 A  537  ILE SER ALA PHE LEU GLY ILE PRO PHE ALA GLU PRO PRO          
SEQRES   4 A  537  VAL GLY ASN MET ARG PHE ARG ARG PRO GLU PRO LYS LYS          
SEQRES   5 A  537  PRO TRP SER GLY VAL TRP ASN ALA SER THR TYR PRO ASN          
SEQRES   6 A  537  ASN CYS GLN GLN TYR VAL ASP GLU GLN PHE PRO GLY PHE          
SEQRES   7 A  537  SER GLY SER GLU MET TRP ASN PRO ASN ARG GLU MET SER          
SEQRES   8 A  537  GLU ASP CYS LEU TYR LEU ASN ILE TRP VAL PRO SER PRO          
SEQRES   9 A  537  ARG PRO LYS SER THR THR VAL MET VAL TRP ILE TYR GLY          
SEQRES  10 A  537  GLY GLY PHE TYR SER GLY SER SER THR LEU ASP VAL TYR          
SEQRES  11 A  537  ASN GLY LYS TYR LEU ALA TYR THR GLU GLU VAL VAL LEU          
SEQRES  12 A  537  VAL SER LEU SER TYR ARG VAL GLY ALA PHE GLY PHE LEU          
SEQRES  13 A  537  ALA LEU HIS GLY SER GLN GLU ALA PRO GLY ASN VAL GLY          
SEQRES  14 A  537  LEU LEU ASP GLN ARG MET ALA LEU GLN TRP VAL HIS ASP          
SEQRES  15 A  537  ASN ILE GLN PHE PHE GLY GLY ASP PRO LYS THR VAL THR          
SEQRES  16 A  537  ILE PHE GLY GLU SER ALA GLY GLY ALA SER VAL GLY MET          
SEQRES  17 A  537  HIS ILE LEU SER PRO GLY SER ARG ASP LEU PHE ARG ARG          
SEQRES  18 A  537  ALA ILE LEU GLN SER GLY SER PRO ASN CYS PRO TRP ALA          
SEQRES  19 A  537  SER VAL SER VAL ALA GLU GLY ARG ARG ARG ALA VAL GLU          
SEQRES  20 A  537  LEU GLY ARG ASN LEU ASN CYS ASN LEU ASN SER ASP GLU          
SEQRES  21 A  537  GLU LEU ILE HIS CYS LEU ARG GLU LYS LYS PRO GLN GLU          
SEQRES  22 A  537  LEU ILE ASP VAL GLU TRP ASN VAL LEU PRO PHE ASP SER          
SEQRES  23 A  537  ILE PHE ARG PHE SER PHE VAL PRO VAL ILE ASP GLY GLU          
SEQRES  24 A  537  PHE PHE PRO THR SER LEU GLU SER MET LEU ASN SER GLY          
SEQRES  25 A  537  ASN PHE LYS LYS THR GLN ILE LEU LEU GLY VAL ASN LYS          
SEQRES  26 A  537  ASP GLU GLY SER PHE PHE LEU LEU TYR GLY ALA PRO GLY          
SEQRES  27 A  537  PHE SER LYS ASP SER GLU SER LYS ILE SER ARG GLU ASP          
SEQRES  28 A  537  PHE MET SER GLY VAL LYS LEU SER VAL PRO HIS ALA ASN          
SEQRES  29 A  537  ASP LEU GLY LEU ASP ALA VAL THR LEU GLN TYR THR ASP          
SEQRES  30 A  537  TRP MET ASP ASP ASN ASN GLY ILE LYS ASN ARG ASP GLY          
SEQRES  31 A  537  LEU ASP ASP ILE VAL GLY ASP HIS ASN VAL ILE CYS PRO          
SEQRES  32 A  537  LEU MET HIS PHE VAL ASN LYS TYR THR LYS PHE GLY ASN          
SEQRES  33 A  537  GLY THR TYR LEU TYR PHE PHE ASN HIS ARG ALA SER ASN          
SEQRES  34 A  537  LEU VAL TRP PRO GLU TRP MET GLY VAL ILE HIS GLY TYR          
SEQRES  35 A  537  GLU ILE GLU PHE VAL PHE GLY LEU PRO LEU VAL LYS GLU          
SEQRES  36 A  537  LEU ASN TYR THR ALA GLU GLU GLU ALA LEU SER ARG ARG          
SEQRES  37 A  537  ILE MET HIS TYR TRP ALA THR PHE ALA LYS THR GLY ASN          
SEQRES  38 A  537  PRO ASN GLU PRO HIS SER GLN GLU SER LYS TRP PRO LEU          
SEQRES  39 A  537  PHE THR THR LYS GLU GLN LYS PHE ILE ASP LEU ASN THR          
SEQRES  40 A  537  GLU PRO MET LYS VAL HIS GLN ARG LEU ARG VAL GLN MET          
SEQRES  41 A  537  CYS VAL PHE TRP ASN GLN PHE LEU PRO LYS LEU LEU ASN          
SEQRES  42 A  537  ALA THR ALA CYS                                              
HET    NAG  A1536      14                                                       
HET    NAG  A1537      14                                                       
HET    HUB  A1538      19                                                       
HETNAM     NAG N-ACETYL-D-GLUCOSAMINE                                           
HETNAM     HUB HUPERZINE B                                                      
FORMUL   2  NAG    2(C8 H15 N O6)                                               
FORMUL   4  HUB    C16 H20 N2 O                                                 
FORMUL   5  HOH   *289(H2 O1)                                                   
HELIX    1   1 LEU A  127  LEU A  127  1                                   1
HELIX    2   2 TYR A  130  TYR A  130  1                                   1
HELIX    3   3 SER A  200  SER A  200  1                                   1
HELIX    4   4 PHE A  330  PHE A  331  1                                   2
SHEET    1   1 1 GLU A 199  GLU A 199  0
SSBOND   1 CYS A   67    CYS A   94                          1555   1555  2.05  
SSBOND   2 CYS A  254    CYS A  265                          1555   1555  2.02  
SSBOND   3 CYS A  402    CYS A  521                          1555   1555  2.04  
LINK         ND2 ASN A  59                 C1  NAG A1536     1555   1555  1.46  
LINK         ND2 ASN A 416                 C1  NAG A1537     1555   1555  1.45  
CISPEP   1 SER A  103    PRO A  104          0         0.24                     
SITE     1 AC1  2 ASN A  59  SER A  61                                          
SITE     1 AC2  1 ASN A 416                                                     
SITE     1 AC3 14 TRP A  84  GLY A 117  GLY A 118  GLY A 119                    
SITE     2 AC3 14 TYR A 121  GLY A 123  TYR A 130  GLU A 199                    
SITE     3 AC3 14 SER A 200  PHE A 290  PHE A 330  HIS A 440                    
SITE     4 AC3 14 HOH A2081  HOH A2289                                          
CRYST1  111.722  111.722  137.124  90.00  90.00 120.00 P 31 2 1      6          
ORIGX1      1.000000  0.000000  0.000000        0.00000                         
ORIGX2      0.000000  1.000000  0.000000        0.00000                         
ORIGX3      0.000000  0.000000  1.000000        0.00000                         
SCALE1      0.008951  0.005168  0.000000        0.00000                         
SCALE2      0.000000  0.010335  0.000000        0.00000                         
SCALE3      0.000000  0.000000  0.007293        0.00000                         
ATOM      1  N   TRP A  84      -0.106  73.995  65.352  1.00 38.09           N
ATOM      2  CA  TRP A  84      -0.240  72.778  64.577  1.00 37.51           C
ATOM      3  C   TRP A  84      -1.650  72.200  64.646  1.00 37.71           C
ATOM      4  O   TRP A  84      -2.003  71.351  63.826  1.00 39.38           O
ATOM      5  CB  TRP A  84       0.770  71.734  65.058  1.00 35.52           C
ATOM      6  CG  TRP A  84       2.169  72.213  64.978  1.00 35.77           C
ATOM      7  CD1 TRP A  84       2.906  72.750  65.984  1.00 34.52           C
ATOM      8  CD2 TRP A  84       3.002  72.243  63.808  1.00 35.72           C
ATOM      9  NE1 TRP A  84       4.145  73.114  65.523  1.00 33.26           N
ATOM     10  CE2 TRP A  84       4.235  72.816  64.190  1.00 34.44           C
ATOM     11  CE3 TRP A  84       2.825  71.840  62.471  1.00 34.03           C
ATOM     12  CZ2 TRP A  84       5.297  73.006  63.282  1.00 34.12           C
ATOM     13  CZ3 TRP A  84       3.880  72.031  61.568  1.00 32.76           C
ATOM     14  CH2 TRP A  84       5.098  72.609  61.984  1.00 33.58           C
TER      15      TRP A  84
ATOM     16  N   TYR A 116       0.532  67.765  54.107  1.00 30.57           N
ATOM     17  CA  TYR A 116       0.820  67.889  55.540  1.00 30.45           C
ATOM     18  C   TYR A 116       1.159  66.529  56.173  1.00 31.47           C
ATOM     19  O   TYR A 116       0.762  65.488  55.654  1.00 30.89           O
ATOM     20  CB  TYR A 116      -0.346  68.600  56.277  1.00 30.53           C
ATOM     21  CG  TYR A 116      -1.747  67.988  56.144  1.00 31.61           C
ATOM     22  CD1 TYR A 116      -2.067  66.756  56.753  1.00 31.34           C
ATOM     23  CD2 TYR A 116      -2.764  68.666  55.472  1.00 28.89           C
ATOM     24  CE1 TYR A 116      -3.361  66.231  56.689  1.00 31.08           C
ATOM     25  CE2 TYR A 116      -4.070  68.150  55.406  1.00 29.12           C
ATOM     26  CZ  TYR A 116      -4.365  66.935  56.009  1.00 32.90           C
ATOM     27  OH  TYR A 116      -5.648  66.403  55.923  1.00 31.52           O
ATOM     28  N   GLY A 117       1.887  66.532  57.295  1.00 32.30           N
ATOM     29  CA  GLY A 117       2.309  65.272  57.873  1.00 30.82           C
ATOM     30  C   GLY A 117       2.344  64.972  59.355  1.00 33.23           C
ATOM     31  O   GLY A 117       3.381  64.493  59.864  1.00 33.46           O
ATOM     32  N   GLY A 118       1.226  65.212  60.046  1.00 32.27           N
ATOM     33  CA  GLY A 118       1.175  64.888  61.453  1.00 31.98           C
ATOM     34  C   GLY A 118       1.025  63.382  61.749  1.00 32.18           C
ATOM     35  O   GLY A 118      -0.009  62.959  62.290  1.00 32.37           O
ATOM     36  N   GLY A 119       2.039  62.581  61.401  1.00 30.38           N
ATOM     37  CA  GLY A 119       2.014  61.145  61.700  1.00 31.31           C
ATOM     38  C   GLY A 119       0.809  60.331  61.242  1.00 31.06           C
ATOM     39  O   GLY A 119       0.506  59.263  61.809  1.00 29.57           O
TER      40      GLY A 119
ATOM     41  N   TYR A 121      -2.097  60.903  61.750  1.00 30.39           N
ATOM     42  CA  TYR A 121      -3.227  61.014  62.688  1.00 32.64           C
ATOM     43  C   TYR A 121      -3.700  62.465  62.826  1.00 33.67           C
ATOM     44  O   TYR A 121      -4.734  62.734  63.466  1.00 34.69           O
ATOM     45  CB  TYR A 121      -2.873  60.474  64.084  1.00 31.64           C
ATOM     46  CG  TYR A 121      -1.867  61.312  64.827  1.00 30.90           C
ATOM     47  CD1 TYR A 121      -2.264  62.418  65.599  1.00 34.22           C
ATOM     48  CD2 TYR A 121      -0.519  61.000  64.764  1.00 32.11           C
ATOM     49  CE1 TYR A 121      -1.313  63.195  66.305  1.00 35.76           C
ATOM     50  CE2 TYR A 121       0.437  61.745  65.450  1.00 34.35           C
ATOM     51  CZ  TYR A 121       0.044  62.835  66.213  1.00 36.41           C
ATOM     52  OH  TYR A 121       1.026  63.548  66.854  1.00 37.35           O
ATOM     53  N   SER A 122      -2.938  63.393  62.255  1.00 31.88           N
ATOM     54  CA  SER A 122      -3.307  64.806  62.330  1.00 33.66           C
ATOM     55  C   SER A 122      -2.711  65.609  61.178  1.00 33.93           C
ATOM     56  O   SER A 122      -1.880  65.089  60.400  1.00 32.63           O
ATOM     57  CB  SER A 122      -2.843  65.426  63.658  1.00 32.41           C
ATOM     58  OG  SER A 122      -1.427  65.342  63.751  1.00 35.18           O
ATOM     59  N   GLY A 123      -3.115  66.883  61.120  1.00 34.56           N
ATOM     60  CA  GLY A 123      -2.655  67.804  60.089  1.00 35.05           C
ATOM     61  C   GLY A 123      -3.818  68.564  59.448  1.00 34.41           C
ATOM     62  O   GLY A 123      -4.931  68.054  59.393  1.00 34.10           O
ATOM     63  N   SER A 124      -3.558  69.779  58.972  1.00 33.91           N
ATOM     64  CA  SER A 124      -4.572  70.626  58.328  1.00 35.05           C
ATOM     65  C   SER A 124      -3.885  71.402  57.217  1.00 35.56           C
ATOM     66  O   SER A 124      -2.738  71.815  57.350  1.00 36.64           O
ATOM     67  CB  SER A 124      -5.167  71.645  59.317  1.00 33.57           C
ATOM     68  OG  SER A 124      -5.690  71.030  60.482  1.00 34.22           O
TER      69      SER A 124
ATOM     70  N   LEU A 127      -3.216  75.652  58.203  1.00 38.75           N
ATOM     71  CA  LEU A 127      -2.350  76.234  59.221  1.00 40.12           C
ATOM     72  C   LEU A 127      -1.648  77.459  58.675  1.00 40.25           C
ATOM     73  O   LEU A 127      -1.264  77.496  57.500  1.00 40.24           O
ATOM     74  CB  LEU A 127      -1.274  75.233  59.664  1.00 38.79           C
ATOM     75  CG  LEU A 127      -1.743  73.861  60.143  1.00 41.11           C
ATOM     76  CD1 LEU A 127      -0.503  73.019  60.494  1.00 39.78           C
ATOM     77  CD2 LEU A 127      -2.690  74.008  61.339  1.00 37.40           C
TER      78      LEU A 127
ATOM     79  N   TYR A 130       1.388  76.957  56.842  1.00 37.97           N
ATOM     80  CA  TYR A 130       1.253  76.340  55.518  1.00 39.86           C
ATOM     81  C   TYR A 130       0.687  77.311  54.476  1.00 40.21           C
ATOM     82  O   TYR A 130       0.293  76.883  53.393  1.00 39.24           O
ATOM     83  CB  TYR A 130       0.337  75.095  55.537  1.00 36.99           C
ATOM     84  CG  TYR A 130       0.839  73.906  56.312  1.00 36.61           C
ATOM     85  CD1 TYR A 130       2.207  73.698  56.534  1.00 36.24           C
ATOM     86  CD2 TYR A 130      -0.071  72.976  56.846  1.00 37.12           C
ATOM     87  CE1 TYR A 130       2.657  72.588  57.283  1.00 36.52           C
ATOM     88  CE2 TYR A 130       0.360  71.879  57.584  1.00 36.48           C
ATOM     89  CZ  TYR A 130       1.722  71.687  57.810  1.00 37.80           C
ATOM     90  OH  TYR A 130       2.117  70.625  58.604  1.00 35.90           O
TER      91      TYR A 130
ATOM     92  N   GLU A 199       6.191  67.098  54.504  1.00 31.14           N
ATOM     93  CA  GLU A 199       7.077  66.903  55.638  1.00 30.32           C
ATOM     94  C   GLU A 199       6.563  65.806  56.559  1.00 29.81           C
ATOM     95  O   GLU A 199       5.351  65.652  56.729  1.00 30.44           O
ATOM     96  CB  GLU A 199       7.226  68.234  56.400  1.00 29.60           C
ATOM     97  CG  GLU A 199       8.236  68.208  57.559  1.00 30.64           C
ATOM     98  CD  GLU A 199       7.598  67.814  58.886  1.00 33.81           C
ATOM     99  OE1 GLU A 199       6.355  67.781  58.931  1.00 32.69           O
ATOM    100  OE2 GLU A 199       8.331  67.553  59.877  1.00 33.36           O
ATOM    101  N   SER A 200       7.492  65.072  57.167  1.00 29.43           N
ATOM    102  CA  SER A 200       7.171  63.980  58.078  1.00 30.20           C
ATOM    103  C   SER A 200       6.242  62.970  57.363  1.00 29.79           C
ATOM    104  O   SER A 200       6.631  62.421  56.335  1.00 31.54           O
ATOM    105  CB  SER A 200       6.543  64.546  59.363  1.00 30.98           C
ATOM    106  OG  SER A 200       6.560  63.583  60.418  1.00 33.54           O
TER     107      SER A 200
ATOM    108  N   PHE A 290       2.309  55.689  65.677  1.00 32.18           N
ATOM    109  CA  PHE A 290       0.943  56.156  65.486  1.00 32.78           C
ATOM    110  C   PHE A 290       0.048  54.984  65.099  1.00 33.11           C
ATOM    111  O   PHE A 290       0.475  54.059  64.411  1.00 33.38           O
ATOM    112  CB  PHE A 290       0.982  57.256  64.428  1.00 31.70           C
ATOM    113  CG  PHE A 290       2.183  58.158  64.572  1.00 31.61           C
ATOM    114  CD1 PHE A 290       2.401  58.860  65.762  1.00 32.04           C
ATOM    115  CD2 PHE A 290       3.108  58.290  63.538  1.00 30.79           C
ATOM    116  CE1 PHE A 290       3.516  59.678  65.915  1.00 32.92           C
ATOM    117  CE2 PHE A 290       4.226  59.106  63.676  1.00 32.00           C
ATOM    118  CZ  PHE A 290       4.438  59.808  64.866  1.00 31.52           C
TER     119      PHE A 290
ATOM    120  N  APHE A 330      10.863  66.415  69.877  0.65 32.62           N
ATOM    121  N  BPHE A 330      10.864  66.411  69.880  0.35 32.85           N
ATOM    122  CA APHE A 330       9.417  66.574  70.069  0.65 32.32           C
ATOM    123  CA BPHE A 330       9.428  66.558  70.085  0.35 32.65           C
ATOM    124  C  APHE A 330       8.792  65.332  70.722  0.65 33.59           C
ATOM    125  C  BPHE A 330       8.803  65.329  70.733  0.35 33.47           C
ATOM    126  O  APHE A 330       8.017  65.431  71.684  0.65 34.92           O
ATOM    127  O  BPHE A 330       8.031  65.436  71.692  0.35 34.26           O
ATOM    128  CB APHE A 330       8.756  66.851  68.712  0.65 32.82           C
ATOM    129  CB BPHE A 330       8.734  66.837  68.752  0.35 32.67           C
ATOM    130  CG APHE A 330       7.272  66.989  68.772  0.65 33.53           C
ATOM    131  CG BPHE A 330       7.981  68.125  68.727  0.35 32.45           C
ATOM    132  CD1APHE A 330       6.680  68.206  69.128  0.65 34.85           C
ATOM    133  CD1BPHE A 330       8.020  68.938  67.611  0.35 32.99           C
ATOM    134  CD2APHE A 330       6.446  65.888  68.501  0.65 33.51           C
ATOM    135  CD2BPHE A 330       7.235  68.532  69.826  0.35 33.08           C
ATOM    136  CE1APHE A 330       5.271  68.312  69.212  0.65 32.92           C
ATOM    137  CE1BPHE A 330       7.333  70.139  67.590  0.35 33.29           C
ATOM    138  CE2APHE A 330       5.051  66.002  68.587  0.65 32.34           C
ATOM    139  CE2BPHE A 330       6.543  69.731  69.811  0.35 31.84           C
ATOM    140  CZ APHE A 330       4.479  67.212  68.941  0.65 32.42           C
ATOM    141  CZ BPHE A 330       6.593  70.535  68.691  0.35 33.32           C
ATOM    142  N   PHE A 331       9.162  64.159  70.222  1.00 33.25           N
ATOM    143  CA  PHE A 331       8.611  62.924  70.726  1.00 34.47           C
ATOM    144  C   PHE A 331       9.073  62.507  72.089  1.00 34.96           C
ATOM    145  O   PHE A 331       8.356  61.779  72.757  1.00 36.14           O
ATOM    146  CB  PHE A 331       8.810  61.819  69.685  1.00 32.16           C
ATOM    147  CG  PHE A 331       8.269  62.197  68.353  1.00 30.61           C
ATOM    148  CD1 PHE A 331       9.041  62.957  67.472  1.00 29.10           C
ATOM    149  CD2 PHE A 331       6.939  61.916  68.028  1.00 30.26           C
ATOM    150  CE1 PHE A 331       8.492  63.458  66.260  1.00 31.20           C
ATOM    151  CE2 PHE A 331       6.381  62.398  66.848  1.00 30.18           C
ATOM    152  CZ  PHE A 331       7.159  63.176  65.956  1.00 31.51           C
TER     153      PHE A 331
ATOM    154  N   HIS A 440      11.678  68.919  64.770  1.00 31.62           N
ATOM    155  CA  HIS A 440      10.922  68.251  63.719  1.00 33.55           C
ATOM    156  C   HIS A 440       9.827  69.210  63.269  1.00 33.82           C
ATOM    157  O   HIS A 440       9.047  69.679  64.084  1.00 35.34           O
ATOM    158  CB  HIS A 440      10.282  66.981  64.282  1.00 31.36           C
ATOM    159  CG  HIS A 440       9.754  66.050  63.239  1.00 31.48           C
ATOM    160  ND1 HIS A 440      10.510  65.637  62.164  1.00 30.78           N
ATOM    161  CD2 HIS A 440       8.568  65.396  63.142  1.00 31.45           C
ATOM    162  CE1 HIS A 440       9.817  64.765  61.451  1.00 30.29           C
ATOM    163  NE2 HIS A 440       8.637  64.599  62.023  1.00 31.24           N
ATOM    164  N   GLY A 441       9.778  69.499  61.978  1.00 34.03           N
ATOM    165  CA  GLY A 441       8.751  70.386  61.462  1.00 35.51           C
ATOM    166  C   GLY A 441       9.143  71.852  61.412  1.00 36.57           C
ATOM    167  O   GLY A 441       8.433  72.667  60.821  1.00 36.46           O
ATOM    168  N   TYR A 442      10.278  72.213  61.998  1.00 36.06           N
ATOM    169  CA  TYR A 442      10.608  73.612  61.982  1.00 35.06           C
ATOM    170  C   TYR A 442      11.374  74.183  60.808  1.00 36.08           C
ATOM    171  O   TYR A 442      11.777  75.345  60.840  1.00 38.62           O
ATOM    172  CB  TYR A 442      11.205  74.011  63.336  1.00 35.39           C
ATOM    173  CG  TYR A 442      10.086  74.217  64.330  1.00 32.49           C
ATOM    174  CD1 TYR A 442       9.456  73.123  64.949  1.00 34.37           C
ATOM    175  CD2 TYR A 442       9.541  75.487  64.529  1.00 33.86           C
ATOM    176  CE1 TYR A 442       8.292  73.299  65.744  1.00 32.82           C
ATOM    177  CE2 TYR A 442       8.378  75.672  65.305  1.00 31.95           C
ATOM    178  CZ  TYR A 442       7.763  74.575  65.902  1.00 32.45           C
ATOM    179  OH  TYR A 442       6.597  74.764  66.600  1.00 32.56           O
TER     180      TYR A 442
HETATM  200  O   HOH A2039       1.017  70.442  68.328  1.00 54.08           O
HETATM  201  O   HOH A2067       0.256  65.799  68.520  1.00 39.71           O
HETATM  202  O   HOH A2072      -3.989  70.039  62.206  1.00 27.01           O
HETATM  203  O   HOH A2081       3.611  68.418  58.286  1.00 29.15           O
HETATM  204  O   HOH A2120       4.984  61.427  60.981  1.00 32.57           O
HETATM  205  O   HOH A2289       0.870  68.040  66.733  1.00 44.88           O
CONECT  181  182  183  184
CONECT  192  191  193
CONECT  193  189  192  194
CONECT  194  186  193  195  196
CONECT  196  194  197
CONECT  197  190  196  198
CONECT  198  197
CONECT  184  181  185
CONECT  185  184  186
CONECT  186  185  187  194
CONECT  187  183  186  188
CONECT  188  187  189
CONECT  189  188  190  193
CONECT  190  189  197
CONECT  191  192  199
CONECT  199  191  195
CONECT  183  181  187
CONECT  195  194  199
CONECT  182  181
END
