# Supplementary material for: Scaffold repositioning of spiro-acridine derivatives as fungi chitinase inhibitor by target fishing and in vitro studies
Source: Sci Rep. 2023 May 5;13:7320. doi: 10.1038/s41598-023-33279-9 (PMC10163251; doi:10.1038/s41598-023-33279-9)
Supplement: Supplementary file 2 — Supplementary Information 2. [file 41598_2023_33279_MOESM2_ESM.zip › PDBQT_TARGETS_ALL/1hkk_AMI.pdb]

HEADER    HYDROLASE                               10-MAR-03   1HKK              
TITLE     HIGH RESOULTION CRYSTAL STRUCTURE OF HUMAN CHITINASE IN               
TITLE    2 COMPLEX WITH ALLOSAMIDIN                                             
COMPND    MOL_ID: 1;                                                            
COMPND   2 MOLECULE: CHITOTRIOSIDASE-1;                                         
COMPND   3 CHAIN: A;                                                            
COMPND   4 SYNONYM: CHITINASE-1;                                                
COMPND   5 EC: 3.2.1.14;                                                        
COMPND   6 OTHER_DETAILS: ALLOSAMIDIN                                           
SOURCE    MOL_ID: 1;                                                            
SOURCE   2 ORGANISM_SCIENTIFIC: HOMO SAPIENS;                                   
SOURCE   3 ORGANISM_COMMON: HUMAN;                                              
SOURCE   4 ORGANISM_TAXID: 9606;                                                
SOURCE   5 CELL: MACROPHAGES                                                    
KEYWDS    HUMAN CHITINASE, HYDROLASE, CHITIN DEGRADATION, ALLOSAMIDIN           
EXPDTA    X-RAY DIFFRACTION                                                     
AUTHOR    F.V.RAO,D.R.HOUSTON,R.G.BOOT,J.M.F.G.AERTS,S.SAKUDA,                  
AUTHOR   2 D.M.F.VAN AALTEN                                                     
REVDAT   3   12-JAN-10 1HKK    1       VERSN                                    
REVDAT   2   24-FEB-09 1HKK    1       VERSN                                    
REVDAT   1   11-MAR-04 1HKK    0                                                
JRNL        AUTH   F.V.RAO,D.R.HOUSTON,R.G.BOOT,J.M.F.G.AERTS,                  
JRNL        AUTH 2 S.SAKUDA,D.M.F.VAN AALTEN                                    
JRNL        TITL   CRYSTAL STRUCTURES OF ALLOSAMIDIN DERIVATIVES IN             
JRNL        TITL 2 COMPLEX WITH HUMAN MACROPHAGE CHITINASE.                     
JRNL        REF    J.BIOL.CHEM.                  V. 278 20110 2003              
JRNL        REFN                   ISSN 0021-9258                               
JRNL        PMID   12639956                                                     
JRNL        DOI    10.1074/JBC.M300362200                                       
REMARK   2                                                                      
REMARK   2 RESOLUTION.    1.85 ANGSTROMS.                                       
REMARK   3                                                                      
REMARK   3 REFINEMENT.                                                          
REMARK   3   PROGRAM     : CNS 1.0                                              
REMARK   3   AUTHORS     : BRUNGER,ADAMS,CLORE,DELANO,GROS,GROSSE-              
REMARK   3               : KUNSTLEVE,JIANG,KUSZEWSKI,NILGES, PANNU,             
REMARK   3               : READ,RICE,SIMONSON,WARREN                            
REMARK   3                                                                      
REMARK   3  REFINEMENT TARGET : NULL                                            
REMARK   3                                                                      
REMARK   3  DATA USED IN REFINEMENT.                                            
REMARK   3   RESOLUTION RANGE HIGH (ANGSTROMS) : 1.85                           
REMARK   3   RESOLUTION RANGE LOW  (ANGSTROMS) : 24.36                          
REMARK   3   DATA CUTOFF            (SIGMA(F)) : 0.0                            
REMARK   3   DATA CUTOFF HIGH         (ABS(F)) : 2327937.50                     
REMARK   3   DATA CUTOFF LOW          (ABS(F)) : NULL                           
REMARK   3   COMPLETENESS (WORKING+TEST)   (%) : 99.1                           
REMARK   3   NUMBER OF REFLECTIONS             : 32844                          
REMARK   3                                                                      
REMARK   3  FIT TO DATA USED IN REFINEMENT.                                     
REMARK   3   CROSS-VALIDATION METHOD          : THROUGHOUT                      
REMARK   3   FREE R VALUE TEST SET SELECTION  : RANDOM                          
REMARK   3   R VALUE            (WORKING SET) : 0.179                           
REMARK   3   FREE R VALUE                     : 0.189                           
REMARK   3   FREE R VALUE TEST SET SIZE   (%) : 2.1                             
REMARK   3   FREE R VALUE TEST SET COUNT      : 675                             
REMARK   3   ESTIMATED ERROR OF FREE R VALUE  : 0.007                           
REMARK   3                                                                      
REMARK   3  FIT IN THE HIGHEST RESOLUTION BIN.                                  
REMARK   3   TOTAL NUMBER OF BINS USED           : 6                            
REMARK   3   BIN RESOLUTION RANGE HIGH       (A) : 1.85                         
REMARK   3   BIN RESOLUTION RANGE LOW        (A) : 1.97                         
REMARK   3   BIN COMPLETENESS (WORKING+TEST) (%) : 96.2                         
REMARK   3   REFLECTIONS IN BIN    (WORKING SET) : 5095                         
REMARK   3   BIN R VALUE           (WORKING SET) : 0.203                        
REMARK   3   BIN FREE R VALUE                    : 0.228                        
REMARK   3   BIN FREE R VALUE TEST SET SIZE  (%) : 2.0                          
REMARK   3   BIN FREE R VALUE TEST SET COUNT     : 105                          
REMARK   3   ESTIMATED ERROR OF BIN FREE R VALUE : 0.022                        
REMARK   3                                                                      
REMARK   3  NUMBER OF NON-HYDROGEN ATOMS USED IN REFINEMENT.                    
REMARK   3   PROTEIN ATOMS            : 2871                                    
REMARK   3   NUCLEIC ACID ATOMS       : 0                                       
REMARK   3   HETEROGEN ATOMS          : 89                                      
REMARK   3   SOLVENT ATOMS            : 253                                     
REMARK   3                                                                      
REMARK   3  B VALUES.                                                           
REMARK   3   FROM WILSON PLOT           (A**2) : 17.3                           
REMARK   3   MEAN B VALUE      (OVERALL, A**2) : 28.9                           
REMARK   3   OVERALL ANISOTROPIC B VALUE.                                       
REMARK   3    B11 (A**2) : 3.70                                                 
REMARK   3    B22 (A**2) : 3.70                                                 
REMARK   3    B33 (A**2) : -7.40                                                
REMARK   3    B12 (A**2) : 0.00                                                 
REMARK   3    B13 (A**2) : 0.00                                                 
REMARK   3    B23 (A**2) : 0.00                                                 
REMARK   3                                                                      
REMARK   3  ESTIMATED COORDINATE ERROR.                                         
REMARK   3   ESD FROM LUZZATI PLOT        (A) : 0.18                            
REMARK   3   ESD FROM SIGMAA              (A) : 0.13                            
REMARK   3   LOW RESOLUTION CUTOFF        (A) : 5.00                            
REMARK   3                                                                      
REMARK   3  CROSS-VALIDATED ESTIMATED COORDINATE ERROR.                         
REMARK   3   ESD FROM C-V LUZZATI PLOT    (A) : 0.21                            
REMARK   3   ESD FROM C-V SIGMAA          (A) : 0.16                            
REMARK   3                                                                      
REMARK   3  RMS DEVIATIONS FROM IDEAL VALUES.                                   
REMARK   3   BOND LENGTHS                 (A) : 0.009                           
REMARK   3   BOND ANGLES            (DEGREES) : 1.5                             
REMARK   3   DIHEDRAL ANGLES        (DEGREES) : 22.9                            
REMARK   3   IMPROPER ANGLES        (DEGREES) : 0.95                            
REMARK   3                                                                      
REMARK   3  ISOTROPIC THERMAL MODEL : RESTRAINED                                
REMARK   3                                                                      
REMARK   3  ISOTROPIC THERMAL FACTOR RESTRAINTS.    RMS    SIGMA                
REMARK   3   MAIN-CHAIN BOND              (A**2) : 1.43  ; 1.50                 
REMARK   3   MAIN-CHAIN ANGLE             (A**2) : 2.01  ; 2.00                 
REMARK   3   SIDE-CHAIN BOND              (A**2) : 2.45  ; 2.00                 
REMARK   3   SIDE-CHAIN ANGLE             (A**2) : 3.55  ; 2.50                 
REMARK   3                                                                      
REMARK   3  BULK SOLVENT MODELING.                                              
REMARK   3   METHOD USED : FLAT MODEL                                           
REMARK   3   KSOL        : 0.43628                                              
REMARK   3   BSOL        : 77.7664                                              
REMARK   3                                                                      
REMARK   3  NCS MODEL : NULL                                                    
REMARK   3                                                                      
REMARK   3  NCS RESTRAINTS.                         RMS   SIGMA/WEIGHT          
REMARK   3   GROUP  1  POSITIONAL            (A) : NULL  ; NULL                 
REMARK   3   GROUP  1  B-FACTOR           (A**2) : NULL  ; NULL                 
REMARK   3                                                                      
REMARK   3  PARAMETER FILE  1  : PROTEIN_REP.PARAM                              
REMARK   3  PARAMETER FILE  2  : ALLOSAMIDIN.PARAM                              
REMARK   3  PARAMETER FILE  3  : ION.PARAM                                      
REMARK   3  PARAMETER FILE  4  : WATER_REP.PARAM                                
REMARK   3  PARAMETER FILE  5  : NULL                                           
REMARK   3  TOPOLOGY FILE  1   : PROTEIN.TOP                                    
REMARK   3  TOPOLOGY FILE  2   : WATER.TOP                                      
REMARK   3  TOPOLOGY FILE  3   : ION.TOP                                        
REMARK   3  TOPOLOGY FILE  4   : ALLOSAMIDIN.TOP                                
REMARK   3  TOPOLOGY FILE  5   : NULL                                           
REMARK   3                                                                      
REMARK   3  OTHER REFINEMENT REMARKS: NULL                                      
REMARK   4                                                                      
REMARK   4 1HKK COMPLIES WITH FORMAT V. 3.20, 01-DEC-08                         
REMARK 100                                                                      
REMARK 100 THIS ENTRY HAS BEEN PROCESSED BY PDBE ON 11-MAR-03.                  
REMARK 100 THE PDBE ID CODE IS EBI-12309.                                       
REMARK 200                                                                      
REMARK 200 EXPERIMENTAL DETAILS                                                 
REMARK 200  EXPERIMENT TYPE                : X-RAY DIFFRACTION                  
REMARK 200  DATE OF DATA COLLECTION        : 15-APR-02                          
REMARK 200  TEMPERATURE           (KELVIN) : 113                                
REMARK 200  PH                             : 6.5                                
REMARK 200  NUMBER OF CRYSTALS USED        : 1                                  
REMARK 200                                                                      
REMARK 200  SYNCHROTRON              (Y/N) : Y                                  
REMARK 200  RADIATION SOURCE               : ESRF                               
REMARK 200  BEAMLINE                       : ID14-2                             
REMARK 200  X-RAY GENERATOR MODEL          : NULL                               
REMARK 200  MONOCHROMATIC OR LAUE    (M/L) : M                                  
REMARK 200  WAVELENGTH OR RANGE        (A) : 0.933                              
REMARK 200  MONOCHROMATOR                  : NULL                               
REMARK 200  OPTICS                         : NULL                               
REMARK 200                                                                      
REMARK 200  DETECTOR TYPE                  : CCD                                
REMARK 200  DETECTOR MANUFACTURER          : NULL                               
REMARK 200  INTENSITY-INTEGRATION SOFTWARE : DENZO                              
REMARK 200  DATA SCALING SOFTWARE          : SCALEPACK                          
REMARK 200                                                                      
REMARK 200  NUMBER OF UNIQUE REFLECTIONS   : 32893                              
REMARK 200  RESOLUTION RANGE HIGH      (A) : 1.85                               
REMARK 200  RESOLUTION RANGE LOW       (A) : 25                                 
REMARK 200  REJECTION CRITERIA  (SIGMA(I)) : NONE                               
REMARK 200                                                                      
REMARK 200 OVERALL.                                                             
REMARK 200  COMPLETENESS FOR RANGE     (%) : 99.3                               
REMARK 200  DATA REDUNDANCY                : 6.1                                
REMARK 200  R MERGE                    (I) : 0.048                              
REMARK 200  R SYM                      (I) : NULL                               
REMARK 200  <I/SIGMA(I)> FOR THE DATA SET  : 15.9                               
REMARK 200                                                                      
REMARK 200 IN THE HIGHEST RESOLUTION SHELL.                                     
REMARK 200  HIGHEST RESOLUTION SHELL, RANGE HIGH (A) : 1.85                     
REMARK 200  HIGHEST RESOLUTION SHELL, RANGE LOW  (A) : 2.92                     
REMARK 200  COMPLETENESS FOR SHELL     (%) : 93.8                               
REMARK 200  DATA REDUNDANCY IN SHELL       : 4.5                                
REMARK 200  R MERGE FOR SHELL          (I) : 0.314                              
REMARK 200  R SYM FOR SHELL            (I) : NULL                               
REMARK 200  <I/SIGMA(I)> FOR SHELL         : 5.2                                
REMARK 200                                                                      
REMARK 200 DIFFRACTION PROTOCOL: SINGLE WAVELENGTH                              
REMARK 200 METHOD USED TO DETERMINE THE STRUCTURE: MOLECULAR REPLACEMENT        
REMARK 200 SOFTWARE USED: AMORE                                                 
REMARK 200 STARTING MODEL: PDB ENTRY 1GUV                                       
REMARK 200                                                                      
REMARK 200 REMARK: NULL                                                         
REMARK 280                                                                      
REMARK 280 CRYSTAL                                                              
REMARK 280 SOLVENT CONTENT, VS  (%): 48                                         
REMARK 280 MATTHEWS COEFFICIENT, VM (ANGSTROMS**3/DA): 2.4                      
REMARK 280                                                                      
REMARK 280 CRYSTALLIZATION CONDITIONS: 25 % PEG 550 MME                         
REMARK 280  0.01 M ZNSO4, 0.1 M MES PH 6.5                                      
REMARK 290                                                                      
REMARK 290 CRYSTALLOGRAPHIC SYMMETRY                                            
REMARK 290 SYMMETRY OPERATORS FOR SPACE GROUP: P 43 21 2                        
REMARK 290                                                                      
REMARK 290      SYMOP   SYMMETRY                                                
REMARK 290     NNNMMM   OPERATOR                                                
REMARK 290       1555   X,Y,Z                                                   
REMARK 290       2555   -X,-Y,Z+1/2                                             
REMARK 290       3555   -Y+1/2,X+1/2,Z+3/4                                      
REMARK 290       4555   Y+1/2,-X+1/2,Z+1/4                                      
REMARK 290       5555   -X+1/2,Y+1/2,-Z+3/4                                     
REMARK 290       6555   X+1/2,-Y+1/2,-Z+1/4                                     
REMARK 290       7555   Y,X,-Z                                                  
REMARK 290       8555   -Y,-X,-Z+1/2                                            
REMARK 290                                                                      
REMARK 290     WHERE NNN -> OPERATOR NUMBER                                     
REMARK 290           MMM -> TRANSLATION VECTOR                                  
REMARK 290                                                                      
REMARK 290 CRYSTALLOGRAPHIC SYMMETRY TRANSFORMATIONS                            
REMARK 290 THE FOLLOWING TRANSFORMATIONS OPERATE ON THE ATOM/HETATM             
REMARK 290 RECORDS IN THIS ENTRY TO PRODUCE CRYSTALLOGRAPHICALLY                
REMARK 290 RELATED MOLECULES.                                                   
REMARK 290   SMTRY1   1  1.000000  0.000000  0.000000        0.00000            
REMARK 290   SMTRY2   1  0.000000  1.000000  0.000000        0.00000            
REMARK 290   SMTRY3   1  0.000000  0.000000  1.000000        0.00000            
REMARK 290   SMTRY1   2 -1.000000  0.000000  0.000000        0.00000            
REMARK 290   SMTRY2   2  0.000000 -1.000000  0.000000        0.00000            
REMARK 290   SMTRY3   2  0.000000  0.000000  1.000000       41.74150            
REMARK 290   SMTRY1   3  0.000000 -1.000000  0.000000       47.42900            
REMARK 290   SMTRY2   3  1.000000  0.000000  0.000000       47.42900            
REMARK 290   SMTRY3   3  0.000000  0.000000  1.000000       62.61225            
REMARK 290   SMTRY1   4  0.000000  1.000000  0.000000       47.42900            
REMARK 290   SMTRY2   4 -1.000000  0.000000  0.000000       47.42900            
REMARK 290   SMTRY3   4  0.000000  0.000000  1.000000       20.87075            
REMARK 290   SMTRY1   5 -1.000000  0.000000  0.000000       47.42900            
REMARK 290   SMTRY2   5  0.000000  1.000000  0.000000       47.42900            
REMARK 290   SMTRY3   5  0.000000  0.000000 -1.000000       62.61225            
REMARK 290   SMTRY1   6  1.000000  0.000000  0.000000       47.42900            
REMARK 290   SMTRY2   6  0.000000 -1.000000  0.000000       47.42900            
REMARK 290   SMTRY3   6  0.000000  0.000000 -1.000000       20.87075            
REMARK 290   SMTRY1   7  0.000000  1.000000  0.000000        0.00000            
REMARK 290   SMTRY2   7  1.000000  0.000000  0.000000        0.00000            
REMARK 290   SMTRY3   7  0.000000  0.000000 -1.000000        0.00000            
REMARK 290   SMTRY1   8  0.000000 -1.000000  0.000000        0.00000            
REMARK 290   SMTRY2   8 -1.000000  0.000000  0.000000        0.00000            
REMARK 290   SMTRY3   8  0.000000  0.000000 -1.000000       41.74150            
REMARK 290                                                                      
REMARK 290 REMARK: NULL                                                         
REMARK 300                                                                      
REMARK 300 BIOMOLECULE: 1                                                       
REMARK 300 SEE REMARK 350 FOR THE AUTHOR PROVIDED AND/OR PROGRAM                
REMARK 300 GENERATED ASSEMBLY INFORMATION FOR THE STRUCTURE IN                  
REMARK 300 THIS ENTRY.  THE REMARK MAY ALSO PROVIDE INFORMATION ON              
REMARK 300 BURIED SURFACE AREA.                                                 
REMARK 350                                                                      
REMARK 350 GENERATING THE BIOMOLECULE                                           
REMARK 350 COORDINATES FOR A COMPLETE MULTIMER REPRESENTING THE KNOWN           
REMARK 350 BIOLOGICALLY SIGNIFICANT OLIGOMERIZATION STATE OF THE                
REMARK 350 MOLECULE CAN BE GENERATED BY APPLYING BIOMT TRANSFORMATIONS          
REMARK 350 GIVEN BELOW.  BOTH NON-CRYSTALLOGRAPHIC AND                          
REMARK 350 CRYSTALLOGRAPHIC OPERATIONS ARE GIVEN.                               
REMARK 350                                                                      
REMARK 350 BIOMOLECULE:  1                                                      
REMARK 350 AUTHOR DETERMINED BIOLOGICAL UNIT: MONOMERIC                         
REMARK 350 SOFTWARE DETERMINED QUATERNARY STRUCTURE: MONOMERIC                  
REMARK 350 SOFTWARE USED: PISA                                                  
REMARK 350 APPLY THE FOLLOWING TO CHAINS: A                                     
REMARK 350   BIOMT1   1  1.000000  0.000000  0.000000        0.00000            
REMARK 350   BIOMT2   1  0.000000  1.000000  0.000000        0.00000            
REMARK 350   BIOMT3   1  0.000000  0.000000  1.000000        0.00000            
REMARK 375                                                                      
REMARK 375 SPECIAL POSITION                                                     
REMARK 375      HOH A2121  LIES ON A SPECIAL POSITION.                          
REMARK 480                                                                      
REMARK 480 ZERO OCCUPANCY ATOM                                                  
REMARK 480 THE FOLLOWING RESIDUES HAVE ATOMS MODELED WITH ZERO                  
REMARK 480 OCCUPANCY. THE LOCATION AND PROPERTIES OF THESE ATOMS                
REMARK 480 MAY NOT BE RELIABLE. (M=MODEL NUMBER;                                
REMARK 480 RES=RESIDUE NAME; C=CHAIN IDENTIFIER; SSEQ=SEQUENCE NUMBER;          
REMARK 480 I=INSERTION CODE):                                                   
REMARK 480   M RES CSSEQI  ATOMS                                                
REMARK 480     LYS A  89    CE   NZ                                             
REMARK 480     GLN A 188    CG   CD  OE1  NE2                                   
REMARK 480     GLN A 232    CB   CG   CD  OE1  NE2                              
REMARK 500                                                                      
REMARK 500 GEOMETRY AND STEREOCHEMISTRY                                         
REMARK 500 SUBTOPIC: CLOSE CONTACTS IN SAME ASYMMETRIC UNIT                     
REMARK 500                                                                      
REMARK 500 THE FOLLOWING ATOMS ARE IN CLOSE CONTACT.                            
REMARK 500                                                                      
REMARK 500  ATM1  RES C  SSEQI   ATM2  RES C  SSEQI           DISTANCE          
REMARK 500   OD1  ASP A    45  -  O    HOH A  2023              2.01            
REMARK 500   NH2  ARG A   316  -  OD2  ASP A   336              2.13            
REMARK 500   O    HOH A  2250  -  O    HOH A  2253              2.18            
REMARK 500                                                                      
REMARK 500 REMARK: NULL                                                         
REMARK 500                                                                      
REMARK 500 GEOMETRY AND STEREOCHEMISTRY                                         
REMARK 500 SUBTOPIC: CLOSE CONTACTS                                             
REMARK 500                                                                      
REMARK 500 THE FOLLOWING ATOMS THAT ARE RELATED BY CRYSTALLOGRAPHIC             
REMARK 500 SYMMETRY ARE IN CLOSE CONTACT.  AN ATOM LOCATED WITHIN 0.15          
REMARK 500 ANGSTROMS OF A SYMMETRY RELATED ATOM IS ASSUMED TO BE ON A           
REMARK 500 SPECIAL POSITION AND IS, THEREFORE, LISTED IN REMARK 375             
REMARK 500 INSTEAD OF REMARK 500.  ATOMS WITH NON-BLANK ALTERNATE               
REMARK 500 LOCATION INDICATORS ARE NOT INCLUDED IN THE CALCULATIONS.            
REMARK 500                                                                      
REMARK 500 DISTANCE CUTOFF:                                                     
REMARK 500 2.2 ANGSTROMS FOR CONTACTS NOT INVOLVING HYDROGEN ATOMS              
REMARK 500 1.6 ANGSTROMS FOR CONTACTS INVOLVING HYDROGEN ATOMS                  
REMARK 500                                                                      
REMARK 500  ATM1  RES C  SSEQI   ATM2  RES C  SSEQI  SSYMOP   DISTANCE          
REMARK 500                                                                      
REMARK 500   O    HOH A  2249     O    HOH A  2249     7465      1.98           
REMARK 500                                                                      
REMARK 500 REMARK: NULL                                                         
REMARK 500                                                                      
REMARK 500 GEOMETRY AND STEREOCHEMISTRY                                         
REMARK 500 SUBTOPIC: TORSION ANGLES                                             
REMARK 500                                                                      
REMARK 500 TORSION ANGLES OUTSIDE THE EXPECTED RAMACHANDRAN REGIONS:            
REMARK 500 (M=MODEL NUMBER; RES=RESIDUE NAME; C=CHAIN IDENTIFIER;               
REMARK 500 SSEQ=SEQUENCE NUMBER; I=INSERTION CODE).                             
REMARK 500 STANDARD TABLE:                                                      
REMARK 500 FORMAT:(10X,I3,1X,A3,1X,A1,I4,A1,4X,F7.2,3X,F7.2)                    
REMARK 500                                                                      
REMARK 500 EXPECTED VALUES: GJ KLEYWEGT AND TA JONES (1996). PHI/PSI-           
REMARK 500 CHOLOGY: RAMACHANDRAN REVISITED. STRUCTURE 4, 1395 - 1400            
REMARK 500                                                                      
REMARK 500  M RES CSSEQI        PSI       PHI                                   
REMARK 500    SER A 131       40.31     70.36                                   
REMARK 500    ASP A 328     -128.49     55.68                                   
REMARK 500                                                                      
REMARK 500 REMARK: NULL                                                         
REMARK 620                                                                      
REMARK 620 METAL COORDINATION                                                   
REMARK 620  (M=MODEL NUMBER; RES=RESIDUE NAME; C=CHAIN IDENTIFIER;              
REMARK 620   SSEQ=SEQUENCE NUMBER; I=INSERTION CODE):                           
REMARK 620                                                                      
REMARK 620 COORDINATION ANGLES FOR:  M RES CSSEQI METAL                         
REMARK 620                              ZN A1392  ZN                            
REMARK 620 N RES CSSEQI ATOM                                                    
REMARK 620 1 GLU A 219   OE1                                                    
REMARK 620 2 HIS A 215   ND1 101.3                                              
REMARK 620 3 GLU A 219   OE2  59.2 159.1                                        
REMARK 620 4 HOH A2248   O    81.5  92.3  92.0                                  
REMARK 620 5 HOH A2246   O    89.8  95.4  78.2 169.3                            
REMARK 620 6 HOH A2247   O   155.7 102.5  97.6  92.9  92.5                      
REMARK 620 N                    1     2     3     4     5                       
REMARK 620                                                                      
REMARK 620 COORDINATION ANGLES FOR:  M RES CSSEQI METAL                         
REMARK 620                              ZN A1393  ZN                            
REMARK 620 N RES CSSEQI ATOM                                                    
REMARK 620 1 ASP A 108   OD2                                                    
REMARK 620 2 HOH A2249   O   102.3                                              
REMARK 620 3 HOH A2249   O   110.4  45.4                                        
REMARK 620 4 HIS A  64   NE2 111.7  85.1 120.0                                  
REMARK 620 5 ASP A 108   OD1 122.2 131.0  96.3  95.5                            
REMARK 620 N                    1     2     3     4                             
REMARK 620                                                                      
REMARK 620 COORDINATION ANGLES FOR:  M RES CSSEQI METAL                         
REMARK 620                              ZN A1394  ZN                            
REMARK 620 N RES CSSEQI ATOM                                                    
REMARK 620 1 HOH A2250   O                                                      
REMARK 620 2 HOH A2252   O   110.3                                              
REMARK 620 3 HOH A2253   O    49.2  61.2                                        
REMARK 620 4 HOH A2023   O    74.4 145.8 116.9                                  
REMARK 620 5 HOH A2251   O    70.0  92.7  77.3  56.1                            
REMARK 620 N                    1     2     3     4                             
REMARK 700                                                                      
REMARK 700 SHEET                                                                
REMARK 700 DETERMINATION METHOD: DSSP                                           
REMARK 700 THE SHEETS PRESENTED AS "AA" IN EACH CHAIN ON SHEET RECORDS          
REMARK 700 BELOW IS ACTUALLY AN 10-STRANDED BARREL THIS IS REPRESENTED BY       
REMARK 700 A 11-STRANDED SHEET IN WHICH THE FIRST AND LAST STRANDS              
REMARK 700 ARE IDENTICAL.                                                       
REMARK 700                                                                      
REMARK 700 THE SHEET STRUCTURE OF THIS MOLECULE IS BIFURCATED. IN               
REMARK 700 ORDER TO REPRESENT THIS FEATURE IN THE SHEET RECORDS BELOW,          
REMARK 700 TWO SHEETS ARE DEFINED.                                              
REMARK 800                                                                      
REMARK 800 SITE                                                                 
REMARK 800 SITE_IDENTIFIER: AC1                                                 
REMARK 800 EVIDENCE_CODE: SOFTWARE                                              
REMARK 800 SITE_DESCRIPTION: BINDING SITE FOR RESIDUE  ZN A1392                 
REMARK 800                                                                      
REMARK 800 SITE_IDENTIFIER: AC2                                                 
REMARK 800 EVIDENCE_CODE: SOFTWARE                                              
REMARK 800 SITE_DESCRIPTION: BINDING SITE FOR RESIDUE  ZN A1393                 
REMARK 800                                                                      
REMARK 800 SITE_IDENTIFIER: AC3                                                 
REMARK 800 EVIDENCE_CODE: SOFTWARE                                              
REMARK 800 SITE_DESCRIPTION: BINDING SITE FOR RESIDUE  ZN A1394                 
REMARK 800                                                                      
REMARK 800 SITE_IDENTIFIER: AC4                                                 
REMARK 800 EVIDENCE_CODE: SOFTWARE                                              
REMARK 800 SITE_DESCRIPTION: BINDING SITE FOR CHAIN A OF                        
REMARK 800     RESIDUES 1386 TO 1388                                            
REMARK 800                                                                      
REMARK 800 SITE_IDENTIFIER: AC5                                                 
REMARK 800 EVIDENCE_CODE: SOFTWARE                                              
REMARK 800 SITE_DESCRIPTION: BINDING SITE FOR CHAIN A OF                        
REMARK 800     RESIDUES 1389 TO 1391                                            
REMARK 900                                                                      
REMARK 900 RELATED ENTRIES                                                      
REMARK 900 RELATED ID: 1LG1   RELATED DB: PDB                                   
REMARK 900  CRYSTAL STRUCTURE OF HUMAN CHITOTRIOSIDASE IN                       
REMARK 900   COMPLEX WITHCHITOBIOSE                                             
REMARK 900 RELATED ID: 1WAW   RELATED DB: PDB                                   
REMARK 900  SPECIFICITY AND AFFNITY OF NATURAL PRODUCT                          
REMARK 900  CYCLOPENTAPEPTIDE INHIBITOR ARGADIN AGAINST                         
REMARK 900  HUMAN CHITINASE                                                     
REMARK 900 RELATED ID: 1HKJ   RELATED DB: PDB                                   
REMARK 900  CRYSTAL STRUCTURE OF HUMAN CHITINASE IN                             
REMARK 900  COMPLEX WITH METHYLALLOSAMIDIN                                      
REMARK 900 RELATED ID: 1HKM   RELATED DB: PDB                                   
REMARK 900  HIGH RESOULTION CRYSTAL STRUCTURE OF HUMAN                          
REMARK 900  CHITINASE IN COMPLEX WITH DEMETHYLALLOSAMIDIN                       
REMARK 900 RELATED ID: 1HKI   RELATED DB: PDB                                   
REMARK 900  CRYSTAL STRUCTURE OF HUMAN CHITINASE IN                             
REMARK 900  COMPLEX WITH GLUCOALLOSAMIDIN B                                     
REMARK 900 RELATED ID: 1WB0   RELATED DB: PDB                                   
REMARK 900  SPECIFICITY AND AFFINITY OF NATURAL PRODUCT                         
REMARK 900  CYCLOPENTAPEPTIDE INHIBITOR ARGIFIN AGAINST                         
REMARK 900  HUMAN CHITINAES                                                     
REMARK 900 RELATED ID: 1LG2   RELATED DB: PDB                                   
REMARK 900  CRYSTAL STRUCTURE OF HUMAN CHITOTRIOSIDASE IN                       
REMARK 900   COMPLEX WITHETHYLENE GLYCOL                                        
REMARK 900 RELATED ID: 1LQ0   RELATED DB: PDB                                   
REMARK 900  CRYSTAL STRUCTURE OF HUMAN CHITOTRIOSIDASE AT                       
REMARK 900   2.2 ANGSTROMRESOLUTION                                             
REMARK 900 RELATED ID: 1GUV   RELATED DB: PDB                                   
REMARK 900  STRUCTURE OF HUMAN CHITOTRIOSIDASE                                  
DBREF  1HKK A   22   385  UNP    Q13231   CHIT1_HUMAN     22    385             
SEQADV 1HKK GLN A  234  UNP  Q13231    GLU   234 CONFLICT                       
SEQRES   1 A  364  ALA LYS LEU VAL CYS TYR PHE THR ASN TRP ALA GLN TYR          
SEQRES   2 A  364  ARG GLN GLY GLU ALA ARG PHE LEU PRO LYS ASP LEU ASP          
SEQRES   3 A  364  PRO SER LEU CYS THR HIS LEU ILE TYR ALA PHE ALA GLY          
SEQRES   4 A  364  MET THR ASN HIS GLN LEU SER THR THR GLU TRP ASN ASP          
SEQRES   5 A  364  GLU THR LEU TYR GLN GLU PHE ASN GLY LEU LYS LYS MET          
SEQRES   6 A  364  ASN PRO LYS LEU LYS THR LEU LEU ALA ILE GLY GLY TRP          
SEQRES   7 A  364  ASN PHE GLY THR GLN LYS PHE THR ASP MET VAL ALA THR          
SEQRES   8 A  364  ALA ASN ASN ARG GLN THR PHE VAL ASN SER ALA ILE ARG          
SEQRES   9 A  364  PHE LEU ARG LYS TYR SER PHE ASP GLY LEU ASP LEU ASP          
SEQRES  10 A  364  TRP GLU TYR PRO GLY SER GLN GLY SER PRO ALA VAL ASP          
SEQRES  11 A  364  LYS GLU ARG PHE THR THR LEU VAL GLN ASP LEU ALA ASN          
SEQRES  12 A  364  ALA PHE GLN GLN GLU ALA GLN THR SER GLY LYS GLU ARG          
SEQRES  13 A  364  LEU LEU LEU SER ALA ALA VAL PRO ALA GLY GLN THR TYR          
SEQRES  14 A  364  VAL ASP ALA GLY TYR GLU VAL ASP LYS ILE ALA GLN ASN          
SEQRES  15 A  364  LEU ASP PHE VAL ASN LEU MET ALA TYR ASP PHE HIS GLY          
SEQRES  16 A  364  SER TRP GLU LYS VAL THR GLY HIS ASN SER PRO LEU TYR          
SEQRES  17 A  364  LYS ARG GLN GLU GLN SER GLY ALA ALA ALA SER LEU ASN          
SEQRES  18 A  364  VAL ASP ALA ALA VAL GLN GLN TRP LEU GLN LYS GLY THR          
SEQRES  19 A  364  PRO ALA SER LYS LEU ILE LEU GLY MET PRO THR TYR GLY          
SEQRES  20 A  364  ARG SER PHE THR LEU ALA SER SER SER ASP THR ARG VAL          
SEQRES  21 A  364  GLY ALA PRO ALA THR GLY SER GLY THR PRO GLY PRO PHE          
SEQRES  22 A  364  THR LYS GLU GLY GLY MET LEU ALA TYR TYR GLU VAL CYS          
SEQRES  23 A  364  SER TRP LYS GLY ALA THR LYS GLN ARG ILE GLN ASP GLN          
SEQRES  24 A  364  LYS VAL PRO TYR ILE PHE ARG ASP ASN GLN TRP VAL GLY          
SEQRES  25 A  364  PHE ASP ASP VAL GLU SER PHE LYS THR LYS VAL SER TYR          
SEQRES  26 A  364  LEU LYS GLN LYS GLY LEU GLY GLY ALA MET VAL TRP ALA          
SEQRES  27 A  364  LEU ASP LEU ASP ASP PHE ALA GLY PHE SER CYS ASN GLN          
SEQRES  28 A  364  GLY ARG TYR PRO LEU ILE GLN THR LEU ARG GLN GLU LEU          
HET    NAA  A1386      14                                                       
HET    NAA  A1387      14                                                       
HET    AMI  A1388      15                                                       
HET    NAA  A1389      14                                                       
HET    NAA  A1390      14                                                       
HET    AMI  A1391      15                                                       
HET     ZN  A1392       1                                                       
HET     ZN  A1393       1                                                       
HET     ZN  A1394       1                                                       
HETNAM     NAA N-ACETYL-D-ALLOSAMINE                                            
HETNAM     AMI ALLOSAMIZOLINE                                                   
HETNAM      ZN ZINC ION                                                         
FORMUL   2  NAA    4(C8 H15 N O6)                                               
FORMUL   3  AMI    2(C9 H16 N2 O4)                                              
FORMUL   4   ZN    3(ZN 2+)                                                     
FORMUL   6  HOH   *253(H2 O1)                                                   
HELIX    1   1 TRP A   99  ASN A  100  1                                   2
SHEET    1   1 1 TYR A  27  TYR A  27  0
SHEET    2   2 1 PHE A  58  PHE A  58  0
SHEET    3   3 1 ASP A 136  ASP A 136  0
SHEET    4   4 1 ASP A 138  ASP A 138  0
SHEET    5   5 1 ALA A 183  ALA A 183  0
SHEET    6   6 1 MET A 210  MET A 210  0
SHEET    7   7 1 TYR A 267  TYR A 267  0
SHEET    8   8 1 ARG A 269  ARG A 269  0
SHEET    9   9 1 MET A 356  MET A 356  0
SHEET   10  10 1 TRP A 358  TRP A 358  0
SSBOND   1 CYS A   26    CYS A   51                          1555   1555  2.02  
SSBOND   2 CYS A  307    CYS A  370                          1555   1555  2.05  
LINK         C1  NAA A1386                 O4  NAA A1387     1555   1555  1.40  
LINK         C1  NAA A1387                 O4  AMI A1388     1555   1555  1.42  
LINK         C1  NAA A1389                 O4  NAA A1390     1555   1555  1.44  
LINK         C1  NAA A1390                 O4  AMI A1391     1555   1555  1.43  
LINK        ZN    ZN A1392                 OE1 GLU A 219     1555   1555  2.44  
LINK        ZN    ZN A1392                 ND1 HIS A 215     1555   1555  2.03  
LINK        ZN    ZN A1392                 OE2 GLU A 219     1555   1555  1.91  
LINK        ZN    ZN A1392                 O   HOH A2248     1555   1555  2.12  
LINK        ZN    ZN A1392                 O   HOH A2246     1555   1555  2.10  
LINK        ZN    ZN A1392                 O   HOH A2247     1555   1555  2.31  
LINK        ZN    ZN A1393                 O   HOH A2249     1555   1555  1.73  
LINK        ZN    ZN A1393                 O   HOH A2249     1555   7465  2.77  
LINK        ZN    ZN A1393                 NE2 HIS A  64     1555   1555  2.06  
LINK        ZN    ZN A1393                 OD1 ASP A 108     1555   7465  2.36  
LINK        ZN    ZN A1393                 OD2 ASP A 108     1555   1555  1.61  
LINK        ZN    ZN A1394                 O   HOH A2252     1555   1555  2.30  
LINK        ZN    ZN A1394                 O   HOH A2253     1555   1555  2.73  
LINK        ZN    ZN A1394                 O   HOH A2023     1555   1555  2.44  
LINK        ZN    ZN A1394                 O   HOH A2251     1555   1555  2.33  
LINK        ZN    ZN A1394                 O   HOH A2250     1555   1555  2.47  
CISPEP   1 ALA A   57    PHE A   58          0        -2.38                     
CISPEP   2 GLU A  140    TYR A  141          0         1.50                     
CISPEP   3 TRP A  358    ALA A  359          0        -0.35                     
SITE     1 AC1  5 HIS A 215  GLU A 219  HOH A2246  HOH A2247                    
SITE     2 AC1  5 HOH A2248                                                     
SITE     1 AC2  4 HIS A  64  ASP A 108  ASN A 115  HOH A2249                    
SITE     1 AC3  5 HOH A2023  HOH A2250  HOH A2251  HOH A2252                    
SITE     2 AC3  5 HOH A2253                                                     
SITE     1 AC4 26 TYR A  27  TRP A  31  PHE A  58  TRP A  99                    
SITE     2 AC4 26 ASN A 100  ASP A 138  GLU A 140  ALA A 183                    
SITE     3 AC4 26 MET A 210  TYR A 212  ASP A 213  TYR A 267                    
SITE     4 AC4 26 GLU A 297  MET A 300  MET A 356  TRP A 358                    
SITE     5 AC4 26 ARG A 374  GLN A 379  NAA A1389  NAA A1390                    
SITE     6 AC4 26 HOH A2237  HOH A2238  HOH A2239  HOH A2240                    
SITE     7 AC4 26 HOH A2241  HOH A2242                                          
SITE     1 AC5 20 TRP A  99  GLU A 140  TYR A 141  GLN A 145                    
SITE     2 AC5 20 ALA A 186  GLY A 187  TYR A 190  ASP A 213                    
SITE     3 AC5 20 TRP A 218  ARG A 269  GLU A 297  ASN A 371                    
SITE     4 AC5 20 GLY A 373  NAA A1387  AMI A1388  HOH A2142                    
SITE     5 AC5 20 HOH A2144  HOH A2243  HOH A2244  HOH A2245                    
CRYST1   94.858   94.858   83.483  90.00  90.00  90.00 P 43 21 2     8          
ORIGX1      1.000000  0.000000  0.000000        0.00000                         
ORIGX2      0.000000  1.000000  0.000000        0.00000                         
ORIGX3      0.000000  0.000000  1.000000        0.00000                         
SCALE1      0.010542  0.000000  0.000000        0.00000                         
SCALE2      0.000000  0.010542  0.000000        0.00000                         
SCALE3      0.000000  0.000000  0.011978        0.00000                         
ATOM      1  N   TYR A  27       8.816  63.288   9.336  1.00 17.51           N
ATOM      2  CA  TYR A  27       7.475  63.543   8.841  1.00 19.42           C
ATOM      3  C   TYR A  27       6.631  62.282   8.670  1.00 18.11           C
ATOM      4  O   TYR A  27       7.108  61.269   8.137  1.00 16.64           O
ATOM      5  CB  TYR A  27       7.524  64.267   7.487  1.00 17.46           C
ATOM      6  CG  TYR A  27       7.902  65.725   7.572  1.00 18.58           C
ATOM      7  CD1 TYR A  27       9.241  66.120   7.663  1.00 18.45           C
ATOM      8  CD2 TYR A  27       6.920  66.712   7.557  1.00 18.16           C
ATOM      9  CE1 TYR A  27       9.588  67.470   7.733  1.00 20.83           C
ATOM     10  CE2 TYR A  27       7.254  68.067   7.622  1.00 17.91           C
ATOM     11  CZ  TYR A  27       8.581  68.438   7.709  1.00 19.67           C
ATOM     12  OH  TYR A  27       8.906  69.774   7.752  1.00 20.70           O
TER      13      TYR A  27
ATOM     14  N   PHE A  58      -0.551  66.297   5.873  1.00 19.37           N
ATOM     15  CA  PHE A  58      -0.608  67.773   5.869  1.00 18.29           C
ATOM     16  C   PHE A  58      -2.017  68.251   6.275  1.00 19.87           C
ATOM     17  O   PHE A  58      -3.009  67.536   6.102  1.00 19.99           O
ATOM     18  CB  PHE A  58      -0.424  68.354   4.457  1.00 19.19           C
ATOM     19  CG  PHE A  58       0.970  68.319   3.940  1.00 18.95           C
ATOM     20  CD1 PHE A  58       1.974  69.087   4.541  1.00 16.53           C
ATOM     21  CD2 PHE A  58       1.280  67.534   2.834  1.00 18.16           C
ATOM     22  CE1 PHE A  58       3.261  69.063   4.039  1.00 16.65           C
ATOM     23  CE2 PHE A  58       2.571  67.502   2.321  1.00 18.90           C
ATOM     24  CZ  PHE A  58       3.566  68.270   2.926  1.00 18.48           C
TER      25      PHE A  58
ATOM     26  N   GLY A  98       2.377  71.848   1.395  1.00 18.79           N
ATOM     27  CA  GLY A  98       2.911  70.759   0.618  1.00 18.86           C
ATOM     28  C   GLY A  98       2.931  71.117  -0.860  1.00 19.85           C
ATOM     29  O   GLY A  98       2.300  72.073  -1.298  1.00 21.87           O
ATOM     30  N   TRP A  99       3.664  70.327  -1.630  1.00 22.10           N
ATOM     31  CA  TRP A  99       3.800  70.528  -3.057  1.00 23.67           C
ATOM     32  C   TRP A  99       2.467  70.612  -3.790  1.00 24.80           C
ATOM     33  O   TRP A  99       2.233  71.554  -4.552  1.00 25.09           O
ATOM     34  CB  TRP A  99       4.652  69.398  -3.646  1.00 24.94           C
ATOM     35  CG  TRP A  99       4.703  69.377  -5.136  1.00 28.35           C
ATOM     36  CD1 TRP A  99       4.042  68.519  -5.967  1.00 29.65           C
ATOM     37  CD2 TRP A  99       5.484  70.231  -5.978  1.00 31.79           C
ATOM     38  NE1 TRP A  99       4.369  68.778  -7.274  1.00 32.06           N
ATOM     39  CE2 TRP A  99       5.253  69.825  -7.313  1.00 33.65           C
ATOM     40  CE3 TRP A  99       6.361  71.299  -5.734  1.00 32.84           C
ATOM     41  CZ2 TRP A  99       5.870  70.448  -8.408  1.00 35.13           C
ATOM     42  CZ3 TRP A  99       6.976  71.920  -6.821  1.00 34.22           C
ATOM     43  CH2 TRP A  99       6.725  71.489  -8.144  1.00 34.64           C
ATOM     44  N   ASN A 100       1.587  69.643  -3.556  1.00 23.24           N
ATOM     45  CA  ASN A 100       0.304  69.643  -4.259  1.00 24.57           C
ATOM     46  C   ASN A 100      -0.695  70.689  -3.816  1.00 23.67           C
ATOM     47  O   ASN A 100      -1.676  70.928  -4.500  1.00 26.15           O
ATOM     48  CB  ASN A 100      -0.335  68.261  -4.184  1.00 25.72           C
ATOM     49  CG  ASN A 100       0.351  67.281  -5.102  1.00 28.12           C
ATOM     50  OD1 ASN A 100       0.856  67.673  -6.158  1.00 29.49           O
ATOM     51  ND2 ASN A 100       0.374  66.004  -4.718  1.00 28.39           N
TER      52      ASN A 100
ATOM     53  N   ASP A 136       4.301  73.725  11.282  1.00 18.28           N
ATOM     54  CA  ASP A 136       5.375  73.677  10.302  1.00 18.76           C
ATOM     55  C   ASP A 136       4.787  74.257   9.018  1.00 21.49           C
ATOM     56  O   ASP A 136       3.791  73.747   8.483  1.00 20.96           O
ATOM     57  CB  ASP A 136       5.823  72.222  10.068  1.00 19.50           C
ATOM     58  CG  ASP A 136       6.953  72.101   9.059  1.00 20.88           C
ATOM     59  OD1 ASP A 136       7.944  72.869   9.120  1.00 21.42           O
ATOM     60  OD2 ASP A 136       6.852  71.222   8.188  1.00 22.45           O
TER      61      ASP A 136
ATOM     62  N   ASP A 138       4.728  74.810   5.179  1.00 21.34           N
ATOM     63  CA  ASP A 138       5.284  74.203   3.963  1.00 21.48           C
ATOM     64  C   ASP A 138       4.631  74.829   2.729  1.00 22.07           C
ATOM     65  O   ASP A 138       3.960  74.156   1.941  1.00 20.45           O
ATOM     66  CB  ASP A 138       5.094  72.670   3.960  1.00 21.44           C
ATOM     67  CG  ASP A 138       5.791  71.982   2.777  1.00 20.82           C
ATOM     68  OD1 ASP A 138       6.722  72.567   2.170  1.00 22.37           O
ATOM     69  OD2 ASP A 138       5.425  70.833   2.454  1.00 21.74           O
TER      70      ASP A 138
ATOM     71  N   GLU A 140       4.859  76.027  -0.790  1.00 21.47           N
ATOM     72  CA  GLU A 140       5.773  75.737  -1.889  1.00 21.75           C
ATOM     73  C   GLU A 140       5.320  76.422  -3.190  1.00 25.94           C
ATOM     74  O   GLU A 140       4.548  75.845  -3.956  1.00 25.28           O
ATOM     75  CB  GLU A 140       5.882  74.208  -2.085  1.00 23.33           C
ATOM     76  CG  GLU A 140       6.277  73.458  -0.788  1.00 22.68           C
ATOM     77  CD  GLU A 140       6.787  72.028  -1.008  1.00 25.36           C
ATOM     78  OE1 GLU A 140       6.814  71.554  -2.161  1.00 25.15           O
ATOM     79  OE2 GLU A 140       7.178  71.371  -0.010  1.00 24.70           O
TER      80      GLU A 140
ATOM     81  N   ALA A 183       9.442  74.325   6.167  1.00 19.73           N
ATOM     82  CA  ALA A 183      10.205  73.476   5.252  1.00 20.56           C
ATOM     83  C   ALA A 183      10.583  74.456   4.142  1.00 20.59           C
ATOM     84  O   ALA A 183       9.716  75.162   3.626  1.00 22.08           O
ATOM     85  CB  ALA A 183       9.335  72.354   4.671  1.00 18.94           C
TER      86      ALA A 183
ATOM     87  N   MET A 210      14.811  71.209   2.638  1.00 19.52           N
ATOM     88  CA  MET A 210      14.481  70.094   1.750  1.00 20.31           C
ATOM     89  C   MET A 210      15.601  69.883   0.728  1.00 22.32           C
ATOM     90  O   MET A 210      15.487  70.251  -0.441  1.00 21.95           O
ATOM     91  CB  MET A 210      13.145  70.357   1.069  1.00 19.30           C
ATOM     92  CG  MET A 210      11.996  70.505   2.085  1.00 20.06           C
ATOM     93  SD  MET A 210      10.385  70.601   1.314  1.00 20.97           S
ATOM     94  CE  MET A 210      10.375  72.314   0.711  1.00 20.13           C
TER      95      MET A 210
ATOM     96  N   TYR A 212      16.777  67.657  -1.293  1.00 19.05           N
ATOM     97  CA  TYR A 212      16.534  66.497  -2.138  1.00 21.04           C
ATOM     98  C   TYR A 212      15.694  66.983  -3.318  1.00 21.89           C
ATOM     99  O   TYR A 212      15.390  68.176  -3.404  1.00 22.34           O
ATOM    100  CB  TYR A 212      15.848  65.362  -1.338  1.00 18.81           C
ATOM    101  CG  TYR A 212      14.803  65.815  -0.339  1.00 20.73           C
ATOM    102  CD1 TYR A 212      13.608  66.402  -0.761  1.00 18.51           C
ATOM    103  CD2 TYR A 212      15.002  65.638   1.029  1.00 20.76           C
ATOM    104  CE1 TYR A 212      12.637  66.794   0.153  1.00 19.20           C
ATOM    105  CE2 TYR A 212      14.028  66.037   1.962  1.00 21.07           C
ATOM    106  CZ  TYR A 212      12.849  66.609   1.507  1.00 20.98           C
ATOM    107  OH  TYR A 212      11.881  66.970   2.404  1.00 20.00           O
ATOM    108  N   ASP A 213      15.315  66.069  -4.209  1.00 19.47           N
ATOM    109  CA  ASP A 213      14.593  66.415  -5.431  1.00 20.89           C
ATOM    110  C   ASP A 213      15.518  67.294  -6.296  1.00 22.50           C
ATOM    111  O   ASP A 213      15.042  68.130  -7.058  1.00 21.77           O
ATOM    112  CB  ASP A 213      13.292  67.179  -5.152  1.00 22.30           C
ATOM    113  CG  ASP A 213      12.304  66.377  -4.319  1.00 23.47           C
ATOM    114  OD1 ASP A 213      12.211  65.155  -4.536  1.00 21.82           O
ATOM    115  OD2 ASP A 213      11.610  66.984  -3.467  1.00 21.54           O
TER     116      ASP A 213
ATOM    117  N   TYR A 267      13.299  58.064   0.170  1.00 21.54           N
ATOM    118  CA  TYR A 267      12.789  57.624  -1.134  1.00 22.11           C
ATOM    119  C   TYR A 267      13.873  57.961  -2.155  1.00 19.86           C
ATOM    120  O   TYR A 267      14.784  58.727  -1.856  1.00 19.51           O
ATOM    121  CB  TYR A 267      11.481  58.341  -1.554  1.00 21.20           C
ATOM    122  CG  TYR A 267      11.594  59.850  -1.736  1.00 19.38           C
ATOM    123  CD1 TYR A 267      11.523  60.716  -0.632  1.00 19.01           C
ATOM    124  CD2 TYR A 267      11.831  60.408  -2.993  1.00 17.95           C
ATOM    125  CE1 TYR A 267      11.690  62.097  -0.776  1.00 20.45           C
ATOM    126  CE2 TYR A 267      12.000  61.801  -3.154  1.00 19.91           C
ATOM    127  CZ  TYR A 267      11.927  62.632  -2.036  1.00 19.93           C
ATOM    128  OH  TYR A 267      12.072  63.988  -2.175  1.00 20.46           O
TER     129      TYR A 267
ATOM    130  N   ARG A 269      14.636  58.634  -6.641  1.00 21.18           N
ATOM    131  CA  ARG A 269      13.960  59.029  -7.862  1.00 22.39           C
ATOM    132  C   ARG A 269      14.470  58.104  -8.974  1.00 22.53           C
ATOM    133  O   ARG A 269      15.671  57.870  -9.121  1.00 21.72           O
ATOM    134  CB  ARG A 269      14.165  60.519  -8.153  1.00 21.04           C
ATOM    135  CG  ARG A 269      13.331  61.361  -7.190  1.00 22.13           C
ATOM    136  CD  ARG A 269      13.116  62.810  -7.617  1.00 21.80           C
ATOM    137  NE  ARG A 269      12.123  63.459  -6.760  1.00 24.13           N
ATOM    138  CZ  ARG A 269      10.800  63.352  -6.897  1.00 24.60           C
ATOM    139  NH1 ARG A 269      10.273  62.622  -7.872  1.00 24.21           N
ATOM    140  NH2 ARG A 269       9.999  63.964  -6.026  1.00 22.89           N
TER     141      ARG A 269
ATOM    142  N   MET A 356      16.478  66.022   9.238  1.00 19.20           N
ATOM    143  CA  MET A 356      15.035  65.985   9.020  1.00 19.29           C
ATOM    144  C   MET A 356      14.845  64.867   8.010  1.00 20.57           C
ATOM    145  O   MET A 356      15.719  64.616   7.181  1.00 21.05           O
ATOM    146  CB  MET A 356      14.516  67.317   8.456  1.00 18.51           C
ATOM    147  CG  MET A 356      13.054  67.276   7.985  1.00 19.62           C
ATOM    148  SD  MET A 356      12.880  66.720   6.245  1.00 20.38           S
ATOM    149  CE  MET A 356      13.030  68.335   5.396  1.00 19.82           C
TER     150      MET A 356
ATOM    151  N   TRP A 358      12.080  62.880   5.241  1.00 17.37           N
ATOM    152  CA  TRP A 358      10.832  62.711   4.516  1.00 17.91           C
ATOM    153  C   TRP A 358      10.974  61.361   3.835  1.00 17.47           C
ATOM    154  O   TRP A 358      11.797  61.236   2.928  1.00 18.37           O
ATOM    155  CB  TRP A 358      10.643  63.793   3.442  1.00 15.67           C
ATOM    156  CG  TRP A 358       9.313  63.653   2.732  1.00 17.77           C
ATOM    157  CD1 TRP A 358       9.028  62.855   1.649  1.00 18.71           C
ATOM    158  CD2 TRP A 358       8.085  64.290   3.099  1.00 17.01           C
ATOM    159  NE1 TRP A 358       7.682  62.968   1.323  1.00 17.39           N
ATOM    160  CE2 TRP A 358       7.088  63.842   2.197  1.00 17.70           C
ATOM    161  CE3 TRP A 358       7.729  65.202   4.111  1.00 18.30           C
ATOM    162  CZ2 TRP A 358       5.751  64.276   2.271  1.00 17.70           C
ATOM    163  CZ3 TRP A 358       6.400  65.637   4.191  1.00 18.00           C
ATOM    164  CH2 TRP A 358       5.425  65.167   3.269  1.00 19.48           C
TER     165      TRP A 358
HETATM  166  C1  NAA A1387       5.222  64.890  -1.886  1.00 19.46           C
HETATM  167  C2  NAA A1387       5.028  63.385  -2.150  1.00 20.11           C
HETATM  168  C3  NAA A1387       3.725  63.144  -2.948  1.00 20.41           C
HETATM  169  C4  NAA A1387       2.538  63.898  -2.263  1.00 21.97           C
HETATM  170  C5  NAA A1387       2.900  65.373  -2.116  1.00 20.59           C
HETATM  171  C6  NAA A1387       1.769  66.119  -1.431  1.00 19.88           C
HETATM  172  C7  NAA A1387       7.134  62.123  -2.384  1.00 20.48           C
HETATM  173  C8  NAA A1387       8.373  61.732  -3.211  1.00 22.18           C
HETATM  174  N2  NAA A1387       6.207  62.925  -2.921  1.00 20.29           N
HETATM  175  O3  NAA A1387       3.898  63.590  -4.307  1.00 18.78           O
HETATM  176  O4  NAA A1387       1.303  63.840  -2.976  1.00 21.65           O
HETATM  177  O5  NAA A1387       4.052  65.494  -1.288  1.00 19.05           O
HETATM  178  O6  NAA A1387       2.109  67.501  -1.342  1.00 20.44           O
HETATM  179  O7  NAA A1387       7.025  61.728  -1.224  1.00 20.52           O
HETATM  195  C1  NAA A1390      11.189  69.726  -7.166  1.00 37.30           C
HETATM  196  C2  NAA A1390       9.795  69.443  -6.566  1.00 36.27           C
HETATM  197  C3  NAA A1390       9.206  68.191  -7.215  1.00 35.42           C
HETATM  198  C4  NAA A1390       9.170  68.321  -8.751  1.00 36.37           C
HETATM  199  C5  NAA A1390      10.566  68.716  -9.281  1.00 36.71           C
HETATM  200  C6  NAA A1390      10.484  68.991 -10.791  1.00 36.23           C
HETATM  201  C7  NAA A1390       9.736  70.194  -4.229  1.00 36.49           C
HETATM  202  C8  NAA A1390       9.796  69.893  -2.729  1.00 35.69           C
HETATM  203  N2  NAA A1390       9.899  69.205  -5.110  1.00 34.75           N
HETATM  204  O3  NAA A1390       9.989  67.055  -6.846  1.00 33.24           O
HETATM  205  O4  NAA A1390       8.783  67.080  -9.378  1.00 39.55           O
HETATM  206  O5  NAA A1390      11.078  69.907  -8.609  1.00 37.49           O
HETATM  207  O6  NAA A1390       9.609  70.098 -11.038  1.00 34.63           O
HETATM  208  O7  NAA A1390       9.504  71.340  -4.616  1.00 36.30           O
HETATM  209  O   HOH A2142      12.821  69.524  -2.556  1.00 43.46           O
HETATM  210  O   HOH A2241       0.207  68.981  -0.414  1.00 21.07           O
HETATM  211  O   HOH A2242       4.796  60.711  -0.128  1.00 32.31           O
CONECT  166  167  177  192
CONECT  167  166  168  174
CONECT  168  167  169  175
CONECT  169  168  170  176
CONECT  170  169  171  177
CONECT  171  170  178
CONECT  172  173  174  179
CONECT  173  172
CONECT  174  167  172
CONECT  175  168
CONECT  176  169
CONECT  177  166  170
CONECT  178  171
CONECT  179  172
CONECT  180  181  184  194
CONECT  181  180  182  189
CONECT  182  181  183  191
CONECT  183  182  184  192
CONECT  184  180  183  185
CONECT  185  184  193
CONECT  186  189  190  194
CONECT  187  190
CONECT  188  190
CONECT  189  181  186
CONECT  190  186  187  188
CONECT  191  182
CONECT  192  166  183
CONECT  193  185
CONECT  194  180  186
CONECT  195  196  206
CONECT  196  195  197  203
CONECT  197  196  198  204
CONECT  198  197  199  205
CONECT  199  198  200  206
CONECT  200  199  207
CONECT  201  202  203  208
CONECT  202  201
CONECT  203  196  201
CONECT  204  197
CONECT  205  198
CONECT  206  195  199
CONECT  207  200
CONECT  208  201
END
