# Supplementary material for: Scaffold repositioning of spiro-acridine derivatives as fungi chitinase inhibitor by target fishing and in vitro studies
Source: Sci Rep. 2023 May 5;13:7320. doi: 10.1038/s41598-023-33279-9 (PMC10163251; doi:10.1038/s41598-023-33279-9)
Supplement: Supplementary file 2 — Supplementary Information 2. [file 41598_2023_33279_MOESM2_ESM.zip › PDBQT_TARGETS_ALL/1hwr_216.pdb]

HEADER    ASPARTYL PROTEASE                       20-MAR-98   1HWR              
TITLE     MOLECULAR RECOGNITION OF CYCLIC UREA HIV PROTEASE INHIBITORS          
COMPND    MOL_ID: 1;                                                            
COMPND   2 MOLECULE: HIV-1 PROTEASE;                                            
COMPND   3 CHAIN: A, B;                                                         
COMPND   4 EC: 3.4.23.16;                                                       
COMPND   5 ENGINEERED: YES                                                      
SOURCE    MOL_ID: 1;                                                            
SOURCE   2 ORGANISM_SCIENTIFIC: HUMAN IMMUNODEFICIENCY VIRUS 1;                 
SOURCE   3 ORGANISM_TAXID: 11676;                                               
SOURCE   4 STRAIN: BH102;                                                       
SOURCE   5 EXPRESSION_SYSTEM: ESCHERICHIA COLI;                                 
SOURCE   6 EXPRESSION_SYSTEM_TAXID: 562                                         
KEYWDS    ASPARTYL PROTEASE, HYDROLASE, ACID PROTEINASE                         
EXPDTA    X-RAY DIFFRACTION                                                     
AUTHOR    C.-H.CHANG                                                            
REVDAT   4   29-NOV-17 1HWR    1       HELIX                                    
REVDAT   3   24-FEB-09 1HWR    1       VERSN                                    
REVDAT   2   01-APR-03 1HWR    1       JRNL                                     
REVDAT   1   23-MAR-99 1HWR    0                                                
JRNL        AUTH   P.J.ALA,R.J.DELOSKEY,E.E.HUSTON,P.K.JADHAV,P.Y.LAM,          
JRNL        AUTH 2 C.J.EYERMANN,C.N.HODGE,M.C.SCHADT,F.A.LEWANDOWSKI,P.C.WEBER, 
JRNL        AUTH 3 D.D.MCCABE,J.L.DUKE,C.H.CHANG                                
JRNL        TITL   MOLECULAR RECOGNITION OF CYCLIC UREA HIV-1 PROTEASE          
JRNL        TITL 2 INHIBITORS.                                                  
JRNL        REF    J.BIOL.CHEM.                  V. 273 12325 1998              
JRNL        REFN                   ISSN 0021-9258                               
JRNL        PMID   9575185                                                      
JRNL        DOI    10.1074/JBC.273.20.12325                                     
REMARK   2                                                                      
REMARK   2 RESOLUTION.    1.80 ANGSTROMS.                                       
REMARK   3                                                                      
REMARK   3 REFINEMENT.                                                          
REMARK   3   PROGRAM     : X-PLOR                                               
REMARK   3   AUTHORS     : BRUNGER                                              
REMARK   3                                                                      
REMARK   3  DATA USED IN REFINEMENT.                                            
REMARK   3   RESOLUTION RANGE HIGH (ANGSTROMS) : 1.80                           
REMARK   3   RESOLUTION RANGE LOW  (ANGSTROMS) : NULL                           
REMARK   3   DATA CUTOFF            (SIGMA(F)) : NULL                           
REMARK   3   DATA CUTOFF HIGH         (ABS(F)) : NULL                           
REMARK   3   DATA CUTOFF LOW          (ABS(F)) : NULL                           
REMARK   3   COMPLETENESS (WORKING+TEST)   (%) : NULL                           
REMARK   3   NUMBER OF REFLECTIONS             : NULL                           
REMARK   3                                                                      
REMARK   3  FIT TO DATA USED IN REFINEMENT.                                     
REMARK   3   CROSS-VALIDATION METHOD          : NULL                            
REMARK   3   FREE R VALUE TEST SET SELECTION  : NULL                            
REMARK   3   R VALUE            (WORKING SET) : 0.190                           
REMARK   3   FREE R VALUE                     : NULL                            
REMARK   3   FREE R VALUE TEST SET SIZE   (%) : NULL                            
REMARK   3   FREE R VALUE TEST SET COUNT      : NULL                            
REMARK   3   ESTIMATED ERROR OF FREE R VALUE  : NULL                            
REMARK   3                                                                      
REMARK   3  FIT IN THE HIGHEST RESOLUTION BIN.                                  
REMARK   3   TOTAL NUMBER OF BINS USED           : NULL                         
REMARK   3   BIN RESOLUTION RANGE HIGH       (A) : NULL                         
REMARK   3   BIN RESOLUTION RANGE LOW        (A) : NULL                         
REMARK   3   BIN COMPLETENESS (WORKING+TEST) (%) : NULL                         
REMARK   3   REFLECTIONS IN BIN    (WORKING SET) : NULL                         
REMARK   3   BIN R VALUE           (WORKING SET) : NULL                         
REMARK   3   BIN FREE R VALUE                    : NULL                         
REMARK   3   BIN FREE R VALUE TEST SET SIZE  (%) : NULL                         
REMARK   3   BIN FREE R VALUE TEST SET COUNT     : NULL                         
REMARK   3   ESTIMATED ERROR OF BIN FREE R VALUE : NULL                         
REMARK   3                                                                      
REMARK   3  NUMBER OF NON-HYDROGEN ATOMS USED IN REFINEMENT.                    
REMARK   3   PROTEIN ATOMS            : 1512                                    
REMARK   3   NUCLEIC ACID ATOMS       : 0                                       
REMARK   3   HETEROGEN ATOMS          : 30                                      
REMARK   3   SOLVENT ATOMS            : 0                                       
REMARK   3                                                                      
REMARK   3  B VALUES.                                                           
REMARK   3   FROM WILSON PLOT           (A**2) : NULL                           
REMARK   3   MEAN B VALUE      (OVERALL, A**2) : NULL                           
REMARK   3   OVERALL ANISOTROPIC B VALUE.                                       
REMARK   3    B11 (A**2) : NULL                                                 
REMARK   3    B22 (A**2) : NULL                                                 
REMARK   3    B33 (A**2) : NULL                                                 
REMARK   3    B12 (A**2) : NULL                                                 
REMARK   3    B13 (A**2) : NULL                                                 
REMARK   3    B23 (A**2) : NULL                                                 
REMARK   3                                                                      
REMARK   3  ESTIMATED COORDINATE ERROR.                                         
REMARK   3   ESD FROM LUZZATI PLOT        (A) : NULL                            
REMARK   3   ESD FROM SIGMAA              (A) : NULL                            
REMARK   3   LOW RESOLUTION CUTOFF        (A) : NULL                            
REMARK   3                                                                      
REMARK   3  CROSS-VALIDATED ESTIMATED COORDINATE ERROR.                         
REMARK   3   ESD FROM C-V LUZZATI PLOT    (A) : NULL                            
REMARK   3   ESD FROM C-V SIGMAA          (A) : NULL                            
REMARK   3                                                                      
REMARK   3  RMS DEVIATIONS FROM IDEAL VALUES.                                   
REMARK   3   BOND LENGTHS                 (A) : 0.017                           
REMARK   3   BOND ANGLES            (DEGREES) : 3.500                           
REMARK   3   DIHEDRAL ANGLES        (DEGREES) : NULL                            
REMARK   3   IMPROPER ANGLES        (DEGREES) : NULL                            
REMARK   3                                                                      
REMARK   3  ISOTROPIC THERMAL MODEL : NULL                                      
REMARK   3                                                                      
REMARK   3  ISOTROPIC THERMAL FACTOR RESTRAINTS.    RMS    SIGMA                
REMARK   3   MAIN-CHAIN BOND              (A**2) : NULL  ; NULL                 
REMARK   3   MAIN-CHAIN ANGLE             (A**2) : NULL  ; NULL                 
REMARK   3   SIDE-CHAIN BOND              (A**2) : NULL  ; NULL                 
REMARK   3   SIDE-CHAIN ANGLE             (A**2) : NULL  ; NULL                 
REMARK   3                                                                      
REMARK   3  NCS MODEL : NULL                                                    
REMARK   3                                                                      
REMARK   3  NCS RESTRAINTS.                         RMS   SIGMA/WEIGHT          
REMARK   3   GROUP  1  POSITIONAL            (A) : NULL  ; NULL                 
REMARK   3   GROUP  1  B-FACTOR           (A**2) : NULL  ; NULL                 
REMARK   3                                                                      
REMARK   3  PARAMETER FILE  1  : NULL                                           
REMARK   3  TOPOLOGY FILE  1   : NULL                                           
REMARK   3                                                                      
REMARK   3  OTHER REFINEMENT REMARKS: NULL                                      
REMARK   4                                                                      
REMARK   4 1HWR COMPLIES WITH FORMAT V. 3.30, 13-JUL-11                         
REMARK 100                                                                      
REMARK 100 THIS ENTRY HAS BEEN PROCESSED BY BNL.                                
REMARK 100 THE DEPOSITION ID IS D_1000174062.                                   
REMARK 200                                                                      
REMARK 200 EXPERIMENTAL DETAILS                                                 
REMARK 200  EXPERIMENT TYPE                : X-RAY DIFFRACTION                  
REMARK 200  DATE OF DATA COLLECTION        : NULL                               
REMARK 200  TEMPERATURE           (KELVIN) : NULL                               
REMARK 200  PH                             : NULL                               
REMARK 200  NUMBER OF CRYSTALS USED        : NULL                               
REMARK 200                                                                      
REMARK 200  SYNCHROTRON              (Y/N) : NULL                               
REMARK 200  RADIATION SOURCE               : NULL                               
REMARK 200  BEAMLINE                       : NULL                               
REMARK 200  X-RAY GENERATOR MODEL          : NULL                               
REMARK 200  MONOCHROMATIC OR LAUE    (M/L) : NULL                               
REMARK 200  WAVELENGTH OR RANGE        (A) : NULL                               
REMARK 200  MONOCHROMATOR                  : NULL                               
REMARK 200  OPTICS                         : NULL                               
REMARK 200                                                                      
REMARK 200  DETECTOR TYPE                  : NULL                               
REMARK 200  DETECTOR MANUFACTURER          : NULL                               
REMARK 200  INTENSITY-INTEGRATION SOFTWARE : NULL                               
REMARK 200  DATA SCALING SOFTWARE          : NULL                               
REMARK 200                                                                      
REMARK 200  NUMBER OF UNIQUE REFLECTIONS   : NULL                               
REMARK 200  RESOLUTION RANGE HIGH      (A) : NULL                               
REMARK 200  RESOLUTION RANGE LOW       (A) : NULL                               
REMARK 200  REJECTION CRITERIA  (SIGMA(I)) : NULL                               
REMARK 200                                                                      
REMARK 200 OVERALL.                                                             
REMARK 200  COMPLETENESS FOR RANGE     (%) : NULL                               
REMARK 200  DATA REDUNDANCY                : NULL                               
REMARK 200  R MERGE                    (I) : NULL                               
REMARK 200  R SYM                      (I) : NULL                               
REMARK 200  <I/SIGMA(I)> FOR THE DATA SET  : NULL                               
REMARK 200                                                                      
REMARK 200 IN THE HIGHEST RESOLUTION SHELL.                                     
REMARK 200  HIGHEST RESOLUTION SHELL, RANGE HIGH (A) : NULL                     
REMARK 200  HIGHEST RESOLUTION SHELL, RANGE LOW  (A) : NULL                     
REMARK 200  COMPLETENESS FOR SHELL     (%) : NULL                               
REMARK 200  DATA REDUNDANCY IN SHELL       : NULL                               
REMARK 200  R MERGE FOR SHELL          (I) : NULL                               
REMARK 200  R SYM FOR SHELL            (I) : NULL                               
REMARK 200  <I/SIGMA(I)> FOR SHELL         : NULL                               
REMARK 200                                                                      
REMARK 200 DIFFRACTION PROTOCOL: NULL                                           
REMARK 200 METHOD USED TO DETERMINE THE STRUCTURE: NULL                         
REMARK 200 SOFTWARE USED: X-PLOR                                                
REMARK 200 STARTING MODEL: 1HVR                                                 
REMARK 200                                                                      
REMARK 200 REMARK: NULL                                                         
REMARK 280                                                                      
REMARK 280 CRYSTAL                                                              
REMARK 280 SOLVENT CONTENT, VS   (%): 45.00                                     
REMARK 280 MATTHEWS COEFFICIENT, VM (ANGSTROMS**3/DA): 2.22                     
REMARK 280                                                                      
REMARK 280 CRYSTALLIZATION CONDITIONS: NULL                                     
REMARK 290                                                                      
REMARK 290 CRYSTALLOGRAPHIC SYMMETRY                                            
REMARK 290 SYMMETRY OPERATORS FOR SPACE GROUP: P 61                             
REMARK 290                                                                      
REMARK 290      SYMOP   SYMMETRY                                                
REMARK 290     NNNMMM   OPERATOR                                                
REMARK 290       1555   X,Y,Z                                                   
REMARK 290       2555   -Y,X-Y,Z+1/3                                            
REMARK 290       3555   -X+Y,-X,Z+2/3                                           
REMARK 290       4555   -X,-Y,Z+1/2                                             
REMARK 290       5555   Y,-X+Y,Z+5/6                                            
REMARK 290       6555   X-Y,X,Z+1/6                                             
REMARK 290                                                                      
REMARK 290     WHERE NNN -> OPERATOR NUMBER                                     
REMARK 290           MMM -> TRANSLATION VECTOR                                  
REMARK 290                                                                      
REMARK 290 CRYSTALLOGRAPHIC SYMMETRY TRANSFORMATIONS                            
REMARK 290 THE FOLLOWING TRANSFORMATIONS OPERATE ON THE ATOM/HETATM             
REMARK 290 RECORDS IN THIS ENTRY TO PRODUCE CRYSTALLOGRAPHICALLY                
REMARK 290 RELATED MOLECULES.                                                   
REMARK 290   SMTRY1   1  1.000000  0.000000  0.000000        0.00000            
REMARK 290   SMTRY2   1  0.000000  1.000000  0.000000        0.00000            
REMARK 290   SMTRY3   1  0.000000  0.000000  1.000000        0.00000            
REMARK 290   SMTRY1   2 -0.500000 -0.866025  0.000000        0.00000            
REMARK 290   SMTRY2   2  0.866025 -0.500000  0.000000        0.00000            
REMARK 290   SMTRY3   2  0.000000  0.000000  1.000000       27.83333            
REMARK 290   SMTRY1   3 -0.500000  0.866025  0.000000        0.00000            
REMARK 290   SMTRY2   3 -0.866025 -0.500000  0.000000        0.00000            
REMARK 290   SMTRY3   3  0.000000  0.000000  1.000000       55.66667            
REMARK 290   SMTRY1   4 -1.000000  0.000000  0.000000        0.00000            
REMARK 290   SMTRY2   4  0.000000 -1.000000  0.000000        0.00000            
REMARK 290   SMTRY3   4  0.000000  0.000000  1.000000       41.75000            
REMARK 290   SMTRY1   5  0.500000  0.866025  0.000000        0.00000            
REMARK 290   SMTRY2   5 -0.866025  0.500000  0.000000        0.00000            
REMARK 290   SMTRY3   5  0.000000  0.000000  1.000000       69.58333            
REMARK 290   SMTRY1   6  0.500000 -0.866025  0.000000        0.00000            
REMARK 290   SMTRY2   6  0.866025  0.500000  0.000000        0.00000            
REMARK 290   SMTRY3   6  0.000000  0.000000  1.000000       13.91667            
REMARK 290                                                                      
REMARK 290 REMARK: NULL                                                         
REMARK 300                                                                      
REMARK 300 BIOMOLECULE: 1                                                       
REMARK 300 SEE REMARK 350 FOR THE AUTHOR PROVIDED AND/OR PROGRAM                
REMARK 300 GENERATED ASSEMBLY INFORMATION FOR THE STRUCTURE IN                  
REMARK 300 THIS ENTRY. THE REMARK MAY ALSO PROVIDE INFORMATION ON               
REMARK 300 BURIED SURFACE AREA.                                                 
REMARK 350                                                                      
REMARK 350 COORDINATES FOR A COMPLETE MULTIMER REPRESENTING THE KNOWN           
REMARK 350 BIOLOGICALLY SIGNIFICANT OLIGOMERIZATION STATE OF THE                
REMARK 350 MOLECULE CAN BE GENERATED BY APPLYING BIOMT TRANSFORMATIONS          
REMARK 350 GIVEN BELOW.  BOTH NON-CRYSTALLOGRAPHIC AND                          
REMARK 350 CRYSTALLOGRAPHIC OPERATIONS ARE GIVEN.                               
REMARK 350                                                                      
REMARK 350 BIOMOLECULE: 1                                                       
REMARK 350 AUTHOR DETERMINED BIOLOGICAL UNIT: DIMERIC                           
REMARK 350 SOFTWARE DETERMINED QUATERNARY STRUCTURE: DIMERIC                    
REMARK 350 SOFTWARE USED: PISA                                                  
REMARK 350 TOTAL BURIED SURFACE AREA: 4640 ANGSTROM**2                          
REMARK 350 SURFACE AREA OF THE COMPLEX: 9190 ANGSTROM**2                        
REMARK 350 CHANGE IN SOLVENT FREE ENERGY: -31.0 KCAL/MOL                        
REMARK 350 APPLY THE FOLLOWING TO CHAINS: A, B                                  
REMARK 350   BIOMT1   1  1.000000  0.000000  0.000000        0.00000            
REMARK 350   BIOMT2   1  0.000000  1.000000  0.000000        0.00000            
REMARK 350   BIOMT3   1  0.000000  0.000000  1.000000        0.00000            
REMARK 500                                                                      
REMARK 500 GEOMETRY AND STEREOCHEMISTRY                                         
REMARK 500 SUBTOPIC: COVALENT BOND LENGTHS                                      
REMARK 500                                                                      
REMARK 500 THE STEREOCHEMICAL PARAMETERS OF THE FOLLOWING RESIDUES              
REMARK 500 HAVE VALUES WHICH DEVIATE FROM EXPECTED VALUES BY MORE               
REMARK 500 THAN 6*RMSD (M=MODEL NUMBER; RES=RESIDUE NAME; C=CHAIN               
REMARK 500 IDENTIFIER; SSEQ=SEQUENCE NUMBER; I=INSERTION CODE).                 
REMARK 500                                                                      
REMARK 500 STANDARD TABLE:                                                      
REMARK 500 FORMAT: (10X,I3,1X,2(A3,1X,A1,I4,A1,1X,A4,3X),1X,F6.3)               
REMARK 500                                                                      
REMARK 500 EXPECTED VALUES PROTEIN: ENGH AND HUBER, 1999                        
REMARK 500 EXPECTED VALUES NUCLEIC ACID: CLOWNEY ET AL 1996                     
REMARK 500                                                                      
REMARK 500  M RES CSSEQI ATM1   RES CSSEQI ATM2   DEVIATION                     
REMARK 500    TRP A   6   CE2   TRP A   6   CD2     0.083                       
REMARK 500    TRP A  42   CE2   TRP A  42   CD2     0.084                       
REMARK 500    TRP B   6   CE2   TRP B   6   CD2     0.081                       
REMARK 500    TRP B  42   CE2   TRP B  42   CD2     0.084                       
REMARK 500                                                                      
REMARK 500 REMARK: NULL                                                         
REMARK 500                                                                      
REMARK 500 GEOMETRY AND STEREOCHEMISTRY                                         
REMARK 500 SUBTOPIC: COVALENT BOND ANGLES                                       
REMARK 500                                                                      
REMARK 500 THE STEREOCHEMICAL PARAMETERS OF THE FOLLOWING RESIDUES              
REMARK 500 HAVE VALUES WHICH DEVIATE FROM EXPECTED VALUES BY MORE               
REMARK 500 THAN 6*RMSD (M=MODEL NUMBER; RES=RESIDUE NAME; C=CHAIN               
REMARK 500 IDENTIFIER; SSEQ=SEQUENCE NUMBER; I=INSERTION CODE).                 
REMARK 500                                                                      
REMARK 500 STANDARD TABLE:                                                      
REMARK 500 FORMAT: (10X,I3,1X,A3,1X,A1,I4,A1,3(1X,A4,2X),12X,F5.1)              
REMARK 500                                                                      
REMARK 500 EXPECTED VALUES PROTEIN: ENGH AND HUBER, 1999                        
REMARK 500 EXPECTED VALUES NUCLEIC ACID: CLOWNEY ET AL 1996                     
REMARK 500                                                                      
REMARK 500  M RES CSSEQI ATM1   ATM2   ATM3                                     
REMARK 500    ARG A   8   NE  -  CZ  -  NH2 ANGL. DEV. =  -3.2 DEGREES          
REMARK 500    CYS A  67   CA  -  CB  -  SG  ANGL. DEV. =  10.9 DEGREES          
REMARK 500    ARG A  87   NE  -  CZ  -  NH1 ANGL. DEV. =   4.1 DEGREES          
REMARK 500    ARG B  87   NE  -  CZ  -  NH1 ANGL. DEV. =   3.7 DEGREES          
REMARK 500    THR B  91   N   -  CA  -  CB  ANGL. DEV. = -11.6 DEGREES          
REMARK 500                                                                      
REMARK 500 REMARK: NULL                                                         
REMARK 500                                                                      
REMARK 500 GEOMETRY AND STEREOCHEMISTRY                                         
REMARK 500 SUBTOPIC: TORSION ANGLES                                             
REMARK 500                                                                      
REMARK 500 TORSION ANGLES OUTSIDE THE EXPECTED RAMACHANDRAN REGIONS:            
REMARK 500 (M=MODEL NUMBER; RES=RESIDUE NAME; C=CHAIN IDENTIFIER;               
REMARK 500 SSEQ=SEQUENCE NUMBER; I=INSERTION CODE).                             
REMARK 500                                                                      
REMARK 500 STANDARD TABLE:                                                      
REMARK 500 FORMAT:(10X,I3,1X,A3,1X,A1,I4,A1,4X,F7.2,3X,F7.2)                    
REMARK 500                                                                      
REMARK 500 EXPECTED VALUES: GJ KLEYWEGT AND TA JONES (1996). PHI/PSI-           
REMARK 500 CHOLOGY: RAMACHANDRAN REVISITED. STRUCTURE 4, 1395 - 1400            
REMARK 500                                                                      
REMARK 500  M RES CSSEQI        PSI       PHI                                   
REMARK 500    PRO A  39       90.69    -39.89                                   
REMARK 500    CYS A  67      176.10     53.06                                   
REMARK 500                                                                      
REMARK 500 REMARK: NULL                                                         
REMARK 500                                                                      
REMARK 500 GEOMETRY AND STEREOCHEMISTRY                                         
REMARK 500 SUBTOPIC: NON-CIS, NON-TRANS                                         
REMARK 500                                                                      
REMARK 500 THE FOLLOWING PEPTIDE BONDS DEVIATE SIGNIFICANTLY FROM BOTH          
REMARK 500 CIS AND TRANS CONFORMATION.  CIS BONDS, IF ANY, ARE LISTED           
REMARK 500 ON CISPEP RECORDS.  TRANS IS DEFINED AS 180 +/- 30 AND               
REMARK 500 CIS IS DEFINED AS 0 +/- 30 DEGREES.                                  
REMARK 500                                 MODEL     OMEGA                      
REMARK 500 ILE A   66     CYS A   67                 -145.35                    
REMARK 500                                                                      
REMARK 500 REMARK: NULL                                                         
REMARK 500                                                                      
REMARK 500 GEOMETRY AND STEREOCHEMISTRY                                         
REMARK 500 SUBTOPIC: PLANAR GROUPS                                              
REMARK 500                                                                      
REMARK 500 PLANAR GROUPS IN THE FOLLOWING RESIDUES HAVE A TOTAL                 
REMARK 500 RMS DISTANCE OF ALL ATOMS FROM THE BEST-FIT PLANE                    
REMARK 500 BY MORE THAN AN EXPECTED VALUE OF 6*RMSD, WITH AN                    
REMARK 500 RMSD 0.02 ANGSTROMS, OR AT LEAST ONE ATOM HAS                        
REMARK 500 AN RMSD GREATER THAN THIS VALUE                                      
REMARK 500 (M=MODEL NUMBER; RES=RESIDUE NAME; C=CHAIN IDENTIFIER;               
REMARK 500 SSEQ=SEQUENCE NUMBER; I=INSERTION CODE).                             
REMARK 500                                                                      
REMARK 500  M RES CSSEQI        RMS     TYPE                                    
REMARK 500    ARG A   8         0.10    SIDE CHAIN                              
REMARK 500    ARG A  57         0.10    SIDE CHAIN                              
REMARK 500    ARG B   8         0.11    SIDE CHAIN                              
REMARK 500                                                                      
REMARK 500 REMARK: NULL                                                         
REMARK 800                                                                      
REMARK 800 SITE                                                                 
REMARK 800 SITE_IDENTIFIER: AC1                                                 
REMARK 800 EVIDENCE_CODE: SOFTWARE                                              
REMARK 800 SITE_DESCRIPTION: BINDING SITE FOR RESIDUE 216 B 216                 
DBREF  1HWR A    1    99  UNP    P04585   POL_HV1H2       57    155             
DBREF  1HWR B    1    99  UNP    P04585   POL_HV1H2       57    155             
SEQADV 1HWR ALA A   95  UNP  P04585    CYS   151 CONFLICT                       
SEQADV 1HWR ALA B   95  UNP  P04585    CYS   151 CONFLICT                       
SEQRES   1 A   99  PRO GLN VAL THR LEU TRP GLN ARG PRO LEU VAL THR ILE          
SEQRES   2 A   99  LYS ILE GLY GLY GLN LEU LYS GLU ALA LEU LEU ASP THR          
SEQRES   3 A   99  GLY ALA ASP ASP THR VAL LEU GLU GLU MET SER LEU PRO          
SEQRES   4 A   99  GLY ARG TRP LYS PRO LYS MET ILE GLY GLY ILE GLY GLY          
SEQRES   5 A   99  PHE ILE LYS VAL ARG GLN TYR ASP GLN ILE LEU ILE GLU          
SEQRES   6 A   99  ILE CYS GLY HIS LYS ALA ILE GLY THR VAL LEU VAL GLY          
SEQRES   7 A   99  PRO THR PRO VAL ASN ILE ILE GLY ARG ASN LEU LEU THR          
SEQRES   8 A   99  GLN ILE GLY ALA THR LEU ASN PHE                              
SEQRES   1 B   99  PRO GLN VAL THR LEU TRP GLN ARG PRO LEU VAL THR ILE          
SEQRES   2 B   99  LYS ILE GLY GLY GLN LEU LYS GLU ALA LEU LEU ASP THR          
SEQRES   3 B   99  GLY ALA ASP ASP THR VAL LEU GLU GLU MET SER LEU PRO          
SEQRES   4 B   99  GLY ARG TRP LYS PRO LYS MET ILE GLY GLY ILE GLY GLY          
SEQRES   5 B   99  PHE ILE LYS VAL ARG GLN TYR ASP GLN ILE LEU ILE GLU          
SEQRES   6 B   99  ILE CYS GLY HIS LYS ALA ILE GLY THR VAL LEU VAL GLY          
SEQRES   7 B   99  PRO THR PRO VAL ASN ILE ILE GLY ARG ASN LEU LEU THR          
SEQRES   8 B   99  GLN ILE GLY ALA THR LEU ASN PHE                              
HET    216  B 216      30                                                       
HETNAM     216 [4-R-(4-ALPHA,6-BETA,7-BETA]-HEXAHYDRO-5,6-DI(HYDROXY)-          
HETNAM   2 216  1,3-DI(ALLYL)-4,7-BISPHENYLMETHYL)-2H-1,3-DIAZEPINONE           
HETSYN     216 XK216                                                            
FORMUL   3  216    C25 H30 N2 O3                                                
SHEET    1   1 1 LEU A  23  LEU A  23  0
SHEET    2   2 1 ILE A  47  GLY A  49  0
SHEET    3   3 1 LEU B  23  LEU B  23  0
SHEET    4   4 1 GLY B  48  GLY B  48  0
SITE     1 AC1 13 ASP A  25  GLY A  27  ALA A  28  ILE A  50                    
SITE     2 AC1 13 PRO A  81  VAL A  82  ARG B   8  ASP B  25                    
SITE     3 AC1 13 GLY B  27  ALA B  28  GLY B  49  ILE B  50                    
SITE     4 AC1 13 PRO B  81                                                     
CRYST1   62.900   62.900   83.500  90.00  90.00 120.00 P 61         12          
ORIGX1      1.000000  0.000000  0.000000        0.00000                         
ORIGX2      0.000000  1.000000  0.000000        0.00000                         
ORIGX3      0.000000  0.000000  1.000000        0.00000                         
SCALE1      0.015898  0.009179  0.000000        0.00000                         
SCALE2      0.000000  0.018358  0.000000        0.00000                         
SCALE3      0.000000  0.000000  0.011976        0.00000                         
ATOM      1  N   ARG A   8      -6.329  28.826  21.600  1.00 18.24           N
ATOM      2  CA  ARG A   8      -6.576  28.223  22.910  1.00 16.06           C
ATOM      3  C   ARG A   8      -6.751  29.201  24.033  1.00 15.88           C
ATOM      4  O   ARG A   8      -6.062  30.197  24.103  1.00 18.16           O
ATOM      5  CB  ARG A   8      -5.411  27.315  23.266  1.00 22.14           C
ATOM      6  CG  ARG A   8      -5.331  26.157  22.295  1.00 23.29           C
ATOM      7  CD  ARG A   8      -4.181  25.274  22.661  1.00 25.93           C
ATOM      8  NE  ARG A   8      -3.745  24.541  21.487  1.00 27.11           N
ATOM      9  CZ  ARG A   8      -3.260  23.334  21.692  1.00 30.13           C
ATOM     10  NH1 ARG A   8      -3.494  22.689  22.857  1.00 32.53           N
ATOM     11  NH2 ARG A   8      -2.527  22.798  20.712  1.00 27.25           N
ATOM     12  H   ARG A   8      -5.476  28.670  21.098  1.00 15.00           H
ATOM     13  HE  ARG A   8      -3.658  24.991  20.598  1.00 15.00           H
ATOM     14 HH11 ARG A   8      -4.039  23.128  23.571  0.01 -1.00           H
ATOM     15 HH12 ARG A   8      -3.122  21.773  23.005  0.01 -1.00           H
ATOM     16 HH21 ARG A   8      -2.368  23.311  19.869  0.01 -1.00           H
ATOM     17 HH22 ARG A   8      -2.138  21.884  20.822  0.01 -1.00           H
TER      18      ARG A   8
ATOM     19  N   LEU A  23      -4.873  26.071  30.728  1.00 15.18           N
ATOM     20  CA  LEU A  23      -5.899  26.107  29.708  1.00 14.95           C
ATOM     21  C   LEU A  23      -7.190  26.176  30.464  1.00 16.91           C
ATOM     22  O   LEU A  23      -7.395  25.351  31.354  1.00 18.40           O
ATOM     23  CB  LEU A  23      -5.814  24.753  28.908  1.00 18.36           C
ATOM     24  CG  LEU A  23      -6.438  24.494  27.485  1.00 16.94           C
ATOM     25  CD1 LEU A  23      -5.685  25.265  26.368  1.00 10.83           C
ATOM     26  CD2 LEU A  23      -6.444  22.964  27.180  1.00 16.20           C
ATOM     27  H   LEU A  23      -4.739  25.223  31.240  1.00 15.00           H
TER      28      LEU A  23
ATOM     29  N   ASP A  25     -10.611  25.068  30.757  1.00 16.20           N
ATOM     30  CA  ASP A  25     -11.101  23.878  30.130  1.00 11.24           C
ATOM     31  C   ASP A  25     -12.453  23.624  30.702  1.00 11.89           C
ATOM     32  O   ASP A  25     -12.549  23.224  31.841  1.00 10.40           O
ATOM     33  CB  ASP A  25     -10.188  22.789  30.619  1.00 15.56           C
ATOM     34  CG  ASP A  25     -10.227  21.568  29.748  1.00 20.62           C
ATOM     35  OD1 ASP A  25     -11.279  21.234  29.192  1.00 22.61           O
ATOM     36  OD2 ASP A  25      -9.186  20.940  29.645  1.00 20.93           O
ATOM     37  H   ASP A  25     -10.493  25.064  31.755  1.00 15.00           H
TER      38      ASP A  25
ATOM     39  N   GLY A  27     -14.473  21.183  29.711  1.00 12.79           N
ATOM     40  CA  GLY A  27     -14.843  19.786  29.757  1.00  8.50           C
ATOM     41  C   GLY A  27     -14.132  18.970  30.830  1.00 13.05           C
ATOM     42  O   GLY A  27     -14.260  17.766  30.912  1.00 13.80           O
ATOM     43  H   GLY A  27     -13.675  21.519  29.224  1.00 15.00           H
ATOM     44  N   ALA A  28     -13.351  19.626  31.668  1.00 15.24           N
ATOM     45  CA  ALA A  28     -12.615  18.908  32.689  1.00 11.88           C
ATOM     46  C   ALA A  28     -13.218  19.245  33.998  1.00 13.40           C
ATOM     47  O   ALA A  28     -13.498  20.371  34.336  1.00 14.76           O
ATOM     48  CB  ALA A  28     -11.173  19.336  32.751  1.00  8.75           C
ATOM     49  H   ALA A  28     -13.352  20.623  31.738  1.00 15.00           H
ATOM     50  N   ASP A  29     -13.460  18.219  34.783  1.00 17.83           N
ATOM     51  CA  ASP A  29     -14.126  18.464  36.050  1.00 13.93           C
ATOM     52  C   ASP A  29     -13.179  18.950  37.060  1.00 12.06           C
ATOM     53  O   ASP A  29     -13.592  19.687  37.927  1.00 13.68           O
ATOM     54  CB  ASP A  29     -14.797  17.236  36.634  1.00 17.80           C
ATOM     55  CG  ASP A  29     -15.601  16.571  35.549  1.00 22.46           C
ATOM     56  OD1 ASP A  29     -16.276  17.266  34.779  1.00 22.28           O
ATOM     57  OD2 ASP A  29     -15.517  15.342  35.474  1.00 27.84           O
ATOM     58  H   ASP A  29     -13.222  17.294  34.478  1.00 15.00           H
ATOM     59  N   ASP A  30     -11.934  18.554  36.927  1.00 11.60           N
ATOM     60  CA  ASP A  30     -10.940  18.961  37.902  1.00 16.54           C
ATOM     61  C   ASP A  30      -9.839  19.753  37.305  1.00 16.83           C
ATOM     62  O   ASP A  30      -9.639  19.781  36.098  1.00 17.16           O
ATOM     63  CB  ASP A  30     -10.220  17.772  38.459  1.00 19.91           C
ATOM     64  CG  ASP A  30     -11.191  16.933  39.209  1.00 25.31           C
ATOM     65  OD1 ASP A  30     -11.531  17.286  40.354  1.00 30.01           O
ATOM     66  OD2 ASP A  30     -11.588  15.927  38.634  1.00 24.78           O
ATOM     67  H   ASP A  30     -11.644  18.038  36.123  1.00 15.00           H
TER      68      ASP A  30
ATOM     69  N   VAL A  32      -6.027  19.748  36.842  1.00 15.23           N
ATOM     70  CA  VAL A  32      -4.792  19.010  36.847  1.00 18.42           C
ATOM     71  C   VAL A  32      -3.595  19.791  36.236  1.00 18.37           C
ATOM     72  O   VAL A  32      -3.691  20.470  35.225  1.00 19.85           O
ATOM     73  CB  VAL A  32      -5.020  17.665  36.154  1.00 18.17           C
ATOM     74  CG1 VAL A  32      -5.427  17.852  34.728  1.00 23.00           C
ATOM     75  CG2 VAL A  32      -3.789  16.741  36.205  1.00 22.42           C
ATOM     76  H   VAL A  32      -6.303  20.166  35.976  1.00 15.00           H
TER      77      VAL A  32
ATOM     78  N   ILE A  47      -6.914  10.081  37.954  1.00 26.22           N
ATOM     79  CA  ILE A  47      -7.921  10.652  37.088  1.00 24.24           C
ATOM     80  C   ILE A  47      -7.931   9.999  35.679  1.00 21.30           C
ATOM     81  O   ILE A  47      -6.937   9.540  35.132  1.00 21.52           O
ATOM     82  CB  ILE A  47      -7.792  12.194  37.213  1.00 21.08           C
ATOM     83  CG1 ILE A  47      -9.109  12.859  36.837  1.00 24.37           C
ATOM     84  CG2 ILE A  47      -6.624  12.793  36.461  1.00 25.34           C
ATOM     85  CD1 ILE A  47      -9.042  14.387  36.654  1.00 31.12           C
ATOM     86  H   ILE A  47      -5.937  10.135  37.733  1.00 15.00           H
ATOM     87  N   GLY A  48      -9.126   9.896  35.125  1.00 20.86           N
ATOM     88  CA  GLY A  48      -9.258   9.383  33.748  1.00 18.98           C
ATOM     89  C   GLY A  48      -9.385  10.462  32.674  1.00 17.87           C
ATOM     90  O   GLY A  48      -9.781  11.578  32.983  1.00 16.48           O
ATOM     91  H   GLY A  48      -9.922  10.280  35.586  1.00 15.00           H
ATOM     92  N   GLY A  49      -9.041  10.111  31.427  1.00 16.87           N
ATOM     93  CA  GLY A  49      -8.931  11.093  30.368  1.00 16.94           C
ATOM     94  C   GLY A  49      -9.104  10.440  29.063  1.00 17.54           C
ATOM     95  O   GLY A  49      -9.566   9.323  28.957  1.00 18.56           O
ATOM     96  H   GLY A  49      -8.740   9.180  31.197  1.00 15.00           H
ATOM     97  N   ILE A  50      -8.700  11.155  28.063  1.00 18.44           N
ATOM     98  CA  ILE A  50      -8.579  10.460  26.805  1.00 22.12           C
ATOM     99  C   ILE A  50      -7.379   9.564  26.738  1.00 22.03           C
ATOM    100  O   ILE A  50      -6.243   9.905  26.970  1.00 22.26           O
ATOM    101  CB  ILE A  50      -8.598  11.478  25.671  1.00 20.93           C
ATOM    102  CG1 ILE A  50     -10.079  11.603  25.291  1.00 28.84           C
ATOM    103  CG2 ILE A  50      -7.833  11.078  24.429  1.00 21.68           C
ATOM    104  CD1 ILE A  50     -10.291  12.139  23.855  1.00 33.10           C
ATOM    105  H   ILE A  50      -8.261  12.032  28.219  1.00 15.00           H
TER     106      ILE A  50
ATOM    107  N   PRO A  81       0.125  16.420  29.886  1.00 19.55           N
ATOM    108  CA  PRO A  81       0.812  17.279  28.906  1.00 20.41           C
ATOM    109  C   PRO A  81       0.653  18.778  29.080  1.00 19.73           C
ATOM    110  O   PRO A  81       1.486  19.536  28.618  1.00 20.70           O
ATOM    111  CB  PRO A  81       0.191  16.856  27.545  1.00 20.41           C
ATOM    112  CG  PRO A  81      -1.148  16.220  27.895  1.00 18.09           C
ATOM    113  CD  PRO A  81      -0.842  15.541  29.214  1.00 16.91           C
ATOM    114  N   VAL A  82      -0.473  19.191  29.649  1.00 19.83           N
ATOM    115  CA  VAL A  82      -0.820  20.600  29.569  1.00 19.74           C
ATOM    116  C   VAL A  82      -1.538  20.926  30.869  1.00 18.16           C
ATOM    117  O   VAL A  82      -2.207  20.074  31.420  1.00 23.50           O
ATOM    118  CB  VAL A  82      -1.684  20.796  28.288  1.00 18.67           C
ATOM    119  CG1 VAL A  82      -2.967  19.966  28.332  1.00 17.49           C
ATOM    120  CG2 VAL A  82      -1.953  22.274  27.978  1.00 16.63           C
ATOM    121  H   VAL A  82      -1.095  18.591  30.156  1.00 15.00           H
TER     122      VAL A  82
ATOM    123  N   ILE A  84      -4.341  22.380  33.058  1.00 16.44           N
ATOM    124  CA  ILE A  84      -5.767  22.358  32.762  1.00 16.24           C
ATOM    125  C   ILE A  84      -6.432  22.918  34.007  1.00 15.46           C
ATOM    126  O   ILE A  84      -6.215  22.423  35.098  1.00 11.49           O
ATOM    127  CB  ILE A  84      -6.137  20.861  32.587  1.00 17.82           C
ATOM    128  CG1 ILE A  84      -5.736  20.373  31.212  1.00 21.13           C
ATOM    129  CG2 ILE A  84      -7.616  20.523  32.824  1.00 22.77           C
ATOM    130  CD1 ILE A  84      -6.002  18.882  31.128  1.00 24.47           C
ATOM    131  H   ILE A  84      -4.086  21.920  33.915  1.00 15.00           H
TER     132      ILE A  84
ATOM    133  N   ARG B   8     -21.832  19.862  34.142  1.00 15.35           N
ATOM    134  CA  ARG B   8     -21.045  19.644  32.918  1.00 16.91           C
ATOM    135  C   ARG B   8     -21.837  20.277  31.847  1.00 20.42           C
ATOM    136  O   ARG B   8     -23.041  20.101  31.794  1.00 17.66           O
ATOM    137  CB  ARG B   8     -20.952  18.173  32.424  1.00 20.20           C
ATOM    138  CG  ARG B   8     -20.496  17.007  33.300  1.00 25.27           C
ATOM    139  CD  ARG B   8     -18.995  16.711  33.316  1.00 32.84           C
ATOM    140  NE  ARG B   8     -18.710  15.272  33.147  1.00 33.32           N
ATOM    141  CZ  ARG B   8     -17.673  14.851  32.382  1.00 35.28           C
ATOM    142  NH1 ARG B   8     -16.625  15.652  32.060  1.00 33.76           N
ATOM    143  NH2 ARG B   8     -17.709  13.590  31.926  1.00 29.19           N
ATOM    144  H   ARG B   8     -22.382  19.110  34.503  1.00 15.00           H
ATOM    145  HE  ARG B   8     -19.377  14.609  33.486  1.00 15.00           H
ATOM    146 HH11 ARG B   8     -16.597  16.595  32.390  0.01 -1.00           H
ATOM    147 HH12 ARG B   8     -15.881  15.299  31.492  0.01 -1.00           H
ATOM    148 HH21 ARG B   8     -18.482  12.998  32.154  0.01 -1.00           H
ATOM    149 HH22 ARG B   8     -16.963  13.242  31.358  0.01 -1.00           H
TER     150      ARG B   8
ATOM    151  N   LEU B  23     -20.219  17.071  25.156  1.00 14.86           N
ATOM    152  CA  LEU B  23     -19.739  17.971  26.187  1.00 11.60           C
ATOM    153  C   LEU B  23     -19.122  19.172  25.463  1.00 14.12           C
ATOM    154  O   LEU B  23     -18.389  19.035  24.492  1.00 15.28           O
ATOM    155  CB  LEU B  23     -18.799  17.080  27.026  1.00 10.87           C
ATOM    156  CG  LEU B  23     -18.013  17.659  28.177  1.00 14.45           C
ATOM    157  CD1 LEU B  23     -18.868  17.696  29.395  1.00 13.30           C
ATOM    158  CD2 LEU B  23     -16.776  16.825  28.499  1.00  8.34           C
ATOM    159  H   LEU B  23     -19.581  16.444  24.705  1.00 15.00           H
TER     160      LEU B  23
ATOM    161  N   ASP B  25     -16.381  21.680  25.049  1.00 15.61           N
ATOM    162  CA  ASP B  25     -15.043  21.543  25.599  1.00 14.21           C
ATOM    163  C   ASP B  25     -14.052  22.567  25.059  1.00 14.58           C
ATOM    164  O   ASP B  25     -13.442  22.456  24.009  1.00 17.88           O
ATOM    165  CB  ASP B  25     -14.614  20.080  25.317  1.00 16.54           C
ATOM    166  CG  ASP B  25     -13.381  19.635  26.089  1.00 19.45           C
ATOM    167  OD1 ASP B  25     -12.726  20.415  26.764  1.00 22.12           O
ATOM    168  OD2 ASP B  25     -13.035  18.483  26.001  1.00 22.63           O
ATOM    169  H   ASP B  25     -16.493  21.575  24.055  1.00 15.00           H
TER     170      ASP B  25
ATOM    171  N   GLY B  27     -11.238  23.050  25.996  1.00 10.83           N
ATOM    172  CA  GLY B  27      -9.870  22.562  26.107  1.00 12.27           C
ATOM    173  C   GLY B  27      -9.403  21.742  24.961  1.00 14.57           C
ATOM    174  O   GLY B  27      -8.231  21.451  24.865  1.00 14.89           O
ATOM    175  H   GLY B  27     -12.011  22.506  26.294  1.00 15.00           H
ATOM    176  N   ALA B  28     -10.346  21.296  24.128  1.00 15.92           N
ATOM    177  CA  ALA B  28     -10.013  20.312  23.085  1.00 17.93           C
ATOM    178  C   ALA B  28      -9.917  21.039  21.745  1.00 14.87           C
ATOM    179  O   ALA B  28     -10.784  21.828  21.442  1.00 12.06           O
ATOM    180  CB  ALA B  28     -11.141  19.260  22.990  1.00 13.08           C
ATOM    181  H   ALA B  28     -11.251  21.721  24.090  1.00 15.00           H
ATOM    182  N   ASP B  29      -8.894  20.779  20.937  1.00 10.47           N
ATOM    183  CA  ASP B  29      -8.883  21.507  19.669  1.00 14.63           C
ATOM    184  C   ASP B  29      -9.844  20.981  18.628  1.00 14.10           C
ATOM    185  O   ASP B  29     -10.193  21.670  17.684  1.00 16.70           O
ATOM    186  CB  ASP B  29      -7.523  21.465  18.961  1.00 16.91           C
ATOM    187  CG  ASP B  29      -6.389  21.854  19.890  1.00 21.13           C
ATOM    188  OD1 ASP B  29      -6.529  22.771  20.705  1.00 21.40           O
ATOM    189  OD2 ASP B  29      -5.354  21.191  19.825  1.00 28.44           O
ATOM    190  H   ASP B  29      -8.243  20.048  21.139  1.00 15.00           H
ATOM    191  N   ASP B  30     -10.241  19.719  18.831  1.00 19.87           N
ATOM    192  CA  ASP B  30     -10.912  18.842  17.856  1.00 19.33           C
ATOM    193  C   ASP B  30     -12.144  18.302  18.510  1.00 18.65           C
ATOM    194  O   ASP B  30     -12.233  18.332  19.727  1.00 19.23           O
ATOM    195  CB  ASP B  30     -10.089  17.559  17.639  1.00 18.15           C
ATOM    196  CG  ASP B  30      -8.729  17.778  17.045  1.00 22.19           C
ATOM    197  OD1 ASP B  30      -8.604  18.567  16.088  1.00 21.25           O
ATOM    198  OD2 ASP B  30      -7.787  17.133  17.544  1.00 26.57           O
ATOM    199  H   ASP B  30     -10.053  19.280  19.710  1.00 15.00           H
TER     200      ASP B  30
ATOM    201  N   GLY B  48      -3.960  13.039  21.070  1.00 14.06           N
ATOM    202  CA  GLY B  48      -3.613  12.845  22.489  1.00 17.93           C
ATOM    203  C   GLY B  48      -4.584  13.385  23.540  1.00 14.87           C
ATOM    204  O   GLY B  48      -5.394  14.258  23.289  1.00 18.95           O
ATOM    205  H   GLY B  48      -3.852  13.945  20.654  1.00 15.00           H
ATOM    206  N   GLY B  49      -4.481  12.844  24.712  1.00 11.88           N
ATOM    207  CA  GLY B  49      -5.299  13.287  25.823  1.00 16.18           C
ATOM    208  C   GLY B  49      -4.408  13.169  27.007  1.00 18.93           C
ATOM    209  O   GLY B  49      -3.211  12.979  26.819  1.00 17.31           O
ATOM    210  H   GLY B  49      -3.818  12.122  24.909  1.00 15.00           H
ATOM    211  N   ILE B  50      -4.978  13.235  28.213  1.00 19.78           N
ATOM    212  CA  ILE B  50      -4.142  12.808  29.337  1.00 24.66           C
ATOM    213  C   ILE B  50      -4.295  11.309  29.353  1.00 25.95           C
ATOM    214  O   ILE B  50      -5.374  10.829  29.063  1.00 29.70           O
ATOM    215  CB  ILE B  50      -4.656  13.383  30.656  1.00 21.95           C
ATOM    216  CG1 ILE B  50      -6.103  13.061  30.779  1.00 29.76           C
ATOM    217  CG2 ILE B  50      -4.596  14.890  30.759  1.00 26.58           C
ATOM    218  CD1 ILE B  50      -6.424  12.680  32.203  1.00 33.66           C
ATOM    219  H   ILE B  50      -5.965  13.282  28.302  1.00 15.00           H
TER     220      ILE B  50
ATOM    221  N   PRO B  81     -14.555   8.044  26.008  1.00 20.03           N
ATOM    222  CA  PRO B  81     -15.664   7.969  26.939  1.00 19.07           C
ATOM    223  C   PRO B  81     -16.769   9.009  26.792  1.00 22.14           C
ATOM    224  O   PRO B  81     -17.894   8.748  27.179  1.00 23.74           O
ATOM    225  CB  PRO B  81     -14.928   8.003  28.317  1.00 18.05           C
ATOM    226  CG  PRO B  81     -13.619   8.749  28.107  1.00 19.32           C
ATOM    227  CD  PRO B  81     -13.267   8.348  26.675  1.00 22.22           C
ATOM    228  N   VAL B  82     -16.451  10.212  26.294  1.00 22.29           N
ATOM    229  CA  VAL B  82     -17.456  11.291  26.185  1.00 20.59           C
ATOM    230  C   VAL B  82     -17.338  11.856  24.826  1.00 18.35           C
ATOM    231  O   VAL B  82     -16.253  11.855  24.279  1.00 20.93           O
ATOM    232  CB  VAL B  82     -17.243  12.504  27.102  1.00 22.98           C
ATOM    233  CG1 VAL B  82     -17.989  12.382  28.405  1.00 23.13           C
ATOM    234  CG2 VAL B  82     -15.780  12.829  27.318  1.00 22.05           C
ATOM    235  H   VAL B  82     -15.555  10.419  25.908  1.00 15.00           H
TER     236      VAL B  82
ATOM    237  N   ILE B  84     -17.112  14.907  22.573  1.00 18.05           N
ATOM    238  CA  ILE B  84     -16.503  16.189  22.870  1.00 10.18           C
ATOM    239  C   ILE B  84     -16.612  17.068  21.635  1.00  8.54           C
ATOM    240  O   ILE B  84     -16.349  16.627  20.540  1.00 10.52           O
ATOM    241  CB  ILE B  84     -15.024  15.884  23.194  1.00 10.71           C
ATOM    242  CG1 ILE B  84     -14.841  15.241  24.579  1.00 13.72           C
ATOM    243  CG2 ILE B  84     -14.185  17.146  23.140  1.00 13.49           C
ATOM    244  CD1 ILE B  84     -13.429  14.709  24.692  1.00 18.00           C
ATOM    245  H   ILE B  84     -16.698  14.394  21.816  1.00 15.00           H
TER     246      ILE B  84
CONECT  252  247  250  251
CONECT  257  250  258
CONECT  258  257  259
CONECT  259  258
CONECT  253  250  254  260
CONECT  260  253  261
CONECT  261  260  262  266
CONECT  262  261  263
CONECT  263  262  264
CONECT  264  263  265
CONECT  265  264  266
CONECT  266  261  265
CONECT  254  248  253  255
CONECT  255  249  254  256
CONECT  256  251  255  267
CONECT  267  256  268
CONECT  268  267  269  273
CONECT  269  268  270
CONECT  270  269  271
CONECT  271  270  272
CONECT  272  271  273
CONECT  273  268  272
CONECT  274  251  275
CONECT  275  274  276
CONECT  276  275
CONECT  250  252  253  257
CONECT  251  252  256  274
CONECT  247  252
CONECT  248  254
CONECT  249  255
END
