# Supplementary material for: Scaffold repositioning of spiro-acridine derivatives as fungi chitinase inhibitor by target fishing and in vitro studies
Source: Sci Rep. 2023 May 5;13:7320. doi: 10.1038/s41598-023-33279-9 (PMC10163251; doi:10.1038/s41598-023-33279-9)
Supplement: Supplementary file 2 — Supplementary Information 2. [file 41598_2023_33279_MOESM2_ESM.zip › PDBQT_TARGETS_ALL/1i48_PLP.pdb]

HEADER    LYASE                                   20-FEB-01   1I48              
TITLE     CYSTATHIONINE GAMMA-SYNTHASE IN COMPLEX WITH THE INHIBITOR CTCPO      
COMPND    MOL_ID: 1;                                                            
COMPND   2 MOLECULE: CYSTATHIONINE GAMMA-SYNTHASE;                              
COMPND   3 CHAIN: A, B, C, D, E, F, G, H, I, J, K, L;                           
COMPND   4 EC: 4.2.99.9;                                                        
COMPND   5 ENGINEERED: YES                                                      
SOURCE    MOL_ID: 1;                                                            
SOURCE   2 ORGANISM_SCIENTIFIC: NICOTIANA TABACUM;                              
SOURCE   3 ORGANISM_COMMON: COMMON TOBACCO;                                     
SOURCE   4 ORGANISM_TAXID: 4097;                                                
SOURCE   5 GENE: METB;                                                          
SOURCE   6 EXPRESSION_SYSTEM: ESCHERICHIA COLI BL21(DE3);                       
SOURCE   7 EXPRESSION_SYSTEM_TAXID: 469008;                                     
SOURCE   8 EXPRESSION_SYSTEM_STRAIN: BL21(DE3);                                 
SOURCE   9 EXPRESSION_SYSTEM_VECTOR_TYPE: PLASMID;                              
SOURCE  10 EXPRESSION_SYSTEM_PLASMID: PENCN1117                                 
KEYWDS    PLP-DEPENDENT ENZYME, HOMOTETRAMER, INHIBITOR COMPLEX, CTCPO, LYASE   
EXPDTA    X-RAY DIFFRACTION                                                     
AUTHOR    C.STEEGBORN,B.LABER,A.MESSERSCHMIDT,R.HUBER,T.CLAUSEN                 
REVDAT   3   13-JUL-11 1I48    1       VERSN                                    
REVDAT   2   24-FEB-09 1I48    1       VERSN                                    
REVDAT   1   05-SEP-01 1I48    0                                                
JRNL        AUTH   C.STEEGBORN,B.LABER,A.MESSERSCHMIDT,R.HUBER,T.CLAUSEN        
JRNL        TITL   CRYSTAL STRUCTURES OF CYSTATHIONINE GAMMA-SYNTHASE INHIBITOR 
JRNL        TITL 2 COMPLEXES RATIONALIZE THE INCREASED AFFINITY OF A NOVEL      
JRNL        TITL 3 INHIBITOR.                                                   
JRNL        REF    J.MOL.BIOL.                   V. 311   789 2001              
JRNL        REFN                   ISSN 0022-2836                               
JRNL        PMID   11518531                                                     
JRNL        DOI    10.1006/JMBI.2001.4880                                       
REMARK   2                                                                      
REMARK   2 RESOLUTION.    3.25 ANGSTROMS.                                       
REMARK   3                                                                      
REMARK   3 REFINEMENT.                                                          
REMARK   3   PROGRAM     : X-PLOR                                               
REMARK   3   AUTHORS     : BRUNGER                                              
REMARK   3                                                                      
REMARK   3  DATA USED IN REFINEMENT.                                            
REMARK   3   RESOLUTION RANGE HIGH (ANGSTROMS) : 3.25                           
REMARK   3   RESOLUTION RANGE LOW  (ANGSTROMS) : 20.00                          
REMARK   3   DATA CUTOFF            (SIGMA(F)) : 2.000                          
REMARK   3   DATA CUTOFF HIGH         (ABS(F)) : NULL                           
REMARK   3   DATA CUTOFF LOW          (ABS(F)) : NULL                           
REMARK   3   COMPLETENESS (WORKING+TEST)   (%) : NULL                           
REMARK   3   NUMBER OF REFLECTIONS             : 118526                         
REMARK   3                                                                      
REMARK   3  FIT TO DATA USED IN REFINEMENT.                                     
REMARK   3   CROSS-VALIDATION METHOD          : THROUGHOUT                      
REMARK   3   FREE R VALUE TEST SET SELECTION  : RANDOM                          
REMARK   3   R VALUE            (WORKING SET) : 0.226                           
REMARK   3   FREE R VALUE                     : 0.257                           
REMARK   3   FREE R VALUE TEST SET SIZE   (%) : NULL                            
REMARK   3   FREE R VALUE TEST SET COUNT      : 5978                            
REMARK   3   ESTIMATED ERROR OF FREE R VALUE  : NULL                            
REMARK   3                                                                      
REMARK   3  FIT IN THE HIGHEST RESOLUTION BIN.                                  
REMARK   3   TOTAL NUMBER OF BINS USED           : NULL                         
REMARK   3   BIN RESOLUTION RANGE HIGH       (A) : NULL                         
REMARK   3   BIN RESOLUTION RANGE LOW        (A) : NULL                         
REMARK   3   BIN COMPLETENESS (WORKING+TEST) (%) : NULL                         
REMARK   3   REFLECTIONS IN BIN    (WORKING SET) : NULL                         
REMARK   3   BIN R VALUE           (WORKING SET) : NULL                         
REMARK   3   BIN FREE R VALUE                    : NULL                         
REMARK   3   BIN FREE R VALUE TEST SET SIZE  (%) : NULL                         
REMARK   3   BIN FREE R VALUE TEST SET COUNT     : NULL                         
REMARK   3   ESTIMATED ERROR OF BIN FREE R VALUE : NULL                         
REMARK   3                                                                      
REMARK   3  NUMBER OF NON-HYDROGEN ATOMS USED IN REFINEMENT.                    
REMARK   3   PROTEIN ATOMS            : 36276                                   
REMARK   3   NUCLEIC ACID ATOMS       : 0                                       
REMARK   3   HETEROGEN ATOMS          : 384                                     
REMARK   3   SOLVENT ATOMS            : 0                                       
REMARK   3                                                                      
REMARK   3  B VALUES.                                                           
REMARK   3   FROM WILSON PLOT           (A**2) : NULL                           
REMARK   3   MEAN B VALUE      (OVERALL, A**2) : NULL                           
REMARK   3   OVERALL ANISOTROPIC B VALUE.                                       
REMARK   3    B11 (A**2) : NULL                                                 
REMARK   3    B22 (A**2) : NULL                                                 
REMARK   3    B33 (A**2) : NULL                                                 
REMARK   3    B12 (A**2) : NULL                                                 
REMARK   3    B13 (A**2) : NULL                                                 
REMARK   3    B23 (A**2) : NULL                                                 
REMARK   3                                                                      
REMARK   3  ESTIMATED COORDINATE ERROR.                                         
REMARK   3   ESD FROM LUZZATI PLOT        (A) : NULL                            
REMARK   3   ESD FROM SIGMAA              (A) : NULL                            
REMARK   3   LOW RESOLUTION CUTOFF        (A) : NULL                            
REMARK   3                                                                      
REMARK   3  CROSS-VALIDATED ESTIMATED COORDINATE ERROR.                         
REMARK   3   ESD FROM C-V LUZZATI PLOT    (A) : NULL                            
REMARK   3   ESD FROM C-V SIGMAA          (A) : NULL                            
REMARK   3                                                                      
REMARK   3  RMS DEVIATIONS FROM IDEAL VALUES.                                   
REMARK   3   BOND LENGTHS                 (A) : 0.005                           
REMARK   3   BOND ANGLES            (DEGREES) : 0.80                            
REMARK   3   DIHEDRAL ANGLES        (DEGREES) : NULL                            
REMARK   3   IMPROPER ANGLES        (DEGREES) : NULL                            
REMARK   3                                                                      
REMARK   3  ISOTROPIC THERMAL MODEL : ISOTROPIC                                 
REMARK   3                                                                      
REMARK   3  ISOTROPIC THERMAL FACTOR RESTRAINTS.    RMS    SIGMA                
REMARK   3   MAIN-CHAIN BOND              (A**2) : NULL  ; NULL                 
REMARK   3   MAIN-CHAIN ANGLE             (A**2) : NULL  ; NULL                 
REMARK   3   SIDE-CHAIN BOND              (A**2) : NULL  ; NULL                 
REMARK   3   SIDE-CHAIN ANGLE             (A**2) : NULL  ; NULL                 
REMARK   3                                                                      
REMARK   3  NCS MODEL : NULL                                                    
REMARK   3                                                                      
REMARK   3  NCS RESTRAINTS.                         RMS   SIGMA/WEIGHT          
REMARK   3   GROUP  1  POSITIONAL            (A) : NULL  ; NULL                 
REMARK   3   GROUP  1  B-FACTOR           (A**2) : NULL  ; NULL                 
REMARK   3                                                                      
REMARK   3  PARAMETER FILE  1  : NULL                                           
REMARK   3  TOPOLOGY FILE  1   : NULL                                           
REMARK   3                                                                      
REMARK   3  OTHER REFINEMENT REMARKS: NULL                                      
REMARK   4                                                                      
REMARK   4 1I48 COMPLIES WITH FORMAT V. 3.15, 01-DEC-08                         
REMARK 100                                                                      
REMARK 100 THIS ENTRY HAS BEEN PROCESSED BY RCSB ON 27-FEB-01.                  
REMARK 100 THE RCSB ID CODE IS RCSB012883.                                      
REMARK 200                                                                      
REMARK 200 EXPERIMENTAL DETAILS                                                 
REMARK 200  EXPERIMENT TYPE                : X-RAY DIFFRACTION                  
REMARK 200  DATE OF DATA COLLECTION        : 10-JUL-99                          
REMARK 200  TEMPERATURE           (KELVIN) : 291                                
REMARK 200  PH                             : 6.5                                
REMARK 200  NUMBER OF CRYSTALS USED        : 1                                  
REMARK 200                                                                      
REMARK 200  SYNCHROTRON              (Y/N) : N                                  
REMARK 200  RADIATION SOURCE               : ROTATING ANODE                     
REMARK 200  BEAMLINE                       : NULL                               
REMARK 200  X-RAY GENERATOR MODEL          : RIGAKU RU200                       
REMARK 200  MONOCHROMATIC OR LAUE    (M/L) : M                                  
REMARK 200  WAVELENGTH OR RANGE        (A) : 1.5418                             
REMARK 200  MONOCHROMATOR                  : NULL                               
REMARK 200  OPTICS                         : NULL                               
REMARK 200                                                                      
REMARK 200  DETECTOR TYPE                  : IMAGE PLATE                        
REMARK 200  DETECTOR MANUFACTURER          : MARRESEARCH                        
REMARK 200  INTENSITY-INTEGRATION SOFTWARE : DENZO                              
REMARK 200  DATA SCALING SOFTWARE          : SCALEPACK                          
REMARK 200                                                                      
REMARK 200  NUMBER OF UNIQUE REFLECTIONS   : 119179                             
REMARK 200  RESOLUTION RANGE HIGH      (A) : 3.250                              
REMARK 200  RESOLUTION RANGE LOW       (A) : 20.000                             
REMARK 200  REJECTION CRITERIA  (SIGMA(I)) : -100.000                           
REMARK 200                                                                      
REMARK 200 OVERALL.                                                             
REMARK 200  COMPLETENESS FOR RANGE     (%) : 93.0                               
REMARK 200  DATA REDUNDANCY                : 1.700                              
REMARK 200  R MERGE                    (I) : 0.13800                            
REMARK 200  R SYM                      (I) : NULL                               
REMARK 200  <I/SIGMA(I)> FOR THE DATA SET  : 4.4000                             
REMARK 200                                                                      
REMARK 200 IN THE HIGHEST RESOLUTION SHELL.                                     
REMARK 200  HIGHEST RESOLUTION SHELL, RANGE HIGH (A) : 3.25                     
REMARK 200  HIGHEST RESOLUTION SHELL, RANGE LOW  (A) : 3.36                     
REMARK 200  COMPLETENESS FOR SHELL     (%) : 94.0                               
REMARK 200  DATA REDUNDANCY IN SHELL       : 1.60                               
REMARK 200  R MERGE FOR SHELL          (I) : 0.49600                            
REMARK 200  R SYM FOR SHELL            (I) : NULL                               
REMARK 200  <I/SIGMA(I)> FOR SHELL         : NULL                               
REMARK 200                                                                      
REMARK 200 DIFFRACTION PROTOCOL: SINGLE WAVELENGTH                              
REMARK 200 METHOD USED TO DETERMINE THE STRUCTURE: MOLECULAR REPLACEMENT        
REMARK 200 SOFTWARE USED: MOLREP                                                
REMARK 200 STARTING MODEL: PDB ENTRY 1QGN                                       
REMARK 200                                                                      
REMARK 200 REMARK: NULL                                                         
REMARK 280                                                                      
REMARK 280 CRYSTAL                                                              
REMARK 280 SOLVENT CONTENT, VS   (%): 66.17                                     
REMARK 280 MATTHEWS COEFFICIENT, VM (ANGSTROMS**3/DA): 3.64                     
REMARK 280                                                                      
REMARK 280 CRYSTALLIZATION CONDITIONS: MES, MAGNESIUM ACETATE, PEG 8000, PH     
REMARK 280  6.5, VAPOR DIFFUSION, TEMPERATURE 291K                              
REMARK 290                                                                      
REMARK 290 CRYSTALLOGRAPHIC SYMMETRY                                            
REMARK 290 SYMMETRY OPERATORS FOR SPACE GROUP: C 1 2 1                          
REMARK 290                                                                      
REMARK 290      SYMOP   SYMMETRY                                                
REMARK 290     NNNMMM   OPERATOR                                                
REMARK 290       1555   X,Y,Z                                                   
REMARK 290       2555   -X,Y,-Z                                                 
REMARK 290       3555   X+1/2,Y+1/2,Z                                           
REMARK 290       4555   -X+1/2,Y+1/2,-Z                                         
REMARK 290                                                                      
REMARK 290     WHERE NNN -> OPERATOR NUMBER                                     
REMARK 290           MMM -> TRANSLATION VECTOR                                  
REMARK 290                                                                      
REMARK 290 CRYSTALLOGRAPHIC SYMMETRY TRANSFORMATIONS                            
REMARK 290 THE FOLLOWING TRANSFORMATIONS OPERATE ON THE ATOM/HETATM             
REMARK 290 RECORDS IN THIS ENTRY TO PRODUCE CRYSTALLOGRAPHICALLY                
REMARK 290 RELATED MOLECULES.                                                   
REMARK 290   SMTRY1   1  1.000000  0.000000  0.000000        0.00000            
REMARK 290   SMTRY2   1  0.000000  1.000000  0.000000        0.00000            
REMARK 290   SMTRY3   1  0.000000  0.000000  1.000000        0.00000            
REMARK 290   SMTRY1   2 -1.000000  0.000000  0.000000        0.00000            
REMARK 290   SMTRY2   2  0.000000  1.000000  0.000000        0.00000            
REMARK 290   SMTRY3   2  0.000000  0.000000 -1.000000        0.00000            
REMARK 290   SMTRY1   3  1.000000  0.000000  0.000000      156.20000            
REMARK 290   SMTRY2   3  0.000000  1.000000  0.000000       82.80000            
REMARK 290   SMTRY3   3  0.000000  0.000000  1.000000        0.00000            
REMARK 290   SMTRY1   4 -1.000000  0.000000  0.000000      156.20000            
REMARK 290   SMTRY2   4  0.000000  1.000000  0.000000       82.80000            
REMARK 290   SMTRY3   4  0.000000  0.000000 -1.000000        0.00000            
REMARK 290                                                                      
REMARK 290 REMARK: NULL                                                         
REMARK 300                                                                      
REMARK 300 BIOMOLECULE: 1, 2, 3                                                 
REMARK 300 SEE REMARK 350 FOR THE AUTHOR PROVIDED AND/OR PROGRAM                
REMARK 300 GENERATED ASSEMBLY INFORMATION FOR THE STRUCTURE IN                  
REMARK 300 THIS ENTRY. THE REMARK MAY ALSO PROVIDE INFORMATION ON               
REMARK 300 BURIED SURFACE AREA.                                                 
REMARK 350                                                                      
REMARK 350 COORDINATES FOR A COMPLETE MULTIMER REPRESENTING THE KNOWN           
REMARK 350 BIOLOGICALLY SIGNIFICANT OLIGOMERIZATION STATE OF THE                
REMARK 350 MOLECULE CAN BE GENERATED BY APPLYING BIOMT TRANSFORMATIONS          
REMARK 350 GIVEN BELOW.  BOTH NON-CRYSTALLOGRAPHIC AND                          
REMARK 350 CRYSTALLOGRAPHIC OPERATIONS ARE GIVEN.                               
REMARK 350                                                                      
REMARK 350 BIOMOLECULE: 1                                                       
REMARK 350 AUTHOR DETERMINED BIOLOGICAL UNIT: TETRAMERIC                        
REMARK 350 SOFTWARE DETERMINED QUATERNARY STRUCTURE: TETRAMERIC                 
REMARK 350 SOFTWARE USED: PISA                                                  
REMARK 350 TOTAL BURIED SURFACE AREA: 25290 ANGSTROM**2                         
REMARK 350 SURFACE AREA OF THE COMPLEX: 46230 ANGSTROM**2                       
REMARK 350 CHANGE IN SOLVENT FREE ENERGY: -150.0 KCAL/MOL                       
REMARK 350 APPLY THE FOLLOWING TO CHAINS: A, B, C, D                            
REMARK 350   BIOMT1   1  1.000000  0.000000  0.000000        0.00000            
REMARK 350   BIOMT2   1  0.000000  1.000000  0.000000        0.00000            
REMARK 350   BIOMT3   1  0.000000  0.000000  1.000000        0.00000            
REMARK 350                                                                      
REMARK 350 BIOMOLECULE: 2                                                       
REMARK 350 AUTHOR DETERMINED BIOLOGICAL UNIT: TETRAMERIC                        
REMARK 350 SOFTWARE DETERMINED QUATERNARY STRUCTURE: TETRAMERIC                 
REMARK 350 SOFTWARE USED: PISA                                                  
REMARK 350 TOTAL BURIED SURFACE AREA: 25250 ANGSTROM**2                         
REMARK 350 SURFACE AREA OF THE COMPLEX: 46220 ANGSTROM**2                       
REMARK 350 CHANGE IN SOLVENT FREE ENERGY: -150.0 KCAL/MOL                       
REMARK 350 APPLY THE FOLLOWING TO CHAINS: E, F, G, H                            
REMARK 350   BIOMT1   1  1.000000  0.000000  0.000000        0.00000            
REMARK 350   BIOMT2   1  0.000000  1.000000  0.000000        0.00000            
REMARK 350   BIOMT3   1  0.000000  0.000000  1.000000        0.00000            
REMARK 350                                                                      
REMARK 350 BIOMOLECULE: 3                                                       
REMARK 350 AUTHOR DETERMINED BIOLOGICAL UNIT: TETRAMERIC                        
REMARK 350 SOFTWARE DETERMINED QUATERNARY STRUCTURE: TETRAMERIC                 
REMARK 350 SOFTWARE USED: PISA                                                  
REMARK 350 TOTAL BURIED SURFACE AREA: 25230 ANGSTROM**2                         
REMARK 350 SURFACE AREA OF THE COMPLEX: 46320 ANGSTROM**2                       
REMARK 350 CHANGE IN SOLVENT FREE ENERGY: -150.0 KCAL/MOL                       
REMARK 350 APPLY THE FOLLOWING TO CHAINS: I, J, K, L                            
REMARK 350   BIOMT1   1  1.000000  0.000000  0.000000        0.00000            
REMARK 350   BIOMT2   1  0.000000  1.000000  0.000000        0.00000            
REMARK 350   BIOMT3   1  0.000000  0.000000  1.000000        0.00000            
REMARK 465                                                                      
REMARK 465 MISSING RESIDUES                                                     
REMARK 465 THE FOLLOWING RESIDUES WERE NOT LOCATED IN THE                       
REMARK 465 EXPERIMENT. (M=MODEL NUMBER; RES=RESIDUE NAME; C=CHAIN               
REMARK 465 IDENTIFIER; SSSEQ=SEQUENCE NUMBER; I=INSERTION CODE.)                
REMARK 465                                                                      
REMARK 465   M RES C SSSEQI                                                     
REMARK 465     MET A     1                                                      
REMARK 465     ALA A     2                                                      
REMARK 465     LYS A     3                                                      
REMARK 465     ALA A     4                                                      
REMARK 465     VAL A     5                                                      
REMARK 465     ASP A     6                                                      
REMARK 465     ALA A     7                                                      
REMARK 465     ALA A     8                                                      
REMARK 465     ALA A     9                                                      
REMARK 465     ALA A    10                                                      
REMARK 465     ALA A    11                                                      
REMARK 465     ALA A    12                                                      
REMARK 465     ALA A    13                                                      
REMARK 465     ALA A    14                                                      
REMARK 465     ILE A    15                                                      
REMARK 465     ALA A    16                                                      
REMARK 465     PRO A    17                                                      
REMARK 465     VAL A    18                                                      
REMARK 465     ASP A    19                                                      
REMARK 465     THR A    20                                                      
REMARK 465     THR A    21                                                      
REMARK 465     VAL A    22                                                      
REMARK 465     VAL A    23                                                      
REMARK 465     ASN A    24                                                      
REMARK 465     GLU A    25                                                      
REMARK 465     ASP A    26                                                      
REMARK 465     VAL A    27                                                      
REMARK 465     ALA A    28                                                      
REMARK 465     LEU A    29                                                      
REMARK 465     VAL A    30                                                      
REMARK 465     GLU A    31                                                      
REMARK 465     ASN A    32                                                      
REMARK 465     GLU A    33                                                      
REMARK 465     THR A    34                                                      
REMARK 465     CYS A    35                                                      
REMARK 465     ASN A    36                                                      
REMARK 465     ASP A    37                                                      
REMARK 465     GLN A    38                                                      
REMARK 465     ASN A    39                                                      
REMARK 465     VAL A    40                                                      
REMARK 465     GLN A    41                                                      
REMARK 465     PHE A    42                                                      
REMARK 465     ASP A    43                                                      
REMARK 465     SER A    44                                                      
REMARK 465     LEU A    45                                                      
REMARK 465     PRO A    46                                                      
REMARK 465     SER A    47                                                      
REMARK 465     MET A    48                                                      
REMARK 465     LYS A    49                                                      
REMARK 465     MET B     1                                                      
REMARK 465     ALA B     2                                                      
REMARK 465     LYS B     3                                                      
REMARK 465     ALA B     4                                                      
REMARK 465     VAL B     5                                                      
REMARK 465     ASP B     6                                                      
REMARK 465     ALA B     7                                                      
REMARK 465     ALA B     8                                                      
REMARK 465     ALA B     9                                                      
REMARK 465     ALA B    10                                                      
REMARK 465     ALA B    11                                                      
REMARK 465     ALA B    12                                                      
REMARK 465     ALA B    13                                                      
REMARK 465     ALA B    14                                                      
REMARK 465     ILE B    15                                                      
REMARK 465     ALA B    16                                                      
REMARK 465     PRO B    17                                                      
REMARK 465     VAL B    18                                                      
REMARK 465     ASP B    19                                                      
REMARK 465     THR B    20                                                      
REMARK 465     THR B    21                                                      
REMARK 465     VAL B    22                                                      
REMARK 465     VAL B    23                                                      
REMARK 465     ASN B    24                                                      
REMARK 465     GLU B    25                                                      
REMARK 465     ASP B    26                                                      
REMARK 465     VAL B    27                                                      
REMARK 465     ALA B    28                                                      
REMARK 465     LEU B    29                                                      
REMARK 465     VAL B    30                                                      
REMARK 465     GLU B    31                                                      
REMARK 465     ASN B    32                                                      
REMARK 465     GLU B    33                                                      
REMARK 465     THR B    34                                                      
REMARK 465     CYS B    35                                                      
REMARK 465     ASN B    36                                                      
REMARK 465     ASP B    37                                                      
REMARK 465     GLN B    38                                                      
REMARK 465     ASN B    39                                                      
REMARK 465     VAL B    40                                                      
REMARK 465     GLN B    41                                                      
REMARK 465     PHE B    42                                                      
REMARK 465     ASP B    43                                                      
REMARK 465     SER B    44                                                      
REMARK 465     LEU B    45                                                      
REMARK 465     PRO B    46                                                      
REMARK 465     SER B    47                                                      
REMARK 465     MET B    48                                                      
REMARK 465     LYS B    49                                                      
REMARK 465     MET C     1                                                      
REMARK 465     ALA C     2                                                      
REMARK 465     LYS C     3                                                      
REMARK 465     ALA C     4                                                      
REMARK 465     VAL C     5                                                      
REMARK 465     ASP C     6                                                      
REMARK 465     ALA C     7                                                      
REMARK 465     ALA C     8                                                      
REMARK 465     ALA C     9                                                      
REMARK 465     ALA C    10                                                      
REMARK 465     ALA C    11                                                      
REMARK 465     ALA C    12                                                      
REMARK 465     ALA C    13                                                      
REMARK 465     ALA C    14                                                      
REMARK 465     ILE C    15                                                      
REMARK 465     ALA C    16                                                      
REMARK 465     PRO C    17                                                      
REMARK 465     VAL C    18                                                      
REMARK 465     ASP C    19                                                      
REMARK 465     THR C    20                                                      
REMARK 465     THR C    21                                                      
REMARK 465     VAL C    22                                                      
REMARK 465     VAL C    23                                                      
REMARK 465     ASN C    24                                                      
REMARK 465     GLU C    25                                                      
REMARK 465     ASP C    26                                                      
REMARK 465     VAL C    27                                                      
REMARK 465     ALA C    28                                                      
REMARK 465     LEU C    29                                                      
REMARK 465     VAL C    30                                                      
REMARK 465     GLU C    31                                                      
REMARK 465     ASN C    32                                                      
REMARK 465     GLU C    33                                                      
REMARK 465     THR C    34                                                      
REMARK 465     CYS C    35                                                      
REMARK 465     ASN C    36                                                      
REMARK 465     ASP C    37                                                      
REMARK 465     GLN C    38                                                      
REMARK 465     ASN C    39                                                      
REMARK 465     VAL C    40                                                      
REMARK 465     GLN C    41                                                      
REMARK 465     PHE C    42                                                      
REMARK 465     ASP C    43                                                      
REMARK 465     SER C    44                                                      
REMARK 465     LEU C    45                                                      
REMARK 465     PRO C    46                                                      
REMARK 465     SER C    47                                                      
REMARK 465     MET C    48                                                      
REMARK 465     LYS C    49                                                      
REMARK 465     MET D     1                                                      
REMARK 465     ALA D     2                                                      
REMARK 465     LYS D     3                                                      
REMARK 465     ALA D     4                                                      
REMARK 465     VAL D     5                                                      
REMARK 465     ASP D     6                                                      
REMARK 465     ALA D     7                                                      
REMARK 465     ALA D     8                                                      
REMARK 465     ALA D     9                                                      
REMARK 465     ALA D    10                                                      
REMARK 465     ALA D    11                                                      
REMARK 465     ALA D    12                                                      
REMARK 465     ALA D    13                                                      
REMARK 465     ALA D    14                                                      
REMARK 465     ILE D    15                                                      
REMARK 465     ALA D    16                                                      
REMARK 465     PRO D    17                                                      
REMARK 465     VAL D    18                                                      
REMARK 465     ASP D    19                                                      
REMARK 465     THR D    20                                                      
REMARK 465     THR D    21                                                      
REMARK 465     VAL D    22                                                      
REMARK 465     VAL D    23                                                      
REMARK 465     ASN D    24                                                      
REMARK 465     GLU D    25                                                      
REMARK 465     ASP D    26                                                      
REMARK 465     VAL D    27                                                      
REMARK 465     ALA D    28                                                      
REMARK 465     LEU D    29                                                      
REMARK 465     VAL D    30                                                      
REMARK 465     GLU D    31                                                      
REMARK 465     ASN D    32                                                      
REMARK 465     GLU D    33                                                      
REMARK 465     THR D    34                                                      
REMARK 465     CYS D    35                                                      
REMARK 465     ASN D    36                                                      
REMARK 465     ASP D    37                                                      
REMARK 465     GLN D    38                                                      
REMARK 465     ASN D    39                                                      
REMARK 465     VAL D    40                                                      
REMARK 465     GLN D    41                                                      
REMARK 465     PHE D    42                                                      
REMARK 465     ASP D    43                                                      
REMARK 465     SER D    44                                                      
REMARK 465     LEU D    45                                                      
REMARK 465     PRO D    46                                                      
REMARK 465     SER D    47                                                      
REMARK 465     MET D    48                                                      
REMARK 465     LYS D    49                                                      
REMARK 465     MET E     1                                                      
REMARK 465     ALA E     2                                                      
REMARK 465     LYS E     3                                                      
REMARK 465     ALA E     4                                                      
REMARK 465     VAL E     5                                                      
REMARK 465     ASP E     6                                                      
REMARK 465     ALA E     7                                                      
REMARK 465     ALA E     8                                                      
REMARK 465     ALA E     9                                                      
REMARK 465     ALA E    10                                                      
REMARK 465     ALA E    11                                                      
REMARK 465     ALA E    12                                                      
REMARK 465     ALA E    13                                                      
REMARK 465     ALA E    14                                                      
REMARK 465     ILE E    15                                                      
REMARK 465     ALA E    16                                                      
REMARK 465     PRO E    17                                                      
REMARK 465     VAL E    18                                                      
REMARK 465     ASP E    19                                                      
REMARK 465     THR E    20                                                      
REMARK 465     THR E    21                                                      
REMARK 465     VAL E    22                                                      
REMARK 465     VAL E    23                                                      
REMARK 465     ASN E    24                                                      
REMARK 465     GLU E    25                                                      
REMARK 465     ASP E    26                                                      
REMARK 465     VAL E    27                                                      
REMARK 465     ALA E    28                                                      
REMARK 465     LEU E    29                                                      
REMARK 465     VAL E    30                                                      
REMARK 465     GLU E    31                                                      
REMARK 465     ASN E    32                                                      
REMARK 465     GLU E    33                                                      
REMARK 465     THR E    34                                                      
REMARK 465     CYS E    35                                                      
REMARK 465     ASN E    36                                                      
REMARK 465     ASP E    37                                                      
REMARK 465     GLN E    38                                                      
REMARK 465     ASN E    39                                                      
REMARK 465     VAL E    40                                                      
REMARK 465     GLN E    41                                                      
REMARK 465     PHE E    42                                                      
REMARK 465     ASP E    43                                                      
REMARK 465     SER E    44                                                      
REMARK 465     LEU E    45                                                      
REMARK 465     PRO E    46                                                      
REMARK 465     SER E    47                                                      
REMARK 465     MET E    48                                                      
REMARK 465     LYS E    49                                                      
REMARK 465     MET F     1                                                      
REMARK 465     ALA F     2                                                      
REMARK 465     LYS F     3                                                      
REMARK 465     ALA F     4                                                      
REMARK 465     VAL F     5                                                      
REMARK 465     ASP F     6                                                      
REMARK 465     ALA F     7                                                      
REMARK 465     ALA F     8                                                      
REMARK 465     ALA F     9                                                      
REMARK 465     ALA F    10                                                      
REMARK 465     ALA F    11                                                      
REMARK 465     ALA F    12                                                      
REMARK 465     ALA F    13                                                      
REMARK 465     ALA F    14                                                      
REMARK 465     ILE F    15                                                      
REMARK 465     ALA F    16                                                      
REMARK 465     PRO F    17                                                      
REMARK 465     VAL F    18                                                      
REMARK 465     ASP F    19                                                      
REMARK 465     THR F    20                                                      
REMARK 465     THR F    21                                                      
REMARK 465     VAL F    22                                                      
REMARK 465     VAL F    23                                                      
REMARK 465     ASN F    24                                                      
REMARK 465     GLU F    25                                                      
REMARK 465     ASP F    26                                                      
REMARK 465     VAL F    27                                                      
REMARK 465     ALA F    28                                                      
REMARK 465     LEU F    29                                                      
REMARK 465     VAL F    30                                                      
REMARK 465     GLU F    31                                                      
REMARK 465     ASN F    32                                                      
REMARK 465     GLU F    33                                                      
REMARK 465     THR F    34                                                      
REMARK 465     CYS F    35                                                      
REMARK 465     ASN F    36                                                      
REMARK 465     ASP F    37                                                      
REMARK 465     GLN F    38                                                      
REMARK 465     ASN F    39                                                      
REMARK 465     VAL F    40                                                      
REMARK 465     GLN F    41                                                      
REMARK 465     PHE F    42                                                      
REMARK 465     ASP F    43                                                      
REMARK 465     SER F    44                                                      
REMARK 465     LEU F    45                                                      
REMARK 465     PRO F    46                                                      
REMARK 465     SER F    47                                                      
REMARK 465     MET F    48                                                      
REMARK 465     LYS F    49                                                      
REMARK 465     MET G     1                                                      
REMARK 465     ALA G     2                                                      
REMARK 465     LYS G     3                                                      
REMARK 465     ALA G     4                                                      
REMARK 465     VAL G     5                                                      
REMARK 465     ASP G     6                                                      
REMARK 465     ALA G     7                                                      
REMARK 465     ALA G     8                                                      
REMARK 465     ALA G     9                                                      
REMARK 465     ALA G    10                                                      
REMARK 465     ALA G    11                                                      
REMARK 465     ALA G    12                                                      
REMARK 465     ALA G    13                                                      
REMARK 465     ALA G    14                                                      
REMARK 465     ILE G    15                                                      
REMARK 465     ALA G    16                                                      
REMARK 465     PRO G    17                                                      
REMARK 465     VAL G    18                                                      
REMARK 465     ASP G    19                                                      
REMARK 465     THR G    20                                                      
REMARK 465     THR G    21                                                      
REMARK 465     VAL G    22                                                      
REMARK 465     VAL G    23                                                      
REMARK 465     ASN G    24                                                      
REMARK 465     GLU G    25                                                      
REMARK 465     ASP G    26                                                      
REMARK 465     VAL G    27                                                      
REMARK 465     ALA G    28                                                      
REMARK 465     LEU G    29                                                      
REMARK 465     VAL G    30                                                      
REMARK 465     GLU G    31                                                      
REMARK 465     ASN G    32                                                      
REMARK 465     GLU G    33                                                      
REMARK 465     THR G    34                                                      
REMARK 465     CYS G    35                                                      
REMARK 465     ASN G    36                                                      
REMARK 465     ASP G    37                                                      
REMARK 465     GLN G    38                                                      
REMARK 465     ASN G    39                                                      
REMARK 465     VAL G    40                                                      
REMARK 465     GLN G    41                                                      
REMARK 465     PHE G    42                                                      
REMARK 465     ASP G    43                                                      
REMARK 465     SER G    44                                                      
REMARK 465     LEU G    45                                                      
REMARK 465     PRO G    46                                                      
REMARK 465     SER G    47                                                      
REMARK 465     MET G    48                                                      
REMARK 465     LYS G    49                                                      
REMARK 465     MET H     1                                                      
REMARK 465     ALA H     2                                                      
REMARK 465     LYS H     3                                                      
REMARK 465     ALA H     4                                                      
REMARK 465     VAL H     5                                                      
REMARK 465     ASP H     6                                                      
REMARK 465     ALA H     7                                                      
REMARK 465     ALA H     8                                                      
REMARK 465     ALA H     9                                                      
REMARK 465     ALA H    10                                                      
REMARK 465     ALA H    11                                                      
REMARK 465     ALA H    12                                                      
REMARK 465     ALA H    13                                                      
REMARK 465     ALA H    14                                                      
REMARK 465     ILE H    15                                                      
REMARK 465     ALA H    16                                                      
REMARK 465     PRO H    17                                                      
REMARK 465     VAL H    18                                                      
REMARK 465     ASP H    19                                                      
REMARK 465     THR H    20                                                      
REMARK 465     THR H    21                                                      
REMARK 465     VAL H    22                                                      
REMARK 465     VAL H    23                                                      
REMARK 465     ASN H    24                                                      
REMARK 465     GLU H    25                                                      
REMARK 465     ASP H    26                                                      
REMARK 465     VAL H    27                                                      
REMARK 465     ALA H    28                                                      
REMARK 465     LEU H    29                                                      
REMARK 465     VAL H    30                                                      
REMARK 465     GLU H    31                                                      
REMARK 465     ASN H    32                                                      
REMARK 465     GLU H    33                                                      
REMARK 465     THR H    34                                                      
REMARK 465     CYS H    35                                                      
REMARK 465     ASN H    36                                                      
REMARK 465     ASP H    37                                                      
REMARK 465     GLN H    38                                                      
REMARK 465     ASN H    39                                                      
REMARK 465     VAL H    40                                                      
REMARK 465     GLN H    41                                                      
REMARK 465     PHE H    42                                                      
REMARK 465     ASP H    43                                                      
REMARK 465     SER H    44                                                      
REMARK 465     LEU H    45                                                      
REMARK 465     PRO H    46                                                      
REMARK 465     SER H    47                                                      
REMARK 465     MET H    48                                                      
REMARK 465     LYS H    49                                                      
REMARK 465     MET I     1                                                      
REMARK 465     ALA I     2                                                      
REMARK 465     LYS I     3                                                      
REMARK 465     ALA I     4                                                      
REMARK 465     VAL I     5                                                      
REMARK 465     ASP I     6                                                      
REMARK 465     ALA I     7                                                      
REMARK 465     ALA I     8                                                      
REMARK 465     ALA I     9                                                      
REMARK 465     ALA I    10                                                      
REMARK 465     ALA I    11                                                      
REMARK 465     ALA I    12                                                      
REMARK 465     ALA I    13                                                      
REMARK 465     ALA I    14                                                      
REMARK 465     ILE I    15                                                      
REMARK 465     ALA I    16                                                      
REMARK 465     PRO I    17                                                      
REMARK 465     VAL I    18                                                      
REMARK 465     ASP I    19                                                      
REMARK 465     THR I    20                                                      
REMARK 465     THR I    21                                                      
REMARK 465     VAL I    22                                                      
REMARK 465     VAL I    23                                                      
REMARK 465     ASN I    24                                                      
REMARK 465     GLU I    25                                                      
REMARK 465     ASP I    26                                                      
REMARK 465     VAL I    27                                                      
REMARK 465     ALA I    28                                                      
REMARK 465     LEU I    29                                                      
REMARK 465     VAL I    30                                                      
REMARK 465     GLU I    31                                                      
REMARK 465     ASN I    32                                                      
REMARK 465     GLU I    33                                                      
REMARK 465     THR I    34                                                      
REMARK 465     CYS I    35                                                      
REMARK 465     ASN I    36                                                      
REMARK 465     ASP I    37                                                      
REMARK 465     GLN I    38                                                      
REMARK 465     ASN I    39                                                      
REMARK 465     VAL I    40                                                      
REMARK 465     GLN I    41                                                      
REMARK 465     PHE I    42                                                      
REMARK 465     ASP I    43                                                      
REMARK 465     SER I    44                                                      
REMARK 465     LEU I    45                                                      
REMARK 465     PRO I    46                                                      
REMARK 465     SER I    47                                                      
REMARK 465     MET I    48                                                      
REMARK 465     LYS I    49                                                      
REMARK 465     MET J     1                                                      
REMARK 465     ALA J     2                                                      
REMARK 465     LYS J     3                                                      
REMARK 465     ALA J     4                                                      
REMARK 465     VAL J     5                                                      
REMARK 465     ASP J     6                                                      
REMARK 465     ALA J     7                                                      
REMARK 465     ALA J     8                                                      
REMARK 465     ALA J     9                                                      
REMARK 465     ALA J    10                                                      
REMARK 465     ALA J    11                                                      
REMARK 465     ALA J    12                                                      
REMARK 465     ALA J    13                                                      
REMARK 465     ALA J    14                                                      
REMARK 465     ILE J    15                                                      
REMARK 465     ALA J    16                                                      
REMARK 465     PRO J    17                                                      
REMARK 465     VAL J    18                                                      
REMARK 465     ASP J    19                                                      
REMARK 465     THR J    20                                                      
REMARK 465     THR J    21                                                      
REMARK 465     VAL J    22                                                      
REMARK 465     VAL J    23                                                      
REMARK 465     ASN J    24                                                      
REMARK 465     GLU J    25                                                      
REMARK 465     ASP J    26                                                      
REMARK 465     VAL J    27                                                      
REMARK 465     ALA J    28                                                      
REMARK 465     LEU J    29                                                      
REMARK 465     VAL J    30                                                      
REMARK 465     GLU J    31                                                      
REMARK 465     ASN J    32                                                      
REMARK 465     GLU J    33                                                      
REMARK 465     THR J    34                                                      
REMARK 465     CYS J    35                                                      
REMARK 465     ASN J    36                                                      
REMARK 465     ASP J    37                                                      
REMARK 465     GLN J    38                                                      
REMARK 465     ASN J    39                                                      
REMARK 465     VAL J    40                                                      
REMARK 465     GLN J    41                                                      
REMARK 465     PHE J    42                                                      
REMARK 465     ASP J    43                                                      
REMARK 465     SER J    44                                                      
REMARK 465     LEU J    45                                                      
REMARK 465     PRO J    46                                                      
REMARK 465     SER J    47                                                      
REMARK 465     MET J    48                                                      
REMARK 465     LYS J    49                                                      
REMARK 465     MET K     1                                                      
REMARK 465     ALA K     2                                                      
REMARK 465     LYS K     3                                                      
REMARK 465     ALA K     4                                                      
REMARK 465     VAL K     5                                                      
REMARK 465     ASP K     6                                                      
REMARK 465     ALA K     7                                                      
REMARK 465     ALA K     8                                                      
REMARK 465     ALA K     9                                                      
REMARK 465     ALA K    10                                                      
REMARK 465     ALA K    11                                                      
REMARK 465     ALA K    12                                                      
REMARK 465     ALA K    13                                                      
REMARK 465     ALA K    14                                                      
REMARK 465     ILE K    15                                                      
REMARK 465     ALA K    16                                                      
REMARK 465     PRO K    17                                                      
REMARK 465     VAL K    18                                                      
REMARK 465     ASP K    19                                                      
REMARK 465     THR K    20                                                      
REMARK 465     THR K    21                                                      
REMARK 465     VAL K    22                                                      
REMARK 465     VAL K    23                                                      
REMARK 465     ASN K    24                                                      
REMARK 465     GLU K    25                                                      
REMARK 465     ASP K    26                                                      
REMARK 465     VAL K    27                                                      
REMARK 465     ALA K    28                                                      
REMARK 465     LEU K    29                                                      
REMARK 465     VAL K    30                                                      
REMARK 465     GLU K    31                                                      
REMARK 465     ASN K    32                                                      
REMARK 465     GLU K    33                                                      
REMARK 465     THR K    34                                                      
REMARK 465     CYS K    35                                                      
REMARK 465     ASN K    36                                                      
REMARK 465     ASP K    37                                                      
REMARK 465     GLN K    38                                                      
REMARK 465     ASN K    39                                                      
REMARK 465     VAL K    40                                                      
REMARK 465     GLN K    41                                                      
REMARK 465     PHE K    42                                                      
REMARK 465     ASP K    43                                                      
REMARK 465     SER K    44                                                      
REMARK 465     LEU K    45                                                      
REMARK 465     PRO K    46                                                      
REMARK 465     SER K    47                                                      
REMARK 465     MET K    48                                                      
REMARK 465     LYS K    49                                                      
REMARK 465     MET L     1                                                      
REMARK 465     ALA L     2                                                      
REMARK 465     LYS L     3                                                      
REMARK 465     ALA L     4                                                      
REMARK 465     VAL L     5                                                      
REMARK 465     ASP L     6                                                      
REMARK 465     ALA L     7                                                      
REMARK 465     ALA L     8                                                      
REMARK 465     ALA L     9                                                      
REMARK 465     ALA L    10                                                      
REMARK 465     ALA L    11                                                      
REMARK 465     ALA L    12                                                      
REMARK 465     ALA L    13                                                      
REMARK 465     ALA L    14                                                      
REMARK 465     ILE L    15                                                      
REMARK 465     ALA L    16                                                      
REMARK 465     PRO L    17                                                      
REMARK 465     VAL L    18                                                      
REMARK 465     ASP L    19                                                      
REMARK 465     THR L    20                                                      
REMARK 465     THR L    21                                                      
REMARK 465     VAL L    22                                                      
REMARK 465     VAL L    23                                                      
REMARK 465     ASN L    24                                                      
REMARK 465     GLU L    25                                                      
REMARK 465     ASP L    26                                                      
REMARK 465     VAL L    27                                                      
REMARK 465     ALA L    28                                                      
REMARK 465     LEU L    29                                                      
REMARK 465     VAL L    30                                                      
REMARK 465     GLU L    31                                                      
REMARK 465     ASN L    32                                                      
REMARK 465     GLU L    33                                                      
REMARK 465     THR L    34                                                      
REMARK 465     CYS L    35                                                      
REMARK 465     ASN L    36                                                      
REMARK 465     ASP L    37                                                      
REMARK 465     GLN L    38                                                      
REMARK 465     ASN L    39                                                      
REMARK 465     VAL L    40                                                      
REMARK 465     GLN L    41                                                      
REMARK 465     PHE L    42                                                      
REMARK 465     ASP L    43                                                      
REMARK 465     SER L    44                                                      
REMARK 465     LEU L    45                                                      
REMARK 465     PRO L    46                                                      
REMARK 465     SER L    47                                                      
REMARK 465     MET L    48                                                      
REMARK 465     LYS L    49                                                      
REMARK 500                                                                      
REMARK 500 GEOMETRY AND STEREOCHEMISTRY                                         
REMARK 500 SUBTOPIC: TORSION ANGLES                                             
REMARK 500                                                                      
REMARK 500 TORSION ANGLES OUTSIDE THE EXPECTED RAMACHANDRAN REGIONS:            
REMARK 500 (M=MODEL NUMBER; RES=RESIDUE NAME; C=CHAIN IDENTIFIER;               
REMARK 500 SSEQ=SEQUENCE NUMBER; I=INSERTION CODE).                             
REMARK 500                                                                      
REMARK 500 STANDARD TABLE:                                                      
REMARK 500 FORMAT:(10X,I3,1X,A3,1X,A1,I4,A1,4X,F7.2,3X,F7.2)                    
REMARK 500                                                                      
REMARK 500 EXPECTED VALUES: GJ KLEYWEGT AND TA JONES (1996). PHI/PSI-           
REMARK 500 CHOLOGY: RAMACHANDRAN REVISITED. STRUCTURE 4, 1395 - 1400            
REMARK 500                                                                      
REMARK 500  M RES CSSEQI        PSI       PHI                                   
REMARK 500    PHE A  53        0.64    -62.59                                   
REMARK 500    GLU A  66      -69.64   -146.32                                   
REMARK 500    LEU A  68      -71.05    -77.37                                   
REMARK 500    VAL A  73      115.95     18.18                                   
REMARK 500    ASN A  83       74.66   -107.39                                   
REMARK 500    GLU A 107      -67.68     70.43                                   
REMARK 500    ASN A 113      134.83   -171.85                                   
REMARK 500    ALA A 141      -72.42    -48.34                                   
REMARK 500    ARG A 164      -66.37    -24.66                                   
REMARK 500    ASP A 188       81.30    -50.54                                   
REMARK 500    ILE A 219      -70.54    -39.95                                   
REMARK 500    THR A 241      138.36     96.03                                   
REMARK 500    GLN A 245      146.48   -176.47                                   
REMARK 500    LYS A 246       66.36   -117.67                                   
REMARK 500    ALA A 247      -37.53    -36.01                                   
REMARK 500    ALA A 259      -16.78    -49.31                                   
REMARK 500    LYS A 261      -83.32    -89.16                                   
REMARK 500    VAL A 269      144.32   -173.27                                   
REMARK 500    ALA A 271      143.57   -177.72                                   
REMARK 500    LEU A 322      -73.29    -43.00                                   
REMARK 500    TYR A 339      119.74   -175.38                                   
REMARK 500    PRO A 387     -152.38    -68.73                                   
REMARK 500    SER A 388      169.17     53.28                                   
REMARK 500    PRO A 399      -51.25    -27.51                                   
REMARK 500    MET A 402      -36.63    -37.96                                   
REMARK 500    SER A 403       20.14   -157.54                                   
REMARK 500    ILE A 417       97.95    -65.81                                   
REMARK 500    ASP A 443       -2.32    -58.43                                   
REMARK 500    ALA B  61      -15.33    -48.63                                   
REMARK 500    GLU B  66      -70.97   -147.21                                   
REMARK 500    VAL B  73      116.08     20.09                                   
REMARK 500    GLU B 107      -66.67     71.51                                   
REMARK 500    SER B 137      149.06   -171.89                                   
REMARK 500    ALA B 141      -70.41    -44.80                                   
REMARK 500    MET B 145      -37.90    -36.26                                   
REMARK 500    ARG B 164      -64.67    -25.63                                   
REMARK 500    ASP B 188       75.75    -46.79                                   
REMARK 500    ASP B 218       80.37    -69.17                                   
REMARK 500    ILE B 219      -73.86    -39.62                                   
REMARK 500    THR B 241      140.15     92.73                                   
REMARK 500    GLN B 245      144.02   -170.30                                   
REMARK 500    LYS B 246       70.00   -115.07                                   
REMARK 500    ALA B 247      -36.86    -39.10                                   
REMARK 500    LYS B 261      -89.78    -86.30                                   
REMARK 500    VAL B 269      144.37   -176.49                                   
REMARK 500    ALA B 271      140.80   -177.21                                   
REMARK 500    LYS B 279      -31.10    -38.75                                   
REMARK 500    LEU B 280      -62.36    -94.34                                   
REMARK 500    LEU B 322      -72.31    -42.33                                   
REMARK 500    TYR B 339      120.33   -176.79                                   
REMARK 500                                                                      
REMARK 500 THIS ENTRY HAS     368 RAMACHANDRAN OUTLIERS.                        
REMARK 500                                                                      
REMARK 500 REMARK: NULL                                                         
REMARK 800                                                                      
REMARK 800 SITE                                                                 
REMARK 800 SITE_IDENTIFIER: AC1                                                 
REMARK 800 EVIDENCE_CODE: SOFTWARE                                              
REMARK 800 SITE_DESCRIPTION: BINDING SITE FOR RESIDUE PLP A 500                 
REMARK 800                                                                      
REMARK 800 SITE_IDENTIFIER: AC2                                                 
REMARK 800 EVIDENCE_CODE: SOFTWARE                                              
REMARK 800 SITE_DESCRIPTION: BINDING SITE FOR RESIDUE PLP B 500                 
REMARK 800                                                                      
REMARK 800 SITE_IDENTIFIER: AC3                                                 
REMARK 800 EVIDENCE_CODE: SOFTWARE                                              
REMARK 800 SITE_DESCRIPTION: BINDING SITE FOR RESIDUE PLP C 500                 
REMARK 800                                                                      
REMARK 800 SITE_IDENTIFIER: AC4                                                 
REMARK 800 EVIDENCE_CODE: SOFTWARE                                              
REMARK 800 SITE_DESCRIPTION: BINDING SITE FOR RESIDUE PLP D 500                 
REMARK 800                                                                      
REMARK 800 SITE_IDENTIFIER: AC5                                                 
REMARK 800 EVIDENCE_CODE: SOFTWARE                                              
REMARK 800 SITE_DESCRIPTION: BINDING SITE FOR RESIDUE PLP E 500                 
REMARK 800                                                                      
REMARK 800 SITE_IDENTIFIER: AC6                                                 
REMARK 800 EVIDENCE_CODE: SOFTWARE                                              
REMARK 800 SITE_DESCRIPTION: BINDING SITE FOR RESIDUE PLP F 500                 
REMARK 800                                                                      
REMARK 800 SITE_IDENTIFIER: AC7                                                 
REMARK 800 EVIDENCE_CODE: SOFTWARE                                              
REMARK 800 SITE_DESCRIPTION: BINDING SITE FOR RESIDUE PLP G 500                 
REMARK 800                                                                      
REMARK 800 SITE_IDENTIFIER: AC8                                                 
REMARK 800 EVIDENCE_CODE: SOFTWARE                                              
REMARK 800 SITE_DESCRIPTION: BINDING SITE FOR RESIDUE PLP H 500                 
REMARK 800                                                                      
REMARK 800 SITE_IDENTIFIER: AC9                                                 
REMARK 800 EVIDENCE_CODE: SOFTWARE                                              
REMARK 800 SITE_DESCRIPTION: BINDING SITE FOR RESIDUE PLP I 500                 
REMARK 800                                                                      
REMARK 800 SITE_IDENTIFIER: BC1                                                 
REMARK 800 EVIDENCE_CODE: SOFTWARE                                              
REMARK 800 SITE_DESCRIPTION: BINDING SITE FOR RESIDUE PLP J 500                 
REMARK 800                                                                      
REMARK 800 SITE_IDENTIFIER: BC2                                                 
REMARK 800 EVIDENCE_CODE: SOFTWARE                                              
REMARK 800 SITE_DESCRIPTION: BINDING SITE FOR RESIDUE PLP K 500                 
REMARK 800                                                                      
REMARK 800 SITE_IDENTIFIER: BC3                                                 
REMARK 800 EVIDENCE_CODE: SOFTWARE                                              
REMARK 800 SITE_DESCRIPTION: BINDING SITE FOR RESIDUE PLP L 500                 
REMARK 800                                                                      
REMARK 800 SITE_IDENTIFIER: BC4                                                 
REMARK 800 EVIDENCE_CODE: SOFTWARE                                              
REMARK 800 SITE_DESCRIPTION: BINDING SITE FOR RESIDUE CCO A 600                 
REMARK 800                                                                      
REMARK 800 SITE_IDENTIFIER: BC5                                                 
REMARK 800 EVIDENCE_CODE: SOFTWARE                                              
REMARK 800 SITE_DESCRIPTION: BINDING SITE FOR RESIDUE CCO B 601                 
REMARK 800                                                                      
REMARK 800 SITE_IDENTIFIER: BC6                                                 
REMARK 800 EVIDENCE_CODE: SOFTWARE                                              
REMARK 800 SITE_DESCRIPTION: BINDING SITE FOR RESIDUE CCO C 602                 
REMARK 800                                                                      
REMARK 800 SITE_IDENTIFIER: BC7                                                 
REMARK 800 EVIDENCE_CODE: SOFTWARE                                              
REMARK 800 SITE_DESCRIPTION: BINDING SITE FOR RESIDUE CCO D 603                 
REMARK 800                                                                      
REMARK 800 SITE_IDENTIFIER: BC8                                                 
REMARK 800 EVIDENCE_CODE: SOFTWARE                                              
REMARK 800 SITE_DESCRIPTION: BINDING SITE FOR RESIDUE CCO E 604                 
REMARK 800                                                                      
REMARK 800 SITE_IDENTIFIER: BC9                                                 
REMARK 800 EVIDENCE_CODE: SOFTWARE                                              
REMARK 800 SITE_DESCRIPTION: BINDING SITE FOR RESIDUE CCO F 605                 
REMARK 800                                                                      
REMARK 800 SITE_IDENTIFIER: CC1                                                 
REMARK 800 EVIDENCE_CODE: SOFTWARE                                              
REMARK 800 SITE_DESCRIPTION: BINDING SITE FOR RESIDUE CCO G 606                 
REMARK 800                                                                      
REMARK 800 SITE_IDENTIFIER: CC2                                                 
REMARK 800 EVIDENCE_CODE: SOFTWARE                                              
REMARK 800 SITE_DESCRIPTION: BINDING SITE FOR RESIDUE CCO H 607                 
REMARK 800                                                                      
REMARK 800 SITE_IDENTIFIER: CC3                                                 
REMARK 800 EVIDENCE_CODE: SOFTWARE                                              
REMARK 800 SITE_DESCRIPTION: BINDING SITE FOR RESIDUE CCO I 608                 
REMARK 800                                                                      
REMARK 800 SITE_IDENTIFIER: CC4                                                 
REMARK 800 EVIDENCE_CODE: SOFTWARE                                              
REMARK 800 SITE_DESCRIPTION: BINDING SITE FOR RESIDUE CCO J 609                 
REMARK 800                                                                      
REMARK 800 SITE_IDENTIFIER: CC5                                                 
REMARK 800 EVIDENCE_CODE: SOFTWARE                                              
REMARK 800 SITE_DESCRIPTION: BINDING SITE FOR RESIDUE CCO K 610                 
REMARK 800                                                                      
REMARK 800 SITE_IDENTIFIER: CC6                                                 
REMARK 800 EVIDENCE_CODE: SOFTWARE                                              
REMARK 800 SITE_DESCRIPTION: BINDING SITE FOR RESIDUE CCO L 611                 
REMARK 900                                                                      
REMARK 900 RELATED ENTRIES                                                      
REMARK 900 RELATED ID: 1QGN   RELATED DB: PDB                                   
REMARK 900 1QGN IS CYSTATHIONINE GAMMA-SYNTHASE FROM NICOTIANA TABACUM          
DBREF  1I48 A    1   445  UNP    Q9ZPL5   Q9ZPL5_TOBAC     1    445             
DBREF  1I48 B    1   445  UNP    Q9ZPL5   Q9ZPL5_TOBAC     1    445             
DBREF  1I48 C    1   445  UNP    Q9ZPL5   Q9ZPL5_TOBAC     1    445             
DBREF  1I48 D    1   445  UNP    Q9ZPL5   Q9ZPL5_TOBAC     1    445             
DBREF  1I48 E    1   445  UNP    Q9ZPL5   Q9ZPL5_TOBAC     1    445             
DBREF  1I48 F    1   445  UNP    Q9ZPL5   Q9ZPL5_TOBAC     1    445             
DBREF  1I48 G    1   445  UNP    Q9ZPL5   Q9ZPL5_TOBAC     1    445             
DBREF  1I48 H    1   445  UNP    Q9ZPL5   Q9ZPL5_TOBAC     1    445             
DBREF  1I48 I    1   445  UNP    Q9ZPL5   Q9ZPL5_TOBAC     1    445             
DBREF  1I48 J    1   445  UNP    Q9ZPL5   Q9ZPL5_TOBAC     1    445             
DBREF  1I48 K    1   445  UNP    Q9ZPL5   Q9ZPL5_TOBAC     1    445             
DBREF  1I48 L    1   445  UNP    Q9ZPL5   Q9ZPL5_TOBAC     1    445             
SEQRES   1 A  445  MET ALA LYS ALA VAL ASP ALA ALA ALA ALA ALA ALA ALA          
SEQRES   2 A  445  ALA ILE ALA PRO VAL ASP THR THR VAL VAL ASN GLU ASP          
SEQRES   3 A  445  VAL ALA LEU VAL GLU ASN GLU THR CYS ASN ASP GLN ASN          
SEQRES   4 A  445  VAL GLN PHE ASP SER LEU PRO SER MET LYS TYR ALA SER          
SEQRES   5 A  445  PHE LEU ASN SER ASP GLY SER VAL ALA ILE HIS ALA GLY          
SEQRES   6 A  445  GLU ARG LEU GLY ARG GLY ILE VAL THR ASP ALA ILE THR          
SEQRES   7 A  445  THR PRO VAL VAL ASN THR SER ALA TYR PHE PHE ASN LYS          
SEQRES   8 A  445  THR SER GLU LEU ILE ASP PHE LYS GLU LYS ARG ARG ALA          
SEQRES   9 A  445  SER PHE GLU TYR GLY ARG TYR GLY ASN PRO THR THR VAL          
SEQRES  10 A  445  VAL LEU GLU GLU LYS ILE SER ALA LEU GLU GLY ALA GLU          
SEQRES  11 A  445  SER THR LEU LEU MET ALA SER GLY MET CYS ALA SER THR          
SEQRES  12 A  445  VAL MET LEU LEU ALA LEU VAL PRO ALA GLY GLY HIS ILE          
SEQRES  13 A  445  VAL THR THR THR ASP CYS TYR ARG LYS THR ARG ILE PHE          
SEQRES  14 A  445  ILE GLU THR ILE LEU PRO LYS MET GLY ILE THR ALA THR          
SEQRES  15 A  445  VAL ILE ASP PRO ALA ASP VAL GLY ALA LEU GLU LEU ALA          
SEQRES  16 A  445  LEU ASN GLN LYS LYS VAL ASN LEU PHE PHE THR GLU SER          
SEQRES  17 A  445  PRO THR ASN PRO PHE LEU ARG CYS VAL ASP ILE GLU LEU          
SEQRES  18 A  445  VAL SER LYS LEU CYS HIS GLU LYS GLY ALA LEU VAL CYS          
SEQRES  19 A  445  ILE ASP GLY THR PHE ALA THR PRO LEU ASN GLN LYS ALA          
SEQRES  20 A  445  LEU ALA LEU GLY ALA ASP LEU VAL LEU HIS SER ALA THR          
SEQRES  21 A  445  LYS PHE LEU GLY GLY HIS ASN ASP VAL LEU ALA GLY CYS          
SEQRES  22 A  445  ILE SER GLY PRO LEU LYS LEU VAL SER GLU ILE ARG ASN          
SEQRES  23 A  445  LEU HIS HIS ILE LEU GLY GLY ALA LEU ASN PRO ASN ALA          
SEQRES  24 A  445  ALA TYR LEU ILE ILE ARG GLY MET LYS THR LEU HIS LEU          
SEQRES  25 A  445  ARG VAL GLN GLN GLN ASN SER THR ALA LEU ARG MET ALA          
SEQRES  26 A  445  GLU ILE LEU GLU ALA HIS PRO LYS VAL ARG HIS VAL TYR          
SEQRES  27 A  445  TYR PRO GLY LEU GLN SER HIS PRO GLU HIS HIS ILE ALA          
SEQRES  28 A  445  LYS LYS GLN MET THR GLY PHE GLY GLY ALA VAL SER PHE          
SEQRES  29 A  445  GLU VAL ASP GLY ASP LEU LEU THR THR ALA LYS PHE VAL          
SEQRES  30 A  445  ASP ALA LEU LYS ILE PRO TYR ILE ALA PRO SER PHE GLY          
SEQRES  31 A  445  GLY CYS GLU SER ILE VAL ASP GLN PRO ALA ILE MET SER          
SEQRES  32 A  445  TYR TRP ASP LEU SER GLN SER ASP ARG ALA LYS TYR GLY          
SEQRES  33 A  445  ILE MET ASP ASN LEU VAL ARG PHE SER PHE GLY VAL GLU          
SEQRES  34 A  445  ASP PHE ASP ASP LEU LYS ALA ASP ILE LEU GLN ALA LEU          
SEQRES  35 A  445  ASP SER ILE                                                  
SEQRES   1 B  445  MET ALA LYS ALA VAL ASP ALA ALA ALA ALA ALA ALA ALA          
SEQRES   2 B  445  ALA ILE ALA PRO VAL ASP THR THR VAL VAL ASN GLU ASP          
SEQRES   3 B  445  VAL ALA LEU VAL GLU ASN GLU THR CYS ASN ASP GLN ASN          
SEQRES   4 B  445  VAL GLN PHE ASP SER LEU PRO SER MET LYS TYR ALA SER          
SEQRES   5 B  445  PHE LEU ASN SER ASP GLY SER VAL ALA ILE HIS ALA GLY          
SEQRES   6 B  445  GLU ARG LEU GLY ARG GLY ILE VAL THR ASP ALA ILE THR          
SEQRES   7 B  445  THR PRO VAL VAL ASN THR SER ALA TYR PHE PHE ASN LYS          
SEQRES   8 B  445  THR SER GLU LEU ILE ASP PHE LYS GLU LYS ARG ARG ALA          
SEQRES   9 B  445  SER PHE GLU TYR GLY ARG TYR GLY ASN PRO THR THR VAL          
SEQRES  10 B  445  VAL LEU GLU GLU LYS ILE SER ALA LEU GLU GLY ALA GLU          
SEQRES  11 B  445  SER THR LEU LEU MET ALA SER GLY MET CYS ALA SER THR          
SEQRES  12 B  445  VAL MET LEU LEU ALA LEU VAL PRO ALA GLY GLY HIS ILE          
SEQRES  13 B  445  VAL THR THR THR ASP CYS TYR ARG LYS THR ARG ILE PHE          
SEQRES  14 B  445  ILE GLU THR ILE LEU PRO LYS MET GLY ILE THR ALA THR          
SEQRES  15 B  445  VAL ILE ASP PRO ALA ASP VAL GLY ALA LEU GLU LEU ALA          
SEQRES  16 B  445  LEU ASN GLN LYS LYS VAL ASN LEU PHE PHE THR GLU SER          
SEQRES  17 B  445  PRO THR ASN PRO PHE LEU ARG CYS VAL ASP ILE GLU LEU          
SEQRES  18 B  445  VAL SER LYS LEU CYS HIS GLU LYS GLY ALA LEU VAL CYS          
SEQRES  19 B  445  ILE ASP GLY THR PHE ALA THR PRO LEU ASN GLN LYS ALA          
SEQRES  20 B  445  LEU ALA LEU GLY ALA ASP LEU VAL LEU HIS SER ALA THR          
SEQRES  21 B  445  LYS PHE LEU GLY GLY HIS ASN ASP VAL LEU ALA GLY CYS          
SEQRES  22 B  445  ILE SER GLY PRO LEU LYS LEU VAL SER GLU ILE ARG ASN          
SEQRES  23 B  445  LEU HIS HIS ILE LEU GLY GLY ALA LEU ASN PRO ASN ALA          
SEQRES  24 B  445  ALA TYR LEU ILE ILE ARG GLY MET LYS THR LEU HIS LEU          
SEQRES  25 B  445  ARG VAL GLN GLN GLN ASN SER THR ALA LEU ARG MET ALA          
SEQRES  26 B  445  GLU ILE LEU GLU ALA HIS PRO LYS VAL ARG HIS VAL TYR          
SEQRES  27 B  445  TYR PRO GLY LEU GLN SER HIS PRO GLU HIS HIS ILE ALA          
SEQRES  28 B  445  LYS LYS GLN MET THR GLY PHE GLY GLY ALA VAL SER PHE          
SEQRES  29 B  445  GLU VAL ASP GLY ASP LEU LEU THR THR ALA LYS PHE VAL          
SEQRES  30 B  445  ASP ALA LEU LYS ILE PRO TYR ILE ALA PRO SER PHE GLY          
SEQRES  31 B  445  GLY CYS GLU SER ILE VAL ASP GLN PRO ALA ILE MET SER          
SEQRES  32 B  445  TYR TRP ASP LEU SER GLN SER ASP ARG ALA LYS TYR GLY          
SEQRES  33 B  445  ILE MET ASP ASN LEU VAL ARG PHE SER PHE GLY VAL GLU          
SEQRES  34 B  445  ASP PHE ASP ASP LEU LYS ALA ASP ILE LEU GLN ALA LEU          
SEQRES  35 B  445  ASP SER ILE                                                  
SEQRES   1 C  445  MET ALA LYS ALA VAL ASP ALA ALA ALA ALA ALA ALA ALA          
SEQRES   2 C  445  ALA ILE ALA PRO VAL ASP THR THR VAL VAL ASN GLU ASP          
SEQRES   3 C  445  VAL ALA LEU VAL GLU ASN GLU THR CYS ASN ASP GLN ASN          
SEQRES   4 C  445  VAL GLN PHE ASP SER LEU PRO SER MET LYS TYR ALA SER          
SEQRES   5 C  445  PHE LEU ASN SER ASP GLY SER VAL ALA ILE HIS ALA GLY          
SEQRES   6 C  445  GLU ARG LEU GLY ARG GLY ILE VAL THR ASP ALA ILE THR          
SEQRES   7 C  445  THR PRO VAL VAL ASN THR SER ALA TYR PHE PHE ASN LYS          
SEQRES   8 C  445  THR SER GLU LEU ILE ASP PHE LYS GLU LYS ARG ARG ALA          
SEQRES   9 C  445  SER PHE GLU TYR GLY ARG TYR GLY ASN PRO THR THR VAL          
SEQRES  10 C  445  VAL LEU GLU GLU LYS ILE SER ALA LEU GLU GLY ALA GLU          
SEQRES  11 C  445  SER THR LEU LEU MET ALA SER GLY MET CYS ALA SER THR          
SEQRES  12 C  445  VAL MET LEU LEU ALA LEU VAL PRO ALA GLY GLY HIS ILE          
SEQRES  13 C  445  VAL THR THR THR ASP CYS TYR ARG LYS THR ARG ILE PHE          
SEQRES  14 C  445  ILE GLU THR ILE LEU PRO LYS MET GLY ILE THR ALA THR          
SEQRES  15 C  445  VAL ILE ASP PRO ALA ASP VAL GLY ALA LEU GLU LEU ALA          
SEQRES  16 C  445  LEU ASN GLN LYS LYS VAL ASN LEU PHE PHE THR GLU SER          
SEQRES  17 C  445  PRO THR ASN PRO PHE LEU ARG CYS VAL ASP ILE GLU LEU          
SEQRES  18 C  445  VAL SER LYS LEU CYS HIS GLU LYS GLY ALA LEU VAL CYS          
SEQRES  19 C  445  ILE ASP GLY THR PHE ALA THR PRO LEU ASN GLN LYS ALA          
SEQRES  20 C  445  LEU ALA LEU GLY ALA ASP LEU VAL LEU HIS SER ALA THR          
SEQRES  21 C  445  LYS PHE LEU GLY GLY HIS ASN ASP VAL LEU ALA GLY CYS          
SEQRES  22 C  445  ILE SER GLY PRO LEU LYS LEU VAL SER GLU ILE ARG ASN          
SEQRES  23 C  445  LEU HIS HIS ILE LEU GLY GLY ALA LEU ASN PRO ASN ALA          
SEQRES  24 C  445  ALA TYR LEU ILE ILE ARG GLY MET LYS THR LEU HIS LEU          
SEQRES  25 C  445  ARG VAL GLN GLN GLN ASN SER THR ALA LEU ARG MET ALA          
SEQRES  26 C  445  GLU ILE LEU GLU ALA HIS PRO LYS VAL ARG HIS VAL TYR          
SEQRES  27 C  445  TYR PRO GLY LEU GLN SER HIS PRO GLU HIS HIS ILE ALA          
SEQRES  28 C  445  LYS LYS GLN MET THR GLY PHE GLY GLY ALA VAL SER PHE          
SEQRES  29 C  445  GLU VAL ASP GLY ASP LEU LEU THR THR ALA LYS PHE VAL          
SEQRES  30 C  445  ASP ALA LEU LYS ILE PRO TYR ILE ALA PRO SER PHE GLY          
SEQRES  31 C  445  GLY CYS GLU SER ILE VAL ASP GLN PRO ALA ILE MET SER          
SEQRES  32 C  445  TYR TRP ASP LEU SER GLN SER ASP ARG ALA LYS TYR GLY          
SEQRES  33 C  445  ILE MET ASP ASN LEU VAL ARG PHE SER PHE GLY VAL GLU          
SEQRES  34 C  445  ASP PHE ASP ASP LEU LYS ALA ASP ILE LEU GLN ALA LEU          
SEQRES  35 C  445  ASP SER ILE                                                  
SEQRES   1 D  445  MET ALA LYS ALA VAL ASP ALA ALA ALA ALA ALA ALA ALA          
SEQRES   2 D  445  ALA ILE ALA PRO VAL ASP THR THR VAL VAL ASN GLU ASP          
SEQRES   3 D  445  VAL ALA LEU VAL GLU ASN GLU THR CYS ASN ASP GLN ASN          
SEQRES   4 D  445  VAL GLN PHE ASP SER LEU PRO SER MET LYS TYR ALA SER          
SEQRES   5 D  445  PHE LEU ASN SER ASP GLY SER VAL ALA ILE HIS ALA GLY          
SEQRES   6 D  445  GLU ARG LEU GLY ARG GLY ILE VAL THR ASP ALA ILE THR          
SEQRES   7 D  445  THR PRO VAL VAL ASN THR SER ALA TYR PHE PHE ASN LYS          
SEQRES   8 D  445  THR SER GLU LEU ILE ASP PHE LYS GLU LYS ARG ARG ALA          
SEQRES   9 D  445  SER PHE GLU TYR GLY ARG TYR GLY ASN PRO THR THR VAL          
SEQRES  10 D  445  VAL LEU GLU GLU LYS ILE SER ALA LEU GLU GLY ALA GLU          
SEQRES  11 D  445  SER THR LEU LEU MET ALA SER GLY MET CYS ALA SER THR          
SEQRES  12 D  445  VAL MET LEU LEU ALA LEU VAL PRO ALA GLY GLY HIS ILE          
SEQRES  13 D  445  VAL THR THR THR ASP CYS TYR ARG LYS THR ARG ILE PHE          
SEQRES  14 D  445  ILE GLU THR ILE LEU PRO LYS MET GLY ILE THR ALA THR          
SEQRES  15 D  445  VAL ILE ASP PRO ALA ASP VAL GLY ALA LEU GLU LEU ALA          
SEQRES  16 D  445  LEU ASN GLN LYS LYS VAL ASN LEU PHE PHE THR GLU SER          
SEQRES  17 D  445  PRO THR ASN PRO PHE LEU ARG CYS VAL ASP ILE GLU LEU          
SEQRES  18 D  445  VAL SER LYS LEU CYS HIS GLU LYS GLY ALA LEU VAL CYS          
SEQRES  19 D  445  ILE ASP GLY THR PHE ALA THR PRO LEU ASN GLN LYS ALA          
SEQRES  20 D  445  LEU ALA LEU GLY ALA ASP LEU VAL LEU HIS SER ALA THR          
SEQRES  21 D  445  LYS PHE LEU GLY GLY HIS ASN ASP VAL LEU ALA GLY CYS          
SEQRES  22 D  445  ILE SER GLY PRO LEU LYS LEU VAL SER GLU ILE ARG ASN          
SEQRES  23 D  445  LEU HIS HIS ILE LEU GLY GLY ALA LEU ASN PRO ASN ALA          
SEQRES  24 D  445  ALA TYR LEU ILE ILE ARG GLY MET LYS THR LEU HIS LEU          
SEQRES  25 D  445  ARG VAL GLN GLN GLN ASN SER THR ALA LEU ARG MET ALA          
SEQRES  26 D  445  GLU ILE LEU GLU ALA HIS PRO LYS VAL ARG HIS VAL TYR          
SEQRES  27 D  445  TYR PRO GLY LEU GLN SER HIS PRO GLU HIS HIS ILE ALA          
SEQRES  28 D  445  LYS LYS GLN MET THR GLY PHE GLY GLY ALA VAL SER PHE          
SEQRES  29 D  445  GLU VAL ASP GLY ASP LEU LEU THR THR ALA LYS PHE VAL          
SEQRES  30 D  445  ASP ALA LEU LYS ILE PRO TYR ILE ALA PRO SER PHE GLY          
SEQRES  31 D  445  GLY CYS GLU SER ILE VAL ASP GLN PRO ALA ILE MET SER          
SEQRES  32 D  445  TYR TRP ASP LEU SER GLN SER ASP ARG ALA LYS TYR GLY          
SEQRES  33 D  445  ILE MET ASP ASN LEU VAL ARG PHE SER PHE GLY VAL GLU          
SEQRES  34 D  445  ASP PHE ASP ASP LEU LYS ALA ASP ILE LEU GLN ALA LEU          
SEQRES  35 D  445  ASP SER ILE                                                  
SEQRES   1 E  445  MET ALA LYS ALA VAL ASP ALA ALA ALA ALA ALA ALA ALA          
SEQRES   2 E  445  ALA ILE ALA PRO VAL ASP THR THR VAL VAL ASN GLU ASP          
SEQRES   3 E  445  VAL ALA LEU VAL GLU ASN GLU THR CYS ASN ASP GLN ASN          
SEQRES   4 E  445  VAL GLN PHE ASP SER LEU PRO SER MET LYS TYR ALA SER          
SEQRES   5 E  445  PHE LEU ASN SER ASP GLY SER VAL ALA ILE HIS ALA GLY          
SEQRES   6 E  445  GLU ARG LEU GLY ARG GLY ILE VAL THR ASP ALA ILE THR          
SEQRES   7 E  445  THR PRO VAL VAL ASN THR SER ALA TYR PHE PHE ASN LYS          
SEQRES   8 E  445  THR SER GLU LEU ILE ASP PHE LYS GLU LYS ARG ARG ALA          
SEQRES   9 E  445  SER PHE GLU TYR GLY ARG TYR GLY ASN PRO THR THR VAL          
SEQRES  10 E  445  VAL LEU GLU GLU LYS ILE SER ALA LEU GLU GLY ALA GLU          
SEQRES  11 E  445  SER THR LEU LEU MET ALA SER GLY MET CYS ALA SER THR          
SEQRES  12 E  445  VAL MET LEU LEU ALA LEU VAL PRO ALA GLY GLY HIS ILE          
SEQRES  13 E  445  VAL THR THR THR ASP CYS TYR ARG LYS THR ARG ILE PHE          
SEQRES  14 E  445  ILE GLU THR ILE LEU PRO LYS MET GLY ILE THR ALA THR          
SEQRES  15 E  445  VAL ILE ASP PRO ALA ASP VAL GLY ALA LEU GLU LEU ALA          
SEQRES  16 E  445  LEU ASN GLN LYS LYS VAL ASN LEU PHE PHE THR GLU SER          
SEQRES  17 E  445  PRO THR ASN PRO PHE LEU ARG CYS VAL ASP ILE GLU LEU          
SEQRES  18 E  445  VAL SER LYS LEU CYS HIS GLU LYS GLY ALA LEU VAL CYS          
SEQRES  19 E  445  ILE ASP GLY THR PHE ALA THR PRO LEU ASN GLN LYS ALA          
SEQRES  20 E  445  LEU ALA LEU GLY ALA ASP LEU VAL LEU HIS SER ALA THR          
SEQRES  21 E  445  LYS PHE LEU GLY GLY HIS ASN ASP VAL LEU ALA GLY CYS          
SEQRES  22 E  445  ILE SER GLY PRO LEU LYS LEU VAL SER GLU ILE ARG ASN          
SEQRES  23 E  445  LEU HIS HIS ILE LEU GLY GLY ALA LEU ASN PRO ASN ALA          
SEQRES  24 E  445  ALA TYR LEU ILE ILE ARG GLY MET LYS THR LEU HIS LEU          
SEQRES  25 E  445  ARG VAL GLN GLN GLN ASN SER THR ALA LEU ARG MET ALA          
SEQRES  26 E  445  GLU ILE LEU GLU ALA HIS PRO LYS VAL ARG HIS VAL TYR          
SEQRES  27 E  445  TYR PRO GLY LEU GLN SER HIS PRO GLU HIS HIS ILE ALA          
SEQRES  28 E  445  LYS LYS GLN MET THR GLY PHE GLY GLY ALA VAL SER PHE          
SEQRES  29 E  445  GLU VAL ASP GLY ASP LEU LEU THR THR ALA LYS PHE VAL          
SEQRES  30 E  445  ASP ALA LEU LYS ILE PRO TYR ILE ALA PRO SER PHE GLY          
SEQRES  31 E  445  GLY CYS GLU SER ILE VAL ASP GLN PRO ALA ILE MET SER          
SEQRES  32 E  445  TYR TRP ASP LEU SER GLN SER ASP ARG ALA LYS TYR GLY          
SEQRES  33 E  445  ILE MET ASP ASN LEU VAL ARG PHE SER PHE GLY VAL GLU          
SEQRES  34 E  445  ASP PHE ASP ASP LEU LYS ALA ASP ILE LEU GLN ALA LEU          
SEQRES  35 E  445  ASP SER ILE                                                  
SEQRES   1 F  445  MET ALA LYS ALA VAL ASP ALA ALA ALA ALA ALA ALA ALA          
SEQRES   2 F  445  ALA ILE ALA PRO VAL ASP THR THR VAL VAL ASN GLU ASP          
SEQRES   3 F  445  VAL ALA LEU VAL GLU ASN GLU THR CYS ASN ASP GLN ASN          
SEQRES   4 F  445  VAL GLN PHE ASP SER LEU PRO SER MET LYS TYR ALA SER          
SEQRES   5 F  445  PHE LEU ASN SER ASP GLY SER VAL ALA ILE HIS ALA GLY          
SEQRES   6 F  445  GLU ARG LEU GLY ARG GLY ILE VAL THR ASP ALA ILE THR          
SEQRES   7 F  445  THR PRO VAL VAL ASN THR SER ALA TYR PHE PHE ASN LYS          
SEQRES   8 F  445  THR SER GLU LEU ILE ASP PHE LYS GLU LYS ARG ARG ALA          
SEQRES   9 F  445  SER PHE GLU TYR GLY ARG TYR GLY ASN PRO THR THR VAL          
SEQRES  10 F  445  VAL LEU GLU GLU LYS ILE SER ALA LEU GLU GLY ALA GLU          
SEQRES  11 F  445  SER THR LEU LEU MET ALA SER GLY MET CYS ALA SER THR          
SEQRES  12 F  445  VAL MET LEU LEU ALA LEU VAL PRO ALA GLY GLY HIS ILE          
SEQRES  13 F  445  VAL THR THR THR ASP CYS TYR ARG LYS THR ARG ILE PHE          
SEQRES  14 F  445  ILE GLU THR ILE LEU PRO LYS MET GLY ILE THR ALA THR          
SEQRES  15 F  445  VAL ILE ASP PRO ALA ASP VAL GLY ALA LEU GLU LEU ALA          
SEQRES  16 F  445  LEU ASN GLN LYS LYS VAL ASN LEU PHE PHE THR GLU SER          
SEQRES  17 F  445  PRO THR ASN PRO PHE LEU ARG CYS VAL ASP ILE GLU LEU          
SEQRES  18 F  445  VAL SER LYS LEU CYS HIS GLU LYS GLY ALA LEU VAL CYS          
SEQRES  19 F  445  ILE ASP GLY THR PHE ALA THR PRO LEU ASN GLN LYS ALA          
SEQRES  20 F  445  LEU ALA LEU GLY ALA ASP LEU VAL LEU HIS SER ALA THR          
SEQRES  21 F  445  LYS PHE LEU GLY GLY HIS ASN ASP VAL LEU ALA GLY CYS          
SEQRES  22 F  445  ILE SER GLY PRO LEU LYS LEU VAL SER GLU ILE ARG ASN          
SEQRES  23 F  445  LEU HIS HIS ILE LEU GLY GLY ALA LEU ASN PRO ASN ALA          
SEQRES  24 F  445  ALA TYR LEU ILE ILE ARG GLY MET LYS THR LEU HIS LEU          
SEQRES  25 F  445  ARG VAL GLN GLN GLN ASN SER THR ALA LEU ARG MET ALA          
SEQRES  26 F  445  GLU ILE LEU GLU ALA HIS PRO LYS VAL ARG HIS VAL TYR          
SEQRES  27 F  445  TYR PRO GLY LEU GLN SER HIS PRO GLU HIS HIS ILE ALA          
SEQRES  28 F  445  LYS LYS GLN MET THR GLY PHE GLY GLY ALA VAL SER PHE          
SEQRES  29 F  445  GLU VAL ASP GLY ASP LEU LEU THR THR ALA LYS PHE VAL          
SEQRES  30 F  445  ASP ALA LEU LYS ILE PRO TYR ILE ALA PRO SER PHE GLY          
SEQRES  31 F  445  GLY CYS GLU SER ILE VAL ASP GLN PRO ALA ILE MET SER          
SEQRES  32 F  445  TYR TRP ASP LEU SER GLN SER ASP ARG ALA LYS TYR GLY          
SEQRES  33 F  445  ILE MET ASP ASN LEU VAL ARG PHE SER PHE GLY VAL GLU          
SEQRES  34 F  445  ASP PHE ASP ASP LEU LYS ALA ASP ILE LEU GLN ALA LEU          
SEQRES  35 F  445  ASP SER ILE                                                  
SEQRES   1 G  445  MET ALA LYS ALA VAL ASP ALA ALA ALA ALA ALA ALA ALA          
SEQRES   2 G  445  ALA ILE ALA PRO VAL ASP THR THR VAL VAL ASN GLU ASP          
SEQRES   3 G  445  VAL ALA LEU VAL GLU ASN GLU THR CYS ASN ASP GLN ASN          
SEQRES   4 G  445  VAL GLN PHE ASP SER LEU PRO SER MET LYS TYR ALA SER          
SEQRES   5 G  445  PHE LEU ASN SER ASP GLY SER VAL ALA ILE HIS ALA GLY          
SEQRES   6 G  445  GLU ARG LEU GLY ARG GLY ILE VAL THR ASP ALA ILE THR          
SEQRES   7 G  445  THR PRO VAL VAL ASN THR SER ALA TYR PHE PHE ASN LYS          
SEQRES   8 G  445  THR SER GLU LEU ILE ASP PHE LYS GLU LYS ARG ARG ALA          
SEQRES   9 G  445  SER PHE GLU TYR GLY ARG TYR GLY ASN PRO THR THR VAL          
SEQRES  10 G  445  VAL LEU GLU GLU LYS ILE SER ALA LEU GLU GLY ALA GLU          
SEQRES  11 G  445  SER THR LEU LEU MET ALA SER GLY MET CYS ALA SER THR          
SEQRES  12 G  445  VAL MET LEU LEU ALA LEU VAL PRO ALA GLY GLY HIS ILE          
SEQRES  13 G  445  VAL THR THR THR ASP CYS TYR ARG LYS THR ARG ILE PHE          
SEQRES  14 G  445  ILE GLU THR ILE LEU PRO LYS MET GLY ILE THR ALA THR          
SEQRES  15 G  445  VAL ILE ASP PRO ALA ASP VAL GLY ALA LEU GLU LEU ALA          
SEQRES  16 G  445  LEU ASN GLN LYS LYS VAL ASN LEU PHE PHE THR GLU SER          
SEQRES  17 G  445  PRO THR ASN PRO PHE LEU ARG CYS VAL ASP ILE GLU LEU          
SEQRES  18 G  445  VAL SER LYS LEU CYS HIS GLU LYS GLY ALA LEU VAL CYS          
SEQRES  19 G  445  ILE ASP GLY THR PHE ALA THR PRO LEU ASN GLN LYS ALA          
SEQRES  20 G  445  LEU ALA LEU GLY ALA ASP LEU VAL LEU HIS SER ALA THR          
SEQRES  21 G  445  LYS PHE LEU GLY GLY HIS ASN ASP VAL LEU ALA GLY CYS          
SEQRES  22 G  445  ILE SER GLY PRO LEU LYS LEU VAL SER GLU ILE ARG ASN          
SEQRES  23 G  445  LEU HIS HIS ILE LEU GLY GLY ALA LEU ASN PRO ASN ALA          
SEQRES  24 G  445  ALA TYR LEU ILE ILE ARG GLY MET LYS THR LEU HIS LEU          
SEQRES  25 G  445  ARG VAL GLN GLN GLN ASN SER THR ALA LEU ARG MET ALA          
SEQRES  26 G  445  GLU ILE LEU GLU ALA HIS PRO LYS VAL ARG HIS VAL TYR          
SEQRES  27 G  445  TYR PRO GLY LEU GLN SER HIS PRO GLU HIS HIS ILE ALA          
SEQRES  28 G  445  LYS LYS GLN MET THR GLY PHE GLY GLY ALA VAL SER PHE          
SEQRES  29 G  445  GLU VAL ASP GLY ASP LEU LEU THR THR ALA LYS PHE VAL          
SEQRES  30 G  445  ASP ALA LEU LYS ILE PRO TYR ILE ALA PRO SER PHE GLY          
SEQRES  31 G  445  GLY CYS GLU SER ILE VAL ASP GLN PRO ALA ILE MET SER          
SEQRES  32 G  445  TYR TRP ASP LEU SER GLN SER ASP ARG ALA LYS TYR GLY          
SEQRES  33 G  445  ILE MET ASP ASN LEU VAL ARG PHE SER PHE GLY VAL GLU          
SEQRES  34 G  445  ASP PHE ASP ASP LEU LYS ALA ASP ILE LEU GLN ALA LEU          
SEQRES  35 G  445  ASP SER ILE                                                  
SEQRES   1 H  445  MET ALA LYS ALA VAL ASP ALA ALA ALA ALA ALA ALA ALA          
SEQRES   2 H  445  ALA ILE ALA PRO VAL ASP THR THR VAL VAL ASN GLU ASP          
SEQRES   3 H  445  VAL ALA LEU VAL GLU ASN GLU THR CYS ASN ASP GLN ASN          
SEQRES   4 H  445  VAL GLN PHE ASP SER LEU PRO SER MET LYS TYR ALA SER          
SEQRES   5 H  445  PHE LEU ASN SER ASP GLY SER VAL ALA ILE HIS ALA GLY          
SEQRES   6 H  445  GLU ARG LEU GLY ARG GLY ILE VAL THR ASP ALA ILE THR          
SEQRES   7 H  445  THR PRO VAL VAL ASN THR SER ALA TYR PHE PHE ASN LYS          
SEQRES   8 H  445  THR SER GLU LEU ILE ASP PHE LYS GLU LYS ARG ARG ALA          
SEQRES   9 H  445  SER PHE GLU TYR GLY ARG TYR GLY ASN PRO THR THR VAL          
SEQRES  10 H  445  VAL LEU GLU GLU LYS ILE SER ALA LEU GLU GLY ALA GLU          
SEQRES  11 H  445  SER THR LEU LEU MET ALA SER GLY MET CYS ALA SER THR          
SEQRES  12 H  445  VAL MET LEU LEU ALA LEU VAL PRO ALA GLY GLY HIS ILE          
SEQRES  13 H  445  VAL THR THR THR ASP CYS TYR ARG LYS THR ARG ILE PHE          
SEQRES  14 H  445  ILE GLU THR ILE LEU PRO LYS MET GLY ILE THR ALA THR          
SEQRES  15 H  445  VAL ILE ASP PRO ALA ASP VAL GLY ALA LEU GLU LEU ALA          
SEQRES  16 H  445  LEU ASN GLN LYS LYS VAL ASN LEU PHE PHE THR GLU SER          
SEQRES  17 H  445  PRO THR ASN PRO PHE LEU ARG CYS VAL ASP ILE GLU LEU          
SEQRES  18 H  445  VAL SER LYS LEU CYS HIS GLU LYS GLY ALA LEU VAL CYS          
SEQRES  19 H  445  ILE ASP GLY THR PHE ALA THR PRO LEU ASN GLN LYS ALA          
SEQRES  20 H  445  LEU ALA LEU GLY ALA ASP LEU VAL LEU HIS SER ALA THR          
SEQRES  21 H  445  LYS PHE LEU GLY GLY HIS ASN ASP VAL LEU ALA GLY CYS          
SEQRES  22 H  445  ILE SER GLY PRO LEU LYS LEU VAL SER GLU ILE ARG ASN          
SEQRES  23 H  445  LEU HIS HIS ILE LEU GLY GLY ALA LEU ASN PRO ASN ALA          
SEQRES  24 H  445  ALA TYR LEU ILE ILE ARG GLY MET LYS THR LEU HIS LEU          
SEQRES  25 H  445  ARG VAL GLN GLN GLN ASN SER THR ALA LEU ARG MET ALA          
SEQRES  26 H  445  GLU ILE LEU GLU ALA HIS PRO LYS VAL ARG HIS VAL TYR          
SEQRES  27 H  445  TYR PRO GLY LEU GLN SER HIS PRO GLU HIS HIS ILE ALA          
SEQRES  28 H  445  LYS LYS GLN MET THR GLY PHE GLY GLY ALA VAL SER PHE          
SEQRES  29 H  445  GLU VAL ASP GLY ASP LEU LEU THR THR ALA LYS PHE VAL          
SEQRES  30 H  445  ASP ALA LEU LYS ILE PRO TYR ILE ALA PRO SER PHE GLY          
SEQRES  31 H  445  GLY CYS GLU SER ILE VAL ASP GLN PRO ALA ILE MET SER          
SEQRES  32 H  445  TYR TRP ASP LEU SER GLN SER ASP ARG ALA LYS TYR GLY          
SEQRES  33 H  445  ILE MET ASP ASN LEU VAL ARG PHE SER PHE GLY VAL GLU          
SEQRES  34 H  445  ASP PHE ASP ASP LEU LYS ALA ASP ILE LEU GLN ALA LEU          
SEQRES  35 H  445  ASP SER ILE                                                  
SEQRES   1 I  445  MET ALA LYS ALA VAL ASP ALA ALA ALA ALA ALA ALA ALA          
SEQRES   2 I  445  ALA ILE ALA PRO VAL ASP THR THR VAL VAL ASN GLU ASP          
SEQRES   3 I  445  VAL ALA LEU VAL GLU ASN GLU THR CYS ASN ASP GLN ASN          
SEQRES   4 I  445  VAL GLN PHE ASP SER LEU PRO SER MET LYS TYR ALA SER          
SEQRES   5 I  445  PHE LEU ASN SER ASP GLY SER VAL ALA ILE HIS ALA GLY          
SEQRES   6 I  445  GLU ARG LEU GLY ARG GLY ILE VAL THR ASP ALA ILE THR          
SEQRES   7 I  445  THR PRO VAL VAL ASN THR SER ALA TYR PHE PHE ASN LYS          
SEQRES   8 I  445  THR SER GLU LEU ILE ASP PHE LYS GLU LYS ARG ARG ALA          
SEQRES   9 I  445  SER PHE GLU TYR GLY ARG TYR GLY ASN PRO THR THR VAL          
SEQRES  10 I  445  VAL LEU GLU GLU LYS ILE SER ALA LEU GLU GLY ALA GLU          
SEQRES  11 I  445  SER THR LEU LEU MET ALA SER GLY MET CYS ALA SER THR          
SEQRES  12 I  445  VAL MET LEU LEU ALA LEU VAL PRO ALA GLY GLY HIS ILE          
SEQRES  13 I  445  VAL THR THR THR ASP CYS TYR ARG LYS THR ARG ILE PHE          
SEQRES  14 I  445  ILE GLU THR ILE LEU PRO LYS MET GLY ILE THR ALA THR          
SEQRES  15 I  445  VAL ILE ASP PRO ALA ASP VAL GLY ALA LEU GLU LEU ALA          
SEQRES  16 I  445  LEU ASN GLN LYS LYS VAL ASN LEU PHE PHE THR GLU SER          
SEQRES  17 I  445  PRO THR ASN PRO PHE LEU ARG CYS VAL ASP ILE GLU LEU          
SEQRES  18 I  445  VAL SER LYS LEU CYS HIS GLU LYS GLY ALA LEU VAL CYS          
SEQRES  19 I  445  ILE ASP GLY THR PHE ALA THR PRO LEU ASN GLN LYS ALA          
SEQRES  20 I  445  LEU ALA LEU GLY ALA ASP LEU VAL LEU HIS SER ALA THR          
SEQRES  21 I  445  LYS PHE LEU GLY GLY HIS ASN ASP VAL LEU ALA GLY CYS          
SEQRES  22 I  445  ILE SER GLY PRO LEU LYS LEU VAL SER GLU ILE ARG ASN          
SEQRES  23 I  445  LEU HIS HIS ILE LEU GLY GLY ALA LEU ASN PRO ASN ALA          
SEQRES  24 I  445  ALA TYR LEU ILE ILE ARG GLY MET LYS THR LEU HIS LEU          
SEQRES  25 I  445  ARG VAL GLN GLN GLN ASN SER THR ALA LEU ARG MET ALA          
SEQRES  26 I  445  GLU ILE LEU GLU ALA HIS PRO LYS VAL ARG HIS VAL TYR          
SEQRES  27 I  445  TYR PRO GLY LEU GLN SER HIS PRO GLU HIS HIS ILE ALA          
SEQRES  28 I  445  LYS LYS GLN MET THR GLY PHE GLY GLY ALA VAL SER PHE          
SEQRES  29 I  445  GLU VAL ASP GLY ASP LEU LEU THR THR ALA LYS PHE VAL          
SEQRES  30 I  445  ASP ALA LEU LYS ILE PRO TYR ILE ALA PRO SER PHE GLY          
SEQRES  31 I  445  GLY CYS GLU SER ILE VAL ASP GLN PRO ALA ILE MET SER          
SEQRES  32 I  445  TYR TRP ASP LEU SER GLN SER ASP ARG ALA LYS TYR GLY          
SEQRES  33 I  445  ILE MET ASP ASN LEU VAL ARG PHE SER PHE GLY VAL GLU          
SEQRES  34 I  445  ASP PHE ASP ASP LEU LYS ALA ASP ILE LEU GLN ALA LEU          
SEQRES  35 I  445  ASP SER ILE                                                  
SEQRES   1 J  445  MET ALA LYS ALA VAL ASP ALA ALA ALA ALA ALA ALA ALA          
SEQRES   2 J  445  ALA ILE ALA PRO VAL ASP THR THR VAL VAL ASN GLU ASP          
SEQRES   3 J  445  VAL ALA LEU VAL GLU ASN GLU THR CYS ASN ASP GLN ASN          
SEQRES   4 J  445  VAL GLN PHE ASP SER LEU PRO SER MET LYS TYR ALA SER          
SEQRES   5 J  445  PHE LEU ASN SER ASP GLY SER VAL ALA ILE HIS ALA GLY          
SEQRES   6 J  445  GLU ARG LEU GLY ARG GLY ILE VAL THR ASP ALA ILE THR          
SEQRES   7 J  445  THR PRO VAL VAL ASN THR SER ALA TYR PHE PHE ASN LYS          
SEQRES   8 J  445  THR SER GLU LEU ILE ASP PHE LYS GLU LYS ARG ARG ALA          
SEQRES   9 J  445  SER PHE GLU TYR GLY ARG TYR GLY ASN PRO THR THR VAL          
SEQRES  10 J  445  VAL LEU GLU GLU LYS ILE SER ALA LEU GLU GLY ALA GLU          
SEQRES  11 J  445  SER THR LEU LEU MET ALA SER GLY MET CYS ALA SER THR          
SEQRES  12 J  445  VAL MET LEU LEU ALA LEU VAL PRO ALA GLY GLY HIS ILE          
SEQRES  13 J  445  VAL THR THR THR ASP CYS TYR ARG LYS THR ARG ILE PHE          
SEQRES  14 J  445  ILE GLU THR ILE LEU PRO LYS MET GLY ILE THR ALA THR          
SEQRES  15 J  445  VAL ILE ASP PRO ALA ASP VAL GLY ALA LEU GLU LEU ALA          
SEQRES  16 J  445  LEU ASN GLN LYS LYS VAL ASN LEU PHE PHE THR GLU SER          
SEQRES  17 J  445  PRO THR ASN PRO PHE LEU ARG CYS VAL ASP ILE GLU LEU          
SEQRES  18 J  445  VAL SER LYS LEU CYS HIS GLU LYS GLY ALA LEU VAL CYS          
SEQRES  19 J  445  ILE ASP GLY THR PHE ALA THR PRO LEU ASN GLN LYS ALA          
SEQRES  20 J  445  LEU ALA LEU GLY ALA ASP LEU VAL LEU HIS SER ALA THR          
SEQRES  21 J  445  LYS PHE LEU GLY GLY HIS ASN ASP VAL LEU ALA GLY CYS          
SEQRES  22 J  445  ILE SER GLY PRO LEU LYS LEU VAL SER GLU ILE ARG ASN          
SEQRES  23 J  445  LEU HIS HIS ILE LEU GLY GLY ALA LEU ASN PRO ASN ALA          
SEQRES  24 J  445  ALA TYR LEU ILE ILE ARG GLY MET LYS THR LEU HIS LEU          
SEQRES  25 J  445  ARG VAL GLN GLN GLN ASN SER THR ALA LEU ARG MET ALA          
SEQRES  26 J  445  GLU ILE LEU GLU ALA HIS PRO LYS VAL ARG HIS VAL TYR          
SEQRES  27 J  445  TYR PRO GLY LEU GLN SER HIS PRO GLU HIS HIS ILE ALA          
SEQRES  28 J  445  LYS LYS GLN MET THR GLY PHE GLY GLY ALA VAL SER PHE          
SEQRES  29 J  445  GLU VAL ASP GLY ASP LEU LEU THR THR ALA LYS PHE VAL          
SEQRES  30 J  445  ASP ALA LEU LYS ILE PRO TYR ILE ALA PRO SER PHE GLY          
SEQRES  31 J  445  GLY CYS GLU SER ILE VAL ASP GLN PRO ALA ILE MET SER          
SEQRES  32 J  445  TYR TRP ASP LEU SER GLN SER ASP ARG ALA LYS TYR GLY          
SEQRES  33 J  445  ILE MET ASP ASN LEU VAL ARG PHE SER PHE GLY VAL GLU          
SEQRES  34 J  445  ASP PHE ASP ASP LEU LYS ALA ASP ILE LEU GLN ALA LEU          
SEQRES  35 J  445  ASP SER ILE                                                  
SEQRES   1 K  445  MET ALA LYS ALA VAL ASP ALA ALA ALA ALA ALA ALA ALA          
SEQRES   2 K  445  ALA ILE ALA PRO VAL ASP THR THR VAL VAL ASN GLU ASP          
SEQRES   3 K  445  VAL ALA LEU VAL GLU ASN GLU THR CYS ASN ASP GLN ASN          
SEQRES   4 K  445  VAL GLN PHE ASP SER LEU PRO SER MET LYS TYR ALA SER          
SEQRES   5 K  445  PHE LEU ASN SER ASP GLY SER VAL ALA ILE HIS ALA GLY          
SEQRES   6 K  445  GLU ARG LEU GLY ARG GLY ILE VAL THR ASP ALA ILE THR          
SEQRES   7 K  445  THR PRO VAL VAL ASN THR SER ALA TYR PHE PHE ASN LYS          
SEQRES   8 K  445  THR SER GLU LEU ILE ASP PHE LYS GLU LYS ARG ARG ALA          
SEQRES   9 K  445  SER PHE GLU TYR GLY ARG TYR GLY ASN PRO THR THR VAL          
SEQRES  10 K  445  VAL LEU GLU GLU LYS ILE SER ALA LEU GLU GLY ALA GLU          
SEQRES  11 K  445  SER THR LEU LEU MET ALA SER GLY MET CYS ALA SER THR          
SEQRES  12 K  445  VAL MET LEU LEU ALA LEU VAL PRO ALA GLY GLY HIS ILE          
SEQRES  13 K  445  VAL THR THR THR ASP CYS TYR ARG LYS THR ARG ILE PHE          
SEQRES  14 K  445  ILE GLU THR ILE LEU PRO LYS MET GLY ILE THR ALA THR          
SEQRES  15 K  445  VAL ILE ASP PRO ALA ASP VAL GLY ALA LEU GLU LEU ALA          
SEQRES  16 K  445  LEU ASN GLN LYS LYS VAL ASN LEU PHE PHE THR GLU SER          
SEQRES  17 K  445  PRO THR ASN PRO PHE LEU ARG CYS VAL ASP ILE GLU LEU          
SEQRES  18 K  445  VAL SER LYS LEU CYS HIS GLU LYS GLY ALA LEU VAL CYS          
SEQRES  19 K  445  ILE ASP GLY THR PHE ALA THR PRO LEU ASN GLN LYS ALA          
SEQRES  20 K  445  LEU ALA LEU GLY ALA ASP LEU VAL LEU HIS SER ALA THR          
SEQRES  21 K  445  LYS PHE LEU GLY GLY HIS ASN ASP VAL LEU ALA GLY CYS          
SEQRES  22 K  445  ILE SER GLY PRO LEU LYS LEU VAL SER GLU ILE ARG ASN          
SEQRES  23 K  445  LEU HIS HIS ILE LEU GLY GLY ALA LEU ASN PRO ASN ALA          
SEQRES  24 K  445  ALA TYR LEU ILE ILE ARG GLY MET LYS THR LEU HIS LEU          
SEQRES  25 K  445  ARG VAL GLN GLN GLN ASN SER THR ALA LEU ARG MET ALA          
SEQRES  26 K  445  GLU ILE LEU GLU ALA HIS PRO LYS VAL ARG HIS VAL TYR          
SEQRES  27 K  445  TYR PRO GLY LEU GLN SER HIS PRO GLU HIS HIS ILE ALA          
SEQRES  28 K  445  LYS LYS GLN MET THR GLY PHE GLY GLY ALA VAL SER PHE          
SEQRES  29 K  445  GLU VAL ASP GLY ASP LEU LEU THR THR ALA LYS PHE VAL          
SEQRES  30 K  445  ASP ALA LEU LYS ILE PRO TYR ILE ALA PRO SER PHE GLY          
SEQRES  31 K  445  GLY CYS GLU SER ILE VAL ASP GLN PRO ALA ILE MET SER          
SEQRES  32 K  445  TYR TRP ASP LEU SER GLN SER ASP ARG ALA LYS TYR GLY          
SEQRES  33 K  445  ILE MET ASP ASN LEU VAL ARG PHE SER PHE GLY VAL GLU          
SEQRES  34 K  445  ASP PHE ASP ASP LEU LYS ALA ASP ILE LEU GLN ALA LEU          
SEQRES  35 K  445  ASP SER ILE                                                  
SEQRES   1 L  445  MET ALA LYS ALA VAL ASP ALA ALA ALA ALA ALA ALA ALA          
SEQRES   2 L  445  ALA ILE ALA PRO VAL ASP THR THR VAL VAL ASN GLU ASP          
SEQRES   3 L  445  VAL ALA LEU VAL GLU ASN GLU THR CYS ASN ASP GLN ASN          
SEQRES   4 L  445  VAL GLN PHE ASP SER LEU PRO SER MET LYS TYR ALA SER          
SEQRES   5 L  445  PHE LEU ASN SER ASP GLY SER VAL ALA ILE HIS ALA GLY          
SEQRES   6 L  445  GLU ARG LEU GLY ARG GLY ILE VAL THR ASP ALA ILE THR          
SEQRES   7 L  445  THR PRO VAL VAL ASN THR SER ALA TYR PHE PHE ASN LYS          
SEQRES   8 L  445  THR SER GLU LEU ILE ASP PHE LYS GLU LYS ARG ARG ALA          
SEQRES   9 L  445  SER PHE GLU TYR GLY ARG TYR GLY ASN PRO THR THR VAL          
SEQRES  10 L  445  VAL LEU GLU GLU LYS ILE SER ALA LEU GLU GLY ALA GLU          
SEQRES  11 L  445  SER THR LEU LEU MET ALA SER GLY MET CYS ALA SER THR          
SEQRES  12 L  445  VAL MET LEU LEU ALA LEU VAL PRO ALA GLY GLY HIS ILE          
SEQRES  13 L  445  VAL THR THR THR ASP CYS TYR ARG LYS THR ARG ILE PHE          
SEQRES  14 L  445  ILE GLU THR ILE LEU PRO LYS MET GLY ILE THR ALA THR          
SEQRES  15 L  445  VAL ILE ASP PRO ALA ASP VAL GLY ALA LEU GLU LEU ALA          
SEQRES  16 L  445  LEU ASN GLN LYS LYS VAL ASN LEU PHE PHE THR GLU SER          
SEQRES  17 L  445  PRO THR ASN PRO PHE LEU ARG CYS VAL ASP ILE GLU LEU          
SEQRES  18 L  445  VAL SER LYS LEU CYS HIS GLU LYS GLY ALA LEU VAL CYS          
SEQRES  19 L  445  ILE ASP GLY THR PHE ALA THR PRO LEU ASN GLN LYS ALA          
SEQRES  20 L  445  LEU ALA LEU GLY ALA ASP LEU VAL LEU HIS SER ALA THR          
SEQRES  21 L  445  LYS PHE LEU GLY GLY HIS ASN ASP VAL LEU ALA GLY CYS          
SEQRES  22 L  445  ILE SER GLY PRO LEU LYS LEU VAL SER GLU ILE ARG ASN          
SEQRES  23 L  445  LEU HIS HIS ILE LEU GLY GLY ALA LEU ASN PRO ASN ALA          
SEQRES  24 L  445  ALA TYR LEU ILE ILE ARG GLY MET LYS THR LEU HIS LEU          
SEQRES  25 L  445  ARG VAL GLN GLN GLN ASN SER THR ALA LEU ARG MET ALA          
SEQRES  26 L  445  GLU ILE LEU GLU ALA HIS PRO LYS VAL ARG HIS VAL TYR          
SEQRES  27 L  445  TYR PRO GLY LEU GLN SER HIS PRO GLU HIS HIS ILE ALA          
SEQRES  28 L  445  LYS LYS GLN MET THR GLY PHE GLY GLY ALA VAL SER PHE          
SEQRES  29 L  445  GLU VAL ASP GLY ASP LEU LEU THR THR ALA LYS PHE VAL          
SEQRES  30 L  445  ASP ALA LEU LYS ILE PRO TYR ILE ALA PRO SER PHE GLY          
SEQRES  31 L  445  GLY CYS GLU SER ILE VAL ASP GLN PRO ALA ILE MET SER          
SEQRES  32 L  445  TYR TRP ASP LEU SER GLN SER ASP ARG ALA LYS TYR GLY          
SEQRES  33 L  445  ILE MET ASP ASN LEU VAL ARG PHE SER PHE GLY VAL GLU          
SEQRES  34 L  445  ASP PHE ASP ASP LEU LYS ALA ASP ILE LEU GLN ALA LEU          
SEQRES  35 L  445  ASP SER ILE                                                  
HET    PLP  A 500      15                                                       
HET    PLP  B 500      15                                                       
HET    PLP  C 500      15                                                       
HET    PLP  D 500      15                                                       
HET    PLP  E 500      15                                                       
HET    PLP  F 500      15                                                       
HET    PLP  G 500      15                                                       
HET    PLP  H 500      15                                                       
HET    PLP  I 500      15                                                       
HET    PLP  J 500      15                                                       
HET    PLP  K 500      15                                                       
HET    PLP  L 500      15                                                       
HET    CCO  A 600      17                                                       
HET    CCO  B 601      17                                                       
HET    CCO  C 602      17                                                       
HET    CCO  D 603      17                                                       
HET    CCO  E 604      17                                                       
HET    CCO  F 605      17                                                       
HET    CCO  G 606      17                                                       
HET    CCO  H 607      17                                                       
HET    CCO  I 608      17                                                       
HET    CCO  J 609      17                                                       
HET    CCO  K 610      17                                                       
HET    CCO  L 611      17                                                       
HETNAM     PLP PYRIDOXAL-5'-PHOSPHATE                                           
HETNAM     CCO CARBOXYMETHYLTHIO-3-(3-CHLOROPHENYL)-1,2,4-OXADIAZOL             
HETSYN     PLP VITAMIN B6 PHOSPHATE                                             
FORMUL  13  PLP    12(C8 H10 N O6 P)                                            
FORMUL  25  CCO    12(C10 H7 CL N2 O3 S)                                        
HELIX    1   1 SER A  137  CYS A  140  1                                   4
HELIX    2   2 SER A  142  SER A  142  1                                   1
HELIX    3   3 TYR A  163  TYR A  163  1                                   1
HELIX    4   4 THR A  166  THR A  166  1                                   1
HELIX    5   5 ARG C  110  ARG C  110  1                                   1
SHEET    1   1 1 GLY A 272  GLY A 272  0
LINK         C4A PLP B 500                 NZ  LYS B 261     1555   1555  1.33  
LINK         C4A PLP D 500                 NZ  LYS D 261     1555   1555  1.34  
LINK         C4A PLP I 500                 NZ  LYS I 261     1555   1555  1.34  
LINK         NZ  LYS G 261                 C4A PLP G 500     1555   1555  1.34  
LINK         C4A PLP L 500                 NZ  LYS L 261     1555   1555  1.34  
LINK         C4A PLP J 500                 NZ  LYS J 261     1555   1555  1.34  
LINK         NZ  LYS F 261                 C4A PLP F 500     1555   1555  1.35  
LINK         NZ  LYS C 261                 C4A PLP C 500     1555   1555  1.35  
LINK         NZ  LYS K 261                 C4A PLP K 500     1555   1555  1.35  
LINK         C4A PLP A 500                 NZ  LYS A 261     1555   1555  1.35  
LINK         C4A PLP E 500                 NZ  LYS E 261     1555   1555  1.34  
LINK         C4A PLP H 500                 NZ  LYS H 261     1555   1555  1.35  
CISPEP   1 SER A  208    PRO A  209          0        -0.05                     
CISPEP   2 ASN A  211    PRO A  212          0         0.14                     
CISPEP   3 SER B  208    PRO B  209          0         0.14                     
CISPEP   4 ASN B  211    PRO B  212          0        -0.11                     
CISPEP   5 SER C  208    PRO C  209          0         0.09                     
CISPEP   6 ASN C  211    PRO C  212          0        -0.35                     
CISPEP   7 SER D  208    PRO D  209          0         0.17                     
CISPEP   8 ASN D  211    PRO D  212          0        -0.04                     
CISPEP   9 SER E  208    PRO E  209          0         0.19                     
CISPEP  10 ASN E  211    PRO E  212          0        -0.13                     
CISPEP  11 SER F  208    PRO F  209          0         0.19                     
CISPEP  12 ASN F  211    PRO F  212          0        -0.01                     
CISPEP  13 SER G  208    PRO G  209          0         0.10                     
CISPEP  14 ASN G  211    PRO G  212          0        -0.07                     
CISPEP  15 SER H  208    PRO H  209          0         0.17                     
CISPEP  16 ASN H  211    PRO H  212          0        -0.23                     
CISPEP  17 SER I  208    PRO I  209          0         0.11                     
CISPEP  18 ASN I  211    PRO I  212          0        -0.44                     
CISPEP  19 SER J  208    PRO J  209          0        -0.05                     
CISPEP  20 ASN J  211    PRO J  212          0        -0.06                     
CISPEP  21 SER K  208    PRO K  209          0        -0.10                     
CISPEP  22 ASN K  211    PRO K  212          0        -0.32                     
CISPEP  23 SER L  208    PRO L  209          0         0.28                     
CISPEP  24 ASN L  211    PRO L  212          0        -0.13                     
SITE     1 AC1 12 SER A 137  GLY A 138  MET A 139  TYR A 163                    
SITE     2 AC1 12 GLU A 207  ASP A 236  SER A 258  THR A 260                    
SITE     3 AC1 12 LYS A 261  PHE A 389  TYR C 108  ARG C 110                    
SITE     1 AC2 12 SER B 137  GLY B 138  MET B 139  TYR B 163                    
SITE     2 AC2 12 ASP B 236  THR B 238  SER B 258  THR B 260                    
SITE     3 AC2 12 LYS B 261  PHE B 389  TYR D 108  ARG D 110                    
SITE     1 AC3 12 TYR A 108  ARG A 110  SER C 137  GLY C 138                    
SITE     2 AC3 12 MET C 139  TYR C 163  GLU C 207  ASP C 236                    
SITE     3 AC3 12 SER C 258  THR C 260  LYS C 261  PHE C 389                    
SITE     1 AC4 12 TYR B 108  ARG B 110  SER D 137  GLY D 138                    
SITE     2 AC4 12 MET D 139  TYR D 163  GLU D 207  ASP D 236                    
SITE     3 AC4 12 SER D 258  THR D 260  LYS D 261  PHE D 389                    
SITE     1 AC5 13 SER E 137  GLY E 138  MET E 139  TYR E 163                    
SITE     2 AC5 13 GLU E 207  ASP E 236  THR E 238  SER E 258                    
SITE     3 AC5 13 THR E 260  LYS E 261  PHE E 389  TYR G 108                    
SITE     4 AC5 13 ARG G 110                                                     
SITE     1 AC6 13 SER F 137  GLY F 138  MET F 139  TYR F 163                    
SITE     2 AC6 13 GLU F 207  ASP F 236  THR F 238  SER F 258                    
SITE     3 AC6 13 THR F 260  LYS F 261  PHE F 389  TYR H 108                    
SITE     4 AC6 13 ARG H 110                                                     
SITE     1 AC7 12 TYR E 108  ARG E 110  SER G 137  GLY G 138                    
SITE     2 AC7 12 MET G 139  TYR G 163  GLU G 207  ASP G 236                    
SITE     3 AC7 12 SER G 258  THR G 260  LYS G 261  PHE G 389                    
SITE     1 AC8 12 TYR F 108  ARG F 110  SER H 137  GLY H 138                    
SITE     2 AC8 12 MET H 139  TYR H 163  GLU H 207  ASP H 236                    
SITE     3 AC8 12 SER H 258  THR H 260  LYS H 261  PHE H 389                    
SITE     1 AC9 12 SER I 137  GLY I 138  MET I 139  TYR I 163                    
SITE     2 AC9 12 GLU I 207  ASP I 236  SER I 258  THR I 260                    
SITE     3 AC9 12 LYS I 261  PHE I 389  TYR K 108  ARG K 110                    
SITE     1 BC1 12 SER J 137  GLY J 138  MET J 139  TYR J 163                    
SITE     2 BC1 12 ASP J 236  THR J 238  SER J 258  THR J 260                    
SITE     3 BC1 12 LYS J 261  PHE J 389  TYR L 108  ARG L 110                    
SITE     1 BC2 12 TYR I 108  ARG I 110  SER K 137  GLY K 138                    
SITE     2 BC2 12 MET K 139  TYR K 163  GLU K 207  ASP K 236                    
SITE     3 BC2 12 SER K 258  THR K 260  LYS K 261  PHE K 389                    
SITE     1 BC3 11 TYR J 108  ARG J 110  SER L 137  GLY L 138                    
SITE     2 BC3 11 MET L 139  TYR L 163  ASP L 236  SER L 258                    
SITE     3 BC3 11 THR L 260  LYS L 261  PHE L 389                               
SITE     1 BC4 10 TYR A 163  ARG A 164  ALA A 386  SER A 388                    
SITE     2 BC4 10 PHE A 389  ASP A 397  SER A 403  TYR A 404                    
SITE     3 BC4 10 ARG A 423  SER A 425                                          
SITE     1 BC5 10 TYR B 163  ASN B 211  ALA B 361  ALA B 386                    
SITE     2 BC5 10 SER B 388  PHE B 389  ASP B 397  SER B 403                    
SITE     3 BC5 10 TYR B 404  ARG B 423                                          
SITE     1 BC6 10 TYR C 163  ARG C 164  ALA C 386  SER C 388                    
SITE     2 BC6 10 PHE C 389  ASP C 397  SER C 403  TYR C 404                    
SITE     3 BC6 10 ARG C 423  SER C 425                                          
SITE     1 BC7 12 TYR D 163  ARG D 164  ALA D 386  PRO D 387                    
SITE     2 BC7 12 SER D 388  PHE D 389  ASP D 397  SER D 403                    
SITE     3 BC7 12 TYR D 404  ARG D 423  PHE D 424  SER D 425                    
SITE     1 BC8 11 TYR E 163  ARG E 164  ALA E 361  ALA E 386                    
SITE     2 BC8 11 SER E 388  PHE E 389  ASP E 397  SER E 403                    
SITE     3 BC8 11 TYR E 404  ARG E 423  SER E 425                               
SITE     1 BC9 11 TYR F 163  ARG F 164  ALA F 386  PRO F 387                    
SITE     2 BC9 11 SER F 388  PHE F 389  ASP F 397  SER F 403                    
SITE     3 BC9 11 TYR F 404  ARG F 423  SER F 425                               
SITE     1 CC1  8 TYR G 163  ARG G 164  ALA G 361  SER G 388                    
SITE     2 CC1  8 PHE G 389  SER G 403  TYR G 404  ARG G 423                    
SITE     1 CC2 11 TYR H 163  ASN H 211  ALA H 361  ALA H 386                    
SITE     2 CC2 11 SER H 388  PHE H 389  ASP H 397  SER H 403                    
SITE     3 CC2 11 TYR H 404  ARG H 423  SER H 425                               
SITE     1 CC3 11 TYR I 163  ARG I 164  ALA I 361  ALA I 386                    
SITE     2 CC3 11 PRO I 387  SER I 388  PHE I 389  ASP I 397                    
SITE     3 CC3 11 SER I 403  ARG I 423  SER I 425                               
SITE     1 CC4  9 TYR J 163  ARG J 164  ALA J 386  PRO J 387                    
SITE     2 CC4  9 SER J 388  PHE J 389  ASP J 397  SER J 403                    
SITE     3 CC4  9 ARG J 423                                                     
SITE     1 CC5 11 TYR K 163  ARG K 164  ASN K 211  ALA K 386                    
SITE     2 CC5 11 PRO K 387  SER K 388  PHE K 389  ASP K 397                    
SITE     3 CC5 11 SER K 403  TYR K 404  ARG K 423                               
SITE     1 CC6 10 TYR L 163  ARG L 164  ALA L 361  ALA L 386                    
SITE     2 CC6 10 SER L 388  PHE L 389  ASP L 397  SER L 403                    
SITE     3 CC6 10 ARG L 423  SER L 425                                          
CRYST1  312.400  165.600  162.200  90.00  89.80  90.00 C 1 2 1      48          
ORIGX1      1.000000  0.000000  0.000000        0.00000                         
ORIGX2      0.000000  1.000000  0.000000        0.00000                         
ORIGX3      0.000000  0.000000  1.000000        0.00000                         
SCALE1      0.003201  0.000000 -0.000011        0.00000                         
SCALE2      0.000000  0.006039  0.000000        0.00000                         
SCALE3      0.000000  0.000000  0.006165        0.00000                         
ATOM      1  N   SER A 137     -68.167 -49.354 158.873  1.00 18.81           N
ATOM      2  CA  SER A 137     -69.343 -49.912 159.522  1.00 18.54           C
ATOM      3  C   SER A 137     -68.960 -50.813 160.683  1.00 20.35           C
ATOM      4  O   SER A 137     -67.876 -51.396 160.696  1.00 28.57           O
ATOM      5  CB  SER A 137     -70.158 -50.714 158.515  1.00 17.35           C
ATOM      6  OG  SER A 137     -69.827 -52.088 158.596  1.00 23.58           O
ATOM      7  N   GLY A 138     -69.860 -50.929 161.653  1.00 16.59           N
ATOM      8  CA  GLY A 138     -69.604 -51.768 162.808  1.00 19.47           C
ATOM      9  C   GLY A 138     -69.077 -53.127 162.401  1.00 17.87           C
ATOM     10  O   GLY A 138     -68.048 -53.590 162.903  1.00 17.93           O
ATOM     11  N   MET A 139     -69.783 -53.768 161.477  1.00 12.26           N
ATOM     12  CA  MET A 139     -69.370 -55.075 161.002  1.00 11.81           C
ATOM     13  C   MET A 139     -67.901 -55.038 160.622  1.00 13.60           C
ATOM     14  O   MET A 139     -67.131 -55.925 160.987  1.00 14.66           O
ATOM     15  CB  MET A 139     -70.209 -55.485 159.800  1.00 10.25           C
ATOM     16  CG  MET A 139     -71.382 -56.380 160.156  1.00 12.53           C
ATOM     17  SD  MET A 139     -71.094 -57.346 161.649  1.00 15.43           S
ATOM     18  CE  MET A 139     -69.676 -58.320 161.158  1.00 10.15           C
ATOM     19  N   CYS A 140     -67.517 -53.998 159.890  1.00 13.26           N
ATOM     20  CA  CYS A 140     -66.133 -53.838 159.478  1.00 16.69           C
ATOM     21  C   CYS A 140     -65.271 -53.817 160.727  1.00 13.69           C
ATOM     22  O   CYS A 140     -64.316 -54.580 160.847  1.00 19.54           O
ATOM     23  CB  CYS A 140     -65.952 -52.531 158.705  1.00 14.09           C
ATOM     24  SG  CYS A 140     -64.470 -52.480 157.673  1.00 25.93           S
TER      25      CYS A 140
ATOM     26  N   SER A 142     -65.687 -54.771 164.109  1.00 10.84           N
ATOM     27  CA  SER A 142     -65.560 -56.070 164.758  1.00 13.98           C
ATOM     28  C   SER A 142     -64.778 -57.038 163.882  1.00 12.16           C
ATOM     29  O   SER A 142     -63.796 -57.644 164.320  1.00 11.80           O
ATOM     30  CB  SER A 142     -66.942 -56.654 165.047  1.00 10.15           C
ATOM     31  OG  SER A 142     -67.914 -56.088 164.191  1.00 25.11           O
TER      32      SER A 142
ATOM     33  N   TYR A 163     -74.680 -60.731 167.593  1.00 58.99           N
ATOM     34  CA  TYR A 163     -75.283 -60.099 166.431  1.00 54.62           C
ATOM     35  C   TYR A 163     -75.215 -61.113 165.295  1.00 53.39           C
ATOM     36  O   TYR A 163     -74.125 -61.517 164.885  1.00 52.52           O
ATOM     37  CB  TYR A 163     -74.507 -58.839 166.053  1.00 52.24           C
ATOM     38  CG  TYR A 163     -75.226 -57.984 165.045  1.00 51.86           C
ATOM     39  CD1 TYR A 163     -76.419 -57.344 165.375  1.00 53.98           C
ATOM     40  CD2 TYR A 163     -74.727 -57.823 163.754  1.00 52.40           C
ATOM     41  CE1 TYR A 163     -77.100 -56.566 164.447  1.00 53.32           C
ATOM     42  CE2 TYR A 163     -75.400 -57.046 162.814  1.00 53.41           C
ATOM     43  CZ  TYR A 163     -76.586 -56.420 163.170  1.00 53.80           C
ATOM     44  OH  TYR A 163     -77.258 -55.644 162.254  1.00 56.01           O
TER      45      TYR A 163
ATOM     46  N   THR A 166     -72.238 -60.975 163.061  1.00 41.90           N
ATOM     47  CA  THR A 166     -71.031 -61.210 163.840  1.00 41.87           C
ATOM     48  C   THR A 166     -70.848 -62.709 164.071  1.00 41.01           C
ATOM     49  O   THR A 166     -69.734 -63.228 163.990  1.00 41.97           O
ATOM     50  CB  THR A 166     -71.096 -60.490 165.208  1.00 43.08           C
ATOM     51  OG1 THR A 166     -71.254 -59.078 165.005  1.00 43.19           O
ATOM     52  CG2 THR A 166     -69.817 -60.736 165.997  1.00 43.36           C
TER      53      THR A 166
ATOM     54  N   GLU A 207     -70.760 -58.366 173.603  1.00 17.92           N
ATOM     55  CA  GLU A 207     -71.395 -57.068 173.725  1.00 20.11           C
ATOM     56  C   GLU A 207     -72.305 -57.044 174.938  1.00 20.99           C
ATOM     57  O   GLU A 207     -72.965 -58.033 175.251  1.00 22.28           O
ATOM     58  CB  GLU A 207     -72.200 -56.749 172.464  1.00 23.54           C
ATOM     59  CG  GLU A 207     -73.454 -57.582 172.285  1.00 32.26           C
ATOM     60  CD  GLU A 207     -73.322 -58.588 171.158  1.00 40.47           C
ATOM     61  OE1 GLU A 207     -72.473 -59.499 171.280  1.00 50.32           O
ATOM     62  OE2 GLU A 207     -74.062 -58.470 170.155  1.00 36.29           O
TER      63      GLU A 207
ATOM     64  N   ASN A 211     -77.739 -58.846 172.705  1.00 22.06           N
ATOM     65  CA  ASN A 211     -78.879 -58.785 171.803  1.00 23.07           C
ATOM     66  C   ASN A 211     -79.462 -60.183 171.619  1.00 25.60           C
ATOM     67  O   ASN A 211     -78.724 -61.160 171.481  1.00 31.15           O
ATOM     68  CB  ASN A 211     -78.447 -58.219 170.446  1.00 23.02           C
ATOM     69  CG  ASN A 211     -79.610 -58.062 169.481  1.00 25.73           C
ATOM     70  OD1 ASN A 211     -79.906 -56.961 169.021  1.00 24.92           O
ATOM     71  ND2 ASN A 211     -80.274 -59.168 169.169  1.00 29.05           N
TER      72      ASN A 211
ATOM     73  N   ASP A 236     -68.579 -54.834 173.012  1.00 23.33           N
ATOM     74  CA  ASP A 236     -69.315 -54.086 172.010  1.00 21.44           C
ATOM     75  C   ASP A 236     -70.453 -53.371 172.716  1.00 21.05           C
ATOM     76  O   ASP A 236     -71.577 -53.864 172.764  1.00 24.54           O
ATOM     77  CB  ASP A 236     -69.873 -55.025 170.948  1.00 19.59           C
ATOM     78  CG  ASP A 236     -70.585 -54.284 169.839  1.00 24.38           C
ATOM     79  OD1 ASP A 236     -71.190 -53.229 170.125  1.00 18.89           O
ATOM     80  OD2 ASP A 236     -70.537 -54.754 168.682  1.00 30.07           O
TER      81      ASP A 236
ATOM     82  N   THR A 238     -72.351 -51.203 171.886  1.00 19.92           N
ATOM     83  CA  THR A 238     -73.237 -50.516 170.960  1.00 22.73           C
ATOM     84  C   THR A 238     -74.528 -50.111 171.658  1.00 19.71           C
ATOM     85  O   THR A 238     -74.863 -48.932 171.725  1.00 22.60           O
ATOM     86  CB  THR A 238     -73.592 -51.403 169.751  1.00 26.08           C
ATOM     87  OG1 THR A 238     -72.470 -51.475 168.863  1.00 26.62           O
ATOM     88  CG2 THR A 238     -74.788 -50.826 169.000  1.00 21.82           C
ATOM     89  N   PHE A 239     -75.241 -51.099 172.182  1.00 17.15           N
ATOM     90  CA  PHE A 239     -76.505 -50.863 172.866  1.00 15.70           C
ATOM     91  C   PHE A 239     -76.382 -49.918 174.049  1.00 13.12           C
ATOM     92  O   PHE A 239     -77.324 -49.208 174.383  1.00 17.43           O
ATOM     93  CB  PHE A 239     -77.079 -52.184 173.360  1.00 19.12           C
ATOM     94  CG  PHE A 239     -77.979 -52.855 172.379  1.00 18.43           C
ATOM     95  CD1 PHE A 239     -79.134 -52.225 171.936  1.00 18.83           C
ATOM     96  CD2 PHE A 239     -77.675 -54.120 171.898  1.00 20.08           C
ATOM     97  CE1 PHE A 239     -79.978 -52.847 171.023  1.00 20.15           C
ATOM     98  CE2 PHE A 239     -78.510 -54.751 170.985  1.00 24.42           C
ATOM     99  CZ  PHE A 239     -79.665 -54.113 170.546  1.00 21.58           C
TER     100      PHE A 239
ATOM    101  N   SER A 258     -71.354 -49.576 166.964  1.00  8.65           N
ATOM    102  CA  SER A 258     -71.781 -49.422 165.591  1.00  8.22           C
ATOM    103  C   SER A 258     -72.393 -48.031 165.567  1.00  8.43           C
ATOM    104  O   SER A 258     -73.592 -47.869 165.798  1.00  7.58           O
ATOM    105  CB  SER A 258     -72.843 -50.457 165.238  1.00 19.56           C
ATOM    106  OG  SER A 258     -73.661 -50.003 164.171  1.00 25.99           O
TER     107      SER A 258
ATOM    108  N   THR A 260     -73.446 -46.528 163.578  1.00 11.78           N
ATOM    109  CA  THR A 260     -74.588 -46.567 162.686  1.00 10.59           C
ATOM    110  C   THR A 260     -75.866 -46.359 163.482  1.00 12.64           C
ATOM    111  O   THR A 260     -76.835 -45.795 162.977  1.00 13.34           O
ATOM    112  CB  THR A 260     -74.687 -47.934 161.997  1.00 10.28           C
ATOM    113  OG1 THR A 260     -73.447 -48.229 161.346  1.00 17.51           O
ATOM    114  CG2 THR A 260     -75.817 -47.942 160.983  1.00 11.38           C
ATOM    115  N   LYS A 261     -75.853 -46.804 164.736  1.00 14.95           N
ATOM    116  CA  LYS A 261     -77.030 -46.722 165.593  1.00 17.98           C
ATOM    117  C   LYS A 261     -77.254 -45.471 166.441  1.00 14.71           C
ATOM    118  O   LYS A 261     -78.009 -44.581 166.057  1.00 11.13           O
ATOM    119  CB  LYS A 261     -77.074 -47.952 166.501  1.00 19.11           C
ATOM    120  CG  LYS A 261     -76.613 -49.228 165.823  1.00 23.58           C
ATOM    121  CD  LYS A 261     -77.783 -50.006 165.242  1.00 28.22           C
ATOM    122  CE  LYS A 261     -77.308 -51.030 164.215  1.00 37.07           C
ATOM    123  NZ  LYS A 261     -76.208 -51.869 164.774  1.00 37.64           N
TER     124      LYS A 261
ATOM    125  N   LEU A 270     -73.772 -45.178 157.970  1.00  9.20           N
ATOM    126  CA  LEU A 270     -73.160 -46.370 158.533  1.00  9.20           C
ATOM    127  C   LEU A 270     -71.723 -46.053 158.921  1.00 11.60           C
ATOM    128  O   LEU A 270     -71.027 -45.318 158.217  1.00 11.79           O
ATOM    129  CB  LEU A 270     -73.156 -47.512 157.515  1.00  5.34           C
ATOM    130  CG  LEU A 270     -74.464 -48.002 156.894  1.00  7.30           C
ATOM    131  CD1 LEU A 270     -74.389 -49.506 156.762  1.00  7.81           C
ATOM    132  CD2 LEU A 270     -75.662 -47.598 157.735  1.00 10.22           C
ATOM    133  N   ALA A 271     -71.282 -46.617 160.040  1.00 10.27           N
ATOM    134  CA  ALA A 271     -69.928 -46.404 160.520  1.00 11.69           C
ATOM    135  C   ALA A 271     -69.683 -47.210 161.782  1.00 17.96           C
ATOM    136  O   ALA A 271     -70.580 -47.374 162.614  1.00 20.12           O
ATOM    137  CB  ALA A 271     -69.698 -44.935 160.797  1.00  5.37           C
ATOM    138  N   GLY A 272     -68.464 -47.722 161.908  1.00 22.37           N
ATOM    139  CA  GLY A 272     -68.095 -48.495 163.078  1.00 22.54           C
ATOM    140  C   GLY A 272     -66.887 -47.833 163.705  1.00 22.92           C
ATOM    141  O   GLY A 272     -66.199 -47.054 163.040  1.00 27.46           O
TER     142      GLY A 272
ATOM    143  N   PHE A 389     -81.390 -49.597 164.848  1.00 20.98           N
ATOM    144  CA  PHE A 389     -82.008 -48.997 166.025  1.00 17.98           C
ATOM    145  C   PHE A 389     -81.140 -47.856 166.537  1.00 20.24           C
ATOM    146  O   PHE A 389     -79.991 -47.705 166.125  1.00 23.02           O
ATOM    147  CB  PHE A 389     -82.122 -50.041 167.124  1.00 11.52           C
ATOM    148  CG  PHE A 389     -80.810 -50.678 167.478  1.00 12.64           C
ATOM    149  CD1 PHE A 389     -79.977 -50.102 168.429  1.00 13.71           C
ATOM    150  CD2 PHE A 389     -80.400 -51.850 166.854  1.00 15.64           C
ATOM    151  CE1 PHE A 389     -78.753 -50.687 168.752  1.00 14.68           C
ATOM    152  CE2 PHE A 389     -79.180 -52.442 167.170  1.00 12.80           C
ATOM    153  CZ  PHE A 389     -78.356 -51.859 168.122  1.00 12.06           C
TER     154      PHE A 389
ATOM    155  N   TYR C 108     -81.074 -53.815 154.618  1.00 71.93           N
ATOM    156  CA  TYR C 108     -80.157 -53.003 155.410  1.00 73.05           C
ATOM    157  C   TYR C 108     -79.241 -52.186 154.506  1.00 71.32           C
ATOM    158  O   TYR C 108     -78.932 -52.595 153.387  1.00 68.57           O
ATOM    159  CB  TYR C 108     -79.311 -53.891 156.324  1.00 77.12           C
ATOM    160  CG  TYR C 108     -78.734 -53.161 157.518  1.00 81.28           C
ATOM    161  CD1 TYR C 108     -79.549 -52.773 158.584  1.00 82.81           C
ATOM    162  CD2 TYR C 108     -77.371 -52.868 157.591  1.00 79.87           C
ATOM    163  CE1 TYR C 108     -79.022 -52.114 159.693  1.00 81.73           C
ATOM    164  CE2 TYR C 108     -76.834 -52.209 158.696  1.00 81.14           C
ATOM    165  CZ  TYR C 108     -77.664 -51.837 159.742  1.00 81.96           C
ATOM    166  OH  TYR C 108     -77.137 -51.199 160.842  1.00 82.10           O
TER     167      TYR C 108
ATOM    168  N   ARG C 110     -76.232 -51.868 154.529  1.00 69.54           N
ATOM    169  CA  ARG C 110     -75.010 -52.596 154.204  1.00 69.82           C
ATOM    170  C   ARG C 110     -75.264 -53.598 153.085  1.00 71.87           C
ATOM    171  O   ARG C 110     -74.326 -54.103 152.466  1.00 71.54           O
ATOM    172  CB  ARG C 110     -74.488 -53.330 155.441  1.00 66.90           C
ATOM    173  CG  ARG C 110     -73.025 -53.736 155.348  1.00 65.86           C
ATOM    174  CD  ARG C 110     -72.608 -54.567 156.549  1.00 65.66           C
ATOM    175  NE  ARG C 110     -73.298 -54.155 157.769  1.00 65.88           N
ATOM    176  CZ  ARG C 110     -74.217 -54.886 158.394  1.00 67.83           C
ATOM    177  NH1 ARG C 110     -74.565 -56.076 157.918  1.00 64.91           N
ATOM    178  NH2 ARG C 110     -74.785 -54.426 159.500  1.00 68.66           N
TER     179      ARG C 110
CONECT  123  122  186
CONECT  181  180  182  183
CONECT  182  181
CONECT  183  181  184  185
CONECT  185  183  186  187
CONECT  186  123  185
CONECT  187  185  188  189
CONECT  189  187  190
CONECT  188  180  187
CONECT  180  181  188
CONECT  192  191
CONECT  193  191
CONECT  184  183
CONECT  194  191
CONECT  190  189  191
CONECT  191  190  192  193  194
END
