# Supplementary material for: Scaffold repositioning of spiro-acridine derivatives as fungi chitinase inhibitor by target fishing and in vitro studies
Source: Sci Rep. 2023 May 5;13:7320. doi: 10.1038/s41598-023-33279-9 (PMC10163251; doi:10.1038/s41598-023-33279-9)
Supplement: Supplementary file 2 — Supplementary Information 2. [file 41598_2023_33279_MOESM2_ESM.zip › PDBQT_TARGETS_ALL/1j15_BEN.pdb]

HEADER    HYDROLASE                               30-NOV-02   1J15              
TITLE     BENZAMIDINE IN COMPLEX WITH RAT TRYPSIN MUTANT X99/175/190RT          
COMPND    MOL_ID: 1;                                                            
COMPND   2 MOLECULE: TRYPSIN II, ANIONIC;                                       
COMPND   3 CHAIN: A;                                                            
COMPND   4 SYNONYM: TRYPSINOGEN, BETA-TRYPSIN, PRETRYPSINOGEN II;               
COMPND   5 EC: 3.4.21.4;                                                        
COMPND   6 ENGINEERED: YES;                                                     
COMPND   7 MUTATION: YES                                                        
SOURCE    MOL_ID: 1;                                                            
SOURCE   2 ORGANISM_SCIENTIFIC: RATTUS NORVEGICUS;                              
SOURCE   3 ORGANISM_COMMON: NORWAY RAT;                                         
SOURCE   4 ORGANISM_TAXID: 10116;                                               
SOURCE   5 TISSUE: PANCREAS;                                                    
SOURCE   6 EXPRESSION_SYSTEM: SACCHAROMYCES CEREVISIAE;                         
SOURCE   7 EXPRESSION_SYSTEM_COMMON: BAKER'S YEAST;                             
SOURCE   8 EXPRESSION_SYSTEM_TAXID: 4932;                                       
SOURCE   9 EXPRESSION_SYSTEM_VECTOR_TYPE: PLASMID;                              
SOURCE  10 EXPRESSION_SYSTEM_PLASMID: PYT                                       
KEYWDS    SERINE PROTEASE, HYDROLASE, SERINE PROTEINASE                         
EXPDTA    X-RAY DIFFRACTION                                                     
AUTHOR    M.T.STUBBS                                                            
REVDAT   3   24-FEB-09 1J15    1       VERSN                                    
REVDAT   2   11-FEB-03 1J15    1       JRNL                                     
REVDAT   1   23-DEC-02 1J15    0                                                
JRNL        AUTH   S.REYDA,C.SOHN,G.KLEBE,K.RALL,D.ULLMANN,                     
JRNL        AUTH 2 H.D.JAKUBKE,M.T.STUBBS                                       
JRNL        TITL   RECONSTRUCTING THE BINDING SITE OF FACTOR XA IN              
JRNL        TITL 2 TRYPSIN REVEALS LIGAND-INDUCED STRUCTURAL                    
JRNL        TITL 3 PLASTICITY                                                   
JRNL        REF    J.MOL.BIOL.                   V. 325   963 2003              
JRNL        REFN                   ISSN 0022-2836                               
JRNL        PMID   12527302                                                     
JRNL        DOI    10.1016/S0022-2836(02)01337-2                                
REMARK   1                                                                      
REMARK   1 REFERENCE 1                                                          
REMARK   1  AUTH   M.T.STUBBS,S.REYDA,F.DULLWEBER,M.MOELLER,G.KLEBE,            
REMARK   1  AUTH 2 D.DORSCH,W.W.K.R.MEDERSKI,H.WURZIGER                         
REMARK   1  TITL   PH-DEPENDENT BINDING MODES OBSERVED IN TRYPSIN               
REMARK   1  TITL 2 CRYSTALS: LESSONS FOR STRUCTURE-BASED DRUG DESIGN            
REMARK   1  REF    CHEMBIOCHEM                   V.   3   246 2002              
REMARK   1  REFN                   ISSN 1439-4227                               
REMARK   1  DOI    10.1002/1439-7633(20020301)3:2/3<246::AID-CBIC246>3          
REMARK   1  DOI  2 .0.CO;2-#                                                    
REMARK   1 REFERENCE 2                                                          
REMARK   1  AUTH   M.RENATUS,W.BODE,R.HUBER,J.STUERZEBECHER,M.T.STUBBS          
REMARK   1  TITL   STRUCTURAL AND FUNCTIONAL ANALYSES OF                        
REMARK   1  TITL 2 BENZAMIDINE-BASED INHIBITORS IN COMPLEX WITH                 
REMARK   1  TITL 3 TRYPSIN: IMPLICATIONS FOR THE INHIBITION OF FACTOR           
REMARK   1  TITL 4 XA, TPA, AND UROKINAS                                        
REMARK   1  REF    J.MED.CHEM.                   V.  41  5445 1998              
REMARK   1  REFN                   ISSN 0022-2623                               
REMARK   1  DOI    10.1021/JM981068G                                            
REMARK   1 REFERENCE 3                                                          
REMARK   1  AUTH   M.T.STUBBS                                                   
REMARK   1  TITL   STRUCTURAL ASPECTS OF FACTOR XA INHIBITION                   
REMARK   1  REF    CURR.PHARM.DES.               V.   2   543 1996              
REMARK   1  REFN                   ISSN 1381-6128                               
REMARK   1 REFERENCE 4                                                          
REMARK   1  AUTH   M.T.STUBBS,R.HUBER,W.BODE                                    
REMARK   1  TITL   CRYSTAL STRUCTURES OF FACTOR XA SPECIFIC                     
REMARK   1  TITL 2 INHIBITORS IN COMPLEX WITH TRYPSIN: STRUCTURAL               
REMARK   1  TITL 3 GROUNDS FOR INHIBITION OF FACTOR XA AND                      
REMARK   1  TITL 4 SELECTIVITY AGAINST THROMBIN                                 
REMARK   1  REF    FEBS LETT.                    V. 375   103 1995              
REMARK   1  REFN                   ISSN 0014-5793                               
REMARK   1  DOI    10.1016/0014-5793(95)01190-P                                 
REMARK   2                                                                      
REMARK   2 RESOLUTION.    2.00 ANGSTROMS.                                       
REMARK   3                                                                      
REMARK   3 REFINEMENT.                                                          
REMARK   3   PROGRAM     : X-PLOR                                               
REMARK   3   AUTHORS     : BRUNGER                                              
REMARK   3                                                                      
REMARK   3  DATA USED IN REFINEMENT.                                            
REMARK   3   RESOLUTION RANGE HIGH (ANGSTROMS) : 2.00                           
REMARK   3   RESOLUTION RANGE LOW  (ANGSTROMS) : 10.00                          
REMARK   3   DATA CUTOFF            (SIGMA(F)) : 0.000                          
REMARK   3   DATA CUTOFF HIGH         (ABS(F)) : NULL                           
REMARK   3   DATA CUTOFF LOW          (ABS(F)) : NULL                           
REMARK   3   COMPLETENESS (WORKING+TEST)   (%) : NULL                           
REMARK   3   NUMBER OF REFLECTIONS             : 21715                          
REMARK   3                                                                      
REMARK   3  FIT TO DATA USED IN REFINEMENT.                                     
REMARK   3   CROSS-VALIDATION METHOD          : NULL                            
REMARK   3   FREE R VALUE TEST SET SELECTION  : NULL                            
REMARK   3   R VALUE            (WORKING SET) : 0.173                           
REMARK   3   FREE R VALUE                     : NULL                            
REMARK   3   FREE R VALUE TEST SET SIZE   (%) : NULL                            
REMARK   3   FREE R VALUE TEST SET COUNT      : NULL                            
REMARK   3   ESTIMATED ERROR OF FREE R VALUE  : NULL                            
REMARK   3                                                                      
REMARK   3  FIT IN THE HIGHEST RESOLUTION BIN.                                  
REMARK   3   TOTAL NUMBER OF BINS USED           : NULL                         
REMARK   3   BIN RESOLUTION RANGE HIGH       (A) : NULL                         
REMARK   3   BIN RESOLUTION RANGE LOW        (A) : NULL                         
REMARK   3   BIN COMPLETENESS (WORKING+TEST) (%) : NULL                         
REMARK   3   REFLECTIONS IN BIN    (WORKING SET) : NULL                         
REMARK   3   BIN R VALUE           (WORKING SET) : NULL                         
REMARK   3   BIN FREE R VALUE                    : NULL                         
REMARK   3   BIN FREE R VALUE TEST SET SIZE  (%) : NULL                         
REMARK   3   BIN FREE R VALUE TEST SET COUNT     : NULL                         
REMARK   3   ESTIMATED ERROR OF BIN FREE R VALUE : NULL                         
REMARK   3                                                                      
REMARK   3  NUMBER OF NON-HYDROGEN ATOMS USED IN REFINEMENT.                    
REMARK   3   PROTEIN ATOMS            : 1742                                    
REMARK   3   NUCLEIC ACID ATOMS       : 0                                       
REMARK   3   HETEROGEN ATOMS          : 33                                      
REMARK   3   SOLVENT ATOMS            : 152                                     
REMARK   3                                                                      
REMARK   3  B VALUES.                                                           
REMARK   3   FROM WILSON PLOT           (A**2) : NULL                           
REMARK   3   MEAN B VALUE      (OVERALL, A**2) : NULL                           
REMARK   3   OVERALL ANISOTROPIC B VALUE.                                       
REMARK   3    B11 (A**2) : NULL                                                 
REMARK   3    B22 (A**2) : NULL                                                 
REMARK   3    B33 (A**2) : NULL                                                 
REMARK   3    B12 (A**2) : NULL                                                 
REMARK   3    B13 (A**2) : NULL                                                 
REMARK   3    B23 (A**2) : NULL                                                 
REMARK   3                                                                      
REMARK   3  ESTIMATED COORDINATE ERROR.                                         
REMARK   3   ESD FROM LUZZATI PLOT        (A) : NULL                            
REMARK   3   ESD FROM SIGMAA              (A) : NULL                            
REMARK   3   LOW RESOLUTION CUTOFF        (A) : NULL                            
REMARK   3                                                                      
REMARK   3  CROSS-VALIDATED ESTIMATED COORDINATE ERROR.                         
REMARK   3   ESD FROM C-V LUZZATI PLOT    (A) : NULL                            
REMARK   3   ESD FROM C-V SIGMAA          (A) : NULL                            
REMARK   3                                                                      
REMARK   3  RMS DEVIATIONS FROM IDEAL VALUES.                                   
REMARK   3   BOND LENGTHS                 (A) : NULL                            
REMARK   3   BOND ANGLES            (DEGREES) : NULL                            
REMARK   3   DIHEDRAL ANGLES        (DEGREES) : NULL                            
REMARK   3   IMPROPER ANGLES        (DEGREES) : NULL                            
REMARK   3                                                                      
REMARK   3  ISOTROPIC THERMAL MODEL : NULL                                      
REMARK   3                                                                      
REMARK   3  ISOTROPIC THERMAL FACTOR RESTRAINTS.    RMS    SIGMA                
REMARK   3   MAIN-CHAIN BOND              (A**2) : NULL  ; NULL                 
REMARK   3   MAIN-CHAIN ANGLE             (A**2) : NULL  ; NULL                 
REMARK   3   SIDE-CHAIN BOND              (A**2) : NULL  ; NULL                 
REMARK   3   SIDE-CHAIN ANGLE             (A**2) : NULL  ; NULL                 
REMARK   3                                                                      
REMARK   3  NCS MODEL : NULL                                                    
REMARK   3                                                                      
REMARK   3  NCS RESTRAINTS.                         RMS   SIGMA/WEIGHT          
REMARK   3   GROUP  1  POSITIONAL            (A) : NULL  ; NULL                 
REMARK   3   GROUP  1  B-FACTOR           (A**2) : NULL  ; NULL                 
REMARK   3                                                                      
REMARK   3  PARAMETER FILE  1  : NULL                                           
REMARK   3  TOPOLOGY FILE  1   : NULL                                           
REMARK   3                                                                      
REMARK   3  OTHER REFINEMENT REMARKS: NULL                                      
REMARK   4                                                                      
REMARK   4 1J15 COMPLIES WITH FORMAT V. 3.15, 01-DEC-08                         
REMARK 100                                                                      
REMARK 100 THIS ENTRY HAS BEEN PROCESSED BY PDBJ ON 10-DEC-02.                  
REMARK 100 THE RCSB ID CODE IS RCSB005499.                                      
REMARK 200                                                                      
REMARK 200 EXPERIMENTAL DETAILS                                                 
REMARK 200  EXPERIMENT TYPE                : X-RAY DIFFRACTION                  
REMARK 200  DATE OF DATA COLLECTION        : 08-FEB-00                          
REMARK 200  TEMPERATURE           (KELVIN) : 287                                
REMARK 200  PH                             : 7.0                                
REMARK 200  NUMBER OF CRYSTALS USED        : NULL                               
REMARK 200                                                                      
REMARK 200  SYNCHROTRON              (Y/N) : N                                  
REMARK 200  RADIATION SOURCE               : ROTATING ANODE                     
REMARK 200  BEAMLINE                       : NULL                               
REMARK 200  X-RAY GENERATOR MODEL          : RIGAKU RU300                       
REMARK 200  MONOCHROMATIC OR LAUE    (M/L) : M                                  
REMARK 200  WAVELENGTH OR RANGE        (A) : 1.5418                             
REMARK 200  MONOCHROMATOR                  : NI FILTER                          
REMARK 200  OPTICS                         : NULL                               
REMARK 200                                                                      
REMARK 200  DETECTOR TYPE                  : IMAGE PLATE                        
REMARK 200  DETECTOR MANUFACTURER          : RIGAKU RAXIS IV                    
REMARK 200  INTENSITY-INTEGRATION SOFTWARE : DENZO                              
REMARK 200  DATA SCALING SOFTWARE          : SCALEPACK                          
REMARK 200                                                                      
REMARK 200  NUMBER OF UNIQUE REFLECTIONS   : 21903                              
REMARK 200  RESOLUTION RANGE HIGH      (A) : 2.000                              
REMARK 200  RESOLUTION RANGE LOW       (A) : 33.330                             
REMARK 200  REJECTION CRITERIA  (SIGMA(I)) : NULL                               
REMARK 200                                                                      
REMARK 200 OVERALL.                                                             
REMARK 200  COMPLETENESS FOR RANGE     (%) : NULL                               
REMARK 200  DATA REDUNDANCY                : NULL                               
REMARK 200  R MERGE                    (I) : NULL                               
REMARK 200  R SYM                      (I) : NULL                               
REMARK 200  <I/SIGMA(I)> FOR THE DATA SET  : NULL                               
REMARK 200                                                                      
REMARK 200 IN THE HIGHEST RESOLUTION SHELL.                                     
REMARK 200  HIGHEST RESOLUTION SHELL, RANGE HIGH (A) : NULL                     
REMARK 200  HIGHEST RESOLUTION SHELL, RANGE LOW  (A) : NULL                     
REMARK 200  COMPLETENESS FOR SHELL     (%) : NULL                               
REMARK 200  DATA REDUNDANCY IN SHELL       : NULL                               
REMARK 200  R MERGE FOR SHELL          (I) : NULL                               
REMARK 200  R SYM FOR SHELL            (I) : NULL                               
REMARK 200  <I/SIGMA(I)> FOR SHELL         : NULL                               
REMARK 200                                                                      
REMARK 200 DIFFRACTION PROTOCOL: SINGLE WAVELENGTH                              
REMARK 200 METHOD USED TO DETERMINE THE STRUCTURE: NULL                         
REMARK 200 SOFTWARE USED: NULL                                                  
REMARK 200 STARTING MODEL: NULL                                                 
REMARK 200                                                                      
REMARK 200 REMARK: NULL                                                         
REMARK 280                                                                      
REMARK 280 CRYSTAL                                                              
REMARK 280 SOLVENT CONTENT, VS   (%): 60.20                                     
REMARK 280 MATTHEWS COEFFICIENT, VM (ANGSTROMS**3/DA): 3.11                     
REMARK 280                                                                      
REMARK 280 CRYSTALLIZATION CONDITIONS: PH 7.0                                   
REMARK 290                                                                      
REMARK 290 CRYSTALLOGRAPHIC SYMMETRY                                            
REMARK 290 SYMMETRY OPERATORS FOR SPACE GROUP: I 2 3                            
REMARK 290                                                                      
REMARK 290      SYMOP   SYMMETRY                                                
REMARK 290     NNNMMM   OPERATOR                                                
REMARK 290       1555   X,Y,Z                                                   
REMARK 290       2555   -X,-Y,Z                                                 
REMARK 290       3555   -X,Y,-Z                                                 
REMARK 290       4555   X,-Y,-Z                                                 
REMARK 290       5555   Z,X,Y                                                   
REMARK 290       6555   Z,-X,-Y                                                 
REMARK 290       7555   -Z,-X,Y                                                 
REMARK 290       8555   -Z,X,-Y                                                 
REMARK 290       9555   Y,Z,X                                                   
REMARK 290      10555   -Y,Z,-X                                                 
REMARK 290      11555   Y,-Z,-X                                                 
REMARK 290      12555   -Y,-Z,X                                                 
REMARK 290      13555   X+1/2,Y+1/2,Z+1/2                                       
REMARK 290      14555   -X+1/2,-Y+1/2,Z+1/2                                     
REMARK 290      15555   -X+1/2,Y+1/2,-Z+1/2                                     
REMARK 290      16555   X+1/2,-Y+1/2,-Z+1/2                                     
REMARK 290      17555   Z+1/2,X+1/2,Y+1/2                                       
REMARK 290      18555   Z+1/2,-X+1/2,-Y+1/2                                     
REMARK 290      19555   -Z+1/2,-X+1/2,Y+1/2                                     
REMARK 290      20555   -Z+1/2,X+1/2,-Y+1/2                                     
REMARK 290      21555   Y+1/2,Z+1/2,X+1/2                                       
REMARK 290      22555   -Y+1/2,Z+1/2,-X+1/2                                     
REMARK 290      23555   Y+1/2,-Z+1/2,-X+1/2                                     
REMARK 290      24555   -Y+1/2,-Z+1/2,X+1/2                                     
REMARK 290                                                                      
REMARK 290     WHERE NNN -> OPERATOR NUMBER                                     
REMARK 290           MMM -> TRANSLATION VECTOR                                  
REMARK 290                                                                      
REMARK 290 CRYSTALLOGRAPHIC SYMMETRY TRANSFORMATIONS                            
REMARK 290 THE FOLLOWING TRANSFORMATIONS OPERATE ON THE ATOM/HETATM             
REMARK 290 RECORDS IN THIS ENTRY TO PRODUCE CRYSTALLOGRAPHICALLY                
REMARK 290 RELATED MOLECULES.                                                   
REMARK 290   SMTRY1   1  1.000000  0.000000  0.000000        0.00000            
REMARK 290   SMTRY2   1  0.000000  1.000000  0.000000        0.00000            
REMARK 290   SMTRY3   1  0.000000  0.000000  1.000000        0.00000            
REMARK 290   SMTRY1   2 -1.000000  0.000000  0.000000        0.00000            
REMARK 290   SMTRY2   2  0.000000 -1.000000  0.000000        0.00000            
REMARK 290   SMTRY3   2  0.000000  0.000000  1.000000        0.00000            
REMARK 290   SMTRY1   3 -1.000000  0.000000  0.000000        0.00000            
REMARK 290   SMTRY2   3  0.000000  1.000000  0.000000        0.00000            
REMARK 290   SMTRY3   3  0.000000  0.000000 -1.000000        0.00000            
REMARK 290   SMTRY1   4  1.000000  0.000000  0.000000        0.00000            
REMARK 290   SMTRY2   4  0.000000 -1.000000  0.000000        0.00000            
REMARK 290   SMTRY3   4  0.000000  0.000000 -1.000000        0.00000            
REMARK 290   SMTRY1   5  0.000000  0.000000  1.000000        0.00000            
REMARK 290   SMTRY2   5  1.000000  0.000000  0.000000        0.00000            
REMARK 290   SMTRY3   5  0.000000  1.000000  0.000000        0.00000            
REMARK 290   SMTRY1   6  0.000000  0.000000  1.000000        0.00000            
REMARK 290   SMTRY2   6 -1.000000  0.000000  0.000000        0.00000            
REMARK 290   SMTRY3   6  0.000000 -1.000000  0.000000        0.00000            
REMARK 290   SMTRY1   7  0.000000  0.000000 -1.000000        0.00000            
REMARK 290   SMTRY2   7 -1.000000  0.000000  0.000000        0.00000            
REMARK 290   SMTRY3   7  0.000000  1.000000  0.000000        0.00000            
REMARK 290   SMTRY1   8  0.000000  0.000000 -1.000000        0.00000            
REMARK 290   SMTRY2   8  1.000000  0.000000  0.000000        0.00000            
REMARK 290   SMTRY3   8  0.000000 -1.000000  0.000000        0.00000            
REMARK 290   SMTRY1   9  0.000000  1.000000  0.000000        0.00000            
REMARK 290   SMTRY2   9  0.000000  0.000000  1.000000        0.00000            
REMARK 290   SMTRY3   9  1.000000  0.000000  0.000000        0.00000            
REMARK 290   SMTRY1  10  0.000000 -1.000000  0.000000        0.00000            
REMARK 290   SMTRY2  10  0.000000  0.000000  1.000000        0.00000            
REMARK 290   SMTRY3  10 -1.000000  0.000000  0.000000        0.00000            
REMARK 290   SMTRY1  11  0.000000  1.000000  0.000000        0.00000            
REMARK 290   SMTRY2  11  0.000000  0.000000 -1.000000        0.00000            
REMARK 290   SMTRY3  11 -1.000000  0.000000  0.000000        0.00000            
REMARK 290   SMTRY1  12  0.000000 -1.000000  0.000000        0.00000            
REMARK 290   SMTRY2  12  0.000000  0.000000 -1.000000        0.00000            
REMARK 290   SMTRY3  12  1.000000  0.000000  0.000000        0.00000            
REMARK 290   SMTRY1  13  1.000000  0.000000  0.000000       62.35000            
REMARK 290   SMTRY2  13  0.000000  1.000000  0.000000       62.35000            
REMARK 290   SMTRY3  13  0.000000  0.000000  1.000000       62.35000            
REMARK 290   SMTRY1  14 -1.000000  0.000000  0.000000       62.35000            
REMARK 290   SMTRY2  14  0.000000 -1.000000  0.000000       62.35000            
REMARK 290   SMTRY3  14  0.000000  0.000000  1.000000       62.35000            
REMARK 290   SMTRY1  15 -1.000000  0.000000  0.000000       62.35000            
REMARK 290   SMTRY2  15  0.000000  1.000000  0.000000       62.35000            
REMARK 290   SMTRY3  15  0.000000  0.000000 -1.000000       62.35000            
REMARK 290   SMTRY1  16  1.000000  0.000000  0.000000       62.35000            
REMARK 290   SMTRY2  16  0.000000 -1.000000  0.000000       62.35000            
REMARK 290   SMTRY3  16  0.000000  0.000000 -1.000000       62.35000            
REMARK 290   SMTRY1  17  0.000000  0.000000  1.000000       62.35000            
REMARK 290   SMTRY2  17  1.000000  0.000000  0.000000       62.35000            
REMARK 290   SMTRY3  17  0.000000  1.000000  0.000000       62.35000            
REMARK 290   SMTRY1  18  0.000000  0.000000  1.000000       62.35000            
REMARK 290   SMTRY2  18 -1.000000  0.000000  0.000000       62.35000            
REMARK 290   SMTRY3  18  0.000000 -1.000000  0.000000       62.35000            
REMARK 290   SMTRY1  19  0.000000  0.000000 -1.000000       62.35000            
REMARK 290   SMTRY2  19 -1.000000  0.000000  0.000000       62.35000            
REMARK 290   SMTRY3  19  0.000000  1.000000  0.000000       62.35000            
REMARK 290   SMTRY1  20  0.000000  0.000000 -1.000000       62.35000            
REMARK 290   SMTRY2  20  1.000000  0.000000  0.000000       62.35000            
REMARK 290   SMTRY3  20  0.000000 -1.000000  0.000000       62.35000            
REMARK 290   SMTRY1  21  0.000000  1.000000  0.000000       62.35000            
REMARK 290   SMTRY2  21  0.000000  0.000000  1.000000       62.35000            
REMARK 290   SMTRY3  21  1.000000  0.000000  0.000000       62.35000            
REMARK 290   SMTRY1  22  0.000000 -1.000000  0.000000       62.35000            
REMARK 290   SMTRY2  22  0.000000  0.000000  1.000000       62.35000            
REMARK 290   SMTRY3  22 -1.000000  0.000000  0.000000       62.35000            
REMARK 290   SMTRY1  23  0.000000  1.000000  0.000000       62.35000            
REMARK 290   SMTRY2  23  0.000000  0.000000 -1.000000       62.35000            
REMARK 290   SMTRY3  23 -1.000000  0.000000  0.000000       62.35000            
REMARK 290   SMTRY1  24  0.000000 -1.000000  0.000000       62.35000            
REMARK 290   SMTRY2  24  0.000000  0.000000 -1.000000       62.35000            
REMARK 290   SMTRY3  24  1.000000  0.000000  0.000000       62.35000            
REMARK 290                                                                      
REMARK 290 REMARK: NULL                                                         
REMARK 300                                                                      
REMARK 300 BIOMOLECULE: 1                                                       
REMARK 300 SEE REMARK 350 FOR THE AUTHOR PROVIDED AND/OR PROGRAM                
REMARK 300 GENERATED ASSEMBLY INFORMATION FOR THE STRUCTURE IN                  
REMARK 300 THIS ENTRY. THE REMARK MAY ALSO PROVIDE INFORMATION ON               
REMARK 300 BURIED SURFACE AREA.                                                 
REMARK 350                                                                      
REMARK 350 COORDINATES FOR A COMPLETE MULTIMER REPRESENTING THE KNOWN           
REMARK 350 BIOLOGICALLY SIGNIFICANT OLIGOMERIZATION STATE OF THE                
REMARK 350 MOLECULE CAN BE GENERATED BY APPLYING BIOMT TRANSFORMATIONS          
REMARK 350 GIVEN BELOW.  BOTH NON-CRYSTALLOGRAPHIC AND                          
REMARK 350 CRYSTALLOGRAPHIC OPERATIONS ARE GIVEN.                               
REMARK 350                                                                      
REMARK 350 BIOMOLECULE: 1                                                       
REMARK 350 AUTHOR DETERMINED BIOLOGICAL UNIT: MONOMERIC                         
REMARK 350 APPLY THE FOLLOWING TO CHAINS: A                                     
REMARK 350   BIOMT1   1  1.000000  0.000000  0.000000        0.00000            
REMARK 350   BIOMT2   1  0.000000  1.000000  0.000000        0.00000            
REMARK 350   BIOMT3   1  0.000000  0.000000  1.000000        0.00000            
REMARK 375                                                                      
REMARK 375 SPECIAL POSITION                                                     
REMARK 375 THE FOLLOWING ATOMS ARE FOUND TO BE WITHIN 0.15 ANGSTROMS            
REMARK 375 OF A SYMMETRY RELATED ATOM AND ARE ASSUMED TO BE ON SPECIAL          
REMARK 375 POSITIONS.                                                           
REMARK 375                                                                      
REMARK 375 ATOM RES CSSEQI                                                      
REMARK 375 C4   BEN A   2  LIES ON A SPECIAL POSITION.                          
REMARK 480                                                                      
REMARK 480 ZERO OCCUPANCY ATOM                                                  
REMARK 480 THE FOLLOWING RESIDUES HAVE ATOMS MODELED WITH ZERO                  
REMARK 480 OCCUPANCY. THE LOCATION AND PROPERTIES OF THESE ATOMS                
REMARK 480 MAY NOT BE RELIABLE. (M=MODEL NUMBER; RES=RESIDUE NAME;              
REMARK 480 C=CHAIN IDENTIFIER; SSEQ=SEQUENCE NUMBER; I=INSERTION CODE):         
REMARK 480   M RES C SSEQI ATOMS                                                
REMARK 480     ARG A   96   CD    NE    CZ    NH1   NH2                         
REMARK 480     LYS A  113   CD    CE    NZ                                      
REMARK 480     GLN A  165   CG    CD    OE1   NE2                               
REMARK 480     ASP A  178   CG    OD1   OD2                                     
REMARK 500                                                                      
REMARK 500 GEOMETRY AND STEREOCHEMISTRY                                         
REMARK 500 SUBTOPIC: TORSION ANGLES                                             
REMARK 500                                                                      
REMARK 500 TORSION ANGLES OUTSIDE THE EXPECTED RAMACHANDRAN REGIONS:            
REMARK 500 (M=MODEL NUMBER; RES=RESIDUE NAME; C=CHAIN IDENTIFIER;               
REMARK 500 SSEQ=SEQUENCE NUMBER; I=INSERTION CODE).                             
REMARK 500                                                                      
REMARK 500 STANDARD TABLE:                                                      
REMARK 500 FORMAT:(10X,I3,1X,A3,1X,A1,I4,A1,4X,F7.2,3X,F7.2)                    
REMARK 500                                                                      
REMARK 500 EXPECTED VALUES: GJ KLEYWEGT AND TA JONES (1996). PHI/PSI-           
REMARK 500 CHOLOGY: RAMACHANDRAN REVISITED. STRUCTURE 4, 1395 - 1400            
REMARK 500                                                                      
REMARK 500  M RES CSSEQI        PSI       PHI                                   
REMARK 500    ASP A  49       -8.40    -59.75                                   
REMARK 500    HIS A  71      -66.68   -130.62                                   
REMARK 500                                                                      
REMARK 500 REMARK: NULL                                                         
REMARK 620                                                                      
REMARK 620 METAL COORDINATION                                                   
REMARK 620  (M=MODEL NUMBER; RES=RESIDUE NAME; C=CHAIN IDENTIFIER;              
REMARK 620  SSEQ=SEQUENCE NUMBER; I=INSERTION CODE):                            
REMARK 620                                                                      
REMARK 620 COORDINATION ANGLES FOR:  M RES CSSEQI METAL                         
REMARK 620                              CA A 480  CA                            
REMARK 620 N RES CSSEQI ATOM                                                    
REMARK 620 1 ASN A  72   O                                                      
REMARK 620 2 VAL A  75   O    84.6                                              
REMARK 620 3 GLU A  77   OE1  82.6  93.5                                        
REMARK 620 4 GLU A  80   OE2 164.9  92.2  82.9                                  
REMARK 620 5 HOH A 261   O   101.9  93.8 171.8  93.0                            
REMARK 620 6 GLU A  70   OE1  86.9 169.8  91.1  97.5  82.3                      
REMARK 620 N                    1     2     3     4     5                       
REMARK 800                                                                      
REMARK 800 SITE                                                                 
REMARK 800 SITE_IDENTIFIER: AC1                                                 
REMARK 800 EVIDENCE_CODE: SOFTWARE                                              
REMARK 800 SITE_DESCRIPTION: BINDING SITE FOR RESIDUE CA A 480                  
REMARK 800 SITE_IDENTIFIER: AC2                                                 
REMARK 800 EVIDENCE_CODE: SOFTWARE                                              
REMARK 800 SITE_DESCRIPTION: BINDING SITE FOR RESIDUE SO4 A 600                 
REMARK 800 SITE_IDENTIFIER: AC3                                                 
REMARK 800 EVIDENCE_CODE: SOFTWARE                                              
REMARK 800 SITE_DESCRIPTION: BINDING SITE FOR RESIDUE BEN A 1                   
REMARK 800 SITE_IDENTIFIER: AC4                                                 
REMARK 800 EVIDENCE_CODE: SOFTWARE                                              
REMARK 800 SITE_DESCRIPTION: BINDING SITE FOR RESIDUE BEN A 2                   
REMARK 800 SITE_IDENTIFIER: AC5                                                 
REMARK 800 EVIDENCE_CODE: SOFTWARE                                              
REMARK 800 SITE_DESCRIPTION: BINDING SITE FOR RESIDUE BEN A 3                   
REMARK 900                                                                      
REMARK 900 RELATED ENTRIES                                                      
REMARK 900 RELATED ID: 1QL7   RELATED DB: PDB                                   
REMARK 900 RELATED ID: 1QL8   RELATED DB: PDB                                   
REMARK 900 RELATED ID: 1QL9   RELATED DB: PDB                                   
REMARK 900 RELATED ID: 1J14   RELATED DB: PDB                                   
REMARK 900 BENZAMIDINE IN COMPLEX WITH RAT TRYPSIN MUTANT X99RT                 
REMARK 900 RELATED ID: 1J16   RELATED DB: PDB                                   
REMARK 900 BENZAMIDINE IN COMPLEX WITH RAT TRYPSIN MUTANT X99/175/              
REMARK 900 190RT AT 100K                                                        
REMARK 900 RELATED ID: 1J17   RELATED DB: PDB                                   
REMARK 900 FACTOR XA SPECIFIC INHIBITOR IN COMPLEX WITH RAT TRYPSIN             
REMARK 900 MUTANT X99/175/190RT                                                 
DBREF  1J15 A   16   245  UNP    P00763   TRY2_RAT        24    246             
SEQADV 1J15 GLU A   97  UNP  P00763    LYS   102 ENGINEERED                     
SEQADV 1J15 TYR A   99  UNP  P00763    LEU   104 ENGINEERED                     
SEQADV 1J15 SER A  172  UNP  P00763    TYR   175 ENGINEERED                     
SEQADV 1J15 SER A  173  UNP  P00763    PRO   176 ENGINEERED                     
SEQADV 1J15 PHE A  174  UNP  P00763    GLY   177 ENGINEERED                     
SEQADV 1J15 ILE A  175  UNP  P00763    LYS   178 ENGINEERED                     
SEQADV 1J15 ALA A  190  UNP  P00763    SER   195 ENGINEERED                     
SEQRES   1 A  223  ILE VAL GLY GLY TYR THR CYS GLN GLU ASN SER VAL PRO          
SEQRES   2 A  223  TYR GLN VAL SER LEU ASN SER GLY TYR HIS PHE CYS GLY          
SEQRES   3 A  223  GLY SER LEU ILE ASN ASP GLN TRP VAL VAL SER ALA ALA          
SEQRES   4 A  223  HIS CYS TYR LYS SER ARG ILE GLN VAL ARG LEU GLY GLU          
SEQRES   5 A  223  HIS ASN ILE ASN VAL LEU GLU GLY ASN GLU GLN PHE VAL          
SEQRES   6 A  223  ASN ALA ALA LYS ILE ILE LYS HIS PRO ASN PHE ASP ARG          
SEQRES   7 A  223  GLU THR TYR ASN ASN ASP ILE MET LEU ILE LYS LEU SER          
SEQRES   8 A  223  SER PRO VAL LYS LEU ASN ALA ARG VAL ALA THR VAL ALA          
SEQRES   9 A  223  LEU PRO SER SER CYS ALA PRO ALA GLY THR GLN CYS LEU          
SEQRES  10 A  223  ILE SER GLY TRP GLY ASN THR LEU SER SER GLY VAL ASN          
SEQRES  11 A  223  GLU PRO ASP LEU LEU GLN CYS LEU ASP ALA PRO LEU LEU          
SEQRES  12 A  223  PRO GLN ALA ASP CYS GLU ALA SER SER SER PHE ILE ILE          
SEQRES  13 A  223  THR ASP ASN MET VAL CYS VAL GLY PHE LEU GLU GLY GLY          
SEQRES  14 A  223  LYS ASP ALA CYS GLN GLY ASP SER GLY GLY PRO VAL VAL          
SEQRES  15 A  223  CYS ASN GLY GLU LEU GLN GLY ILE VAL SER TRP GLY TYR          
SEQRES  16 A  223  GLY CYS ALA LEU PRO ASP ASN PRO GLY VAL TYR THR LYS          
SEQRES  17 A  223  VAL CYS ASN TYR VAL ASP TRP ILE GLN ASP THR ILE ALA          
SEQRES  18 A  223  ALA ASN                                                      
HET     CA  A 480       1                                                       
HET    SO4  A 600       5                                                       
HET    BEN  A   1       9                                                       
HET    BEN  A   2       9                                                       
HET    BEN  A   3       9                                                       
HETNAM      CA CALCIUM ION                                                      
HETNAM     SO4 SULFATE ION                                                      
HETNAM     BEN BENZAMIDINE                                                      
FORMUL   2   CA    CA 2+                                                        
FORMUL   3  SO4    O4 S 2-                                                      
FORMUL   4  BEN    3(C7 H8 N2)                                                  
FORMUL   7  HOH   *152(H2 O)                                                    
SHEET    1   1 1 VAL A 213  TRP A 215  0
SHEET    2   2 1 GLY A 226  TYR A 228  0
SSBOND   1 CYS A   22    CYS A  157                          1555   1555  2.03  
SSBOND   2 CYS A   42    CYS A   58                          1555   1555  2.03  
SSBOND   3 CYS A  128    CYS A  232                          1555   1555  2.03  
SSBOND   4 CYS A  136    CYS A  201                          1555   1555  2.02  
SSBOND   5 CYS A  168    CYS A  182                          1555   1555  2.03  
SSBOND   6 CYS A  191    CYS A  220                          1555   1555  2.02  
LINK        CA    CA A 480                 O   ASN A  72     1555   1555  2.31  
LINK        CA    CA A 480                 O   VAL A  75     1555   1555  2.21  
LINK        CA    CA A 480                 OE1 GLU A  77     1555   1555  2.70  
LINK        CA    CA A 480                 OE2 GLU A  80     1555   1555  2.37  
LINK        CA    CA A 480                 O   HOH A 261     1555   1555  2.23  
LINK        CA    CA A 480                 OE1 GLU A  70     1555   1555  2.35  
SITE     1 AC1  6 GLU A  70  ASN A  72  VAL A  75  GLU A  77                    
SITE     2 AC1  6 GLU A  80  HOH A 261                                          
SITE     1 AC2  7 BEN A   1  HIS A  57  GLN A 192  GLY A 193                    
SITE     2 AC2  7 SER A 195  HOH A 726  HOH A 727                               
SITE     1 AC3 10 ASP A 189  ALA A 190  CYS A 191  GLN A 192                    
SITE     2 AC3 10 SER A 195  GLY A 216  GLY A 219  GLY A 226                    
SITE     3 AC3 10 HOH A 502  SO4 A 600                                          
SITE     1 AC4  3 BEN A   3  ALA A 221  PRO A 222                               
SITE     1 AC5  5 BEN A   2  TYR A 217  LEU A 221A PRO A 222                    
SITE     2 AC5  5 ASN A 224                                                     
CRYST1  124.700  124.700  124.700  90.00  90.00  90.00 I 2 3        24          
ORIGX1      1.000000  0.000000  0.000000        0.00000                         
ORIGX2      0.000000  1.000000  0.000000        0.00000                         
ORIGX3      0.000000  0.000000  1.000000        0.00000                         
SCALE1      0.008019  0.000000  0.000000        0.00000                         
SCALE2      0.000000  0.008019  0.000000        0.00000                         
SCALE3      0.000000  0.000000  0.008019        0.00000                         
ATOM      1  N   ASP A 189       2.649  55.159  50.762  1.00  9.47           N
ATOM      2  CA  ASP A 189       3.856  54.417  51.148  1.00 10.07           C
ATOM      3  C   ASP A 189       3.555  52.918  51.235  1.00 10.17           C
ATOM      4  O   ASP A 189       2.404  52.507  51.150  1.00 10.00           O
ATOM      5  CB  ASP A 189       4.258  54.911  52.559  1.00 10.55           C
ATOM      6  CG  ASP A 189       5.690  54.543  52.977  1.00 12.92           C
ATOM      7  OD1 ASP A 189       6.479  53.963  52.196  1.00 11.88           O
ATOM      8  OD2 ASP A 189       6.030  54.871  54.134  1.00 14.93           O
ATOM      9  N   ALA A 190       4.602  52.105  51.330  1.00  9.02           N
ATOM     10  CA  ALA A 190       4.439  50.675  51.549  1.00  8.94           C
ATOM     11  C   ALA A 190       4.330  50.600  53.090  1.00 10.16           C
ATOM     12  O   ALA A 190       4.544  51.602  53.785  1.00  9.45           O
ATOM     13  CB  ALA A 190       5.661  49.904  51.061  1.00  6.00           C
ATOM     14  N   CYS A 191       4.029  49.429  53.634  1.00  9.67           N
ATOM     15  CA  CYS A 191       3.899  49.302  55.080  1.00 10.77           C
ATOM     16  C   CYS A 191       4.081  47.836  55.457  1.00 10.97           C
ATOM     17  O   CYS A 191       4.337  47.005  54.580  1.00 10.95           O
ATOM     18  CB  CYS A 191       2.526  49.845  55.522  1.00  9.00           C
ATOM     19  SG  CYS A 191       2.353  50.226  57.300  1.00 11.50           S
ATOM     20  N   GLN A 192       3.986  47.527  56.748  1.00 12.43           N
ATOM     21  CA  GLN A 192       4.140  46.155  57.238  1.00 13.73           C
ATOM     22  C   GLN A 192       3.259  45.192  56.440  1.00 10.52           C
ATOM     23  O   GLN A 192       2.099  45.492  56.159  1.00 11.57           O
ATOM     24  CB  GLN A 192       3.801  46.070  58.740  1.00 19.18           C
ATOM     25  CG  GLN A 192       4.983  46.370  59.699  1.00 29.76           C
ATOM     26  CD  GLN A 192       5.306  47.868  59.898  1.00 32.08           C
ATOM     27  OE1 GLN A 192       4.483  48.754  59.635  1.00 32.06           O
ATOM     28  NE2 GLN A 192       6.499  48.141  60.409  1.00 35.35           N
TER      29      GLN A 192
ATOM     30  N   SER A 195       6.476  43.960  53.000  1.00  9.48           N
ATOM     31  CA  SER A 195       7.877  43.542  53.087  1.00 12.40           C
ATOM     32  C   SER A 195       8.235  42.373  52.177  1.00 10.87           C
ATOM     33  O   SER A 195       7.480  41.415  52.078  1.00 12.85           O
ATOM     34  CB  SER A 195       8.218  43.207  54.538  1.00 13.66           C
ATOM     35  OG  SER A 195       8.204  44.389  55.307  1.00 18.24           O
TER      36      SER A 195
ATOM     37  N   VAL A 213      10.765  45.791  49.150  1.00  8.47           N
ATOM     38  CA  VAL A 213      10.235  46.469  50.337  1.00  9.25           C
ATOM     39  C   VAL A 213      11.019  45.975  51.573  1.00 11.62           C
ATOM     40  O   VAL A 213      11.044  44.772  51.875  1.00 10.18           O
ATOM     41  CB  VAL A 213       8.721  46.201  50.520  1.00  8.55           C
ATOM     42  CG1 VAL A 213       8.197  46.948  51.743  1.00  6.00           C
ATOM     43  CG2 VAL A 213       7.944  46.608  49.257  1.00  7.40           C
ATOM     44  N   SER A 214      11.648  46.903  52.286  1.00  9.44           N
ATOM     45  CA  SER A 214      12.463  46.524  53.423  1.00 10.58           C
ATOM     46  C   SER A 214      12.051  47.095  54.781  1.00 12.11           C
ATOM     47  O   SER A 214      11.718  46.340  55.684  1.00 12.72           O
ATOM     48  CB  SER A 214      13.924  46.856  53.115  1.00  7.39           C
ATOM     49  OG  SER A 214      14.790  46.386  54.120  1.00  8.78           O
ATOM     50  N   TRP A 215      12.058  48.417  54.920  1.00 11.98           N
ATOM     51  CA  TRP A 215      11.703  49.045  56.186  1.00 10.86           C
ATOM     52  C   TRP A 215      11.350  50.518  56.018  1.00 12.12           C
ATOM     53  O   TRP A 215      11.305  51.037  54.904  1.00 11.79           O
ATOM     54  CB  TRP A 215      12.855  48.897  57.194  1.00 12.49           C
ATOM     55  CG  TRP A 215      14.168  49.561  56.790  1.00 13.96           C
ATOM     56  CD1 TRP A 215      15.122  49.056  55.948  1.00 13.07           C
ATOM     57  CD2 TRP A 215      14.660  50.843  57.224  1.00 15.66           C
ATOM     58  NE1 TRP A 215      16.163  49.943  55.823  1.00 12.52           N
ATOM     59  CE2 TRP A 215      15.910  51.044  56.600  1.00 13.78           C
ATOM     60  CE3 TRP A 215      14.157  51.843  58.075  1.00 18.22           C
ATOM     61  CZ2 TRP A 215      16.674  52.207  56.799  1.00 16.99           C
ATOM     62  CZ3 TRP A 215      14.917  53.005  58.273  1.00 16.57           C
ATOM     63  CH2 TRP A 215      16.163  53.172  57.634  1.00 17.00           C
ATOM     64  N   GLY A 216      11.066  51.180  57.133  1.00 12.48           N
ATOM     65  CA  GLY A 216      10.752  52.595  57.116  1.00 11.99           C
ATOM     66  C   GLY A 216      10.345  53.014  58.513  1.00 13.94           C
ATOM     67  O   GLY A 216      10.144  52.160  59.375  1.00 17.99           O
ATOM     68  N   TYR A 217      10.270  54.311  58.758  1.00 13.22           N
ATOM     69  CA  TYR A 217       9.840  54.828  60.052  1.00 14.13           C
ATOM     70  C   TYR A 217       8.349  55.111  59.894  1.00 12.74           C
ATOM     71  O   TYR A 217       7.957  56.010  59.144  1.00 13.38           O
ATOM     72  CB  TYR A 217      10.593  56.116  60.387  1.00 15.72           C
ATOM     73  CG  TYR A 217      10.052  56.865  61.588  1.00 18.50           C
ATOM     74  CD1 TYR A 217      10.439  56.525  62.886  1.00 20.43           C
ATOM     75  CD2 TYR A 217       9.169  57.931  61.423  1.00 18.75           C
ATOM     76  CE1 TYR A 217       9.961  57.232  63.987  1.00 22.83           C
ATOM     77  CE2 TYR A 217       8.689  58.641  62.509  1.00 23.38           C
ATOM     78  CZ  TYR A 217       9.088  58.292  63.787  1.00 23.54           C
ATOM     79  OH  TYR A 217       8.632  59.034  64.850  1.00 28.57           O
ATOM     80  N   GLY A 219       7.528  54.342  60.598  1.00 11.38           N
ATOM     81  CA  GLY A 219       6.092  54.491  60.493  1.00  9.94           C
ATOM     82  C   GLY A 219       5.659  54.101  59.092  1.00 10.98           C
ATOM     83  O   GLY A 219       6.361  53.344  58.414  1.00 11.58           O
ATOM     84  N   CYS A 220       4.507  54.601  58.658  1.00 10.83           N
ATOM     85  CA  CYS A 220       4.007  54.323  57.319  1.00 10.05           C
ATOM     86  C   CYS A 220       3.271  55.527  56.775  1.00 10.49           C
ATOM     87  O   CYS A 220       2.331  56.020  57.392  1.00  9.36           O
ATOM     88  CB  CYS A 220       3.061  53.127  57.314  1.00 10.39           C
ATOM     89  SG  CYS A 220       3.830  51.534  57.715  1.00 10.57           S
ATOM     90  N   ALA A 221       3.763  56.036  55.653  1.00 11.44           N
ATOM     91  CA  ALA A 221       3.158  57.169  54.970  1.00 11.33           C
ATOM     92  C   ALA A 221       3.261  58.493  55.722  1.00 11.13           C
ATOM     93  O   ALA A 221       2.473  59.409  55.482  1.00 10.65           O
ATOM     94  CB  ALA A 221       1.703  56.851  54.632  1.00  7.71           C
TER      95      ALA A 221
ATOM     96  N   GLY A 226       9.661  55.411  52.373  1.00 13.63           N
ATOM     97  CA  GLY A 226      10.036  54.027  52.612  1.00 10.63           C
ATOM     98  C   GLY A 226      11.440  53.712  52.134  1.00 12.03           C
ATOM     99  O   GLY A 226      11.951  54.354  51.207  1.00 11.29           O
ATOM    100  N   VAL A 227      12.058  52.714  52.754  1.00  9.82           N
ATOM    101  CA  VAL A 227      13.410  52.299  52.401  1.00 10.54           C
ATOM    102  C   VAL A 227      13.360  50.902  51.774  1.00 10.35           C
ATOM    103  O   VAL A 227      12.663  50.000  52.256  1.00 11.20           O
ATOM    104  CB  VAL A 227      14.342  52.343  53.632  1.00 11.43           C
ATOM    105  CG1 VAL A 227      15.792  52.095  53.218  1.00 11.66           C
ATOM    106  CG2 VAL A 227      14.211  53.695  54.333  1.00 11.24           C
ATOM    107  N   TYR A 228      14.057  50.752  50.658  1.00 12.08           N
ATOM    108  CA  TYR A 228      14.060  49.511  49.905  1.00 11.82           C
ATOM    109  C   TYR A 228      15.461  49.000  49.621  1.00 13.32           C
ATOM    110  O   TYR A 228      16.405  49.782  49.541  1.00 13.99           O
ATOM    111  CB  TYR A 228      13.343  49.748  48.573  1.00 11.72           C
ATOM    112  CG  TYR A 228      11.923  50.252  48.728  1.00 10.67           C
ATOM    113  CD1 TYR A 228      10.847  49.391  48.569  1.00  9.61           C
ATOM    114  CD2 TYR A 228      11.662  51.574  49.083  1.00  8.62           C
ATOM    115  CE1 TYR A 228       9.542  49.825  48.759  1.00  9.62           C
ATOM    116  CE2 TYR A 228      10.363  52.016  49.282  1.00  9.28           C
ATOM    117  CZ  TYR A 228       9.310  51.135  49.121  1.00  9.79           C
ATOM    118  OH  TYR A 228       8.021  51.550  49.331  1.00 10.83           O
TER     119      TYR A 228
HETATM  120  S   SO4 A 600       7.382  43.670  58.318  1.00 68.57           S
HETATM  121  O1  SO4 A 600       8.225  42.555  58.200  1.00 71.46           O
HETATM  122  O2  SO4 A 600       6.416  43.616  57.275  1.00 71.25           O
HETATM  123  O3  SO4 A 600       6.863  43.786  59.628  1.00 71.22           O
HETATM  124  O4  SO4 A 600       8.230  44.761  58.062  1.00 71.23           O
HETATM  134  O   HOH A 267       7.355  54.092  49.661  1.00 12.69           O
HETATM  135  O   HOH A 329       6.521  56.811  56.941  1.00 11.47           O
HETATM  136  O   HOH A 416       9.892  55.400  56.223  1.00 25.25           O
HETATM  137  O   HOH A 502       9.760  50.179  52.348  1.00 11.04           O
HETATM  138  O   HOH A 725      10.218  48.770  60.096  1.00 54.68           O
HETATM  139  O   HOH A 726      10.522  46.041  58.232  1.00 23.04           O
HETATM  140  O   HOH A 728       6.884  51.028  60.420  1.00 35.51           O
CONECT   19   18   89
CONECT   89   19   88
CONECT  121  120
CONECT  122  120
CONECT  123  120
CONECT  124  120
CONECT  120  121  122  123  124
CONECT  131  125  132  133
CONECT  125  126  130  131
CONECT  126  125  127
CONECT  127  126  128
CONECT  128  127  129
CONECT  129  128  130
CONECT  130  125  129
CONECT  132  131
CONECT  133  131
END
