# Supplementary material for: Scaffold repositioning of spiro-acridine derivatives as fungi chitinase inhibitor by target fishing and in vitro studies
Source: Sci Rep. 2023 May 5;13:7320. doi: 10.1038/s41598-023-33279-9 (PMC10163251; doi:10.1038/s41598-023-33279-9)
Supplement: Supplementary file 2 — Supplementary Information 2. [file 41598_2023_33279_MOESM2_ESM.zip › PDBQT_TARGETS_ALL/1jr1_MOA.pdb]

HEADER    OXIDOREDUCTASE                          09-AUG-01   1JR1              
TITLE     CRYSTAL STRUCTURE OF INOSINE MONOPHOSPHATE DEHYDROGENASE IN COMPLEX   
TITLE    2 WITH MYCOPHENOLIC ACID                                               
COMPND    MOL_ID: 1;                                                            
COMPND   2 MOLECULE: INOSINE-5'-MONOPHOSPHATE DEHYDROGENASE 2;                  
COMPND   3 CHAIN: A, B;                                                         
COMPND   4 SYNONYM: IMP DEHYDROGENASE 2, IMPDH-II, IMPD 2;                      
COMPND   5 EC: 1.1.1.205;                                                       
COMPND   6 ENGINEERED: YES                                                      
SOURCE    MOL_ID: 1;                                                            
SOURCE   2 ORGANISM_SCIENTIFIC: CRICETULUS GRISEUS;                             
SOURCE   3 ORGANISM_COMMON: CHINESE HAMSTER;                                    
SOURCE   4 ORGANISM_TAXID: 10029;                                               
SOURCE   5 EXPRESSION_SYSTEM: ESCHERICHIA COLI;                                 
SOURCE   6 EXPRESSION_SYSTEM_TAXID: 562                                         
KEYWDS    DEHYDROGENASE, IMPD, IMPDH, GUANINE NUCLEOTIDE SYNTHESIS,             
KEYWDS   2 MYCOPHENOLIC ACID, MPA, OXIDOREDUCTASE                               
EXPDTA    X-RAY DIFFRACTION                                                     
AUTHOR    M.D.SINTCHAK,M.A.FLEMING,O.FUTER,S.A.RAYBUCK,S.P.CHAMBERS,P.R.CARON,  
AUTHOR   2 M.A.MURCKO,K.P.WILSON                                                
REVDAT   5   04-OCT-17 1JR1    1       REMARK                                   
REVDAT   4   13-JUL-11 1JR1    1       VERSN                                    
REVDAT   3   24-FEB-09 1JR1    1       VERSN                                    
REVDAT   2   01-APR-03 1JR1    1       JRNL                                     
REVDAT   1   05-SEP-01 1JR1    0                                                
JRNL        AUTH   M.D.SINTCHAK,M.A.FLEMING,O.FUTER,S.A.RAYBUCK,S.P.CHAMBERS,   
JRNL        AUTH 2 P.R.CARON,M.A.MURCKO,K.P.WILSON                              
JRNL        TITL   STRUCTURE AND MECHANISM OF INOSINE MONOPHOSPHATE             
JRNL        TITL 2 DEHYDROGENASE IN COMPLEX WITH THE IMMUNOSUPPRESSANT          
JRNL        TITL 3 MYCOPHENOLIC ACID.                                           
JRNL        REF    CELL(CAMBRIDGE,MASS.)         V.  85   921 1996              
JRNL        REFN                   ISSN 0092-8674                               
JRNL        PMID   8681386                                                      
JRNL        DOI    10.1016/S0092-8674(00)81275-1                                
REMARK   2                                                                      
REMARK   2 RESOLUTION.    2.60 ANGSTROMS.                                       
REMARK   3                                                                      
REMARK   3 REFINEMENT.                                                          
REMARK   3   PROGRAM     : X-PLOR 3.851                                         
REMARK   3   AUTHORS     : BRUNGER                                              
REMARK   3                                                                      
REMARK   3  DATA USED IN REFINEMENT.                                            
REMARK   3   RESOLUTION RANGE HIGH (ANGSTROMS) : 2.60                           
REMARK   3   RESOLUTION RANGE LOW  (ANGSTROMS) : 8.00                           
REMARK   3   DATA CUTOFF            (SIGMA(F)) : 1.000                          
REMARK   3   DATA CUTOFF HIGH         (ABS(F)) : NULL                           
REMARK   3   DATA CUTOFF LOW          (ABS(F)) : NULL                           
REMARK   3   COMPLETENESS (WORKING+TEST)   (%) : NULL                           
REMARK   3   NUMBER OF REFLECTIONS             : 36069                          
REMARK   3                                                                      
REMARK   3  FIT TO DATA USED IN REFINEMENT.                                     
REMARK   3   CROSS-VALIDATION METHOD          : NULL                            
REMARK   3   FREE R VALUE TEST SET SELECTION  : RANDOM                          
REMARK   3   R VALUE            (WORKING SET) : 0.217                           
REMARK   3   FREE R VALUE                     : 0.285                           
REMARK   3   FREE R VALUE TEST SET SIZE   (%) : 10.000                          
REMARK   3   FREE R VALUE TEST SET COUNT      : 3617                            
REMARK   3   ESTIMATED ERROR OF FREE R VALUE  : NULL                            
REMARK   3                                                                      
REMARK   3  FIT IN THE HIGHEST RESOLUTION BIN.                                  
REMARK   3   TOTAL NUMBER OF BINS USED           : NULL                         
REMARK   3   BIN RESOLUTION RANGE HIGH       (A) : 2.60                         
REMARK   3   BIN RESOLUTION RANGE LOW        (A) : 2.71                         
REMARK   3   BIN COMPLETENESS (WORKING+TEST) (%) : NULL                         
REMARK   3   REFLECTIONS IN BIN    (WORKING SET) : NULL                         
REMARK   3   BIN R VALUE           (WORKING SET) : 0.2760                       
REMARK   3   BIN FREE R VALUE                    : 0.3170                       
REMARK   3   BIN FREE R VALUE TEST SET SIZE  (%) : 11.00                        
REMARK   3   BIN FREE R VALUE TEST SET COUNT     : 415                          
REMARK   3   ESTIMATED ERROR OF BIN FREE R VALUE : NULL                         
REMARK   3                                                                      
REMARK   3  NUMBER OF NON-HYDROGEN ATOMS USED IN REFINEMENT.                    
REMARK   3   PROTEIN ATOMS            : 6000                                    
REMARK   3   NUCLEIC ACID ATOMS       : 0                                       
REMARK   3   HETEROGEN ATOMS          : 94                                      
REMARK   3   SOLVENT ATOMS            : 202                                     
REMARK   3                                                                      
REMARK   3  B VALUES.                                                           
REMARK   3   FROM WILSON PLOT           (A**2) : NULL                           
REMARK   3   MEAN B VALUE      (OVERALL, A**2) : NULL                           
REMARK   3   OVERALL ANISOTROPIC B VALUE.                                       
REMARK   3    B11 (A**2) : NULL                                                 
REMARK   3    B22 (A**2) : NULL                                                 
REMARK   3    B33 (A**2) : NULL                                                 
REMARK   3    B12 (A**2) : NULL                                                 
REMARK   3    B13 (A**2) : NULL                                                 
REMARK   3    B23 (A**2) : NULL                                                 
REMARK   3                                                                      
REMARK   3  ESTIMATED COORDINATE ERROR.                                         
REMARK   3   ESD FROM LUZZATI PLOT        (A) : NULL                            
REMARK   3   ESD FROM SIGMAA              (A) : NULL                            
REMARK   3   LOW RESOLUTION CUTOFF        (A) : NULL                            
REMARK   3                                                                      
REMARK   3  CROSS-VALIDATED ESTIMATED COORDINATE ERROR.                         
REMARK   3   ESD FROM C-V LUZZATI PLOT    (A) : NULL                            
REMARK   3   ESD FROM C-V SIGMAA          (A) : NULL                            
REMARK   3                                                                      
REMARK   3  RMS DEVIATIONS FROM IDEAL VALUES.                                   
REMARK   3   BOND LENGTHS                 (A) : 0.007                           
REMARK   3   BOND ANGLES            (DEGREES) : 1.627                           
REMARK   3   DIHEDRAL ANGLES        (DEGREES) : NULL                            
REMARK   3   IMPROPER ANGLES        (DEGREES) : NULL                            
REMARK   3                                                                      
REMARK   3  ISOTROPIC THERMAL MODEL : NULL                                      
REMARK   3                                                                      
REMARK   3  ISOTROPIC THERMAL FACTOR RESTRAINTS.    RMS    SIGMA                
REMARK   3   MAIN-CHAIN BOND              (A**2) : NULL  ; NULL                 
REMARK   3   MAIN-CHAIN ANGLE             (A**2) : NULL  ; NULL                 
REMARK   3   SIDE-CHAIN BOND              (A**2) : NULL  ; NULL                 
REMARK   3   SIDE-CHAIN ANGLE             (A**2) : NULL  ; NULL                 
REMARK   3                                                                      
REMARK   3  NCS MODEL : NULL                                                    
REMARK   3                                                                      
REMARK   3  NCS RESTRAINTS.                         RMS   SIGMA/WEIGHT          
REMARK   3   GROUP  1  POSITIONAL            (A) : NULL  ; NULL                 
REMARK   3   GROUP  1  B-FACTOR           (A**2) : NULL  ; NULL                 
REMARK   3                                                                      
REMARK   3  PARAMETER FILE  1  : NULL                                           
REMARK   3  TOPOLOGY FILE  1   : NULL                                           
REMARK   3                                                                      
REMARK   3  OTHER REFINEMENT REMARKS: NULL                                      
REMARK   4                                                                      
REMARK   4 1JR1 COMPLIES WITH FORMAT V. 3.30, 13-JUL-11                         
REMARK 100                                                                      
REMARK 100 THIS ENTRY HAS BEEN PROCESSED BY RCSB ON 23-AUG-01.                  
REMARK 100 THE DEPOSITION ID IS D_1000014089.                                   
REMARK 200                                                                      
REMARK 200 EXPERIMENTAL DETAILS                                                 
REMARK 200  EXPERIMENT TYPE                : X-RAY DIFFRACTION                  
REMARK 200  DATE OF DATA COLLECTION        : 01-OCT-95                          
REMARK 200  TEMPERATURE           (KELVIN) : 100                                
REMARK 200  PH                             : 5.8                                
REMARK 200  NUMBER OF CRYSTALS USED        : 1                                  
REMARK 200                                                                      
REMARK 200  SYNCHROTRON              (Y/N) : N                                  
REMARK 200  RADIATION SOURCE               : ROTATING ANODE                     
REMARK 200  BEAMLINE                       : NULL                               
REMARK 200  X-RAY GENERATOR MODEL          : RIGAKU RU200                       
REMARK 200  MONOCHROMATIC OR LAUE    (M/L) : M                                  
REMARK 200  WAVELENGTH OR RANGE        (A) : 1.5418                             
REMARK 200  MONOCHROMATOR                  : YALE/MSC MIRRORS                   
REMARK 200  OPTICS                         : NULL                               
REMARK 200                                                                      
REMARK 200  DETECTOR TYPE                  : IMAGE PLATE                        
REMARK 200  DETECTOR MANUFACTURER          : RIGAKU RAXIS IIC                   
REMARK 200  INTENSITY-INTEGRATION SOFTWARE : R-AXIS                             
REMARK 200  DATA SCALING SOFTWARE          : R-AXIS                             
REMARK 200                                                                      
REMARK 200  NUMBER OF UNIQUE REFLECTIONS   : 37492                              
REMARK 200  RESOLUTION RANGE HIGH      (A) : 2.600                              
REMARK 200  RESOLUTION RANGE LOW       (A) : 30.000                             
REMARK 200  REJECTION CRITERIA  (SIGMA(I)) : 1.000                              
REMARK 200                                                                      
REMARK 200 OVERALL.                                                             
REMARK 200  COMPLETENESS FOR RANGE     (%) : 93.0                               
REMARK 200  DATA REDUNDANCY                : 3.300                              
REMARK 200  R MERGE                    (I) : NULL                               
REMARK 200  R SYM                      (I) : 5.20000                            
REMARK 200  <I/SIGMA(I)> FOR THE DATA SET  : NULL                               
REMARK 200                                                                      
REMARK 200 IN THE HIGHEST RESOLUTION SHELL.                                     
REMARK 200  HIGHEST RESOLUTION SHELL, RANGE HIGH (A) : 2.60                     
REMARK 200  HIGHEST RESOLUTION SHELL, RANGE LOW  (A) : 2.71                     
REMARK 200  COMPLETENESS FOR SHELL     (%) : 80.0                               
REMARK 200  DATA REDUNDANCY IN SHELL       : NULL                               
REMARK 200  R MERGE FOR SHELL          (I) : NULL                               
REMARK 200  R SYM FOR SHELL            (I) : NULL                               
REMARK 200  <I/SIGMA(I)> FOR SHELL         : NULL                               
REMARK 200                                                                      
REMARK 200 DIFFRACTION PROTOCOL: SINGLE WAVELENGTH                              
REMARK 200 METHOD USED TO DETERMINE THE STRUCTURE: MIR                          
REMARK 200 SOFTWARE USED: PHASES                                                
REMARK 200 STARTING MODEL: NULL                                                 
REMARK 200                                                                      
REMARK 200 REMARK: NULL                                                         
REMARK 280                                                                      
REMARK 280 CRYSTAL                                                              
REMARK 280 SOLVENT CONTENT, VS   (%): 59.43                                     
REMARK 280 MATTHEWS COEFFICIENT, VM (ANGSTROMS**3/DA): 3.03                     
REMARK 280                                                                      
REMARK 280 CRYSTALLIZATION CONDITIONS: PEG 6000, LICL, MES, 1-METHYL-2          
REMARK 280  -PYRROLIDINONE, 2-MERCAPTOETHANOL, PH 5.8, VAPOR DIFFUSION,         
REMARK 280  HANGING DROP, TEMPERATURE 298K                                      
REMARK 290                                                                      
REMARK 290 CRYSTALLOGRAPHIC SYMMETRY                                            
REMARK 290 SYMMETRY OPERATORS FOR SPACE GROUP: P 4                              
REMARK 290                                                                      
REMARK 290      SYMOP   SYMMETRY                                                
REMARK 290     NNNMMM   OPERATOR                                                
REMARK 290       1555   X,Y,Z                                                   
REMARK 290       2555   -X,-Y,Z                                                 
REMARK 290       3555   -Y,X,Z                                                  
REMARK 290       4555   Y,-X,Z                                                  
REMARK 290                                                                      
REMARK 290     WHERE NNN -> OPERATOR NUMBER                                     
REMARK 290           MMM -> TRANSLATION VECTOR                                  
REMARK 290                                                                      
REMARK 290 CRYSTALLOGRAPHIC SYMMETRY TRANSFORMATIONS                            
REMARK 290 THE FOLLOWING TRANSFORMATIONS OPERATE ON THE ATOM/HETATM             
REMARK 290 RECORDS IN THIS ENTRY TO PRODUCE CRYSTALLOGRAPHICALLY                
REMARK 290 RELATED MOLECULES.                                                   
REMARK 290   SMTRY1   1  1.000000  0.000000  0.000000        0.00000            
REMARK 290   SMTRY2   1  0.000000  1.000000  0.000000        0.00000            
REMARK 290   SMTRY3   1  0.000000  0.000000  1.000000        0.00000            
REMARK 290   SMTRY1   2 -1.000000  0.000000  0.000000        0.00000            
REMARK 290   SMTRY2   2  0.000000 -1.000000  0.000000        0.00000            
REMARK 290   SMTRY3   2  0.000000  0.000000  1.000000        0.00000            
REMARK 290   SMTRY1   3  0.000000 -1.000000  0.000000        0.00000            
REMARK 290   SMTRY2   3  1.000000  0.000000  0.000000        0.00000            
REMARK 290   SMTRY3   3  0.000000  0.000000  1.000000        0.00000            
REMARK 290   SMTRY1   4  0.000000  1.000000  0.000000        0.00000            
REMARK 290   SMTRY2   4 -1.000000  0.000000  0.000000        0.00000            
REMARK 290   SMTRY3   4  0.000000  0.000000  1.000000        0.00000            
REMARK 290                                                                      
REMARK 290 REMARK: NULL                                                         
REMARK 300                                                                      
REMARK 300 BIOMOLECULE: 1, 2                                                    
REMARK 300 SEE REMARK 350 FOR THE AUTHOR PROVIDED AND/OR PROGRAM                
REMARK 300 GENERATED ASSEMBLY INFORMATION FOR THE STRUCTURE IN                  
REMARK 300 THIS ENTRY. THE REMARK MAY ALSO PROVIDE INFORMATION ON               
REMARK 300 BURIED SURFACE AREA.                                                 
REMARK 300 REMARK: THE BIOLOGICAL ASSEMBLY IS A TETRAMER GENERATED              
REMARK 300 FROM CHAIN A IN THE ASYMMETRIC UNIT BY THE OPERATIONS:               
REMARK 300 -X,-Y,Z; -Y,X,Z; Y,-X,Z                                              
REMARK 350                                                                      
REMARK 350 COORDINATES FOR A COMPLETE MULTIMER REPRESENTING THE KNOWN           
REMARK 350 BIOLOGICALLY SIGNIFICANT OLIGOMERIZATION STATE OF THE                
REMARK 350 MOLECULE CAN BE GENERATED BY APPLYING BIOMT TRANSFORMATIONS          
REMARK 350 GIVEN BELOW.  BOTH NON-CRYSTALLOGRAPHIC AND                          
REMARK 350 CRYSTALLOGRAPHIC OPERATIONS ARE GIVEN.                               
REMARK 350                                                                      
REMARK 350 BIOMOLECULE: 1                                                       
REMARK 350 AUTHOR DETERMINED BIOLOGICAL UNIT: TETRAMERIC                        
REMARK 350 SOFTWARE DETERMINED QUATERNARY STRUCTURE: TETRAMERIC                 
REMARK 350 SOFTWARE USED: PISA,PQS                                              
REMARK 350 TOTAL BURIED SURFACE AREA: 22920 ANGSTROM**2                         
REMARK 350 SURFACE AREA OF THE COMPLEX: 60710 ANGSTROM**2                       
REMARK 350 CHANGE IN SOLVENT FREE ENERGY: -92.0 KCAL/MOL                        
REMARK 350 APPLY THE FOLLOWING TO CHAINS: A                                     
REMARK 350   BIOMT1   1  1.000000  0.000000  0.000000        0.00000            
REMARK 350   BIOMT2   1  0.000000  1.000000  0.000000        0.00000            
REMARK 350   BIOMT3   1  0.000000  0.000000  1.000000        0.00000            
REMARK 350   BIOMT1   2 -1.000000  0.000000  0.000000      110.60000            
REMARK 350   BIOMT2   2  0.000000 -1.000000  0.000000      110.60000            
REMARK 350   BIOMT3   2  0.000000  0.000000  1.000000        0.00000            
REMARK 350   BIOMT1   3  0.000000 -1.000000  0.000000      110.60000            
REMARK 350   BIOMT2   3  1.000000  0.000000  0.000000        0.00000            
REMARK 350   BIOMT3   3  0.000000  0.000000  1.000000        0.00000            
REMARK 350   BIOMT1   4  0.000000  1.000000  0.000000        0.00000            
REMARK 350   BIOMT2   4 -1.000000  0.000000  0.000000      110.60000            
REMARK 350   BIOMT3   4  0.000000  0.000000  1.000000        0.00000            
REMARK 350                                                                      
REMARK 350 BIOMOLECULE: 2                                                       
REMARK 350 AUTHOR DETERMINED BIOLOGICAL UNIT: TETRAMERIC                        
REMARK 350 SOFTWARE DETERMINED QUATERNARY STRUCTURE: TETRAMERIC                 
REMARK 350 SOFTWARE USED: PISA,PQS                                              
REMARK 350 TOTAL BURIED SURFACE AREA: 24240 ANGSTROM**2                         
REMARK 350 SURFACE AREA OF THE COMPLEX: 46850 ANGSTROM**2                       
REMARK 350 CHANGE IN SOLVENT FREE ENERGY: -93.0 KCAL/MOL                        
REMARK 350 APPLY THE FOLLOWING TO CHAINS: B                                     
REMARK 350   BIOMT1   1  1.000000  0.000000  0.000000        0.00000            
REMARK 350   BIOMT2   1  0.000000  1.000000  0.000000        0.00000            
REMARK 350   BIOMT3   1  0.000000  0.000000  1.000000        0.00000            
REMARK 350   BIOMT1   2 -1.000000  0.000000  0.000000      110.60000            
REMARK 350   BIOMT2   2  0.000000 -1.000000  0.000000      110.60000            
REMARK 350   BIOMT3   2  0.000000  0.000000  1.000000        0.00000            
REMARK 350   BIOMT1   3  0.000000 -1.000000  0.000000      110.60000            
REMARK 350   BIOMT2   3  1.000000  0.000000  0.000000        0.00000            
REMARK 350   BIOMT3   3  0.000000  0.000000  1.000000        0.00000            
REMARK 350   BIOMT1   4  0.000000  1.000000  0.000000        0.00000            
REMARK 350   BIOMT2   4 -1.000000  0.000000  0.000000      110.60000            
REMARK 350   BIOMT3   4  0.000000  0.000000  1.000000        0.00000            
REMARK 465                                                                      
REMARK 465 MISSING RESIDUES                                                     
REMARK 465 THE FOLLOWING RESIDUES WERE NOT LOCATED IN THE                       
REMARK 465 EXPERIMENT. (M=MODEL NUMBER; RES=RESIDUE NAME; C=CHAIN               
REMARK 465 IDENTIFIER; SSSEQ=SEQUENCE NUMBER; I=INSERTION CODE.)                
REMARK 465                                                                      
REMARK 465   M RES C SSSEQI                                                     
REMARK 465     MET A     1                                                      
REMARK 465     ALA A     2                                                      
REMARK 465     ASP A     3                                                      
REMARK 465     TYR A     4                                                      
REMARK 465     LEU A     5                                                      
REMARK 465     ILE A     6                                                      
REMARK 465     SER A     7                                                      
REMARK 465     GLY A     8                                                      
REMARK 465     GLY A     9                                                      
REMARK 465     THR A    10                                                      
REMARK 465     SER A    11                                                      
REMARK 465     TYR A    12                                                      
REMARK 465     VAL A    13                                                      
REMARK 465     PRO A    14                                                      
REMARK 465     ASP A    15                                                      
REMARK 465     ASP A    16                                                      
REMARK 465     LEU A   121                                                      
REMARK 465     SER A   122                                                      
REMARK 465     PRO A   123                                                      
REMARK 465     LYS A   124                                                      
REMARK 465     ASP A   129                                                      
REMARK 465     VAL A   130                                                      
REMARK 465     ALA A   135                                                      
REMARK 465     ARG A   136                                                      
REMARK 465     HIS A   137                                                      
REMARK 465     GLY A   138                                                      
REMARK 465     PHE A   139                                                      
REMARK 465     CYS A   140                                                      
REMARK 465     GLY A   141                                                      
REMARK 465     ILE A   142                                                      
REMARK 465     PRO A   143                                                      
REMARK 465     ILE A   144                                                      
REMARK 465     THR A   145                                                      
REMARK 465     ASP A   146                                                      
REMARK 465     THR A   147                                                      
REMARK 465     GLY A   148                                                      
REMARK 465     ARG A   149                                                      
REMARK 465     GLY A   156                                                      
REMARK 465     ILE A   157                                                      
REMARK 465     ILE A   158                                                      
REMARK 465     SER A   159                                                      
REMARK 465     SER A   160                                                      
REMARK 465     ARG A   161                                                      
REMARK 465     ASP A   162                                                      
REMARK 465     ILE A   163                                                      
REMARK 465     ASP A   164                                                      
REMARK 465     PHE A   165                                                      
REMARK 465     LEU A   166                                                      
REMARK 465     LYS A   167                                                      
REMARK 465     GLU A   168                                                      
REMARK 465     GLU A   169                                                      
REMARK 465     GLU A   170                                                      
REMARK 465     HIS A   171                                                      
REMARK 465     ASP A   172                                                      
REMARK 465     ARG A   173                                                      
REMARK 465     PHE A   174                                                      
REMARK 465     LEU A   175                                                      
REMARK 465     GLU A   176                                                      
REMARK 465     GLU A   177                                                      
REMARK 465     LYS A   206                                                      
REMARK 465     GLY A   207                                                      
REMARK 465     LYS A   208                                                      
REMARK 465     ASP A   421                                                      
REMARK 465     LYS A   422                                                      
REMARK 465     HIS A   423                                                      
REMARK 465     LEU A   424                                                      
REMARK 465     SER A   425                                                      
REMARK 465     SER A   426                                                      
REMARK 465     GLN A   427                                                      
REMARK 465     ASN A   428                                                      
REMARK 465     ARG A   429                                                      
REMARK 465     TYR A   430                                                      
REMARK 465     PHE A   431                                                      
REMARK 465     SER A   432                                                      
REMARK 465     GLU A   433                                                      
REMARK 465     ALA A   434                                                      
REMARK 465     ASP A   435                                                      
REMARK 465     LYS A   436                                                      
REMARK 465     MET B     1                                                      
REMARK 465     ALA B     2                                                      
REMARK 465     ASP B     3                                                      
REMARK 465     TYR B     4                                                      
REMARK 465     LEU B     5                                                      
REMARK 465     ILE B     6                                                      
REMARK 465     SER B     7                                                      
REMARK 465     GLY B     8                                                      
REMARK 465     GLY B     9                                                      
REMARK 465     THR B    10                                                      
REMARK 465     GLY B   113                                                      
REMARK 465     PHE B   114                                                      
REMARK 465     ILE B   115                                                      
REMARK 465     THR B   116                                                      
REMARK 465     ASP B   117                                                      
REMARK 465     PRO B   118                                                      
REMARK 465     VAL B   119                                                      
REMARK 465     VAL B   120                                                      
REMARK 465     LEU B   121                                                      
REMARK 465     SER B   122                                                      
REMARK 465     PRO B   123                                                      
REMARK 465     LYS B   124                                                      
REMARK 465     ASP B   125                                                      
REMARK 465     ARG B   126                                                      
REMARK 465     VAL B   127                                                      
REMARK 465     ARG B   128                                                      
REMARK 465     ASP B   129                                                      
REMARK 465     VAL B   130                                                      
REMARK 465     PHE B   131                                                      
REMARK 465     GLU B   132                                                      
REMARK 465     ALA B   133                                                      
REMARK 465     LYS B   134                                                      
REMARK 465     ALA B   135                                                      
REMARK 465     ARG B   136                                                      
REMARK 465     HIS B   137                                                      
REMARK 465     GLY B   138                                                      
REMARK 465     PHE B   139                                                      
REMARK 465     CYS B   140                                                      
REMARK 465     GLY B   141                                                      
REMARK 465     ILE B   142                                                      
REMARK 465     PRO B   143                                                      
REMARK 465     ILE B   144                                                      
REMARK 465     THR B   145                                                      
REMARK 465     ASP B   146                                                      
REMARK 465     THR B   147                                                      
REMARK 465     GLY B   148                                                      
REMARK 465     ARG B   149                                                      
REMARK 465     MET B   150                                                      
REMARK 465     GLY B   151                                                      
REMARK 465     SER B   152                                                      
REMARK 465     ARG B   153                                                      
REMARK 465     LEU B   154                                                      
REMARK 465     VAL B   155                                                      
REMARK 465     GLY B   156                                                      
REMARK 465     ILE B   157                                                      
REMARK 465     ILE B   158                                                      
REMARK 465     SER B   159                                                      
REMARK 465     SER B   160                                                      
REMARK 465     ARG B   161                                                      
REMARK 465     ASP B   162                                                      
REMARK 465     ILE B   163                                                      
REMARK 465     ASP B   164                                                      
REMARK 465     PHE B   165                                                      
REMARK 465     LEU B   166                                                      
REMARK 465     LYS B   167                                                      
REMARK 465     GLU B   168                                                      
REMARK 465     GLU B   169                                                      
REMARK 465     GLU B   170                                                      
REMARK 465     HIS B   171                                                      
REMARK 465     ASP B   172                                                      
REMARK 465     ARG B   173                                                      
REMARK 465     PHE B   174                                                      
REMARK 465     LEU B   175                                                      
REMARK 465     GLU B   176                                                      
REMARK 465     GLU B   177                                                      
REMARK 465     ILE B   178                                                      
REMARK 465     MET B   179                                                      
REMARK 465     THR B   180                                                      
REMARK 465     LYS B   181                                                      
REMARK 465     ARG B   182                                                      
REMARK 465     GLU B   183                                                      
REMARK 465     ASP B   184                                                      
REMARK 465     LEU B   185                                                      
REMARK 465     VAL B   186                                                      
REMARK 465     VAL B   187                                                      
REMARK 465     ALA B   188                                                      
REMARK 465     PRO B   189                                                      
REMARK 465     ALA B   190                                                      
REMARK 465     GLY B   191                                                      
REMARK 465     ILE B   192                                                      
REMARK 465     THR B   193                                                      
REMARK 465     LEU B   194                                                      
REMARK 465     LYS B   195                                                      
REMARK 465     GLU B   196                                                      
REMARK 465     ALA B   197                                                      
REMARK 465     ASN B   198                                                      
REMARK 465     GLU B   199                                                      
REMARK 465     ILE B   200                                                      
REMARK 465     LEU B   201                                                      
REMARK 465     GLN B   202                                                      
REMARK 465     ARG B   203                                                      
REMARK 465     SER B   204                                                      
REMARK 465     LYS B   205                                                      
REMARK 465     LYS B   206                                                      
REMARK 465     GLY B   207                                                      
REMARK 465     LYS B   208                                                      
REMARK 465     LEU B   209                                                      
REMARK 465     PRO B   210                                                      
REMARK 465     ILE B   211                                                      
REMARK 465     VAL B   212                                                      
REMARK 465     ASN B   213                                                      
REMARK 465     GLU B   214                                                      
REMARK 465     ASN B   215                                                      
REMARK 465     ASP B   216                                                      
REMARK 465     GLU B   217                                                      
REMARK 465     LEU B   218                                                      
REMARK 465     VAL B   219                                                      
REMARK 465     ALA B   220                                                      
REMARK 465     ILE B   221                                                      
REMARK 465     ILE B   222                                                      
REMARK 465     ALA B   223                                                      
REMARK 465     ARG B   224                                                      
REMARK 465     THR B   225                                                      
REMARK 465     ASP B   226                                                      
REMARK 465     LEU B   227                                                      
REMARK 465     LYS B   228                                                      
REMARK 465     LYS B   229                                                      
REMARK 465     ASN B   230                                                      
REMARK 465     ARG B   231                                                      
REMARK 465     ASP B   232                                                      
REMARK 465     ASP B   421                                                      
REMARK 465     LYS B   422                                                      
REMARK 465     HIS B   423                                                      
REMARK 465     LEU B   424                                                      
REMARK 465     SER B   425                                                      
REMARK 465     SER B   426                                                      
REMARK 465     GLN B   427                                                      
REMARK 465     ASN B   428                                                      
REMARK 465     ARG B   429                                                      
REMARK 465     TYR B   430                                                      
REMARK 465     PHE B   431                                                      
REMARK 465     SER B   432                                                      
REMARK 465     GLU B   433                                                      
REMARK 465     ALA B   434                                                      
REMARK 465     ASP B   435                                                      
REMARK 465     LYS B   436                                                      
REMARK 470                                                                      
REMARK 470 MISSING ATOM                                                         
REMARK 470 THE FOLLOWING RESIDUES HAVE MISSING ATOMS (M=MODEL NUMBER;           
REMARK 470 RES=RESIDUE NAME; C=CHAIN IDENTIFIER; SSEQ=SEQUENCE NUMBER;          
REMARK 470 I=INSERTION CODE):                                                   
REMARK 470   M RES CSSEQI  ATOMS                                                
REMARK 470     PRO A 118    CG   CD                                             
REMARK 470     VAL A 119    CG1  CG2                                            
REMARK 470     VAL A 120    CG1  CG2                                            
REMARK 470     ASP A 125    CG   OD1  OD2                                       
REMARK 470     ARG A 126    CG   CD   NE   CZ   NH1  NH2                        
REMARK 470     VAL A 127    CG1  CG2                                            
REMARK 470     ARG A 128    CG   CD   NE   CZ   NH1  NH2                        
REMARK 470     PHE A 131    CG   CD1  CD2  CE1  CE2  CZ                         
REMARK 470     GLU A 132    CG   CD   OE1  OE2                                  
REMARK 470     LYS A 134    CG   CD   CE   NZ                                   
REMARK 470     MET A 150    CG   SD   CE                                        
REMARK 470     SER A 152    OG                                                  
REMARK 470     ARG A 153    CG   CD   NE   CZ   NH1  NH2                        
REMARK 470     LEU A 154    CG   CD1  CD2                                       
REMARK 470     VAL A 155    CG1  CG2                                            
REMARK 470     ILE A 178    CG1  CG2  CD1                                       
REMARK 470     MET A 179    CG   SD   CE                                        
REMARK 470     SER A 204    OG                                                  
REMARK 470     LYS A 205    CB   CG   CD   CE   NZ                              
REMARK 470     CYS B 331    SG                                                  
REMARK 500                                                                      
REMARK 500 GEOMETRY AND STEREOCHEMISTRY                                         
REMARK 500 SUBTOPIC: TORSION ANGLES                                             
REMARK 500                                                                      
REMARK 500 TORSION ANGLES OUTSIDE THE EXPECTED RAMACHANDRAN REGIONS:            
REMARK 500 (M=MODEL NUMBER; RES=RESIDUE NAME; C=CHAIN IDENTIFIER;               
REMARK 500 SSEQ=SEQUENCE NUMBER; I=INSERTION CODE).                             
REMARK 500                                                                      
REMARK 500 STANDARD TABLE:                                                      
REMARK 500 FORMAT:(10X,I3,1X,A3,1X,A1,I4,A1,4X,F7.2,3X,F7.2)                    
REMARK 500                                                                      
REMARK 500 EXPECTED VALUES: GJ KLEYWEGT AND TA JONES (1996). PHI/PSI-           
REMARK 500 CHOLOGY: RAMACHANDRAN REVISITED. STRUCTURE 4, 1395 - 1400            
REMARK 500                                                                      
REMARK 500  M RES CSSEQI        PSI       PHI                                   
REMARK 500    VAL A  73      -62.54   -131.27                                   
REMARK 500    GLN A 112      -44.60   -130.34                                   
REMARK 500    PRO A 118       45.14    -84.86                                   
REMARK 500    VAL A 119       75.95   -177.01                                   
REMARK 500    VAL A 127      -81.85   -117.41                                   
REMARK 500    GLU A 132      151.16    -46.33                                   
REMARK 500    SER A 152       26.98   -165.20                                   
REMARK 500    ARG A 153      104.90    -51.52                                   
REMARK 500    MET A 179      -87.35    -46.89                                   
REMARK 500    THR A 180      102.55    -54.57                                   
REMARK 500    GLU A 183      -36.14   -175.52                                   
REMARK 500    ILE A 200      -30.07    -38.41                                   
REMARK 500    GLN A 202       78.19    -65.40                                   
REMARK 500    ARG A 203     -120.78   -169.01                                   
REMARK 500    GLU A 214      -64.31      3.08                                   
REMARK 500    ASN A 215       11.85    -65.24                                   
REMARK 500    LEU A 218      105.71    -54.08                                   
REMARK 500    SER A 403     -109.12   -122.30                                   
REMARK 500    ASN B  25       55.35    -98.37                                   
REMARK 500    VAL B  73      -50.30   -139.58                                   
REMARK 500    GLU B 111      118.94   -165.70                                   
REMARK 500    HIS B 253      135.13    -38.55                                   
REMARK 500    GLU B 254      -57.32     -6.52                                   
REMARK 500    PRO B 295      -18.45    -43.97                                   
REMARK 500    ASN B 303      113.55   -172.22                                   
REMARK 500    GLN B 368       13.65   -155.66                                   
REMARK 500    SER B 403       62.27   -112.47                                   
REMARK 500    ASP B 404       81.11     65.39                                   
REMARK 500    SER B 508      163.34    179.54                                   
REMARK 500                                                                      
REMARK 500 REMARK: NULL                                                         
REMARK 620                                                                      
REMARK 620 METAL COORDINATION                                                   
REMARK 620 (M=MODEL NUMBER; RES=RESIDUE NAME; C=CHAIN IDENTIFIER;               
REMARK 620 SSEQ=SEQUENCE NUMBER; I=INSERTION CODE):                             
REMARK 620                                                                      
REMARK 620 COORDINATION ANGLES FOR:  M RES CSSEQI METAL                         
REMARK 620                               K A 601   K                            
REMARK 620 N RES CSSEQI ATOM                                                    
REMARK 620 1 GLY A 326   O                                                      
REMARK 620 2 HOH A 663   O    48.4                                              
REMARK 620 3 CYS A 331   N   117.6  87.3                                        
REMARK 620 4 CYS A 331   O   101.0  52.6  53.5                                  
REMARK 620 5 GLY A 328   O   111.9 117.5  45.8  99.2                            
REMARK 620 6 GLY A 501   O    66.0  48.2 119.6  66.4 163.7                      
REMARK 620 7 GLY A 502   O   133.6 118.2 103.4  85.9 112.2  75.7                
REMARK 620 8 GLU A 500   O    76.3 113.0 159.2 143.1 116.2  79.5  71.8          
REMARK 620 N                    1     2     3     4     5     6     7           
REMARK 620                                                                      
REMARK 620 COORDINATION ANGLES FOR:  M RES CSSEQI METAL                         
REMARK 620                               K B 602   K                            
REMARK 620 N RES CSSEQI ATOM                                                    
REMARK 620 1 CYS B 331   O                                                      
REMARK 620 2 GLY B 326   O    96.9                                              
REMARK 620 3 GLY B 328   O    91.3  87.2                                        
REMARK 620 4 GLY B 502   N    97.6  99.3 168.2                                  
REMARK 620 5 GLY B 502   O   101.4 144.8 121.9  48.8                            
REMARK 620 6 GLU B 500   O   157.5  71.3 106.7  66.7  80.8                      
REMARK 620 7 GLY B 501   O    73.9  71.3 151.8  39.7  85.2  84.0                
REMARK 620 N                    1     2     3     4     5     6                 
REMARK 800                                                                      
REMARK 800 SITE                                                                 
REMARK 800 SITE_IDENTIFIER: AC1                                                 
REMARK 800 EVIDENCE_CODE: SOFTWARE                                              
REMARK 800 SITE_DESCRIPTION: BINDING SITE FOR RESIDUE K A 601                   
REMARK 800                                                                      
REMARK 800 SITE_IDENTIFIER: AC2                                                 
REMARK 800 EVIDENCE_CODE: SOFTWARE                                              
REMARK 800 SITE_DESCRIPTION: BINDING SITE FOR RESIDUE K B 602                   
REMARK 800                                                                      
REMARK 800 SITE_IDENTIFIER: AC3                                                 
REMARK 800 EVIDENCE_CODE: SOFTWARE                                              
REMARK 800 SITE_DESCRIPTION: BINDING SITE FOR RESIDUE IMP A 1331                
REMARK 800                                                                      
REMARK 800 SITE_IDENTIFIER: AC4                                                 
REMARK 800 EVIDENCE_CODE: SOFTWARE                                              
REMARK 800 SITE_DESCRIPTION: BINDING SITE FOR RESIDUE IMP B 1332                
REMARK 800                                                                      
REMARK 800 SITE_IDENTIFIER: AC5                                                 
REMARK 800 EVIDENCE_CODE: SOFTWARE                                              
REMARK 800 SITE_DESCRIPTION: BINDING SITE FOR RESIDUE MOA A 1332                
REMARK 800                                                                      
REMARK 800 SITE_IDENTIFIER: AC6                                                 
REMARK 800 EVIDENCE_CODE: SOFTWARE                                              
REMARK 800 SITE_DESCRIPTION: BINDING SITE FOR RESIDUE MOA B 1333                
REMARK 900                                                                      
REMARK 900 RELATED ENTRIES                                                      
REMARK 900 RELATED ID: 1AK5   RELATED DB: PDB                                   
REMARK 900 INOSINE MONOPHOSPHATE DEHYDROGENASE (IMPDH) FROM TRITRICHOMONAS      
REMARK 900 FOETUS                                                               
REMARK 900 RELATED ID: 1B3O   RELATED DB: PDB                                   
REMARK 900 TERNARY COMPLEX OF HUMAN TYPE-II INOSINE MONOPHOSPHATE               
REMARK 900 DEHYDROGENASE WITH 6-CL-IMP AND SELENAZOLE ADENINE DINUCLEOTIDE      
REMARK 900 RELATED ID: 1ZFJ   RELATED DB: PDB                                   
REMARK 900 INOSINE MONOPHOSPHATE DEHYDROGENASE (IMPDH; EC 1.1.1.205) FROM       
REMARK 900 STREPTOCOCCUS PYOGENES                                               
DBREF  1JR1 A    1   514  UNP    P12269   IMDH2_CRIGR      1    514             
DBREF  1JR1 B    1   514  UNP    P12269   IMDH2_CRIGR      1    514             
SEQRES   1 A  514  MET ALA ASP TYR LEU ILE SER GLY GLY THR SER TYR VAL          
SEQRES   2 A  514  PRO ASP ASP GLY LEU THR ALA GLN GLN LEU PHE ASN CYS          
SEQRES   3 A  514  GLY ASP GLY LEU THR TYR ASN ASP PHE LEU ILE LEU PRO          
SEQRES   4 A  514  GLY TYR ILE ASP PHE THR ALA ASP GLN VAL ASP LEU THR          
SEQRES   5 A  514  SER ALA LEU THR LYS LYS ILE THR LEU LYS THR PRO LEU          
SEQRES   6 A  514  VAL SER SER PRO MET ASP THR VAL THR GLU ALA GLY MET          
SEQRES   7 A  514  ALA ILE ALA MET ALA LEU THR GLY GLY ILE GLY PHE ILE          
SEQRES   8 A  514  HIS HIS ASN CYS THR PRO GLU PHE GLN ALA ASN GLU VAL          
SEQRES   9 A  514  ARG LYS VAL LYS LYS TYR GLU GLN GLY PHE ILE THR ASP          
SEQRES  10 A  514  PRO VAL VAL LEU SER PRO LYS ASP ARG VAL ARG ASP VAL          
SEQRES  11 A  514  PHE GLU ALA LYS ALA ARG HIS GLY PHE CYS GLY ILE PRO          
SEQRES  12 A  514  ILE THR ASP THR GLY ARG MET GLY SER ARG LEU VAL GLY          
SEQRES  13 A  514  ILE ILE SER SER ARG ASP ILE ASP PHE LEU LYS GLU GLU          
SEQRES  14 A  514  GLU HIS ASP ARG PHE LEU GLU GLU ILE MET THR LYS ARG          
SEQRES  15 A  514  GLU ASP LEU VAL VAL ALA PRO ALA GLY ILE THR LEU LYS          
SEQRES  16 A  514  GLU ALA ASN GLU ILE LEU GLN ARG SER LYS LYS GLY LYS          
SEQRES  17 A  514  LEU PRO ILE VAL ASN GLU ASN ASP GLU LEU VAL ALA ILE          
SEQRES  18 A  514  ILE ALA ARG THR ASP LEU LYS LYS ASN ARG ASP TYR PRO          
SEQRES  19 A  514  LEU ALA SER LYS ASP ALA LYS LYS GLN LEU LEU CYS GLY          
SEQRES  20 A  514  ALA ALA ILE GLY THR HIS GLU ASP ASP LYS TYR ARG LEU          
SEQRES  21 A  514  ASP LEU LEU ALA LEU ALA GLY VAL ASP VAL VAL VAL LEU          
SEQRES  22 A  514  ASP SER SER GLN GLY ASN SER ILE PHE GLN ILE ASN MET          
SEQRES  23 A  514  ILE LYS TYR MET LYS GLU LYS TYR PRO ASN LEU GLN VAL          
SEQRES  24 A  514  ILE GLY GLY ASN VAL VAL THR ALA ALA GLN ALA LYS ASN          
SEQRES  25 A  514  LEU ILE ASP ALA GLY VAL ASP ALA LEU ARG VAL GLY MET          
SEQRES  26 A  514  GLY CYS GLY SER ILE CYS ILE THR GLN GLU VAL LEU ALA          
SEQRES  27 A  514  CYS GLY ARG PRO GLN ALA THR ALA VAL TYR LYS VAL SER          
SEQRES  28 A  514  GLU TYR ALA ARG ARG PHE GLY VAL PRO VAL ILE ALA ASP          
SEQRES  29 A  514  GLY GLY ILE GLN ASN VAL GLY HIS ILE ALA LYS ALA LEU          
SEQRES  30 A  514  ALA LEU GLY ALA SER THR VAL MET MET GLY SER LEU LEU          
SEQRES  31 A  514  ALA ALA THR THR GLU ALA PRO GLY GLU TYR PHE PHE SER          
SEQRES  32 A  514  ASP GLY ILE ARG LEU LYS LYS TYR ARG GLY MET GLY SER          
SEQRES  33 A  514  LEU ASP ALA MET ASP LYS HIS LEU SER SER GLN ASN ARG          
SEQRES  34 A  514  TYR PHE SER GLU ALA ASP LYS ILE LYS VAL ALA GLN GLY          
SEQRES  35 A  514  VAL SER GLY ALA VAL GLN ASP LYS GLY SER ILE HIS LYS          
SEQRES  36 A  514  PHE VAL PRO TYR LEU ILE ALA GLY ILE GLN HIS SER CYS          
SEQRES  37 A  514  GLN ASP ILE GLY ALA LYS SER LEU THR GLN VAL ARG ALA          
SEQRES  38 A  514  MET MET TYR SER GLY GLU LEU LYS PHE GLU LYS ARG THR          
SEQRES  39 A  514  SER SER ALA GLN VAL GLU GLY GLY VAL HIS SER LEU HIS          
SEQRES  40 A  514  SER TYR GLU LYS ARG LEU PHE                                  
SEQRES   1 B  514  MET ALA ASP TYR LEU ILE SER GLY GLY THR SER TYR VAL          
SEQRES   2 B  514  PRO ASP ASP GLY LEU THR ALA GLN GLN LEU PHE ASN CYS          
SEQRES   3 B  514  GLY ASP GLY LEU THR TYR ASN ASP PHE LEU ILE LEU PRO          
SEQRES   4 B  514  GLY TYR ILE ASP PHE THR ALA ASP GLN VAL ASP LEU THR          
SEQRES   5 B  514  SER ALA LEU THR LYS LYS ILE THR LEU LYS THR PRO LEU          
SEQRES   6 B  514  VAL SER SER PRO MET ASP THR VAL THR GLU ALA GLY MET          
SEQRES   7 B  514  ALA ILE ALA MET ALA LEU THR GLY GLY ILE GLY PHE ILE          
SEQRES   8 B  514  HIS HIS ASN CYS THR PRO GLU PHE GLN ALA ASN GLU VAL          
SEQRES   9 B  514  ARG LYS VAL LYS LYS TYR GLU GLN GLY PHE ILE THR ASP          
SEQRES  10 B  514  PRO VAL VAL LEU SER PRO LYS ASP ARG VAL ARG ASP VAL          
SEQRES  11 B  514  PHE GLU ALA LYS ALA ARG HIS GLY PHE CYS GLY ILE PRO          
SEQRES  12 B  514  ILE THR ASP THR GLY ARG MET GLY SER ARG LEU VAL GLY          
SEQRES  13 B  514  ILE ILE SER SER ARG ASP ILE ASP PHE LEU LYS GLU GLU          
SEQRES  14 B  514  GLU HIS ASP ARG PHE LEU GLU GLU ILE MET THR LYS ARG          
SEQRES  15 B  514  GLU ASP LEU VAL VAL ALA PRO ALA GLY ILE THR LEU LYS          
SEQRES  16 B  514  GLU ALA ASN GLU ILE LEU GLN ARG SER LYS LYS GLY LYS          
SEQRES  17 B  514  LEU PRO ILE VAL ASN GLU ASN ASP GLU LEU VAL ALA ILE          
SEQRES  18 B  514  ILE ALA ARG THR ASP LEU LYS LYS ASN ARG ASP TYR PRO          
SEQRES  19 B  514  LEU ALA SER LYS ASP ALA LYS LYS GLN LEU LEU CYS GLY          
SEQRES  20 B  514  ALA ALA ILE GLY THR HIS GLU ASP ASP LYS TYR ARG LEU          
SEQRES  21 B  514  ASP LEU LEU ALA LEU ALA GLY VAL ASP VAL VAL VAL LEU          
SEQRES  22 B  514  ASP SER SER GLN GLY ASN SER ILE PHE GLN ILE ASN MET          
SEQRES  23 B  514  ILE LYS TYR MET LYS GLU LYS TYR PRO ASN LEU GLN VAL          
SEQRES  24 B  514  ILE GLY GLY ASN VAL VAL THR ALA ALA GLN ALA LYS ASN          
SEQRES  25 B  514  LEU ILE ASP ALA GLY VAL ASP ALA LEU ARG VAL GLY MET          
SEQRES  26 B  514  GLY CYS GLY SER ILE CYS ILE THR GLN GLU VAL LEU ALA          
SEQRES  27 B  514  CYS GLY ARG PRO GLN ALA THR ALA VAL TYR LYS VAL SER          
SEQRES  28 B  514  GLU TYR ALA ARG ARG PHE GLY VAL PRO VAL ILE ALA ASP          
SEQRES  29 B  514  GLY GLY ILE GLN ASN VAL GLY HIS ILE ALA LYS ALA LEU          
SEQRES  30 B  514  ALA LEU GLY ALA SER THR VAL MET MET GLY SER LEU LEU          
SEQRES  31 B  514  ALA ALA THR THR GLU ALA PRO GLY GLU TYR PHE PHE SER          
SEQRES  32 B  514  ASP GLY ILE ARG LEU LYS LYS TYR ARG GLY MET GLY SER          
SEQRES  33 B  514  LEU ASP ALA MET ASP LYS HIS LEU SER SER GLN ASN ARG          
SEQRES  34 B  514  TYR PHE SER GLU ALA ASP LYS ILE LYS VAL ALA GLN GLY          
SEQRES  35 B  514  VAL SER GLY ALA VAL GLN ASP LYS GLY SER ILE HIS LYS          
SEQRES  36 B  514  PHE VAL PRO TYR LEU ILE ALA GLY ILE GLN HIS SER CYS          
SEQRES  37 B  514  GLN ASP ILE GLY ALA LYS SER LEU THR GLN VAL ARG ALA          
SEQRES  38 B  514  MET MET TYR SER GLY GLU LEU LYS PHE GLU LYS ARG THR          
SEQRES  39 B  514  SER SER ALA GLN VAL GLU GLY GLY VAL HIS SER LEU HIS          
SEQRES  40 B  514  SER TYR GLU LYS ARG LEU PHE                                  
HET      K  A 601       1                                                       
HET    IMP  A1331      23                                                       
HET    MOA  A1332      23                                                       
HET      K  B 602       1                                                       
HET    IMP  B1332      23                                                       
HET    MOA  B1333      23                                                       
HETNAM       K POTASSIUM ION                                                    
HETNAM     IMP INOSINIC ACID                                                    
HETNAM     MOA MYCOPHENOLIC ACID                                                
HETSYN     MOA 6-(1,3-DIHYDRO-7-HYDROXY-5-METHOXY-4-METHYL-1-                   
HETSYN   2 MOA  OXOISOBENZOFURAN-6-YL)-4-METHYL-4-HEXANOIC ACID                 
FORMUL   3    K    2(K 1+)                                                      
FORMUL   4  IMP    2(C10 H13 N4 O8 P)                                           
FORMUL   5  MOA    2(C17 H20 O6)                                                
FORMUL   9  HOH   *202(H2 O)                                                    
HELIX    1   1 THR A  333  THR A  333  1                                   1
SHEET    1   1 1 ASN A 303  ASN A 303  0
SHEET    2   2 1 ARG A 322  ARG A 322  0
LINK         SG  CYS A 331                 C2  IMP A1331     1555   1555  1.75  
LINK         K     K A 601                 O   GLY A 326     1555   1555  3.02  
LINK         K     K A 601                 O   HOH A 663     1555   1555  3.58  
LINK         K     K A 601                 N   CYS A 331     1555   1555  3.67  
LINK         K     K A 601                 O   CYS A 331     1555   1555  2.86  
LINK         K     K A 601                 O   GLY A 328     1555   1555  2.79  
LINK         K     K B 602                 O   CYS B 331     1555   1555  2.89  
LINK         K     K B 602                 O   GLY B 326     1555   1555  3.15  
LINK         K     K B 602                 O   GLY B 328     1555   1555  2.67  
LINK         K     K A 601                 O   GLY A 501     1555   3655  3.08  
LINK         K     K A 601                 O   GLY A 502     1555   3655  2.74  
LINK         K     K A 601                 O   GLU A 500     1555   3655  2.85  
LINK         K     K B 602                 N   GLY B 502     1555   4565  3.48  
LINK         K     K B 602                 O   GLY B 502     1555   4565  2.65  
LINK         K     K B 602                 O   GLU B 500     1555   4565  2.86  
LINK         K     K B 602                 O   GLY B 501     1555   4565  3.03  
SITE     1 AC1  7 GLY A 326  CYS A 327  GLY A 328  CYS A 331                    
SITE     2 AC1  7 GLU A 500  GLY A 501  GLY A 502                               
SITE     1 AC2  6 GLY B 326  GLY B 328  CYS B 331  GLU B 500                    
SITE     2 AC2  6 GLY B 501  GLY B 502                                          
SITE     1 AC3 22 SER A  68  MET A  70  ARG A 322  GLY A 328                    
SITE     2 AC3 22 SER A 329  CYS A 331  ASP A 364  GLY A 366                    
SITE     3 AC3 22 MET A 386  GLY A 387  SER A 388  TYR A 411                    
SITE     4 AC3 22 GLY A 413  MET A 414  GLY A 415  GLN A 441                    
SITE     5 AC3 22 GLY A 442  HOH A 617  HOH A 653  HOH A 664                    
SITE     6 AC3 22 HOH A 738  MOA A1332                                          
SITE     1 AC4 22 SER B  68  MET B  70  ARG B 322  GLY B 328                    
SITE     2 AC4 22 SER B 329  CYS B 331  ASP B 364  GLY B 366                    
SITE     3 AC4 22 MET B 385  GLY B 387  SER B 388  TYR B 411                    
SITE     4 AC4 22 GLY B 413  MET B 414  GLY B 415  GLN B 441                    
SITE     5 AC4 22 GLY B 442  HOH B 708  HOH B 710  HOH B 714                    
SITE     6 AC4 22 HOH B 794  MOA B1333                                          
SITE     1 AC5 15 ASP A 274  SER A 275  SER A 276  ASN A 303                    
SITE     2 AC5 15 GLY A 324  MET A 325  GLY A 326  CYS A 331                    
SITE     3 AC5 15 THR A 333  MET A 414  GLY A 415  GLN A 441                    
SITE     4 AC5 15 HOH A 658  HOH A 773  IMP A1331                               
SITE     1 AC6 13 ASP B 274  SER B 275  SER B 276  ASN B 303                    
SITE     2 AC6 13 GLY B 324  MET B 325  GLY B 326  THR B 333                    
SITE     3 AC6 13 GLY B 415  GLN B 441  HOH B 725  HOH B 770                    
SITE     4 AC6 13 IMP B1332                                                     
CRYST1  110.600  110.600  111.000  90.00  90.00  90.00 P 4           8          
ORIGX1      1.000000  0.000000  0.000000        0.00000                         
ORIGX2      0.000000  1.000000  0.000000        0.00000                         
ORIGX3      0.000000  0.000000  1.000000        0.00000                         
SCALE1      0.009042  0.000000  0.000000        0.00000                         
SCALE2      0.000000  0.009042  0.000000        0.00000                         
SCALE3      0.000000  0.000000  0.009009        0.00000                         
ATOM      1  N   ASP A 274      73.499  85.689  81.708  1.00 15.97           N
ATOM      2  CA  ASP A 274      72.492  84.910  82.430  1.00 14.76           C
ATOM      3  C   ASP A 274      71.028  85.177  82.066  1.00 13.69           C
ATOM      4  O   ASP A 274      70.494  86.253  82.339  1.00 16.74           O
ATOM      5  CB  ASP A 274      72.706  85.144  83.932  1.00 14.18           C
ATOM      6  CG  ASP A 274      72.150  84.036  84.789  1.00 18.31           C
ATOM      7  OD1 ASP A 274      72.007  82.901  84.291  1.00 23.20           O
ATOM      8  OD2 ASP A 274      71.882  84.294  85.985  1.00 21.30           O
ATOM      9  N   SER A 275      70.367  84.174  81.501  1.00 11.17           N
ATOM     10  CA  SER A 275      68.963  84.287  81.122  1.00 10.14           C
ATOM     11  C   SER A 275      68.344  82.937  80.802  1.00 10.53           C
ATOM     12  O   SER A 275      69.030  82.021  80.351  1.00 10.72           O
ATOM     13  CB  SER A 275      68.784  85.240  79.934  1.00  8.75           C
ATOM     14  OG  SER A 275      69.604  84.882  78.828  1.00 18.88           O
ATOM     15  N   SER A 276      67.054  82.810  81.092  1.00 12.08           N
ATOM     16  CA  SER A 276      66.311  81.589  80.835  1.00 11.23           C
ATOM     17  C   SER A 276      65.921  81.513  79.359  1.00 13.13           C
ATOM     18  O   SER A 276      65.594  80.439  78.845  1.00 17.69           O
ATOM     19  CB  SER A 276      65.058  81.558  81.702  1.00  7.13           C
ATOM     20  OG  SER A 276      64.208  82.626  81.348  1.00  7.88           O
ATOM     21  N   GLN A 277      65.930  82.657  78.687  1.00 12.48           N
ATOM     22  CA  GLN A 277      65.583  82.720  77.275  1.00 14.28           C
ATOM     23  C   GLN A 277      66.463  83.823  76.702  1.00 15.33           C
ATOM     24  O   GLN A 277      66.047  84.981  76.612  1.00 17.75           O
ATOM     25  CB  GLN A 277      64.093  83.058  77.115  1.00 13.50           C
ATOM     26  CG  GLN A 277      63.387  82.326  75.968  1.00 10.64           C
ATOM     27  CD  GLN A 277      63.715  82.880  74.584  1.00 13.67           C
ATOM     28  OE1 GLN A 277      62.891  83.547  73.959  1.00 13.62           O
ATOM     29  NE2 GLN A 277      64.906  82.574  74.088  1.00 14.26           N
TER      30      GLN A 277
ATOM     31  N   ASN A 303      70.684  81.263  77.791  1.00 18.57           N
ATOM     32  CA  ASN A 303      70.089  79.951  77.516  1.00 14.15           C
ATOM     33  C   ASN A 303      69.212  79.796  76.301  1.00 12.10           C
ATOM     34  O   ASN A 303      68.194  80.475  76.161  1.00 13.68           O
ATOM     35  CB  ASN A 303      69.434  79.345  78.750  1.00 10.27           C
ATOM     36  CG  ASN A 303      70.445  78.700  79.679  1.00 13.65           C
ATOM     37  OD1 ASN A 303      70.297  77.553  80.098  1.00 14.49           O
ATOM     38  ND2 ASN A 303      71.503  79.438  79.989  1.00 12.02           N
TER      39      ASN A 303
ATOM     40  N   ARG A 322      75.258  78.618  75.804  1.00  7.97           N
ATOM     41  CA  ARG A 322      74.836  77.907  77.001  1.00  7.47           C
ATOM     42  C   ARG A 322      73.486  77.329  76.602  1.00  8.75           C
ATOM     43  O   ARG A 322      72.535  78.071  76.373  1.00 10.16           O
ATOM     44  CB  ARG A 322      74.697  78.883  78.168  1.00  9.30           C
ATOM     45  CG  ARG A 322      74.550  78.234  79.535  1.00 15.10           C
ATOM     46  CD  ARG A 322      74.657  79.288  80.642  1.00 18.83           C
ATOM     47  NE  ARG A 322      74.309  78.765  81.965  1.00 18.29           N
ATOM     48  CZ  ARG A 322      73.750  79.488  82.932  1.00 17.03           C
ATOM     49  NH1 ARG A 322      73.483  80.771  82.740  1.00 18.79           N
ATOM     50  NH2 ARG A 322      73.411  78.921  84.078  1.00 16.70           N
TER      51      ARG A 322
ATOM     52  N   GLY A 324      70.196  74.969  77.327  1.00 12.40           N
ATOM     53  CA  GLY A 324      69.392  74.347  78.362  1.00 13.80           C
ATOM     54  C   GLY A 324      68.211  75.201  78.791  1.00 14.53           C
ATOM     55  O   GLY A 324      68.367  76.397  78.997  1.00 17.39           O
ATOM     56  N   MET A 325      67.026  74.613  78.901  1.00 11.83           N
ATOM     57  CA  MET A 325      65.868  75.368  79.341  1.00 13.08           C
ATOM     58  C   MET A 325      64.829  74.561  80.130  1.00 15.26           C
ATOM     59  O   MET A 325      64.051  73.781  79.563  1.00 15.50           O
ATOM     60  CB  MET A 325      65.201  76.124  78.186  1.00 12.41           C
ATOM     61  CG  MET A 325      64.150  77.118  78.678  1.00 10.52           C
ATOM     62  SD  MET A 325      63.227  78.025  77.440  1.00 13.36           S
ATOM     63  CE  MET A 325      62.495  79.307  78.488  1.00  7.16           C
ATOM     64  N   GLY A 326      64.848  74.751  81.447  1.00 15.85           N
ATOM     65  CA  GLY A 326      63.899  74.093  82.323  1.00 17.08           C
ATOM     66  C   GLY A 326      64.165  72.651  82.677  1.00 18.22           C
ATOM     67  O   GLY A 326      63.270  71.957  83.148  1.00 18.82           O
TER      68      GLY A 326
ATOM     69  N   CYS A 331      64.425  73.400  88.579  1.00 19.32           N
ATOM     70  CA  CYS A 331      63.641  74.206  87.649  1.00 20.33           C
ATOM     71  C   CYS A 331      62.148  73.909  87.498  1.00 21.39           C
ATOM     72  O   CYS A 331      61.737  72.757  87.342  1.00 22.62           O
ATOM     73  CB  CYS A 331      64.310  74.200  86.277  1.00 19.26           C
ATOM     74  SG  CYS A 331      64.038  75.775  85.516  1.00 16.83           S
TER      75      CYS A 331
ATOM     76  N   THR A 333      60.330  76.195  85.420  1.00 20.15           N
ATOM     77  CA  THR A 333      59.993  77.020  84.251  1.00 19.79           C
ATOM     78  C   THR A 333      59.060  76.275  83.281  1.00 18.99           C
ATOM     79  O   THR A 333      58.124  76.861  82.737  1.00 19.34           O
ATOM     80  CB  THR A 333      61.287  77.491  83.467  1.00 20.47           C
ATOM     81  OG1 THR A 333      61.948  78.537  84.191  1.00 18.21           O
ATOM     82  CG2 THR A 333      60.949  77.996  82.058  1.00 16.88           C
TER      83      THR A 333
ATOM     84  N   MET A 414      68.049  79.845  90.893  1.00 21.29           N
ATOM     85  CA  MET A 414      68.197  81.292  90.847  1.00 21.49           C
ATOM     86  C   MET A 414      66.888  82.025  90.567  1.00 20.64           C
ATOM     87  O   MET A 414      66.822  83.254  90.648  1.00 20.74           O
ATOM     88  CB  MET A 414      69.265  81.681  89.824  1.00 23.96           C
ATOM     89  CG  MET A 414      70.672  81.250  90.224  1.00 21.70           C
ATOM     90  SD  MET A 414      71.103  81.734  91.919  1.00 18.54           S
ATOM     91  CE  MET A 414      71.695  83.398  91.646  1.00 23.85           C
ATOM     92  N   GLY A 415      65.854  81.267  90.233  1.00 20.53           N
ATOM     93  CA  GLY A 415      64.558  81.851  89.972  1.00 19.68           C
ATOM     94  C   GLY A 415      63.640  81.592  91.147  1.00 21.08           C
ATOM     95  O   GLY A 415      62.425  81.726  91.021  1.00 23.65           O
TER      96      GLY A 415
ATOM     97  N   GLN A 441      60.524  80.584  89.212  1.00 26.65           N
ATOM     98  CA  GLN A 441      60.841  79.625  88.163  1.00 23.30           C
ATOM     99  C   GLN A 441      61.787  78.582  88.700  1.00 22.70           C
ATOM    100  O   GLN A 441      62.100  77.609  88.017  1.00 24.78           O
ATOM    101  CB  GLN A 441      61.463  80.328  86.967  1.00 22.34           C
ATOM    102  CG  GLN A 441      60.483  81.223  86.245  1.00 26.34           C
ATOM    103  CD  GLN A 441      61.126  81.994  85.126  1.00 30.83           C
ATOM    104  OE1 GLN A 441      61.199  83.226  85.164  1.00 32.45           O
ATOM    105  NE2 GLN A 441      61.608  81.277  84.119  1.00 32.37           N
TER     106      GLN A 441
HETATM  107  P   IMP A1331      71.205  71.206  87.339  1.00 24.40           P
HETATM  108  O1P IMP A1331      70.381  70.028  86.885  1.00 22.40           O
HETATM  109  O2P IMP A1331      72.615  71.144  86.864  1.00 18.66           O
HETATM  110  O3P IMP A1331      71.172  71.333  88.803  1.00 19.75           O
HETATM  111  O5' IMP A1331      70.688  72.534  86.798  1.00 22.96           O
HETATM  112  C5' IMP A1331      71.500  73.726  87.024  1.00 14.95           C
HETATM  113  C4' IMP A1331      71.156  74.601  85.831  1.00 11.32           C
HETATM  114  O4' IMP A1331      69.758  74.898  85.861  1.00 12.20           O
HETATM  115  C3' IMP A1331      71.865  75.962  85.934  1.00 12.62           C
HETATM  116  O3' IMP A1331      73.078  76.011  85.208  1.00 10.24           O
HETATM  117  C2' IMP A1331      70.883  76.903  85.210  1.00 13.74           C
HETATM  118  O2' IMP A1331      70.752  76.706  83.816  1.00 11.66           O
HETATM  119  C1' IMP A1331      69.602  76.308  85.761  1.00 14.52           C
HETATM  120  N9  IMP A1331      68.832  77.205  86.612  1.00 18.13           N
HETATM  121  C8  IMP A1331      69.321  78.030  87.599  1.00 18.02           C
HETATM  122  N7  IMP A1331      68.331  78.568  88.322  1.00 16.06           N
HETATM  123  C5  IMP A1331      67.170  78.093  87.806  1.00 19.77           C
HETATM  124  C6  IMP A1331      65.799  78.289  88.156  1.00 22.26           C
HETATM  125  O6  IMP A1331      65.412  78.995  89.085  1.00 17.37           O
HETATM  126  N1  IMP A1331      64.941  77.579  87.374  1.00 25.96           N
HETATM  127  C2  IMP A1331      65.296  76.706  86.299  1.00 23.29           C
HETATM  128  N3  IMP A1331      66.567  76.524  85.957  1.00 24.20           N
HETATM  129  C4  IMP A1331      67.498  77.200  86.693  1.00 21.15           C
HETATM  153  O   HOH A 613      66.928  74.617  83.416  1.00 21.39           O
HETATM  154  O   HOH A 617      72.339  79.150  86.746  1.00 26.56           O
HETATM  155  O   HOH A 651      61.739  81.979  81.423  1.00 21.79           O
HETATM  156  O   HOH A 657      72.410  82.003  80.433  1.00 39.64           O
HETATM  157  O   HOH A 658      70.797  81.205  86.943  1.00 26.15           O
HETATM  158  O   HOH A 659      69.119  86.448  85.434  1.00 37.81           O
HETATM  159  O   HOH A 680      68.093  85.770  90.932  1.00 32.35           O
HETATM  160  O   HOH A 681      60.473  85.655  86.947  1.00 34.10           O
HETATM  161  O   HOH A 738      69.252  74.894  82.126  1.00 22.96           O
HETATM  162  O   HOH A 773      61.289  85.672  83.306  1.00 52.50           O
CONECT   74   73  127
CONECT  119  114  117  120
CONECT  127   74  126  128
CONECT  117  115  118  119
CONECT  115  113  116  117
CONECT  129  120  123  128
CONECT  113  112  114  115
CONECT  123  122  124  129
CONECT  112  111  113
CONECT  124  123  125  126
CONECT  121  120  122
CONECT  126  124  127
CONECT  128  127  129
CONECT  122  121  123
CONECT  120  119  121  129
CONECT  108  107
CONECT  118  117
CONECT  109  107
CONECT  116  115
CONECT  110  107
CONECT  114  113  119
CONECT  111  107  112
CONECT  125  124
CONECT  107  108  109  110  111
CONECT  130  145  147  148
CONECT  139  140  148
CONECT  140  139  141  145
CONECT  141  136  140  142
CONECT  142  141  143  149
CONECT  143  142  144  146
CONECT  144  143  145  150
CONECT  145  130  140  144
CONECT  146  131  143
CONECT  131  132  146
CONECT  132  131  133  138
CONECT  133  132  134
CONECT  134  133  135
CONECT  135  134  151  152
CONECT  136  141
CONECT  137  149
CONECT  138  132
CONECT  147  130
CONECT  148  130  139
CONECT  149  137  142
CONECT  150  144
CONECT  151  135
CONECT  152  135
END
