# Supplementary material for: Scaffold repositioning of spiro-acridine derivatives as fungi chitinase inhibitor by target fishing and in vitro studies
Source: Sci Rep. 2023 May 5;13:7320. doi: 10.1038/s41598-023-33279-9 (PMC10163251; doi:10.1038/s41598-023-33279-9)
Supplement: Supplementary file 2 — Supplementary Information 2. [file 41598_2023_33279_MOESM2_ESM.zip › PDBQT_TARGETS_ALL/1jtq_CXM.pdb]

HEADER    TRANSFERASE                             21-AUG-01   1JTQ              
TITLE     E. COLI TS COMPLEX WITH DUMP AND THE PYRROLO(2,3-D)PYRIMIDINE-BASED   
TITLE    2 ANTIFOLATE LY341770                                                  
COMPND    MOL_ID: 1;                                                            
COMPND   2 MOLECULE: THYMIDYLATE SYNTHASE;                                      
COMPND   3 CHAIN: A, B;                                                         
COMPND   4 SYNONYM: TS;                                                         
COMPND   5 EC: 2.1.1.45;                                                        
COMPND   6 ENGINEERED: YES                                                      
SOURCE    MOL_ID: 1;                                                            
SOURCE   2 ORGANISM_SCIENTIFIC: ESCHERICHIA COLI;                               
SOURCE   3 ORGANISM_TAXID: 562;                                                 
SOURCE   4 GENE: THYA;                                                          
SOURCE   5 EXPRESSION_SYSTEM: ESCHERICHIA COLI;                                 
SOURCE   6 EXPRESSION_SYSTEM_TAXID: 562;                                        
SOURCE   7 EXPRESSION_SYSTEM_STRAIN: X2913;                                     
SOURCE   8 EXPRESSION_SYSTEM_VECTOR_TYPE: PLASMID;                              
SOURCE   9 EXPRESSION_SYSTEM_PLASMID: PTHYA-WT                                  
KEYWDS    ANTIFOLATE, CANCER, DRUG RESISTANCE, DTMP SYNTHESIS, TRANSFERASE      
EXPDTA    X-RAY DIFFRACTION                                                     
AUTHOR    P.H.SAYRE,J.S.FINER-MOORE,T.A.FRITZ,D.BIERMANN,S.B.GATES,             
AUTHOR   2 W.C.MACKELLAR,V.F.PATEL,R.M.STROUD                                   
REVDAT   6   11-OCT-17 1JTQ    1       REMARK                                   
REVDAT   5   13-JUL-11 1JTQ    1       VERSN                                    
REVDAT   4   24-FEB-09 1JTQ    1       VERSN                                    
REVDAT   3   28-AUG-02 1JTQ    1       ATOM                                     
REVDAT   2   14-NOV-01 1JTQ    1       JRNL                                     
REVDAT   1   19-SEP-01 1JTQ    0                                                
JRNL        AUTH   P.H.SAYRE,J.S.FINER-MOORE,T.A.FRITZ,D.BIERMANN,S.B.GATES,    
JRNL        AUTH 2 W.C.MACKELLAR,V.F.PATEL,R.M.STROUD                           
JRNL        TITL   MULTI-TARGETED ANTIFOLATES AIMED AT AVOIDING DRUG RESISTANCE 
JRNL        TITL 2 FORM COVALENT CLOSED INHIBITORY COMPLEXES WITH HUMAN AND     
JRNL        TITL 3 ESCHERICHIA COLI THYMIDYLATE SYNTHASES.                      
JRNL        REF    J.MOL.BIOL.                   V. 313   813 2001              
JRNL        REFN                   ISSN 0022-2836                               
JRNL        PMID   11697906                                                     
JRNL        DOI    10.1006/JMBI.2001.5074                                       
REMARK   1                                                                      
REMARK   1 REFERENCE 1                                                          
REMARK   1  AUTH   C.A.SCHIFFER,I.J.CLIFTON,V.J.DAVISSON,D.V.SANTI,R.M.STROUD   
REMARK   1  TITL   CRYSTAL STRUCTURE OF HUMAN THYMIDYLATE SYNTHASE: A           
REMARK   1  TITL 2 STRUCTURAL MECHANISM FOR GUIDING SUBSTRATES INTO THE ACTIVE  
REMARK   1  TITL 3 SITE                                                         
REMARK   1  REF    BIOCHEMISTRY                  V.  34 16279 1995              
REMARK   1  REFN                   ISSN 0006-2960                               
REMARK   2                                                                      
REMARK   2 RESOLUTION.    2.50 ANGSTROMS.                                       
REMARK   3                                                                      
REMARK   3 REFINEMENT.                                                          
REMARK   3   PROGRAM     : CNS 1.0                                              
REMARK   3   AUTHORS     : BRUNGER,ADAMS,CLORE,DELANO,GROS,GROSSE-              
REMARK   3               : KUNSTLEVE,JIANG,KUSZEWSKI,NILGES,PANNU,              
REMARK   3               : READ,RICE,SIMONSON,WARREN                            
REMARK   3                                                                      
REMARK   3  REFINEMENT TARGET : NULL                                            
REMARK   3                                                                      
REMARK   3  DATA USED IN REFINEMENT.                                            
REMARK   3   RESOLUTION RANGE HIGH (ANGSTROMS) : 2.50                           
REMARK   3   RESOLUTION RANGE LOW  (ANGSTROMS) : 36.89                          
REMARK   3   DATA CUTOFF            (SIGMA(F)) : 0.000                          
REMARK   3   DATA CUTOFF HIGH         (ABS(F)) : 140967.480                     
REMARK   3   DATA CUTOFF LOW          (ABS(F)) : 0.0000                         
REMARK   3   COMPLETENESS (WORKING+TEST)   (%) : 98.6                           
REMARK   3   NUMBER OF REFLECTIONS             : 21792                          
REMARK   3                                                                      
REMARK   3  FIT TO DATA USED IN REFINEMENT.                                     
REMARK   3   CROSS-VALIDATION METHOD          : THROUGHOUT                      
REMARK   3   FREE R VALUE TEST SET SELECTION  : RANDOM                          
REMARK   3   R VALUE            (WORKING SET) : 0.181                           
REMARK   3   FREE R VALUE                     : 0.219                           
REMARK   3   FREE R VALUE TEST SET SIZE   (%) : 9.900                           
REMARK   3   FREE R VALUE TEST SET COUNT      : 2165                            
REMARK   3   ESTIMATED ERROR OF FREE R VALUE  : 0.005                           
REMARK   3                                                                      
REMARK   3  FIT IN THE HIGHEST RESOLUTION BIN.                                  
REMARK   3   TOTAL NUMBER OF BINS USED           : 6                            
REMARK   3   BIN RESOLUTION RANGE HIGH       (A) : 2.50                         
REMARK   3   BIN RESOLUTION RANGE LOW        (A) : 2.66                         
REMARK   3   BIN COMPLETENESS (WORKING+TEST) (%) : 95.40                        
REMARK   3   REFLECTIONS IN BIN    (WORKING SET) : 3126                         
REMARK   3   BIN R VALUE           (WORKING SET) : 0.2790                       
REMARK   3   BIN FREE R VALUE                    : 0.3310                       
REMARK   3   BIN FREE R VALUE TEST SET SIZE  (%) : 9.80                         
REMARK   3   BIN FREE R VALUE TEST SET COUNT     : 341                          
REMARK   3   ESTIMATED ERROR OF BIN FREE R VALUE : 0.018                        
REMARK   3                                                                      
REMARK   3  NUMBER OF NON-HYDROGEN ATOMS USED IN REFINEMENT.                    
REMARK   3   PROTEIN ATOMS            : 4306                                    
REMARK   3   NUCLEIC ACID ATOMS       : 0                                       
REMARK   3   HETEROGEN ATOMS          : 106                                     
REMARK   3   SOLVENT ATOMS            : 102                                     
REMARK   3                                                                      
REMARK   3  B VALUES.                                                           
REMARK   3   FROM WILSON PLOT           (A**2) : 10.90                          
REMARK   3   MEAN B VALUE      (OVERALL, A**2) : 32.30                          
REMARK   3   OVERALL ANISOTROPIC B VALUE.                                       
REMARK   3    B11 (A**2) : -0.59000                                             
REMARK   3    B22 (A**2) : -0.59000                                             
REMARK   3    B33 (A**2) : 1.17000                                              
REMARK   3    B12 (A**2) : 1.12000                                              
REMARK   3    B13 (A**2) : 0.00000                                              
REMARK   3    B23 (A**2) : 0.00000                                              
REMARK   3                                                                      
REMARK   3  ESTIMATED COORDINATE ERROR.                                         
REMARK   3   ESD FROM LUZZATI PLOT        (A) : 0.27                            
REMARK   3   ESD FROM SIGMAA              (A) : 0.40                            
REMARK   3   LOW RESOLUTION CUTOFF        (A) : 5.00                            
REMARK   3                                                                      
REMARK   3  CROSS-VALIDATED ESTIMATED COORDINATE ERROR.                         
REMARK   3   ESD FROM C-V LUZZATI PLOT    (A) : 0.32                            
REMARK   3   ESD FROM C-V SIGMAA          (A) : 0.48                            
REMARK   3                                                                      
REMARK   3  RMS DEVIATIONS FROM IDEAL VALUES.                                   
REMARK   3   BOND LENGTHS                 (A) : 0.008                           
REMARK   3   BOND ANGLES            (DEGREES) : 1.500                           
REMARK   3   DIHEDRAL ANGLES        (DEGREES) : 25.90                           
REMARK   3   IMPROPER ANGLES        (DEGREES) : 1.200                           
REMARK   3                                                                      
REMARK   3  ISOTROPIC THERMAL MODEL : RESTRAINED                                
REMARK   3                                                                      
REMARK   3  ISOTROPIC THERMAL FACTOR RESTRAINTS.    RMS    SIGMA                
REMARK   3   MAIN-CHAIN BOND              (A**2) : NULL  ; NULL                 
REMARK   3   MAIN-CHAIN ANGLE             (A**2) : NULL  ; NULL                 
REMARK   3   SIDE-CHAIN BOND              (A**2) : NULL  ; NULL                 
REMARK   3   SIDE-CHAIN ANGLE             (A**2) : NULL  ; NULL                 
REMARK   3                                                                      
REMARK   3  BULK SOLVENT MODELING.                                              
REMARK   3   METHOD USED : FLAT MODEL                                           
REMARK   3   KSOL        : 0.30                                                 
REMARK   3   BSOL        : 38.28                                                
REMARK   3                                                                      
REMARK   3  NCS MODEL : NULL                                                    
REMARK   3                                                                      
REMARK   3  NCS RESTRAINTS.                         RMS   SIGMA/WEIGHT          
REMARK   3   GROUP  1  POSITIONAL            (A) : NULL  ; NULL                 
REMARK   3   GROUP  1  B-FACTOR           (A**2) : NULL  ; NULL                 
REMARK   3                                                                      
REMARK   3  PARAMETER FILE  1  : PROTEIN_REP.PARAM                              
REMARK   3  PARAMETER FILE  2  : WATER_REP.PARAM                                
REMARK   3  PARAMETER FILE  3  : LY341770_062998.PAR                            
REMARK   3  PARAMETER FILE  4  : PARAMED.LIG                                    
REMARK   3  PARAMETER FILE  5  : FORM.PARAM                                     
REMARK   3  PARAMETER FILE  6  : NULL                                           
REMARK   3  TOPOLOGY FILE  1   : PROTEIN.TOP                                    
REMARK   3  TOPOLOGY FILE  2   : WATER.TOP                                      
REMARK   3  TOPOLOGY FILE  3   : LY341770_062998.TOP                            
REMARK   3  TOPOLOGY FILE  4   : TOPO_COVALENT.DUMP                             
REMARK   3  TOPOLOGY FILE  5   : NULL                                           
REMARK   3  TOPOLOGY FILE  6   : NULL                                           
REMARK   3                                                                      
REMARK   3  OTHER REFINEMENT REMARKS: NULL                                      
REMARK   4                                                                      
REMARK   4 1JTQ COMPLIES WITH FORMAT V. 3.30, 13-JUL-11                         
REMARK 100                                                                      
REMARK 100 THIS ENTRY HAS BEEN PROCESSED BY RCSB ON 22-AUG-01.                  
REMARK 100 THE DEPOSITION ID IS D_1000014173.                                   
REMARK 200                                                                      
REMARK 200 EXPERIMENTAL DETAILS                                                 
REMARK 200  EXPERIMENT TYPE                : X-RAY DIFFRACTION                  
REMARK 200  DATE OF DATA COLLECTION        : 01-APR-97                          
REMARK 200  TEMPERATURE           (KELVIN) : 296                                
REMARK 200  PH                             : 8.0                                
REMARK 200  NUMBER OF CRYSTALS USED        : 1                                  
REMARK 200                                                                      
REMARK 200  SYNCHROTRON              (Y/N) : N                                  
REMARK 200  RADIATION SOURCE               : ROTATING ANODE                     
REMARK 200  BEAMLINE                       : NULL                               
REMARK 200  X-RAY GENERATOR MODEL          : RIGAKU                             
REMARK 200  MONOCHROMATIC OR LAUE    (M/L) : M                                  
REMARK 200  WAVELENGTH OR RANGE        (A) : 1.5418                             
REMARK 200  MONOCHROMATOR                  : GRAPHITE                           
REMARK 200  OPTICS                         : NULL                               
REMARK 200                                                                      
REMARK 200  DETECTOR TYPE                  : IMAGE PLATE                        
REMARK 200  DETECTOR MANUFACTURER          : RIGAKU RAXIS II                    
REMARK 200  INTENSITY-INTEGRATION SOFTWARE : DENZO                              
REMARK 200  DATA SCALING SOFTWARE          : SCALEPACK                          
REMARK 200                                                                      
REMARK 200  NUMBER OF UNIQUE REFLECTIONS   : 21792                              
REMARK 200  RESOLUTION RANGE HIGH      (A) : 2.500                              
REMARK 200  RESOLUTION RANGE LOW       (A) : 40.000                             
REMARK 200  REJECTION CRITERIA  (SIGMA(I)) : -3.000                             
REMARK 200                                                                      
REMARK 200 OVERALL.                                                             
REMARK 200  COMPLETENESS FOR RANGE     (%) : NULL                               
REMARK 200  DATA REDUNDANCY                : 5.000                              
REMARK 200  R MERGE                    (I) : 0.10900                            
REMARK 200  R SYM                      (I) : NULL                               
REMARK 200  <I/SIGMA(I)> FOR THE DATA SET  : 7.4000                             
REMARK 200                                                                      
REMARK 200 IN THE HIGHEST RESOLUTION SHELL.                                     
REMARK 200  HIGHEST RESOLUTION SHELL, RANGE HIGH (A) : 2.50                     
REMARK 200  HIGHEST RESOLUTION SHELL, RANGE LOW  (A) : 2.57                     
REMARK 200  COMPLETENESS FOR SHELL     (%) : 93.0                               
REMARK 200  DATA REDUNDANCY IN SHELL       : NULL                               
REMARK 200  R MERGE FOR SHELL          (I) : 0.38500                            
REMARK 200  R SYM FOR SHELL            (I) : NULL                               
REMARK 200  <I/SIGMA(I)> FOR SHELL         : 2.400                              
REMARK 200                                                                      
REMARK 200 DIFFRACTION PROTOCOL: SINGLE WAVELENGTH                              
REMARK 200 METHOD USED TO DETERMINE THE STRUCTURE: FOURIER SYNTHESIS            
REMARK 200 SOFTWARE USED: X-PLOR                                                
REMARK 200 STARTING MODEL: PDB ENTRY 2KCE                                       
REMARK 200                                                                      
REMARK 200 REMARK: NULL                                                         
REMARK 280                                                                      
REMARK 280 CRYSTAL                                                              
REMARK 280 SOLVENT CONTENT, VS   (%): 53.15                                     
REMARK 280 MATTHEWS COEFFICIENT, VM (ANGSTROMS**3/DA): 2.63                     
REMARK 280                                                                      
REMARK 280 CRYSTALLIZATION CONDITIONS: POTASSIUM PHOSPHATE, MGCL2, DTT, EDTA,   
REMARK 280  AMMONIUM SULFATE, PH 8.0, VAPOR DIFFUSION, HANGING DROP,            
REMARK 280  TEMPERATURE 296.16K                                                 
REMARK 290                                                                      
REMARK 290 CRYSTALLOGRAPHIC SYMMETRY                                            
REMARK 290 SYMMETRY OPERATORS FOR SPACE GROUP: P 63                             
REMARK 290                                                                      
REMARK 290      SYMOP   SYMMETRY                                                
REMARK 290     NNNMMM   OPERATOR                                                
REMARK 290       1555   X,Y,Z                                                   
REMARK 290       2555   -Y,X-Y,Z                                                
REMARK 290       3555   -X+Y,-X,Z                                               
REMARK 290       4555   -X,-Y,Z+1/2                                             
REMARK 290       5555   Y,-X+Y,Z+1/2                                            
REMARK 290       6555   X-Y,X,Z+1/2                                             
REMARK 290                                                                      
REMARK 290     WHERE NNN -> OPERATOR NUMBER                                     
REMARK 290           MMM -> TRANSLATION VECTOR                                  
REMARK 290                                                                      
REMARK 290 CRYSTALLOGRAPHIC SYMMETRY TRANSFORMATIONS                            
REMARK 290 THE FOLLOWING TRANSFORMATIONS OPERATE ON THE ATOM/HETATM             
REMARK 290 RECORDS IN THIS ENTRY TO PRODUCE CRYSTALLOGRAPHICALLY                
REMARK 290 RELATED MOLECULES.                                                   
REMARK 290   SMTRY1   1  1.000000  0.000000  0.000000        0.00000            
REMARK 290   SMTRY2   1  0.000000  1.000000  0.000000        0.00000            
REMARK 290   SMTRY3   1  0.000000  0.000000  1.000000        0.00000            
REMARK 290   SMTRY1   2 -0.500000 -0.866025  0.000000        0.00000            
REMARK 290   SMTRY2   2  0.866025 -0.500000  0.000000        0.00000            
REMARK 290   SMTRY3   2  0.000000  0.000000  1.000000        0.00000            
REMARK 290   SMTRY1   3 -0.500000  0.866025  0.000000        0.00000            
REMARK 290   SMTRY2   3 -0.866025 -0.500000  0.000000        0.00000            
REMARK 290   SMTRY3   3  0.000000  0.000000  1.000000        0.00000            
REMARK 290   SMTRY1   4 -1.000000  0.000000  0.000000        0.00000            
REMARK 290   SMTRY2   4  0.000000 -1.000000  0.000000        0.00000            
REMARK 290   SMTRY3   4  0.000000  0.000000  1.000000       34.05000            
REMARK 290   SMTRY1   5  0.500000  0.866025  0.000000        0.00000            
REMARK 290   SMTRY2   5 -0.866025  0.500000  0.000000        0.00000            
REMARK 290   SMTRY3   5  0.000000  0.000000  1.000000       34.05000            
REMARK 290   SMTRY1   6  0.500000 -0.866025  0.000000        0.00000            
REMARK 290   SMTRY2   6  0.866025  0.500000  0.000000        0.00000            
REMARK 290   SMTRY3   6  0.000000  0.000000  1.000000       34.05000            
REMARK 290                                                                      
REMARK 290 REMARK: NULL                                                         
REMARK 300                                                                      
REMARK 300 BIOMOLECULE: 1                                                       
REMARK 300 SEE REMARK 350 FOR THE AUTHOR PROVIDED AND/OR PROGRAM                
REMARK 300 GENERATED ASSEMBLY INFORMATION FOR THE STRUCTURE IN                  
REMARK 300 THIS ENTRY. THE REMARK MAY ALSO PROVIDE INFORMATION ON               
REMARK 300 BURIED SURFACE AREA.                                                 
REMARK 350                                                                      
REMARK 350 COORDINATES FOR A COMPLETE MULTIMER REPRESENTING THE KNOWN           
REMARK 350 BIOLOGICALLY SIGNIFICANT OLIGOMERIZATION STATE OF THE                
REMARK 350 MOLECULE CAN BE GENERATED BY APPLYING BIOMT TRANSFORMATIONS          
REMARK 350 GIVEN BELOW.  BOTH NON-CRYSTALLOGRAPHIC AND                          
REMARK 350 CRYSTALLOGRAPHIC OPERATIONS ARE GIVEN.                               
REMARK 350                                                                      
REMARK 350 BIOMOLECULE: 1                                                       
REMARK 350 AUTHOR DETERMINED BIOLOGICAL UNIT: DIMERIC                           
REMARK 350 SOFTWARE DETERMINED QUATERNARY STRUCTURE: DIMERIC                    
REMARK 350 SOFTWARE USED: PISA                                                  
REMARK 350 TOTAL BURIED SURFACE AREA: 7870 ANGSTROM**2                          
REMARK 350 SURFACE AREA OF THE COMPLEX: 19140 ANGSTROM**2                       
REMARK 350 CHANGE IN SOLVENT FREE ENERGY: -12.0 KCAL/MOL                        
REMARK 350 APPLY THE FOLLOWING TO CHAINS: A, B                                  
REMARK 350   BIOMT1   1  1.000000  0.000000  0.000000        0.00000            
REMARK 350   BIOMT2   1  0.000000  1.000000  0.000000        0.00000            
REMARK 350   BIOMT3   1  0.000000  0.000000  1.000000        0.00000            
REMARK 500                                                                      
REMARK 500 GEOMETRY AND STEREOCHEMISTRY                                         
REMARK 500 SUBTOPIC: TORSION ANGLES                                             
REMARK 500                                                                      
REMARK 500 TORSION ANGLES OUTSIDE THE EXPECTED RAMACHANDRAN REGIONS:            
REMARK 500 (M=MODEL NUMBER; RES=RESIDUE NAME; C=CHAIN IDENTIFIER;               
REMARK 500 SSEQ=SEQUENCE NUMBER; I=INSERTION CODE).                             
REMARK 500                                                                      
REMARK 500 STANDARD TABLE:                                                      
REMARK 500 FORMAT:(10X,I3,1X,A3,1X,A1,I4,A1,4X,F7.2,3X,F7.2)                    
REMARK 500                                                                      
REMARK 500 EXPECTED VALUES: GJ KLEYWEGT AND TA JONES (1996). PHI/PSI-           
REMARK 500 CHOLOGY: RAMACHANDRAN REVISITED. STRUCTURE 4, 1395 - 1400            
REMARK 500                                                                      
REMARK 500  M RES CSSEQI        PSI       PHI                                   
REMARK 500    PRO A  43       63.74    -66.05                                   
REMARK 500    GLU A  74        3.23    -69.88                                   
REMARK 500    PRO A  92       65.90    -68.18                                   
REMARK 500    TYR A  94      -63.91    -29.02                                   
REMARK 500    ALA A 100       66.51   -156.62                                   
REMARK 500    ILE B  69        0.39    -69.10                                   
REMARK 500    VAL B  93     -165.03    -78.91                                   
REMARK 500    TYR B  94      -61.93    -26.31                                   
REMARK 500                                                                      
REMARK 500 REMARK: NULL                                                         
REMARK 800                                                                      
REMARK 800 SITE                                                                 
REMARK 800 SITE_IDENTIFIER: AC1                                                 
REMARK 800 EVIDENCE_CODE: SOFTWARE                                              
REMARK 800 SITE_DESCRIPTION: BINDING SITE FOR RESIDUE UMP A 565                 
REMARK 800                                                                      
REMARK 800 SITE_IDENTIFIER: AC2                                                 
REMARK 800 EVIDENCE_CODE: SOFTWARE                                              
REMARK 800 SITE_DESCRIPTION: BINDING SITE FOR RESIDUE LY3 A 501                 
REMARK 800                                                                      
REMARK 800 SITE_IDENTIFIER: AC3                                                 
REMARK 800 EVIDENCE_CODE: SOFTWARE                                              
REMARK 800 SITE_DESCRIPTION: BINDING SITE FOR RESIDUE UMP B 565                 
REMARK 800                                                                      
REMARK 800 SITE_IDENTIFIER: AC4                                                 
REMARK 800 EVIDENCE_CODE: SOFTWARE                                              
REMARK 800 SITE_DESCRIPTION: BINDING SITE FOR RESIDUE LY3 B 502                 
REMARK 900                                                                      
REMARK 900 RELATED ENTRIES                                                      
REMARK 900 RELATED ID: 1JTU   RELATED DB: PDB                                   
REMARK 900 E. COLI TS COMPLEX WITH DUMP AND A POLYGLUTAMYLATED FORM OF LY231514 
REMARK 900 RELATED ID: 1JU6   RELATED DB: PDB                                   
REMARK 900 P1 CRYSTAL FORM OF HUMAN THYMIDYLATE SYNTHASE COMPLEX WITH DUMP AND  
REMARK 900 LY231514                                                             
REMARK 900 RELATED ID: 1JUJ   RELATED DB: PDB                                   
REMARK 900 HUMAN THYMIDYLATE SYNTHASE BOUND TO DUMP AND LY231514, A PYRROLO(2,  
REMARK 900 3-D)PYRIMIDINE-BASED ANTIFOLATE                                      
DBREF  1JTQ A    1   264  UNP    P0A884   TYSY_ECOLI       1    264             
DBREF  1JTQ B    1   264  UNP    P0A884   TYSY_ECOLI       1    264             
SEQADV 1JTQ CXM A    1  UNP  P0A884    MET     1 MODIFIED RESIDUE               
SEQADV 1JTQ CXM B    1  UNP  P0A884    MET     1 MODIFIED RESIDUE               
SEQRES   1 A  264  CXM LYS GLN TYR LEU GLU LEU MET GLN LYS VAL LEU ASP          
SEQRES   2 A  264  GLU GLY THR GLN LYS ASN ASP ARG THR GLY THR GLY THR          
SEQRES   3 A  264  LEU SER ILE PHE GLY HIS GLN MET ARG PHE ASN LEU GLN          
SEQRES   4 A  264  ASP GLY PHE PRO LEU VAL THR THR LYS ARG CYS HIS LEU          
SEQRES   5 A  264  ARG SER ILE ILE HIS GLU LEU LEU TRP PHE LEU GLN GLY          
SEQRES   6 A  264  ASP THR ASN ILE ALA TYR LEU HIS GLU ASN ASN VAL THR          
SEQRES   7 A  264  ILE TRP ASP GLU TRP ALA ASP GLU ASN GLY ASP LEU GLY          
SEQRES   8 A  264  PRO VAL TYR GLY LYS GLN TRP ARG ALA TRP PRO THR PRO          
SEQRES   9 A  264  ASP GLY ARG HIS ILE ASP GLN ILE THR THR VAL LEU ASN          
SEQRES  10 A  264  GLN LEU LYS ASN ASP PRO ASP SER ARG ARG ILE ILE VAL          
SEQRES  11 A  264  SER ALA TRP ASN VAL GLY GLU LEU ASP LYS MET ALA LEU          
SEQRES  12 A  264  ALA PRO CYS HIS ALA PHE PHE GLN PHE TYR VAL ALA ASP          
SEQRES  13 A  264  GLY LYS LEU SER CYS GLN LEU TYR GLN ARG SER CYS ASP          
SEQRES  14 A  264  VAL PHE LEU GLY LEU PRO PHE ASN ILE ALA SER TYR ALA          
SEQRES  15 A  264  LEU LEU VAL HIS MET MET ALA GLN GLN CYS ASP LEU GLU          
SEQRES  16 A  264  VAL GLY ASP PHE VAL TRP THR GLY GLY ASP THR HIS LEU          
SEQRES  17 A  264  TYR SER ASN HIS MET ASP GLN THR HIS LEU GLN LEU SER          
SEQRES  18 A  264  ARG GLU PRO ARG PRO LEU PRO LYS LEU ILE ILE LYS ARG          
SEQRES  19 A  264  LYS PRO GLU SER ILE PHE ASP TYR ARG PHE GLU ASP PHE          
SEQRES  20 A  264  GLU ILE GLU GLY TYR ASP PRO HIS PRO GLY ILE LYS ALA          
SEQRES  21 A  264  PRO VAL ALA ILE                                              
SEQRES   1 B  264  CXM LYS GLN TYR LEU GLU LEU MET GLN LYS VAL LEU ASP          
SEQRES   2 B  264  GLU GLY THR GLN LYS ASN ASP ARG THR GLY THR GLY THR          
SEQRES   3 B  264  LEU SER ILE PHE GLY HIS GLN MET ARG PHE ASN LEU GLN          
SEQRES   4 B  264  ASP GLY PHE PRO LEU VAL THR THR LYS ARG CYS HIS LEU          
SEQRES   5 B  264  ARG SER ILE ILE HIS GLU LEU LEU TRP PHE LEU GLN GLY          
SEQRES   6 B  264  ASP THR ASN ILE ALA TYR LEU HIS GLU ASN ASN VAL THR          
SEQRES   7 B  264  ILE TRP ASP GLU TRP ALA ASP GLU ASN GLY ASP LEU GLY          
SEQRES   8 B  264  PRO VAL TYR GLY LYS GLN TRP ARG ALA TRP PRO THR PRO          
SEQRES   9 B  264  ASP GLY ARG HIS ILE ASP GLN ILE THR THR VAL LEU ASN          
SEQRES  10 B  264  GLN LEU LYS ASN ASP PRO ASP SER ARG ARG ILE ILE VAL          
SEQRES  11 B  264  SER ALA TRP ASN VAL GLY GLU LEU ASP LYS MET ALA LEU          
SEQRES  12 B  264  ALA PRO CYS HIS ALA PHE PHE GLN PHE TYR VAL ALA ASP          
SEQRES  13 B  264  GLY LYS LEU SER CYS GLN LEU TYR GLN ARG SER CYS ASP          
SEQRES  14 B  264  VAL PHE LEU GLY LEU PRO PHE ASN ILE ALA SER TYR ALA          
SEQRES  15 B  264  LEU LEU VAL HIS MET MET ALA GLN GLN CYS ASP LEU GLU          
SEQRES  16 B  264  VAL GLY ASP PHE VAL TRP THR GLY GLY ASP THR HIS LEU          
SEQRES  17 B  264  TYR SER ASN HIS MET ASP GLN THR HIS LEU GLN LEU SER          
SEQRES  18 B  264  ARG GLU PRO ARG PRO LEU PRO LYS LEU ILE ILE LYS ARG          
SEQRES  19 B  264  LYS PRO GLU SER ILE PHE ASP TYR ARG PHE GLU ASP PHE          
SEQRES  20 B  264  GLU ILE GLU GLY TYR ASP PRO HIS PRO GLY ILE LYS ALA          
SEQRES  21 B  264  PRO VAL ALA ILE                                              
MODRES 1JTQ CXM A    1  MET  N-CARBOXYMETHIONINE                                
MODRES 1JTQ CXM B    1  MET  N-CARBOXYMETHIONINE                                
HET    CXM  A   1      11                                                       
HET    CXM  B   1      11                                                       
HET    UMP  A 565      20                                                       
HET    LY3  A 501      33                                                       
HET    UMP  B 565      20                                                       
HET    LY3  B 502      33                                                       
HETNAM     CXM N-CARBOXYMETHIONINE                                              
HETNAM     UMP 2'-DEOXYURIDINE 5'-MONOPHOSPHATE                                 
HETNAM     LY3 2-{4-[2-(2-AMINO-4-OXO-4,7-DIHYDRO-3H-PYRROLO[2,3-               
HETNAM   2 LY3  D]PYRIMIDIN-5-YL)-ETHYL]-BENZOYLAMINO}-4-(2H-TETRAZOL-          
HETNAM   3 LY3  5-YL)-BUTYRIC ACID                                              
HETSYN     UMP DUMP                                                             
HETSYN     LY3 LY341770                                                         
FORMUL   1  CXM    2(C6 H11 N O4 S)                                             
FORMUL   3  UMP    2(C9 H13 N2 O8 P)                                            
FORMUL   4  LY3    2(C20 H21 N9 O4)                                             
FORMUL   7  HOH   *102(H2 O)                                                    
HELIX    1   1 CXM A    1  GLU A    6  1                                   6
HELIX    2   2 ILE A  178  ILE A  178  1                                   1
SHEET    1   1 1 PHE A  36  PHE A  36  0
LINK         SG  CYS A 146                 C6  UMP A 565     1555   1555  1.84  
LINK         SG  CYS B 146                 C6  UMP B 565     1555   1555  1.85  
LINK         C   CXM A   1                 N   LYS A   2     1555   1555  1.31  
LINK         C   CXM B   1                 N   LYS B   2     1555   1555  1.32  
SITE     1 AC1 15 ARG A  21  CYS A 146  HIS A 147  GLN A 165                    
SITE     2 AC1 15 ARG A 166  SER A 167  ASP A 169  ASN A 177                    
SITE     3 AC1 15 HIS A 207  TYR A 209  LY3 A 501  HOH A 602                    
SITE     4 AC1 15 HOH A 655  ARG B 126  ARG B 127                               
SITE     1 AC2 12 HIS A  51  SER A  54  ILE A  79  TRP A  83                    
SITE     2 AC2 12 LEU A 143  ASP A 169  GLY A 173  LYS A 259                    
SITE     3 AC2 12 ALA A 263  UMP A 565  HOH A 623  HOH A 658                    
SITE     1 AC3 16 ARG A 126  ARG A 127  ARG B  21  CYS B 146                    
SITE     2 AC3 16 HIS B 147  GLN B 165  ARG B 166  SER B 167                    
SITE     3 AC3 16 CYS B 168  ASP B 169  ASN B 177  HIS B 207                    
SITE     4 AC3 16 TYR B 209  LY3 B 502  HOH B 659  HOH B 668                    
SITE     1 AC4 11 HIS B  51  SER B  54  ILE B  79  TRP B  80                    
SITE     2 AC4 11 TRP B  83  ASP B 169  GLY B 173  TYR B 209                    
SITE     3 AC4 11 VAL B 262  ALA B 263  UMP B 565                               
CRYST1  127.800  127.800   68.100  90.00  90.00 120.00 P 63         12          
ORIGX1      1.000000  0.000000  0.000000        0.00000                         
ORIGX2      0.000000  1.000000  0.000000        0.00000                         
ORIGX3      0.000000  0.000000  1.000000        0.00000                         
SCALE1      0.007825  0.004518  0.000000        0.00000                         
SCALE2      0.000000  0.009035  0.000000        0.00000                         
SCALE3      0.000000  0.000000  0.014684        0.00000                         
ATOM     12  N   LYS A   2      24.458  22.760  50.551  1.00 28.12           N
ATOM     13  CA  LYS A   2      24.537  24.209  50.776  1.00 29.66           C
ATOM     14  C   LYS A   2      24.529  25.057  49.499  1.00 28.63           C
ATOM     15  O   LYS A   2      23.674  25.953  49.325  1.00 29.93           O
ATOM     16  CB  LYS A   2      25.733  24.525  51.643  1.00 36.04           C
ATOM     17  CG  LYS A   2      25.917  26.012  51.969  1.00 41.80           C
ATOM     18  CD  LYS A   2      26.976  26.188  53.044  1.00 48.08           C
ATOM     19  CE  LYS A   2      27.348  27.657  53.221  1.00 51.37           C
ATOM     20  NZ  LYS A   2      27.965  28.240  51.992  1.00 55.18           N
ATOM     21  N   GLN A   3      25.449  24.782  48.585  1.00 27.82           N
ATOM     22  CA  GLN A   3      25.547  25.565  47.343  1.00 27.19           C
ATOM     23  C   GLN A   3      24.262  25.487  46.521  1.00 26.71           C
ATOM     24  O   GLN A   3      23.851  26.486  45.909  1.00 24.94           O
ATOM     25  CB  GLN A   3      26.723  25.096  46.489  1.00 30.93           C
ATOM     26  CG  GLN A   3      28.058  25.087  47.204  1.00 28.38           C
ATOM     27  CD  GLN A   3      28.406  23.718  47.763  1.00 28.86           C
ATOM     28  OE1 GLN A   3      27.607  23.090  48.458  1.00 25.36           O
ATOM     29  NE2 GLN A   3      29.601  23.240  47.440  1.00 32.02           N
ATOM     30  N   TYR A   4      23.649  24.301  46.494  1.00 22.67           N
ATOM     31  CA  TYR A   4      22.413  24.077  45.749  1.00 24.05           C
ATOM     32  C   TYR A   4      21.299  24.943  46.343  1.00 25.46           C
ATOM     33  O   TYR A   4      20.693  25.764  45.645  1.00 24.74           O
ATOM     34  CB  TYR A   4      22.057  22.586  45.794  1.00 21.03           C
ATOM     35  CG  TYR A   4      20.764  22.202  45.112  1.00 24.05           C
ATOM     36  CD1 TYR A   4      19.750  21.548  45.819  1.00 23.08           C
ATOM     37  CD2 TYR A   4      20.556  22.469  43.755  1.00 24.74           C
ATOM     38  CE1 TYR A   4      18.563  21.173  45.186  1.00 25.06           C
ATOM     39  CE2 TYR A   4      19.373  22.100  43.120  1.00 21.83           C
ATOM     40  CZ  TYR A   4      18.380  21.452  43.831  1.00 20.02           C
ATOM     41  OH  TYR A   4      17.228  21.087  43.171  1.00 13.76           O
ATOM     42  N   LEU A   5      21.089  24.816  47.648  1.00 24.03           N
ATOM     43  CA  LEU A   5      20.057  25.578  48.345  1.00 21.50           C
ATOM     44  C   LEU A   5      20.253  27.075  48.227  1.00 21.43           C
ATOM     45  O   LEU A   5      19.285  27.824  48.228  1.00 21.74           O
ATOM     46  CB  LEU A   5      19.959  25.142  49.804  1.00 16.04           C
ATOM     47  CG  LEU A   5      19.409  23.717  49.914  1.00 12.62           C
ATOM     48  CD1 LEU A   5      19.289  23.322  51.364  1.00 16.53           C
ATOM     49  CD2 LEU A   5      18.059  23.607  49.221  1.00  4.50           C
ATOM     50  N   GLU A   6      21.496  27.523  48.101  1.00 25.51           N
ATOM     51  CA  GLU A   6      21.747  28.950  47.951  1.00 29.73           C
ATOM     52  C   GLU A   6      21.340  29.425  46.561  1.00 28.91           C
ATOM     53  O   GLU A   6      20.835  30.537  46.400  1.00 26.21           O
ATOM     54  CB  GLU A   6      23.203  29.271  48.247  1.00 37.78           C
ATOM     55  CG  GLU A   6      23.467  29.288  49.757  1.00 52.69           C
ATOM     56  CD  GLU A   6      24.936  29.350  50.128  1.00 58.38           C
ATOM     57  OE1 GLU A   6      25.798  29.425  49.223  1.00 61.77           O
ATOM     58  OE2 GLU A   6      25.222  29.317  51.346  1.00 62.31           O
TER      59      GLU A   6
ATOM     60  N   PHE A  36      32.371  22.719  43.850  1.00 21.38           N
ATOM     61  CA  PHE A  36      32.269  21.605  44.780  1.00 25.88           C
ATOM     62  C   PHE A  36      33.627  20.921  44.900  1.00 27.16           C
ATOM     63  O   PHE A  36      34.140  20.391  43.922  1.00 28.55           O
ATOM     64  CB  PHE A  36      31.245  20.570  44.292  1.00 26.49           C
ATOM     65  CG  PHE A  36      29.856  21.114  44.072  1.00 30.07           C
ATOM     66  CD1 PHE A  36      29.520  21.767  42.892  1.00 31.05           C
ATOM     67  CD2 PHE A  36      28.862  20.906  45.021  1.00 32.29           C
ATOM     68  CE1 PHE A  36      28.228  22.199  42.658  1.00 29.91           C
ATOM     69  CE2 PHE A  36      27.564  21.336  44.797  1.00 34.26           C
ATOM     70  CZ  PHE A  36      27.245  21.983  43.614  1.00 34.48           C
TER      71      PHE A  36
ATOM     72  N   PRO A  43      28.955  15.018  45.922  1.00 18.21           N
ATOM     73  CA  PRO A  43      27.861  15.991  45.799  1.00 19.20           C
ATOM     74  C   PRO A  43      26.498  15.491  45.325  1.00 19.45           C
ATOM     75  O   PRO A  43      26.004  15.889  44.271  1.00 19.88           O
ATOM     76  CB  PRO A  43      28.450  17.048  44.873  1.00 11.62           C
ATOM     77  CG  PRO A  43      29.287  16.255  43.978  1.00 14.77           C
ATOM     78  CD  PRO A  43      30.003  15.308  44.931  1.00 16.84           C
ATOM     79  N   LEU A  44      25.897  14.621  46.128  1.00 20.87           N
ATOM     80  CA  LEU A  44      24.583  14.070  45.848  1.00 20.73           C
ATOM     81  C   LEU A  44      23.643  14.734  46.849  1.00 26.17           C
ATOM     82  O   LEU A  44      23.829  14.587  48.061  1.00 28.08           O
ATOM     83  CB  LEU A  44      24.587  12.563  46.063  1.00 14.01           C
ATOM     84  CG  LEU A  44      23.272  11.845  45.787  1.00 15.49           C
ATOM     85  CD1 LEU A  44      22.821  12.113  44.360  1.00 13.55           C
ATOM     86  CD2 LEU A  44      23.464  10.360  46.027  1.00 10.45           C
ATOM     87  N   VAL A  45      22.676  15.497  46.337  1.00 25.45           N
ATOM     88  CA  VAL A  45      21.686  16.216  47.144  1.00 23.22           C
ATOM     89  C   VAL A  45      21.095  15.396  48.296  1.00 24.48           C
ATOM     90  O   VAL A  45      20.661  14.255  48.109  1.00 23.45           O
ATOM     91  CB  VAL A  45      20.542  16.739  46.236  1.00 21.29           C
ATOM     92  CG1 VAL A  45      19.273  16.968  47.027  1.00 21.81           C
ATOM     93  CG2 VAL A  45      20.961  18.039  45.567  1.00 17.61           C
ATOM     94  N   THR A  46      21.085  15.976  49.494  1.00 23.48           N
ATOM     95  CA  THR A  46      20.536  15.292  50.658  1.00 27.34           C
ATOM     96  C   THR A  46      19.185  15.849  51.125  1.00 30.07           C
ATOM     97  O   THR A  46      18.479  15.194  51.892  1.00 32.37           O
ATOM     98  CB  THR A  46      21.513  15.324  51.852  1.00 26.66           C
ATOM     99  OG1 THR A  46      21.709  16.671  52.280  1.00 29.19           O
ATOM    100  CG2 THR A  46      22.849  14.700  51.464  1.00 27.07           C
ATOM    101  N   THR A  47      18.811  17.043  50.670  1.00 28.96           N
ATOM    102  CA  THR A  47      17.542  17.627  51.085  1.00 27.67           C
ATOM    103  C   THR A  47      16.328  16.991  50.415  1.00 28.86           C
ATOM    104  O   THR A  47      15.200  17.427  50.635  1.00 30.24           O
ATOM    105  CB  THR A  47      17.508  19.154  50.903  1.00 29.78           C
ATOM    106  OG1 THR A  47      17.900  19.490  49.569  1.00 34.48           O
ATOM    107  CG2 THR A  47      18.435  19.836  51.904  1.00 27.12           C
ATOM    108  N   LYS A  48      16.562  15.963  49.606  1.00 30.24           N
ATOM    109  CA  LYS A  48      15.507  15.215  48.918  1.00 32.52           C
ATOM    110  C   LYS A  48      16.154  13.940  48.386  1.00 33.35           C
ATOM    111  O   LYS A  48      17.307  13.973  47.950  1.00 38.24           O
ATOM    112  CB  LYS A  48      14.884  16.025  47.772  1.00 33.94           C
ATOM    113  CG  LYS A  48      15.612  15.960  46.437  1.00 36.57           C
ATOM    114  CD  LYS A  48      14.749  16.509  45.308  1.00 37.71           C
ATOM    115  CE  LYS A  48      15.382  16.327  43.947  1.00 32.55           C
ATOM    116  NZ  LYS A  48      14.511  16.970  42.938  1.00 34.99           N
TER     117      LYS A  48
ATOM    118  N   ILE A 178      24.723  17.466  38.528  1.00 17.23           N
ATOM    119  CA  ILE A 178      25.857  17.644  39.420  1.00 18.49           C
ATOM    120  C   ILE A 178      26.438  16.266  39.775  1.00 18.61           C
ATOM    121  O   ILE A 178      27.636  16.052  39.649  1.00 17.38           O
ATOM    122  CB  ILE A 178      25.469  18.433  40.678  1.00 16.83           C
ATOM    123  CG1 ILE A 178      25.020  19.839  40.289  1.00 18.57           C
ATOM    124  CG2 ILE A 178      26.663  18.537  41.617  1.00 15.63           C
ATOM    125  CD1 ILE A 178      24.543  20.659  41.465  1.00 20.35           C
TER     126      ILE A 178
ATOM    127  N   PRO A 224      20.583  20.479  55.270  1.00 35.63           N
ATOM    128  CA  PRO A 224      21.369  19.509  54.518  1.00 34.26           C
ATOM    129  C   PRO A 224      22.030  18.525  55.468  1.00 34.68           C
ATOM    130  O   PRO A 224      22.434  18.895  56.572  1.00 33.44           O
ATOM    131  CB  PRO A 224      22.422  20.386  53.845  1.00 33.71           C
ATOM    132  CG  PRO A 224      21.715  21.693  53.678  1.00 33.79           C
ATOM    133  CD  PRO A 224      21.028  21.853  54.995  1.00 34.05           C
ATOM    134  N   ARG A 225      22.049  17.262  55.069  1.00 33.98           N
ATOM    135  CA  ARG A 225      22.677  16.198  55.848  1.00 34.64           C
ATOM    136  C   ARG A 225      24.152  16.171  55.423  1.00 36.42           C
ATOM    137  O   ARG A 225      24.566  16.969  54.576  1.00 36.48           O
ATOM    138  CB  ARG A 225      22.012  14.862  55.505  1.00 34.04           C
ATOM    139  CG  ARG A 225      20.538  14.806  55.850  1.00 36.81           C
ATOM    140  CD  ARG A 225      20.312  14.414  57.303  1.00 38.53           C
ATOM    141  NE  ARG A 225      18.937  14.666  57.738  1.00 44.45           N
ATOM    142  CZ  ARG A 225      17.913  13.823  57.576  1.00 43.08           C
ATOM    143  NH1 ARG A 225      16.705  14.160  58.020  1.00 40.42           N
ATOM    144  NH2 ARG A 225      18.090  12.645  56.986  1.00 39.31           N
TER     145      ARG A 225
ATOM    146  N   LEU A 227      27.380  14.991  53.430  1.00 31.06           N
ATOM    147  CA  LEU A 227      27.578  14.369  52.124  1.00 27.69           C
ATOM    148  C   LEU A 227      27.996  12.911  52.139  1.00 27.03           C
ATOM    149  O   LEU A 227      28.746  12.492  53.016  1.00 26.73           O
ATOM    150  CB  LEU A 227      28.592  15.152  51.307  1.00 23.86           C
ATOM    151  CG  LEU A 227      28.144  16.527  50.833  1.00 23.74           C
ATOM    152  CD1 LEU A 227      29.282  17.163  50.081  1.00 25.59           C
ATOM    153  CD2 LEU A 227      26.908  16.395  49.950  1.00 25.59           C
TER     154      LEU A 227
HETATM  155  O   HOH A 612      23.518  16.633  43.394  1.00 12.51           O
CONECT    7    2    8   12
CONECT    2    7    3    1
CONECT    3    2    4
CONECT    6    5
CONECT    4    5    3
CONECT    9    1   10   11
CONECT    1    2    9
CONECT    8    7
CONECT   10    9
CONECT   11    9
CONECT    5    6    4
CONECT   12    7   13
END
