# Supplementary material for: Scaffold repositioning of spiro-acridine derivatives as fungi chitinase inhibitor by target fishing and in vitro studies
Source: Sci Rep. 2023 May 5;13:7320. doi: 10.1038/s41598-023-33279-9 (PMC10163251; doi:10.1038/s41598-023-33279-9)
Supplement: Supplementary file 2 — Supplementary Information 2. [file 41598_2023_33279_MOESM2_ESM.zip › PDBQT_TARGETS_ALL/1k1m_FD4.pdb]

HEADER    HYDROLASE                               25-SEP-01   1K1M              
TITLE     BOVINE TRYPSIN-INHIBITOR COMPLEX                                      
COMPND    MOL_ID: 1;                                                            
COMPND   2 MOLECULE: TRYPSIN;                                                   
COMPND   3 CHAIN: A;                                                            
COMPND   4 SYNONYM: TRYPSINOGEN, BETA-TRYPSIN;                                  
COMPND   5 EC: 3.4.21.4                                                         
SOURCE    MOL_ID: 1;                                                            
SOURCE   2 ORGANISM_SCIENTIFIC: BOS TAURUS;                                     
SOURCE   3 ORGANISM_COMMON: CATTLE;                                             
SOURCE   4 ORGANISM_TAXID: 9913;                                                
SOURCE   5 ORGAN: PANCREAS                                                      
KEYWDS    HYDROLASE, SERINE PROTEINASE                                          
EXPDTA    X-RAY DIFFRACTION                                                     
AUTHOR    M.T.STUBBS                                                            
REVDAT   2   24-FEB-09 1K1M    1       VERSN                                    
REVDAT   1   28-NOV-01 1K1M    0                                                
JRNL        AUTH   F.DULLWEBER,M.T.STUBBS,D.MUSIL,J.STURZEBECHER,               
JRNL        AUTH 2 G.KLEBE                                                      
JRNL        TITL   FACTORISING LIGAND AFFINITY: A COMBINED                      
JRNL        TITL 2 THERMODYNAMIC AND CRYSTALLOGRAPHIC STUDY OF                  
JRNL        TITL 3 TRYPSIN AND THROMBIN INHIBITION.                             
JRNL        REF    J.MOL.BIOL.                   V. 313   593 2001              
JRNL        REFN                   ISSN 0022-2836                               
JRNL        PMID   11676542                                                     
JRNL        DOI    10.1006/JMBI.2001.5062                                       
REMARK   1                                                                      
REMARK   1 REFERENCE 1                                                          
REMARK   1  AUTH   M.RENATUS,W.BODE,R.HUBER,J.STUERZEBECHER,M.T.STUBBS          
REMARK   1  TITL   STRUCTURAL AND FUNCTIONAL ANALYSES OF                        
REMARK   1  TITL 2 BENZAMIDINE-BASED INHIBITORS IN COMPLEX WITH                 
REMARK   1  TITL 3 TRYPSIN: IMPLICATIONS FOR THE INHIBITION OF FACTOR           
REMARK   1  TITL 4 XA, TPA, AND UROKINASE                                       
REMARK   1  REF    J.MED.CHEM.                   V.  41  5445 1998              
REMARK   1  REFN                   ISSN 0022-2623                               
REMARK   1  DOI    10.1021/JM981068G                                            
REMARK   1 REFERENCE 2                                                          
REMARK   1  AUTH   M.T.STUBBS,R.HUBER,W.BODE                                    
REMARK   1  TITL   CRYSTAL STRUCTURES OF FACTOR XA SPECIFIC                     
REMARK   1  TITL 2 INHIBITORS IN COMPLEX WITH TRYPSIN: STRUCTURAL               
REMARK   1  TITL 3 GROUNDS FOR INHIBITION OF FACTOR XA AND                      
REMARK   1  TITL 4 SELECTIVITY AGAINST THROMBIN                                 
REMARK   1  REF    FEBS LETT.                    V. 375   103 1995              
REMARK   1  REFN                   ISSN 0014-5793                               
REMARK   1  DOI    10.1016/0014-5793(95)01190-P                                 
REMARK   1 REFERENCE 3                                                          
REMARK   1  AUTH   M.T.STUBBS,W.BODE                                            
REMARK   1  TITL   A PLAYER OF MANY PARTS: THE SPOTLIGHT FALLS ON               
REMARK   1  TITL 2 THROMBIN'S STRUCTURE                                         
REMARK   1  REF    THROMB.RES.                   V.  69     1 1993              
REMARK   1  REFN                   ISSN 0049-3848                               
REMARK   1  DOI    10.1016/0049-3848(93)90002-6                                 
REMARK   2                                                                      
REMARK   2 RESOLUTION.    2.20 ANGSTROMS.                                       
REMARK   3                                                                      
REMARK   3 REFINEMENT.                                                          
REMARK   3   PROGRAM     : X-PLOR 3.1                                           
REMARK   3   AUTHORS     : BRUNGER                                              
REMARK   3                                                                      
REMARK   3  DATA USED IN REFINEMENT.                                            
REMARK   3   RESOLUTION RANGE HIGH (ANGSTROMS) : 2.20                           
REMARK   3   RESOLUTION RANGE LOW  (ANGSTROMS) : 8.00                           
REMARK   3   DATA CUTOFF            (SIGMA(F)) : 3.000                          
REMARK   3   DATA CUTOFF HIGH         (ABS(F)) : 10000000.000                   
REMARK   3   DATA CUTOFF LOW          (ABS(F)) : 0.0010                         
REMARK   3   COMPLETENESS (WORKING+TEST)   (%) : 67.2                           
REMARK   3   NUMBER OF REFLECTIONS             : 9673                           
REMARK   3                                                                      
REMARK   3  FIT TO DATA USED IN REFINEMENT.                                     
REMARK   3   CROSS-VALIDATION METHOD          : NULL                            
REMARK   3   FREE R VALUE TEST SET SELECTION  : NULL                            
REMARK   3   R VALUE            (WORKING SET) : 0.163                           
REMARK   3   FREE R VALUE                     : NULL                            
REMARK   3   FREE R VALUE TEST SET SIZE   (%) : NULL                            
REMARK   3   FREE R VALUE TEST SET COUNT      : NULL                            
REMARK   3   ESTIMATED ERROR OF FREE R VALUE  : NULL                            
REMARK   3                                                                      
REMARK   3  FIT IN THE HIGHEST RESOLUTION BIN.                                  
REMARK   3   TOTAL NUMBER OF BINS USED           : 20                           
REMARK   3   BIN RESOLUTION RANGE HIGH       (A) : 2.20                         
REMARK   3   BIN RESOLUTION RANGE LOW        (A) : 2.24                         
REMARK   3   BIN COMPLETENESS (WORKING+TEST) (%) : 55.20                        
REMARK   3   REFLECTIONS IN BIN    (WORKING SET) : 381                          
REMARK   3   BIN R VALUE           (WORKING SET) : 0.2140                       
REMARK   3   BIN FREE R VALUE                    : NULL                         
REMARK   3   BIN FREE R VALUE TEST SET SIZE  (%) : NULL                         
REMARK   3   BIN FREE R VALUE TEST SET COUNT     : NULL                         
REMARK   3   ESTIMATED ERROR OF BIN FREE R VALUE : NULL                         
REMARK   3                                                                      
REMARK   3  NUMBER OF NON-HYDROGEN ATOMS USED IN REFINEMENT.                    
REMARK   3   PROTEIN ATOMS            : 1629                                    
REMARK   3   NUCLEIC ACID ATOMS       : 0                                       
REMARK   3   HETEROGEN ATOMS          : 42                                      
REMARK   3   SOLVENT ATOMS            : 127                                     
REMARK   3                                                                      
REMARK   3  B VALUES.                                                           
REMARK   3   FROM WILSON PLOT           (A**2) : NULL                           
REMARK   3   MEAN B VALUE      (OVERALL, A**2) : NULL                           
REMARK   3   OVERALL ANISOTROPIC B VALUE.                                       
REMARK   3    B11 (A**2) : NULL                                                 
REMARK   3    B22 (A**2) : NULL                                                 
REMARK   3    B33 (A**2) : NULL                                                 
REMARK   3    B12 (A**2) : NULL                                                 
REMARK   3    B13 (A**2) : NULL                                                 
REMARK   3    B23 (A**2) : NULL                                                 
REMARK   3                                                                      
REMARK   3  ESTIMATED COORDINATE ERROR.                                         
REMARK   3   ESD FROM LUZZATI PLOT        (A) : NULL                            
REMARK   3   ESD FROM SIGMAA              (A) : NULL                            
REMARK   3   LOW RESOLUTION CUTOFF        (A) : 10.00                           
REMARK   3                                                                      
REMARK   3  CROSS-VALIDATED ESTIMATED COORDINATE ERROR.                         
REMARK   3   ESD FROM C-V LUZZATI PLOT    (A) : NULL                            
REMARK   3   ESD FROM C-V SIGMAA          (A) : NULL                            
REMARK   3                                                                      
REMARK   3  RMS DEVIATIONS FROM IDEAL VALUES.                                   
REMARK   3   BOND LENGTHS                 (A) : 0.007                           
REMARK   3   BOND ANGLES            (DEGREES) : 1.67                            
REMARK   3   DIHEDRAL ANGLES        (DEGREES) : 24.60                           
REMARK   3   IMPROPER ANGLES        (DEGREES) : 1.24                            
REMARK   3                                                                      
REMARK   3  ISOTROPIC THERMAL MODEL : NULL                                      
REMARK   3                                                                      
REMARK   3  ISOTROPIC THERMAL FACTOR RESTRAINTS.    RMS    SIGMA                
REMARK   3   MAIN-CHAIN BOND              (A**2) : NULL  ; NULL                 
REMARK   3   MAIN-CHAIN ANGLE             (A**2) : NULL  ; NULL                 
REMARK   3   SIDE-CHAIN BOND              (A**2) : NULL  ; NULL                 
REMARK   3   SIDE-CHAIN ANGLE             (A**2) : NULL  ; NULL                 
REMARK   3                                                                      
REMARK   3  NCS MODEL : NULL                                                    
REMARK   3                                                                      
REMARK   3  NCS RESTRAINTS.                         RMS   SIGMA/WEIGHT          
REMARK   3   GROUP  1  POSITIONAL            (A) : NULL  ; NULL                 
REMARK   3   GROUP  1  B-FACTOR           (A**2) : NULL  ; NULL                 
REMARK   3                                                                      
REMARK   3  PARAMETER FILE  1  : PARHCSDX.PRO                                   
REMARK   3  PARAMETER FILE  2  : NULL                                           
REMARK   3  PARAMETER FILE  3  : NULL                                           
REMARK   3  TOPOLOGY FILE  1   : TOPHCSDX.PRO                                   
REMARK   3  TOPOLOGY FILE  2   : NULL                                           
REMARK   3  TOPOLOGY FILE  3   : NULL                                           
REMARK   3                                                                      
REMARK   3  OTHER REFINEMENT REMARKS: NULL                                      
REMARK   4                                                                      
REMARK   4 1K1M COMPLIES WITH FORMAT V. 3.15, 01-DEC-08                         
REMARK 100                                                                      
REMARK 100 THIS ENTRY HAS BEEN PROCESSED BY RCSB ON 22-OCT-01.                  
REMARK 100 THE RCSB ID CODE IS RCSB014446.                                      
REMARK 200                                                                      
REMARK 200 EXPERIMENTAL DETAILS                                                 
REMARK 200  EXPERIMENT TYPE                : X-RAY DIFFRACTION                  
REMARK 200  DATE OF DATA COLLECTION        : 15-JUN-99                          
REMARK 200  TEMPERATURE           (KELVIN) : 287                                
REMARK 200  PH                             : NULL                               
REMARK 200  NUMBER OF CRYSTALS USED        : 1                                  
REMARK 200                                                                      
REMARK 200  SYNCHROTRON              (Y/N) : N                                  
REMARK 200  RADIATION SOURCE               : ROTATING ANODE                     
REMARK 200  BEAMLINE                       : NULL                               
REMARK 200  X-RAY GENERATOR MODEL          : RIGAKU RU300                       
REMARK 200  MONOCHROMATIC OR LAUE    (M/L) : M                                  
REMARK 200  WAVELENGTH OR RANGE        (A) : 1.5418                             
REMARK 200  MONOCHROMATOR                  : NI FILTER                          
REMARK 200  OPTICS                         : MIRRORS                            
REMARK 200                                                                      
REMARK 200  DETECTOR TYPE                  : IMAGE PLATE                        
REMARK 200  DETECTOR MANUFACTURER          : RIGAKU RAXIS IV                    
REMARK 200  INTENSITY-INTEGRATION SOFTWARE : DENZO                              
REMARK 200  DATA SCALING SOFTWARE          : SCALEPACK                          
REMARK 200                                                                      
REMARK 200  NUMBER OF UNIQUE REFLECTIONS   : 12028                              
REMARK 200  RESOLUTION RANGE HIGH      (A) : 2.200                              
REMARK 200  RESOLUTION RANGE LOW       (A) : 100.000                            
REMARK 200  REJECTION CRITERIA  (SIGMA(I)) : 0.000                              
REMARK 200                                                                      
REMARK 200 OVERALL.                                                             
REMARK 200  COMPLETENESS FOR RANGE     (%) : 81.4                               
REMARK 200  DATA REDUNDANCY                : 3.200                              
REMARK 200  R MERGE                    (I) : 0.22100                            
REMARK 200  R SYM                      (I) : 0.22100                            
REMARK 200  <I/SIGMA(I)> FOR THE DATA SET  : 7.2000                             
REMARK 200                                                                      
REMARK 200 IN THE HIGHEST RESOLUTION SHELL.                                     
REMARK 200  HIGHEST RESOLUTION SHELL, RANGE HIGH (A) : 2.20                     
REMARK 200  HIGHEST RESOLUTION SHELL, RANGE LOW  (A) : 2.28                     
REMARK 200  COMPLETENESS FOR SHELL     (%) : 82.0                               
REMARK 200  DATA REDUNDANCY IN SHELL       : NULL                               
REMARK 200  R MERGE FOR SHELL          (I) : 0.40800                            
REMARK 200  R SYM FOR SHELL            (I) : 0.40800                            
REMARK 200  <I/SIGMA(I)> FOR SHELL         : 3.500                              
REMARK 200                                                                      
REMARK 200 DIFFRACTION PROTOCOL: SINGLE WAVELENGTH                              
REMARK 200 METHOD USED TO DETERMINE THE STRUCTURE: OTHER                        
REMARK 200 SOFTWARE USED: NULL                                                  
REMARK 200 STARTING MODEL: NULL                                                 
REMARK 200                                                                      
REMARK 200 REMARK: NULL                                                         
REMARK 280                                                                      
REMARK 280 CRYSTAL                                                              
REMARK 280 SOLVENT CONTENT, VS   (%): 58.89                                     
REMARK 280 MATTHEWS COEFFICIENT, VM (ANGSTROMS**3/DA): 2.99                     
REMARK 280                                                                      
REMARK 280 CRYSTALLIZATION CONDITIONS: NULL                                     
REMARK 290                                                                      
REMARK 290 CRYSTALLOGRAPHIC SYMMETRY                                            
REMARK 290 SYMMETRY OPERATORS FOR SPACE GROUP: P 21 21 21                       
REMARK 290                                                                      
REMARK 290      SYMOP   SYMMETRY                                                
REMARK 290     NNNMMM   OPERATOR                                                
REMARK 290       1555   X,Y,Z                                                   
REMARK 290       2555   -X+1/2,-Y,Z+1/2                                         
REMARK 290       3555   -X,Y+1/2,-Z+1/2                                         
REMARK 290       4555   X+1/2,-Y+1/2,-Z                                         
REMARK 290                                                                      
REMARK 290     WHERE NNN -> OPERATOR NUMBER                                     
REMARK 290           MMM -> TRANSLATION VECTOR                                  
REMARK 290                                                                      
REMARK 290 CRYSTALLOGRAPHIC SYMMETRY TRANSFORMATIONS                            
REMARK 290 THE FOLLOWING TRANSFORMATIONS OPERATE ON THE ATOM/HETATM             
REMARK 290 RECORDS IN THIS ENTRY TO PRODUCE CRYSTALLOGRAPHICALLY                
REMARK 290 RELATED MOLECULES.                                                   
REMARK 290   SMTRY1   1  1.000000  0.000000  0.000000        0.00000            
REMARK 290   SMTRY2   1  0.000000  1.000000  0.000000        0.00000            
REMARK 290   SMTRY3   1  0.000000  0.000000  1.000000        0.00000            
REMARK 290   SMTRY1   2 -1.000000  0.000000  0.000000       31.74000            
REMARK 290   SMTRY2   2  0.000000 -1.000000  0.000000        0.00000            
REMARK 290   SMTRY3   2  0.000000  0.000000  1.000000       31.90650            
REMARK 290   SMTRY1   3 -1.000000  0.000000  0.000000        0.00000            
REMARK 290   SMTRY2   3  0.000000  1.000000  0.000000       34.46900            
REMARK 290   SMTRY3   3  0.000000  0.000000 -1.000000       31.90650            
REMARK 290   SMTRY1   4  1.000000  0.000000  0.000000       31.74000            
REMARK 290   SMTRY2   4  0.000000 -1.000000  0.000000       34.46900            
REMARK 290   SMTRY3   4  0.000000  0.000000 -1.000000        0.00000            
REMARK 290                                                                      
REMARK 290 REMARK: NULL                                                         
REMARK 300                                                                      
REMARK 300 BIOMOLECULE: 1                                                       
REMARK 300 SEE REMARK 350 FOR THE AUTHOR PROVIDED AND/OR PROGRAM                
REMARK 300 GENERATED ASSEMBLY INFORMATION FOR THE STRUCTURE IN                  
REMARK 300 THIS ENTRY. THE REMARK MAY ALSO PROVIDE INFORMATION ON               
REMARK 300 BURIED SURFACE AREA.                                                 
REMARK 350                                                                      
REMARK 350 COORDINATES FOR A COMPLETE MULTIMER REPRESENTING THE KNOWN           
REMARK 350 BIOLOGICALLY SIGNIFICANT OLIGOMERIZATION STATE OF THE                
REMARK 350 MOLECULE CAN BE GENERATED BY APPLYING BIOMT TRANSFORMATIONS          
REMARK 350 GIVEN BELOW.  BOTH NON-CRYSTALLOGRAPHIC AND                          
REMARK 350 CRYSTALLOGRAPHIC OPERATIONS ARE GIVEN.                               
REMARK 350                                                                      
REMARK 350 BIOMOLECULE: 1                                                       
REMARK 350 AUTHOR DETERMINED BIOLOGICAL UNIT: MONOMERIC                         
REMARK 350 APPLY THE FOLLOWING TO CHAINS: A                                     
REMARK 350   BIOMT1   1  1.000000  0.000000  0.000000        0.00000            
REMARK 350   BIOMT2   1  0.000000  1.000000  0.000000        0.00000            
REMARK 350   BIOMT3   1  0.000000  0.000000  1.000000        0.00000            
REMARK 400                                                                      
REMARK 400 COMPOUND                                                             
REMARK 400 THE 223 AMINO ACIDS OF BOVINE TRYPSIN ARE IDENTIFIED BY THE          
REMARK 400 RESIDUE NUMBERS OF THE HOMOLOGOUS CHYMOTRYPSINOGEN.                  
REMARK 500                                                                      
REMARK 500 GEOMETRY AND STEREOCHEMISTRY                                         
REMARK 500 SUBTOPIC: TORSION ANGLES                                             
REMARK 500                                                                      
REMARK 500 TORSION ANGLES OUTSIDE THE EXPECTED RAMACHANDRAN REGIONS:            
REMARK 500 (M=MODEL NUMBER; RES=RESIDUE NAME; C=CHAIN IDENTIFIER;               
REMARK 500 SSEQ=SEQUENCE NUMBER; I=INSERTION CODE).                             
REMARK 500                                                                      
REMARK 500 STANDARD TABLE:                                                      
REMARK 500 FORMAT:(10X,I3,1X,A3,1X,A1,I4,A1,4X,F7.2,3X,F7.2)                    
REMARK 500                                                                      
REMARK 500 EXPECTED VALUES: GJ KLEYWEGT AND TA JONES (1996). PHI/PSI-           
REMARK 500 CHOLOGY: RAMACHANDRAN REVISITED. STRUCTURE 4, 1395 - 1400            
REMARK 500                                                                      
REMARK 500  M RES CSSEQI        PSI       PHI                                   
REMARK 500    SER A  37       52.98   -144.35                                   
REMARK 500    ASP A  71      -83.84   -133.49                                   
REMARK 500    ASN A  79       -8.42     83.96                                   
REMARK 500    ASN A 115     -153.03   -158.90                                   
REMARK 500    SER A 214      -71.78   -114.22                                   
REMARK 500                                                                      
REMARK 500 REMARK: NULL                                                         
REMARK 525                                                                      
REMARK 525 SOLVENT                                                              
REMARK 525                                                                      
REMARK 525 THE SOLVENT MOLECULES HAVE CHAIN IDENTIFIERS THAT                    
REMARK 525 INDICATE THE POLYMER CHAIN WITH WHICH THEY ARE MOST                  
REMARK 525 CLOSELY ASSOCIATED. THE REMARK LISTS ALL THE SOLVENT                 
REMARK 525 MOLECULES WHICH ARE MORE THAN 5A AWAY FROM THE                       
REMARK 525 NEAREST POLYMER CHAIN (M = MODEL NUMBER;                             
REMARK 525 RES=RESIDUE NAME; C=CHAIN IDENTIFIER; SSEQ=SEQUENCE                  
REMARK 525 NUMBER; I=INSERTION CODE):                                           
REMARK 525                                                                      
REMARK 525  M RES CSSEQI                                                        
REMARK 525    HOH A 920        DISTANCE =  5.46 ANGSTROMS                       
REMARK 600                                                                      
REMARK 600 HETEROGEN                                                            
REMARK 620                                                                      
REMARK 620 METAL COORDINATION                                                   
REMARK 620  (M=MODEL NUMBER; RES=RESIDUE NAME; C=CHAIN IDENTIFIER;              
REMARK 620  SSEQ=SEQUENCE NUMBER; I=INSERTION CODE):                            
REMARK 620                                                                      
REMARK 620 COORDINATION ANGLES FOR:  M RES CSSEQI METAL                         
REMARK 620                              CA A 480  CA                            
REMARK 620 N RES CSSEQI ATOM                                                    
REMARK 620 1 GLU A  70   OE1                                                    
REMARK 620 2 ASN A  72   O    89.4                                              
REMARK 620 3 VAL A  75   O   166.2  88.3                                        
REMARK 620 4 GLU A  80   OE2 105.2 155.6  81.8                                  
REMARK 620 5 HOH A 810   O    81.9 116.4  86.9  85.4                            
REMARK 620 N                    1     2     3     4                             
REMARK 800                                                                      
REMARK 800 SITE                                                                 
REMARK 800 SITE_IDENTIFIER: ACT                                                 
REMARK 800 EVIDENCE_CODE: AUTHOR                                                
REMARK 800 SITE_DESCRIPTION: NULL                                               
REMARK 800 SITE_IDENTIFIER: AC1                                                 
REMARK 800 EVIDENCE_CODE: SOFTWARE                                              
REMARK 800 SITE_DESCRIPTION: BINDING SITE FOR RESIDUE CA A 480                  
REMARK 800 SITE_IDENTIFIER: AC2                                                 
REMARK 800 EVIDENCE_CODE: SOFTWARE                                              
REMARK 800 SITE_DESCRIPTION: BINDING SITE FOR RESIDUE SO4 A 600                 
REMARK 800 SITE_IDENTIFIER: AC3                                                 
REMARK 800 EVIDENCE_CODE: SOFTWARE                                              
REMARK 800 SITE_DESCRIPTION: BINDING SITE FOR RESIDUE FD4 A 999                 
REMARK 900                                                                      
REMARK 900 RELATED ENTRIES                                                      
REMARK 900 RELATED ID: 1K1I   RELATED DB: PDB                                   
REMARK 900 BOVINE TRYPSIN - INHIBITOR COMPLEX                                   
REMARK 900 RELATED ID: 1K1J   RELATED DB: PDB                                   
REMARK 900 BOVINE TRYPSIN - INHIBITOR COMPLEX                                   
REMARK 900 RELATED ID: 1K1L   RELATED DB: PDB                                   
REMARK 900 BOVINE TRYPSIN - INHIBITOR COMPLEX                                   
REMARK 900 RELATED ID: 1K1N   RELATED DB: PDB                                   
REMARK 900 BOVINE TRYPSIN - INHIBITOR COMPLEX                                   
REMARK 900 RELATED ID: 1K1O   RELATED DB: PDB                                   
REMARK 900 BOVINE TRYPSIN - INHIBITOR COMPLEX                                   
REMARK 900 RELATED ID: 1K1P   RELATED DB: PDB                                   
REMARK 900 BOVINE TRYPSIN - INHIBITOR COMPLEX                                   
REMARK 900 RELATED ID: 1K21   RELATED DB: PDB                                   
REMARK 900 HUMAN THROMBIN - INHIBITOR COMPLEX                                   
REMARK 900 RELATED ID: 1K22   RELATED DB: PDB                                   
REMARK 900 HUMAN THROMBIN - INHIBITOR COMPLEX                                   
DBREF  1K1M A   16   245  UNP    P00760   TRY1_BOVIN      21    243             
SEQRES   1 A  223  ILE VAL GLY GLY TYR THR CYS GLY ALA ASN THR VAL PRO          
SEQRES   2 A  223  TYR GLN VAL SER LEU ASN SER GLY TYR HIS PHE CYS GLY          
SEQRES   3 A  223  GLY SER LEU ILE ASN SER GLN TRP VAL VAL SER ALA ALA          
SEQRES   4 A  223  HIS CYS TYR LYS SER GLY ILE GLN VAL ARG LEU GLY GLU          
SEQRES   5 A  223  ASP ASN ILE ASN VAL VAL GLU GLY ASN GLU GLN PHE ILE          
SEQRES   6 A  223  SER ALA SER LYS SER ILE VAL HIS PRO SER TYR ASN SER          
SEQRES   7 A  223  ASN THR LEU ASN ASN ASP ILE MET LEU ILE LYS LEU LYS          
SEQRES   8 A  223  SER ALA ALA SER LEU ASN SER ARG VAL ALA SER ILE SER          
SEQRES   9 A  223  LEU PRO THR SER CYS ALA SER ALA GLY THR GLN CYS LEU          
SEQRES  10 A  223  ILE SER GLY TRP GLY ASN THR LYS SER SER GLY THR SER          
SEQRES  11 A  223  TYR PRO ASP VAL LEU LYS CYS LEU LYS ALA PRO ILE LEU          
SEQRES  12 A  223  SER ASP SER SER CYS LYS SER ALA TYR PRO GLY GLN ILE          
SEQRES  13 A  223  THR SER ASN MET PHE CYS ALA GLY TYR LEU GLU GLY GLY          
SEQRES  14 A  223  LYS ASP SER CYS GLN GLY ASP SER GLY GLY PRO VAL VAL          
SEQRES  15 A  223  CYS SER GLY LYS LEU GLN GLY ILE VAL SER TRP GLY SER          
SEQRES  16 A  223  GLY CYS ALA GLN LYS ASN LYS PRO GLY VAL TYR THR LYS          
SEQRES  17 A  223  VAL CYS ASN TYR VAL SER TRP ILE LYS GLN THR ILE ALA          
SEQRES  18 A  223  SER ASN                                                      
HET     CA  A 480       1                                                       
HET    SO4  A 600       5                                                       
HET    FD4  A 999      36                                                       
HETNAM      CA CALCIUM ION                                                      
HETNAM     SO4 SULFATE ION                                                      
HETNAM     FD4 N-ALPHA-(2-NAPHTHYLSULFONYL)-N(3-AMIDINO-L-                      
HETNAM   2 FD4  PHENYLALANINYL)-4-ACETYL-PIPERAZINE                             
FORMUL   2   CA    CA 2+                                                        
FORMUL   3  SO4    O4 S 2-                                                      
FORMUL   4  FD4    C26 H29 N5 O4 S                                              
FORMUL   5  HOH   *127(H2 O)                                                    
HELIX    1   1 HIS A   57  HIS A   57  1                                   1
SHEET    1   1 1 VAL A 213  TRP A 215  0
SHEET    2   2 1 GLY A 226  TYR A 228  0
SSBOND   1 CYS A   22    CYS A  157                          1555   1555  2.03  
SSBOND   2 CYS A   42    CYS A   58                          1555   1555  2.03  
SSBOND   3 CYS A  128    CYS A  232                          1555   1555  2.03  
SSBOND   4 CYS A  136    CYS A  201                          1555   1555  2.03  
SSBOND   5 CYS A  168    CYS A  182                          1555   1555  2.03  
SSBOND   6 CYS A  191    CYS A  220                          1555   1555  2.03  
LINK         OE1 GLU A  70                CA    CA A 480     1555   1555  2.39  
LINK         O   ASN A  72                CA    CA A 480     1555   1555  2.26  
LINK         O   VAL A  75                CA    CA A 480     1555   1555  2.27  
LINK         OE2 GLU A  80                CA    CA A 480     1555   1555  2.71  
LINK        CA    CA A 480                 O   HOH A 810     1555   1555  2.20  
SITE     1 ACT  4 HIS A  57  ASP A 102  SER A 195  HIS A  40                    
SITE     1 AC1  5 GLU A  70  ASN A  72  VAL A  75  GLU A  80                    
SITE     2 AC1  5 HOH A 810                                                     
SITE     1 AC2  5 HIS A  57  GLN A 192  GLY A 193  SER A 195                    
SITE     2 AC2  5 FD4 A 999                                                     
SITE     1 AC3 16 HIS A  57  LEU A  99  ASP A 189  SER A 190                    
SITE     2 AC3 16 GLN A 192  SER A 195  SER A 214  TRP A 215                    
SITE     3 AC3 16 GLY A 216  SER A 217  GLY A 219  GLY A 226                    
SITE     4 AC3 16 SO4 A 600  HOH A 981  HOH A 982  HOH A 991                    
CRYST1   63.480   68.938   63.813  90.00  90.00  90.00 P 21 21 21    4          
ORIGX1      1.000000  0.000000  0.000000        0.00000                         
ORIGX2      0.000000  1.000000  0.000000        0.00000                         
ORIGX3      0.000000  0.000000  1.000000        0.00000                         
SCALE1      0.015753  0.000000  0.000000        0.00000                         
SCALE2      0.000000  0.014506  0.000000        0.00000                         
SCALE3      0.000000  0.000000  0.015671        0.00000                         
ATOM      1  N   HIS A  57       7.459   2.459  24.079  1.00  9.55           N
ATOM      2  CA  HIS A  57       6.376   1.487  24.081  1.00  9.01           C
ATOM      3  C   HIS A  57       6.308   0.651  22.805  1.00  9.66           C
ATOM      4  O   HIS A  57       5.483  -0.247  22.694  1.00 12.77           O
ATOM      5  CB  HIS A  57       5.023   2.144  24.439  1.00  6.95           C
ATOM      6  CG  HIS A  57       4.260   2.708  23.267  1.00  8.03           C
ATOM      7  ND1 HIS A  57       4.163   4.058  23.030  1.00  6.70           N
ATOM      8  CD2 HIS A  57       3.454   2.101  22.364  1.00  6.00           C
ATOM      9  CE1 HIS A  57       3.320   4.268  22.024  1.00  7.50           C
ATOM     10  NE2 HIS A  57       2.883   3.098  21.607  1.00  6.10           N
TER      11      HIS A  57
ATOM     12  N   TYR A  94      11.827   5.071  31.652  1.00 15.67           N
ATOM     13  CA  TYR A  94      10.535   4.919  30.994  1.00 14.40           C
ATOM     14  C   TYR A  94       9.549   4.212  31.925  1.00 17.10           C
ATOM     15  O   TYR A  94       9.875   3.193  32.534  1.00 18.02           O
ATOM     16  CB  TYR A  94      10.710   4.115  29.697  1.00 13.45           C
ATOM     17  CG  TYR A  94       9.427   3.545  29.119  1.00 14.00           C
ATOM     18  CD1 TYR A  94       8.425   4.379  28.624  1.00 15.18           C
ATOM     19  CD2 TYR A  94       9.223   2.169  29.064  1.00 14.75           C
ATOM     20  CE1 TYR A  94       7.250   3.853  28.084  1.00 15.45           C
ATOM     21  CE2 TYR A  94       8.059   1.632  28.528  1.00 15.27           C
ATOM     22  CZ  TYR A  94       7.078   2.476  28.040  1.00 15.54           C
ATOM     23  OH  TYR A  94       5.947   1.929  27.487  1.00 18.31           O
TER      24      TYR A  94
ATOM     25  N   SER A  96       5.969   2.393  31.859  1.00 17.54           N
ATOM     26  CA  SER A  96       4.938   1.833  30.991  1.00 20.85           C
ATOM     27  C   SER A  96       3.509   2.183  31.385  1.00 20.78           C
ATOM     28  O   SER A  96       2.585   2.044  30.581  1.00 24.56           O
ATOM     29  CB  SER A  96       5.099   0.318  30.901  1.00 20.73           C
ATOM     30  OG  SER A  96       5.296  -0.244  32.189  1.00 28.92           O
ATOM     31  N   ASN A  97       3.313   2.619  32.623  1.00 23.42           N
ATOM     32  CA  ASN A  97       1.975   2.986  33.071  1.00 25.77           C
ATOM     33  C   ASN A  97       1.638   4.431  32.742  1.00 23.63           C
ATOM     34  O   ASN A  97       0.566   4.714  32.209  1.00 24.38           O
ATOM     35  CB  ASN A  97       1.803   2.728  34.569  1.00 30.53           C
ATOM     36  CG  ASN A  97       1.904   1.256  34.919  1.00 38.03           C
ATOM     37  OD1 ASN A  97       2.673   0.869  35.800  1.00 42.92           O
ATOM     38  ND2 ASN A  97       1.135   0.424  34.224  1.00 38.94           N
TER      39      ASN A  97
ATOM     40  N   LEU A  99       3.643   6.349  30.756  1.00 17.67           N
ATOM     41  CA  LEU A  99       4.209   6.591  29.429  1.00 13.98           C
ATOM     42  C   LEU A  99       5.172   7.773  29.455  1.00 14.41           C
ATOM     43  O   LEU A  99       5.446   8.400  28.428  1.00 17.28           O
ATOM     44  CB  LEU A  99       3.123   6.780  28.364  1.00 14.30           C
ATOM     45  CG  LEU A  99       2.261   5.542  28.083  1.00 18.33           C
ATOM     46  CD1 LEU A  99       1.308   5.832  26.949  1.00 17.26           C
ATOM     47  CD2 LEU A  99       3.128   4.337  27.742  1.00 14.84           C
TER      48      LEU A  99
ATOM     49  N   ASP A 189      -6.310  13.296  14.149  1.00 13.73           N
ATOM     50  CA  ASP A 189      -5.387  12.891  15.203  1.00 15.24           C
ATOM     51  C   ASP A 189      -4.524  11.701  14.765  1.00 15.61           C
ATOM     52  O   ASP A 189      -4.751  11.113  13.700  1.00 14.78           O
ATOM     53  CB  ASP A 189      -6.256  12.486  16.408  1.00 15.22           C
ATOM     54  CG  ASP A 189      -5.463  12.187  17.671  1.00 14.53           C
ATOM     55  OD1 ASP A 189      -4.314  12.652  17.827  1.00 13.85           O
ATOM     56  OD2 ASP A 189      -6.039  11.489  18.536  1.00 15.88           O
ATOM     57  N   SER A 190      -3.469  11.413  15.524  1.00 14.30           N
ATOM     58  CA  SER A 190      -2.642  10.245  15.248  1.00 11.44           C
ATOM     59  C   SER A 190      -3.408   9.100  15.922  1.00 14.64           C
ATOM     60  O   SER A 190      -4.293   9.343  16.754  1.00 12.11           O
ATOM     61  CB  SER A 190      -1.237  10.402  15.846  1.00 12.64           C
ATOM     62  OG  SER A 190      -1.275  10.746  17.220  1.00 15.13           O
ATOM     63  N   CYS A 191      -3.060   7.862  15.605  1.00 15.01           N
ATOM     64  CA  CYS A 191      -3.771   6.726  16.167  1.00 16.96           C
ATOM     65  C   CYS A 191      -2.842   5.511  16.243  1.00 17.18           C
ATOM     66  O   CYS A 191      -1.670   5.604  15.882  1.00 15.64           O
ATOM     67  CB  CYS A 191      -4.991   6.437  15.281  1.00 18.36           C
ATOM     68  SG  CYS A 191      -6.301   5.410  16.017  1.00 16.20           S
ATOM     69  N   GLN A 192      -3.360   4.385  16.725  1.00 18.09           N
ATOM     70  CA  GLN A 192      -2.577   3.155  16.839  1.00 21.03           C
ATOM     71  C   GLN A 192      -1.844   2.852  15.539  1.00 15.73           C
ATOM     72  O   GLN A 192      -2.426   2.965  14.458  1.00 13.59           O
ATOM     73  CB  GLN A 192      -3.487   1.979  17.171  1.00 30.16           C
ATOM     74  CG  GLN A 192      -4.228   2.131  18.465  1.00 45.74           C
ATOM     75  CD  GLN A 192      -5.077   0.930  18.778  1.00 54.63           C
ATOM     76  OE1 GLN A 192      -6.259   0.879  18.426  1.00 59.46           O
ATOM     77  NE2 GLN A 192      -4.482  -0.056  19.435  1.00 59.70           N
TER      78      GLN A 192
ATOM     79  N   SER A 195       2.354   5.280  16.529  1.00  8.16           N
ATOM     80  CA  SER A 195       3.283   5.367  17.647  1.00  8.16           C
ATOM     81  C   SER A 195       4.744   5.296  17.204  1.00  8.99           C
ATOM     82  O   SER A 195       5.098   4.533  16.305  1.00  9.28           O
ATOM     83  CB  SER A 195       2.976   4.257  18.648  1.00  8.01           C
ATOM     84  OG  SER A 195       1.675   4.407  19.184  1.00 11.49           O
TER      85      SER A 195
ATOM     86  N   VAL A 213       5.123  10.364  18.406  1.00  7.89           N
ATOM     87  CA  VAL A 213       3.754   9.932  18.670  1.00  8.92           C
ATOM     88  C   VAL A 213       3.793   8.965  19.853  1.00 11.78           C
ATOM     89  O   VAL A 213       4.435   7.912  19.778  1.00 12.99           O
ATOM     90  CB  VAL A 213       3.132   9.230  17.439  1.00  9.66           C
ATOM     91  CG1 VAL A 213       1.702   8.820  17.731  1.00  7.37           C
ATOM     92  CG2 VAL A 213       3.178  10.141  16.230  1.00  6.60           C
ATOM     93  N   SER A 214       3.115   9.326  20.939  1.00 13.26           N
ATOM     94  CA  SER A 214       3.107   8.503  22.144  1.00 12.07           C
ATOM     95  C   SER A 214       1.743   7.905  22.494  1.00 12.70           C
ATOM     96  O   SER A 214       1.541   6.694  22.355  1.00 13.62           O
ATOM     97  CB  SER A 214       3.666   9.308  23.326  1.00  8.88           C
ATOM     98  OG  SER A 214       3.802   8.520  24.498  1.00  9.18           O
ATOM     99  N   TRP A 215       0.813   8.736  22.954  1.00 13.79           N
ATOM    100  CA  TRP A 215      -0.504   8.238  23.337  1.00 12.62           C
ATOM    101  C   TRP A 215      -1.629   9.235  23.145  1.00 14.20           C
ATOM    102  O   TRP A 215      -1.447  10.299  22.555  1.00 15.88           O
ATOM    103  CB  TRP A 215      -0.499   7.743  24.794  1.00 10.40           C
ATOM    104  CG  TRP A 215      -0.231   8.798  25.841  1.00  9.24           C
ATOM    105  CD1 TRP A 215       0.976   9.346  26.165  1.00  7.98           C
ATOM    106  CD2 TRP A 215      -1.195   9.410  26.714  1.00 10.23           C
ATOM    107  NE1 TRP A 215       0.826  10.258  27.181  1.00 10.06           N
ATOM    108  CE2 TRP A 215      -0.492  10.321  27.534  1.00 11.31           C
ATOM    109  CE3 TRP A 215      -2.578   9.277  26.877  1.00 12.14           C
ATOM    110  CZ2 TRP A 215      -1.133  11.101  28.509  1.00 11.49           C
ATOM    111  CZ3 TRP A 215      -3.215  10.054  27.850  1.00 15.38           C
ATOM    112  CH2 TRP A 215      -2.490  10.955  28.650  1.00 11.96           C
ATOM    113  N   GLY A 216      -2.808   8.849  23.614  1.00 14.45           N
ATOM    114  CA  GLY A 216      -3.983   9.691  23.521  1.00 16.48           C
ATOM    115  C   GLY A 216      -5.162   8.840  23.932  1.00 16.68           C
ATOM    116  O   GLY A 216      -5.058   7.613  23.909  1.00 17.25           O
ATOM    117  N   SER A 217      -6.252   9.470  24.353  1.00 16.65           N
ATOM    118  CA  SER A 217      -7.441   8.731  24.756  1.00 17.28           C
ATOM    119  C   SER A 217      -8.256   8.463  23.496  1.00 17.61           C
ATOM    120  O   SER A 217      -8.934   9.357  22.981  1.00 16.02           O
ATOM    121  CB  SER A 217      -8.256   9.534  25.769  1.00 18.42           C
ATOM    122  OG  SER A 217      -9.261   8.728  26.357  1.00 25.22           O
ATOM    123  N   GLY A 219      -8.164   7.235  22.992  1.00 16.66           N
ATOM    124  CA  GLY A 219      -8.861   6.870  21.773  1.00 14.63           C
ATOM    125  C   GLY A 219      -8.150   7.553  20.617  1.00 16.39           C
ATOM    126  O   GLY A 219      -6.941   7.795  20.684  1.00 15.64           O
ATOM    127  N   CYS A 220      -8.883   7.862  19.556  1.00 15.56           N
ATOM    128  CA  CYS A 220      -8.312   8.538  18.406  1.00 16.30           C
ATOM    129  C   CYS A 220      -9.296   9.540  17.866  1.00 18.22           C
ATOM    130  O   CYS A 220     -10.472   9.225  17.680  1.00 19.25           O
ATOM    131  CB  CYS A 220      -7.979   7.545  17.305  1.00 15.99           C
ATOM    132  SG  CYS A 220      -6.706   6.342  17.768  1.00 20.79           S
ATOM    133  N   ALA A 221      -8.817  10.756  17.638  1.00 18.39           N
ATOM    134  CA  ALA A 221      -9.640  11.830  17.101  1.00 19.89           C
ATOM    135  C   ALA A 221     -10.917  12.117  17.897  1.00 21.02           C
ATOM    136  O   ALA A 221     -11.896  12.598  17.339  1.00 23.47           O
ATOM    137  CB  ALA A 221      -9.966  11.554  15.639  1.00 18.66           C
TER     138      ALA A 221
ATOM    139  N   PRO A 225      -6.929  15.457  22.612  1.00 18.65           N
ATOM    140  CA  PRO A 225      -5.857  15.538  21.616  1.00 15.83           C
ATOM    141  C   PRO A 225      -4.766  14.493  21.836  1.00 14.92           C
ATOM    142  O   PRO A 225      -4.763  13.777  22.843  1.00 12.65           O
ATOM    143  CB  PRO A 225      -5.332  16.958  21.814  1.00 17.93           C
ATOM    144  CG  PRO A 225      -5.513  17.166  23.285  1.00 17.63           C
ATOM    145  CD  PRO A 225      -6.897  16.619  23.514  1.00 17.57           C
ATOM    146  N   GLY A 226      -3.844  14.397  20.884  1.00 11.87           N
ATOM    147  CA  GLY A 226      -2.770  13.438  21.007  1.00  8.68           C
ATOM    148  C   GLY A 226      -1.680  13.991  21.899  1.00  6.00           C
ATOM    149  O   GLY A 226      -1.453  15.194  21.918  1.00  7.42           O
ATOM    150  N   VAL A 227      -1.036  13.112  22.658  1.00 10.27           N
ATOM    151  CA  VAL A 227       0.048  13.488  23.556  1.00  6.00           C
ATOM    152  C   VAL A 227       1.310  12.927  22.931  1.00  7.52           C
ATOM    153  O   VAL A 227       1.349  11.767  22.516  1.00  6.36           O
ATOM    154  CB  VAL A 227      -0.146  12.900  24.961  1.00  7.26           C
ATOM    155  CG1 VAL A 227       0.894  13.463  25.908  1.00  7.39           C
ATOM    156  CG2 VAL A 227      -1.541  13.206  25.471  1.00  6.00           C
ATOM    157  N   TYR A 228       2.337  13.761  22.863  1.00  6.26           N
ATOM    158  CA  TYR A 228       3.592  13.393  22.245  1.00  7.59           C
ATOM    159  C   TYR A 228       4.756  13.607  23.185  1.00 10.20           C
ATOM    160  O   TYR A 228       4.696  14.456  24.073  1.00 12.77           O
ATOM    161  CB  TYR A 228       3.778  14.235  20.979  1.00  7.11           C
ATOM    162  CG  TYR A 228       2.630  14.089  20.002  1.00  6.00           C
ATOM    163  CD1 TYR A 228       1.481  14.869  20.117  1.00  6.00           C
ATOM    164  CD2 TYR A 228       2.666  13.120  19.005  1.00  8.79           C
ATOM    165  CE1 TYR A 228       0.395  14.678  19.261  1.00  8.73           C
ATOM    166  CE2 TYR A 228       1.591  12.922  18.146  1.00  9.56           C
ATOM    167  CZ  TYR A 228       0.462  13.698  18.277  1.00  6.88           C
ATOM    168  OH  TYR A 228      -0.589  13.480  17.422  1.00 12.29           O
TER     169      TYR A 228
HETATM  170  S   SO4 A 600       0.261   1.423  19.151  1.00 46.40           S
HETATM  171  O1  SO4 A 600       0.816   0.262  18.642  1.00 45.36           O
HETATM  172  O2  SO4 A 600       0.374   2.447  18.171  1.00 48.06           O
HETATM  173  O3  SO4 A 600      -1.114   1.187  19.378  1.00 49.36           O
HETATM  174  O4  SO4 A 600       0.914   1.832  20.373  1.00 47.05           O
HETATM  211  O   HOH A 415      -8.631  11.038  20.874  1.00 12.82           O
HETATM  212  O   HOH A 704      -2.887  14.806  17.237  1.00  7.72           O
HETATM  213  O   HOH A 849       5.529  -0.950  27.074  1.00 33.41           O
HETATM  214  O   HOH A 975       0.252  10.797  20.276  1.00 15.82           O
HETATM  215  O   HOH A 981      -0.646   2.288  31.547  1.00 69.59           O
HETATM  216  O   HOH A 982      -6.422   7.297  27.345  1.00 58.89           O
HETATM  217  O   HOH A 985      -6.038   8.670  29.430  1.00 54.50           O
HETATM  218  O   HOH A 991       2.648   0.591  28.220  1.00 58.38           O
CONECT   68   67  132
CONECT  132   68  131
CONECT  171  170
CONECT  172  170
CONECT  173  170
CONECT  174  170
CONECT  170  171  172  173  174
CONECT  203  198  201
CONECT  202  200  201  204
CONECT  198  195  199  203
CONECT  181  180  182  183
CONECT  199  198  200
CONECT  185  184  186  194
CONECT  184  175  185
CONECT  186  185  187  188
CONECT  200  199  202
CONECT  208  193  209  210
CONECT  204  202  205
CONECT  210  208
CONECT  205  204  206
CONECT  180  176  179  181
CONECT  179  178  180
CONECT  178  177  179
CONECT  177  175  178
CONECT  175  176  177  184
CONECT  176  175  180
CONECT  206  205  207
CONECT  189  188  190
CONECT  190  189  193
CONECT  191  192  193
CONECT  192  188  191
CONECT  207  201  206
CONECT  201  202  203  207
CONECT  194  185  195
CONECT  193  190  191  208
CONECT  182  181
CONECT  183  181
CONECT  188  186  189  192
CONECT  196  195
CONECT  197  195
CONECT  187  186
CONECT  209  208
CONECT  195  194  196  197  198
END
