# Supplementary material for: Scaffold repositioning of spiro-acridine derivatives as fungi chitinase inhibitor by target fishing and in vitro studies
Source: Sci Rep. 2023 May 5;13:7320. doi: 10.1038/s41598-023-33279-9 (PMC10163251; doi:10.1038/s41598-023-33279-9)
Supplement: Supplementary file 2 — Supplementary Information 2. [file 41598_2023_33279_MOESM2_ESM.zip › PDBQT_TARGETS_ALL/1lhw_IPA.pdb]

HEADER    TRANSPORT PROTEIN                       17-APR-02   1LHW              
TITLE     CRYSTAL STRUCTURE OF THE N-TERMINAL LG-DOMAIN OF SHBG IN COMPLEX WITH 
TITLE    2 2-METHOXYESTRADIOL                                                   
COMPND    MOL_ID: 1;                                                            
COMPND   2 MOLECULE: SEX HORMONE-BINDING GLOBULIN;                              
COMPND   3 CHAIN: A;                                                            
COMPND   4 FRAGMENT: LG-LIKE 1 DOMAIN, RESIDUES 30-218;                         
COMPND   5 SYNONYM: SHBG, SEX STEROID-BINDING PROTEIN, SBP, TESTIS-SPECIFIC     
COMPND   6 ANDROGEN-BINDING PROTEIN, ABP;                                       
COMPND   7 ENGINEERED: YES                                                      
SOURCE    MOL_ID: 1;                                                            
SOURCE   2 ORGANISM_SCIENTIFIC: HOMO SAPIENS;                                   
SOURCE   3 ORGANISM_COMMON: HUMAN;                                              
SOURCE   4 ORGANISM_TAXID: 9606;                                                
SOURCE   5 EXPRESSION_SYSTEM: ESCHERICHIA COLI;                                 
SOURCE   6 EXPRESSION_SYSTEM_TAXID: 562;                                        
SOURCE   7 EXPRESSION_SYSTEM_STRAIN: JM109;                                     
SOURCE   8 EXPRESSION_SYSTEM_VECTOR_TYPE: PLASMID;                              
SOURCE   9 EXPRESSION_SYSTEM_PLASMID: PGEX-2T                                   
KEYWDS    SHBG, 2-METHOXYESTRADIOL, TRANSPORT PROTEIN                           
EXPDTA    X-RAY DIFFRACTION                                                     
AUTHOR    G.V.AVVAKUMOV,I.GRISHKOVSKAYA,Y.A.MULLER,G.L.HAMMOND                  
REVDAT   4   11-OCT-17 1LHW    1       REMARK                                   
REVDAT   3   24-FEB-09 1LHW    1       VERSN                                    
REVDAT   2   14-DEC-04 1LHW    1       JRNL                                     
REVDAT   1   23-OCT-02 1LHW    0                                                
JRNL        AUTH   G.V.AVVAKUMOV,I.GRISHKOVSKAYA,Y.A.MULLER,G.L.HAMMOND         
JRNL        TITL   CRYSTAL STRUCTURE OF HUMAN SEX HORMONE-BINDING GLOBULIN IN   
JRNL        TITL 2 COMPLEX WITH 2-METHOXYESTRADIOL REVEALS THE MOLECULAR BASIS  
JRNL        TITL 3 FOR HIGH AFFINITY INTERACTIONS WITH C-2 DERIVATIVES OF       
JRNL        TITL 4 ESTRADIOL.                                                   
JRNL        REF    J.BIOL.CHEM.                  V. 277 45219 2002              
JRNL        REFN                   ISSN 0021-9258                               
JRNL        PMID   12228253                                                     
JRNL        DOI    10.1074/JBC.M207762200                                       
REMARK   2                                                                      
REMARK   2 RESOLUTION.    1.75 ANGSTROMS.                                       
REMARK   3                                                                      
REMARK   3 REFINEMENT.                                                          
REMARK   3   PROGRAM     : CNS                                                  
REMARK   3   AUTHORS     : BRUNGER,ADAMS,CLORE,DELANO,GROS,GROSSE-              
REMARK   3               : KUNSTLEVE,JIANG,KUSZEWSKI,NILGES,PANNU,              
REMARK   3               : READ,RICE,SIMONSON,WARREN                            
REMARK   3                                                                      
REMARK   3  REFINEMENT TARGET : ENGH & HUBER                                    
REMARK   3                                                                      
REMARK   3  DATA USED IN REFINEMENT.                                            
REMARK   3   RESOLUTION RANGE HIGH (ANGSTROMS) : 1.75                           
REMARK   3   RESOLUTION RANGE LOW  (ANGSTROMS) : 19.09                          
REMARK   3   DATA CUTOFF            (SIGMA(F)) : 0.000                          
REMARK   3   DATA CUTOFF HIGH         (ABS(F)) : 10000.000                      
REMARK   3   DATA CUTOFF LOW          (ABS(F)) : NULL                           
REMARK   3   COMPLETENESS (WORKING+TEST)   (%) : NULL                           
REMARK   3   NUMBER OF REFLECTIONS             : 15911                          
REMARK   3                                                                      
REMARK   3  FIT TO DATA USED IN REFINEMENT.                                     
REMARK   3   CROSS-VALIDATION METHOD          : THROUGHOUT                      
REMARK   3   FREE R VALUE TEST SET SELECTION  : RANDOM                          
REMARK   3   R VALUE            (WORKING SET) : 0.210                           
REMARK   3   FREE R VALUE                     : 0.238                           
REMARK   3   FREE R VALUE TEST SET SIZE   (%) : NULL                            
REMARK   3   FREE R VALUE TEST SET COUNT      : 1770                            
REMARK   3   ESTIMATED ERROR OF FREE R VALUE  : NULL                            
REMARK   3                                                                      
REMARK   3  FIT IN THE HIGHEST RESOLUTION BIN.                                  
REMARK   3   TOTAL NUMBER OF BINS USED           : NULL                         
REMARK   3   BIN RESOLUTION RANGE HIGH       (A) : NULL                         
REMARK   3   BIN RESOLUTION RANGE LOW        (A) : NULL                         
REMARK   3   BIN COMPLETENESS (WORKING+TEST) (%) : NULL                         
REMARK   3   REFLECTIONS IN BIN    (WORKING SET) : NULL                         
REMARK   3   BIN R VALUE           (WORKING SET) : NULL                         
REMARK   3   BIN FREE R VALUE                    : NULL                         
REMARK   3   BIN FREE R VALUE TEST SET SIZE  (%) : NULL                         
REMARK   3   BIN FREE R VALUE TEST SET COUNT     : NULL                         
REMARK   3   ESTIMATED ERROR OF BIN FREE R VALUE : NULL                         
REMARK   3                                                                      
REMARK   3  NUMBER OF NON-HYDROGEN ATOMS USED IN REFINEMENT.                    
REMARK   3   PROTEIN ATOMS            : 1358                                    
REMARK   3   NUCLEIC ACID ATOMS       : 0                                       
REMARK   3   HETEROGEN ATOMS          : 27                                      
REMARK   3   SOLVENT ATOMS            : 97                                      
REMARK   3                                                                      
REMARK   3  B VALUES.                                                           
REMARK   3   FROM WILSON PLOT           (A**2) : NULL                           
REMARK   3   MEAN B VALUE      (OVERALL, A**2) : NULL                           
REMARK   3   OVERALL ANISOTROPIC B VALUE.                                       
REMARK   3    B11 (A**2) : NULL                                                 
REMARK   3    B22 (A**2) : NULL                                                 
REMARK   3    B33 (A**2) : NULL                                                 
REMARK   3    B12 (A**2) : NULL                                                 
REMARK   3    B13 (A**2) : NULL                                                 
REMARK   3    B23 (A**2) : NULL                                                 
REMARK   3                                                                      
REMARK   3  ESTIMATED COORDINATE ERROR.                                         
REMARK   3   ESD FROM LUZZATI PLOT        (A) : NULL                            
REMARK   3   ESD FROM SIGMAA              (A) : NULL                            
REMARK   3   LOW RESOLUTION CUTOFF        (A) : NULL                            
REMARK   3                                                                      
REMARK   3  CROSS-VALIDATED ESTIMATED COORDINATE ERROR.                         
REMARK   3   ESD FROM C-V LUZZATI PLOT    (A) : NULL                            
REMARK   3   ESD FROM C-V SIGMAA          (A) : NULL                            
REMARK   3                                                                      
REMARK   3  RMS DEVIATIONS FROM IDEAL VALUES.                                   
REMARK   3   BOND LENGTHS                 (A) : 1.520                           
REMARK   3   BOND ANGLES            (DEGREES) : 0.010                           
REMARK   3   DIHEDRAL ANGLES        (DEGREES) : NULL                            
REMARK   3   IMPROPER ANGLES        (DEGREES) : NULL                            
REMARK   3                                                                      
REMARK   3  ISOTROPIC THERMAL MODEL : NULL                                      
REMARK   3                                                                      
REMARK   3  ISOTROPIC THERMAL FACTOR RESTRAINTS.    RMS    SIGMA                
REMARK   3   MAIN-CHAIN BOND              (A**2) : NULL  ; NULL                 
REMARK   3   MAIN-CHAIN ANGLE             (A**2) : NULL  ; NULL                 
REMARK   3   SIDE-CHAIN BOND              (A**2) : NULL  ; NULL                 
REMARK   3   SIDE-CHAIN ANGLE             (A**2) : NULL  ; NULL                 
REMARK   3                                                                      
REMARK   3  BULK SOLVENT MODELING.                                              
REMARK   3   METHOD USED : NULL                                                 
REMARK   3   KSOL        : NULL                                                 
REMARK   3   BSOL        : NULL                                                 
REMARK   3                                                                      
REMARK   3  NCS MODEL : NULL                                                    
REMARK   3                                                                      
REMARK   3  NCS RESTRAINTS.                         RMS   SIGMA/WEIGHT          
REMARK   3   GROUP  1  POSITIONAL            (A) : NULL  ; NULL                 
REMARK   3   GROUP  1  B-FACTOR           (A**2) : NULL  ; NULL                 
REMARK   3                                                                      
REMARK   3  PARAMETER FILE  1  : NULL                                           
REMARK   3  TOPOLOGY FILE  1   : NULL                                           
REMARK   3                                                                      
REMARK   3  OTHER REFINEMENT REMARKS: NULL                                      
REMARK   4                                                                      
REMARK   4 1LHW COMPLIES WITH FORMAT V. 3.30, 13-JUL-11                         
REMARK 100                                                                      
REMARK 100 THIS ENTRY HAS BEEN PROCESSED BY RCSB ON 25-APR-02.                  
REMARK 100 THE DEPOSITION ID IS D_1000015954.                                   
REMARK 200                                                                      
REMARK 200 EXPERIMENTAL DETAILS                                                 
REMARK 200  EXPERIMENT TYPE                : X-RAY DIFFRACTION                  
REMARK 200  DATE OF DATA COLLECTION        : 05-MAY-01                          
REMARK 200  TEMPERATURE           (KELVIN) : 100                                
REMARK 200  PH                             : 7.5                                
REMARK 200  NUMBER OF CRYSTALS USED        : 1                                  
REMARK 200                                                                      
REMARK 200  SYNCHROTRON              (Y/N) : Y                                  
REMARK 200  RADIATION SOURCE               : EMBL/DESY, HAMBURG                 
REMARK 200  BEAMLINE                       : BW7B                               
REMARK 200  X-RAY GENERATOR MODEL          : NULL                               
REMARK 200  MONOCHROMATIC OR LAUE    (M/L) : M                                  
REMARK 200  WAVELENGTH OR RANGE        (A) : 0.8453                             
REMARK 200  MONOCHROMATOR                  : TRIANGULAR MONOCHROMATOR           
REMARK 200  OPTICS                         : NULL                               
REMARK 200                                                                      
REMARK 200  DETECTOR TYPE                  : IMAGE PLATE                        
REMARK 200  DETECTOR MANUFACTURER          : MARRESEARCH                        
REMARK 200  INTENSITY-INTEGRATION SOFTWARE : MAR                                
REMARK 200  DATA SCALING SOFTWARE          : SCALEPACK                          
REMARK 200                                                                      
REMARK 200  NUMBER OF UNIQUE REFLECTIONS   : 17701                              
REMARK 200  RESOLUTION RANGE HIGH      (A) : 1.750                              
REMARK 200  RESOLUTION RANGE LOW       (A) : 20.000                             
REMARK 200  REJECTION CRITERIA  (SIGMA(I)) : NULL                               
REMARK 200                                                                      
REMARK 200 OVERALL.                                                             
REMARK 200  COMPLETENESS FOR RANGE     (%) : 99.4                               
REMARK 200  DATA REDUNDANCY                : NULL                               
REMARK 200  R MERGE                    (I) : 0.03100                            
REMARK 200  R SYM                      (I) : NULL                               
REMARK 200  <I/SIGMA(I)> FOR THE DATA SET  : NULL                               
REMARK 200                                                                      
REMARK 200 IN THE HIGHEST RESOLUTION SHELL.                                     
REMARK 200  HIGHEST RESOLUTION SHELL, RANGE HIGH (A) : 1.75                     
REMARK 200  HIGHEST RESOLUTION SHELL, RANGE LOW  (A) : 1.79                     
REMARK 200  COMPLETENESS FOR SHELL     (%) : 96.9                               
REMARK 200  DATA REDUNDANCY IN SHELL       : NULL                               
REMARK 200  R MERGE FOR SHELL          (I) : 0.28600                            
REMARK 200  R SYM FOR SHELL            (I) : NULL                               
REMARK 200  <I/SIGMA(I)> FOR SHELL         : NULL                               
REMARK 200                                                                      
REMARK 200 DIFFRACTION PROTOCOL: SINGLE WAVELENGTH                              
REMARK 200 METHOD USED TO DETERMINE THE STRUCTURE: FOURIER SYNTHESIS            
REMARK 200 SOFTWARE USED: CNS                                                   
REMARK 200 STARTING MODEL: PDB ENTRY 1D2S                                       
REMARK 200                                                                      
REMARK 200 REMARK: NULL                                                         
REMARK 280                                                                      
REMARK 280 CRYSTAL                                                              
REMARK 280 SOLVENT CONTENT, VS   (%): 41.17                                     
REMARK 280 MATTHEWS COEFFICIENT, VM (ANGSTROMS**3/DA): 2.09                     
REMARK 280                                                                      
REMARK 280 CRYSTALLIZATION CONDITIONS: HEPES, CALCIUM CHLORIDE, 2               
REMARK 280  -METHOXYESTRADIOL, PH 7.5, VAPOR DIFFUSION, HANGING DROP,           
REMARK 280  TEMPERATURE 293K                                                    
REMARK 290                                                                      
REMARK 290 CRYSTALLOGRAPHIC SYMMETRY                                            
REMARK 290 SYMMETRY OPERATORS FOR SPACE GROUP: H 3 2                            
REMARK 290                                                                      
REMARK 290      SYMOP   SYMMETRY                                                
REMARK 290     NNNMMM   OPERATOR                                                
REMARK 290       1555   X,Y,Z                                                   
REMARK 290       2555   -Y,X-Y,Z                                                
REMARK 290       3555   -X+Y,-X,Z                                               
REMARK 290       4555   Y,X,-Z                                                  
REMARK 290       5555   X-Y,-Y,-Z                                               
REMARK 290       6555   -X,-X+Y,-Z                                              
REMARK 290       7555   X+2/3,Y+1/3,Z+1/3                                       
REMARK 290       8555   -Y+2/3,X-Y+1/3,Z+1/3                                    
REMARK 290       9555   -X+Y+2/3,-X+1/3,Z+1/3                                   
REMARK 290      10555   Y+2/3,X+1/3,-Z+1/3                                      
REMARK 290      11555   X-Y+2/3,-Y+1/3,-Z+1/3                                   
REMARK 290      12555   -X+2/3,-X+Y+1/3,-Z+1/3                                  
REMARK 290      13555   X+1/3,Y+2/3,Z+2/3                                       
REMARK 290      14555   -Y+1/3,X-Y+2/3,Z+2/3                                    
REMARK 290      15555   -X+Y+1/3,-X+2/3,Z+2/3                                   
REMARK 290      16555   Y+1/3,X+2/3,-Z+2/3                                      
REMARK 290      17555   X-Y+1/3,-Y+2/3,-Z+2/3                                   
REMARK 290      18555   -X+1/3,-X+Y+2/3,-Z+2/3                                  
REMARK 290                                                                      
REMARK 290     WHERE NNN -> OPERATOR NUMBER                                     
REMARK 290           MMM -> TRANSLATION VECTOR                                  
REMARK 290                                                                      
REMARK 290 CRYSTALLOGRAPHIC SYMMETRY TRANSFORMATIONS                            
REMARK 290 THE FOLLOWING TRANSFORMATIONS OPERATE ON THE ATOM/HETATM             
REMARK 290 RECORDS IN THIS ENTRY TO PRODUCE CRYSTALLOGRAPHICALLY                
REMARK 290 RELATED MOLECULES.                                                   
REMARK 290   SMTRY1   1  1.000000  0.000000  0.000000        0.00000            
REMARK 290   SMTRY2   1  0.000000  1.000000  0.000000        0.00000            
REMARK 290   SMTRY3   1  0.000000  0.000000  1.000000        0.00000            
REMARK 290   SMTRY1   2 -0.500000 -0.866025  0.000000        0.00000            
REMARK 290   SMTRY2   2  0.866025 -0.500000  0.000000        0.00000            
REMARK 290   SMTRY3   2  0.000000  0.000000  1.000000        0.00000            
REMARK 290   SMTRY1   3 -0.500000  0.866025  0.000000        0.00000            
REMARK 290   SMTRY2   3 -0.866025 -0.500000  0.000000        0.00000            
REMARK 290   SMTRY3   3  0.000000  0.000000  1.000000        0.00000            
REMARK 290   SMTRY1   4 -0.500000  0.866025  0.000000        0.00000            
REMARK 290   SMTRY2   4  0.866025  0.500000  0.000000        0.00000            
REMARK 290   SMTRY3   4  0.000000  0.000000 -1.000000        0.00000            
REMARK 290   SMTRY1   5  1.000000  0.000000  0.000000        0.00000            
REMARK 290   SMTRY2   5  0.000000 -1.000000  0.000000        0.00000            
REMARK 290   SMTRY3   5  0.000000  0.000000 -1.000000        0.00000            
REMARK 290   SMTRY1   6 -0.500000 -0.866025  0.000000        0.00000            
REMARK 290   SMTRY2   6 -0.866025  0.500000  0.000000        0.00000            
REMARK 290   SMTRY3   6  0.000000  0.000000 -1.000000        0.00000            
REMARK 290   SMTRY1   7  1.000000  0.000000  0.000000       51.96000            
REMARK 290   SMTRY2   7  0.000000  1.000000  0.000000       29.99912            
REMARK 290   SMTRY3   7  0.000000  0.000000  1.000000       28.15333            
REMARK 290   SMTRY1   8 -0.500000 -0.866025  0.000000       51.96000            
REMARK 290   SMTRY2   8  0.866025 -0.500000  0.000000       29.99912            
REMARK 290   SMTRY3   8  0.000000  0.000000  1.000000       28.15333            
REMARK 290   SMTRY1   9 -0.500000  0.866025  0.000000       51.96000            
REMARK 290   SMTRY2   9 -0.866025 -0.500000  0.000000       29.99912            
REMARK 290   SMTRY3   9  0.000000  0.000000  1.000000       28.15333            
REMARK 290   SMTRY1  10 -0.500000  0.866025  0.000000       51.96000            
REMARK 290   SMTRY2  10  0.866025  0.500000  0.000000       29.99912            
REMARK 290   SMTRY3  10  0.000000  0.000000 -1.000000       28.15333            
REMARK 290   SMTRY1  11  1.000000  0.000000  0.000000       51.96000            
REMARK 290   SMTRY2  11  0.000000 -1.000000  0.000000       29.99912            
REMARK 290   SMTRY3  11  0.000000  0.000000 -1.000000       28.15333            
REMARK 290   SMTRY1  12 -0.500000 -0.866025  0.000000       51.96000            
REMARK 290   SMTRY2  12 -0.866025  0.500000  0.000000       29.99912            
REMARK 290   SMTRY3  12  0.000000  0.000000 -1.000000       28.15333            
REMARK 290   SMTRY1  13  1.000000  0.000000  0.000000        0.00000            
REMARK 290   SMTRY2  13  0.000000  1.000000  0.000000       59.99824            
REMARK 290   SMTRY3  13  0.000000  0.000000  1.000000       56.30667            
REMARK 290   SMTRY1  14 -0.500000 -0.866025  0.000000        0.00000            
REMARK 290   SMTRY2  14  0.866025 -0.500000  0.000000       59.99824            
REMARK 290   SMTRY3  14  0.000000  0.000000  1.000000       56.30667            
REMARK 290   SMTRY1  15 -0.500000  0.866025  0.000000        0.00000            
REMARK 290   SMTRY2  15 -0.866025 -0.500000  0.000000       59.99824            
REMARK 290   SMTRY3  15  0.000000  0.000000  1.000000       56.30667            
REMARK 290   SMTRY1  16 -0.500000  0.866025  0.000000        0.00000            
REMARK 290   SMTRY2  16  0.866025  0.500000  0.000000       59.99824            
REMARK 290   SMTRY3  16  0.000000  0.000000 -1.000000       56.30667            
REMARK 290   SMTRY1  17  1.000000  0.000000  0.000000        0.00000            
REMARK 290   SMTRY2  17  0.000000 -1.000000  0.000000       59.99824            
REMARK 290   SMTRY3  17  0.000000  0.000000 -1.000000       56.30667            
REMARK 290   SMTRY1  18 -0.500000 -0.866025  0.000000        0.00000            
REMARK 290   SMTRY2  18 -0.866025  0.500000  0.000000       59.99824            
REMARK 290   SMTRY3  18  0.000000  0.000000 -1.000000       56.30667            
REMARK 290                                                                      
REMARK 290 REMARK: NULL                                                         
REMARK 300                                                                      
REMARK 300 BIOMOLECULE: 1                                                       
REMARK 300 SEE REMARK 350 FOR THE AUTHOR PROVIDED AND/OR PROGRAM                
REMARK 300 GENERATED ASSEMBLY INFORMATION FOR THE STRUCTURE IN                  
REMARK 300 THIS ENTRY. THE REMARK MAY ALSO PROVIDE INFORMATION ON               
REMARK 300 BURIED SURFACE AREA.                                                 
REMARK 350                                                                      
REMARK 350 COORDINATES FOR A COMPLETE MULTIMER REPRESENTING THE KNOWN           
REMARK 350 BIOLOGICALLY SIGNIFICANT OLIGOMERIZATION STATE OF THE                
REMARK 350 MOLECULE CAN BE GENERATED BY APPLYING BIOMT TRANSFORMATIONS          
REMARK 350 GIVEN BELOW.  BOTH NON-CRYSTALLOGRAPHIC AND                          
REMARK 350 CRYSTALLOGRAPHIC OPERATIONS ARE GIVEN.                               
REMARK 350                                                                      
REMARK 350 BIOMOLECULE: 1                                                       
REMARK 350 AUTHOR DETERMINED BIOLOGICAL UNIT: DIMERIC                           
REMARK 350 APPLY THE FOLLOWING TO CHAINS: A                                     
REMARK 350   BIOMT1   1  1.000000  0.000000  0.000000        0.00000            
REMARK 350   BIOMT2   1  0.000000  1.000000  0.000000        0.00000            
REMARK 350   BIOMT3   1  0.000000  0.000000  1.000000        0.00000            
REMARK 350   BIOMT1   2  1.000000  0.000000  0.000000        0.00000            
REMARK 350   BIOMT2   2  0.000000 -1.000000  0.000000        0.00000            
REMARK 350   BIOMT3   2  0.000000  0.000000 -1.000000       84.46000            
REMARK 465                                                                      
REMARK 465 MISSING RESIDUES                                                     
REMARK 465 THE FOLLOWING RESIDUES WERE NOT LOCATED IN THE                       
REMARK 465 EXPERIMENT. (M=MODEL NUMBER; RES=RESIDUE NAME; C=CHAIN               
REMARK 465 IDENTIFIER; SSSEQ=SEQUENCE NUMBER; I=INSERTION CODE.)                
REMARK 465                                                                      
REMARK 465   M RES C SSSEQI                                                     
REMARK 465     LEU A     1                                                      
REMARK 465     ARG A     2                                                      
REMARK 465     PRO A     3                                                      
REMARK 465     VAL A     4                                                      
REMARK 465     LEU A     5                                                      
REMARK 465     PRO A     6                                                      
REMARK 465     THR A     7                                                      
REMARK 465     GLN A     8                                                      
REMARK 465     SER A     9                                                      
REMARK 465     ALA A    10                                                      
REMARK 465     HIS A    11                                                      
REMARK 465     ASP A    12                                                      
REMARK 465     LEU A   131                                                      
REMARK 465     THR A   132                                                      
REMARK 465     SER A   133                                                      
REMARK 470                                                                      
REMARK 470 MISSING ATOM                                                         
REMARK 470 THE FOLLOWING RESIDUES HAVE MISSING ATOMS (M=MODEL NUMBER;           
REMARK 470 RES=RESIDUE NAME; C=CHAIN IDENTIFIER; SSEQ=SEQUENCE NUMBER;          
REMARK 470 I=INSERTION CODE):                                                   
REMARK 470   M RES CSSEQI  ATOMS                                                
REMARK 470     ASP A 189    CG   OD1  OD2                                       
REMARK 500                                                                      
REMARK 500 GEOMETRY AND STEREOCHEMISTRY                                         
REMARK 500 SUBTOPIC: CLOSE CONTACTS                                             
REMARK 500                                                                      
REMARK 500 THE FOLLOWING ATOMS THAT ARE RELATED BY CRYSTALLOGRAPHIC             
REMARK 500 SYMMETRY ARE IN CLOSE CONTACT.  AN ATOM LOCATED WITHIN 0.15          
REMARK 500 ANGSTROMS OF A SYMMETRY RELATED ATOM IS ASSUMED TO BE ON A           
REMARK 500 SPECIAL POSITION AND IS, THEREFORE, LISTED IN REMARK 375             
REMARK 500 INSTEAD OF REMARK 500.  ATOMS WITH NON-BLANK ALTERNATE               
REMARK 500 LOCATION INDICATORS ARE NOT INCLUDED IN THE CALCULATIONS.            
REMARK 500                                                                      
REMARK 500 DISTANCE CUTOFF:                                                     
REMARK 500 2.2 ANGSTROMS FOR CONTACTS NOT INVOLVING HYDROGEN ATOMS              
REMARK 500 1.6 ANGSTROMS FOR CONTACTS INVOLVING HYDROGEN ATOMS                  
REMARK 500                                                                      
REMARK 500  ATM1  RES C  SSEQI   ATM2  RES C  SSEQI  SSYMOP   DISTANCE          
REMARK 500   O    HOH A   542     O    HOH A   542     5556     1.84            
REMARK 500   O    HOH A   575     O    HOH A   575     5556     2.04            
REMARK 500   O    HOH A   573     O    HOH A   573     5556     2.13            
REMARK 500                                                                      
REMARK 500 REMARK: NULL                                                         
REMARK 500                                                                      
REMARK 500 GEOMETRY AND STEREOCHEMISTRY                                         
REMARK 500 SUBTOPIC: TORSION ANGLES                                             
REMARK 500                                                                      
REMARK 500 TORSION ANGLES OUTSIDE THE EXPECTED RAMACHANDRAN REGIONS:            
REMARK 500 (M=MODEL NUMBER; RES=RESIDUE NAME; C=CHAIN IDENTIFIER;               
REMARK 500 SSEQ=SEQUENCE NUMBER; I=INSERTION CODE).                             
REMARK 500                                                                      
REMARK 500 STANDARD TABLE:                                                      
REMARK 500 FORMAT:(10X,I3,1X,A3,1X,A1,I4,A1,4X,F7.2,3X,F7.2)                    
REMARK 500                                                                      
REMARK 500 EXPECTED VALUES: GJ KLEYWEGT AND TA JONES (1996). PHI/PSI-           
REMARK 500 CHOLOGY: RAMACHANDRAN REVISITED. STRUCTURE 4, 1395 - 1400            
REMARK 500                                                                      
REMARK 500  M RES CSSEQI        PSI       PHI                                   
REMARK 500    THR A  40       50.24   -107.01                                   
REMARK 500    ASN A  61      109.54   -169.88                                   
REMARK 500    ASP A  64       15.72   -143.11                                   
REMARK 500    ASP A  96       47.88    -93.49                                   
REMARK 500    ARG A 135      -54.57   -170.11                                   
REMARK 500    LEU A 171     -132.50     53.50                                   
REMARK 500                                                                      
REMARK 500 REMARK: NULL                                                         
REMARK 620                                                                      
REMARK 620 METAL COORDINATION                                                   
REMARK 620 (M=MODEL NUMBER; RES=RESIDUE NAME; C=CHAIN IDENTIFIER;               
REMARK 620 SSEQ=SEQUENCE NUMBER; I=INSERTION CODE):                             
REMARK 620                                                                      
REMARK 620 COORDINATION ANGLES FOR:  M RES CSSEQI METAL                         
REMARK 620                              CA A 401  CA                            
REMARK 620 N RES CSSEQI ATOM                                                    
REMARK 620 1 ASP A  50   OD2                                                    
REMARK 620 2 GLU A  52   O   100.0                                              
REMARK 620 3 ALA A 160   O    89.4  82.8                                        
REMARK 620 4 ASP A  50   OD1  54.2  77.6 133.7                                  
REMARK 620 5 HOH A 505   O   112.8 101.1 156.0  69.8                            
REMARK 620 6 HOH A 507   O   170.4  83.3  82.0 135.4  75.0                      
REMARK 620 7 HOH A 531   O    78.4 172.4  89.8 106.9  86.3  97.2                
REMARK 620 N                    1     2     3     4     5     6                 
REMARK 800                                                                      
REMARK 800 SITE                                                                 
REMARK 800 SITE_IDENTIFIER: AC1                                                 
REMARK 800 EVIDENCE_CODE: SOFTWARE                                              
REMARK 800 SITE_DESCRIPTION: BINDING SITE FOR RESIDUE CA A 401                  
REMARK 800                                                                      
REMARK 800 SITE_IDENTIFIER: AC2                                                 
REMARK 800 EVIDENCE_CODE: SOFTWARE                                              
REMARK 800 SITE_DESCRIPTION: BINDING SITE FOR RESIDUE ESM A 301                 
REMARK 800                                                                      
REMARK 800 SITE_IDENTIFIER: AC3                                                 
REMARK 800 EVIDENCE_CODE: SOFTWARE                                              
REMARK 800 SITE_DESCRIPTION: BINDING SITE FOR RESIDUE IPA A 501                 
REMARK 900                                                                      
REMARK 900 RELATED ENTRIES                                                      
REMARK 900 RELATED ID: 1D2S   RELATED DB: PDB                                   
REMARK 900 CRYSTAL STRUCTURE OF THE N-TERMINAL LAMININ G-LIKE DOMAINOF SHBG IN  
REMARK 900 COMPLEX WITH DIHYDROTESTOSTERONE                                     
REMARK 900 RELATED ID: 1F5F   RELATED DB: PDB                                   
REMARK 900 CRYSTAL STRUCTURE OF THE N-TERMINAL G-DOMAIN OF SHBG IN COMPLEX      
REMARK 900 WITH ZINC                                                            
REMARK 900 RELATED ID: 1KDK   RELATED DB: PDB                                   
REMARK 900 THE STRUCTURE OF THE N-TERMINAL LG DOMAIN OF SHBG IN CRYSTALS        
REMARK 900 SOAKED WITH EDTA                                                     
REMARK 900 RELATED ID: 1KDM   RELATED DB: PDB                                   
REMARK 900 THE CRYSTAL STRUCTURE OF THE HUMAN SEX HORMONE-BINDING GLOBULIN      
REMARK 900 (TETRAGONAL CRYSTAL FORM)                                            
REMARK 900 RELATED ID: 1LHN   RELATED DB: PDB                                   
REMARK 900 CRYSTAL STRUCTURE OF THE N-TERMINAL LG-DOMAIN OF SHBG IN COMPLEX     
REMARK 900 WITH 5ALPHA-ANDROSTANE-3BETA,17ALPHA-DIOL                            
REMARK 900 RELATED ID: 1LHO   RELATED DB: PDB                                   
REMARK 900 CRYSTAL STRUCTURE OF THE N-TERMINAL LG-DOMAIN OF SHBG IN COMPLEX     
REMARK 900 WITH 5ALPHA-ANDROSTANE-3BETA,17BETA-DIOL                             
REMARK 900 RELATED ID: 1LHU   RELATED DB: PDB                                   
REMARK 900 CRYSTAL STRUCTURE OF THE N-TERMINAL LG-DOMAIN OF SHBG IN COMPLEX     
REMARK 900 WITH ESTRADIOL                                                       
REMARK 900 RELATED ID: 1LHV   RELATED DB: PDB                                   
REMARK 900 CRYSTAL STRUCTURE OF THE N-TERMINAL LG-DOMAIN OF SHBG IN COMPLEX     
REMARK 900 WITH NORGESTREL                                                      
DBREF  1LHW A    1   189  UNP    P04278   SHBG_HUMAN      30    218             
SEQRES   1 A  189  LEU ARG PRO VAL LEU PRO THR GLN SER ALA HIS ASP PRO          
SEQRES   2 A  189  PRO ALA VAL HIS LEU SER ASN GLY PRO GLY GLN GLU PRO          
SEQRES   3 A  189  ILE ALA VAL MET THR PHE ASP LEU THR LYS ILE THR LYS          
SEQRES   4 A  189  THR SER SER SER PHE GLU VAL ARG THR TRP ASP PRO GLU          
SEQRES   5 A  189  GLY VAL ILE PHE TYR GLY ASP THR ASN PRO LYS ASP ASP          
SEQRES   6 A  189  TRP PHE MET LEU GLY LEU ARG ASP GLY ARG PRO GLU ILE          
SEQRES   7 A  189  GLN LEU HIS ASN HIS TRP ALA GLN LEU THR VAL GLY ALA          
SEQRES   8 A  189  GLY PRO ARG LEU ASP ASP GLY ARG TRP HIS GLN VAL GLU          
SEQRES   9 A  189  VAL LYS MET GLU GLY ASP SER VAL LEU LEU GLU VAL ASP          
SEQRES  10 A  189  GLY GLU GLU VAL LEU ARG LEU ARG GLN VAL SER GLY PRO          
SEQRES  11 A  189  LEU THR SER LYS ARG HIS PRO ILE MET ARG ILE ALA LEU          
SEQRES  12 A  189  GLY GLY LEU LEU PHE PRO ALA SER ASN LEU ARG LEU PRO          
SEQRES  13 A  189  LEU VAL PRO ALA LEU ASP GLY CYS LEU ARG ARG ASP SER          
SEQRES  14 A  189  TRP LEU ASP LYS GLN ALA GLU ILE SER ALA SER ALA PRO          
SEQRES  15 A  189  THR SER LEU ARG SER CYS ASP                                  
HET     CA  A 401       1                                                       
HET    ESM  A 301      22                                                       
HET    IPA  A 501       4                                                       
HETNAM      CA CALCIUM ION                                                      
HETNAM     ESM 1,3,5(10)-ESTRATRIEN-2,3,17-BETA-TRIOL 2-METHYL ETHER            
HETNAM     IPA ISOPROPYL ALCOHOL                                                
HETSYN     ESM 2-METHOXYESTRADIOL                                               
HETSYN     IPA 2-PROPANOL                                                       
FORMUL   2   CA    CA 2+                                                        
FORMUL   3  ESM    C19 H26 O3                                                   
FORMUL   4  IPA    C3 H8 O                                                      
FORMUL   5  HOH   *97(H2 O)                                                     
SHEET    1   1 1 GLN A 102  GLN A 102  0
SHEET    2   2 1 GLU A 104  GLU A 104  0
SHEET    3   3 1 GLU A 115  GLU A 115  0
SHEET    4   4 1 GLU A 119  GLU A 119  0
SSBOND   1 CYS A  164    CYS A  188                          1555   1555  2.04  
LINK        CA    CA A 401                 OD2 ASP A  50     1555   1555  2.33  
LINK        CA    CA A 401                 O   GLU A  52     1555   1555  2.27  
LINK        CA    CA A 401                 O   ALA A 160     1555   1555  2.25  
LINK        CA    CA A 401                 OD1 ASP A  50     1555   1555  2.47  
LINK        CA    CA A 401                 O   HOH A 505     1555   1555  2.52  
LINK        CA    CA A 401                 O   HOH A 507     1555   1555  2.39  
LINK        CA    CA A 401                 O   HOH A 531     1555   1555  2.28  
SITE     1 AC1  6 ASP A  50  GLU A  52  ALA A 160  HOH A 505                    
SITE     2 AC1  6 HOH A 507  HOH A 531                                          
SITE     1 AC2 13 SER A  41  SER A  42  GLY A  58  ASP A  65                    
SITE     2 AC2 13 PHE A  67  LEU A  80  ASN A  82  VAL A 105                    
SITE     3 AC2 13 VAL A 112  VAL A 127  SER A 128  LYS A 134                    
SITE     4 AC2 13 ILE A 141                                                     
SITE     1 AC3  5 GLN A 102  GLU A 104  LYS A 106  GLU A 115                    
SITE     2 AC3  5 GLY A 118                                                     
CRYST1  103.920  103.920   84.460  90.00  90.00 120.00 H 3 2        18          
ORIGX1      1.000000  0.000000  0.000000        0.00000                         
ORIGX2      0.000000  1.000000  0.000000        0.00000                         
ORIGX3      0.000000  0.000000  1.000000        0.00000                         
SCALE1      0.009623  0.005556  0.000000        0.00000                         
SCALE2      0.000000  0.011111  0.000000        0.00000                         
SCALE3      0.000000  0.000000  0.011840        0.00000                         
ATOM      1  N   GLN A 102      40.500  11.863  36.570  1.00 26.27           N
ATOM      2  CA  GLN A 102      39.670  11.895  35.367  1.00 27.25           C
ATOM      3  C   GLN A 102      38.387  11.106  35.646  1.00 25.77           C
ATOM      4  O   GLN A 102      38.433  10.013  36.198  1.00 25.47           O
ATOM      5  CB  GLN A 102      40.379  11.257  34.174  1.00 31.45           C
ATOM      6  CG  GLN A 102      39.540  11.317  32.898  1.00 39.14           C
ATOM      7  CD  GLN A 102      40.225  10.702  31.677  1.00 43.78           C
ATOM      8  OE1 GLN A 102      40.283   9.477  31.522  1.00 46.50           O
ATOM      9  NE2 GLN A 102      40.747  11.561  30.798  1.00 46.88           N
TER      10      GLN A 102
ATOM     11  N   GLU A 104      34.565   9.824  33.911  1.00 21.68           N
ATOM     12  CA  GLU A 104      33.723   9.717  32.739  1.00 20.92           C
ATOM     13  C   GLU A 104      32.405   9.081  33.141  1.00 22.07           C
ATOM     14  O   GLU A 104      32.392   8.113  33.913  1.00 19.43           O
ATOM     15  CB  GLU A 104      34.396   8.850  31.680  1.00 26.07           C
ATOM     16  CG  GLU A 104      35.674   9.439  31.113  1.00 33.33           C
ATOM     17  CD  GLU A 104      36.259   8.590  29.989  1.00 39.46           C
ATOM     18  OE1 GLU A 104      35.475   7.935  29.263  1.00 41.41           O
ATOM     19  OE2 GLU A 104      37.501   8.589  29.823  1.00 43.95           O
TER      20      GLU A 104
ATOM     21  N   GLU A 115      33.510   5.715  34.973  1.00 19.82           N
ATOM     22  CA  GLU A 115      34.927   5.371  34.878  1.00 22.22           C
ATOM     23  C   GLU A 115      35.736   6.401  35.646  1.00 23.27           C
ATOM     24  O   GLU A 115      35.477   7.615  35.555  1.00 24.98           O
ATOM     25  CB  GLU A 115      35.392   5.343  33.408  1.00 26.96           C
ATOM     26  CG  GLU A 115      34.842   4.159  32.623  1.00 35.20           C
ATOM     27  CD  GLU A 115      35.201   4.196  31.134  1.00 39.44           C
ATOM     28  OE1 GLU A 115      35.046   3.156  30.456  1.00 43.45           O
ATOM     29  OE2 GLU A 115      35.625   5.265  30.640  1.00 44.11           O
TER      30      GLU A 115
ATOM     31  N   GLY A 118      40.497   6.209  34.126  1.00 28.75           N
ATOM     32  CA  GLY A 118      40.571   5.193  33.095  1.00 29.41           C
ATOM     33  C   GLY A 118      40.019   3.814  33.429  1.00 30.14           C
ATOM     34  O   GLY A 118      39.974   2.948  32.562  1.00 31.09           O
ATOM     35  N   GLU A 119      39.592   3.599  34.671  1.00 27.55           N
ATOM     36  CA  GLU A 119      39.074   2.288  35.060  1.00 28.09           C
ATOM     37  C   GLU A 119      37.561   2.325  35.293  1.00 25.49           C
ATOM     38  O   GLU A 119      37.059   3.255  35.896  1.00 24.07           O
ATOM     39  CB  GLU A 119      39.747   1.838  36.350  1.00 31.80           C
ATOM     40  CG  GLU A 119      41.255   1.741  36.277  1.00 39.44           C
ATOM     41  CD  GLU A 119      41.723   0.782  35.191  1.00 43.62           C
ATOM     42  OE1 GLU A 119      41.207  -0.363  35.134  1.00 46.06           O
ATOM     43  OE2 GLU A 119      42.614   1.173  34.399  1.00 46.25           O
TER      44      GLU A 119
HETATM   49  O   HOH A 524      38.410   7.982  33.592  1.00 32.55           O
CONECT   45   46
CONECT   46   45   47   48
CONECT   47   46
CONECT   48   46
END
