# Supplementary material for: Scaffold repositioning of spiro-acridine derivatives as fungi chitinase inhibitor by target fishing and in vitro studies
Source: Sci Rep. 2023 May 5;13:7320. doi: 10.1038/s41598-023-33279-9 (PMC10163251; doi:10.1038/s41598-023-33279-9)
Supplement: Supplementary file 2 — Supplementary Information 2. [file 41598_2023_33279_MOESM2_ESM.zip › PDBQT_TARGETS_ALL/1m5b_BN1.pdb]

HEADER    MEMBRANE PROTEIN                        09-JUL-02   1M5B              
TITLE     X-RAY STRUCTURE OF THE GLUR2 LIGAND BINDING CORE (S1S2J) IN COMPLEX   
TITLE    2 WITH 2-ME-TET-AMPA AT 1.85 A RESOLUTION.                             
COMPND    MOL_ID: 1;                                                            
COMPND   2 MOLECULE: GLUTAMATE RECEPTOR 2;                                      
COMPND   3 CHAIN: A, B, C;                                                      
COMPND   4 FRAGMENT: FLOP LIGAND BINDING CORE (S1S2J);                          
COMPND   5 SYNONYM: GLUR-2, GLUR-B, GLUR-K2, GLUTAMATE RECEPTOR IONOTROPIC AMPA 
COMPND   6 2;                                                                   
COMPND   7 ENGINEERED: YES                                                      
SOURCE    MOL_ID: 1;                                                            
SOURCE   2 ORGANISM_SCIENTIFIC: RATTUS NORVEGICUS;                              
SOURCE   3 ORGANISM_COMMON: NORWAY RAT;                                         
SOURCE   4 ORGANISM_TAXID: 10116;                                               
SOURCE   5 GENE: GLUR-2;                                                        
SOURCE   6 EXPRESSION_SYSTEM: ESCHERICHIA COLI BL21(DE3);                       
SOURCE   7 EXPRESSION_SYSTEM_TAXID: 469008;                                     
SOURCE   8 EXPRESSION_SYSTEM_STRAIN: BL21(DE3);                                 
SOURCE   9 EXPRESSION_SYSTEM_VECTOR_TYPE: PLASMID;                              
SOURCE  10 EXPRESSION_SYSTEM_PLASMID: PET30B                                    
KEYWDS    IONOTROPIC GLUTAMATE RECEPTOR, GLUR2, LIGAND BINDING CORE, AGONIST    
KEYWDS   2 COMPLEX, MEMBRANE PROTEIN                                            
EXPDTA    X-RAY DIFFRACTION                                                     
AUTHOR    A.HOGNER,J.S.KASTRUP,R.JIN,T.LILJEFORS,M.L.MAYER,J.EGEBJERG,          
AUTHOR   2 I.K.LARSEN,E.GOUAUX                                                  
REVDAT   4   16-AUG-17 1M5B    1       SOURCE REMARK                            
REVDAT   3   13-JUL-11 1M5B    1       VERSN                                    
REVDAT   2   24-FEB-09 1M5B    1       VERSN                                    
REVDAT   1   18-SEP-02 1M5B    0                                                
JRNL        AUTH   A.HOGNER,J.S.KASTRUP,R.JIN,T.LILJEFORS,M.L.MAYER,J.EGEBJERG, 
JRNL        AUTH 2 I.K.LARSEN,E.GOUAUX                                          
JRNL        TITL   STRUCTURAL BASIS FOR AMPA RECEPTOR ACTIVATION AND LIGAND     
JRNL        TITL 2 SELECTIVITY: CRYSTAL STRUCTURES OF FIVE AGONIST COMPLEXES    
JRNL        TITL 3 WITH THE GLUR2 LIGAND-BINDING CORE                           
JRNL        REF    J.MOL.BIOL.                   V. 322    93 2002              
JRNL        REFN                   ISSN 0022-2836                               
JRNL        PMID   12215417                                                     
JRNL        DOI    10.1016/S0022-2836(02)00650-2                                
REMARK   1                                                                      
REMARK   1 REFERENCE 1                                                          
REMARK   1  AUTH   N.ARMSTRONG,E.GOUAUX                                         
REMARK   1  TITL   MECHANISMS FOR ACTIVATION AND ANTAGONISM OF AN               
REMARK   1  TITL 2 AMPA-SENSITIVE GLUTAMATE RECEPTOR: CRYSTAL STRUCTURES OF THE 
REMARK   1  TITL 3 GLUR2 LIGAND BINDING CORE.                                   
REMARK   1  REF    NEURON                        V.  28   165 2000              
REMARK   1  REFN                   ISSN 0896-6273                               
REMARK   1  DOI    10.1016/S0896-6273(00)00094-5                                
REMARK   1 REFERENCE 2                                                          
REMARK   1  AUTH   Y.SUN,R.OLSON,M.HORNING,N.ARMSTRONG,M.MAYER,E.GOUAUX         
REMARK   1  TITL   MECHANISM OF GLUTAMATE RECEPTOR DESENSITIZATION.             
REMARK   1  REF    NATURE                        V. 417   245 2002              
REMARK   1  REFN                   ISSN 0028-0836                               
REMARK   1  DOI    10.1038/417245A                                              
REMARK   1 REFERENCE 3                                                          
REMARK   1  AUTH   G.Q.CHEN,R.SUN,R.JIN,E.GOUAUX                                
REMARK   1  TITL   PROBING THE LIGAND BINDING DOMAIN OF THE GLUR2 RECEPTOR BY   
REMARK   1  TITL 2 PROTEOLYSIS AND DELETION MUTAGENESIS DEFINES DOMAIN          
REMARK   1  TITL 3 BOUNDARIES AND YIELDS A CRYSTALLIZABLE CONSTRUCT.            
REMARK   1  REF    PROTEIN SCI.                  V.   7  2623 1998              
REMARK   1  REFN                   ISSN 0961-8368                               
REMARK   2                                                                      
REMARK   2 RESOLUTION.    1.85 ANGSTROMS.                                       
REMARK   3                                                                      
REMARK   3 REFINEMENT.                                                          
REMARK   3   PROGRAM     : CNS 0.5                                              
REMARK   3   AUTHORS     : BRUNGER,ADAMS,CLORE,DELANO,GROS,GROSSE-              
REMARK   3               : KUNSTLEVE,JIANG,KUSZEWSKI,NILGES,PANNU,              
REMARK   3               : READ,RICE,SIMONSON,WARREN                            
REMARK   3                                                                      
REMARK   3  REFINEMENT TARGET : ENGH & HUBER                                    
REMARK   3                                                                      
REMARK   3  DATA USED IN REFINEMENT.                                            
REMARK   3   RESOLUTION RANGE HIGH (ANGSTROMS) : 1.85                           
REMARK   3   RESOLUTION RANGE LOW  (ANGSTROMS) : 20.00                          
REMARK   3   DATA CUTOFF            (SIGMA(F)) : 0.000                          
REMARK   3   DATA CUTOFF HIGH         (ABS(F)) : 2171714.000                    
REMARK   3   DATA CUTOFF LOW          (ABS(F)) : NULL                           
REMARK   3   COMPLETENESS (WORKING+TEST)   (%) : 98.9                           
REMARK   3   NUMBER OF REFLECTIONS             : 76361                          
REMARK   3                                                                      
REMARK   3  FIT TO DATA USED IN REFINEMENT.                                     
REMARK   3   CROSS-VALIDATION METHOD          : THROUGHOUT                      
REMARK   3   FREE R VALUE TEST SET SELECTION  : RANDOM.                         
REMARK   3   R VALUE            (WORKING SET) : 0.196                           
REMARK   3   FREE R VALUE                     : 0.234                           
REMARK   3   FREE R VALUE TEST SET SIZE   (%) : 0.100                           
REMARK   3   FREE R VALUE TEST SET COUNT      : 7648                            
REMARK   3   ESTIMATED ERROR OF FREE R VALUE  : 0.003                           
REMARK   3                                                                      
REMARK   3  FIT IN THE HIGHEST RESOLUTION BIN.                                  
REMARK   3   TOTAL NUMBER OF BINS USED           : 6                            
REMARK   3   BIN RESOLUTION RANGE HIGH       (A) : 1.85                         
REMARK   3   BIN RESOLUTION RANGE LOW        (A) : 1.97                         
REMARK   3   BIN COMPLETENESS (WORKING+TEST) (%) : 94.70                        
REMARK   3   REFLECTIONS IN BIN    (WORKING SET) : 10777                        
REMARK   3   BIN R VALUE           (WORKING SET) : 0.2650                       
REMARK   3   BIN FREE R VALUE                    : 0.3100                       
REMARK   3   BIN FREE R VALUE TEST SET SIZE  (%) : 0.10                         
REMARK   3   BIN FREE R VALUE TEST SET COUNT     : 1249                         
REMARK   3   ESTIMATED ERROR OF BIN FREE R VALUE : 0.009                        
REMARK   3                                                                      
REMARK   3  NUMBER OF NON-HYDROGEN ATOMS USED IN REFINEMENT.                    
REMARK   3   PROTEIN ATOMS            : 6054                                    
REMARK   3   NUCLEIC ACID ATOMS       : 0                                       
REMARK   3   HETEROGEN ATOMS          : 59                                      
REMARK   3   SOLVENT ATOMS            : 1160                                    
REMARK   3                                                                      
REMARK   3  B VALUES.                                                           
REMARK   3   FROM WILSON PLOT           (A**2) : 21.50                          
REMARK   3   MEAN B VALUE      (OVERALL, A**2) : 22.90                          
REMARK   3   OVERALL ANISOTROPIC B VALUE.                                       
REMARK   3    B11 (A**2) : 0.48000                                              
REMARK   3    B22 (A**2) : 0.00000                                              
REMARK   3    B33 (A**2) : 0.00000                                              
REMARK   3    B12 (A**2) : 0.93000                                              
REMARK   3    B13 (A**2) : -1.41000                                             
REMARK   3    B23 (A**2) : 0.00000                                              
REMARK   3                                                                      
REMARK   3  ESTIMATED COORDINATE ERROR.                                         
REMARK   3   ESD FROM LUZZATI PLOT        (A) : 0.20                            
REMARK   3   ESD FROM SIGMAA              (A) : 0.15                            
REMARK   3   LOW RESOLUTION CUTOFF        (A) : 5.00                            
REMARK   3                                                                      
REMARK   3  CROSS-VALIDATED ESTIMATED COORDINATE ERROR.                         
REMARK   3   ESD FROM C-V LUZZATI PLOT    (A) : 0.25                            
REMARK   3   ESD FROM C-V SIGMAA          (A) : 0.17                            
REMARK   3                                                                      
REMARK   3  RMS DEVIATIONS FROM IDEAL VALUES.                                   
REMARK   3   BOND LENGTHS                 (A) : 0.005                           
REMARK   3   BOND ANGLES            (DEGREES) : 1.100                           
REMARK   3   DIHEDRAL ANGLES        (DEGREES) : 21.60                           
REMARK   3   IMPROPER ANGLES        (DEGREES) : 0.740                           
REMARK   3                                                                      
REMARK   3  ISOTROPIC THERMAL MODEL : RESTRAINED                                
REMARK   3                                                                      
REMARK   3  ISOTROPIC THERMAL FACTOR RESTRAINTS.    RMS    SIGMA                
REMARK   3   MAIN-CHAIN BOND              (A**2) : 0.840 ; 1.500                
REMARK   3   MAIN-CHAIN ANGLE             (A**2) : 1.390 ; 2.000                
REMARK   3   SIDE-CHAIN BOND              (A**2) : 1.300 ; 2.000                
REMARK   3   SIDE-CHAIN ANGLE             (A**2) : 2.040 ; 2.500                
REMARK   3                                                                      
REMARK   3  BULK SOLVENT MODELING.                                              
REMARK   3   METHOD USED : FLAT MODEL                                           
REMARK   3   KSOL        : 0.35                                                 
REMARK   3   BSOL        : 43.00                                                
REMARK   3                                                                      
REMARK   3  NCS MODEL : NULL                                                    
REMARK   3                                                                      
REMARK   3  NCS RESTRAINTS.                         RMS   SIGMA/WEIGHT          
REMARK   3   GROUP  1  POSITIONAL            (A) : NULL  ; NULL                 
REMARK   3   GROUP  1  B-FACTOR           (A**2) : NULL  ; NULL                 
REMARK   3                                                                      
REMARK   3  PARAMETER FILE  1  : PROTEIN_REP.PARAM                              
REMARK   3  PARAMETER FILE  2  : NULL                                           
REMARK   3  TOPOLOGY FILE  1   : PROTEIN.TOP                                    
REMARK   3  TOPOLOGY FILE  2   : NULL                                           
REMARK   3                                                                      
REMARK   3  OTHER REFINEMENT REMARKS: RESIDUES 1-3 AND 262-263 WERE NOT         
REMARK   3  LOCATED IN THE ELECTRON DENSITY MAP. THE SIDE CHAINS OF THE         
REMARK   3  FOLLOWING RESIDUES ARE NOT FULLY DEFINED: LYS A21, GLU A24, GLU     
REMARK   3  A122, ARG A172, LYS B183, LYS C21, MET C25, GLU C27, ARG C163,      
REMARK   3  LYS C204                                                            
REMARK   4                                                                      
REMARK   4 1M5B COMPLIES WITH FORMAT V. 3.30, 13-JUL-11                         
REMARK 100                                                                      
REMARK 100 THIS ENTRY HAS BEEN PROCESSED BY RCSB ON 11-JUL-02.                  
REMARK 100 THE DEPOSITION ID IS D_1000016616.                                   
REMARK 200                                                                      
REMARK 200 EXPERIMENTAL DETAILS                                                 
REMARK 200  EXPERIMENT TYPE                : X-RAY DIFFRACTION                  
REMARK 200  DATE OF DATA COLLECTION        : 31-MAR-00                          
REMARK 200  TEMPERATURE           (KELVIN) : 110                                
REMARK 200  PH                             : 6.5                                
REMARK 200  NUMBER OF CRYSTALS USED        : 1                                  
REMARK 200                                                                      
REMARK 200  SYNCHROTRON              (Y/N) : N                                  
REMARK 200  RADIATION SOURCE               : ROTATING ANODE                     
REMARK 200  BEAMLINE                       : NULL                               
REMARK 200  X-RAY GENERATOR MODEL          : RIGAKU                             
REMARK 200  MONOCHROMATIC OR LAUE    (M/L) : M                                  
REMARK 200  WAVELENGTH OR RANGE        (A) : 1.5418                             
REMARK 200  MONOCHROMATOR                  : NULL                               
REMARK 200  OPTICS                         : NULL                               
REMARK 200                                                                      
REMARK 200  DETECTOR TYPE                  : IMAGE PLATE                        
REMARK 200  DETECTOR MANUFACTURER          : RIGAKU RAXIS IV                    
REMARK 200  INTENSITY-INTEGRATION SOFTWARE : DENZO                              
REMARK 200  DATA SCALING SOFTWARE          : SCALEPACK                          
REMARK 200                                                                      
REMARK 200  NUMBER OF UNIQUE REFLECTIONS   : 76427                              
REMARK 200  RESOLUTION RANGE HIGH      (A) : 1.850                              
REMARK 200  RESOLUTION RANGE LOW       (A) : 20.000                             
REMARK 200  REJECTION CRITERIA  (SIGMA(I)) : -3.000                             
REMARK 200                                                                      
REMARK 200 OVERALL.                                                             
REMARK 200  COMPLETENESS FOR RANGE     (%) : 99.0                               
REMARK 200  DATA REDUNDANCY                : 6.300                              
REMARK 200  R MERGE                    (I) : 0.06300                            
REMARK 200  R SYM                      (I) : NULL                               
REMARK 200  <I/SIGMA(I)> FOR THE DATA SET  : 19.0000                            
REMARK 200                                                                      
REMARK 200 IN THE HIGHEST RESOLUTION SHELL.                                     
REMARK 200  HIGHEST RESOLUTION SHELL, RANGE HIGH (A) : 1.85                     
REMARK 200  HIGHEST RESOLUTION SHELL, RANGE LOW  (A) : 1.97                     
REMARK 200  COMPLETENESS FOR SHELL     (%) : 91.4                               
REMARK 200  DATA REDUNDANCY IN SHELL       : NULL                               
REMARK 200  R MERGE FOR SHELL          (I) : 0.28400                            
REMARK 200  R SYM FOR SHELL            (I) : NULL                               
REMARK 200  <I/SIGMA(I)> FOR SHELL         : 2.400                              
REMARK 200                                                                      
REMARK 200 DIFFRACTION PROTOCOL: SINGLE WAVELENGTH                              
REMARK 200 METHOD USED TO DETERMINE THE STRUCTURE: DIFFERENCE FOURIER.          
REMARK 200 SOFTWARE USED: CNS 0.5                                               
REMARK 200 STARTING MODEL: PDB ENTRY 1FTM(S1S2J-AMPA, MOLECULE A).              
REMARK 200                                                                      
REMARK 200 REMARK: NULL                                                         
REMARK 280                                                                      
REMARK 280 CRYSTAL                                                              
REMARK 280 SOLVENT CONTENT, VS   (%): 0.52                                      
REMARK 280 MATTHEWS COEFFICIENT, VM (ANGSTROMS**3/DA): 2.54                     
REMARK 280                                                                      
REMARK 280 CRYSTALLIZATION CONDITIONS: PEG 8000, ZN(OAC)2, CACODYLATE, PH       
REMARK 280  6.5, VAPOR DIFFUSION, HANGING DROP, TEMPERATURE 279K                
REMARK 290                                                                      
REMARK 290 CRYSTALLOGRAPHIC SYMMETRY                                            
REMARK 290 SYMMETRY OPERATORS FOR SPACE GROUP: P 21 21 2                        
REMARK 290                                                                      
REMARK 290      SYMOP   SYMMETRY                                                
REMARK 290     NNNMMM   OPERATOR                                                
REMARK 290       1555   X,Y,Z                                                   
REMARK 290       2555   -X,-Y,Z                                                 
REMARK 290       3555   -X+1/2,Y+1/2,-Z                                         
REMARK 290       4555   X+1/2,-Y+1/2,-Z                                         
REMARK 290                                                                      
REMARK 290     WHERE NNN -> OPERATOR NUMBER                                     
REMARK 290           MMM -> TRANSLATION VECTOR                                  
REMARK 290                                                                      
REMARK 290 CRYSTALLOGRAPHIC SYMMETRY TRANSFORMATIONS                            
REMARK 290 THE FOLLOWING TRANSFORMATIONS OPERATE ON THE ATOM/HETATM             
REMARK 290 RECORDS IN THIS ENTRY TO PRODUCE CRYSTALLOGRAPHICALLY                
REMARK 290 RELATED MOLECULES.                                                   
REMARK 290   SMTRY1   1  1.000000  0.000000  0.000000        0.00000            
REMARK 290   SMTRY2   1  0.000000  1.000000  0.000000        0.00000            
REMARK 290   SMTRY3   1  0.000000  0.000000  1.000000        0.00000            
REMARK 290   SMTRY1   2 -1.000000  0.000000  0.000000        0.00000            
REMARK 290   SMTRY2   2  0.000000 -1.000000  0.000000        0.00000            
REMARK 290   SMTRY3   2  0.000000  0.000000  1.000000        0.00000            
REMARK 290   SMTRY1   3 -1.000000  0.000000  0.000000       57.20500            
REMARK 290   SMTRY2   3  0.000000  1.000000  0.000000       82.16500            
REMARK 290   SMTRY3   3  0.000000  0.000000 -1.000000        0.00000            
REMARK 290   SMTRY1   4  1.000000  0.000000  0.000000       57.20500            
REMARK 290   SMTRY2   4  0.000000 -1.000000  0.000000       82.16500            
REMARK 290   SMTRY3   4  0.000000  0.000000 -1.000000        0.00000            
REMARK 290                                                                      
REMARK 290 REMARK: NULL                                                         
REMARK 300                                                                      
REMARK 300 BIOMOLECULE: 1, 2, 3                                                 
REMARK 300 SEE REMARK 350 FOR THE AUTHOR PROVIDED AND/OR PROGRAM                
REMARK 300 GENERATED ASSEMBLY INFORMATION FOR THE STRUCTURE IN                  
REMARK 300 THIS ENTRY. THE REMARK MAY ALSO PROVIDE INFORMATION ON               
REMARK 300 BURIED SURFACE AREA.                                                 
REMARK 300 REMARK: THE BIOLOGICAL ASSEMBLY IS A DIMER. CHAIN A AND CHAIN C OF   
REMARK 300 THE ASYMMETRIC UNIT FORM A NON-CRYSTALLOGRAPHIC DIMER. THE DIMER OF  
REMARK 300 CHAIN B CAN BE GENERATED BY THE TWO FOLD AXIS: -X, -Y, Z.            
REMARK 350                                                                      
REMARK 350 COORDINATES FOR A COMPLETE MULTIMER REPRESENTING THE KNOWN           
REMARK 350 BIOLOGICALLY SIGNIFICANT OLIGOMERIZATION STATE OF THE                
REMARK 350 MOLECULE CAN BE GENERATED BY APPLYING BIOMT TRANSFORMATIONS          
REMARK 350 GIVEN BELOW.  BOTH NON-CRYSTALLOGRAPHIC AND                          
REMARK 350 CRYSTALLOGRAPHIC OPERATIONS ARE GIVEN.                               
REMARK 350                                                                      
REMARK 350 BIOMOLECULE: 1                                                       
REMARK 350 AUTHOR DETERMINED BIOLOGICAL UNIT: DIMERIC                           
REMARK 350 SOFTWARE DETERMINED QUATERNARY STRUCTURE: DIMERIC                    
REMARK 350 SOFTWARE USED: PQS                                                   
REMARK 350 APPLY THE FOLLOWING TO CHAINS: A, C                                  
REMARK 350   BIOMT1   1  1.000000  0.000000  0.000000        0.00000            
REMARK 350   BIOMT2   1  0.000000  1.000000  0.000000        0.00000            
REMARK 350   BIOMT3   1  0.000000  0.000000  1.000000        0.00000            
REMARK 350                                                                      
REMARK 350 BIOMOLECULE: 2                                                       
REMARK 350 AUTHOR DETERMINED BIOLOGICAL UNIT: DIMERIC                           
REMARK 350 SOFTWARE DETERMINED QUATERNARY STRUCTURE: DIMERIC                    
REMARK 350 SOFTWARE USED: PISA,PQS                                              
REMARK 350 TOTAL BURIED SURFACE AREA: 3060 ANGSTROM**2                          
REMARK 350 SURFACE AREA OF THE COMPLEX: 23630 ANGSTROM**2                       
REMARK 350 CHANGE IN SOLVENT FREE ENERGY: -95.0 KCAL/MOL                        
REMARK 350 APPLY THE FOLLOWING TO CHAINS: B                                     
REMARK 350   BIOMT1   1  1.000000  0.000000  0.000000        0.00000            
REMARK 350   BIOMT2   1  0.000000  1.000000  0.000000        0.00000            
REMARK 350   BIOMT3   1  0.000000  0.000000  1.000000        0.00000            
REMARK 350   BIOMT1   2 -1.000000  0.000000  0.000000      114.41000            
REMARK 350   BIOMT2   2  0.000000 -1.000000  0.000000      164.33000            
REMARK 350   BIOMT3   2  0.000000  0.000000  1.000000        0.00000            
REMARK 350                                                                      
REMARK 350 BIOMOLECULE: 3                                                       
REMARK 350 SOFTWARE DETERMINED QUATERNARY STRUCTURE: TRIMERIC                   
REMARK 350 SOFTWARE USED: PISA                                                  
REMARK 350 TOTAL BURIED SURFACE AREA: 3890 ANGSTROM**2                          
REMARK 350 SURFACE AREA OF THE COMPLEX: 35830 ANGSTROM**2                       
REMARK 350 CHANGE IN SOLVENT FREE ENERGY: -161.0 KCAL/MOL                       
REMARK 350 APPLY THE FOLLOWING TO CHAINS: C                                     
REMARK 350   BIOMT1   1  1.000000  0.000000  0.000000       57.20500            
REMARK 350   BIOMT2   1  0.000000 -1.000000  0.000000       82.16500            
REMARK 350   BIOMT3   1  0.000000  0.000000 -1.000000       94.62000            
REMARK 350 APPLY THE FOLLOWING TO CHAINS: A, B                                  
REMARK 350   BIOMT1   2  1.000000  0.000000  0.000000        0.00000            
REMARK 350   BIOMT2   2  0.000000  1.000000  0.000000        0.00000            
REMARK 350   BIOMT3   2  0.000000  0.000000  1.000000        0.00000            
REMARK 465                                                                      
REMARK 465 MISSING RESIDUES                                                     
REMARK 465 THE FOLLOWING RESIDUES WERE NOT LOCATED IN THE                       
REMARK 465 EXPERIMENT. (M=MODEL NUMBER; RES=RESIDUE NAME; C=CHAIN               
REMARK 465 IDENTIFIER; SSSEQ=SEQUENCE NUMBER; I=INSERTION CODE.)                
REMARK 465                                                                      
REMARK 465   M RES C SSSEQI                                                     
REMARK 465     GLY A     1                                                      
REMARK 465     ALA A     2                                                      
REMARK 465     ASN A     3                                                      
REMARK 465     GLY A   262                                                      
REMARK 465     SER A   263                                                      
REMARK 465     GLY B     1                                                      
REMARK 465     ALA B     2                                                      
REMARK 465     ASN B     3                                                      
REMARK 465     GLY B   262                                                      
REMARK 465     SER B   263                                                      
REMARK 465     GLY C     1                                                      
REMARK 465     ALA C     2                                                      
REMARK 465     ASN C     3                                                      
REMARK 465     GLY C   262                                                      
REMARK 465     SER C   263                                                      
REMARK 500                                                                      
REMARK 500 GEOMETRY AND STEREOCHEMISTRY                                         
REMARK 500 SUBTOPIC: TORSION ANGLES                                             
REMARK 500                                                                      
REMARK 500 TORSION ANGLES OUTSIDE THE EXPECTED RAMACHANDRAN REGIONS:            
REMARK 500 (M=MODEL NUMBER; RES=RESIDUE NAME; C=CHAIN IDENTIFIER;               
REMARK 500 SSEQ=SEQUENCE NUMBER; I=INSERTION CODE).                             
REMARK 500                                                                      
REMARK 500 STANDARD TABLE:                                                      
REMARK 500 FORMAT:(10X,I3,1X,A3,1X,A1,I4,A1,4X,F7.2,3X,F7.2)                    
REMARK 500                                                                      
REMARK 500 EXPECTED VALUES: GJ KLEYWEGT AND TA JONES (1996). PHI/PSI-           
REMARK 500 CHOLOGY: RAMACHANDRAN REVISITED. STRUCTURE 4, 1395 - 1400            
REMARK 500                                                                      
REMARK 500  M RES CSSEQI        PSI       PHI                                   
REMARK 500    LYS A 218     -168.90   -163.05                                   
REMARK 500    TRP A 255      -63.50    -93.59                                   
REMARK 500    ASP B  67      -62.75    -90.44                                   
REMARK 500    PRO B 205        8.05    -69.77                                   
REMARK 500    LYS B 218     -165.15   -161.12                                   
REMARK 500    TRP B 255      -86.94   -104.54                                   
REMARK 500    PRO C 120       50.30    -67.23                                   
REMARK 500    PRO C 205       21.07    -79.60                                   
REMARK 500    LYS C 218     -163.50   -160.95                                   
REMARK 500    TRP C 255      -76.64    -98.60                                   
REMARK 500                                                                      
REMARK 500 REMARK: NULL                                                         
REMARK 620                                                                      
REMARK 620 METAL COORDINATION                                                   
REMARK 620 (M=MODEL NUMBER; RES=RESIDUE NAME; C=CHAIN IDENTIFIER;               
REMARK 620 SSEQ=SEQUENCE NUMBER; I=INSERTION CODE):                             
REMARK 620                                                                      
REMARK 620 COORDINATION ANGLES FOR:  M RES CSSEQI METAL                         
REMARK 620                              ZN A2103  ZN                            
REMARK 620 N RES CSSEQI ATOM                                                    
REMARK 620 1 HIS A  23   NE2                                                    
REMARK 620 2 ASP C  65   OD2  98.9                                              
REMARK 620 N                    1                                               
REMARK 620                                                                      
REMARK 620 COORDINATION ANGLES FOR:  M RES CSSEQI METAL                         
REMARK 620                              ZN A2104  ZN                            
REMARK 620 N RES CSSEQI ATOM                                                    
REMARK 620 1 GLU B 166   OE2                                                    
REMARK 620 2 HIS A  46   NE2 110.2                                              
REMARK 620 3 GLU A  42   OE1  98.4  95.8                                        
REMARK 620 N                    1     2                                         
REMARK 620                                                                      
REMARK 620 COORDINATION ANGLES FOR:  M RES CSSEQI METAL                         
REMARK 620                              ZN B2105  ZN                            
REMARK 620 N RES CSSEQI ATOM                                                    
REMARK 620 1 HIS B  23   NE2                                                    
REMARK 620 2 GLU B  30   OE2 119.3                                              
REMARK 620 3 HOH C2392   O   101.8 111.8                                        
REMARK 620 4 HIS C  23   NE2 103.2 111.0 108.8                                  
REMARK 620 N                    1     2     3                                   
REMARK 620                                                                      
REMARK 620 COORDINATION ANGLES FOR:  M RES CSSEQI METAL                         
REMARK 620                              ZN B2106  ZN                            
REMARK 620 N RES CSSEQI ATOM                                                    
REMARK 620 1 HOH B2114   O                                                      
REMARK 620 2 GLU B  42   OE1 118.0                                              
REMARK 620 3 HIS B  46   NE2 110.1 104.0                                        
REMARK 620 4 GLU A 166   OE1  89.4 146.5  82.0                                  
REMARK 620 5 GLU A 166   OE2 114.9  98.7 110.3  49.6                            
REMARK 620 N                    1     2     3     4                             
REMARK 620                                                                      
REMARK 620 COORDINATION ANGLES FOR:  M RES CSSEQI METAL                         
REMARK 620                              ZN C2107  ZN                            
REMARK 620 N RES CSSEQI ATOM                                                    
REMARK 620 1 HIS C  46   NE2                                                    
REMARK 620 2 GLU C  42   OE1 102.7                                              
REMARK 620 N                    1                                               
REMARK 800                                                                      
REMARK 800 SITE                                                                 
REMARK 800 SITE_IDENTIFIER: AC1                                                 
REMARK 800 EVIDENCE_CODE: SOFTWARE                                              
REMARK 800 SITE_DESCRIPTION: BINDING SITE FOR RESIDUE ZN A 2103                 
REMARK 800                                                                      
REMARK 800 SITE_IDENTIFIER: AC2                                                 
REMARK 800 EVIDENCE_CODE: SOFTWARE                                              
REMARK 800 SITE_DESCRIPTION: BINDING SITE FOR RESIDUE ZN A 2104                 
REMARK 800                                                                      
REMARK 800 SITE_IDENTIFIER: AC3                                                 
REMARK 800 EVIDENCE_CODE: SOFTWARE                                              
REMARK 800 SITE_DESCRIPTION: BINDING SITE FOR RESIDUE ZN B 2105                 
REMARK 800                                                                      
REMARK 800 SITE_IDENTIFIER: AC4                                                 
REMARK 800 EVIDENCE_CODE: SOFTWARE                                              
REMARK 800 SITE_DESCRIPTION: BINDING SITE FOR RESIDUE ZN B 2106                 
REMARK 800                                                                      
REMARK 800 SITE_IDENTIFIER: AC5                                                 
REMARK 800 EVIDENCE_CODE: SOFTWARE                                              
REMARK 800 SITE_DESCRIPTION: BINDING SITE FOR RESIDUE ZN C 2107                 
REMARK 800                                                                      
REMARK 800 SITE_IDENTIFIER: AC6                                                 
REMARK 800 EVIDENCE_CODE: SOFTWARE                                              
REMARK 800 SITE_DESCRIPTION: BINDING SITE FOR RESIDUE BN1 A 2100                
REMARK 800                                                                      
REMARK 800 SITE_IDENTIFIER: AC7                                                 
REMARK 800 EVIDENCE_CODE: SOFTWARE                                              
REMARK 800 SITE_DESCRIPTION: BINDING SITE FOR RESIDUE BN1 B 2101                
REMARK 800                                                                      
REMARK 800 SITE_IDENTIFIER: AC8                                                 
REMARK 800 EVIDENCE_CODE: SOFTWARE                                              
REMARK 800 SITE_DESCRIPTION: BINDING SITE FOR RESIDUE BN1 C 2102                
REMARK 900                                                                      
REMARK 900 RELATED ENTRIES                                                      
REMARK 900 RELATED ID: 1FTJ   RELATED DB: PDB                                   
REMARK 900 GLUR2 S1S2J IN COMPLEX WITH THE AGONIST GLUTAMATE.                   
REMARK 900 RELATED ID: 1FTK   RELATED DB: PDB                                   
REMARK 900 GLUR2 S1S2I IN COMPLEX WITH THE AGONIST KAINATE.                     
REMARK 900 RELATED ID: 1FTO   RELATED DB: PDB                                   
REMARK 900 GLUR2 S1S2J IN THE APO FORM.                                         
REMARK 900 RELATED ID: 1FWO   RELATED DB: PDB                                   
REMARK 900 GLUR2 S1S2J IN COMPLEX WITH THE AGONIST KAINATE.                     
REMARK 900 RELATED ID: 1FTM   RELATED DB: PDB                                   
REMARK 900 GLUR2 S1S2J IN COMPLEX WITH THE AGONIST AMPA.                        
REMARK 900 RELATED ID: 1FTL   RELATED DB: PDB                                   
REMARK 900 GLUR2 S1S2J IN COMPLEX WITH THE ANTAGONIST DNQX.                     
REMARK 900 RELATED ID: 1GR2   RELATED DB: PDB                                   
REMARK 900 GLUR2 S1S2I IN COMPLEX WITH THE AGONIST KAINATE.                     
REMARK 900 RELATED ID: 1LB8   RELATED DB: PDB                                   
REMARK 900 NON-DESENSITIZING FORM OF GLUR2 S1S2J-L483Y IN COMPLEX WITH THE      
REMARK 900 AGONIST AMPA.                                                        
REMARK 900 RELATED ID: 1LB9   RELATED DB: PDB                                   
REMARK 900 NON-DESENSITIZING FORM OF GLUR2 S1S2J-L483Y IN COMPLEX WITH THE      
REMARK 900 ANTAGONIST DNQX.                                                     
REMARK 900 RELATED ID: 1M5C   RELATED DB: PDB                                   
REMARK 900 X-RAY STRUCTURE OF THE GLUR2 LIGAND BINDING CORE (S1S2J) IN COMPLEX  
REMARK 900 WITH BR-HIBO AT 1.65 A RESOLUTION                                    
REMARK 900 RELATED ID: 1M5D   RELATED DB: PDB                                   
REMARK 900 X-RAY STRUCTURE OF THE GLUR2 LIGAND BINDING CORE (S1S2J-Y702F) IN    
REMARK 900 COMPLEX WITH BR-HIBO AT 1.73 A RESOLUTION                            
REMARK 900 RELATED ID: 1M5E   RELATED DB: PDB                                   
REMARK 900 X-RAY STRUCTURE OF THE GLUR2 LIGAND BINDING CORE (S1S2J) IN COMPLEX  
REMARK 900 WITH ACPA AT 1.46 A RESOLUTION                                       
REMARK 900 RELATED ID: 1M5F   RELATED DB: PDB                                   
REMARK 900 X-RAY STRUCTURE OF THE GLUR2 LIGAND BINDING CORE (S1S2J-Y702F) IN    
REMARK 900 COMPLEX WITH ACPA AT 1.95 A RESOLUTION                               
REMARK 999                                                                      
REMARK 999 SEQUENCE                                                             
REMARK 999 NATIVE GLUR2 IS A MEMBRANE PROTEIN. THE PROTEIN                      
REMARK 999 CRYSTALLIZED IS THE EXTRACELLULAR LIGAND BINDING                     
REMARK 999 DOMAIN OF GLUR2.  TRANSMEMBRANE REGIONS WERE                         
REMARK 999 GENETICALLY REMOVED AND REPLACED WITH A GLY-THR                      
REMARK 999 LINKER (RESIDUES 118 AND 119). THEREFORE, THE                        
REMARK 999 SEQUENCE MATCHES DISCONTINUOUSLY WITH THE REFERENCE                  
REMARK 999 DATABASE (413-527, 653-796). RESIDUES GLY1 AND ALA2                  
REMARK 999 ARE CLONING ARTIFACTS.                                               
DBREF  1M5B A    3   117  UNP    P19491   GRIA2_RAT      413    527             
DBREF  1M5B A  120   263  UNP    P19491   GRIA2_RAT      653    796             
DBREF  1M5B B    3   117  UNP    P19491   GRIA2_RAT      413    527             
DBREF  1M5B B  120   263  UNP    P19491   GRIA2_RAT      653    796             
DBREF  1M5B C    3   117  UNP    P19491   GRIA2_RAT      413    527             
DBREF  1M5B C  120   263  UNP    P19491   GRIA2_RAT      653    796             
SEQADV 1M5B GLY A    1  UNP  P19491              CLONING ARTIFACT               
SEQADV 1M5B ALA A    2  UNP  P19491              CLONING ARTIFACT               
SEQADV 1M5B GLY A  118  UNP  P19491              LINKER                         
SEQADV 1M5B THR A  119  UNP  P19491              LINKER                         
SEQADV 1M5B GLY B    1  UNP  P19491              CLONING ARTIFACT               
SEQADV 1M5B ALA B    2  UNP  P19491              CLONING ARTIFACT               
SEQADV 1M5B GLY B  118  UNP  P19491              LINKER                         
SEQADV 1M5B THR B  119  UNP  P19491              LINKER                         
SEQADV 1M5B GLY C    1  UNP  P19491              CLONING ARTIFACT               
SEQADV 1M5B ALA C    2  UNP  P19491              CLONING ARTIFACT               
SEQADV 1M5B GLY C  118  UNP  P19491              LINKER                         
SEQADV 1M5B THR C  119  UNP  P19491              LINKER                         
SEQRES   1 A  263  GLY ALA ASN LYS THR VAL VAL VAL THR THR ILE LEU GLU          
SEQRES   2 A  263  SER PRO TYR VAL MET MET LYS LYS ASN HIS GLU MET LEU          
SEQRES   3 A  263  GLU GLY ASN GLU ARG TYR GLU GLY TYR CYS VAL ASP LEU          
SEQRES   4 A  263  ALA ALA GLU ILE ALA LYS HIS CYS GLY PHE LYS TYR LYS          
SEQRES   5 A  263  LEU THR ILE VAL GLY ASP GLY LYS TYR GLY ALA ARG ASP          
SEQRES   6 A  263  ALA ASP THR LYS ILE TRP ASN GLY MET VAL GLY GLU LEU          
SEQRES   7 A  263  VAL TYR GLY LYS ALA ASP ILE ALA ILE ALA PRO LEU THR          
SEQRES   8 A  263  ILE THR LEU VAL ARG GLU GLU VAL ILE ASP PHE SER LYS          
SEQRES   9 A  263  PRO PHE MET SER LEU GLY ILE SER ILE MET ILE LYS LYS          
SEQRES  10 A  263  GLY THR PRO ILE GLU SER ALA GLU ASP LEU SER LYS GLN          
SEQRES  11 A  263  THR GLU ILE ALA TYR GLY THR LEU ASP SER GLY SER THR          
SEQRES  12 A  263  LYS GLU PHE PHE ARG ARG SER LYS ILE ALA VAL PHE ASP          
SEQRES  13 A  263  LYS MET TRP THR TYR MET ARG SER ALA GLU PRO SER VAL          
SEQRES  14 A  263  PHE VAL ARG THR THR ALA GLU GLY VAL ALA ARG VAL ARG          
SEQRES  15 A  263  LYS SER LYS GLY LYS TYR ALA TYR LEU LEU GLU SER THR          
SEQRES  16 A  263  MET ASN GLU TYR ILE GLU GLN ARG LYS PRO CYS ASP THR          
SEQRES  17 A  263  MET LYS VAL GLY GLY ASN LEU ASP SER LYS GLY TYR GLY          
SEQRES  18 A  263  ILE ALA THR PRO LYS GLY SER SER LEU GLY ASN ALA VAL          
SEQRES  19 A  263  ASN LEU ALA VAL LEU LYS LEU ASN GLU GLN GLY LEU LEU          
SEQRES  20 A  263  ASP LYS LEU LYS ASN LYS TRP TRP TYR ASP LYS GLY GLU          
SEQRES  21 A  263  CYS GLY SER                                                  
SEQRES   1 B  263  GLY ALA ASN LYS THR VAL VAL VAL THR THR ILE LEU GLU          
SEQRES   2 B  263  SER PRO TYR VAL MET MET LYS LYS ASN HIS GLU MET LEU          
SEQRES   3 B  263  GLU GLY ASN GLU ARG TYR GLU GLY TYR CYS VAL ASP LEU          
SEQRES   4 B  263  ALA ALA GLU ILE ALA LYS HIS CYS GLY PHE LYS TYR LYS          
SEQRES   5 B  263  LEU THR ILE VAL GLY ASP GLY LYS TYR GLY ALA ARG ASP          
SEQRES   6 B  263  ALA ASP THR LYS ILE TRP ASN GLY MET VAL GLY GLU LEU          
SEQRES   7 B  263  VAL TYR GLY LYS ALA ASP ILE ALA ILE ALA PRO LEU THR          
SEQRES   8 B  263  ILE THR LEU VAL ARG GLU GLU VAL ILE ASP PHE SER LYS          
SEQRES   9 B  263  PRO PHE MET SER LEU GLY ILE SER ILE MET ILE LYS LYS          
SEQRES  10 B  263  GLY THR PRO ILE GLU SER ALA GLU ASP LEU SER LYS GLN          
SEQRES  11 B  263  THR GLU ILE ALA TYR GLY THR LEU ASP SER GLY SER THR          
SEQRES  12 B  263  LYS GLU PHE PHE ARG ARG SER LYS ILE ALA VAL PHE ASP          
SEQRES  13 B  263  LYS MET TRP THR TYR MET ARG SER ALA GLU PRO SER VAL          
SEQRES  14 B  263  PHE VAL ARG THR THR ALA GLU GLY VAL ALA ARG VAL ARG          
SEQRES  15 B  263  LYS SER LYS GLY LYS TYR ALA TYR LEU LEU GLU SER THR          
SEQRES  16 B  263  MET ASN GLU TYR ILE GLU GLN ARG LYS PRO CYS ASP THR          
SEQRES  17 B  263  MET LYS VAL GLY GLY ASN LEU ASP SER LYS GLY TYR GLY          
SEQRES  18 B  263  ILE ALA THR PRO LYS GLY SER SER LEU GLY ASN ALA VAL          
SEQRES  19 B  263  ASN LEU ALA VAL LEU LYS LEU ASN GLU GLN GLY LEU LEU          
SEQRES  20 B  263  ASP LYS LEU LYS ASN LYS TRP TRP TYR ASP LYS GLY GLU          
SEQRES  21 B  263  CYS GLY SER                                                  
SEQRES   1 C  263  GLY ALA ASN LYS THR VAL VAL VAL THR THR ILE LEU GLU          
SEQRES   2 C  263  SER PRO TYR VAL MET MET LYS LYS ASN HIS GLU MET LEU          
SEQRES   3 C  263  GLU GLY ASN GLU ARG TYR GLU GLY TYR CYS VAL ASP LEU          
SEQRES   4 C  263  ALA ALA GLU ILE ALA LYS HIS CYS GLY PHE LYS TYR LYS          
SEQRES   5 C  263  LEU THR ILE VAL GLY ASP GLY LYS TYR GLY ALA ARG ASP          
SEQRES   6 C  263  ALA ASP THR LYS ILE TRP ASN GLY MET VAL GLY GLU LEU          
SEQRES   7 C  263  VAL TYR GLY LYS ALA ASP ILE ALA ILE ALA PRO LEU THR          
SEQRES   8 C  263  ILE THR LEU VAL ARG GLU GLU VAL ILE ASP PHE SER LYS          
SEQRES   9 C  263  PRO PHE MET SER LEU GLY ILE SER ILE MET ILE LYS LYS          
SEQRES  10 C  263  GLY THR PRO ILE GLU SER ALA GLU ASP LEU SER LYS GLN          
SEQRES  11 C  263  THR GLU ILE ALA TYR GLY THR LEU ASP SER GLY SER THR          
SEQRES  12 C  263  LYS GLU PHE PHE ARG ARG SER LYS ILE ALA VAL PHE ASP          
SEQRES  13 C  263  LYS MET TRP THR TYR MET ARG SER ALA GLU PRO SER VAL          
SEQRES  14 C  263  PHE VAL ARG THR THR ALA GLU GLY VAL ALA ARG VAL ARG          
SEQRES  15 C  263  LYS SER LYS GLY LYS TYR ALA TYR LEU LEU GLU SER THR          
SEQRES  16 C  263  MET ASN GLU TYR ILE GLU GLN ARG LYS PRO CYS ASP THR          
SEQRES  17 C  263  MET LYS VAL GLY GLY ASN LEU ASP SER LYS GLY TYR GLY          
SEQRES  18 C  263  ILE ALA THR PRO LYS GLY SER SER LEU GLY ASN ALA VAL          
SEQRES  19 C  263  ASN LEU ALA VAL LEU LYS LEU ASN GLU GLN GLY LEU LEU          
SEQRES  20 C  263  ASP LYS LEU LYS ASN LYS TRP TRP TYR ASP LYS GLY GLU          
SEQRES  21 C  263  CYS GLY SER                                                  
HET     ZN  A2103       1                                                       
HET     ZN  A2104       1                                                       
HET    BN1  A2100      18                                                       
HET     ZN  B2105       1                                                       
HET     ZN  B2106       1                                                       
HET    BN1  B2101      18                                                       
HET     ZN  C2107       1                                                       
HET    BN1  C2102      18                                                       
HETNAM      ZN ZINC ION                                                         
HETNAM     BN1 (S)-2-AMINO-3-[3-HYDROXY-5-(2-METHYL-2H-TETRAZOL-5-YL)           
HETNAM   2 BN1  ISOXAZOL-4-YL]PROPIONIC ACID                                    
HETSYN     BN1 2-ME-TET-AMPA                                                    
FORMUL   4   ZN    5(ZN 2+)                                                     
FORMUL   6  BN1    3(C8 H10 N6 O4)                                              
FORMUL  12  HOH   *1160(H2 O)                                                   
HELIX    1   1 ARG A   96  ARG A   96  1                                   1
HELIX    2   2 GLY A  141  LYS A  144  1                                   4
HELIX    3   3 THR A  174  THR A  174  1                                   1
HELIX    4   4 MET A  196  MET A  196  1                                   1
SHEET    1   1 1 LEU A 191  GLU A 193  0
SHEET    2   2 1 TYR A 220  TYR A 220  0
SSBOND   1 CYS A  206    CYS A  261                          1555   1555  2.03  
SSBOND   2 CYS B  206    CYS B  261                          1555   1555  2.03  
SSBOND   3 CYS C  206    CYS C  261                          1555   1555  2.03  
LINK        ZN    ZN A2103                 NE2 HIS A  23     1555   1555  2.46  
LINK        ZN    ZN A2104                 OE2 GLU B 166     1555   1555  2.39  
LINK        ZN    ZN A2104                 NE2 HIS A  46     1555   1555  2.44  
LINK        ZN    ZN A2104                 OE1 GLU A  42     1555   1555  2.26  
LINK        ZN    ZN B2105                 NE2 HIS B  23     1555   1555  2.40  
LINK        ZN    ZN B2105                 OE2 GLU B  30     1555   1555  2.47  
LINK        ZN    ZN B2106                 O   HOH B2114     1555   1555  2.49  
LINK        ZN    ZN B2106                 OE1 GLU B  42     1555   1555  2.40  
LINK        ZN    ZN B2106                 NE2 HIS B  46     1555   1555  2.35  
LINK        ZN    ZN C2107                 NE2 HIS C  46     1555   1555  2.57  
LINK        ZN    ZN C2107                 OE1 GLU C  42     1555   1555  2.55  
LINK        ZN    ZN A2103                 OD2 ASP C  65     1555   4557  2.47  
LINK        ZN    ZN B2105                 O   HOH C2392     1555   4557  2.75  
LINK        ZN    ZN B2105                 NE2 HIS C  23     1555   4557  2.52  
LINK        ZN    ZN B2106                 OE1 GLU A 166     1555   3657  2.76  
LINK        ZN    ZN B2106                 OE2 GLU A 166     1555   3657  2.45  
CISPEP   1 SER A   14    PRO A   15          0         0.20                     
CISPEP   2 GLU A  166    PRO A  167          0        -0.18                     
CISPEP   3 LYS A  204    PRO A  205          0         0.23                     
CISPEP   4 SER B   14    PRO B   15          0         0.07                     
CISPEP   5 GLU B  166    PRO B  167          0        -0.26                     
CISPEP   6 LYS B  204    PRO B  205          0         0.28                     
CISPEP   7 SER C   14    PRO C   15          0        -0.19                     
CISPEP   8 GLU C  166    PRO C  167          0        -0.39                     
CISPEP   9 LYS C  204    PRO C  205          0         0.17                     
SITE     1 AC1  4 HIS A  23  HOH A2334  ASP C  65  HOH C2314                    
SITE     1 AC2  3 GLU A  42  HIS A  46  GLU B 166                               
SITE     1 AC3  4 HIS B  23  GLU B  30  HIS C  23  HOH C2392                    
SITE     1 AC4  5 GLU A 166  GLU B  42  HIS B  46  LEU B 241                    
SITE     2 AC4  5 HOH B2114                                                     
SITE     1 AC5  4 GLU C  42  LYS C  45  HIS C  46  HOH C2373                    
SITE     1 AC6 16 TYR A  16  TYR A  61  PRO A  89  LEU A  90                    
SITE     2 AC6 16 THR A  91  ARG A  96  GLY A 141  SER A 142                    
SITE     3 AC6 16 THR A 143  LEU A 192  GLU A 193  MET A 196                    
SITE     4 AC6 16 TYR A 220  HOH A2146  HOH A2189  HOH A2194                    
SITE     1 AC7 15 TYR B  16  TYR B  61  PRO B  89  LEU B  90                    
SITE     2 AC7 15 THR B  91  ARG B  96  GLY B 141  SER B 142                    
SITE     3 AC7 15 THR B 143  LEU B 192  GLU B 193  MET B 196                    
SITE     4 AC7 15 TYR B 220  HOH B2146  HOH B2198                               
SITE     1 AC8 15 TYR C  16  TYR C  61  PRO C  89  LEU C  90                    
SITE     2 AC8 15 THR C  91  ARG C  96  GLY C 141  SER C 142                    
SITE     3 AC8 15 THR C 143  LEU C 192  GLU C 193  MET C 196                    
SITE     4 AC8 15 TYR C 220  HOH C2166  HOH C2260                               
CRYST1  114.410  164.330   47.310  90.00  90.00  90.00 P 21 21 2    12          
ORIGX1      1.000000  0.000000  0.000000        0.00000                         
ORIGX2      0.000000  1.000000  0.000000        0.00000                         
ORIGX3      0.000000  0.000000  1.000000        0.00000                         
SCALE1      0.008740  0.000000  0.000000        0.00000                         
SCALE2      0.000000  0.006085  0.000000        0.00000                         
SCALE3      0.000000  0.000000  0.021137        0.00000                         
ATOM      1  N   GLU A  13      81.009  37.026  41.793  1.00 16.78           N
ATOM      2  CA  GLU A  13      80.559  36.241  40.654  1.00 16.51           C
ATOM      3  C   GLU A  13      79.636  37.137  39.837  1.00 16.47           C
ATOM      4  O   GLU A  13      78.580  37.534  40.319  1.00 15.06           O
ATOM      5  CB  GLU A  13      79.773  35.031  41.171  1.00 17.42           C
ATOM      6  CG  GLU A  13      79.442  33.966  40.146  1.00 19.23           C
ATOM      7  CD  GLU A  13      80.628  33.081  39.831  1.00 19.59           C
ATOM      8  OE1 GLU A  13      81.517  33.523  39.077  1.00 19.69           O
ATOM      9  OE2 GLU A  13      80.678  31.947  40.354  1.00 20.13           O
TER      10      GLU A  13
ATOM     11  N   TYR A  16      76.119  38.771  39.782  1.00 12.99           N
ATOM     12  CA  TYR A  16      75.599  38.827  41.149  1.00 13.21           C
ATOM     13  C   TYR A  16      76.286  39.870  42.018  1.00 12.81           C
ATOM     14  O   TYR A  16      75.615  40.683  42.661  1.00 12.89           O
ATOM     15  CB  TYR A  16      75.707  37.448  41.784  1.00 12.83           C
ATOM     16  CG  TYR A  16      74.863  36.435  41.057  1.00 12.96           C
ATOM     17  CD1 TYR A  16      73.485  36.378  41.264  1.00 13.45           C
ATOM     18  CD2 TYR A  16      75.431  35.565  40.124  1.00 13.08           C
ATOM     19  CE1 TYR A  16      72.686  35.480  40.564  1.00 13.41           C
ATOM     20  CE2 TYR A  16      74.642  34.663  39.415  1.00 13.23           C
ATOM     21  CZ  TYR A  16      73.269  34.627  39.642  1.00 13.64           C
ATOM     22  OH  TYR A  16      72.474  33.744  38.950  1.00 14.20           O
TER      23      TYR A  16
ATOM     24  N   TYR A  61      81.915  28.444  47.295  1.00 12.68           N
ATOM     25  CA  TYR A  61      80.504  28.407  47.659  1.00 12.91           C
ATOM     26  C   TYR A  61      80.311  27.665  48.977  1.00 13.62           C
ATOM     27  O   TYR A  61      79.673  28.176  49.896  1.00 12.50           O
ATOM     28  CB  TYR A  61      79.673  27.757  46.547  1.00 12.25           C
ATOM     29  CG  TYR A  61      79.439  28.689  45.379  1.00 13.08           C
ATOM     30  CD1 TYR A  61      80.394  28.840  44.374  1.00 13.17           C
ATOM     31  CD2 TYR A  61      78.283  29.469  45.311  1.00 13.25           C
ATOM     32  CE1 TYR A  61      80.206  29.748  43.332  1.00 12.83           C
ATOM     33  CE2 TYR A  61      78.086  30.379  44.277  1.00 13.45           C
ATOM     34  CZ  TYR A  61      79.052  30.514  43.292  1.00 14.06           C
ATOM     35  OH  TYR A  61      78.864  31.424  42.283  1.00 14.81           O
TER      36      TYR A  61
ATOM     37  N   PRO A  89      74.332  33.477  44.949  1.00 13.86           N
ATOM     38  CA  PRO A  89      73.726  32.391  44.171  1.00 13.80           C
ATOM     39  C   PRO A  89      74.124  31.056  44.787  1.00 13.42           C
ATOM     40  O   PRO A  89      74.785  30.242  44.141  1.00 13.34           O
ATOM     41  CB  PRO A  89      74.334  32.553  42.774  1.00 13.68           C
ATOM     42  CG  PRO A  89      75.252  33.758  42.862  1.00 15.97           C
ATOM     43  CD  PRO A  89      75.554  33.973  44.298  1.00 13.80           C
ATOM     44  N   LEU A  90      73.725  30.851  46.039  1.00 12.90           N
ATOM     45  CA  LEU A  90      74.038  29.632  46.773  1.00 12.92           C
ATOM     46  C   LEU A  90      72.931  28.598  46.593  1.00 12.84           C
ATOM     47  O   LEU A  90      71.778  28.834  46.943  1.00 13.10           O
ATOM     48  CB  LEU A  90      74.225  29.959  48.258  1.00 12.68           C
ATOM     49  CG  LEU A  90      74.770  28.836  49.147  1.00 12.77           C
ATOM     50  CD1 LEU A  90      76.166  28.441  48.674  1.00 12.82           C
ATOM     51  CD2 LEU A  90      74.805  29.308  50.596  1.00 12.75           C
ATOM     52  N   THR A  91      73.301  27.445  46.054  1.00 12.49           N
ATOM     53  CA  THR A  91      72.353  26.376  45.780  1.00 12.35           C
ATOM     54  C   THR A  91      71.841  25.653  47.021  1.00 12.30           C
ATOM     55  O   THR A  91      72.610  25.256  47.895  1.00 11.42           O
ATOM     56  CB  THR A  91      72.985  25.361  44.805  1.00 12.72           C
ATOM     57  OG1 THR A  91      73.397  26.055  43.620  1.00 13.27           O
ATOM     58  CG2 THR A  91      71.985  24.269  44.416  1.00 12.42           C
TER      59      THR A  91
ATOM     60  N   ARG A  96      73.666  20.777  52.721  1.00 15.06           N
ATOM     61  CA  ARG A  96      73.790  22.141  53.232  1.00 14.46           C
ATOM     62  C   ARG A  96      72.660  22.509  54.186  1.00 15.23           C
ATOM     63  O   ARG A  96      72.895  23.119  55.228  1.00 13.27           O
ATOM     64  CB  ARG A  96      73.837  23.145  52.079  1.00 14.66           C
ATOM     65  CG  ARG A  96      75.177  23.183  51.353  1.00 14.57           C
ATOM     66  CD  ARG A  96      75.122  24.089  50.137  1.00 13.86           C
ATOM     67  NE  ARG A  96      76.398  24.139  49.428  1.00 14.57           N
ATOM     68  CZ  ARG A  96      76.557  24.655  48.211  1.00 15.36           C
ATOM     69  NH1 ARG A  96      75.513  25.162  47.563  1.00 15.49           N
ATOM     70  NH2 ARG A  96      77.759  24.673  47.642  1.00 12.89           N
TER      71      ARG A  96
ATOM     72  N   LEU A 138      82.888  22.949  38.512  1.00 16.68           N
ATOM     73  CA  LEU A 138      83.500  23.799  39.515  1.00 17.94           C
ATOM     74  C   LEU A 138      83.896  22.918  40.693  1.00 19.75           C
ATOM     75  O   LEU A 138      83.251  21.908  40.967  1.00 19.04           O
ATOM     76  CB  LEU A 138      82.505  24.856  40.002  1.00 16.87           C
ATOM     77  CG  LEU A 138      82.975  25.731  41.170  1.00 17.16           C
ATOM     78  CD1 LEU A 138      84.109  26.634  40.699  1.00 15.91           C
ATOM     79  CD2 LEU A 138      81.818  26.567  41.700  1.00 16.40           C
TER      80      LEU A 138
ATOM     81  N  ASER A 140      84.487  22.307  44.775  0.50 25.53           N
ATOM     82  N  BSER A 140      84.491  22.318  44.784  0.50 25.53           N
ATOM     83  CA ASER A 140      83.791  22.698  45.998  0.50 25.23           C
ATOM     84  CA BSER A 140      83.797  22.726  46.004  0.50 25.23           C
ATOM     85  C  ASER A 140      82.397  23.270  45.753  0.50 24.50           C
ATOM     86  C  BSER A 140      82.396  23.282  45.748  0.50 24.49           C
ATOM     87  O  ASER A 140      81.949  24.157  46.480  0.50 25.02           O
ATOM     88  O  BSER A 140      81.939  24.172  46.468  0.50 25.00           O
ATOM     89  CB ASER A 140      84.638  23.715  46.767  0.50 25.69           C
ATOM     90  CB BSER A 140      84.627  23.777  46.747  0.50 25.72           C
ATOM     91  OG ASER A 140      84.882  24.870  45.980  0.50 26.04           O
ATOM     92  OG BSER A 140      85.929  23.303  47.046  0.50 26.23           O
ATOM     93  N   GLY A 141      81.714  22.758  44.739  1.00 23.82           N
ATOM     94  CA  GLY A 141      80.377  23.240  44.430  1.00 21.50           C
ATOM     95  C   GLY A 141      79.318  22.157  44.458  1.00 19.89           C
ATOM     96  O   GLY A 141      79.628  20.976  44.628  1.00 19.12           O
ATOM     97  N   SER A 142      78.060  22.557  44.289  1.00 17.55           N
ATOM     98  CA  SER A 142      76.951  21.611  44.300  1.00 16.58           C
ATOM     99  C   SER A 142      76.906  20.746  43.041  1.00 16.35           C
ATOM    100  O   SER A 142      76.393  19.627  43.069  1.00 15.90           O
ATOM    101  CB  SER A 142      75.625  22.359  44.475  1.00 16.57           C
ATOM    102  OG  SER A 142      75.467  23.363  43.490  1.00 14.91           O
ATOM    103  N   THR A 143      77.440  21.256  41.934  1.00 15.51           N
ATOM    104  CA  THR A 143      77.436  20.478  40.700  1.00 15.54           C
ATOM    105  C   THR A 143      78.357  19.265  40.826  1.00 16.63           C
ATOM    106  O   THR A 143      77.985  18.158  40.437  1.00 16.12           O
ATOM    107  CB  THR A 143      77.864  21.335  39.485  1.00 14.57           C
ATOM    108  OG1 THR A 143      76.862  22.328  39.239  1.00 14.20           O
ATOM    109  CG2 THR A 143      78.018  20.468  38.229  1.00 13.80           C
ATOM    110  N   LYS A 144      79.545  19.466  41.390  1.00 17.85           N
ATOM    111  CA  LYS A 144      80.480  18.355  41.549  1.00 19.72           C
ATOM    112  C   LYS A 144      79.845  17.279  42.426  1.00 20.81           C
ATOM    113  O   LYS A 144      79.929  16.092  42.123  1.00 20.84           O
ATOM    114  CB  LYS A 144      81.794  18.836  42.171  1.00 20.28           C
ATOM    115  CG  LYS A 144      82.898  17.783  42.152  1.00 21.73           C
ATOM    116  CD  LYS A 144      84.224  18.360  42.612  1.00 24.08           C
ATOM    117  CE  LYS A 144      85.336  17.327  42.514  1.00 25.37           C
ATOM    118  NZ  LYS A 144      86.650  17.893  42.929  1.00 26.48           N
TER     119      LYS A 144
ATOM    120  N   THR A 174      84.080  29.777  38.535  1.00 17.53           N
ATOM    121  CA  THR A 174      83.247  29.745  37.345  1.00 17.16           C
ATOM    122  C   THR A 174      83.978  30.422  36.187  1.00 16.87           C
ATOM    123  O   THR A 174      84.017  29.894  35.079  1.00 16.37           O
ATOM    124  CB  THR A 174      81.906  30.472  37.589  1.00 17.42           C
ATOM    125  OG1 THR A 174      81.179  29.798  38.624  1.00 17.57           O
ATOM    126  CG2 THR A 174      81.070  30.491  36.317  1.00 18.30           C
TER     127      THR A 174
ATOM    128  N   LEU A 191      80.347  22.300  32.691  1.00 14.96           N
ATOM    129  CA  LEU A 191      79.071  22.051  33.342  1.00 14.92           C
ATOM    130  C   LEU A 191      78.877  23.083  34.438  1.00 14.19           C
ATOM    131  O   LEU A 191      79.641  23.126  35.397  1.00 14.12           O
ATOM    132  CB  LEU A 191      79.055  20.643  33.940  1.00 16.08           C
ATOM    133  CG  LEU A 191      78.917  19.525  32.909  1.00 18.09           C
ATOM    134  CD1 LEU A 191      79.490  18.224  33.455  1.00 18.85           C
ATOM    135  CD2 LEU A 191      77.445  19.373  32.540  1.00 18.08           C
ATOM    136  N   LEU A 192      77.865  23.930  34.280  1.00 14.27           N
ATOM    137  CA  LEU A 192      77.573  24.959  35.269  1.00 13.10           C
ATOM    138  C   LEU A 192      76.068  25.196  35.294  1.00 13.72           C
ATOM    139  O   LEU A 192      75.331  24.671  34.460  1.00 13.63           O
ATOM    140  CB  LEU A 192      78.308  26.263  34.933  1.00 12.90           C
ATOM    141  CG  LEU A 192      77.756  27.133  33.798  1.00 12.31           C
ATOM    142  CD1 LEU A 192      78.587  28.407  33.682  1.00 12.49           C
ATOM    143  CD2 LEU A 192      77.760  26.359  32.494  1.00 11.78           C
ATOM    144  N   GLU A 193      75.610  26.004  36.236  1.00 13.92           N
ATOM    145  CA  GLU A 193      74.184  26.254  36.356  1.00 13.73           C
ATOM    146  C   GLU A 193      73.607  27.115  35.231  1.00 13.74           C
ATOM    147  O   GLU A 193      74.229  28.072  34.771  1.00 12.67           O
ATOM    148  CB  GLU A 193      73.915  26.806  37.757  1.00 14.35           C
ATOM    149  CG  GLU A 193      74.447  25.808  38.800  1.00 14.49           C
ATOM    150  CD  GLU A 193      74.282  26.249  40.237  1.00 13.98           C
ATOM    151  OE1 GLU A 193      74.526  27.437  40.528  1.00 13.29           O
ATOM    152  OE2 GLU A 193      73.929  25.394  41.079  1.00 13.57           O
TER     153      GLU A 193
ATOM    154  N   MET A 196      73.638  31.010  34.792  1.00 16.57           N
ATOM    155  CA  MET A 196      74.972  31.567  34.582  1.00 16.25           C
ATOM    156  C   MET A 196      75.359  31.303  33.127  1.00 15.48           C
ATOM    157  O   MET A 196      75.941  32.157  32.460  1.00 15.28           O
ATOM    158  CB  MET A 196      75.994  30.921  35.519  1.00 18.23           C
ATOM    159  CG  MET A 196      77.407  31.474  35.373  1.00 19.76           C
ATOM    160  SD  MET A 196      77.520  33.275  35.576  1.00 24.45           S
ATOM    161  CE  MET A 196      77.312  33.434  37.310  1.00 22.43           C
TER     162      MET A 196
ATOM    163  N   TYR A 220      68.259  28.735  44.255  1.00 12.55           N
ATOM    164  CA  TYR A 220      69.189  29.457  45.112  1.00 11.53           C
ATOM    165  C   TYR A 220      68.375  30.006  46.268  1.00 11.85           C
ATOM    166  O   TYR A 220      67.223  30.417  46.086  1.00 12.11           O
ATOM    167  CB  TYR A 220      69.824  30.650  44.388  1.00 11.07           C
ATOM    168  CG  TYR A 220      70.715  30.327  43.215  1.00 11.33           C
ATOM    169  CD1 TYR A 220      71.500  29.172  43.193  1.00 11.02           C
ATOM    170  CD2 TYR A 220      70.832  31.222  42.150  1.00 11.56           C
ATOM    171  CE1 TYR A 220      72.383  28.920  42.136  1.00 11.82           C
ATOM    172  CE2 TYR A 220      71.711  30.981  41.097  1.00 11.59           C
ATOM    173  CZ  TYR A 220      72.482  29.833  41.096  1.00 12.23           C
ATOM    174  OH  TYR A 220      73.362  29.614  40.059  1.00 12.95           O
TER     175      TYR A 220
HETATM  194  O   HOH A2109      74.668  22.681  40.838  1.00 11.99           O
HETATM  195  O   HOH A2146      80.553  27.214  37.739  1.00 22.47           O
HETATM  196  O   HOH A2189      80.694  22.041  41.742  1.00 18.49           O
HETATM  197  O   HOH A2194      80.344  23.300  37.777  1.00 22.06           O
HETATM  198  O   HOH A2335      73.545  31.460  37.912  1.00 29.73           O
CONECT  177  176  178  179
CONECT  179  177  180  181
CONECT  181  179  182
CONECT  182  181  183  186
CONECT  183  182  184  188
CONECT  186  182  185  187
CONECT  188  183  189  192
CONECT  193  190
CONECT  180  179
CONECT  185  184  186
CONECT  189  188  190
CONECT  190  189  191  193
CONECT  191  190  192
CONECT  192  188  191
CONECT  176  177
CONECT  178  177
CONECT  184  183  185
CONECT  187  186
END
