# Supplementary material for: Scaffold repositioning of spiro-acridine derivatives as fungi chitinase inhibitor by target fishing and in vitro studies
Source: Sci Rep. 2023 May 5;13:7320. doi: 10.1038/s41598-023-33279-9 (PMC10163251; doi:10.1038/s41598-023-33279-9)
Supplement: Supplementary file 2 — Supplementary Information 2. [file 41598_2023_33279_MOESM2_ESM.zip › PDBQT_TARGETS_ALL/1nhw_TCC.pdb]

HEADER    OXIDOREDUCTASE                          19-DEC-02   1NHW              
TITLE     CRYSTAL STRUCTURE ANALYSIS OF PLASMODIUM FALCIPARUM ENOYL-            
TITLE    2 ACYL-CARRIER-PROTEIN REDUCTASE                                       
COMPND    MOL_ID: 1;                                                            
COMPND   2 MOLECULE: ENOYL-ACYL CARRIER REDUCTASE;                              
COMPND   3 CHAIN: A, B;                                                         
COMPND   4 SYNONYM: ENOYL-ACP-REDUCTASE;                                        
COMPND   5 EC: 1.3.1.9;                                                         
COMPND   6 ENGINEERED: YES;                                                     
COMPND   7 MOL_ID: 2;                                                           
COMPND   8 MOLECULE: ENOYL-ACYL CARRIER REDUCTASE;                              
COMPND   9 CHAIN: C, D;                                                         
COMPND  10 SYNONYM: ENOYL-ACP-REDUCTASE;                                        
COMPND  11 EC: 1.3.1.9;                                                         
COMPND  12 ENGINEERED: YES                                                      
SOURCE    MOL_ID: 1;                                                            
SOURCE   2 ORGANISM_SCIENTIFIC: PLASMODIUM FALCIPARUM;                          
SOURCE   3 ORGANISM_COMMON: MALARIA PARASITE P. FALCIPARUM;                     
SOURCE   4 ORGANISM_TAXID: 5833;                                                
SOURCE   5 EXPRESSION_SYSTEM: BACTERIA;                                         
SOURCE   6 EXPRESSION_SYSTEM_COMMON: EUBACTERIA;                                
SOURCE   7 EXPRESSION_SYSTEM_TAXID: 2;                                          
SOURCE   8 EXPRESSION_SYSTEM_VARIANT: BL21(DE3) CODONPLUS-RIL;                  
SOURCE   9 EXPRESSION_SYSTEM_PLASMID: PLASMID;                                  
SOURCE  10 OTHER_DETAILS: PET28A;                                               
SOURCE  11 MOL_ID: 2;                                                           
SOURCE  12 ORGANISM_SCIENTIFIC: PLASMODIUM FALCIPARUM;                          
SOURCE  13 ORGANISM_COMMON: MALARIA PARASITE P. FALCIPARUM;                     
SOURCE  14 ORGANISM_TAXID: 5833;                                                
SOURCE  15 EXPRESSION_SYSTEM: BACTERIA;                                         
SOURCE  16 EXPRESSION_SYSTEM_COMMON: EUBACTERIA;                                
SOURCE  17 EXPRESSION_SYSTEM_TAXID: 2;                                          
SOURCE  18 EXPRESSION_SYSTEM_VARIANT: BL21(DE3) CODONPLUS-RIL;                  
SOURCE  19 EXPRESSION_SYSTEM_PLASMID: PLASMID;                                  
SOURCE  20 OTHER_DETAILS: PET28A                                                
KEYWDS    ROSSMANN FOLD, SHORT CHAIN DEHYDROGENASE REDUCTASE, NADH,             
KEYWDS   2 OXIDOREDUCTASE                                                       
EXPDTA    X-RAY DIFFRACTION                                                     
AUTHOR    R.PEROZZO,M.KUO,A.S.SIDHU,J.T.VALIYAVEETTIL,R.BITTMAN,                
AUTHOR   2 W.R.JACOBS JR.,D.A.FIDOCK,J.C.SACCHETTINI                            
REVDAT   2   24-FEB-09 1NHW    1       VERSN                                    
REVDAT   1   25-FEB-03 1NHW    0                                                
JRNL        AUTH   R.PEROZZO,M.KUO,A.S.SIDHU,J.T.VALIYAVEETTIL,                 
JRNL        AUTH 2 R.BITTMAN,W.R.JACOBS JR.,D.A.FIDOCK,J.C.SACCHETTINI          
JRNL        TITL   STRUCTURAL ELUCIDATION OF THE SPECIFICITY OF THE             
JRNL        TITL 2 ANTIBACTERIAL AGENT TRICLOSAN FOR MALARIAL ENOYL             
JRNL        TITL 3 ACYL CARRIER PROTEIN REDUCTASE YEAR                          
JRNL        REF    J.BIOL.CHEM.                  V. 277 13106 2002              
JRNL        REFN                   ISSN 0021-9258                               
JRNL        PMID   11792710                                                     
JRNL        DOI    10.1074/JBC.M112000200                                       
REMARK   1                                                                      
REMARK   2                                                                      
REMARK   2 RESOLUTION.    2.35 ANGSTROMS.                                       
REMARK   3                                                                      
REMARK   3 REFINEMENT.                                                          
REMARK   3   PROGRAM     : CNS                                                  
REMARK   3   AUTHORS     : BRUNGER,ADAMS,CLORE,DELANO,GROS,GROSSE-              
REMARK   3               : KUNSTLEVE,JIANG,KUSZEWSKI,NILGES, PANNU,             
REMARK   3               : READ,RICE,SIMONSON,WARREN                            
REMARK   3                                                                      
REMARK   3  REFINEMENT TARGET : ENGH & HUBER                                    
REMARK   3                                                                      
REMARK   3  DATA USED IN REFINEMENT.                                            
REMARK   3   RESOLUTION RANGE HIGH (ANGSTROMS) : 2.35                           
REMARK   3   RESOLUTION RANGE LOW  (ANGSTROMS) : 30.00                          
REMARK   3   DATA CUTOFF            (SIGMA(F)) : 2.000                          
REMARK   3   DATA CUTOFF HIGH         (ABS(F)) : NULL                           
REMARK   3   DATA CUTOFF LOW          (ABS(F)) : NULL                           
REMARK   3   COMPLETENESS (WORKING+TEST)   (%) : NULL                           
REMARK   3   NUMBER OF REFLECTIONS             : 28833                          
REMARK   3                                                                      
REMARK   3  FIT TO DATA USED IN REFINEMENT.                                     
REMARK   3   CROSS-VALIDATION METHOD          : THROUGHOUT                      
REMARK   3   FREE R VALUE TEST SET SELECTION  : RANDOM                          
REMARK   3   R VALUE            (WORKING SET) : 0.187                           
REMARK   3   FREE R VALUE                     : 0.232                           
REMARK   3   FREE R VALUE TEST SET SIZE   (%) : NULL                            
REMARK   3   FREE R VALUE TEST SET COUNT      : 2883                            
REMARK   3   ESTIMATED ERROR OF FREE R VALUE  : NULL                            
REMARK   3                                                                      
REMARK   3  FIT IN THE HIGHEST RESOLUTION BIN.                                  
REMARK   3   TOTAL NUMBER OF BINS USED           : NULL                         
REMARK   3   BIN RESOLUTION RANGE HIGH       (A) : NULL                         
REMARK   3   BIN RESOLUTION RANGE LOW        (A) : NULL                         
REMARK   3   BIN COMPLETENESS (WORKING+TEST) (%) : NULL                         
REMARK   3   REFLECTIONS IN BIN    (WORKING SET) : NULL                         
REMARK   3   BIN R VALUE           (WORKING SET) : NULL                         
REMARK   3   BIN FREE R VALUE                    : NULL                         
REMARK   3   BIN FREE R VALUE TEST SET SIZE  (%) : NULL                         
REMARK   3   BIN FREE R VALUE TEST SET COUNT     : NULL                         
REMARK   3   ESTIMATED ERROR OF BIN FREE R VALUE : NULL                         
REMARK   3                                                                      
REMARK   3  NUMBER OF NON-HYDROGEN ATOMS USED IN REFINEMENT.                    
REMARK   3   PROTEIN ATOMS            : 4578                                    
REMARK   3   NUCLEIC ACID ATOMS       : 0                                       
REMARK   3   HETEROGEN ATOMS          : 120                                     
REMARK   3   SOLVENT ATOMS            : 0                                       
REMARK   3                                                                      
REMARK   3  B VALUES.                                                           
REMARK   3   FROM WILSON PLOT           (A**2) : NULL                           
REMARK   3   MEAN B VALUE      (OVERALL, A**2) : NULL                           
REMARK   3   OVERALL ANISOTROPIC B VALUE.                                       
REMARK   3    B11 (A**2) : NULL                                                 
REMARK   3    B22 (A**2) : NULL                                                 
REMARK   3    B33 (A**2) : NULL                                                 
REMARK   3    B12 (A**2) : NULL                                                 
REMARK   3    B13 (A**2) : NULL                                                 
REMARK   3    B23 (A**2) : NULL                                                 
REMARK   3                                                                      
REMARK   3  ESTIMATED COORDINATE ERROR.                                         
REMARK   3   ESD FROM LUZZATI PLOT        (A) : NULL                            
REMARK   3   ESD FROM SIGMAA              (A) : NULL                            
REMARK   3   LOW RESOLUTION CUTOFF        (A) : NULL                            
REMARK   3                                                                      
REMARK   3  CROSS-VALIDATED ESTIMATED COORDINATE ERROR.                         
REMARK   3   ESD FROM C-V LUZZATI PLOT    (A) : NULL                            
REMARK   3   ESD FROM C-V SIGMAA          (A) : NULL                            
REMARK   3                                                                      
REMARK   3  RMS DEVIATIONS FROM IDEAL VALUES.                                   
REMARK   3   BOND LENGTHS                 (A) : NULL                            
REMARK   3   BOND ANGLES            (DEGREES) : NULL                            
REMARK   3   DIHEDRAL ANGLES        (DEGREES) : NULL                            
REMARK   3   IMPROPER ANGLES        (DEGREES) : NULL                            
REMARK   3                                                                      
REMARK   3  ISOTROPIC THERMAL MODEL : NULL                                      
REMARK   3                                                                      
REMARK   3  ISOTROPIC THERMAL FACTOR RESTRAINTS.    RMS    SIGMA                
REMARK   3   MAIN-CHAIN BOND              (A**2) : NULL  ; NULL                 
REMARK   3   MAIN-CHAIN ANGLE             (A**2) : NULL  ; NULL                 
REMARK   3   SIDE-CHAIN BOND              (A**2) : NULL  ; NULL                 
REMARK   3   SIDE-CHAIN ANGLE             (A**2) : NULL  ; NULL                 
REMARK   3                                                                      
REMARK   3  BULK SOLVENT MODELING.                                              
REMARK   3   METHOD USED : NULL                                                 
REMARK   3   KSOL        : NULL                                                 
REMARK   3   BSOL        : NULL                                                 
REMARK   3                                                                      
REMARK   3  NCS MODEL : NULL                                                    
REMARK   3                                                                      
REMARK   3  NCS RESTRAINTS.                         RMS   SIGMA/WEIGHT          
REMARK   3   GROUP  1  POSITIONAL            (A) : NULL  ; NULL                 
REMARK   3   GROUP  1  B-FACTOR           (A**2) : NULL  ; NULL                 
REMARK   3                                                                      
REMARK   3  PARAMETER FILE  1  : NULL                                           
REMARK   3  TOPOLOGY FILE  1   : NULL                                           
REMARK   3                                                                      
REMARK   3  OTHER REFINEMENT REMARKS: NULL                                      
REMARK   4                                                                      
REMARK   4 1NHW COMPLIES WITH FORMAT V. 3.15, 01-DEC-08                         
REMARK 100                                                                      
REMARK 100 THIS ENTRY HAS BEEN PROCESSED BY RCSB ON 22-JAN-03.                  
REMARK 100 THE RCSB ID CODE IS RCSB017883.                                      
REMARK 200                                                                      
REMARK 200 EXPERIMENTAL DETAILS                                                 
REMARK 200  EXPERIMENT TYPE                : X-RAY DIFFRACTION                  
REMARK 200  DATE OF DATA COLLECTION        : 01-FEB-01                          
REMARK 200  TEMPERATURE           (KELVIN) : 120                                
REMARK 200  PH                             : 5.6                                
REMARK 200  NUMBER OF CRYSTALS USED        : 1                                  
REMARK 200                                                                      
REMARK 200  SYNCHROTRON              (Y/N) : N                                  
REMARK 200  RADIATION SOURCE               : ROTATING ANODE                     
REMARK 200  BEAMLINE                       : NULL                               
REMARK 200  X-RAY GENERATOR MODEL          : RIGAKU RU200                       
REMARK 200  MONOCHROMATIC OR LAUE    (M/L) : M                                  
REMARK 200  WAVELENGTH OR RANGE        (A) : 1.5418                             
REMARK 200  MONOCHROMATOR                  : NULL                               
REMARK 200  OPTICS                         : NULL                               
REMARK 200                                                                      
REMARK 200  DETECTOR TYPE                  : IMAGE PLATE                        
REMARK 200  DETECTOR MANUFACTURER          : MACSCIENCE                         
REMARK 200  INTENSITY-INTEGRATION SOFTWARE : DENZO                              
REMARK 200  DATA SCALING SOFTWARE          : SCALEPACK                          
REMARK 200                                                                      
REMARK 200  NUMBER OF UNIQUE REFLECTIONS   : 28833                              
REMARK 200  RESOLUTION RANGE HIGH      (A) : 2.350                              
REMARK 200  RESOLUTION RANGE LOW       (A) : 30.000                             
REMARK 200  REJECTION CRITERIA  (SIGMA(I)) : 0.000                              
REMARK 200                                                                      
REMARK 200 OVERALL.                                                             
REMARK 200  COMPLETENESS FOR RANGE     (%) : 90.0                               
REMARK 200  DATA REDUNDANCY                : NULL                               
REMARK 200  R MERGE                    (I) : NULL                               
REMARK 200  R SYM                      (I) : NULL                               
REMARK 200  <I/SIGMA(I)> FOR THE DATA SET  : NULL                               
REMARK 200                                                                      
REMARK 200 IN THE HIGHEST RESOLUTION SHELL.                                     
REMARK 200  HIGHEST RESOLUTION SHELL, RANGE HIGH (A) : NULL                     
REMARK 200  HIGHEST RESOLUTION SHELL, RANGE LOW  (A) : NULL                     
REMARK 200  COMPLETENESS FOR SHELL     (%) : NULL                               
REMARK 200  DATA REDUNDANCY IN SHELL       : NULL                               
REMARK 200  R MERGE FOR SHELL          (I) : NULL                               
REMARK 200  R SYM FOR SHELL            (I) : NULL                               
REMARK 200  <I/SIGMA(I)> FOR SHELL         : NULL                               
REMARK 200                                                                      
REMARK 200 DIFFRACTION PROTOCOL: SINGLE WAVELENGTH                              
REMARK 200 METHOD USED TO DETERMINE THE STRUCTURE: MOLECULAR REPLACEMENT        
REMARK 200 SOFTWARE USED: CNS                                                   
REMARK 200 STARTING MODEL: NULL                                                 
REMARK 200                                                                      
REMARK 200 REMARK: NULL                                                         
REMARK 280                                                                      
REMARK 280 CRYSTAL                                                              
REMARK 280 SOLVENT CONTENT, VS   (%): 57.01                                     
REMARK 280 MATTHEWS COEFFICIENT, VM (ANGSTROMS**3/DA): 2.86                     
REMARK 280                                                                      
REMARK 280 CRYSTALLIZATION CONDITIONS: 2.35 M (NH4)2SO4, 100 MM SODIUM          
REMARK 280  ACETATE PH 5.6, VAPOR DIFFUSION, HANGING DROP, TEMPERATURE 282K     
REMARK 290                                                                      
REMARK 290 CRYSTALLOGRAPHIC SYMMETRY                                            
REMARK 290 SYMMETRY OPERATORS FOR SPACE GROUP: P 43 21 2                        
REMARK 290                                                                      
REMARK 290      SYMOP   SYMMETRY                                                
REMARK 290     NNNMMM   OPERATOR                                                
REMARK 290       1555   X,Y,Z                                                   
REMARK 290       2555   -X,-Y,Z+1/2                                             
REMARK 290       3555   -Y+1/2,X+1/2,Z+3/4                                      
REMARK 290       4555   Y+1/2,-X+1/2,Z+1/4                                      
REMARK 290       5555   -X+1/2,Y+1/2,-Z+3/4                                     
REMARK 290       6555   X+1/2,-Y+1/2,-Z+1/4                                     
REMARK 290       7555   Y,X,-Z                                                  
REMARK 290       8555   -Y,-X,-Z+1/2                                            
REMARK 290                                                                      
REMARK 290     WHERE NNN -> OPERATOR NUMBER                                     
REMARK 290           MMM -> TRANSLATION VECTOR                                  
REMARK 290                                                                      
REMARK 290 CRYSTALLOGRAPHIC SYMMETRY TRANSFORMATIONS                            
REMARK 290 THE FOLLOWING TRANSFORMATIONS OPERATE ON THE ATOM/HETATM             
REMARK 290 RECORDS IN THIS ENTRY TO PRODUCE CRYSTALLOGRAPHICALLY                
REMARK 290 RELATED MOLECULES.                                                   
REMARK 290   SMTRY1   1  1.000000  0.000000  0.000000        0.00000            
REMARK 290   SMTRY2   1  0.000000  1.000000  0.000000        0.00000            
REMARK 290   SMTRY3   1  0.000000  0.000000  1.000000        0.00000            
REMARK 290   SMTRY1   2 -1.000000  0.000000  0.000000        0.00000            
REMARK 290   SMTRY2   2  0.000000 -1.000000  0.000000        0.00000            
REMARK 290   SMTRY3   2  0.000000  0.000000  1.000000       41.93100            
REMARK 290   SMTRY1   3  0.000000 -1.000000  0.000000       66.68250            
REMARK 290   SMTRY2   3  1.000000  0.000000  0.000000       66.68250            
REMARK 290   SMTRY3   3  0.000000  0.000000  1.000000       62.89650            
REMARK 290   SMTRY1   4  0.000000  1.000000  0.000000       66.68250            
REMARK 290   SMTRY2   4 -1.000000  0.000000  0.000000       66.68250            
REMARK 290   SMTRY3   4  0.000000  0.000000  1.000000       20.96550            
REMARK 290   SMTRY1   5 -1.000000  0.000000  0.000000       66.68250            
REMARK 290   SMTRY2   5  0.000000  1.000000  0.000000       66.68250            
REMARK 290   SMTRY3   5  0.000000  0.000000 -1.000000       62.89650            
REMARK 290   SMTRY1   6  1.000000  0.000000  0.000000       66.68250            
REMARK 290   SMTRY2   6  0.000000 -1.000000  0.000000       66.68250            
REMARK 290   SMTRY3   6  0.000000  0.000000 -1.000000       20.96550            
REMARK 290   SMTRY1   7  0.000000  1.000000  0.000000        0.00000            
REMARK 290   SMTRY2   7  1.000000  0.000000  0.000000        0.00000            
REMARK 290   SMTRY3   7  0.000000  0.000000 -1.000000        0.00000            
REMARK 290   SMTRY1   8  0.000000 -1.000000  0.000000        0.00000            
REMARK 290   SMTRY2   8 -1.000000  0.000000  0.000000        0.00000            
REMARK 290   SMTRY3   8  0.000000  0.000000 -1.000000       41.93100            
REMARK 290                                                                      
REMARK 290 REMARK: NULL                                                         
REMARK 300                                                                      
REMARK 300 BIOMOLECULE: 1, 2                                                    
REMARK 300 SEE REMARK 350 FOR THE AUTHOR PROVIDED AND/OR PROGRAM                
REMARK 300 GENERATED ASSEMBLY INFORMATION FOR THE STRUCTURE IN                  
REMARK 300 THIS ENTRY. THE REMARK MAY ALSO PROVIDE INFORMATION ON               
REMARK 300 BURIED SURFACE AREA.                                                 
REMARK 350                                                                      
REMARK 350 COORDINATES FOR A COMPLETE MULTIMER REPRESENTING THE KNOWN           
REMARK 350 BIOLOGICALLY SIGNIFICANT OLIGOMERIZATION STATE OF THE                
REMARK 350 MOLECULE CAN BE GENERATED BY APPLYING BIOMT TRANSFORMATIONS          
REMARK 350 GIVEN BELOW.  BOTH NON-CRYSTALLOGRAPHIC AND                          
REMARK 350 CRYSTALLOGRAPHIC OPERATIONS ARE GIVEN.                               
REMARK 350                                                                      
REMARK 350 BIOMOLECULE: 1                                                       
REMARK 350 AUTHOR DETERMINED BIOLOGICAL UNIT: TETRAMERIC                        
REMARK 350 SOFTWARE DETERMINED QUATERNARY STRUCTURE: TETRAMERIC                 
REMARK 350 SOFTWARE USED: PISA                                                  
REMARK 350 TOTAL BURIED SURFACE AREA: 13290 ANGSTROM**2                         
REMARK 350 SURFACE AREA OF THE COMPLEX: 24800 ANGSTROM**2                       
REMARK 350 CHANGE IN SOLVENT FREE ENERGY: -79.0 KCAL/MOL                        
REMARK 350 APPLY THE FOLLOWING TO CHAINS: A, B, C, D                            
REMARK 350   BIOMT1   1  1.000000  0.000000  0.000000        0.00000            
REMARK 350   BIOMT2   1  0.000000  1.000000  0.000000        0.00000            
REMARK 350   BIOMT3   1  0.000000  0.000000  1.000000        0.00000            
REMARK 350                                                                      
REMARK 350 BIOMOLECULE: 2                                                       
REMARK 350 SOFTWARE DETERMINED QUATERNARY STRUCTURE: OCTAMERIC                  
REMARK 350 SOFTWARE USED: PISA                                                  
REMARK 350 TOTAL BURIED SURFACE AREA: 37130 ANGSTROM**2                         
REMARK 350 SURFACE AREA OF THE COMPLEX: 39070 ANGSTROM**2                       
REMARK 350 CHANGE IN SOLVENT FREE ENERGY: -237.0 KCAL/MOL                       
REMARK 350 APPLY THE FOLLOWING TO CHAINS: A, C, B, D                            
REMARK 350   BIOMT1   1  1.000000  0.000000  0.000000        0.00000            
REMARK 350   BIOMT2   1  0.000000  1.000000  0.000000        0.00000            
REMARK 350   BIOMT3   1  0.000000  0.000000  1.000000        0.00000            
REMARK 350   BIOMT1   2  0.000000 -1.000000  0.000000      133.36500            
REMARK 350   BIOMT2   2 -1.000000  0.000000  0.000000      133.36500            
REMARK 350   BIOMT3   2  0.000000  0.000000 -1.000000       41.93100            
REMARK 500                                                                      
REMARK 500 GEOMETRY AND STEREOCHEMISTRY                                         
REMARK 500 SUBTOPIC: TORSION ANGLES                                             
REMARK 500                                                                      
REMARK 500 TORSION ANGLES OUTSIDE THE EXPECTED RAMACHANDRAN REGIONS:            
REMARK 500 (M=MODEL NUMBER; RES=RESIDUE NAME; C=CHAIN IDENTIFIER;               
REMARK 500 SSEQ=SEQUENCE NUMBER; I=INSERTION CODE).                             
REMARK 500                                                                      
REMARK 500 STANDARD TABLE:                                                      
REMARK 500 FORMAT:(10X,I3,1X,A3,1X,A1,I4,A1,4X,F7.2,3X,F7.2)                    
REMARK 500                                                                      
REMARK 500 EXPECTED VALUES: GJ KLEYWEGT AND TA JONES (1996). PHI/PSI-           
REMARK 500 CHOLOGY: RAMACHANDRAN REVISITED. STRUCTURE 4, 1395 - 1400            
REMARK 500                                                                      
REMARK 500  M RES CSSEQI        PSI       PHI                                   
REMARK 500    ASP A 154      -76.24     17.39                                   
REMARK 500    LYS A 155       45.72    -57.91                                   
REMARK 500    ASP A 156        3.62     59.31                                   
REMARK 500    MET A 189       20.82    -66.49                                   
REMARK 500    ASN A 210       19.02   -141.64                                   
REMARK 500    ASP B 107     -167.06   -168.22                                   
REMARK 500    ILE B 153       43.38    -99.12                                   
REMARK 500    ASP B 154      -72.16     56.06                                   
REMARK 500    LYS B 155       47.83    -62.18                                   
REMARK 500    ASP B 156      -13.50     61.49                                   
REMARK 500    ILE B 323       78.08    -63.45                                   
REMARK 500    THR C 367      133.88     60.57                                   
REMARK 500    ASP C 414       29.19   -145.77                                   
REMARK 500    ASN C 415       16.11     58.75                                   
REMARK 500    THR D 367      150.42     57.50                                   
REMARK 500    ASP D 414       37.21   -147.94                                   
REMARK 500    ASP D 424      -89.30    -72.08                                   
REMARK 500                                                                      
REMARK 500 REMARK: NULL                                                         
REMARK 800                                                                      
REMARK 800 SITE                                                                 
REMARK 800 SITE_IDENTIFIER: AC1                                                 
REMARK 800 EVIDENCE_CODE: SOFTWARE                                              
REMARK 800 SITE_DESCRIPTION: BINDING SITE FOR RESIDUE NAD A 450                 
REMARK 800 SITE_IDENTIFIER: AC2                                                 
REMARK 800 EVIDENCE_CODE: SOFTWARE                                              
REMARK 800 SITE_DESCRIPTION: BINDING SITE FOR RESIDUE NAD B 550                 
REMARK 800 SITE_IDENTIFIER: AC3                                                 
REMARK 800 EVIDENCE_CODE: SOFTWARE                                              
REMARK 800 SITE_DESCRIPTION: BINDING SITE FOR RESIDUE TCC A 600                 
REMARK 800 SITE_IDENTIFIER: AC4                                                 
REMARK 800 EVIDENCE_CODE: SOFTWARE                                              
REMARK 800 SITE_DESCRIPTION: BINDING SITE FOR RESIDUE TCC B 700                 
REMARK 900                                                                      
REMARK 900 RELATED ENTRIES                                                      
REMARK 900 RELATED ID: 1NHD   RELATED DB: PDB                                   
REMARK 900 CRYSTAL STRUCTURE ANALYSIS OF PLASMODIUM FALCIPARUM ENOYL-           
REMARK 900 ACYL-CARRIER-PROTEIN REDUCTASE WITH NADH                             
REMARK 900 RELATED ID: 1NHG   RELATED DB: PDB                                   
REMARK 900 CRYSTAL STRUCTURE ANALYSIS OF PLASMODIUM FALCIPARUM ENOYL-           
REMARK 900 ACYL-CARRIER-PROTEIN REDUCTASE WITH TRICLOSAN                        
DBREF  1NHW A   97   325  UNP    Q9BH77   Q9BH77_PLAFA    97    325             
DBREF  1NHW B   97   325  UNP    Q9BH77   Q9BH77_PLAFA    97    325             
DBREF  1NHW C  366   425  UNP    Q9BH77   Q9BH77_PLAFA   366    425             
DBREF  1NHW D  366   425  UNP    Q9BH77   Q9BH77_PLAFA   366    425             
SEQRES   1 A  229  GLU ASP ILE CYS PHE ILE ALA GLY ILE GLY ASP THR ASN          
SEQRES   2 A  229  GLY TYR GLY TRP GLY ILE ALA LYS GLU LEU SER LYS ARG          
SEQRES   3 A  229  ASN VAL LYS ILE ILE PHE GLY ILE TRP PRO PRO VAL TYR          
SEQRES   4 A  229  ASN ILE PHE MET LYS ASN TYR LYS ASN GLY LYS PHE ASP          
SEQRES   5 A  229  ASN ASP MET ILE ILE ASP LYS ASP LYS LYS MET ASN ILE          
SEQRES   6 A  229  LEU ASP MET LEU PRO PHE ASP ALA SER PHE ASP THR ALA          
SEQRES   7 A  229  ASN ASP ILE ASP GLU GLU THR LYS ASN ASN LYS ARG TYR          
SEQRES   8 A  229  ASN MET LEU GLN ASN TYR THR ILE GLU ASP VAL ALA ASN          
SEQRES   9 A  229  LEU ILE HIS GLN LYS TYR GLY LYS ILE ASN MET LEU VAL          
SEQRES  10 A  229  HIS SER LEU ALA ASN ALA LYS GLU VAL GLN LYS ASP LEU          
SEQRES  11 A  229  LEU ASN THR SER ARG LYS GLY TYR LEU ASP ALA LEU SER          
SEQRES  12 A  229  LYS SER SER TYR SER LEU ILE SER LEU CYS LYS TYR PHE          
SEQRES  13 A  229  VAL ASN ILE MET LYS PRO GLN SER SER ILE ILE SER LEU          
SEQRES  14 A  229  THR TYR HIS ALA SER GLN LYS VAL VAL PRO GLY TYR GLY          
SEQRES  15 A  229  GLY GLY MET SER SER ALA LYS ALA ALA LEU GLU SER ASP          
SEQRES  16 A  229  THR ARG VAL LEU ALA TYR HIS LEU GLY ARG ASN TYR ASN          
SEQRES  17 A  229  ILE ARG ILE ASN THR ILE SER ALA GLY PRO LEU LYS SER          
SEQRES  18 A  229  ARG ALA ALA THR ALA ILE ASN LYS                              
SEQRES   1 B  229  GLU ASP ILE CYS PHE ILE ALA GLY ILE GLY ASP THR ASN          
SEQRES   2 B  229  GLY TYR GLY TRP GLY ILE ALA LYS GLU LEU SER LYS ARG          
SEQRES   3 B  229  ASN VAL LYS ILE ILE PHE GLY ILE TRP PRO PRO VAL TYR          
SEQRES   4 B  229  ASN ILE PHE MET LYS ASN TYR LYS ASN GLY LYS PHE ASP          
SEQRES   5 B  229  ASN ASP MET ILE ILE ASP LYS ASP LYS LYS MET ASN ILE          
SEQRES   6 B  229  LEU ASP MET LEU PRO PHE ASP ALA SER PHE ASP THR ALA          
SEQRES   7 B  229  ASN ASP ILE ASP GLU GLU THR LYS ASN ASN LYS ARG TYR          
SEQRES   8 B  229  ASN MET LEU GLN ASN TYR THR ILE GLU ASP VAL ALA ASN          
SEQRES   9 B  229  LEU ILE HIS GLN LYS TYR GLY LYS ILE ASN MET LEU VAL          
SEQRES  10 B  229  HIS SER LEU ALA ASN ALA LYS GLU VAL GLN LYS ASP LEU          
SEQRES  11 B  229  LEU ASN THR SER ARG LYS GLY TYR LEU ASP ALA LEU SER          
SEQRES  12 B  229  LYS SER SER TYR SER LEU ILE SER LEU CYS LYS TYR PHE          
SEQRES  13 B  229  VAL ASN ILE MET LYS PRO GLN SER SER ILE ILE SER LEU          
SEQRES  14 B  229  THR TYR HIS ALA SER GLN LYS VAL VAL PRO GLY TYR GLY          
SEQRES  15 B  229  GLY GLY MET SER SER ALA LYS ALA ALA LEU GLU SER ASP          
SEQRES  16 B  229  THR ARG VAL LEU ALA TYR HIS LEU GLY ARG ASN TYR ASN          
SEQRES  17 B  229  ILE ARG ILE ASN THR ILE SER ALA GLY PRO LEU LYS SER          
SEQRES  18 B  229  ARG ALA ALA THR ALA ILE ASN LYS                              
SEQRES   1 C   60  TYR THR PHE ILE ASP TYR ALA ILE GLU TYR SER GLU LYS          
SEQRES   2 C   60  TYR ALA PRO LEU ARG GLN LYS LEU LEU SER THR ASP ILE          
SEQRES   3 C   60  GLY SER VAL ALA SER PHE LEU LEU SER ARG GLU SER ARG          
SEQRES   4 C   60  ALA ILE THR GLY GLN THR ILE TYR VAL ASP ASN GLY LEU          
SEQRES   5 C   60  ASN ILE MET PHE LEU PRO ASP ASP                              
SEQRES   1 D   60  TYR THR PHE ILE ASP TYR ALA ILE GLU TYR SER GLU LYS          
SEQRES   2 D   60  TYR ALA PRO LEU ARG GLN LYS LEU LEU SER THR ASP ILE          
SEQRES   3 D   60  GLY SER VAL ALA SER PHE LEU LEU SER ARG GLU SER ARG          
SEQRES   4 D   60  ALA ILE THR GLY GLN THR ILE TYR VAL ASP ASN GLY LEU          
SEQRES   5 D   60  ASN ILE MET PHE LEU PRO ASP ASP                              
HET    NAD  A 450      44                                                       
HET    NAD  B 550      44                                                       
HET    TCC  A 600      16                                                       
HET    TCC  B 700      16                                                       
HETNAM     NAD NICOTINAMIDE-ADENINE-DINUCLEOTIDE                                
HETNAM     TCC 2-(2,4-DICHLORO-PHENYLAMINO)-PHENOL                              
FORMUL   5  NAD    2(C21 H27 N7 O14 P2)                                         
FORMUL   7  TCC    2(C12 H9 CL2 N O)                                            
HELIX    1   1 TYR A  267  TYR A  267  1                                   1
HELIX    2   2 MET A  281  MET A  281  1                                   1
HELIX    3   3 LYS A  285  LYS A  285  1                                   1
HELIX    4   4 SER A  317  SER A  317  1                                   1
HELIX    5   5 ALA A  319  ALA A  320  1                                   2
HELIX    6   6 PHE C  368  ILE C  369  1                                   2
SITE     1 AC1 22 ILE A 105  GLY A 106  GLY A 110  TYR A 111                    
SITE     2 AC1 22 TRP A 131  PHE A 167  ASP A 168  ALA A 169                    
SITE     3 AC1 22 SER A 215  LEU A 216  ALA A 217  ASN A 218                    
SITE     4 AC1 22 LEU A 265  THR A 266  LYS A 285  ALA A 312                    
SITE     5 AC1 22 GLY A 313  PRO A 314  LEU A 315  SER A 317                    
SITE     6 AC1 22 ALA A 319  TCC A 600                                          
SITE     1 AC2 23 ILE B 105  GLY B 106  GLY B 110  TYR B 111                    
SITE     2 AC2 23 TRP B 131  PHE B 167  ASP B 168  ALA B 169                    
SITE     3 AC2 23 SER B 215  LEU B 216  ALA B 217  ASN B 218                    
SITE     4 AC2 23 LEU B 265  THR B 266  TYR B 267  LYS B 285                    
SITE     5 AC2 23 ALA B 312  GLY B 313  PRO B 314  LEU B 315                    
SITE     6 AC2 23 SER B 317  ALA B 319  TCC B 700                               
SITE     1 AC3  8 ALA A 217  ALA A 219  TYR A 277  ALA A 319                    
SITE     2 AC3  8 ALA A 320  ILE A 323  NAD A 450  ILE C 369                    
SITE     1 AC4  9 ALA B 217  ASN B 218  ALA B 219  VAL B 222                    
SITE     2 AC4  9 TYR B 277  ALA B 319  ALA B 320  ILE B 323                    
SITE     3 AC4  9 NAD B 550                                                     
CRYST1  133.365  133.365   83.862  90.00  90.00  90.00 P 43 21 2    16          
ORIGX1      1.000000  0.000000  0.000000        0.00000                         
ORIGX2      0.000000  1.000000  0.000000        0.00000                         
ORIGX3      0.000000  0.000000  1.000000        0.00000                         
SCALE1      0.007498  0.000000  0.000000        0.00000                         
SCALE2      0.000000  0.007498  0.000000        0.00000                         
SCALE3      0.000000  0.000000  0.011924        0.00000                         
ATOM      1  N   ALA A 217      50.258  86.336  34.936  1.00 30.79           N
ATOM      2  CA  ALA A 217      50.732  86.913  33.690  1.00 31.84           C
ATOM      3  C   ALA A 217      52.252  86.850  33.709  1.00 34.55           C
ATOM      4  O   ALA A 217      52.881  87.063  34.747  1.00 35.63           O
ATOM      5  CB  ALA A 217      50.270  88.347  33.567  1.00 29.18           C
ATOM      6  N   ASN A 218      52.844  86.547  32.564  1.00 36.29           N
ATOM      7  CA  ASN A 218      54.290  86.460  32.484  1.00 37.58           C
ATOM      8  C   ASN A 218      54.730  86.664  31.042  1.00 37.29           C
ATOM      9  O   ASN A 218      54.062  86.218  30.112  1.00 38.67           O
ATOM     10  CB  ASN A 218      54.752  85.096  32.997  1.00 39.79           C
ATOM     11  CG  ASN A 218      56.215  85.082  33.382  1.00 41.12           C
ATOM     12  OD1 ASN A 218      57.095  85.271  32.543  1.00 42.66           O
ATOM     13  ND2 ASN A 218      56.483  84.859  34.662  1.00 43.35           N
ATOM     14  N   ALA A 219      55.853  87.347  30.864  1.00 37.14           N
ATOM     15  CA  ALA A 219      56.381  87.616  29.536  1.00 37.43           C
ATOM     16  C   ALA A 219      57.888  87.844  29.593  1.00 38.15           C
ATOM     17  O   ALA A 219      58.355  88.855  30.117  1.00 37.64           O
ATOM     18  CB  ALA A 219      55.691  88.830  28.944  1.00 36.02           C
TER      19      ALA A 219
ATOM     20  N   VAL A 222      58.995  91.318  28.204  1.00 35.39           N
ATOM     21  CA  VAL A 222      58.114  92.432  28.533  1.00 36.42           C
ATOM     22  C   VAL A 222      58.799  93.802  28.488  1.00 38.28           C
ATOM     23  O   VAL A 222      58.129  94.832  28.410  1.00 40.85           O
ATOM     24  CB  VAL A 222      57.472  92.225  29.934  1.00 36.37           C
ATOM     25  CG1 VAL A 222      58.556  92.099  30.990  1.00 35.60           C
ATOM     26  CG2 VAL A 222      56.532  93.381  30.265  1.00 34.41           C
TER      27      VAL A 222
ATOM     28  N   TYR A 267      44.159  94.173  31.014  1.00 19.33           N
ATOM     29  CA  TYR A 267      44.569  95.573  31.044  1.00 18.84           C
ATOM     30  C   TYR A 267      44.208  96.267  29.727  1.00 18.68           C
ATOM     31  O   TYR A 267      44.271  95.667  28.657  1.00 20.10           O
ATOM     32  CB  TYR A 267      46.082  95.642  31.320  1.00 17.95           C
ATOM     33  CG  TYR A 267      46.639  97.037  31.476  1.00 18.11           C
ATOM     34  CD1 TYR A 267      46.048  97.949  32.347  1.00 17.02           C
ATOM     35  CD2 TYR A 267      47.753  97.448  30.743  1.00 18.04           C
ATOM     36  CE1 TYR A 267      46.540  99.233  32.485  1.00 18.24           C
ATOM     37  CE2 TYR A 267      48.259  98.740  30.876  1.00 21.35           C
ATOM     38  CZ  TYR A 267      47.642  99.628  31.749  1.00 20.23           C
ATOM     39  OH  TYR A 267      48.103 100.920  31.860  1.00 21.59           O
TER      40      TYR A 267
ATOM     41  N   TYR A 277      54.375  98.750  27.658  1.00 23.65           N
ATOM     42  CA  TYR A 277      53.709  97.478  27.943  1.00 23.15           C
ATOM     43  C   TYR A 277      54.051  96.534  26.794  1.00 23.09           C
ATOM     44  O   TYR A 277      53.184  96.194  25.982  1.00 20.90           O
ATOM     45  CB  TYR A 277      52.199  97.682  27.998  1.00 23.75           C
ATOM     46  CG  TYR A 277      51.463  96.601  28.743  1.00 21.57           C
ATOM     47  CD1 TYR A 277      51.606  96.465  30.118  1.00 22.31           C
ATOM     48  CD2 TYR A 277      50.610  95.727  28.079  1.00 20.88           C
ATOM     49  CE1 TYR A 277      50.914  95.487  30.814  1.00 21.58           C
ATOM     50  CE2 TYR A 277      49.913  94.746  28.763  1.00 18.56           C
ATOM     51  CZ  TYR A 277      50.067  94.632  30.132  1.00 21.30           C
ATOM     52  OH  TYR A 277      49.363  93.674  30.825  1.00 22.84           O
TER      53      TYR A 277
ATOM     54  N   MET A 281      52.664  91.418  25.766  1.00 22.06           N
ATOM     55  CA  MET A 281      51.663  91.380  26.828  1.00 21.76           C
ATOM     56  C   MET A 281      50.339  92.006  26.395  1.00 19.97           C
ATOM     57  O   MET A 281      49.269  91.557  26.805  1.00 20.02           O
ATOM     58  CB  MET A 281      52.189  92.081  28.085  1.00 23.55           C
ATOM     59  CG  MET A 281      53.007  91.173  28.977  1.00 26.22           C
ATOM     60  SD  MET A 281      52.022  89.758  29.527  1.00 31.22           S
ATOM     61  CE  MET A 281      50.771  90.619  30.503  1.00 28.68           C
TER      62      MET A 281
ATOM     63  N   LYS A 285      46.774  90.038  26.269  1.00 17.47           N
ATOM     64  CA  LYS A 285      45.576  90.541  26.923  1.00 16.61           C
ATOM     65  C   LYS A 285      44.438  90.681  25.913  1.00 17.33           C
ATOM     66  O   LYS A 285      43.274  90.454  26.244  1.00 18.31           O
ATOM     67  CB  LYS A 285      45.860  91.894  27.581  1.00 16.82           C
ATOM     68  CG  LYS A 285      46.803  91.813  28.759  1.00 17.27           C
ATOM     69  CD  LYS A 285      46.240  90.865  29.808  1.00 18.38           C
ATOM     70  CE  LYS A 285      47.112  90.812  31.042  1.00 19.98           C
ATOM     71  NZ  LYS A 285      46.536  89.911  32.071  1.00 16.96           N
TER      72      LYS A 285
ATOM     73  N   SER A 317      52.545  96.352  42.229  1.00 57.99           N
ATOM     74  CA  SER A 317      52.753  94.964  42.628  1.00 60.66           C
ATOM     75  C   SER A 317      54.144  94.516  42.184  1.00 64.23           C
ATOM     76  O   SER A 317      54.813  95.216  41.419  1.00 63.62           O
ATOM     77  CB  SER A 317      51.690  94.068  41.991  1.00 59.19           C
ATOM     78  OG  SER A 317      51.703  94.189  40.580  1.00 57.30           O
TER      79      SER A 317
ATOM     80  N   ALA A 319      55.249  92.087  40.101  1.00 75.55           N
ATOM     81  CA  ALA A 319      55.371  91.923  38.659  1.00 77.41           C
ATOM     82  C   ALA A 319      55.183  93.239  37.902  1.00 78.79           C
ATOM     83  O   ALA A 319      55.559  93.352  36.732  1.00 78.89           O
ATOM     84  CB  ALA A 319      54.366  90.894  38.181  1.00 76.85           C
ATOM     85  N   ALA A 320      54.604  94.229  38.576  1.00 80.45           N
ATOM     86  CA  ALA A 320      54.367  95.539  37.978  1.00 82.00           C
ATOM     87  C   ALA A 320      55.662  96.336  37.898  1.00 83.27           C
ATOM     88  O   ALA A 320      55.862  97.122  36.970  1.00 82.96           O
ATOM     89  CB  ALA A 320      53.329  96.309  38.794  1.00 82.18           C
TER      90      ALA A 320
ATOM     91  N   ILE A 323      58.204  95.628  34.864  1.00 93.62           N
ATOM     92  CA  ILE A 323      58.111  96.339  33.591  1.00 95.26           C
ATOM     93  C   ILE A 323      59.062  97.532  33.594  1.00 96.75           C
ATOM     94  O   ILE A 323      58.830  98.516  34.300  1.00 96.85           O
ATOM     95  CB  ILE A 323      56.681  96.862  33.338  1.00 94.55           C
ATOM     96  CG1 ILE A 323      55.678  95.709  33.412  1.00 93.74           C
ATOM     97  CG2 ILE A 323      56.611  97.532  31.974  1.00 94.68           C
ATOM     98  CD1 ILE A 323      54.246  96.139  33.189  1.00 92.92           C
TER      99      ILE A 323
ATOM    100  N   PHE C 368      57.755 101.974  34.373  1.00 69.33           N
ATOM    101  CA  PHE C 368      56.431 102.032  33.759  1.00 65.94           C
ATOM    102  C   PHE C 368      55.258 102.188  34.721  1.00 62.96           C
ATOM    103  O   PHE C 368      54.382 103.027  34.509  1.00 61.21           O
ATOM    104  CB  PHE C 368      56.211 100.772  32.911  1.00 67.07           C
ATOM    105  CG  PHE C 368      54.791 100.579  32.462  1.00 67.66           C
ATOM    106  CD1 PHE C 368      54.227 101.418  31.506  1.00 67.85           C
ATOM    107  CD2 PHE C 368      54.007  99.574  33.018  1.00 67.45           C
ATOM    108  CE1 PHE C 368      52.901 101.258  31.111  1.00 68.46           C
ATOM    109  CE2 PHE C 368      52.680  99.406  32.630  1.00 67.98           C
ATOM    110  CZ  PHE C 368      52.126 100.249  31.675  1.00 68.10           C
ATOM    111  N   ILE C 369      55.243 101.372  35.771  1.00 60.07           N
ATOM    112  CA  ILE C 369      54.157 101.388  36.743  1.00 57.19           C
ATOM    113  C   ILE C 369      53.991 102.693  37.528  1.00 55.26           C
ATOM    114  O   ILE C 369      52.864 103.098  37.822  1.00 54.74           O
ATOM    115  CB  ILE C 369      54.291 100.203  37.738  1.00 56.85           C
ATOM    116  CG1 ILE C 369      52.971  99.999  38.486  1.00 55.88           C
ATOM    117  CG2 ILE C 369      55.426 100.462  38.723  1.00 57.21           C
ATOM    118  CD1 ILE C 369      51.807  99.639  37.586  1.00 52.12           C
TER     119      ILE C 369
HETATM  120  PA  NAD A 450      51.260  89.516  40.810  1.00 60.94           P
HETATM  121  O1A NAD A 450      50.794  89.404  42.237  1.00 60.74           O
HETATM  122  O2A NAD A 450      52.761  89.591  40.550  1.00 59.61           O
HETATM  123  O5B NAD A 450      50.577  88.200  40.059  1.00 61.34           O
HETATM  124  C5B NAD A 450      51.063  87.408  38.936  1.00 59.51           C
HETATM  125  C4B NAD A 450      51.412  86.012  39.380  1.00 59.35           C
HETATM  126  O4B NAD A 450      51.663  85.064  38.282  1.00 58.63           O
HETATM  127  C3B NAD A 450      52.680  85.965  40.261  1.00 59.61           C
HETATM  128  O3B NAD A 450      52.222  85.793  41.628  1.00 62.62           O
HETATM  129  C2B NAD A 450      53.512  84.782  39.734  1.00 59.25           C
HETATM  130  O2B NAD A 450      54.025  84.029  40.813  1.00 57.81           O
HETATM  131  C1B NAD A 450      52.534  84.027  38.780  1.00 58.90           C
HETATM  132  N9A NAD A 450      53.216  83.362  37.615  1.00 57.98           N
HETATM  133  C8A NAD A 450      54.160  83.560  36.614  1.00 56.77           C
HETATM  134  N7A NAD A 450      54.377  82.533  35.800  1.00 56.09           N
HETATM  135  C5A NAD A 450      53.511  81.556  36.281  1.00 56.39           C
HETATM  136  C6A NAD A 450      53.263  80.233  35.879  1.00 55.88           C
HETATM  137  N6A NAD A 450      53.890  79.642  34.871  1.00 55.89           N
HETATM  138  N1A NAD A 450      52.339  79.517  36.568  1.00 54.77           N
HETATM  139  C2A NAD A 450      51.652  80.107  37.570  1.00 55.54           C
HETATM  140  N3A NAD A 450      51.844  81.322  38.108  1.00 55.90           N
HETATM  141  C4A NAD A 450      52.784  82.039  37.393  1.00 56.89           C
HETATM  142  O3  NAD A 450      50.908  90.740  39.960  1.00 59.92           O
HETATM  143  PN  NAD A 450      49.636  91.451  39.613  1.00 56.67           P
HETATM  144  O1N NAD A 450      48.728  91.678  40.787  1.00 57.95           O
HETATM  145  O2N NAD A 450      50.077  92.625  38.800  1.00 57.60           O
HETATM  146  O5D NAD A 450      49.063  90.526  38.427  1.00 57.93           O
HETATM  147  C5D NAD A 450      47.861  89.748  38.503  1.00 56.41           C
HETATM  148  C4D NAD A 450      47.022  89.975  37.225  1.00 55.69           C
HETATM  149  O4D NAD A 450      46.468  91.335  37.205  1.00 55.66           O
HETATM  150  C3D NAD A 450      47.869  89.791  35.965  1.00 54.88           C
HETATM  151  O3D NAD A 450      47.187  88.887  35.159  1.00 53.34           O
HETATM  152  C2D NAD A 450      47.922  91.171  35.394  1.00 54.67           C
HETATM  153  O2D NAD A 450      48.027  91.136  33.999  1.00 55.80           O
HETATM  154  C1D NAD A 450      46.619  91.783  35.846  1.00 54.81           C
HETATM  155  N1N NAD A 450      46.562  93.262  35.792  1.00 54.07           N
HETATM  156  C2N NAD A 450      47.416  93.981  36.668  1.00 55.10           C
HETATM  157  C3N NAD A 450      47.589  95.355  36.783  1.00 55.87           C
HETATM  158  C7N NAD A 450      48.478  96.079  37.736  1.00 56.04           C
HETATM  159  O7N NAD A 450      48.739  97.393  37.671  1.00 55.92           O
HETATM  160  N7N NAD A 450      49.122  95.506  38.747  1.00 55.46           N
HETATM  161  C4N NAD A 450      46.665  95.985  35.947  1.00 54.30           C
HETATM  162  C5N NAD A 450      45.690  95.375  35.072  1.00 52.91           C
HETATM  163  C6N NAD A 450      45.665  93.930  34.996  1.00 51.46           C
CONECT  131  126  129  132
CONECT  154  149  152  155
CONECT  139  138  140
CONECT  129  127  130  131
CONECT  152  150  153  154
CONECT  156  155  157
CONECT  127  125  128  129
CONECT  150  148  151  152
CONECT  157  156  158  161
CONECT  141  132  135  140
CONECT  125  124  126  127
CONECT  148  147  149  150
CONECT  161  157  162
CONECT  135  134  136  141
CONECT  124  123  125
CONECT  147  146  148
CONECT  162  161  163
CONECT  136  135  137  138
CONECT  163  155  162
CONECT  158  157  159  160
CONECT  133  132  134
CONECT  138  136  139
CONECT  155  154  156  163
CONECT  140  139  141
CONECT  137  136
CONECT  134  133  135
CONECT  160  158
CONECT  132  131  133  141
CONECT  121  120
CONECT  144  143
CONECT  122  120
CONECT  130  129
CONECT  153  152
CONECT  145  143
CONECT  142  120  143
CONECT  128  127
CONECT  151  150
CONECT  126  125  131
CONECT  149  148  154
CONECT  123  120  124
CONECT  146  143  147
CONECT  159  158
CONECT  120  121  122  123  142
CONECT  143  142  144  145  146
CONECT  175  174  176
CONECT  167  165  168
CONECT  165  164  166  167
CONECT  164  165  179
CONECT  176  175  177
CONECT  177  172  176  178
CONECT  172  171  173  177
CONECT  173  172  174
CONECT  174  173  175
CONECT  179  164  170
CONECT  170  168  171  179
CONECT  168  167  169  170
CONECT  169  168
CONECT  166  165
CONECT  171  170  172
CONECT  178  177
END
