# Supplementary material for: Scaffold repositioning of spiro-acridine derivatives as fungi chitinase inhibitor by target fishing and in vitro studies
Source: Sci Rep. 2023 May 5;13:7320. doi: 10.1038/s41598-023-33279-9 (PMC10163251; doi:10.1038/s41598-023-33279-9)
Supplement: Supplementary file 2 — Supplementary Information 2. [file 41598_2023_33279_MOESM2_ESM.zip › PDBQT_TARGETS_ALL/1nnk_CE2.pdb]

HEADER    MEMBRANE PROTEIN                        14-JAN-03   1NNK              
TITLE     X-RAY STRUCTURE OF THE GLUR2 LIGAND-BINDING CORE (S1S2J) IN COMPLEX   
TITLE    2 WITH (S)-ATPA AT 1.85 A RESOLUTION. CRYSTALLIZATION WITH ZINC IONS.  
COMPND    MOL_ID: 1;                                                            
COMPND   2 MOLECULE: GLUTAMATE RECEPTOR 2;                                      
COMPND   3 CHAIN: A;                                                            
COMPND   4 FRAGMENT: GLUR2-FLOP LIGAND-BINDING CORE (S1S2J);                    
COMPND   5 SYNONYM: GLUR-2, GLUR-B, GLUTAMATE RECEPTOR IONOTROPIC AMPA 2;       
COMPND   6 ENGINEERED: YES                                                      
SOURCE    MOL_ID: 1;                                                            
SOURCE   2 ORGANISM_SCIENTIFIC: RATTUS NORVEGICUS;                              
SOURCE   3 ORGANISM_COMMON: NORWAY RAT;                                         
SOURCE   4 ORGANISM_TAXID: 10116;                                               
SOURCE   5 EXPRESSION_SYSTEM: ESCHERICHIA COLI BL21(DE3);                       
SOURCE   6 EXPRESSION_SYSTEM_TAXID: 469008;                                     
SOURCE   7 EXPRESSION_SYSTEM_STRAIN: BL21(DE3);                                 
SOURCE   8 EXPRESSION_SYSTEM_VECTOR_TYPE: PLASMID;                              
SOURCE   9 EXPRESSION_SYSTEM_PLASMID: PET30B                                    
KEYWDS    IONOTROPIC GLUTAMATE RECEPTOR GLUR2, LIGAND-BINDING CORE, AGONIST     
KEYWDS   2 COMPLEX, MEMBRANE PROTEIN                                            
EXPDTA    X-RAY DIFFRACTION                                                     
AUTHOR    M.-L.LUNN,A.HOGNER,T.B.STENSBOL,E.GOUAUX,J.EGEBJERG,J.S.KASTRUP       
REVDAT   4   16-AUG-17 1NNK    1       SOURCE REMARK                            
REVDAT   3   13-JUL-11 1NNK    1       VERSN                                    
REVDAT   2   24-FEB-09 1NNK    1       VERSN                                    
REVDAT   1   04-MAR-03 1NNK    0                                                
JRNL        AUTH   M.L.LUNN,A.HOGNER,T.B.STENSBOL,E.GOUAUX,J.EGEBJERG,          
JRNL        AUTH 2 J.S.KASTRUP                                                  
JRNL        TITL   THREE-DIMENSIONAL STRUCTURE OF THE LIGAND-BINDING CORE OF    
JRNL        TITL 2 GLUR2 IN COMPLEX WITH THE AGONIST (S)-ATPA: IMPLICATIONS FOR 
JRNL        TITL 3 RECEPTOR SUBUNIT SELECTIVITY.                                
JRNL        REF    J.MED.CHEM.                   V.  46   872 2003              
JRNL        REFN                   ISSN 0022-2623                               
JRNL        PMID   12593667                                                     
JRNL        DOI    10.1021/JM021020+                                            
REMARK   1                                                                      
REMARK   1 REFERENCE 1                                                          
REMARK   1  AUTH   A.HOGNER,J.S.KASTRUP,R.JIN,T.LILJEFORS,M.L.MAYER,J.EGEBJERG, 
REMARK   1  AUTH 2 I.LARSEN,E.GOUAUX                                            
REMARK   1  TITL   STRUCTURAL BASIS FOR AMPA RECEPTOR ACTIVATION AND LIGAND     
REMARK   1  TITL 2 SELECTIVITY: CRYSTAL STRUCTURES OF FIVE AGONIST COMPLEXES    
REMARK   1  TITL 3 WITH THE GLUR2 LIGAND BINDING CORE.                          
REMARK   1  REF    J.MOL.BIOL.                   V. 322    93 2002              
REMARK   1  REFN                   ISSN 0022-2836                               
REMARK   1  DOI    10.1016/S0022-2836(02)00650-2                                
REMARK   1 REFERENCE 2                                                          
REMARK   1  AUTH   N.ARMSTRONG,E.GOUAUX                                         
REMARK   1  TITL   MECHANISMS FOR ACTIVATION AND ANTAGONISM OF AN               
REMARK   1  TITL 2 AMPA-SENSITIVE GLUTAMATE RECEPTOR: CRYSTAL STRUCTURES OF THE 
REMARK   1  TITL 3 GLUR2 LIGAND BINDING CORE.                                   
REMARK   1  REF    NEURON                        V.  28   165 2000              
REMARK   1  REFN                   ISSN 0896-6273                               
REMARK   1  DOI    10.1016/S0896-6273(00)00094-5                                
REMARK   1 REFERENCE 3                                                          
REMARK   1  AUTH   Y.SUN,R.OLSON,M.HORNING,N.ARMSTRONG,M.MAYER,E.GOUAUX         
REMARK   1  TITL   MECHANISM OF GLUTAMATE RECEPTOR DESENSITIZATION.             
REMARK   1  REF    NATURE                        V. 417   245 2002              
REMARK   1  REFN                   ISSN 0028-0836                               
REMARK   1  DOI    10.1038/417245A                                              
REMARK   1 REFERENCE 4                                                          
REMARK   1  AUTH   G.Q.CHEN,R.SUN,R.JIN,E.GOUAUX                                
REMARK   1  TITL   PROBING THE LIGAND BINDING DOMAIN OF THE GLUR2 RECEPTOR BY   
REMARK   1  TITL 2 PROTEOLYSIS AND DELETION MUTAGENESIS DEFINES DOMAIN          
REMARK   1  TITL 3 BOUNDARIES AND YIELDS A CRYSTALLIZABLE CONSTRUCT.            
REMARK   1  REF    PROTEIN SCI.                  V.   7  2623 1998              
REMARK   1  REFN                   ISSN 0961-8368                               
REMARK   2                                                                      
REMARK   2 RESOLUTION.    1.85 ANGSTROMS.                                       
REMARK   3                                                                      
REMARK   3 REFINEMENT.                                                          
REMARK   3   PROGRAM     : CNS 1.0                                              
REMARK   3   AUTHORS     : BRUNGER,ADAMS,CLORE,DELANO,GROS,GROSSE-              
REMARK   3               : KUNSTLEVE,JIANG,KUSZEWSKI,NILGES,PANNU,              
REMARK   3               : READ,RICE,SIMONSON,WARREN                            
REMARK   3                                                                      
REMARK   3  REFINEMENT TARGET : ENGH & HUBER                                    
REMARK   3                                                                      
REMARK   3  DATA USED IN REFINEMENT.                                            
REMARK   3   RESOLUTION RANGE HIGH (ANGSTROMS) : 1.85                           
REMARK   3   RESOLUTION RANGE LOW  (ANGSTROMS) : 19.99                          
REMARK   3   DATA CUTOFF            (SIGMA(F)) : 0.000                          
REMARK   3   DATA CUTOFF HIGH         (ABS(F)) : NULL                           
REMARK   3   DATA CUTOFF LOW          (ABS(F)) : NULL                           
REMARK   3   COMPLETENESS (WORKING+TEST)   (%) : 92.5                           
REMARK   3   NUMBER OF REFLECTIONS             : 22974                          
REMARK   3                                                                      
REMARK   3  FIT TO DATA USED IN REFINEMENT.                                     
REMARK   3   CROSS-VALIDATION METHOD          : THROUGHOUT                      
REMARK   3   FREE R VALUE TEST SET SELECTION  : RANDOM                          
REMARK   3   R VALUE            (WORKING SET) : 0.207                           
REMARK   3   FREE R VALUE                     : 0.245                           
REMARK   3   FREE R VALUE TEST SET SIZE   (%) : 3.000                           
REMARK   3   FREE R VALUE TEST SET COUNT      : 682                             
REMARK   3   ESTIMATED ERROR OF FREE R VALUE  : 0.009                           
REMARK   3                                                                      
REMARK   3  FIT IN THE HIGHEST RESOLUTION BIN.                                  
REMARK   3   TOTAL NUMBER OF BINS USED           : 6                            
REMARK   3   BIN RESOLUTION RANGE HIGH       (A) : 1.85                         
REMARK   3   BIN RESOLUTION RANGE LOW        (A) : 1.97                         
REMARK   3   BIN COMPLETENESS (WORKING+TEST) (%) : 83.70                        
REMARK   3   REFLECTIONS IN BIN    (WORKING SET) : 3300                         
REMARK   3   BIN R VALUE           (WORKING SET) : 0.2650                       
REMARK   3   BIN FREE R VALUE                    : 0.2930                       
REMARK   3   BIN FREE R VALUE TEST SET SIZE  (%) : 2.90                         
REMARK   3   BIN FREE R VALUE TEST SET COUNT     : 100                          
REMARK   3   ESTIMATED ERROR OF BIN FREE R VALUE : 0.029                        
REMARK   3                                                                      
REMARK   3  NUMBER OF NON-HYDROGEN ATOMS USED IN REFINEMENT.                    
REMARK   3   PROTEIN ATOMS            : 2018                                    
REMARK   3   NUCLEIC ACID ATOMS       : 0                                       
REMARK   3   HETEROGEN ATOMS          : 19                                      
REMARK   3   SOLVENT ATOMS            : 179                                     
REMARK   3                                                                      
REMARK   3  B VALUES.                                                           
REMARK   3   FROM WILSON PLOT           (A**2) : 18.20                          
REMARK   3   MEAN B VALUE      (OVERALL, A**2) : 27.40                          
REMARK   3   OVERALL ANISOTROPIC B VALUE.                                       
REMARK   3    B11 (A**2) : -0.04000                                             
REMARK   3    B22 (A**2) : 0.00000                                              
REMARK   3    B33 (A**2) : 0.00000                                              
REMARK   3    B12 (A**2) : 0.34000                                              
REMARK   3    B13 (A**2) : -0.29000                                             
REMARK   3    B23 (A**2) : 0.00000                                              
REMARK   3                                                                      
REMARK   3  ESTIMATED COORDINATE ERROR.                                         
REMARK   3   ESD FROM LUZZATI PLOT        (A) : 0.21                            
REMARK   3   ESD FROM SIGMAA              (A) : 0.20                            
REMARK   3   LOW RESOLUTION CUTOFF        (A) : 5.00                            
REMARK   3                                                                      
REMARK   3  CROSS-VALIDATED ESTIMATED COORDINATE ERROR.                         
REMARK   3   ESD FROM C-V LUZZATI PLOT    (A) : 0.26                            
REMARK   3   ESD FROM C-V SIGMAA          (A) : 0.25                            
REMARK   3                                                                      
REMARK   3  RMS DEVIATIONS FROM IDEAL VALUES.                                   
REMARK   3   BOND LENGTHS                 (A) : 0.009                           
REMARK   3   BOND ANGLES            (DEGREES) : 1.400                           
REMARK   3   DIHEDRAL ANGLES        (DEGREES) : 21.80                           
REMARK   3   IMPROPER ANGLES        (DEGREES) : 0.860                           
REMARK   3                                                                      
REMARK   3  ISOTROPIC THERMAL MODEL : RESTRAINED                                
REMARK   3                                                                      
REMARK   3  ISOTROPIC THERMAL FACTOR RESTRAINTS.    RMS    SIGMA                
REMARK   3   MAIN-CHAIN BOND              (A**2) : 3.890 ; 1.500                
REMARK   3   MAIN-CHAIN ANGLE             (A**2) : 5.120 ; 2.000                
REMARK   3   SIDE-CHAIN BOND              (A**2) : 6.690 ; 2.000                
REMARK   3   SIDE-CHAIN ANGLE             (A**2) : 9.370 ; 2.500                
REMARK   3                                                                      
REMARK   3  BULK SOLVENT MODELING.                                              
REMARK   3   METHOD USED : FLAT MODEL                                           
REMARK   3   KSOL        : 0.42                                                 
REMARK   3   BSOL        : 48.77                                                
REMARK   3                                                                      
REMARK   3  NCS MODEL : NULL                                                    
REMARK   3                                                                      
REMARK   3  NCS RESTRAINTS.                         RMS   SIGMA/WEIGHT          
REMARK   3   GROUP  1  POSITIONAL            (A) : NULL  ; NULL                 
REMARK   3   GROUP  1  B-FACTOR           (A**2) : NULL  ; NULL                 
REMARK   3                                                                      
REMARK   3  PARAMETER FILE  1  : PROTEIN_REP.PARAM                              
REMARK   3  PARAMETER FILE  2  : NULL                                           
REMARK   3  TOPOLOGY FILE  1   : PROTEIN.TOP                                    
REMARK   3  TOPOLOGY FILE  2   : NULL                                           
REMARK   3                                                                      
REMARK   3  OTHER REFINEMENT REMARKS: THE FIRST THREE N-TERMINAL RESIDUES AND   
REMARK   3  THE LAST TWO C-TERMINAL RESIDUES WERE NOT LOCATED IN THE            
REMARK   3  ELECTRON DENSITY MAP.                                               
REMARK   4                                                                      
REMARK   4 1NNK COMPLIES WITH FORMAT V. 3.30, 13-JUL-11                         
REMARK 100                                                                      
REMARK 100 THIS ENTRY HAS BEEN PROCESSED BY RCSB ON 24-JAN-03.                  
REMARK 100 THE DEPOSITION ID IS D_1000018036.                                   
REMARK 200                                                                      
REMARK 200 EXPERIMENTAL DETAILS                                                 
REMARK 200  EXPERIMENT TYPE                : X-RAY DIFFRACTION                  
REMARK 200  DATE OF DATA COLLECTION        : 14-MAR-01                          
REMARK 200  TEMPERATURE           (KELVIN) : 100                                
REMARK 200  PH                             : 5.5                                
REMARK 200  NUMBER OF CRYSTALS USED        : 1                                  
REMARK 200                                                                      
REMARK 200  SYNCHROTRON              (Y/N) : Y                                  
REMARK 200  RADIATION SOURCE               : MAX II                             
REMARK 200  BEAMLINE                       : I711                               
REMARK 200  X-RAY GENERATOR MODEL          : NULL                               
REMARK 200  MONOCHROMATIC OR LAUE    (M/L) : M                                  
REMARK 200  WAVELENGTH OR RANGE        (A) : 1.08350                            
REMARK 200  MONOCHROMATOR                  : NULL.                              
REMARK 200  OPTICS                         : NULL                               
REMARK 200                                                                      
REMARK 200  DETECTOR TYPE                  : CCD                                
REMARK 200  DETECTOR MANUFACTURER          : MARRESEARCH                        
REMARK 200  INTENSITY-INTEGRATION SOFTWARE : DENZO                              
REMARK 200  DATA SCALING SOFTWARE          : SCALEPACK                          
REMARK 200                                                                      
REMARK 200  NUMBER OF UNIQUE REFLECTIONS   : 23016                              
REMARK 200  RESOLUTION RANGE HIGH      (A) : 1.850                              
REMARK 200  RESOLUTION RANGE LOW       (A) : 20.000                             
REMARK 200  REJECTION CRITERIA  (SIGMA(I)) : 0.000                              
REMARK 200                                                                      
REMARK 200 OVERALL.                                                             
REMARK 200  COMPLETENESS FOR RANGE     (%) : 92.6                               
REMARK 200  DATA REDUNDANCY                : 3.500                              
REMARK 200  R MERGE                    (I) : 0.09900                            
REMARK 200  R SYM                      (I) : NULL                               
REMARK 200  <I/SIGMA(I)> FOR THE DATA SET  : 7.0000                             
REMARK 200                                                                      
REMARK 200 IN THE HIGHEST RESOLUTION SHELL.                                     
REMARK 200  HIGHEST RESOLUTION SHELL, RANGE HIGH (A) : 1.85                     
REMARK 200  HIGHEST RESOLUTION SHELL, RANGE LOW  (A) : 1.92                     
REMARK 200  COMPLETENESS FOR SHELL     (%) : 82.1                               
REMARK 200  DATA REDUNDANCY IN SHELL       : NULL                               
REMARK 200  R MERGE FOR SHELL          (I) : 0.34000                            
REMARK 200  R SYM FOR SHELL            (I) : NULL                               
REMARK 200  <I/SIGMA(I)> FOR SHELL         : 2.000                              
REMARK 200                                                                      
REMARK 200 DIFFRACTION PROTOCOL: SINGLE WAVELENGTH                              
REMARK 200 METHOD USED TO DETERMINE THE STRUCTURE: MOLECULAR REPLACEMENT        
REMARK 200 SOFTWARE USED: AMORE                                                 
REMARK 200 STARTING MODEL: GLUR2:(S)-THIO-ATPA COMPLEX (LUNN ET AL., TO BE      
REMARK 200  PUBLISHED).                                                         
REMARK 200                                                                      
REMARK 200 REMARK: NULL                                                         
REMARK 280                                                                      
REMARK 280 CRYSTAL                                                              
REMARK 280 SOLVENT CONTENT, VS   (%): 49.00                                     
REMARK 280 MATTHEWS COEFFICIENT, VM (ANGSTROMS**3/DA): 2.40                     
REMARK 280                                                                      
REMARK 280 CRYSTALLIZATION CONDITIONS: ZINC ACETATE, CACODYLATE, PEG8000, PH    
REMARK 280  5.5, VAPOR DIFFUSION, HANGING DROP, TEMPERATURE 279K                
REMARK 290                                                                      
REMARK 290 CRYSTALLOGRAPHIC SYMMETRY                                            
REMARK 290 SYMMETRY OPERATORS FOR SPACE GROUP: P 21 21 2                        
REMARK 290                                                                      
REMARK 290      SYMOP   SYMMETRY                                                
REMARK 290     NNNMMM   OPERATOR                                                
REMARK 290       1555   X,Y,Z                                                   
REMARK 290       2555   -X,-Y,Z                                                 
REMARK 290       3555   -X+1/2,Y+1/2,-Z                                         
REMARK 290       4555   X+1/2,-Y+1/2,-Z                                         
REMARK 290                                                                      
REMARK 290     WHERE NNN -> OPERATOR NUMBER                                     
REMARK 290           MMM -> TRANSLATION VECTOR                                  
REMARK 290                                                                      
REMARK 290 CRYSTALLOGRAPHIC SYMMETRY TRANSFORMATIONS                            
REMARK 290 THE FOLLOWING TRANSFORMATIONS OPERATE ON THE ATOM/HETATM             
REMARK 290 RECORDS IN THIS ENTRY TO PRODUCE CRYSTALLOGRAPHICALLY                
REMARK 290 RELATED MOLECULES.                                                   
REMARK 290   SMTRY1   1  1.000000  0.000000  0.000000        0.00000            
REMARK 290   SMTRY2   1  0.000000  1.000000  0.000000        0.00000            
REMARK 290   SMTRY3   1  0.000000  0.000000  1.000000        0.00000            
REMARK 290   SMTRY1   2 -1.000000  0.000000  0.000000        0.00000            
REMARK 290   SMTRY2   2  0.000000 -1.000000  0.000000        0.00000            
REMARK 290   SMTRY3   2  0.000000  0.000000  1.000000        0.00000            
REMARK 290   SMTRY1   3 -1.000000  0.000000  0.000000       27.12900            
REMARK 290   SMTRY2   3  0.000000  1.000000  0.000000       55.61450            
REMARK 290   SMTRY3   3  0.000000  0.000000 -1.000000        0.00000            
REMARK 290   SMTRY1   4  1.000000  0.000000  0.000000       27.12900            
REMARK 290   SMTRY2   4  0.000000 -1.000000  0.000000       55.61450            
REMARK 290   SMTRY3   4  0.000000  0.000000 -1.000000        0.00000            
REMARK 290                                                                      
REMARK 290 REMARK: NULL                                                         
REMARK 300                                                                      
REMARK 300 BIOMOLECULE: 1                                                       
REMARK 300 THIS ENTRY CONTAINS THE CRYSTALLOGRAPHIC                             
REMARK 300 ASYMMETRIC UNIT WHICH CONSISTS OF 1 CHAIN(S).                        
REMARK 300 SEE REMARK 350 FOR INFORMATION ON GENERATING                         
REMARK 300 THE BIOLOGICAL MOLECULE(S). NOTE THAT                                
REMARK 300 COORDINATES FOR ONE DIMER OF THE TETRAMERIC                          
REMARK 300 MULTIMER REPRESENTING THE KNOWN BIOLOGICALLY                         
REMARK 300 SIGNIFICANT OLIGOMERIZATION STATE OF THE                             
REMARK 300 MOLECULE CAN BE GENERATED BY APPLYING BIOMT                          
REMARK 300 TRANSFORMATIONS GIVEN IN REMARK 350.                                 
REMARK 350                                                                      
REMARK 350 COORDINATES FOR A COMPLETE MULTIMER REPRESENTING THE KNOWN           
REMARK 350 BIOLOGICALLY SIGNIFICANT OLIGOMERIZATION STATE OF THE                
REMARK 350 MOLECULE CAN BE GENERATED BY APPLYING BIOMT TRANSFORMATIONS          
REMARK 350 GIVEN BELOW.  BOTH NON-CRYSTALLOGRAPHIC AND                          
REMARK 350 CRYSTALLOGRAPHIC OPERATIONS ARE GIVEN.                               
REMARK 350                                                                      
REMARK 350 BIOMOLECULE: 1                                                       
REMARK 350 AUTHOR DETERMINED BIOLOGICAL UNIT: DIMERIC                           
REMARK 350 SOFTWARE DETERMINED QUATERNARY STRUCTURE: DIMERIC                    
REMARK 350 SOFTWARE USED: PISA,PQS                                              
REMARK 350 TOTAL BURIED SURFACE AREA: 3330 ANGSTROM**2                          
REMARK 350 SURFACE AREA OF THE COMPLEX: 22860 ANGSTROM**2                       
REMARK 350 CHANGE IN SOLVENT FREE ENERGY: -110.0 KCAL/MOL                       
REMARK 350 APPLY THE FOLLOWING TO CHAINS: A                                     
REMARK 350   BIOMT1   1  1.000000  0.000000  0.000000        0.00000            
REMARK 350   BIOMT2   1  0.000000  1.000000  0.000000        0.00000            
REMARK 350   BIOMT3   1  0.000000  0.000000  1.000000        0.00000            
REMARK 350   BIOMT1   2 -1.000000  0.000000  0.000000      108.51600            
REMARK 350   BIOMT2   2  0.000000 -1.000000  0.000000        0.00000            
REMARK 350   BIOMT3   2  0.000000  0.000000  1.000000        0.00000            
REMARK 465                                                                      
REMARK 465 MISSING RESIDUES                                                     
REMARK 465 THE FOLLOWING RESIDUES WERE NOT LOCATED IN THE                       
REMARK 465 EXPERIMENT. (M=MODEL NUMBER; RES=RESIDUE NAME; C=CHAIN               
REMARK 465 IDENTIFIER; SSSEQ=SEQUENCE NUMBER; I=INSERTION CODE.)                
REMARK 465                                                                      
REMARK 465   M RES C SSSEQI                                                     
REMARK 465     GLY A    -2                                                      
REMARK 465     ALA A    -1                                                      
REMARK 465     ASN A     0                                                      
REMARK 465     GLY A   259                                                      
REMARK 465     SER A   260                                                      
REMARK 500                                                                      
REMARK 500 GEOMETRY AND STEREOCHEMISTRY                                         
REMARK 500 SUBTOPIC: TORSION ANGLES                                             
REMARK 500                                                                      
REMARK 500 TORSION ANGLES OUTSIDE THE EXPECTED RAMACHANDRAN REGIONS:            
REMARK 500 (M=MODEL NUMBER; RES=RESIDUE NAME; C=CHAIN IDENTIFIER;               
REMARK 500 SSEQ=SEQUENCE NUMBER; I=INSERTION CODE).                             
REMARK 500                                                                      
REMARK 500 STANDARD TABLE:                                                      
REMARK 500 FORMAT:(10X,I3,1X,A3,1X,A1,I4,A1,4X,F7.2,3X,F7.2)                    
REMARK 500                                                                      
REMARK 500 EXPECTED VALUES: GJ KLEYWEGT AND TA JONES (1996). PHI/PSI-           
REMARK 500 CHOLOGY: RAMACHANDRAN REVISITED. STRUCTURE 4, 1395 - 1400            
REMARK 500                                                                      
REMARK 500  M RES CSSEQI        PSI       PHI                                   
REMARK 500    GLU A 257       14.35   -140.75                                   
REMARK 500                                                                      
REMARK 500 REMARK: NULL                                                         
REMARK 620                                                                      
REMARK 620 METAL COORDINATION                                                   
REMARK 620 (M=MODEL NUMBER; RES=RESIDUE NAME; C=CHAIN IDENTIFIER;               
REMARK 620 SSEQ=SEQUENCE NUMBER; I=INSERTION CODE):                             
REMARK 620                                                                      
REMARK 620 COORDINATION ANGLES FOR:  M RES CSSEQI METAL                         
REMARK 620                              ZN A 451  ZN                            
REMARK 620 N RES CSSEQI ATOM                                                    
REMARK 620 1 GLU A 163   OE1                                                    
REMARK 620 2 GLU A 163   OE2  55.9                                              
REMARK 620 3 GLU A  21   OE2  91.6 145.9                                        
REMARK 620 4 HIS A  20   NE2 105.2  93.4 106.4                                  
REMARK 620 N                    1     2     3                                   
REMARK 620                                                                      
REMARK 620 COORDINATION ANGLES FOR:  M RES CSSEQI METAL                         
REMARK 620                              ZN A 452  ZN                            
REMARK 620 N RES CSSEQI ATOM                                                    
REMARK 620 1 GLU A  39   OE1                                                    
REMARK 620 2 HOH A 595   O   109.2                                              
REMARK 620 3 HIS A  43   NE2 104.6 104.1                                        
REMARK 620 4 GLU A  27   OE2  95.6  98.2 142.7                                  
REMARK 620 5 GLU A  27   OE1 146.9  94.3  91.3  57.2                            
REMARK 620 N                    1     2     3     4                             
REMARK 800                                                                      
REMARK 800 SITE                                                                 
REMARK 800 SITE_IDENTIFIER: AC1                                                 
REMARK 800 EVIDENCE_CODE: SOFTWARE                                              
REMARK 800 SITE_DESCRIPTION: BINDING SITE FOR RESIDUE ZN A 451                  
REMARK 800                                                                      
REMARK 800 SITE_IDENTIFIER: AC2                                                 
REMARK 800 EVIDENCE_CODE: SOFTWARE                                              
REMARK 800 SITE_DESCRIPTION: BINDING SITE FOR RESIDUE ZN A 452                  
REMARK 800                                                                      
REMARK 800 SITE_IDENTIFIER: AC3                                                 
REMARK 800 EVIDENCE_CODE: SOFTWARE                                              
REMARK 800 SITE_DESCRIPTION: BINDING SITE FOR RESIDUE CL A 453                  
REMARK 800                                                                      
REMARK 800 SITE_IDENTIFIER: AC4                                                 
REMARK 800 EVIDENCE_CODE: SOFTWARE                                              
REMARK 800 SITE_DESCRIPTION: BINDING SITE FOR RESIDUE CE2 A 454                 
REMARK 900                                                                      
REMARK 900 RELATED ENTRIES                                                      
REMARK 900 RELATED ID: 1FTJ   RELATED DB: PDB                                   
REMARK 900 CRYSTAL STRUCTURE OF THE GLUR2 LIGAND BINDING CORE (S1S2J) IN        
REMARK 900 COMPLEX WITH GLUTAMATE AT 1.9 RESOLUTION.                            
REMARK 900 RELATED ID: 1FTK   RELATED DB: PDB                                   
REMARK 900 CRYSTAL STRUCTURE OF THE GLUR2 LIGAND BINDING CORE (S1S2I) IN        
REMARK 900 COMPLEX WITH KAINATE AT 1.6 A RESOLUTION.                            
REMARK 900 RELATED ID: 1FTO   RELATED DB: PDB                                   
REMARK 900 CRYSTAL STRUCTURE OF THE GLUR2 LIGAND BINDING CORE (S1S2J) IN THE    
REMARK 900 APO STATE AT 2.0 A RESOLUTION.                                       
REMARK 900 RELATED ID: 1FW0   RELATED DB: PDB                                   
REMARK 900 CRYSTAL STRUCTURE OF THE GLUR2 LIGAND BINDING CORE (S1S2J) IN        
REMARK 900 COMPLEX WITH KAINATE AT 2.0 A RESOLUTION.                            
REMARK 900 RELATED ID: 1FTL   RELATED DB: PDB                                   
REMARK 900 CRYSTAL STRUCTURE OF THE GLUR2 LIGAND BINDING CORE (S1S2J) IN        
REMARK 900 COMPLEX WITH THE ANTAGONIST DNQX AT 1.8 A RESOLUTION.                
REMARK 900 RELATED ID: 1GR2   RELATED DB: PDB                                   
REMARK 900 STRUCTURE OF A GLUTAMATE RECEPTOR LIGAND BINDING CORE (GLUR2)        
REMARK 900 COMPLEXED WITH KAINATE.                                              
REMARK 900 RELATED ID: 1LB8   RELATED DB: PDB                                   
REMARK 900 CRYSTAL STRUCTURE OF THE NON-DESENSITIZING GLUR2 LIGAND BINDING      
REMARK 900 CORE MUTANT (S1S2J-L483Y) IN COMPLEX WITH AMPA AT 2.3 RESOLUTION.    
REMARK 900 RELATED ID: 1LB9   RELATED DB: PDB                                   
REMARK 900 CRYSTAL STRUCTURE OF THE NON-DESENSITIZING GLUR2 LIGAND BINDING      
REMARK 900 CORE MUTANT (S1S2J-L483Y) IN COMPLEX WITH ANTAGONIST DNQX AT 2.3 A   
REMARK 900 RESOLUTION.                                                          
REMARK 900 RELATED ID: 1LBC   RELATED DB: PDB                                   
REMARK 900 CRYSTAL STRUCTURE OF GLUR2 LIGAND BINDING CORE (S1S2J-N775S) IN      
REMARK 900 COMPLEX WITH CYCLOTHIAZIDE (CTZ) AS WELL AS GLUTAMATE AT 1.8 A       
REMARK 900 RESOLUTION.                                                          
REMARK 900 RELATED ID: 1M5E   RELATED DB: PDB                                   
REMARK 900 X-RAY STRUCTURE OF THE GLUR2 LIGAND BINDING CORE (S1S2J) IN COMPLEX  
REMARK 900 WITH ACPA AT 1.46 A RESOLUTION.                                      
REMARK 900 RELATED ID: 1M5C   RELATED DB: PDB                                   
REMARK 900 X-RAY STRUCTURE OF THE GLUR2 LIGAND BINDING CORE (S1S2J) IN COMPLEX  
REMARK 900 WITH BR-HIBO AT 1.65 A RESOLUTION.                                   
REMARK 900 RELATED ID: 1M5B   RELATED DB: PDB                                   
REMARK 900 X-RAY STRUCTURE OF THE GLUR2 LIGAND BINDING CORE (S1S2J) IN COMPLEX  
REMARK 900 WITH 2-ME-TET-AMPA AT 1.85 A RESOLUTION.                             
REMARK 900 RELATED ID: 1M5F   RELATED DB: PDB                                   
REMARK 900 X-RAY STRUCTURE OF THE GLUR2 LIGAND BINDING CORE (S1S2J- Y702F) IN   
REMARK 900 COMPLEX WITH ACPA AT 1.95 A RESOLUTION.                              
REMARK 900 RELATED ID: 1MM7   RELATED DB: PDB                                   
REMARK 900 CRYSTAL STRUCTURE OF THE GLUR2 LIGAND BINDING CORE (S1S2J) IN        
REMARK 900 COMPLEX WITH QUISQUALATE IN A ZINC CRYSTAL FORM AT 1.65 ANGSTROMS    
REMARK 900 RESOLUTION.                                                          
REMARK 900 RELATED ID: 1MM6   RELATED DB: PDB                                   
REMARK 900 CRYSTAL STRUCTURE OF THE GLUR2 LIGAND BINDING CORE (S1S2J) IN        
REMARK 900 COMPLEX WITH QUISQUALATE IN A NON ZINC CRYSTAL FORM AT 2.15          
REMARK 900 ANGSTROMS RESOLUTION.                                                
REMARK 900 RELATED ID: 1LBB   RELATED DB: PDB                                   
REMARK 900 CRYSTAL STRUCTURE OF THE GLUR2 LIGAND BINDING DOMAIN MUTANT (S1S2J-  
REMARK 900 N754D) IN COMPLEX WITH KAINATE AT 2.1 A RESOLUTION.                  
REMARK 900 RELATED ID: 1MY4   RELATED DB: PDB                                   
REMARK 900 CRYSTAL STRUCTURE OF GLUTAMATE RECEPTOR LIGAND-BINDING CORE IN       
REMARK 900 COMPLEX WITH IODO-WILLARDIINE IN THE ZN CRYSTAL FORM.                
REMARK 900 RELATED ID: 1MY3   RELATED DB: PDB                                   
REMARK 900 CRYSTAL STRUCTURE OF GLUTAMATE RECEPTOR LIGAND-BINDING CORE IN       
REMARK 900 COMPLEX WITH BROMO-WILLARDIINE IN THE ZN CRYSTAL FORM.               
REMARK 900 RELATED ID: 1M5D   RELATED DB: PDB                                   
REMARK 900 X-RAY STRUCTURE OF THE GLUR2 LIGAND BINDING CORE (S1S2J- Y702F) IN   
REMARK 900 COMPLEX WITH BR-HIBO AT 1.73 A RESOLUTION.                           
REMARK 900 RELATED ID: 1FTM   RELATED DB: PDB                                   
REMARK 900 CRYSTAL STRUCTURE OF THE GLUR2 LIGAND BINDING CORE (S1S2J) IN        
REMARK 900 COMPLEX WITH AMPA AT 1.7 RESOLUTION.                                 
REMARK 900 RELATED ID: 1NNP   RELATED DB: PDB                                   
REMARK 900 X-RAY STRUCTURE OF THE GLUR2 LIGAND-BINDING CORE (S1S2J) IN COMPLEX  
REMARK 900 WITH (S)-ATPA AT 1.9 A RESOLUTION. CRYSTALLIZATION WITHOUT ZINC      
REMARK 900 IONS.                                                                
REMARK 999                                                                      
REMARK 999 SEQUENCE                                                             
REMARK 999 NATIVE GLUR2 IS A MEMBRANE PROTEIN. THE PROTEIN                      
REMARK 999 CRYSTALLIZED IS THE EXTRACELLULAR LIGAND-BINDING                     
REMARK 999 CORE OF GLUR2. TRANSMEMBRANE REGIONS WERE GENETICALLY                
REMARK 999 REMOVED AND REPLACED WITH A GLY-THR LINKER (RESIDUES                 
REMARK 999 115-116). THEREFORE, THE SEQUENCE MATCHES DISCONTINUOUSLY            
REMARK 999 WITH THE REFERENCE DATABASE (413-527, 653-796). THE TWO              
REMARK 999 FIRST RESIDUES OF THE SEQUENCE (GLY-2, ALA-1) ARE CLONING            
REMARK 999 ARTIFACTS AND WERE NOT LOCATED IN THE ELECTRON DENSITY               
REMARK 999 MAP.                                                                 
DBREF  1NNK A    0   114  UNP    P19491   GRIA2_RAT      413    527             
DBREF  1NNK A  117   260  UNP    P19491   GRIA2_RAT      653    796             
SEQADV 1NNK GLY A   -2  UNP  P19491              CLONING ARTIFACT               
SEQADV 1NNK ALA A   -1  UNP  P19491              CLONING ARTIFACT               
SEQADV 1NNK GLY A  115  UNP  P19491              LINKER                         
SEQADV 1NNK THR A  116  UNP  P19491              LINKER                         
SEQRES   1 A  263  GLY ALA ASN LYS THR VAL VAL VAL THR THR ILE LEU GLU          
SEQRES   2 A  263  SER PRO TYR VAL MET MET LYS LYS ASN HIS GLU MET LEU          
SEQRES   3 A  263  GLU GLY ASN GLU ARG TYR GLU GLY TYR CYS VAL ASP LEU          
SEQRES   4 A  263  ALA ALA GLU ILE ALA LYS HIS CYS GLY PHE LYS TYR LYS          
SEQRES   5 A  263  LEU THR ILE VAL GLY ASP GLY LYS TYR GLY ALA ARG ASP          
SEQRES   6 A  263  ALA ASP THR LYS ILE TRP ASN GLY MET VAL GLY GLU LEU          
SEQRES   7 A  263  VAL TYR GLY LYS ALA ASP ILE ALA ILE ALA PRO LEU THR          
SEQRES   8 A  263  ILE THR LEU VAL ARG GLU GLU VAL ILE ASP PHE SER LYS          
SEQRES   9 A  263  PRO PHE MET SER LEU GLY ILE SER ILE MET ILE LYS LYS          
SEQRES  10 A  263  GLY THR PRO ILE GLU SER ALA GLU ASP LEU SER LYS GLN          
SEQRES  11 A  263  THR GLU ILE ALA TYR GLY THR LEU ASP SER GLY SER THR          
SEQRES  12 A  263  LYS GLU PHE PHE ARG ARG SER LYS ILE ALA VAL PHE ASP          
SEQRES  13 A  263  LYS MET TRP THR TYR MET ARG SER ALA GLU PRO SER VAL          
SEQRES  14 A  263  PHE VAL ARG THR THR ALA GLU GLY VAL ALA ARG VAL ARG          
SEQRES  15 A  263  LYS SER LYS GLY LYS TYR ALA TYR LEU LEU GLU SER THR          
SEQRES  16 A  263  MET ASN GLU TYR ILE GLU GLN ARG LYS PRO CYS ASP THR          
SEQRES  17 A  263  MET LYS VAL GLY GLY ASN LEU ASP SER LYS GLY TYR GLY          
SEQRES  18 A  263  ILE ALA THR PRO LYS GLY SER SER LEU GLY ASN ALA VAL          
SEQRES  19 A  263  ASN LEU ALA VAL LEU LYS LEU ASN GLU GLN GLY LEU LEU          
SEQRES  20 A  263  ASP LYS LEU LYS ASN LYS TRP TRP TYR ASP LYS GLY GLU          
SEQRES  21 A  263  CYS GLY SER                                                  
HET     ZN  A 451       1                                                       
HET     ZN  A 452       1                                                       
HET     CL  A 453       1                                                       
HET    CE2  A 454      16                                                       
HETNAM      ZN ZINC ION                                                         
HETNAM      CL CHLORIDE ION                                                     
HETNAM     CE2 3-(5-TERT-BUTYL-3-OXIDOISOXAZOL-4-YL)-L-ALANINATE                
HETSYN     CE2 (S)-ATPA, (S)-2-AMINO-3-(3-HYDROXY-5-TERT-BUTYL-                 
HETSYN   2 CE2  ISOXAZOL-4-YL)PROPIONIC ACID                                    
FORMUL   2   ZN    2(ZN 2+)                                                     
FORMUL   4   CL    CL 1-                                                        
FORMUL   5  CE2    C10 H15 N2 O4 1-                                             
FORMUL   6  HOH   *179(H2 O)                                                    
HELIX    1   1 ARG A   93  ARG A   93  1                                   1
HELIX    2   2 GLY A  138  LYS A  141  1                                   4
HELIX    3   3 THR A  171  THR A  171  1                                   1
HELIX    4   4 MET A  193  MET A  193  1                                   1
SHEET    1   1 1 LEU A 188  GLU A 190  0
SHEET    2   2 1 TYR A 217  TYR A 217  0
SSBOND   1 CYS A  203    CYS A  258                          1555   1555  2.03  
LINK        ZN    ZN A 451                 OE1 GLU A 163     1555   1555  2.17  
LINK        ZN    ZN A 451                 OE2 GLU A 163     1555   1555  2.48  
LINK        ZN    ZN A 452                 OE1 GLU A  39     1555   1555  2.07  
LINK        ZN    ZN A 452                 O   HOH A 595     1555   1555  2.32  
LINK        ZN    ZN A 452                 NE2 HIS A  43     1555   1555  1.89  
LINK        ZN    ZN A 451                 OE2 GLU A  21     1555   4556  2.04  
LINK        ZN    ZN A 451                 NE2 HIS A  20     1555   4556  2.29  
LINK        ZN    ZN A 452                 OE2 GLU A  27     1555   2655  2.25  
LINK        ZN    ZN A 452                 OE1 GLU A  27     1555   2655  2.37  
CISPEP   1 SER A   11    PRO A   12          0         0.34                     
CISPEP   2 GLU A  163    PRO A  164          0        -0.03                     
CISPEP   3 LYS A  201    PRO A  202          0         0.18                     
SITE     1 AC1  4 HIS A  20  GLU A  21  GLU A 163   CL A 453                    
SITE     1 AC2  4 GLU A  27  GLU A  39  HIS A  43  HOH A 595                    
SITE     1 AC3  2 GLU A 163   ZN A 451                                          
SITE     1 AC4 15 GLU A  10  TYR A  58  PRO A  86  LEU A  87                    
SITE     2 AC4 15 THR A  88  ARG A  93  GLY A 138  SER A 139                    
SITE     3 AC4 15 THR A 140  THR A 171  GLU A 190  MET A 193                    
SITE     4 AC4 15 TYR A 217  HOH A 455  HOH A 466                               
CRYST1   54.258  111.229   46.643  90.00  90.00  90.00 P 21 21 2     4          
ORIGX1      1.000000  0.000000  0.000000        0.00000                         
ORIGX2      0.000000  1.000000  0.000000        0.00000                         
ORIGX3      0.000000  0.000000  1.000000        0.00000                         
SCALE1      0.018430  0.000000  0.000000        0.00000                         
SCALE2      0.000000  0.008990  0.000000        0.00000                         
SCALE3      0.000000  0.000000  0.021439        0.00000                         
ATOM      1  N   GLU A  10      38.493  14.725  24.303  1.00 17.65           N
ATOM      2  CA  GLU A  10      39.415  14.517  23.193  1.00 19.22           C
ATOM      3  C   GLU A  10      38.872  13.359  22.365  1.00 18.70           C
ATOM      4  O   GLU A  10      38.887  12.233  22.824  1.00 18.19           O
ATOM      5  CB  GLU A  10      40.797  14.122  23.721  1.00 21.63           C
ATOM      6  CG  GLU A  10      41.887  14.121  22.664  1.00 29.06           C
ATOM      7  CD  GLU A  10      42.347  15.539  22.352  1.00 45.56           C
ATOM      8  OE1 GLU A  10      43.098  16.113  23.184  1.00 33.19           O
ATOM      9  OE2 GLU A  10      41.936  16.078  21.296  1.00 38.76           O
TER      10      GLU A  10
ATOM     11  N   TYR A  58      46.298  18.424  29.781  1.00  8.86           N
ATOM     12  CA  TYR A  58      46.771  17.107  30.182  1.00 13.31           C
ATOM     13  C   TYR A  58      47.573  17.234  31.445  1.00 12.52           C
ATOM     14  O   TYR A  58      47.327  16.541  32.423  1.00 14.84           O
ATOM     15  CB  TYR A  58      47.590  16.476  29.050  1.00 11.79           C
ATOM     16  CG  TYR A  58      46.686  15.996  27.949  1.00 12.77           C
ATOM     17  CD1 TYR A  58      46.214  16.872  26.966  1.00 14.17           C
ATOM     18  CD2 TYR A  58      46.222  14.685  27.951  1.00 17.02           C
ATOM     19  CE1 TYR A  58      45.293  16.445  26.010  1.00 15.77           C
ATOM     20  CE2 TYR A  58      45.298  14.245  27.009  1.00 21.28           C
ATOM     21  CZ  TYR A  58      44.837  15.125  26.043  1.00 20.54           C
ATOM     22  OH  TYR A  58      43.917  14.666  25.125  1.00 21.49           O
TER      23      TYR A  58
ATOM     24  N   PRO A  86      43.994   9.703  27.349  1.00 16.10           N
ATOM     25  CA  PRO A  86      45.217   9.459  26.588  1.00 17.30           C
ATOM     26  C   PRO A  86      46.342  10.275  27.239  1.00 18.76           C
ATOM     27  O   PRO A  86      46.841  11.267  26.682  1.00 15.63           O
ATOM     28  CB  PRO A  86      44.840   9.931  25.189  1.00 20.55           C
ATOM     29  CG  PRO A  86      43.905  11.078  25.469  1.00 19.02           C
ATOM     30  CD  PRO A  86      43.030  10.497  26.563  1.00 17.10           C
ATOM     31  N   LEU A  87      46.723   9.839  28.436  1.00 16.32           N
ATOM     32  CA  LEU A  87      47.754  10.495  29.228  1.00 12.08           C
ATOM     33  C   LEU A  87      49.027   9.713  29.078  1.00 12.79           C
ATOM     34  O   LEU A  87      49.111   8.520  29.408  1.00 14.26           O
ATOM     35  CB  LEU A  87      47.334  10.551  30.697  1.00 20.76           C
ATOM     36  CG  LEU A  87      48.042  11.498  31.678  1.00 23.16           C
ATOM     37  CD1 LEU A  87      47.973  12.959  31.233  1.00 16.63           C
ATOM     38  CD2 LEU A  87      47.352  11.341  33.032  1.00 21.68           C
ATOM     39  N   THR A  88      50.021  10.408  28.567  1.00  9.63           N
ATOM     40  CA  THR A  88      51.307   9.824  28.280  1.00  9.24           C
ATOM     41  C   THR A  88      52.116   9.596  29.521  1.00  8.66           C
ATOM     42  O   THR A  88      52.202  10.459  30.376  1.00 10.60           O
ATOM     43  CB  THR A  88      52.105  10.738  27.322  1.00 10.87           C
ATOM     44  OG1 THR A  88      51.331  10.946  26.144  1.00 17.65           O
ATOM     45  CG2 THR A  88      53.436  10.102  26.923  1.00 17.61           C
TER      46      THR A  88
ATOM     47  N   ARG A  93      56.018  13.069  35.115  1.00 11.27           N
ATOM     48  CA  ARG A  93      54.725  12.758  35.707  1.00 10.15           C
ATOM     49  C   ARG A  93      54.848  11.577  36.651  1.00 12.32           C
ATOM     50  O   ARG A  93      54.216  11.564  37.689  1.00 12.98           O
ATOM     51  CB  ARG A  93      53.701  12.421  34.639  1.00 10.41           C
ATOM     52  CG  ARG A  93      53.237  13.642  33.882  1.00 15.79           C
ATOM     53  CD  ARG A  93      52.549  13.254  32.616  1.00 14.84           C
ATOM     54  NE  ARG A  93      52.048  14.428  31.925  1.00 13.33           N
ATOM     55  CZ  ARG A  93      51.449  14.404  30.741  1.00 15.21           C
ATOM     56  NH1 ARG A  93      51.286  13.254  30.108  1.00 11.41           N
ATOM     57  NH2 ARG A  93      50.982  15.531  30.206  1.00 14.29           N
TER      58      ARG A  93
ATOM     59  N   THR A 134      52.915  22.291  18.669  1.00 10.20           N
ATOM     60  CA  THR A 134      52.316  21.190  19.344  1.00  8.05           C
ATOM     61  C   THR A 134      51.357  21.747  20.378  1.00 13.12           C
ATOM     62  O   THR A 134      51.127  22.958  20.463  1.00 12.53           O
ATOM     63  CB  THR A 134      53.417  20.323  19.990  1.00 15.75           C
ATOM     64  OG1 THR A 134      52.840  19.121  20.513  1.00 34.48           O
ATOM     65  CG2 THR A 134      54.154  21.107  21.069  1.00 18.32           C
ATOM     66  N   LEU A 135      50.781  20.848  21.149  1.00 15.31           N
ATOM     67  CA  LEU A 135      49.815  21.206  22.181  1.00 15.49           C
ATOM     68  C   LEU A 135      50.470  21.767  23.453  1.00 17.86           C
ATOM     69  O   LEU A 135      51.428  21.189  23.958  1.00 16.52           O
ATOM     70  CB  LEU A 135      49.036  19.948  22.553  1.00 15.16           C
ATOM     71  CG  LEU A 135      47.910  20.115  23.567  1.00 15.84           C
ATOM     72  CD1 LEU A 135      46.744  20.795  22.878  1.00 14.55           C
ATOM     73  CD2 LEU A 135      47.480  18.750  24.091  1.00 19.02           C
TER      74      LEU A 135
ATOM     75  N   SER A 137      50.972  22.471  27.415  1.00 18.64           N
ATOM     76  CA  SER A 137      50.764  21.666  28.619  1.00 18.72           C
ATOM     77  C   SER A 137      50.632  20.180  28.369  1.00 21.37           C
ATOM     78  O   SER A 137      49.957  19.480  29.124  1.00 22.79           O
ATOM     79  CB  SER A 137      49.532  22.127  29.402  1.00 21.46           C
ATOM     80  OG  SER A 137      49.834  23.263  30.183  1.00 37.10           O
ATOM     81  N   GLY A 138      51.277  19.708  27.313  1.00 19.47           N
ATOM     82  CA  GLY A 138      51.223  18.305  26.985  1.00 19.73           C
ATOM     83  C   GLY A 138      52.609  17.692  27.011  1.00 19.38           C
ATOM     84  O   GLY A 138      53.629  18.384  27.068  1.00 16.84           O
ATOM     85  N   SER A 139      52.644  16.373  26.936  1.00 20.94           N
ATOM     86  CA  SER A 139      53.898  15.659  26.973  1.00 17.52           C
ATOM     87  C   SER A 139      54.735  15.893  25.733  1.00 11.73           C
ATOM     88  O   SER A 139      55.934  15.828  25.796  1.00 11.33           O
ATOM     89  CB  SER A 139      53.627  14.171  27.135  1.00 15.11           C
ATOM     90  OG  SER A 139      52.810  13.720  26.070  1.00 19.44           O
ATOM     91  N   THR A 140      54.109  16.156  24.592  1.00 18.26           N
ATOM     92  CA  THR A 140      54.895  16.348  23.372  1.00 18.44           C
ATOM     93  C   THR A 140      55.736  17.604  23.512  1.00 20.83           C
ATOM     94  O   THR A 140      56.925  17.585  23.230  1.00 17.47           O
ATOM     95  CB  THR A 140      53.974  16.412  22.126  1.00 14.44           C
ATOM     96  OG1 THR A 140      53.348  15.132  21.969  1.00 19.97           O
ATOM     97  CG2 THR A 140      54.780  16.716  20.855  1.00 14.86           C
ATOM     98  N   LYS A 141      55.119  18.687  23.977  1.00 17.72           N
ATOM     99  CA  LYS A 141      55.831  19.938  24.182  1.00 20.48           C
ATOM    100  C   LYS A 141      56.936  19.740  25.218  1.00 16.27           C
ATOM    101  O   LYS A 141      58.050  20.200  25.027  1.00 19.92           O
ATOM    102  CB  LYS A 141      54.862  21.038  24.659  1.00 15.94           C
ATOM    103  CG  LYS A 141      55.500  22.417  24.806  1.00 24.10           C
ATOM    104  CD  LYS A 141      54.469  23.457  25.258  1.00 22.79           C
ATOM    105  CE  LYS A 141      55.043  24.863  25.274  1.00 26.86           C
ATOM    106  NZ  LYS A 141      53.991  25.907  25.479  1.00 28.76           N
TER     107      LYS A 141
ATOM    108  N   THR A 171      43.865  19.961  20.857  1.00 17.81           N
ATOM    109  CA  THR A 171      44.176  19.185  19.652  1.00 18.96           C
ATOM    110  C   THR A 171      43.286  19.677  18.519  1.00 16.43           C
ATOM    111  O   THR A 171      43.726  19.796  17.380  1.00 16.90           O
ATOM    112  CB  THR A 171      43.917  17.677  19.874  1.00 23.15           C
ATOM    113  OG1 THR A 171      44.732  17.215  20.956  1.00 26.09           O
ATOM    114  CG2 THR A 171      44.240  16.874  18.610  1.00 25.87           C
TER     115      THR A 171
ATOM    116  N   LEU A 188      52.687  18.609  15.477  1.00  9.53           N
ATOM    117  CA  LEU A 188      53.304  17.470  16.134  1.00  8.79           C
ATOM    118  C   LEU A 188      52.331  16.962  17.186  1.00 14.79           C
ATOM    119  O   LEU A 188      51.916  17.711  18.088  1.00 15.87           O
ATOM    120  CB  LEU A 188      54.593  17.903  16.806  1.00 16.02           C
ATOM    121  CG  LEU A 188      55.767  18.221  15.877  1.00 22.28           C
ATOM    122  CD1 LEU A 188      56.618  19.342  16.436  1.00 24.88           C
ATOM    123  CD2 LEU A 188      56.594  16.946  15.726  1.00 28.88           C
ATOM    124  N   LEU A 189      51.947  15.701  17.071  1.00 14.06           N
ATOM    125  CA  LEU A 189      51.029  15.110  18.055  1.00 11.92           C
ATOM    126  C   LEU A 189      51.236  13.614  18.060  1.00 13.24           C
ATOM    127  O   LEU A 189      51.958  13.075  17.224  1.00 14.25           O
ATOM    128  CB  LEU A 189      49.567  15.416  17.729  1.00 13.47           C
ATOM    129  CG  LEU A 189      48.894  14.676  16.587  1.00 15.81           C
ATOM    130  CD1 LEU A 189      47.424  15.109  16.522  1.00 17.42           C
ATOM    131  CD2 LEU A 189      49.613  14.968  15.283  1.00 16.50           C
ATOM    132  N   GLU A 190      50.558  12.920  18.961  1.00 13.25           N
ATOM    133  CA  GLU A 190      50.759  11.487  19.032  1.00 12.86           C
ATOM    134  C   GLU A 190      50.124  10.758  17.872  1.00 11.17           C
ATOM    135  O   GLU A 190      49.077  11.145  17.374  1.00 11.41           O
ATOM    136  CB  GLU A 190      50.297  11.021  20.401  1.00 17.97           C
ATOM    137  CG  GLU A 190      51.184  11.766  21.417  1.00 30.35           C
ATOM    138  CD  GLU A 190      50.709  11.679  22.824  1.00 33.88           C
ATOM    139  OE1 GLU A 190      49.482  11.556  23.014  1.00 25.31           O
ATOM    140  OE2 GLU A 190      51.569  11.744  23.733  1.00 35.12           O
TER     141      GLU A 190
ATOM    142  N   MET A 193      46.324   9.769  17.568  1.00 17.51           N
ATOM    143  CA  MET A 193      45.425  10.857  17.214  1.00 18.34           C
ATOM    144  C   MET A 193      45.623  11.214  15.737  1.00 14.34           C
ATOM    145  O   MET A 193      44.668  11.466  15.017  1.00 18.22           O
ATOM    146  CB  MET A 193      45.712  12.074  18.076  1.00 14.57           C
ATOM    147  CG  MET A 193      44.740  13.210  17.844  1.00 25.07           C
ATOM    148  SD  MET A 193      43.053  12.602  18.110  1.00 34.50           S
ATOM    149  CE  MET A 193      43.108  12.288  19.894  1.00 31.67           C
TER     150      MET A 193
ATOM    151  N   TYR A 217      50.317   5.213  26.803  1.00 10.43           N
ATOM    152  CA  TYR A 217      49.303   5.864  27.612  1.00 12.31           C
ATOM    153  C   TYR A 217      49.020   4.901  28.746  1.00 20.04           C
ATOM    154  O   TYR A 217      48.888   3.688  28.529  1.00 15.10           O
ATOM    155  CB  TYR A 217      47.969   6.039  26.880  1.00 14.06           C
ATOM    156  CG  TYR A 217      47.982   6.973  25.711  1.00 17.24           C
ATOM    157  CD1 TYR A 217      48.754   8.136  25.731  1.00 14.83           C
ATOM    158  CD2 TYR A 217      47.176   6.719  24.598  1.00 20.46           C
ATOM    159  CE1 TYR A 217      48.727   9.025  24.668  1.00 19.74           C
ATOM    160  CE2 TYR A 217      47.137   7.605  23.530  1.00 24.37           C
ATOM    161  CZ  TYR A 217      47.915   8.752  23.572  1.00 23.34           C
ATOM    162  OH  TYR A 217      47.894   9.630  22.511  1.00 23.94           O
TER     163      TYR A 217
HETATM  180  O   HOH A 455      52.208  18.795  23.809  1.00 20.02           O
HETATM  181  O   HOH A 457      53.846  12.929  23.637  1.00 20.71           O
HETATM  182  O   HOH A 459      43.293  18.791  23.713  1.00 26.29           O
HETATM  183  O   HOH A 466      50.473  18.029  20.282  1.00 27.11           O
HETATM  184  O   HOH A 480      47.390  17.553  20.140  1.00 22.55           O
CONECT  173  172  174  177
CONECT  164  165
CONECT  178  165
CONECT  179  165
CONECT  168  167  169  170
CONECT  174  173  175  176
CONECT  167  166  168  172
CONECT  166  165  167  171
CONECT  172  167  173
CONECT  165  164  166  178  179
CONECT  170  168  171
CONECT  177  173
CONECT  176  174
CONECT  175  174
CONECT  169  168
CONECT  171  166  170
END
