# Supplementary material for: Scaffold repositioning of spiro-acridine derivatives as fungi chitinase inhibitor by target fishing and in vitro studies
Source: Sci Rep. 2023 May 5;13:7320. doi: 10.1038/s41598-023-33279-9 (PMC10163251; doi:10.1038/s41598-023-33279-9)
Supplement: Supplementary file 2 — Supplementary Information 2. [file 41598_2023_33279_MOESM2_ESM.zip › PDBQT_TARGETS_ALL/1o2g_TYS.pdb]

HEADER    BLOOD CLOTTING,HYDROLASE/INHIBITOR      06-MAR-03   1O2G              
TITLE     ELABORATE MANIFOLD OF SHORT HYDROGEN BOND ARRAYS MEDIATING BINDING OF 
TITLE    2 ACTIVE SITE-DIRECTED SERINE PROTEASE INHIBITORS                      
COMPND    MOL_ID: 1;                                                            
COMPND   2 MOLECULE: THROMBIN;                                                  
COMPND   3 CHAIN: L;                                                            
COMPND   4 FRAGMENT: LIGHT CHAIN, RESIDUES 328-363;                             
COMPND   5 SYNONYM: COAGULATION FACTOR II;                                      
COMPND   6 EC: 3.4.21.5;                                                        
COMPND   7 MOL_ID: 2;                                                           
COMPND   8 MOLECULE: THROMBIN;                                                  
COMPND   9 CHAIN: H;                                                            
COMPND  10 FRAGMENT: HEAVY CHAIN, RESIDUES 364-620;                             
COMPND  11 SYNONYM: COAGULATION FACTOR II;                                      
COMPND  12 EC: 3.4.21.5;                                                        
COMPND  13 MOL_ID: 3;                                                           
COMPND  14 MOLECULE: ACETYL HIRUDIN;                                            
COMPND  15 CHAIN: I;                                                            
COMPND  16 ENGINEERED: YES                                                      
SOURCE    MOL_ID: 1;                                                            
SOURCE   2 ORGANISM_SCIENTIFIC: HOMO SAPIENS;                                   
SOURCE   3 ORGANISM_COMMON: HUMAN;                                              
SOURCE   4 ORGANISM_TAXID: 9606;                                                
SOURCE   5 MOL_ID: 2;                                                           
SOURCE   6 ORGANISM_SCIENTIFIC: HOMO SAPIENS;                                   
SOURCE   7 ORGANISM_COMMON: HUMAN;                                              
SOURCE   8 ORGANISM_TAXID: 9606;                                                
SOURCE   9 MOL_ID: 3;                                                           
SOURCE  10 SYNTHETIC: YES;                                                      
SOURCE  11 ORGANISM_SCIENTIFIC: HIRUDO MEDICINALIS;                             
SOURCE  12 ORGANISM_TAXID: 6421                                                 
KEYWDS    SERINE PROTEASE, SHORT HYDROGEN BOND, INHIBITION MECHANISM, SHIFT OF  
KEYWDS   2 PKA, TRYPSIN, THROMBIN, UROKINASE, FACTOR XA, BLOOD CLOTTING,        
KEYWDS   3 HYDROLASE, HYDROLASE-HYDROLASE INHIBITOR COMPLEX, BLOOD CLOTTING,    
KEYWDS   4 HYDROLASE-INHIBITOR COMPLEX                                          
EXPDTA    X-RAY DIFFRACTION                                                     
AUTHOR    B.A.KATZ,K.ELROD,E.VERNER,R.L.MACKMAN,C.LUONG,W.SHRADER,M.SENDZIK,    
AUTHOR   2 J.R.SPENCER,P.A.SPRENGELER,A.KOLESNIKOV,W.F.TAI,H.HUI,               
AUTHOR   3 G.BREITENBUCHER,D.ALLEN,J.JANC                                       
REVDAT   3   13-JUL-11 1O2G    1       VERSN                                    
REVDAT   2   24-FEB-09 1O2G    1       VERSN                                    
REVDAT   1   13-MAY-03 1O2G    0                                                
JRNL        AUTH   B.A.KATZ,K.ELROD,E.VERNER,R.L.MACKMAN,C.LUONG,W.D.SHRADER,   
JRNL        AUTH 2 M.SENDZIK,J.R.SPENCER,P.A.SPRENGELER,A.KOLESNIKOV,           
JRNL        AUTH 3 V.W.-F.TAI,H.C.HUI,J.G.BREITENBUCHER,D.ALLEN,J.W.JANC        
JRNL        TITL   ELABORATE MANIFOLD OF SHORT HYDROGEN BOND ARRAYS MEDIATING   
JRNL        TITL 2 BINDING OF ACTIVE SITE-DIRECTED SERINE PROTEASE INHIBITORS   
JRNL        REF    J.MOL.BIOL.                   V. 329    93 2003              
JRNL        REFN                   ISSN 0022-2836                               
JRNL        PMID   12742021                                                     
JRNL        DOI    10.1016/S0022-2836(03)00399-1                                
REMARK   2                                                                      
REMARK   2 RESOLUTION.    1.58 ANGSTROMS.                                       
REMARK   3                                                                      
REMARK   3 REFINEMENT.                                                          
REMARK   3   PROGRAM     : X-PLOR 3.851                                         
REMARK   3   AUTHORS     : BRUNGER                                              
REMARK   3                                                                      
REMARK   3  DATA USED IN REFINEMENT.                                            
REMARK   3   RESOLUTION RANGE HIGH (ANGSTROMS) : 1.58                           
REMARK   3   RESOLUTION RANGE LOW  (ANGSTROMS) : 7.00                           
REMARK   3   DATA CUTOFF            (SIGMA(F)) : 0.700                          
REMARK   3   DATA CUTOFF HIGH         (ABS(F)) : NULL                           
REMARK   3   DATA CUTOFF LOW          (ABS(F)) : NULL                           
REMARK   3   COMPLETENESS (WORKING+TEST)   (%) : 87.3                           
REMARK   3   NUMBER OF REFLECTIONS             : 42749                          
REMARK   3                                                                      
REMARK   3  FIT TO DATA USED IN REFINEMENT.                                     
REMARK   3   CROSS-VALIDATION METHOD          : THROUGHOUT                      
REMARK   3   FREE R VALUE TEST SET SELECTION  : NULL                            
REMARK   3   R VALUE            (WORKING SET) : 0.219                           
REMARK   3   FREE R VALUE                     : 0.250                           
REMARK   3   FREE R VALUE TEST SET SIZE   (%) : 10.000                          
REMARK   3   FREE R VALUE TEST SET COUNT      : 4349                            
REMARK   3   ESTIMATED ERROR OF FREE R VALUE  : NULL                            
REMARK   3                                                                      
REMARK   3  FIT IN THE HIGHEST RESOLUTION BIN.                                  
REMARK   3   TOTAL NUMBER OF BINS USED           : NULL                         
REMARK   3   BIN RESOLUTION RANGE HIGH       (A) : NULL                         
REMARK   3   BIN RESOLUTION RANGE LOW        (A) : NULL                         
REMARK   3   BIN COMPLETENESS (WORKING+TEST) (%) : NULL                         
REMARK   3   REFLECTIONS IN BIN    (WORKING SET) : NULL                         
REMARK   3   BIN R VALUE           (WORKING SET) : NULL                         
REMARK   3   BIN FREE R VALUE                    : NULL                         
REMARK   3   BIN FREE R VALUE TEST SET SIZE  (%) : NULL                         
REMARK   3   BIN FREE R VALUE TEST SET COUNT     : NULL                         
REMARK   3   ESTIMATED ERROR OF BIN FREE R VALUE : NULL                         
REMARK   3                                                                      
REMARK   3  NUMBER OF NON-HYDROGEN ATOMS USED IN REFINEMENT.                    
REMARK   3   PROTEIN ATOMS            : 2423                                    
REMARK   3   NUCLEIC ACID ATOMS       : 0                                       
REMARK   3   HETEROGEN ATOMS          : 26                                      
REMARK   3   SOLVENT ATOMS            : 308                                     
REMARK   3                                                                      
REMARK   3  B VALUES.                                                           
REMARK   3   FROM WILSON PLOT           (A**2) : NULL                           
REMARK   3   MEAN B VALUE      (OVERALL, A**2) : NULL                           
REMARK   3   OVERALL ANISOTROPIC B VALUE.                                       
REMARK   3    B11 (A**2) : NULL                                                 
REMARK   3    B22 (A**2) : NULL                                                 
REMARK   3    B33 (A**2) : NULL                                                 
REMARK   3    B12 (A**2) : NULL                                                 
REMARK   3    B13 (A**2) : NULL                                                 
REMARK   3    B23 (A**2) : NULL                                                 
REMARK   3                                                                      
REMARK   3  ESTIMATED COORDINATE ERROR.                                         
REMARK   3   ESD FROM LUZZATI PLOT        (A) : NULL                            
REMARK   3   ESD FROM SIGMAA              (A) : NULL                            
REMARK   3   LOW RESOLUTION CUTOFF        (A) : NULL                            
REMARK   3                                                                      
REMARK   3  CROSS-VALIDATED ESTIMATED COORDINATE ERROR.                         
REMARK   3   ESD FROM C-V LUZZATI PLOT    (A) : NULL                            
REMARK   3   ESD FROM C-V SIGMAA          (A) : NULL                            
REMARK   3                                                                      
REMARK   3  RMS DEVIATIONS FROM IDEAL VALUES.                                   
REMARK   3   BOND LENGTHS                 (A) : 0.018                           
REMARK   3   BOND ANGLES            (DEGREES) : 3.70                            
REMARK   3   DIHEDRAL ANGLES        (DEGREES) : NULL                            
REMARK   3   IMPROPER ANGLES        (DEGREES) : NULL                            
REMARK   3                                                                      
REMARK   3  ISOTROPIC THERMAL MODEL : NULL                                      
REMARK   3                                                                      
REMARK   3  ISOTROPIC THERMAL FACTOR RESTRAINTS.    RMS    SIGMA                
REMARK   3   MAIN-CHAIN BOND              (A**2) : NULL  ; NULL                 
REMARK   3   MAIN-CHAIN ANGLE             (A**2) : NULL  ; NULL                 
REMARK   3   SIDE-CHAIN BOND              (A**2) : NULL  ; NULL                 
REMARK   3   SIDE-CHAIN ANGLE             (A**2) : NULL  ; NULL                 
REMARK   3                                                                      
REMARK   3  NCS MODEL : NULL                                                    
REMARK   3                                                                      
REMARK   3  NCS RESTRAINTS.                         RMS   SIGMA/WEIGHT          
REMARK   3   GROUP  1  POSITIONAL            (A) : NULL  ; NULL                 
REMARK   3   GROUP  1  B-FACTOR           (A**2) : NULL  ; NULL                 
REMARK   3                                                                      
REMARK   3  PARAMETER FILE  1  : NULL                                           
REMARK   3  TOPOLOGY FILE  1   : NULL                                           
REMARK   3                                                                      
REMARK   3  OTHER REFINEMENT REMARKS:                                           
REMARK   3  MET_H84, LEU_H130, VAL_H157, PRO_H166, AND ILE_H174 WERE            
REMARK   3  SIMULTANEOUSLY REFINED IN TWO CONFORMATIONS.                        
REMARK   3  NO DENSITY WAS OBSERVED FOR THR147, TRP148, THR149, ALA149A,        
REMARK   3  ASN149B, VAL149C,                                                   
REMARK   3  GLY149D, AND LYS149E IN THE AUTOLYSIS LOOP, AND THESE RESIDUES ARE  
REMARK   3  NOT                                                                 
REMARK   3  INCLUDED IN THE MODEL. IN THE NON-ACTIVE SITE PEPTIDE               
REMARK   3  INHIBITOR (ACETYLHIRUDIN) THE TYROSINE HYDROXYL IS SULFONATED.      
REMARK   3                                                                      
REMARK   3  HOH477, OGSER195 AND O6' OF THE INHIBITOR MAKE A 3-CENTERED SHORT   
REMARK   3  HYDROGEN BOND ARRAY.                                                
REMARK   3                                                                      
REMARK   3  DISORDERED WATERS INCLUDE:                                          
REMARK   3  HOH395 IS CLOSE TO A SYMMETRY RELATED EQUIVALENT OF ITSELF.         
REMARK   3  HOH396 IS CLOSE TO A SYMMETRY RELATED EQUIVALENT OF ITSELF.         
REMARK   3  HOH397 IS CLOSE TO A SYMMETRY RELATED EQUIVALENT OF ITSELF.         
REMARK   3                                                                      
REMARK   3  HIS_H57 IS DOUBLY PROTONATED.                                       
REMARK   3  HIS_H91 AND HIS_H119 ARE MONOPROTONATED ON THE EPSILON NITROGEN     
REMARK   4                                                                      
REMARK   4 1O2G COMPLIES WITH FORMAT V. 3.30, 13-JUL-11                         
REMARK 100                                                                      
REMARK 100 THIS ENTRY HAS BEEN PROCESSED BY RCSB ON 17-MAR-03.                  
REMARK 100 THE RCSB ID CODE IS RCSB001720.                                      
REMARK 200                                                                      
REMARK 200 EXPERIMENTAL DETAILS                                                 
REMARK 200  EXPERIMENT TYPE                : X-RAY DIFFRACTION                  
REMARK 200  DATE OF DATA COLLECTION        : 04-JUN-02                          
REMARK 200  TEMPERATURE           (KELVIN) : 285                                
REMARK 200  PH                             : 6.50                               
REMARK 200  NUMBER OF CRYSTALS USED        : 1                                  
REMARK 200                                                                      
REMARK 200  SYNCHROTRON              (Y/N) : N                                  
REMARK 200  RADIATION SOURCE               : ROTATING ANODE                     
REMARK 200  BEAMLINE                       : NULL                               
REMARK 200  X-RAY GENERATOR MODEL          : RIGAKU RUH3R                       
REMARK 200  MONOCHROMATIC OR LAUE    (M/L) : M                                  
REMARK 200  WAVELENGTH OR RANGE        (A) : 1.5418                             
REMARK 200  MONOCHROMATOR                  : NULL                               
REMARK 200  OPTICS                         : NULL                               
REMARK 200                                                                      
REMARK 200  DETECTOR TYPE                  : IMAGE PLATE                        
REMARK 200  DETECTOR MANUFACTURER          : RIGAKU RAXIS IV++                  
REMARK 200  INTENSITY-INTEGRATION SOFTWARE : CRYSTALCLEAR (MSC/RIGAKU)          
REMARK 200  DATA SCALING SOFTWARE          : CRYSTALCLEAR (MSC/RIGAKU)          
REMARK 200                                                                      
REMARK 200  NUMBER OF UNIQUE REFLECTIONS   : 45048                              
REMARK 200  RESOLUTION RANGE HIGH      (A) : 1.580                              
REMARK 200  RESOLUTION RANGE LOW       (A) : 32.190                             
REMARK 200  REJECTION CRITERIA  (SIGMA(I)) : 0.000                              
REMARK 200                                                                      
REMARK 200 OVERALL.                                                             
REMARK 200  COMPLETENESS FOR RANGE     (%) : 90.9                               
REMARK 200  DATA REDUNDANCY                : 2.000                              
REMARK 200  R MERGE                    (I) : 0.04600                            
REMARK 200  R SYM                      (I) : NULL                               
REMARK 200  <I/SIGMA(I)> FOR THE DATA SET  : 9.6000                             
REMARK 200                                                                      
REMARK 200 IN THE HIGHEST RESOLUTION SHELL.                                     
REMARK 200  HIGHEST RESOLUTION SHELL, RANGE HIGH (A) : 1.58                     
REMARK 200  HIGHEST RESOLUTION SHELL, RANGE LOW  (A) : 1.65                     
REMARK 200  COMPLETENESS FOR SHELL     (%) : NULL                               
REMARK 200  DATA REDUNDANCY IN SHELL       : NULL                               
REMARK 200  R MERGE FOR SHELL          (I) : 0.36000                            
REMARK 200  R SYM FOR SHELL            (I) : NULL                               
REMARK 200  <I/SIGMA(I)> FOR SHELL         : 1.200                              
REMARK 200                                                                      
REMARK 200 DIFFRACTION PROTOCOL: SINGLE WAVELENGTH                              
REMARK 200 METHOD USED TO DETERMINE THE STRUCTURE: FOURIER SYNTHESIS            
REMARK 200 SOFTWARE USED: QUANTA                                                
REMARK 200 STARTING MODEL: NULL                                                 
REMARK 200                                                                      
REMARK 200 REMARK: NULL                                                         
REMARK 280                                                                      
REMARK 280 CRYSTAL                                                              
REMARK 280 SOLVENT CONTENT, VS   (%): 52.60                                     
REMARK 280 MATTHEWS COEFFICIENT, VM (ANGSTROMS**3/DA): 2.59                     
REMARK 280                                                                      
REMARK 280 CRYSTALLIZATION CONDITIONS: 2-PROPANOL, PEG 4000, PH 6.5, VAPOR      
REMARK 280  DIFFUSION AT 298 K, PH 6.50                                         
REMARK 290                                                                      
REMARK 290 CRYSTALLOGRAPHIC SYMMETRY                                            
REMARK 290 SYMMETRY OPERATORS FOR SPACE GROUP: C 1 2 1                          
REMARK 290                                                                      
REMARK 290      SYMOP   SYMMETRY                                                
REMARK 290     NNNMMM   OPERATOR                                                
REMARK 290       1555   X,Y,Z                                                   
REMARK 290       2555   -X,Y,-Z                                                 
REMARK 290       3555   X+1/2,Y+1/2,Z                                           
REMARK 290       4555   -X+1/2,Y+1/2,-Z                                         
REMARK 290                                                                      
REMARK 290     WHERE NNN -> OPERATOR NUMBER                                     
REMARK 290           MMM -> TRANSLATION VECTOR                                  
REMARK 290                                                                      
REMARK 290 CRYSTALLOGRAPHIC SYMMETRY TRANSFORMATIONS                            
REMARK 290 THE FOLLOWING TRANSFORMATIONS OPERATE ON THE ATOM/HETATM             
REMARK 290 RECORDS IN THIS ENTRY TO PRODUCE CRYSTALLOGRAPHICALLY                
REMARK 290 RELATED MOLECULES.                                                   
REMARK 290   SMTRY1   1  1.000000  0.000000  0.000000        0.00000            
REMARK 290   SMTRY2   1  0.000000  1.000000  0.000000        0.00000            
REMARK 290   SMTRY3   1  0.000000  0.000000  1.000000        0.00000            
REMARK 290   SMTRY1   2 -1.000000  0.000000  0.000000        0.00000            
REMARK 290   SMTRY2   2  0.000000  1.000000  0.000000        0.00000            
REMARK 290   SMTRY3   2  0.000000  0.000000 -1.000000        0.00000            
REMARK 290   SMTRY1   3  1.000000  0.000000  0.000000       35.68000            
REMARK 290   SMTRY2   3  0.000000  1.000000  0.000000       36.03000            
REMARK 290   SMTRY3   3  0.000000  0.000000  1.000000        0.00000            
REMARK 290   SMTRY1   4 -1.000000  0.000000  0.000000       35.68000            
REMARK 290   SMTRY2   4  0.000000  1.000000  0.000000       36.03000            
REMARK 290   SMTRY3   4  0.000000  0.000000 -1.000000        0.00000            
REMARK 290                                                                      
REMARK 290 REMARK: NULL                                                         
REMARK 300                                                                      
REMARK 300 BIOMOLECULE: 1                                                       
REMARK 300 SEE REMARK 350 FOR THE AUTHOR PROVIDED AND/OR PROGRAM                
REMARK 300 GENERATED ASSEMBLY INFORMATION FOR THE STRUCTURE IN                  
REMARK 300 THIS ENTRY. THE REMARK MAY ALSO PROVIDE INFORMATION ON               
REMARK 300 BURIED SURFACE AREA.                                                 
REMARK 350                                                                      
REMARK 350 COORDINATES FOR A COMPLETE MULTIMER REPRESENTING THE KNOWN           
REMARK 350 BIOLOGICALLY SIGNIFICANT OLIGOMERIZATION STATE OF THE                
REMARK 350 MOLECULE CAN BE GENERATED BY APPLYING BIOMT TRANSFORMATIONS          
REMARK 350 GIVEN BELOW.  BOTH NON-CRYSTALLOGRAPHIC AND                          
REMARK 350 CRYSTALLOGRAPHIC OPERATIONS ARE GIVEN.                               
REMARK 350                                                                      
REMARK 350 BIOMOLECULE: 1                                                       
REMARK 350 AUTHOR DETERMINED BIOLOGICAL UNIT: TRIMERIC                          
REMARK 350 APPLY THE FOLLOWING TO CHAINS: L, H, I                               
REMARK 350   BIOMT1   1  1.000000  0.000000  0.000000        0.00000            
REMARK 350   BIOMT2   1  0.000000  1.000000  0.000000        0.00000            
REMARK 350   BIOMT3   1  0.000000  0.000000  1.000000        0.00000            
REMARK 465                                                                      
REMARK 465 MISSING RESIDUES                                                     
REMARK 465 THE FOLLOWING RESIDUES WERE NOT LOCATED IN THE                       
REMARK 465 EXPERIMENT. (M=MODEL NUMBER; RES=RESIDUE NAME; C=CHAIN               
REMARK 465 IDENTIFIER; SSSEQ=SEQUENCE NUMBER; I=INSERTION CODE.)                
REMARK 465                                                                      
REMARK 465   M RES C SSSEQI                                                     
REMARK 465     THR H   146A                                                     
REMARK 465     TRP H   146B                                                     
REMARK 465     THR H   146C                                                     
REMARK 465     ALA H   146D                                                     
REMARK 465     ASN H   146E                                                     
REMARK 465     VAL H   146F                                                     
REMARK 465     GLY H   146G                                                     
REMARK 465     LYS H   146H                                                     
REMARK 500                                                                      
REMARK 500 GEOMETRY AND STEREOCHEMISTRY                                         
REMARK 500 SUBTOPIC: CLOSE CONTACTS IN SAME ASYMMETRIC UNIT                     
REMARK 500                                                                      
REMARK 500 THE FOLLOWING ATOMS ARE IN CLOSE CONTACT.                            
REMARK 500                                                                      
REMARK 500  ATM1  RES C  SSEQI   ATM2  RES C  SSEQI           DISTANCE          
REMARK 500   H2   HOH H   554     H2   HOH H   582              1.11            
REMARK 500   HG   SER H   195     O6'  696 H   410              1.18            
REMARK 500   H    ASP H   222     H2   HOH H   599              1.21            
REMARK 500   HA3  GLY L     1D    H1   HOH L  1347              1.24            
REMARK 500   HG   SER H   195     HN3  696 H   410              1.28            
REMARK 500   H2   HOH H   504     H2   HOH H   505              1.33            
REMARK 500   HE2  LYS H   169     H2   HOH H   612              1.38            
REMARK 500   H2   HOH H   646     H1   HOH H   649              1.40            
REMARK 500   OG   SER H   195     HN3  696 H   410              1.40            
REMARK 500   H1   HOH H   444     O    HOH H   484              1.45            
REMARK 500   O    LEU H    64     H2   HOH H   448              1.49            
REMARK 500   O    HOH H   574     H2   HOH H   591              1.51            
REMARK 500  HH21  ARG H   175     H2   HOH H   481              1.51            
REMARK 500   H1   HOH L   557     O    HOH L   877              1.51            
REMARK 500   O6'  696 H   410     H1   HOH H   474              1.52            
REMARK 500   OG   SER H   195     H2   HOH H   474              1.52            
REMARK 500   OG1  THR H    74     H1   HOH H   482              1.53            
REMARK 500   O    HOH H   483     H2   HOH H   486              1.53            
REMARK 500   H1   HOH L  1206     O    HOH L  1211              1.54            
REMARK 500   O    HOH H   524     H1   HOH H   573              1.55            
REMARK 500   HN3  696 H   410     H2   HOH H   474              1.55            
REMARK 500  HD13  LEU H   130     H2   HOH H   420              1.55            
REMARK 500   H2   HOH L   452     H1   HOH L  1012              1.55            
REMARK 500   O    VAL H   121     H2   HOH H   449              1.56            
REMARK 500   O    PHE H   204A    H2   HOH H   542              1.57            
REMARK 500   O    HOH H   488     H2   HOH H   507              1.57            
REMARK 500   H1   HOH H   629     H1   HOH L   703              1.58            
REMARK 500   O    HOH L   746     H1   HOH L   747              1.58            
REMARK 500   OG   SER H   195     O6'  696 H   410              2.14            
REMARK 500                                                                      
REMARK 500 REMARK: NULL                                                         
REMARK 500                                                                      
REMARK 500 GEOMETRY AND STEREOCHEMISTRY                                         
REMARK 500 SUBTOPIC: CLOSE CONTACTS                                             
REMARK 500                                                                      
REMARK 500 THE FOLLOWING ATOMS THAT ARE RELATED BY CRYSTALLOGRAPHIC             
REMARK 500 SYMMETRY ARE IN CLOSE CONTACT.  AN ATOM LOCATED WITHIN 0.15          
REMARK 500 ANGSTROMS OF A SYMMETRY RELATED ATOM IS ASSUMED TO BE ON A           
REMARK 500 SPECIAL POSITION AND IS, THEREFORE, LISTED IN REMARK 375             
REMARK 500 INSTEAD OF REMARK 500.  ATOMS WITH NON-BLANK ALTERNATE               
REMARK 500 LOCATION INDICATORS ARE NOT INCLUDED IN THE CALCULATIONS.            
REMARK 500                                                                      
REMARK 500 DISTANCE CUTOFF:                                                     
REMARK 500 2.2 ANGSTROMS FOR CONTACTS NOT INVOLVING HYDROGEN ATOMS              
REMARK 500 1.6 ANGSTROMS FOR CONTACTS INVOLVING HYDROGEN ATOMS                  
REMARK 500                                                                      
REMARK 500  ATM1  RES C  SSEQI   ATM2  RES C  SSEQI  SSYMOP   DISTANCE          
REMARK 500   HE   ARG H    77A    H2   HOH H   451     2555     1.35            
REMARK 500   O    THR H   172     H1   HOH H   542     4546     1.48            
REMARK 500   H1   HOH L   800     H1   HOH L   802     2556     1.58            
REMARK 500                                                                      
REMARK 500 REMARK: NULL                                                         
REMARK 500                                                                      
REMARK 500 GEOMETRY AND STEREOCHEMISTRY                                         
REMARK 500 SUBTOPIC: COVALENT BOND LENGTHS                                      
REMARK 500                                                                      
REMARK 500 THE STEREOCHEMICAL PARAMETERS OF THE FOLLOWING RESIDUES              
REMARK 500 HAVE VALUES WHICH DEVIATE FROM EXPECTED VALUES BY MORE               
REMARK 500 THAN 6*RMSD (M=MODEL NUMBER; RES=RESIDUE NAME; C=CHAIN               
REMARK 500 IDENTIFIER; SSEQ=SEQUENCE NUMBER; I=INSERTION CODE).                 
REMARK 500                                                                      
REMARK 500 STANDARD TABLE:                                                      
REMARK 500 FORMAT: (10X,I3,1X,2(A3,1X,A1,I4,A1,1X,A4,3X),1X,F6.3)               
REMARK 500                                                                      
REMARK 500 EXPECTED VALUES PROTEIN: ENGH AND HUBER, 1999                        
REMARK 500 EXPECTED VALUES NUCLEIC ACID: CLOWNEY ET AL 1996                     
REMARK 500                                                                      
REMARK 500  M RES CSSEQI ATM1   RES CSSEQI ATM2   DEVIATION                     
REMARK 500    SER H  48   CA    SER H  48   CB      0.093                       
REMARK 500    HIS H  91   NE2   HIS H  91   CD2    -0.080                       
REMARK 500                                                                      
REMARK 500 REMARK: NULL                                                         
REMARK 500                                                                      
REMARK 500 GEOMETRY AND STEREOCHEMISTRY                                         
REMARK 500 SUBTOPIC: COVALENT BOND ANGLES                                       
REMARK 500                                                                      
REMARK 500 THE STEREOCHEMICAL PARAMETERS OF THE FOLLOWING RESIDUES              
REMARK 500 HAVE VALUES WHICH DEVIATE FROM EXPECTED VALUES BY MORE               
REMARK 500 THAN 6*RMSD (M=MODEL NUMBER; RES=RESIDUE NAME; C=CHAIN               
REMARK 500 IDENTIFIER; SSEQ=SEQUENCE NUMBER; I=INSERTION CODE).                 
REMARK 500                                                                      
REMARK 500 STANDARD TABLE:                                                      
REMARK 500 FORMAT: (10X,I3,1X,A3,1X,A1,I4,A1,3(1X,A4,2X),12X,F5.1)              
REMARK 500                                                                      
REMARK 500 EXPECTED VALUES PROTEIN: ENGH AND HUBER, 1999                        
REMARK 500 EXPECTED VALUES NUCLEIC ACID: CLOWNEY ET AL 1996                     
REMARK 500                                                                      
REMARK 500  M RES CSSEQI ATM1   ATM2   ATM3                                     
REMARK 500    SER L   1E  N   -  CA  -  C   ANGL. DEV. = -35.0 DEGREES          
REMARK 500    GLY L   1D  N   -  CA  -  C   ANGL. DEV. =  17.7 DEGREES          
REMARK 500    ARG H  50   NE  -  CZ  -  NH2 ANGL. DEV. =  -3.2 DEGREES          
REMARK 500    ARG H  73   NE  -  CZ  -  NH2 ANGL. DEV. =  -4.0 DEGREES          
REMARK 500    ARG H  77A  NE  -  CZ  -  NH2 ANGL. DEV. =  -3.4 DEGREES          
REMARK 500    ARG H  97   NE  -  CZ  -  NH2 ANGL. DEV. =  -3.3 DEGREES          
REMARK 500    TYR H 134   CB  -  CG  -  CD2 ANGL. DEV. =  -4.1 DEGREES          
REMARK 500    ARG H 165   NE  -  CZ  -  NH2 ANGL. DEV. =  -3.5 DEGREES          
REMARK 500    ARG H 173   NE  -  CZ  -  NH2 ANGL. DEV. =  -4.2 DEGREES          
REMARK 500    CYS H 182   CA  -  CB  -  SG  ANGL. DEV. =   7.5 DEGREES          
REMARK 500    ARG H 187   NE  -  CZ  -  NH1 ANGL. DEV. =  -4.1 DEGREES          
REMARK 500    PHE H 199   N   -  CA  -  C   ANGL. DEV. = -16.4 DEGREES          
REMARK 500    ARG H 206   NE  -  CZ  -  NH2 ANGL. DEV. =  -4.6 DEGREES          
REMARK 500                                                                      
REMARK 500 REMARK: NULL                                                         
REMARK 500                                                                      
REMARK 500 GEOMETRY AND STEREOCHEMISTRY                                         
REMARK 500 SUBTOPIC: TORSION ANGLES                                             
REMARK 500                                                                      
REMARK 500 TORSION ANGLES OUTSIDE THE EXPECTED RAMACHANDRAN REGIONS:            
REMARK 500 (M=MODEL NUMBER; RES=RESIDUE NAME; C=CHAIN IDENTIFIER;               
REMARK 500 SSEQ=SEQUENCE NUMBER; I=INSERTION CODE).                             
REMARK 500                                                                      
REMARK 500 STANDARD TABLE:                                                      
REMARK 500 FORMAT:(10X,I3,1X,A3,1X,A1,I4,A1,4X,F7.2,3X,F7.2)                    
REMARK 500                                                                      
REMARK 500 EXPECTED VALUES: GJ KLEYWEGT AND TA JONES (1996). PHI/PSI-           
REMARK 500 CHOLOGY: RAMACHANDRAN REVISITED. STRUCTURE 4, 1395 - 1400            
REMARK 500                                                                      
REMARK 500  M RES CSSEQI        PSI       PHI                                   
REMARK 500    PHE L   1G    -151.69   -123.09                                   
REMARK 500    SER L   1E     -80.38     88.69                                   
REMARK 500    ALA L   1B     -59.50    127.40                                   
REMARK 500    PHE L   7      -87.17   -130.46                                   
REMARK 500    ILE L  14K      30.62     37.15                                   
REMARK 500    ASP L  14L     160.27     81.48                                   
REMARK 500    TYR H  60A      77.70   -152.41                                   
REMARK 500    ASN H  62       -8.80    -52.18                                   
REMARK 500    HIS H  71      -57.47   -134.93                                   
REMARK 500    ASN H  78       -1.17     73.39                                   
REMARK 500    GLU I  61      -36.53    -36.85                                   
REMARK 500    LEU I  64      -61.29   -108.14                                   
REMARK 500                                                                      
REMARK 500 REMARK: NULL                                                         
REMARK 500                                                                      
REMARK 500 GEOMETRY AND STEREOCHEMISTRY                                         
REMARK 500 SUBTOPIC: PLANAR GROUPS                                              
REMARK 500                                                                      
REMARK 500 PLANAR GROUPS IN THE FOLLOWING RESIDUES HAVE A TOTAL                 
REMARK 500 RMS DISTANCE OF ALL ATOMS FROM THE BEST-FIT PLANE                    
REMARK 500 BY MORE THAN AN EXPECTED VALUE OF 6*RMSD, WITH AN                    
REMARK 500 RMSD 0.02 ANGSTROMS, OR AT LEAST ONE ATOM HAS                        
REMARK 500 AN RMSD GREATER THAN THIS VALUE                                      
REMARK 500 (M=MODEL NUMBER; RES=RESIDUE NAME; C=CHAIN IDENTIFIER;               
REMARK 500 SSEQ=SEQUENCE NUMBER; I=INSERTION CODE).                             
REMARK 500                                                                      
REMARK 500  M RES CSSEQI        RMS     TYPE                                    
REMARK 500    ARG L  14D        0.09    SIDE CHAIN                              
REMARK 500    ARG L  15         0.16    SIDE CHAIN                              
REMARK 500    ARG H  50         0.10    SIDE CHAIN                              
REMARK 500    ARG H  67         0.12    SIDE CHAIN                              
REMARK 500    ARG H 101         0.10    SIDE CHAIN                              
REMARK 500    ARG H 126         0.08    SIDE CHAIN                              
REMARK 500    ARG H 173         0.14    SIDE CHAIN                              
REMARK 500    ARG H 187         0.20    SIDE CHAIN                              
REMARK 500    ARG H 233         0.19    SIDE CHAIN                              
REMARK 500                                                                      
REMARK 500 REMARK: NULL                                                         
REMARK 500                                                                      
REMARK 500 GEOMETRY AND STEREOCHEMISTRY                                         
REMARK 500 SUBTOPIC: CHIRAL CENTERS                                             
REMARK 500                                                                      
REMARK 500 UNEXPECTED CONFIGURATION OF THE FOLLOWING CHIRAL                     
REMARK 500 CENTER(S) USING IMPROPER CA--C--CB--N CHIRALITY                      
REMARK 500 FOR AMINO ACIDS AND C1'--O4'--N1(N9)--C2' FOR                        
REMARK 500 NUCLEIC ACIDS OR EQUIVALENT ANGLE                                    
REMARK 500 M=MODEL NUMBER; RES=RESIDUE NAME; C=CHAIN                            
REMARK 500 IDENTIFIER; SSEQ=SEQUENCE NUMBER; I=INSERTION CODE                   
REMARK 500                                                                      
REMARK 500 STANDARD TABLE:                                                      
REMARK 500 FORMAT: (10X,I3,1X,A3,1X,A1,I4,A1,6X,F5.1,6X,A1,10X,A1,3X,A16)       
REMARK 500                                                                      
REMARK 500  M RES CSSEQI    IMPROPER   EXPECTED   FOUND DETAILS                 
REMARK 500    SER L   1E       51.7      L          L   OUTSIDE RANGE           
REMARK 500                                                                      
REMARK 500 REMARK: NULL                                                         
REMARK 525                                                                      
REMARK 525 SOLVENT                                                              
REMARK 525                                                                      
REMARK 525 THE SOLVENT MOLECULES HAVE CHAIN IDENTIFIERS THAT                    
REMARK 525 INDICATE THE POLYMER CHAIN WITH WHICH THEY ARE MOST                  
REMARK 525 CLOSELY ASSOCIATED. THE REMARK LISTS ALL THE SOLVENT                 
REMARK 525 MOLECULES WHICH ARE MORE THAN 5A AWAY FROM THE                       
REMARK 525 NEAREST POLYMER CHAIN (M = MODEL NUMBER;                             
REMARK 525 RES=RESIDUE NAME; C=CHAIN IDENTIFIER; SSEQ=SEQUENCE                  
REMARK 525 NUMBER; I=INSERTION CODE):                                           
REMARK 525                                                                      
REMARK 525  M RES CSSEQI                                                        
REMARK 525    HOH H 475        DISTANCE =  5.63 ANGSTROMS                       
REMARK 525    HOH H 523        DISTANCE =  5.23 ANGSTROMS                       
REMARK 525    HOH H 533        DISTANCE =  5.15 ANGSTROMS                       
REMARK 525    HOH H 550        DISTANCE =  6.86 ANGSTROMS                       
REMARK 525    HOH H 551        DISTANCE =  5.05 ANGSTROMS                       
REMARK 525    HOH H 561        DISTANCE =  6.72 ANGSTROMS                       
REMARK 525    HOH H 575        DISTANCE =  5.77 ANGSTROMS                       
REMARK 525    HOH H 576        DISTANCE =  6.26 ANGSTROMS                       
REMARK 525    HOH H 579        DISTANCE =  6.01 ANGSTROMS                       
REMARK 525    HOH H 585        DISTANCE =  5.54 ANGSTROMS                       
REMARK 525    HOH H 586        DISTANCE = 11.76 ANGSTROMS                       
REMARK 525    HOH H 588        DISTANCE =  8.97 ANGSTROMS                       
REMARK 525    HOH H 590        DISTANCE = 10.08 ANGSTROMS                       
REMARK 525    HOH H 591        DISTANCE =  5.60 ANGSTROMS                       
REMARK 525    HOH H 592        DISTANCE =  6.13 ANGSTROMS                       
REMARK 525    HOH H 597        DISTANCE =  5.78 ANGSTROMS                       
REMARK 525    HOH H 602        DISTANCE =  5.43 ANGSTROMS                       
REMARK 525    HOH H 607        DISTANCE =  7.39 ANGSTROMS                       
REMARK 525    HOH H 613        DISTANCE =  5.90 ANGSTROMS                       
REMARK 525    HOH H 616        DISTANCE =  6.90 ANGSTROMS                       
REMARK 525    HOH H 625        DISTANCE =  5.90 ANGSTROMS                       
REMARK 525    HOH H 626        DISTANCE =  5.06 ANGSTROMS                       
REMARK 525    HOH H 629        DISTANCE =  5.33 ANGSTROMS                       
REMARK 525    HOH H 630        DISTANCE =  7.02 ANGSTROMS                       
REMARK 525    HOH H 639        DISTANCE =  5.24 ANGSTROMS                       
REMARK 525    HOH H 641        DISTANCE =  5.52 ANGSTROMS                       
REMARK 525    HOH H 643        DISTANCE =  6.48 ANGSTROMS                       
REMARK 525    HOH H 653        DISTANCE =  5.15 ANGSTROMS                       
REMARK 525    HOH H 656        DISTANCE =  7.90 ANGSTROMS                       
REMARK 525    HOH H 659        DISTANCE =  5.33 ANGSTROMS                       
REMARK 525    HOH H 660        DISTANCE =  7.79 ANGSTROMS                       
REMARK 525    HOH I 879        DISTANCE =  5.51 ANGSTROMS                       
REMARK 525    HOH I1388        DISTANCE =  9.16 ANGSTROMS                       
REMARK 525    HOH L 569        DISTANCE =  5.40 ANGSTROMS                       
REMARK 525    HOH L 697        DISTANCE =  6.29 ANGSTROMS                       
REMARK 525    HOH L 703        DISTANCE =  6.30 ANGSTROMS                       
REMARK 525    HOH L 731        DISTANCE =  6.92 ANGSTROMS                       
REMARK 525    HOH L 743        DISTANCE =  6.36 ANGSTROMS                       
REMARK 525    HOH L 764        DISTANCE =  5.79 ANGSTROMS                       
REMARK 525    HOH L 834        DISTANCE =  5.23 ANGSTROMS                       
REMARK 525    HOH L 864        DISTANCE =  6.99 ANGSTROMS                       
REMARK 525    HOH L 873        DISTANCE =  9.95 ANGSTROMS                       
REMARK 525    HOH L1008        DISTANCE =  5.80 ANGSTROMS                       
REMARK 525    HOH L1205        DISTANCE =  5.07 ANGSTROMS                       
REMARK 525    HOH L1216        DISTANCE =  7.38 ANGSTROMS                       
REMARK 620                                                                      
REMARK 620 METAL COORDINATION                                                   
REMARK 620 (M=MODEL NUMBER; RES=RESIDUE NAME; C=CHAIN IDENTIFIER;               
REMARK 620 SSEQ=SEQUENCE NUMBER; I=INSERTION CODE):                             
REMARK 620                                                                      
REMARK 620 COORDINATION ANGLES FOR:  M RES CSSEQI METAL                         
REMARK 620                              NA H 409  NA                            
REMARK 620 N RES CSSEQI ATOM                                                    
REMARK 620 1 ARG H 221A  O                                                      
REMARK 620 2 LYS H 224   O    99.5                                              
REMARK 620 3 HOH H 452   O    97.4 163.0                                        
REMARK 620 4 HOH H 454   O    93.2  80.4 100.7                                  
REMARK 620 5 HOH H 431   O    93.9  95.1  81.6 172.2                            
REMARK 620 6 HOH H 428   O   171.3  74.0  89.0  91.4  81.2                      
REMARK 620 N                    1     2     3     4     5                       
REMARK 800                                                                      
REMARK 800 SITE                                                                 
REMARK 800 SITE_IDENTIFIER: AC1                                                 
REMARK 800 EVIDENCE_CODE: SOFTWARE                                              
REMARK 800 SITE_DESCRIPTION: BINDING SITE FOR RESIDUE NA H 409                  
REMARK 800                                                                      
REMARK 800 SITE_IDENTIFIER: AC2                                                 
REMARK 800 EVIDENCE_CODE: SOFTWARE                                              
REMARK 800 SITE_DESCRIPTION: BINDING SITE FOR RESIDUE 696 H 410                 
REMARK 800                                                                      
REMARK 800 SITE_IDENTIFIER: AC3                                                 
REMARK 800 EVIDENCE_CODE: SOFTWARE                                              
REMARK 800 SITE_DESCRIPTION: BINDING SITE FOR CHAIN I OF ACETYL HIRUDIN         
REMARK 900                                                                      
REMARK 900 RELATED ENTRIES                                                      
REMARK 900 RELATED ID: 1C5N   RELATED DB: PDB                                   
REMARK 900 THE SAME PROTEIN COMPLEXED WITH A DIFFERENT INHIBITOR                
DBREF  1O2G L    1H   15  UNP    P00734   THRB_HUMAN     328    363             
DBREF  1O2G H   16   247  UNP    P00734   THRB_HUMAN     364    622             
DBREF  1O2G I   55    65  UNP    P28504   HIR2_HIRME      55     65             
SEQRES   1 L   36  THR PHE GLY SER GLY GLU ALA ASP CYS GLY LEU ARG PRO          
SEQRES   2 L   36  LEU PHE GLU LYS LYS SER LEU GLU ASP LYS THR GLU ARG          
SEQRES   3 L   36  GLU LEU LEU GLU SER TYR ILE ASP GLY ARG                      
SEQRES   1 H  259  ILE VAL GLU GLY SER ASP ALA GLU ILE GLY MET SER PRO          
SEQRES   2 H  259  TRP GLN VAL MET LEU PHE ARG LYS SER PRO GLN GLU LEU          
SEQRES   3 H  259  LEU CYS GLY ALA SER LEU ILE SER ASP ARG TRP VAL LEU          
SEQRES   4 H  259  THR ALA ALA HIS CYS LEU LEU TYR PRO PRO TRP ASP LYS          
SEQRES   5 H  259  ASN PHE THR GLU ASN ASP LEU LEU VAL ARG ILE GLY LYS          
SEQRES   6 H  259  HIS SER ARG THR ARG TYR GLU ARG ASN ILE GLU LYS ILE          
SEQRES   7 H  259  SER MET LEU GLU LYS ILE TYR ILE HIS PRO ARG TYR ASN          
SEQRES   8 H  259  TRP ARG GLU ASN LEU ASP ARG ASP ILE ALA LEU MET LYS          
SEQRES   9 H  259  LEU LYS LYS PRO VAL ALA PHE SER ASP TYR ILE HIS PRO          
SEQRES  10 H  259  VAL CYS LEU PRO ASP ARG GLU THR ALA ALA SER LEU LEU          
SEQRES  11 H  259  GLN ALA GLY TYR LYS GLY ARG VAL THR GLY TRP GLY ASN          
SEQRES  12 H  259  LEU LYS GLU THR TRP THR ALA ASN VAL GLY LYS GLY GLN          
SEQRES  13 H  259  PRO SER VAL LEU GLN VAL VAL ASN LEU PRO ILE VAL GLU          
SEQRES  14 H  259  ARG PRO VAL CYS LYS ASP SER THR ARG ILE ARG ILE THR          
SEQRES  15 H  259  ASP ASN MET PHE CYS ALA GLY TYR LYS PRO ASP GLU GLY          
SEQRES  16 H  259  LYS ARG GLY ASP ALA CYS GLU GLY ASP SER GLY GLY PRO          
SEQRES  17 H  259  PHE VAL MET LYS SER PRO PHE ASN ASN ARG TRP TYR GLN          
SEQRES  18 H  259  MET GLY ILE VAL SER TRP GLY GLU GLY CYS ASP ARG ASP          
SEQRES  19 H  259  GLY LYS TYR GLY PHE TYR THR HIS VAL PHE ARG LEU LYS          
SEQRES  20 H  259  LYS TRP ILE GLN LYS VAL ILE ASP GLN PHE GLY GLU              
SEQRES   1 I   11  ASP PHE GLU GLU ILE PRO GLU GLU TYS LEU GLN                  
MODRES 1O2G TYS I   63  TYR  O-SULFO-L-TYROSINE                                 
HET    TYS  I  63      24                                                       
HET     NA  H 409       1                                                       
HET    696  H 410      42                                                       
HETNAM     TYS O-SULFO-L-TYROSINE                                               
HETNAM      NA SODIUM ION                                                       
HETNAM     696 3-{5-[AMINO(IMINIO)METHYL]-1H-INDOL-2-YL}-1,1'-                  
HETNAM   2 696  BIPHENYL-2-OLATE                                                
HETSYN     696 CRA_8696                                                         
FORMUL   3  TYS    C9 H11 N O6 S                                                
FORMUL   4   NA    NA 1+                                                        
FORMUL   5  696    C21 H17 N3 O                                                 
FORMUL   6  HOH   *308(H2 O)                                                    
HELIX    1   1 PRO I   60  LEU I   64  1                                   5
SHEET    1   1 1 LEU H  65  LEU H  65  0
SHEET    2   2 1 LYS H  81  SER H  83  0
SSBOND   1 CYS L    1    CYS H  122                          1555   1555  2.02  
SSBOND   2 CYS H   42    CYS H   58                          1555   1555  2.03  
SSBOND   3 CYS H  168    CYS H  182                          1555   1555  2.01  
SSBOND   4 CYS H  191    CYS H  220                          1555   1555  2.02  
LINK         C   GLU I  62                 N   TYS I  63     1555   1555  1.31  
LINK         C   TYS I  63                 N   LEU I  64     1555   1555  1.29  
LINK         O   ARG H 221A               NA    NA H 409     1555   1555  2.36  
LINK         O   LYS H 224                NA    NA H 409     1555   1555  2.48  
LINK        NA    NA H 409                 O   HOH H 452     1555   1555  2.55  
LINK        NA    NA H 409                 O   HOH H 454     1555   1555  2.58  
LINK        NA    NA H 409                 O   HOH H 431     1555   1555  2.65  
LINK        NA    NA H 409                 O   HOH H 428     1555   1555  2.63  
CISPEP   1 SER H   36A   PRO H   37          0       -16.89                     
SITE     1 AC1  6 ARG H 221A LYS H 224  HOH H 428  HOH H 431                    
SITE     2 AC1  6 HOH H 452  HOH H 454                                          
SITE     1 AC2 14 CYS H  42  HIS H  57  CYS H  58  TRP H  60D                   
SITE     2 AC2 14 ASP H 189  ALA H 190  GLU H 192  SER H 195                    
SITE     3 AC2 14 VAL H 213  TRP H 215  GLY H 219  GLY H 226                    
SITE     4 AC2 14 HOH H 474  HOH H 535                                          
SITE     1 AC3 15 PHE H  34  LYS H  36  GLN H  38  LEU H  65                    
SITE     2 AC3 15 ARG H  67  ARG H  73  THR H  74  ARG H  75                    
SITE     3 AC3 15 TYR H  76  LYS H  81  ILE H  82  HOH H 470                    
SITE     4 AC3 15 HOH H 472  HOH I 499  HOH I 535                               
CRYST1   71.360   72.060   72.960  90.00 101.77  90.00 C 1 2 1       4          
ORIGX1      1.000000  0.000000  0.000000        0.00000                         
ORIGX2      0.000000  1.000000  0.000000        0.00000                         
ORIGX3      0.000000  0.000000  1.000000        0.00000                         
SCALE1      0.014013  0.000000  0.002920        0.00000                         
SCALE2      0.000000  0.013877  0.000000        0.00000                         
SCALE3      0.000000  0.000000  0.014001        0.00000                         
ATOM      1  N   LYS H  36      18.197  -6.595   2.131  1.00 35.26           N
ATOM      2  CA  LYS H  36      18.004  -6.473   0.653  1.00 36.16           C
ATOM      3  C   LYS H  36      17.871  -7.851  -0.008  1.00 37.52           C
ATOM      4  O   LYS H  36      16.944  -8.036  -0.763  1.00 42.51           O
ATOM      5  CB  LYS H  36      19.184  -5.775   0.009  1.00 34.03           C
ATOM      6  CG  LYS H  36      19.314  -4.312   0.478  1.00 32.22           C
ATOM      7  CD  LYS H  36      20.640  -3.764  -0.128  1.00 33.84           C
ATOM      8  CE  LYS H  36      20.812  -2.260   0.141  1.00 36.22           C
ATOM      9  NZ  LYS H  36      22.093  -1.762  -0.449  1.00 37.26           N
ATOM     10  H   LYS H  36      19.074  -6.488   2.549  1.00 36.34           H
ATOM     11  HA  LYS H  36      17.090  -5.922   0.475  1.00 35.55           H
ATOM     12  HB2 LYS H  36      20.084  -6.334   0.208  1.00 34.92           H
ATOM     13  HB3 LYS H  36      19.012  -5.786  -1.058  1.00 36.29           H
ATOM     14  HG2 LYS H  36      18.468  -3.737   0.125  1.00 32.75           H
ATOM     15  HG3 LYS H  36      19.338  -4.258   1.558  1.00 33.47           H
ATOM     16  HD2 LYS H  36      21.494  -4.269   0.299  1.00 34.63           H
ATOM     17  HD3 LYS H  36      20.661  -3.916  -1.199  1.00 35.03           H
ATOM     18  HE2 LYS H  36      20.006  -1.703  -0.318  1.00 37.82           H
ATOM     19  HE3 LYS H  36      20.829  -2.056   1.203  1.00 36.91           H
ATOM     20  HZ1 LYS H  36      22.593  -2.550  -0.908  1.00 36.31           H
ATOM     21  HZ2 LYS H  36      22.689  -1.352   0.299  1.00 36.57           H
ATOM     22  HZ3 LYS H  36      21.879  -1.026  -1.154  1.00 36.74           H
TER      23      LYS H  36
ATOM     24  N   LEU H  65      18.599  -1.849   4.582  1.00 23.56           N
ATOM     25  CA  LEU H  65      17.679  -0.769   4.213  1.00 29.16           C
ATOM     26  C   LEU H  65      16.843  -0.474   5.494  1.00 26.83           C
ATOM     27  O   LEU H  65      16.518  -1.377   6.247  1.00 22.95           O
ATOM     28  CB  LEU H  65      16.794  -1.290   3.069  1.00 32.42           C
ATOM     29  CG  LEU H  65      16.890  -0.445   1.776  1.00 35.52           C
ATOM     30  CD1 LEU H  65      18.344  -0.067   1.405  1.00 36.31           C
ATOM     31  CD2 LEU H  65      16.291  -1.303   0.646  1.00 32.91           C
ATOM     32  H   LEU H  65      18.210  -2.607   5.072  1.00 24.73           H
ATOM     33  HA  LEU H  65      18.258   0.109   3.969  1.00 28.63           H
ATOM     34  HB2 LEU H  65      17.051  -2.321   2.866  1.00 32.42           H
ATOM     35  HB3 LEU H  65      15.766  -1.278   3.409  1.00 31.70           H
ATOM     36  HG  LEU H  65      16.314   0.462   1.902  1.00 34.85           H
ATOM     37 HD11 LEU H  65      18.948  -0.954   1.328  1.00 36.15           H
ATOM     38 HD12 LEU H  65      18.793   0.578   2.145  1.00 36.83           H
ATOM     39 HD13 LEU H  65      18.367   0.461   0.460  1.00 35.76           H
ATOM     40 HD21 LEU H  65      15.258  -1.539   0.862  1.00 31.92           H
ATOM     41 HD22 LEU H  65      16.838  -2.227   0.530  1.00 33.42           H
ATOM     42 HD23 LEU H  65      16.328  -0.767  -0.295  1.00 33.21           H
TER      43      LEU H  65
ATOM     44  N   TYR H  76       4.672  -2.064   0.204  1.00 25.97           N
ATOM     45  CA  TYR H  76       5.518  -0.865   0.033  1.00 27.53           C
ATOM     46  C   TYR H  76       4.404   0.206   0.021  1.00 28.68           C
ATOM     47  O   TYR H  76       3.615   0.340  -0.904  1.00 28.36           O
ATOM     48  CB  TYR H  76       6.293  -0.986  -1.292  1.00 28.38           C
ATOM     49  CG  TYR H  76       6.963   0.361  -1.582  1.00 28.67           C
ATOM     50  CD1 TYR H  76       8.020   0.838  -0.838  1.00 30.30           C
ATOM     51  CD2 TYR H  76       6.455   1.123  -2.610  1.00 32.14           C
ATOM     52  CE1 TYR H  76       8.561   2.074  -1.118  1.00 30.17           C
ATOM     53  CE2 TYR H  76       6.989   2.352  -2.894  1.00 30.92           C
ATOM     54  CZ  TYR H  76       8.036   2.825  -2.150  1.00 31.87           C
ATOM     55  OH  TYR H  76       8.538   4.064  -2.467  1.00 32.79           O
ATOM     56  H   TYR H  76       4.361  -2.543  -0.584  1.00 27.54           H
ATOM     57  HA  TYR H  76       6.172  -0.751   0.884  1.00 29.19           H
ATOM     58  HB2 TYR H  76       7.051  -1.754  -1.217  1.00 28.77           H
ATOM     59  HB3 TYR H  76       5.625  -1.238  -2.100  1.00 28.73           H
ATOM     60  HD1 TYR H  76       8.428   0.244  -0.032  1.00 30.43           H
ATOM     61  HD2 TYR H  76       5.628   0.755  -3.201  1.00 31.51           H
ATOM     62  HE1 TYR H  76       9.389   2.455  -0.537  1.00 30.22           H
ATOM     63  HE2 TYR H  76       6.587   2.945  -3.699  1.00 29.21           H
ATOM     64  HH  TYR H  76       8.861   4.461  -1.649  1.00 33.78           H
TER      65      TYR H  76
ATOM     66  N   GLU H  80       5.681   5.737   3.324  1.00 22.87           N
ATOM     67  CA  GLU H  80       7.001   5.385   3.936  1.00 21.68           C
ATOM     68  C   GLU H  80       8.193   5.900   3.172  1.00 23.17           C
ATOM     69  O   GLU H  80       8.063   6.199   1.998  1.00 29.64           O
ATOM     70  CB  GLU H  80       7.119   3.821   4.061  1.00 21.20           C
ATOM     71  CG  GLU H  80       7.413   3.134   2.706  1.00 20.31           C
ATOM     72  CD  GLU H  80       7.714   1.642   2.866  1.00 18.64           C
ATOM     73  OE1 GLU H  80       6.780   0.852   2.906  1.00 18.39           O
ATOM     74  OE2 GLU H  80       8.901   1.404   2.943  1.00 20.26           O
ATOM     75  H   GLU H  80       5.207   5.151   2.700  1.00 24.15           H
ATOM     76  HA  GLU H  80       7.029   5.819   4.925  1.00 23.02           H
ATOM     77  HB2 GLU H  80       7.940   3.604   4.729  1.00 21.41           H
ATOM     78  HB3 GLU H  80       6.208   3.434   4.496  1.00 20.23           H
ATOM     79  HG2 GLU H  80       6.545   3.238   2.066  1.00 20.37           H
ATOM     80  HG3 GLU H  80       8.250   3.605   2.206  1.00 20.44           H
ATOM     81  N   LYS H  81       9.312   5.990   3.831  1.00 21.91           N
ATOM     82  CA  LYS H  81      10.580   6.459   3.221  1.00 27.80           C
ATOM     83  C   LYS H  81      11.558   5.284   3.475  1.00 29.94           C
ATOM     84  O   LYS H  81      11.508   4.635   4.504  1.00 26.78           O
ATOM     85  CB  LYS H  81      11.092   7.774   3.908  1.00 34.69           C
ATOM     86  CG  LYS H  81      10.738   8.996   2.985  1.00 43.10           C
ATOM     87  CD  LYS H  81       9.178   9.108   2.786  1.00 47.86           C
ATOM     88  CE  LYS H  81       8.783   9.982   1.562  1.00 50.52           C
ATOM     89  NZ  LYS H  81       7.335   9.761   1.216  1.00 51.31           N
ATOM     90  H   LYS H  81       9.324   5.732   4.777  1.00 23.68           H
ATOM     91  HA  LYS H  81      10.431   6.579   2.157  1.00 30.43           H
ATOM     92  HB2 LYS H  81      10.645   7.885   4.886  1.00 35.68           H
ATOM     93  HB3 LYS H  81      12.168   7.721   4.036  1.00 35.38           H
ATOM     94  HG2 LYS H  81      11.115   9.904   3.442  1.00 44.12           H
ATOM     95  HG3 LYS H  81      11.228   8.871   2.028  1.00 43.14           H
ATOM     96  HD2 LYS H  81       8.740   8.151   2.623  1.00 46.62           H
ATOM     97  HD3 LYS H  81       8.723   9.525   3.674  1.00 47.78           H
ATOM     98  HE2 LYS H  81       8.929  11.030   1.779  1.00 49.86           H
ATOM     99  HE3 LYS H  81       9.380   9.711   0.701  1.00 50.33           H
ATOM    100  HZ1 LYS H  81       6.916   9.062   1.862  1.00 49.51           H
ATOM    101  HZ2 LYS H  81       7.269   9.405   0.240  1.00 49.87           H
ATOM    102  HZ3 LYS H  81       6.813  10.657   1.289  1.00 51.54           H
ATOM    103  N   ILE H  82      12.419   5.052   2.535  1.00 28.21           N
ATOM    104  CA  ILE H  82      13.403   3.958   2.618  1.00 24.76           C
ATOM    105  C   ILE H  82      14.705   4.686   2.583  1.00 27.14           C
ATOM    106  O   ILE H  82      14.897   5.486   1.687  1.00 29.93           O
ATOM    107  CB  ILE H  82      13.142   3.041   1.392  1.00 26.46           C
ATOM    108  CG1 ILE H  82      11.671   2.493   1.547  1.00 29.05           C
ATOM    109  CG2 ILE H  82      14.170   1.911   1.309  1.00 29.17           C
ATOM    110  CD1 ILE H  82      11.387   1.180   0.750  1.00 30.02           C
ATOM    111  H   ILE H  82      12.446   5.621   1.738  1.00 29.33           H
ATOM    112  HA  ILE H  82      13.292   3.447   3.559  1.00 24.94           H
ATOM    113  HB  ILE H  82      13.233   3.637   0.496  1.00 25.97           H
ATOM    114 HG12 ILE H  82      11.463   2.318   2.596  1.00 29.14           H
ATOM    115 HG13 ILE H  82      10.988   3.263   1.219  1.00 28.78           H
ATOM    116 HG21 ILE H  82      14.148   1.305   2.201  1.00 27.79           H
ATOM    117 HG22 ILE H  82      15.156   2.338   1.204  1.00 27.50           H
ATOM    118 HG23 ILE H  82      13.978   1.288   0.447  1.00 28.09           H
ATOM    119 HD11 ILE H  82      12.039   0.386   1.082  1.00 29.61           H
ATOM    120 HD12 ILE H  82      11.542   1.336  -0.307  1.00 30.61           H
ATOM    121 HD13 ILE H  82      10.368   0.863   0.914  1.00 29.82           H
ATOM    122  N   SER H  83      15.566   4.425   3.518  1.00 27.44           N
ATOM    123  CA  SER H  83      16.878   5.128   3.523  1.00 26.29           C
ATOM    124  C   SER H  83      17.960   4.080   3.540  1.00 24.85           C
ATOM    125  O   SER H  83      17.750   2.919   3.861  1.00 23.21           O
ATOM    126  CB  SER H  83      17.065   6.018   4.784  1.00 28.22           C
ATOM    127  OG  SER H  83      15.928   6.869   4.901  1.00 30.80           O
ATOM    128  H   SER H  83      15.354   3.771   4.214  1.00 27.31           H
ATOM    129  HA  SER H  83      16.972   5.714   2.621  1.00 26.70           H
ATOM    130  HB2 SER H  83      17.135   5.406   5.673  1.00 28.75           H
ATOM    131  HB3 SER H  83      17.969   6.605   4.688  1.00 28.72           H
ATOM    132  HG  SER H  83      16.221   7.771   4.935  1.00 31.71           H
ATOM    133  N   MET H  84      19.107   4.552   3.195  1.00 30.57           N
ATOM    134  CA  MET H  84      20.294   3.673   3.151  1.00 36.72           C
ATOM    135  C   MET H  84      21.140   4.133   4.325  1.00 34.87           C
ATOM    136  O   MET H  84      20.925   5.224   4.837  1.00 31.89           O
ATOM    137  CB  MET H  84      21.075   3.863   1.835  1.00 40.20           C
ATOM    138  CG  MET H  84      20.225   3.406   0.627  1.00 44.07           C
ATOM    139  SD  MET H  84      21.154   3.447  -0.929  1.00 50.73           S
ATOM    140  CE AMET H  84      21.875   1.780  -0.887  0.26 47.24           C
ATOM    141  CE BMET H  84      21.258   5.242  -1.138  0.31 46.37           C
ATOM    142  H   MET H  84      19.197   5.503   2.965  1.00 30.87           H
ATOM    143  HA  MET H  84      19.997   2.641   3.304  1.00 35.85           H
ATOM    144  HB2 MET H  84      21.373   4.896   1.716  1.00 39.39           H
ATOM    145  HB3 MET H  84      21.977   3.268   1.867  1.00 40.75           H
ATOM    146  HG2 MET H  84      19.875   2.393   0.790  1.00 44.04           H
ATOM    147  HG3 MET H  84      19.346   4.029   0.518  1.00 44.81           H
ATOM    148  HE1AMET H  84      21.673   1.295   0.058  0.26 45.88           H
ATOM    149  HE1BMET H  84      20.734   5.746  -0.337  0.31 46.06           H
ATOM    150  HE2AMET H  84      22.947   1.840  -1.010  0.26 47.08           H
ATOM    151  HE2BMET H  84      20.790   5.517  -2.071  0.31 45.70           H
ATOM    152  HE3AMET H  84      21.453   1.176  -1.682  0.26 47.78           H
ATOM    153  HE3BMET H  84      22.291   5.551  -1.122  0.31 46.46           H
TER     154      MET H  84
ATOM    155  N   ILE I  59       9.944  -3.559  -3.693  1.00 41.10           N
ATOM    156  CA  ILE I  59      10.185  -2.141  -3.364  1.00 40.56           C
ATOM    157  C   ILE I  59      10.965  -1.594  -4.572  1.00 40.90           C
ATOM    158  O   ILE I  59      11.623  -2.349  -5.260  1.00 43.96           O
ATOM    159  CB  ILE I  59      11.016  -2.060  -1.998  1.00 41.68           C
ATOM    160  CG1 ILE I  59      12.422  -2.715  -2.128  1.00 41.99           C
ATOM    161  CG2 ILE I  59      10.229  -2.832  -0.871  1.00 40.69           C
ATOM    162  CD1 ILE I  59      13.222  -2.521  -0.819  1.00 41.62           C
ATOM    163  H   ILE I  59      10.713  -4.148  -3.802  1.00 41.85           H
ATOM    164  HA  ILE I  59       9.230  -1.645  -3.286  1.00 41.33           H
ATOM    165  HB  ILE I  59      11.123  -1.019  -1.727  1.00 42.14           H
ATOM    166 HG12 ILE I  59      12.306  -3.773  -2.320  1.00 41.43           H
ATOM    167 HG13 ILE I  59      12.973  -2.272  -2.950  1.00 42.12           H
ATOM    168 HG21 ILE I  59      10.114  -3.877  -1.130  1.00 40.52           H
ATOM    169 HG22 ILE I  59       9.238  -2.420  -0.749  1.00 39.43           H
ATOM    170 HG23 ILE I  59      10.727  -2.783   0.086  1.00 39.92           H
ATOM    171 HD11 ILE I  59      12.738  -2.995   0.022  1.00 40.35           H
ATOM    172 HD12 ILE I  59      13.350  -1.467  -0.613  1.00 41.12           H
ATOM    173 HD13 ILE I  59      14.199  -2.966  -0.937  1.00 41.36           H
ATOM    174  N   PRO I  60      10.888  -0.312  -4.826  1.00 41.82           N
ATOM    175  CA  PRO I  60      11.563   0.322  -5.990  1.00 40.78           C
ATOM    176  C   PRO I  60      13.085   0.115  -6.152  1.00 44.15           C
ATOM    177  O   PRO I  60      13.850   0.512  -5.293  1.00 42.44           O
ATOM    178  CB  PRO I  60      11.219   1.807  -5.870  1.00 42.25           C
ATOM    179  CG  PRO I  60       9.890   1.808  -5.079  1.00 42.11           C
ATOM    180  CD  PRO I  60      10.113   0.697  -4.036  1.00 42.25           C
ATOM    181  HA  PRO I  60      11.079  -0.071  -6.872  1.00 42.22           H
ATOM    182  HB2 PRO I  60      11.994   2.339  -5.333  1.00 43.46           H
ATOM    183  HB3 PRO I  60      11.088   2.250  -6.846  1.00 42.10           H
ATOM    184  HG2 PRO I  60       9.724   2.762  -4.592  1.00 43.26           H
ATOM    185  HG3 PRO I  60       9.048   1.576  -5.714  1.00 42.92           H
ATOM    186  HD2 PRO I  60      10.687   1.031  -3.182  1.00 41.43           H
ATOM    187  HD3 PRO I  60       9.160   0.300  -3.717  1.00 41.95           H
ATOM    188  N   GLU I  61      13.461  -0.487  -7.250  0.86 44.77           N
ATOM    189  CA  GLU I  61      14.885  -0.789  -7.632  0.86 42.54           C
ATOM    190  C   GLU I  61      15.865   0.308  -7.221  0.86 42.56           C
ATOM    191  O   GLU I  61      16.984   0.019  -6.851  0.86 44.19           O
ATOM    192  CB  GLU I  61      14.968  -0.988  -9.164  0.01 42.96           C
ATOM    193  CG  GLU I  61      16.392  -1.451  -9.568  0.01 41.47           C
ATOM    194  CD  GLU I  61      16.454  -1.621 -11.097  0.01 41.63           C
ATOM    195  OE1 GLU I  61      15.784  -2.524 -11.575  0.01 42.85           O
ATOM    196  OE2 GLU I  61      17.166  -0.838 -11.704  0.01 39.84           O
ATOM    197  H   GLU I  61      12.741  -0.763  -7.860  0.86 45.54           H
ATOM    198  HA  GLU I  61      15.171  -1.697  -7.123  0.86 43.56           H
ATOM    199  HB2 GLU I  61      14.245  -1.726  -9.481  0.01 42.66           H
ATOM    200  HB3 GLU I  61      14.759  -0.054  -9.668  0.01 42.87           H
ATOM    201  HG2 GLU I  61      17.131  -0.725  -9.257  0.01 41.68           H
ATOM    202  HG3 GLU I  61      16.626  -2.399  -9.105  0.01 41.57           H
ATOM    203  N   GLU I  62      15.427   1.528  -7.311  0.84 43.07           N
ATOM    204  CA  GLU I  62      16.301   2.683  -6.936  0.84 45.76           C
ATOM    205  C   GLU I  62      16.884   2.551  -5.507  0.84 47.27           C
ATOM    206  O   GLU I  62      17.917   3.112  -5.212  0.84 49.43           O
ATOM    207  CB  GLU I  62      15.483   4.013  -7.005  0.55 46.18           C
ATOM    208  CG  GLU I  62      14.445   4.112  -5.808  0.55 46.85           C
ATOM    209  CD  GLU I  62      13.141   4.805  -6.241  0.55 48.05           C
ATOM    210  OE1 GLU I  62      12.572   4.312  -7.204  0.55 52.26           O
ATOM    211  OE2 GLU I  62      12.778   5.776  -5.594  0.55 47.95           O
ATOM    212  H   GLU I  62      14.514   1.675  -7.624  0.84 43.56           H
ATOM    213  HA  GLU I  62      17.131   2.717  -7.630  0.84 46.25           H
ATOM    214  HB2 GLU I  62      16.189   4.828  -6.909  0.55 46.79           H
ATOM    215  HB3 GLU I  62      15.002   4.106  -7.966  0.55 46.25           H
ATOM    216  HG2 GLU I  62      14.199   3.150  -5.383  0.55 44.99           H
ATOM    217  HG3 GLU I  62      14.896   4.709  -5.024  0.55 45.31           H
ATOM    242  N   LEU I  64      17.975  -0.179  -4.067  1.00 50.50           N
ATOM    243  CA  LEU I  64      18.880  -1.341  -3.896  1.00 53.54           C
ATOM    244  C   LEU I  64      20.253  -0.907  -4.434  1.00 57.16           C
ATOM    245  O   LEU I  64      21.165  -0.894  -3.637  1.00 61.39           O
ATOM    246  CB  LEU I  64      18.249  -2.526  -4.677  1.00 50.81           C
ATOM    247  CG  LEU I  64      16.870  -2.864  -4.016  1.00 50.13           C
ATOM    248  CD1 LEU I  64      16.032  -3.793  -4.907  0.72 50.70           C
ATOM    249  CD2 LEU I  64      17.130  -3.614  -2.677  0.72 51.14           C
ATOM    250  H   LEU I  64      17.668   0.100  -4.955  1.00 50.71           H
ATOM    251  HA  LEU I  64      18.990  -1.578  -2.848  1.00 53.10           H
ATOM    252  HB2 LEU I  64      18.125  -2.250  -5.714  1.00 50.91           H
ATOM    253  HB3 LEU I  64      18.939  -3.359  -4.630  1.00 51.17           H
ATOM    254  HG  LEU I  64      16.310  -1.956  -3.830  1.00 49.81           H
ATOM    255 HD11 LEU I  64      16.538  -4.734  -5.077  0.72 51.74           H
ATOM    256 HD12 LEU I  64      15.853  -3.326  -5.864  0.72 50.63           H
ATOM    257 HD13 LEU I  64      15.071  -3.993  -4.454  0.72 49.73           H
ATOM    258 HD21 LEU I  64      17.682  -2.978  -1.999  0.72 51.29           H
ATOM    259 HD22 LEU I  64      17.700  -4.518  -2.836  0.72 51.20           H
ATOM    260 HD23 LEU I  64      16.197  -3.875  -2.198  0.72 51.51           H
ATOM    261  N   GLN I  65      20.203  -0.595  -5.706  1.00 58.11           N
ATOM    262  CA  GLN I  65      21.267  -0.123  -6.660  0.32 59.01           C
ATOM    263  C   GLN I  65      22.756  -0.040  -6.278  0.32 59.87           C
ATOM    264  O   GLN I  65      23.130  -0.489  -5.222  0.32 62.89           O
ATOM    265  CB  GLN I  65      20.817   1.279  -7.190  0.32 59.10           C
ATOM    266  CG  GLN I  65      20.900   1.326  -8.734  0.32 59.67           C
ATOM    267  CD  GLN I  65      19.651   0.695  -9.348  0.32 60.46           C
ATOM    268  OE1 GLN I  65      18.547   1.175  -9.199  0.32 59.84           O
ATOM    269  NE2 GLN I  65      19.730  -0.385 -10.058  0.32 61.10           N
ATOM    270  OXT GLN I  65      23.471   0.488  -7.117  0.32 59.60           O
ATOM    271  H   GLN I  65      19.315  -0.678  -6.097  1.00 57.98           H
ATOM    272  HA  GLN I  65      21.246  -0.831  -7.474  0.32 58.68           H
ATOM    273  HB2 GLN I  65      19.821   1.526  -6.861  0.32 59.89           H
ATOM    274  HB3 GLN I  65      21.499   2.014  -6.785  0.32 59.55           H
ATOM    275  HG2 GLN I  65      20.998   2.346  -9.071  0.32 58.85           H
ATOM    276  HG3 GLN I  65      21.781   0.779  -9.046  0.32 59.36           H
ATOM    277 HE21 GLN I  65      20.596  -0.821 -10.188  0.32 63.02           H
ATOM    278 HE22 GLN I  65      18.918  -0.751 -10.457  0.32 62.35           H
TER     279      GLN I  65
HETATM  280  O   HOH H 472       7.129   6.539  -0.654  1.00 47.25           O
HETATM  281  H1  HOH H 472       7.283   6.360   0.290  1.00 46.87           H
HETATM  282  H2  HOH H 472       7.993   6.875  -0.924  1.00 45.74           H
HETATM  283  O   HOH I 644      18.358   6.662  -2.118  1.00 65.62           O
HETATM  284  H1  HOH I 644      18.289   6.128  -2.910  1.00 59.72           H
HETATM  285  H2  HOH I 644      18.832   7.441  -2.417  1.00 61.62           H
HETATM  286  O   HOH I 735      14.195   8.878   1.041  1.00 57.28           O
HETATM  287  H1  HOH I 735      14.920   8.254   1.178  1.00 56.48           H
HETATM  288  H2  HOH I 735      13.521   8.307   0.668  1.00 54.14           H
HETATM  289  O   HOH I 998       9.991   8.772  -5.022  1.00 63.63           O
HETATM  290  H1  HOH I 998      10.506   9.450  -4.587  1.00 60.42           H
HETATM  291  H2  HOH I 998      10.141   8.001  -4.478  1.00 58.95           H
CONECT  205  204  206  218
CONECT  232  219  233  242
CONECT  219  218  220  232  235
CONECT  220  219  221  236  237
CONECT  222  221  224  238
CONECT  223  221  225  239
CONECT  224  222  226  240
CONECT  225  223  226  241
CONECT  221  220  222  223
CONECT  226  224  225  227
CONECT  235  219
CONECT  236  220
CONECT  237  220
CONECT  238  222
CONECT  239  223
CONECT  240  224
CONECT  241  225
CONECT  234  218
CONECT  218  205  219  234
CONECT  233  232
CONECT  229  228
CONECT  230  228
CONECT  231  228
CONECT  227  226  228
CONECT  228  227  229  230  231
CONECT  242  232  243  250
CONECT  281  280
CONECT  282  280
CONECT  280  281  282
CONECT  284  283
CONECT  285  283
CONECT  283  284  285
CONECT  287  286
CONECT  288  286
CONECT  286  287  288
CONECT  290  289
CONECT  291  289
CONECT  289  290  291
END
