# Supplementary material for: Scaffold repositioning of spiro-acridine derivatives as fungi chitinase inhibitor by target fishing and in vitro studies
Source: Sci Rep. 2023 May 5;13:7320. doi: 10.1038/s41598-023-33279-9 (PMC10163251; doi:10.1038/s41598-023-33279-9)
Supplement: Supplementary file 2 — Supplementary Information 2. [file 41598_2023_33279_MOESM2_ESM.zip › PDBQT_TARGETS_ALL/1o2y_847.pdb]

HEADER    HYDROLASE                               06-MAR-03   1O2Y              
TITLE     ELABORATE MANIFOLD OF SHORT HYDROGEN BOND ARRAYS MEDIATING            
TITLE    2 BINDING OF ACTIVE SITE-DIRECTED SERINE PROTEASE INHIBITORS           
COMPND    MOL_ID: 1;                                                            
COMPND   2 MOLECULE: BETA-TRYPSIN;                                              
COMPND   3 CHAIN: A;                                                            
COMPND   4 EC: 3.4.21.4                                                         
SOURCE    MOL_ID: 1;                                                            
SOURCE   2 ORGANISM_SCIENTIFIC: BOS TAURUS;                                     
SOURCE   3 ORGANISM_COMMON: CATTLE;                                             
SOURCE   4 ORGANISM_TAXID: 9913;                                                
SOURCE   5 ORGAN: PANCREAS                                                      
KEYWDS    SERINE PROTEASE, SHORT HYDROGEN BOND, INHIBITION MECHANISM,           
KEYWDS   2 SHIFT OF PKA, TRYPSIN, THROMBIN, UROKINASE, FACTOR XA,               
KEYWDS   3 HYDROLASE                                                            
EXPDTA    X-RAY DIFFRACTION                                                     
AUTHOR    B.A.KATZ,K.ELROD,E.VERNER,R.L.MACKMAN,C.LUONG,W.D.SHRADER,            
AUTHOR   2 M.SENDZIK,J.R.SPENCER,P.A.SPRENGELER,A.KOLESNIKOV,V.W.TAI,           
AUTHOR   3 H.C.HUI,J.G.BREITENBUCHER,D.ALLEN,J.W.JANC                           
REVDAT   2   24-FEB-09 1O2Y    1       VERSN                                    
REVDAT   1   02-SEP-03 1O2Y    0                                                
JRNL        AUTH   B.A.KATZ,K.ELROD,E.VERNER,R.L.MACKMAN,C.LUONG,               
JRNL        AUTH 2 W.D.SHRADER,M.SENDZIK,J.R.SPENCER,P.A.SPRENGELER,            
JRNL        AUTH 3 A.KOLESNIKOV,V.W.TAI,H.C.HUI,J.G.BREITENBUCHER,              
JRNL        AUTH 4 D.ALLEN,J.W.JANC                                             
JRNL        TITL   ELABORATE MANIFOLD OF SHORT HYDROGEN BOND ARRAYS             
JRNL        TITL 2 MEDIATING BINDING OF ACTIVE SITE-DIRECTED SERINE             
JRNL        TITL 3 PROTEASE INHIBITORS.                                         
JRNL        REF    J.MOL.BIOL.                   V. 329    93 2003              
JRNL        REFN                   ISSN 0022-2836                               
JRNL        PMID   12742021                                                     
JRNL        DOI    10.1016/S0022-2836(03)00399-1                                
REMARK   1                                                                      
REMARK   2                                                                      
REMARK   2 RESOLUTION.    1.45 ANGSTROMS.                                       
REMARK   3                                                                      
REMARK   3 REFINEMENT.                                                          
REMARK   3   PROGRAM     : X-PLOR 3.851                                         
REMARK   3   AUTHORS     : BRUNGER                                              
REMARK   3                                                                      
REMARK   3  DATA USED IN REFINEMENT.                                            
REMARK   3   RESOLUTION RANGE HIGH (ANGSTROMS) : 1.45                           
REMARK   3   RESOLUTION RANGE LOW  (ANGSTROMS) : 7.00                           
REMARK   3   DATA CUTOFF            (SIGMA(F)) : 0.500                          
REMARK   3   DATA CUTOFF HIGH         (ABS(F)) : NULL                           
REMARK   3   DATA CUTOFF LOW          (ABS(F)) : NULL                           
REMARK   3   COMPLETENESS (WORKING+TEST)   (%) : 88.6                           
REMARK   3   NUMBER OF REFLECTIONS             : 43779                          
REMARK   3                                                                      
REMARK   3  FIT TO DATA USED IN REFINEMENT.                                     
REMARK   3   CROSS-VALIDATION METHOD          : THROUGHOUT                      
REMARK   3   FREE R VALUE TEST SET SELECTION  : NULL                            
REMARK   3   R VALUE            (WORKING SET) : 0.204                           
REMARK   3   FREE R VALUE                     : 0.224                           
REMARK   3   FREE R VALUE TEST SET SIZE   (%) : 10.000                          
REMARK   3   FREE R VALUE TEST SET COUNT      : 4495                            
REMARK   3   ESTIMATED ERROR OF FREE R VALUE  : NULL                            
REMARK   3                                                                      
REMARK   3  FIT IN THE HIGHEST RESOLUTION BIN.                                  
REMARK   3   TOTAL NUMBER OF BINS USED           : NULL                         
REMARK   3   BIN RESOLUTION RANGE HIGH       (A) : NULL                         
REMARK   3   BIN RESOLUTION RANGE LOW        (A) : NULL                         
REMARK   3   BIN COMPLETENESS (WORKING+TEST) (%) : NULL                         
REMARK   3   REFLECTIONS IN BIN    (WORKING SET) : NULL                         
REMARK   3   BIN R VALUE           (WORKING SET) : NULL                         
REMARK   3   BIN FREE R VALUE                    : NULL                         
REMARK   3   BIN FREE R VALUE TEST SET SIZE  (%) : NULL                         
REMARK   3   BIN FREE R VALUE TEST SET COUNT     : NULL                         
REMARK   3   ESTIMATED ERROR OF BIN FREE R VALUE : NULL                         
REMARK   3                                                                      
REMARK   3  NUMBER OF NON-HYDROGEN ATOMS USED IN REFINEMENT.                    
REMARK   3   PROTEIN ATOMS            : 3360                                    
REMARK   3   NUCLEIC ACID ATOMS       : 0                                       
REMARK   3   HETEROGEN ATOMS          : 83                                      
REMARK   3   SOLVENT ATOMS            : 421                                     
REMARK   3                                                                      
REMARK   3  B VALUES.                                                           
REMARK   3   FROM WILSON PLOT           (A**2) : NULL                           
REMARK   3   MEAN B VALUE      (OVERALL, A**2) : NULL                           
REMARK   3   OVERALL ANISOTROPIC B VALUE.                                       
REMARK   3    B11 (A**2) : NULL                                                 
REMARK   3    B22 (A**2) : NULL                                                 
REMARK   3    B33 (A**2) : NULL                                                 
REMARK   3    B12 (A**2) : NULL                                                 
REMARK   3    B13 (A**2) : NULL                                                 
REMARK   3    B23 (A**2) : NULL                                                 
REMARK   3                                                                      
REMARK   3  ESTIMATED COORDINATE ERROR.                                         
REMARK   3   ESD FROM LUZZATI PLOT        (A) : NULL                            
REMARK   3   ESD FROM SIGMAA              (A) : NULL                            
REMARK   3   LOW RESOLUTION CUTOFF        (A) : NULL                            
REMARK   3                                                                      
REMARK   3  CROSS-VALIDATED ESTIMATED COORDINATE ERROR.                         
REMARK   3   ESD FROM C-V LUZZATI PLOT    (A) : NULL                            
REMARK   3   ESD FROM C-V SIGMAA          (A) : NULL                            
REMARK   3                                                                      
REMARK   3  RMS DEVIATIONS FROM IDEAL VALUES.                                   
REMARK   3   BOND LENGTHS                 (A) : 0.020                           
REMARK   3   BOND ANGLES            (DEGREES) : 3.90                            
REMARK   3   DIHEDRAL ANGLES        (DEGREES) : NULL                            
REMARK   3   IMPROPER ANGLES        (DEGREES) : NULL                            
REMARK   3                                                                      
REMARK   3  ISOTROPIC THERMAL MODEL : NULL                                      
REMARK   3                                                                      
REMARK   3  ISOTROPIC THERMAL FACTOR RESTRAINTS.    RMS    SIGMA                
REMARK   3   MAIN-CHAIN BOND              (A**2) : NULL  ; NULL                 
REMARK   3   MAIN-CHAIN ANGLE             (A**2) : NULL  ; NULL                 
REMARK   3   SIDE-CHAIN BOND              (A**2) : NULL  ; NULL                 
REMARK   3   SIDE-CHAIN ANGLE             (A**2) : NULL  ; NULL                 
REMARK   3                                                                      
REMARK   3  NCS MODEL : NULL                                                    
REMARK   3                                                                      
REMARK   3  NCS RESTRAINTS.                         RMS   SIGMA/WEIGHT          
REMARK   3   GROUP  1  POSITIONAL            (A) : NULL  ; NULL                 
REMARK   3   GROUP  1  B-FACTOR           (A**2) : NULL  ; NULL                 
REMARK   3                                                                      
REMARK   3  PARAMETER FILE  1  : NULL                                           
REMARK   3  TOPOLOGY FILE  1   : NULL                                           
REMARK   3                                                                      
REMARK   3  OTHER REFINEMENT REMARKS: RESIDUES SIMULTANEOUSLY REFINED IN        
REMARK   3  TWO OR MORE CONFORMATIONS ARE: VAL53, LEU66, SER86, LYS87,          
REMARK   3  SER110, SER113, SER130, LYS159, ASP165, SER170, GLN175,             
REMARK   3  SER195, SER217, LYS230, SER236, SER244, BZM246 OGSER195             
REMARK   3  (CONFORMATION 1) MAKES A SHORT H-BOND WITH CONFORMATION 1 OF        
REMARK   3  THE INHBITOR (BZM246). OGSER195 (CONFORMATION 2) MAKES A SHORT      
REMARK   3  H-BOND WITH CONFORMATION 1 OF BZM246. HOH383 MAKES A SHORT H-       
REMARK   3  BOND WITH CONFORMATION 1 OF BZM246 AND A NORMAL H-BOND WITH         
REMARK   3  OGSER195 (CONFORMATION 1) CONFORMATION 2 OF BZM246 MAKES ONLY       
REMARK   3  ORDINARY H-BONDS. DISORDERED WATERS ARE: HOH536 WHICH IS CLOSE      
REMARK   3  TO HOH537; HIS40 AND HIS91 ARE MONOPROTONATED ON THE EPSILON        
REMARK   3  NITROGEN. HIS57 IS DOUBLY PROTONATED.                               
REMARK   4                                                                      
REMARK   4 1O2Y COMPLIES WITH FORMAT V. 3.15, 01-DEC-08                         
REMARK 100                                                                      
REMARK 100 THIS ENTRY HAS BEEN PROCESSED BY RCSB ON 17-MAR-03.                  
REMARK 100 THE RCSB ID CODE IS RCSB001738.                                      
REMARK 200                                                                      
REMARK 200 EXPERIMENTAL DETAILS                                                 
REMARK 200  EXPERIMENT TYPE                : X-RAY DIFFRACTION                  
REMARK 200  DATE OF DATA COLLECTION        : 19-MAR-02                          
REMARK 200  TEMPERATURE           (KELVIN) : 285                                
REMARK 200  PH                             : 8.10                               
REMARK 200  NUMBER OF CRYSTALS USED        : 1                                  
REMARK 200                                                                      
REMARK 200  SYNCHROTRON              (Y/N) : N                                  
REMARK 200  RADIATION SOURCE               : ROTATING ANODE                     
REMARK 200  BEAMLINE                       : NULL                               
REMARK 200  X-RAY GENERATOR MODEL          : RIGAKU RUH3R                       
REMARK 200  MONOCHROMATIC OR LAUE    (M/L) : M                                  
REMARK 200  WAVELENGTH OR RANGE        (A) : 1.5418                             
REMARK 200  MONOCHROMATOR                  : NULL                               
REMARK 200  OPTICS                         : NULL                               
REMARK 200                                                                      
REMARK 200  DETECTOR TYPE                  : IMAGE PLATE                        
REMARK 200  DETECTOR MANUFACTURER          : RIGAKU RAXIS IV++                  
REMARK 200  INTENSITY-INTEGRATION SOFTWARE : CRYSTALCLEAR (MSC/RIGAKU)          
REMARK 200  DATA SCALING SOFTWARE          : CRYSTALCLEAR (MSC/RIGAKU)          
REMARK 200                                                                      
REMARK 200  NUMBER OF UNIQUE REFLECTIONS   : 46106                              
REMARK 200  RESOLUTION RANGE HIGH      (A) : 1.450                              
REMARK 200  RESOLUTION RANGE LOW       (A) : 47.190                             
REMARK 200  REJECTION CRITERIA  (SIGMA(I)) : 0.000                              
REMARK 200                                                                      
REMARK 200 OVERALL.                                                             
REMARK 200  COMPLETENESS FOR RANGE     (%) : 92.0                               
REMARK 200  DATA REDUNDANCY                : 2.600                              
REMARK 200  R MERGE                    (I) : 0.05500                            
REMARK 200  R SYM                      (I) : NULL                               
REMARK 200  <I/SIGMA(I)> FOR THE DATA SET  : 7.6000                             
REMARK 200                                                                      
REMARK 200 IN THE HIGHEST RESOLUTION SHELL.                                     
REMARK 200  HIGHEST RESOLUTION SHELL, RANGE HIGH (A) : 1.45                     
REMARK 200  HIGHEST RESOLUTION SHELL, RANGE LOW  (A) : 1.52                     
REMARK 200  COMPLETENESS FOR SHELL     (%) : NULL                               
REMARK 200  DATA REDUNDANCY IN SHELL       : NULL                               
REMARK 200  R MERGE FOR SHELL          (I) : 0.36000                            
REMARK 200  R SYM FOR SHELL            (I) : NULL                               
REMARK 200  <I/SIGMA(I)> FOR SHELL         : 0.750                              
REMARK 200                                                                      
REMARK 200 DIFFRACTION PROTOCOL: SINGLE WAVELENGTH                              
REMARK 200 METHOD USED TO DETERMINE THE STRUCTURE: FOURIER SYNTHESIS            
REMARK 200 SOFTWARE USED: QUANTA                                                
REMARK 200 STARTING MODEL: NULL                                                 
REMARK 200                                                                      
REMARK 200 REMARK: NULL                                                         
REMARK 280                                                                      
REMARK 280 CRYSTAL                                                              
REMARK 280 SOLVENT CONTENT, VS   (%): 58.56                                     
REMARK 280 MATTHEWS COEFFICIENT, VM (ANGSTROMS**3/DA): 2.97                     
REMARK 280                                                                      
REMARK 280 CRYSTALLIZATION CONDITIONS: SODIUM CITRATE SOAK AT TARGET PH         
REMARK 280  (9.08). VAPOR DIFFUSION AT 298 K, PH 8.10                           
REMARK 290                                                                      
REMARK 290 CRYSTALLOGRAPHIC SYMMETRY                                            
REMARK 290 SYMMETRY OPERATORS FOR SPACE GROUP: P 21 21 21                       
REMARK 290                                                                      
REMARK 290      SYMOP   SYMMETRY                                                
REMARK 290     NNNMMM   OPERATOR                                                
REMARK 290       1555   X,Y,Z                                                   
REMARK 290       2555   -X+1/2,-Y,Z+1/2                                         
REMARK 290       3555   -X,Y+1/2,-Z+1/2                                         
REMARK 290       4555   X+1/2,-Y+1/2,-Z                                         
REMARK 290                                                                      
REMARK 290     WHERE NNN -> OPERATOR NUMBER                                     
REMARK 290           MMM -> TRANSLATION VECTOR                                  
REMARK 290                                                                      
REMARK 290 CRYSTALLOGRAPHIC SYMMETRY TRANSFORMATIONS                            
REMARK 290 THE FOLLOWING TRANSFORMATIONS OPERATE ON THE ATOM/HETATM             
REMARK 290 RECORDS IN THIS ENTRY TO PRODUCE CRYSTALLOGRAPHICALLY                
REMARK 290 RELATED MOLECULES.                                                   
REMARK 290   SMTRY1   1  1.000000  0.000000  0.000000        0.00000            
REMARK 290   SMTRY2   1  0.000000  1.000000  0.000000        0.00000            
REMARK 290   SMTRY3   1  0.000000  0.000000  1.000000        0.00000            
REMARK 290   SMTRY1   2 -1.000000  0.000000  0.000000       31.96500            
REMARK 290   SMTRY2   2  0.000000 -1.000000  0.000000        0.00000            
REMARK 290   SMTRY3   2  0.000000  0.000000  1.000000       34.98000            
REMARK 290   SMTRY1   3 -1.000000  0.000000  0.000000        0.00000            
REMARK 290   SMTRY2   3  0.000000  1.000000  0.000000       30.97000            
REMARK 290   SMTRY3   3  0.000000  0.000000 -1.000000       34.98000            
REMARK 290   SMTRY1   4  1.000000  0.000000  0.000000       31.96500            
REMARK 290   SMTRY2   4  0.000000 -1.000000  0.000000       30.97000            
REMARK 290   SMTRY3   4  0.000000  0.000000 -1.000000        0.00000            
REMARK 290                                                                      
REMARK 290 REMARK: NULL                                                         
REMARK 300                                                                      
REMARK 300 BIOMOLECULE: 1                                                       
REMARK 300 SEE REMARK 350 FOR THE AUTHOR PROVIDED AND/OR PROGRAM                
REMARK 300 GENERATED ASSEMBLY INFORMATION FOR THE STRUCTURE IN                  
REMARK 300 THIS ENTRY. THE REMARK MAY ALSO PROVIDE INFORMATION ON               
REMARK 300 BURIED SURFACE AREA.                                                 
REMARK 350                                                                      
REMARK 350 COORDINATES FOR A COMPLETE MULTIMER REPRESENTING THE KNOWN           
REMARK 350 BIOLOGICALLY SIGNIFICANT OLIGOMERIZATION STATE OF THE                
REMARK 350 MOLECULE CAN BE GENERATED BY APPLYING BIOMT TRANSFORMATIONS          
REMARK 350 GIVEN BELOW.  BOTH NON-CRYSTALLOGRAPHIC AND                          
REMARK 350 CRYSTALLOGRAPHIC OPERATIONS ARE GIVEN.                               
REMARK 350                                                                      
REMARK 350 BIOMOLECULE: 1                                                       
REMARK 350 AUTHOR DETERMINED BIOLOGICAL UNIT: MONOMERIC                         
REMARK 350 APPLY THE FOLLOWING TO CHAINS: A                                     
REMARK 350   BIOMT1   1  1.000000  0.000000  0.000000        0.00000            
REMARK 350   BIOMT2   1  0.000000  1.000000  0.000000        0.00000            
REMARK 350   BIOMT3   1  0.000000  0.000000  1.000000        0.00000            
REMARK 500                                                                      
REMARK 500 GEOMETRY AND STEREOCHEMISTRY                                         
REMARK 500 SUBTOPIC: COVALENT BOND LENGTHS                                      
REMARK 500                                                                      
REMARK 500 THE STEREOCHEMICAL PARAMETERS OF THE FOLLOWING RESIDUES              
REMARK 500 HAVE VALUES WHICH DEVIATE FROM EXPECTED VALUES BY MORE               
REMARK 500 THAN 6*RMSD (M=MODEL NUMBER; RES=RESIDUE NAME; C=CHAIN               
REMARK 500 IDENTIFIER; SSEQ=SEQUENCE NUMBER; I=INSERTION CODE).                 
REMARK 500                                                                      
REMARK 500 STANDARD TABLE:                                                      
REMARK 500 FORMAT: (10X,I3,1X,2(A3,1X,A1,I4,A1,1X,A4,3X),1X,F6.3)               
REMARK 500                                                                      
REMARK 500 EXPECTED VALUES PROTEIN: ENGH AND HUBER, 1999                        
REMARK 500 EXPECTED VALUES NUCLEIC ACID: CLOWNEY ET AL 1996                     
REMARK 500                                                                      
REMARK 500  M RES CSSEQI ATM1   RES CSSEQI ATM2   DEVIATION                     
REMARK 500    HIS A  40   NE2   HIS A  40   CD2    -0.073                       
REMARK 500                                                                      
REMARK 500 REMARK: NULL                                                         
REMARK 500                                                                      
REMARK 500 GEOMETRY AND STEREOCHEMISTRY                                         
REMARK 500 SUBTOPIC: COVALENT BOND ANGLES                                       
REMARK 500                                                                      
REMARK 500 THE STEREOCHEMICAL PARAMETERS OF THE FOLLOWING RESIDUES              
REMARK 500 HAVE VALUES WHICH DEVIATE FROM EXPECTED VALUES BY MORE               
REMARK 500 THAN 6*RMSD (M=MODEL NUMBER; RES=RESIDUE NAME; C=CHAIN               
REMARK 500 IDENTIFIER; SSEQ=SEQUENCE NUMBER; I=INSERTION CODE).                 
REMARK 500                                                                      
REMARK 500 STANDARD TABLE:                                                      
REMARK 500 FORMAT: (10X,I3,1X,A3,1X,A1,I4,A1,3(1X,A4,2X),12X,F5.1)              
REMARK 500                                                                      
REMARK 500 EXPECTED VALUES PROTEIN: ENGH AND HUBER, 1999                        
REMARK 500 EXPECTED VALUES NUCLEIC ACID: CLOWNEY ET AL 1996                     
REMARK 500                                                                      
REMARK 500  M RES CSSEQI ATM1   ATM2   ATM3                                     
REMARK 500    TRP A  51   CD1 -  NE1 -  CE2 ANGL. DEV. =   7.6 DEGREES          
REMARK 500    TRP A 141   CG  -  CD1 -  NE1 ANGL. DEV. =  -6.8 DEGREES          
REMARK 500    TRP A 141   CD1 -  NE1 -  CE2 ANGL. DEV. =   8.4 DEGREES          
REMARK 500    TRP A 141   NE1 -  CE2 -  CZ2 ANGL. DEV. =   7.8 DEGREES          
REMARK 500    TRP A 215   CD1 -  NE1 -  CE2 ANGL. DEV. =   7.7 DEGREES          
REMARK 500    TRP A 215   NE1 -  CE2 -  CZ2 ANGL. DEV. =   7.4 DEGREES          
REMARK 500    TRP A 237   CG  -  CD1 -  NE1 ANGL. DEV. =  -6.2 DEGREES          
REMARK 500    TRP A 237   CD1 -  NE1 -  CE2 ANGL. DEV. =   8.5 DEGREES          
REMARK 500    TRP A 237   NE1 -  CE2 -  CZ2 ANGL. DEV. =   8.8 DEGREES          
REMARK 500    TRP A 237   NE1 -  CE2 -  CD2 ANGL. DEV. =  -6.3 DEGREES          
REMARK 500                                                                      
REMARK 500 REMARK: NULL                                                         
REMARK 500                                                                      
REMARK 500 GEOMETRY AND STEREOCHEMISTRY                                         
REMARK 500 SUBTOPIC: TORSION ANGLES                                             
REMARK 500                                                                      
REMARK 500 TORSION ANGLES OUTSIDE THE EXPECTED RAMACHANDRAN REGIONS:            
REMARK 500 (M=MODEL NUMBER; RES=RESIDUE NAME; C=CHAIN IDENTIFIER;               
REMARK 500 SSEQ=SEQUENCE NUMBER; I=INSERTION CODE).                             
REMARK 500                                                                      
REMARK 500 STANDARD TABLE:                                                      
REMARK 500 FORMAT:(10X,I3,1X,A3,1X,A1,I4,A1,4X,F7.2,3X,F7.2)                    
REMARK 500                                                                      
REMARK 500 EXPECTED VALUES: GJ KLEYWEGT AND TA JONES (1996). PHI/PSI-           
REMARK 500 CHOLOGY: RAMACHANDRAN REVISITED. STRUCTURE 4, 1395 - 1400            
REMARK 500                                                                      
REMARK 500  M RES CSSEQI        PSI       PHI                                   
REMARK 500    ASP A  71      -70.10   -139.40                                   
REMARK 500    ASN A  79       -3.50     83.91                                   
REMARK 500    ASN A 115     -159.49   -163.03                                   
REMARK 500    SER A 214      -73.21   -117.61                                   
REMARK 500                                                                      
REMARK 500 REMARK: NULL                                                         
REMARK 500                                                                      
REMARK 500 GEOMETRY AND STEREOCHEMISTRY                                         
REMARK 500 SUBTOPIC: PLANAR GROUPS                                              
REMARK 500                                                                      
REMARK 500 PLANAR GROUPS IN THE FOLLOWING RESIDUES HAVE A TOTAL                 
REMARK 500 RMS DISTANCE OF ALL ATOMS FROM THE BEST-FIT PLANE                    
REMARK 500 BY MORE THAN AN EXPECTED VALUE OF 6*RMSD, WITH AN                    
REMARK 500 RMSD 0.02 ANGSTROMS, OR AT LEAST ONE ATOM HAS                        
REMARK 500 AN RMSD GREATER THAN THIS VALUE                                      
REMARK 500 (M=MODEL NUMBER; RES=RESIDUE NAME; C=CHAIN IDENTIFIER;               
REMARK 500 SSEQ=SEQUENCE NUMBER; I=INSERTION CODE).                             
REMARK 500                                                                      
REMARK 500  M RES CSSEQI        RMS     TYPE                                    
REMARK 500    ARG A  65A        0.08    SIDE_CHAIN                              
REMARK 500    ARG A 117         0.28    SIDE_CHAIN                              
REMARK 500                                                                      
REMARK 500 REMARK: NULL                                                         
REMARK 525                                                                      
REMARK 525 SOLVENT                                                              
REMARK 525                                                                      
REMARK 525 THE SOLVENT MOLECULES HAVE CHAIN IDENTIFIERS THAT                    
REMARK 525 INDICATE THE POLYMER CHAIN WITH WHICH THEY ARE MOST                  
REMARK 525 CLOSELY ASSOCIATED. THE REMARK LISTS ALL THE SOLVENT                 
REMARK 525 MOLECULES WHICH ARE MORE THAN 5A AWAY FROM THE                       
REMARK 525 NEAREST POLYMER CHAIN (M = MODEL NUMBER;                             
REMARK 525 RES=RESIDUE NAME; C=CHAIN IDENTIFIER; SSEQ=SEQUENCE                  
REMARK 525 NUMBER; I=INSERTION CODE):                                           
REMARK 525                                                                      
REMARK 525  M RES CSSEQI                                                        
REMARK 525    HOH A 361        DISTANCE =  9.53 ANGSTROMS                       
REMARK 525    HOH A 382        DISTANCE =  7.96 ANGSTROMS                       
REMARK 525    HOH A 750        DISTANCE = 11.88 ANGSTROMS                       
REMARK 525    HOH A 880        DISTANCE =  5.03 ANGSTROMS                       
REMARK 620                                                                      
REMARK 620 METAL COORDINATION                                                   
REMARK 620  (M=MODEL NUMBER; RES=RESIDUE NAME; C=CHAIN IDENTIFIER;              
REMARK 620  SSEQ=SEQUENCE NUMBER; I=INSERTION CODE):                            
REMARK 620                                                                      
REMARK 620 COORDINATION ANGLES FOR:  M RES CSSEQI METAL                         
REMARK 620                              CA A 247  CA                            
REMARK 620 N RES CSSEQI ATOM                                                    
REMARK 620 1 GLU A  70   OE2                                                    
REMARK 620 2 ASN A  72   O    82.0                                              
REMARK 620 3 GLU A  80   OE2 100.5 167.9                                        
REMARK 620 4 HOH A 560   O    90.0  91.4  76.8                                  
REMARK 620 5 VAL A  75   O   160.4  88.4  92.4 107.4                            
REMARK 620 6 HOH A 248   O    82.2  95.7  96.4 168.7  81.7                      
REMARK 620 N                    1     2     3     4     5                       
REMARK 800                                                                      
REMARK 800 SITE                                                                 
REMARK 800 SITE_IDENTIFIER: AC1                                                 
REMARK 800 EVIDENCE_CODE: SOFTWARE                                              
REMARK 800 SITE_DESCRIPTION: BINDING SITE FOR RESIDUE CA A 247                  
REMARK 800 SITE_IDENTIFIER: AC2                                                 
REMARK 800 EVIDENCE_CODE: SOFTWARE                                              
REMARK 800 SITE_DESCRIPTION: BINDING SITE FOR RESIDUE 847 A 246                 
REMARK 900                                                                      
REMARK 900 RELATED ENTRIES                                                      
REMARK 900 RELATED ID: 1C5R   RELATED DB: PDB                                   
REMARK 900 BOVINE TRYPSIN COMPLEX WITH DIFFERENT INHIBITOR                      
DBREF  1O2Y A   16   245  UNP    P00760   TRY1_BOVIN      21    243             
SEQRES   1 A  223  ILE VAL GLY GLY TYR THR CYS GLY ALA ASN THR VAL PRO          
SEQRES   2 A  223  TYR GLN VAL SER LEU ASN SER GLY TYR HIS PHE CYS GLY          
SEQRES   3 A  223  GLY SER LEU ILE ASN SER GLN TRP VAL VAL SER ALA ALA          
SEQRES   4 A  223  HIS CYS TYR LYS SER GLY ILE GLN VAL ARG LEU GLY GLU          
SEQRES   5 A  223  ASP ASN ILE ASN VAL VAL GLU GLY ASN GLU GLN PHE ILE          
SEQRES   6 A  223  SER ALA SER LYS SER ILE VAL HIS PRO SER TYR ASN SER          
SEQRES   7 A  223  ASN THR LEU ASN ASN ASP ILE MET LEU ILE LYS LEU LYS          
SEQRES   8 A  223  SER ALA ALA SER LEU ASN SER ARG VAL ALA SER ILE SER          
SEQRES   9 A  223  LEU PRO THR SER CYS ALA SER ALA GLY THR GLN CYS LEU          
SEQRES  10 A  223  ILE SER GLY TRP GLY ASN THR LYS SER SER GLY THR SER          
SEQRES  11 A  223  TYR PRO ASP VAL LEU LYS CYS LEU LYS ALA PRO ILE LEU          
SEQRES  12 A  223  SER ASP SER SER CYS LYS SER ALA TYR PRO GLY GLN ILE          
SEQRES  13 A  223  THR SER ASN MET PHE CYS ALA GLY TYR LEU GLU GLY GLY          
SEQRES  14 A  223  LYS ASP SER CYS GLN GLY ASP SER GLY GLY PRO VAL VAL          
SEQRES  15 A  223  CYS SER GLY LYS LEU GLN GLY ILE VAL SER TRP GLY SER          
SEQRES  16 A  223  GLY CYS ALA GLN LYS ASN LYS PRO GLY VAL TYR THR LYS          
SEQRES  17 A  223  VAL CYS ASN TYR VAL SER TRP ILE LYS GLN THR ILE ALA          
SEQRES  18 A  223  SER ASN                                                      
HET     CA  A 247       1                                                       
HET    847  A 246      82                                                       
HETNAM      CA CALCIUM ION                                                      
HETNAM     847 2-(3-{5-[AMINO(IMINIO)METHYL]-1H-BENZIMIDAZOL-2-YL}-5-           
HETNAM   2 847  BROMO-4-OXIDOPHENYL)SUCCINATE                                   
HETSYN     847 CRA_16847                                                        
FORMUL   2   CA    CA 2+                                                        
FORMUL   3  847    C18 H13 BR N4 O5 2-                                          
FORMUL   4  HOH   *140(H2 O)                                                    
SHEET    1   1 1 VAL A 213  VAL A 213  0
SHEET    2   2 1 TRP A 215  TRP A 215  0
SHEET    3   3 1 GLY A 226  GLY A 226  0
SSBOND   1 CYS A   22    CYS A  157                          1555   1555  2.03  
SSBOND   2 CYS A   42    CYS A   58                          1555   1555  1.99  
SSBOND   3 CYS A  128    CYS A  232                          1555   1555  2.02  
SSBOND   4 CYS A  136    CYS A  201                          1555   1555  1.98  
SSBOND   5 CYS A  168    CYS A  182                          1555   1555  2.02  
SSBOND   6 CYS A  191    CYS A  220                          1555   1555  2.03  
LINK        CA    CA A 247                 OE2 GLU A  70     1555   1555  2.44  
LINK        CA    CA A 247                 O   ASN A  72     1555   1555  2.24  
LINK        CA    CA A 247                 OE2 GLU A  80     1555   1555  2.54  
LINK        CA    CA A 247                 O   HOH A 560     1555   1555  2.40  
LINK        CA    CA A 247                 O   VAL A  75     1555   1555  2.18  
LINK        CA    CA A 247                 O   HOH A 248     1555   1555  2.43  
SITE     1 AC1  6 GLU A  70  ASN A  72  VAL A  75  GLU A  80                    
SITE     2 AC1  6 HOH A 248  HOH A 560                                          
SITE     1 AC2 13 HIS A  57  ASP A 189  SER A 190  CYS A 191                    
SITE     2 AC2 13 GLN A 192  SER A 195  VAL A 213  SER A 214                    
SITE     3 AC2 13 TRP A 215  GLY A 216  GLY A 219  GLY A 226                    
SITE     4 AC2 13 HOH A 383                                                     
CRYST1   63.930   61.940   69.960  90.00  90.00  90.00 P 21 21 21    4          
ORIGX1      1.000000  0.000000  0.000000        0.00000                         
ORIGX2      0.000000  1.000000  0.000000        0.00000                         
ORIGX3      0.000000  0.000000  1.000000        0.00000                         
SCALE1      0.015642  0.000000  0.000000        0.00000                         
SCALE2      0.000000  0.016145  0.000000        0.00000                         
SCALE3      0.000000  0.000000  0.014294        0.00000                         
ATOM      1  N   SER A 190      48.600  -3.343  22.818  1.00 19.35           N
ATOM      2  CA  SER A 190      48.934  -2.502  23.980  1.00 17.78           C
ATOM      3  C   SER A 190      48.215  -3.373  25.079  1.00 18.36           C
ATOM      4  O   SER A 190      47.463  -4.300  24.786  1.00 17.38           O
ATOM      5  CB  SER A 190      48.323  -1.064  23.825  1.00 16.29           C
ATOM      6  OG  SER A 190      46.935  -1.156  23.501  1.00 17.27           O
ATOM      7  H   SER A 190      47.778  -3.171  22.329  1.00 20.41           H
ATOM      8  HA  SER A 190      50.001  -2.499  24.135  1.00 18.86           H
ATOM      9  HB2 SER A 190      48.433  -0.524  24.753  1.00 16.53           H
ATOM     10  HB3 SER A 190      48.852  -0.520  23.054  1.00 16.73           H
ATOM     11  HG  SER A 190      46.594  -0.315  23.845  1.00 16.87           H
ATOM     12  N   CYS A 191      48.436  -3.042  26.320  1.00 20.22           N
ATOM     13  CA  CYS A 191      47.833  -3.800  27.427  1.00 19.42           C
ATOM     14  C   CYS A 191      47.716  -2.881  28.669  1.00 20.33           C
ATOM     15  O   CYS A 191      48.057  -1.705  28.596  1.00 18.46           O
ATOM     16  CB  CYS A 191      48.758  -5.022  27.671  1.00 20.55           C
ATOM     17  SG  CYS A 191      47.995  -6.375  28.603  1.00 24.23           S
ATOM     18  H   CYS A 191      48.980  -2.280  26.573  1.00 21.46           H
ATOM     19  HA  CYS A 191      46.849  -4.131  27.142  1.00 19.49           H
ATOM     20  HB2 CYS A 191      49.081  -5.430  26.727  1.00 20.76           H
ATOM     21  HB3 CYS A 191      49.638  -4.699  28.207  1.00 20.36           H
ATOM     22  N   GLN A 192      47.253  -3.464  29.747  1.00 20.32           N
ATOM     23  CA  GLN A 192      47.088  -2.696  31.020  1.00 21.21           C
ATOM     24  C   GLN A 192      48.443  -2.042  31.363  1.00 17.48           C
ATOM     25  O   GLN A 192      49.490  -2.658  31.219  1.00 17.85           O
ATOM     26  CB  GLN A 192      46.627  -3.683  32.141  1.00 22.98           C
ATOM     27  CG  GLN A 192      46.278  -2.917  33.478  0.48 23.53           C
ATOM     28  CD  GLN A 192      45.736  -3.953  34.458  0.48 25.84           C
ATOM     29  OE1 GLN A 192      46.130  -5.094  34.335  0.48 27.33           O
ATOM     30  NE2 GLN A 192      44.899  -3.632  35.389  0.48 27.60           N
ATOM     31  H   GLN A 192      47.009  -4.415  29.710  1.00 21.24           H
ATOM     32  HA  GLN A 192      46.337  -1.936  30.849  1.00 21.04           H
ATOM     33  HB2 GLN A 192      45.731  -4.202  31.818  1.00 22.32           H
ATOM     34  HB3 GLN A 192      47.394  -4.416  32.347  1.00 22.02           H
ATOM     35  HG2 GLN A 192      47.146  -2.456  33.924  0.48 23.63           H
ATOM     36  HG3 GLN A 192      45.514  -2.168  33.319  0.48 23.65           H
ATOM     37 HE21 GLN A 192      44.549  -4.336  36.001  0.48 26.81           H
ATOM     38 HE22 GLN A 192      44.563  -2.725  35.539  0.48 26.81           H
TER      39      GLN A 192
ATOM     40  N   VAL A 213      45.616   5.167  24.243  1.00 12.78           N
ATOM     41  CA  VAL A 213      45.391   3.739  24.584  1.00 12.77           C
ATOM     42  C   VAL A 213      44.192   3.757  25.561  1.00 14.67           C
ATOM     43  O   VAL A 213      44.274   4.386  26.617  1.00 14.19           O
ATOM     44  CB  VAL A 213      46.647   3.152  25.286  1.00 14.04           C
ATOM     45  CG1 VAL A 213      46.386   1.688  25.595  1.00 15.68           C
ATOM     46  CG2 VAL A 213      47.900   3.324  24.413  1.00 14.48           C
ATOM     47  H   VAL A 213      46.470   5.602  24.461  1.00 12.14           H
ATOM     48  HA  VAL A 213      45.125   3.183  23.704  1.00 13.32           H
ATOM     49  HB  VAL A 213      46.823   3.699  26.201  1.00 13.89           H
ATOM     50 HG11 VAL A 213      46.182   1.147  24.691  1.00 15.10           H
ATOM     51 HG12 VAL A 213      45.518   1.618  26.227  1.00 14.89           H
ATOM     52 HG13 VAL A 213      47.215   1.238  26.118  1.00 15.45           H
ATOM     53 HG21 VAL A 213      48.077   4.372  24.215  1.00 13.88           H
ATOM     54 HG22 VAL A 213      47.815   2.823  23.466  1.00 13.95           H
ATOM     55 HG23 VAL A 213      48.777   2.943  24.916  1.00 14.40           H
TER      56      VAL A 213
ATOM     57  N   TRP A 215      41.082   0.716  25.716  1.00 16.78           N
ATOM     58  CA  TRP A 215      40.717  -0.642  26.185  1.00 16.31           C
ATOM     59  C   TRP A 215      40.872  -1.712  25.126  1.00 19.69           C
ATOM     60  O   TRP A 215      41.396  -1.481  24.041  1.00 17.68           O
ATOM     61  CB  TRP A 215      39.255  -0.628  26.662  1.00 16.68           C
ATOM     62  CG  TRP A 215      38.214  -0.181  25.626  1.00 16.38           C
ATOM     63  CD1 TRP A 215      37.958   1.096  25.239  1.00 19.28           C
ATOM     64  CD2 TRP A 215      37.355  -1.001  24.969  1.00 18.12           C
ATOM     65  NE1 TRP A 215      36.956   0.983  24.374  1.00 19.82           N
ATOM     66  CE2 TRP A 215      36.515  -0.235  24.136  1.00 18.89           C
ATOM     67  CE3 TRP A 215      37.223  -2.392  25.003  1.00 19.56           C
ATOM     68  CZ2 TRP A 215      35.531  -0.851  23.336  1.00 20.10           C
ATOM     69  CZ3 TRP A 215      36.240  -3.026  24.201  1.00 20.81           C
ATOM     70  CH2 TRP A 215      35.398  -2.253  23.370  1.00 19.20           C
ATOM     71  H   TRP A 215      40.934   0.938  24.772  1.00 17.43           H
ATOM     72  HA  TRP A 215      41.349  -0.905  27.023  1.00 17.46           H
ATOM     73  HB2 TRP A 215      38.969  -1.606  27.017  1.00 16.15           H
ATOM     74  HB3 TRP A 215      39.195   0.032  27.511  1.00 16.19           H
ATOM     75  HD1 TRP A 215      38.456   1.991  25.568  1.00 18.72           H
ATOM     76  HE1 TRP A 215      36.551   1.754  23.923  1.00 18.98           H
ATOM     77  HE3 TRP A 215      37.863  -2.981  25.643  1.00 18.88           H
ATOM     78  HZ2 TRP A 215      34.882  -0.261  22.702  1.00 18.94           H
ATOM     79  HZ3 TRP A 215      36.131  -4.102  24.219  1.00 19.76           H
ATOM     80  HH2 TRP A 215      34.650  -2.745  22.763  1.00 19.35           H
ATOM     81  N   GLY A 216      40.432  -2.890  25.477  1.00 20.37           N
ATOM     82  CA  GLY A 216      40.477  -4.057  24.558  1.00 20.50           C
ATOM     83  C   GLY A 216      39.998  -5.254  25.360  1.00 22.46           C
ATOM     84  O   GLY A 216      39.786  -5.091  26.542  1.00 23.49           O
ATOM     85  H   GLY A 216      40.061  -3.012  26.389  1.00 19.85           H
ATOM     86  HA2 GLY A 216      39.805  -3.873  23.729  1.00 20.55           H
ATOM     87  HA3 GLY A 216      41.475  -4.210  24.199  1.00 21.46           H
TER      88      GLY A 216
ATOM     89  N   GLY A 219      41.182  -8.387  26.898  1.00 22.06           N
ATOM     90  CA  GLY A 219      42.462  -9.102  27.206  1.00 22.24           C
ATOM     91  C   GLY A 219      43.506  -8.288  26.426  1.00 20.63           C
ATOM     92  O   GLY A 219      43.289  -7.124  26.093  1.00 23.32           O
ATOM     93  H   GLY A 219      40.744  -7.895  27.628  1.00 20.98           H
ATOM     94  HA2 GLY A 219      42.680  -9.056  28.263  1.00 21.73           H
ATOM     95  HA3 GLY A 219      42.431 -10.123  26.859  1.00 22.14           H
ATOM     96  N   CYS A 220      44.605  -8.896  26.154  1.00 20.80           N
ATOM     97  CA  CYS A 220      45.672  -8.234  25.403  1.00 20.99           C
ATOM     98  C   CYS A 220      46.224  -9.246  24.430  1.00 22.46           C
ATOM     99  O   CYS A 220      46.454 -10.387  24.778  1.00 22.90           O
ATOM    100  CB  CYS A 220      46.758  -7.796  26.341  1.00 22.09           C
ATOM    101  SG  CYS A 220      46.216  -6.706  27.686  1.00 24.07           S
ATOM    102  H   CYS A 220      44.746  -9.819  26.450  1.00 21.98           H
ATOM    103  HA  CYS A 220      45.257  -7.405  24.860  1.00 20.98           H
ATOM    104  HB2 CYS A 220      47.203  -8.682  26.776  1.00 22.03           H
ATOM    105  HB3 CYS A 220      47.540  -7.303  25.781  1.00 21.92           H
TER     106      CYS A 220
ATOM    107  N   GLY A 226      43.164  -3.588  19.819  1.00 18.56           N
ATOM    108  CA  GLY A 226      43.061  -2.545  20.861  1.00 16.55           C
ATOM    109  C   GLY A 226      42.100  -1.493  20.329  1.00 16.34           C
ATOM    110  O   GLY A 226      41.972  -1.330  19.126  1.00 14.42           O
ATOM    111  H   GLY A 226      43.932  -3.617  19.204  1.00 18.79           H
ATOM    112  HA2 GLY A 226      42.669  -2.958  21.773  1.00 18.60           H
ATOM    113  HA3 GLY A 226      44.027  -2.082  20.994  1.00 17.30           H
TER     114      GLY A 226
HETATM  197  O   HOH A 705      44.046   0.046  23.397  1.00 20.79           O
HETATM  198  H1  HOH A 705      43.096   0.238  23.530  1.00 20.75           H
HETATM  199  H2  HOH A 705      44.211   0.707  22.705  1.00 20.60           H
CONECT   17   16  101
CONECT  101   17  100
CONECT  169  163
CONECT  170  164
CONECT  115  117  125  127
CONECT  116  118  126  128
CONECT  139  137  141  165
CONECT  140  138  142  166
CONECT  117  115  119  171
CONECT  118  116  120  172
CONECT  141  139  143  187
CONECT  142  140  144  188
CONECT  119  117  121  173
CONECT  120  118  122  174
CONECT  143  141  145  161
CONECT  144  142  146  162
CONECT  121  119  123  133
CONECT  122  120  124  134
CONECT  161  143  163  195
CONECT  162  144  164  196
CONECT  123  121  125  135
CONECT  124  122  126  136
CONECT  163  161  165  169
CONECT  164  162  166  170
CONECT  125  115  123  175
CONECT  126  116  124  176
CONECT  165  139  163  167
CONECT  166  140  164  168
CONECT  153  145  155  191  193
CONECT  154  146  156  192  194
CONECT  127  115  129  131
CONECT  128  116  130  132
CONECT  155  153  157  159
CONECT  156  154  158  160
CONECT  137  133  135  139
CONECT  138  134  136  140
CONECT  145  143  147  153  189
CONECT  146  144  148  154  190
CONECT  147  145  149  151
CONECT  148  146  150  152
CONECT  189  145
CONECT  190  146
CONECT  191  153
CONECT  192  154
CONECT  193  153
CONECT  194  154
CONECT  171  117
CONECT  172  118
CONECT  187  141
CONECT  188  142
CONECT  173  119
CONECT  174  120
CONECT  195  161
CONECT  196  162
CONECT  175  125
CONECT  176  126
CONECT  177  129
CONECT  178  130
CONECT  179  129
CONECT  180  130
CONECT  181  131
CONECT  182  132
CONECT  183  131
CONECT  184  132
CONECT  185  133
CONECT  186  134
CONECT  129  127  177  179
CONECT  130  128  178  180
CONECT  131  127  181  183
CONECT  132  128  182  184
CONECT  133  121  137  185
CONECT  134  122  138  186
CONECT  135  123  137
CONECT  136  124  138
CONECT  167  165
CONECT  168  166
CONECT  157  155
CONECT  158  156
CONECT  159  155
CONECT  160  156
CONECT  149  147
CONECT  150  148
CONECT  151  147
CONECT  152  148
CONECT  198  197
CONECT  199  197
CONECT  197  198  199
END
