# Supplementary material for: Scaffold repositioning of spiro-acridine derivatives as fungi chitinase inhibitor by target fishing and in vitro studies
Source: Sci Rep. 2023 May 5;13:7320. doi: 10.1038/s41598-023-33279-9 (PMC10163251; doi:10.1038/s41598-023-33279-9)
Supplement: Supplementary file 2 — Supplementary Information 2. [file 41598_2023_33279_MOESM2_ESM.zip › PDBQT_TARGETS_ALL/1o86_LPR.pdb]

HEADER    HYDROLASE/HYDROLASE INHIBITOR           25-NOV-02   1O86              
TITLE     CRYSTAL STRUCTURE OF HUMAN ANGIOTENSIN CONVERTING ENZYME IN COMPLEX   
TITLE    2 WITH LISINOPRIL.                                                     
COMPND    MOL_ID: 1;                                                            
COMPND   2 MOLECULE: ANGIOTENSIN CONVERTING ENZYME;                             
COMPND   3 CHAIN: A;                                                            
COMPND   4 FRAGMENT: RESIDUES 68-656;                                           
COMPND   5 SYNONYM: ACE-T, DIPEPTIDYL CARBOXYPEPTIDASE I, KININASE II;          
COMPND   6 EC: 3.4.15.1;                                                        
COMPND   7 ENGINEERED: YES                                                      
SOURCE    MOL_ID: 1;                                                            
SOURCE   2 ORGANISM_SCIENTIFIC: HOMO SAPIENS;                                   
SOURCE   3 ORGANISM_COMMON: HUMAN;                                              
SOURCE   4 ORGANISM_TAXID: 9606;                                                
SOURCE   5 ORGAN: TESTIS;                                                       
SOURCE   6 EXPRESSION_SYSTEM: CRICETULUS GRISEUS;                               
SOURCE   7 EXPRESSION_SYSTEM_TAXID: 10029                                       
KEYWDS    METALLOPROTEASE, PEPTIDYL DIPEPTIDASE, TYPE-I MEMBRANE-ANCHORED       
KEYWDS   2 PROTEIN, HYDROLASE-HYDROLASE INHIBITOR COMPLEX                       
EXPDTA    X-RAY DIFFRACTION                                                     
AUTHOR    R.NATESH,S.L.U.SCHWAGER,E.D.STURROCK,K.R.ACHARYA                      
REVDAT   4   13-JUL-11 1O86    1       VERSN                                    
REVDAT   3   24-FEB-09 1O86    1       VERSN                                    
REVDAT   2   06-MAR-06 1O86    1       TITLE  REMARK                            
REVDAT   1   07-FEB-03 1O86    0                                                
JRNL        AUTH   R.NATESH,S.L.U.SCHWAGER,E.D.STURROCK,K.R.ACHARYA             
JRNL        TITL   CRYSTAL STRUCTURE OF THE HUMAN ANGIOTENSIN-CONVERTING        
JRNL        TITL 2 ENZYME-LISINOPRIL COMPLEX                                    
JRNL        REF    NATURE                        V. 421   551 2003              
JRNL        REFN                   ISSN 0028-0836                               
JRNL        PMID   12540854                                                     
JRNL        DOI    10.1038/NATURE01370                                          
REMARK   2                                                                      
REMARK   2 RESOLUTION.    2.00 ANGSTROMS.                                       
REMARK   3                                                                      
REMARK   3 REFINEMENT.                                                          
REMARK   3   PROGRAM     : CNS 1.1                                              
REMARK   3   AUTHORS     : BRUNGER,ADAMS,CLORE,DELANO,GROS,GROSSE-              
REMARK   3               : KUNSTLEVE,JIANG,KUSZEWSKI,NILGES,PANNU,              
REMARK   3               : READ,RICE,SIMONSON,WARREN                            
REMARK   3                                                                      
REMARK   3  REFINEMENT TARGET : NULL                                            
REMARK   3                                                                      
REMARK   3  DATA USED IN REFINEMENT.                                            
REMARK   3   RESOLUTION RANGE HIGH (ANGSTROMS) : 2.00                           
REMARK   3   RESOLUTION RANGE LOW  (ANGSTROMS) : 47.14                          
REMARK   3   DATA CUTOFF            (SIGMA(F)) : 0.000                          
REMARK   3   DATA CUTOFF HIGH         (ABS(F)) : NULL                           
REMARK   3   DATA CUTOFF LOW          (ABS(F)) : NULL                           
REMARK   3   COMPLETENESS (WORKING+TEST)   (%) : 94.3                           
REMARK   3   NUMBER OF REFLECTIONS             : 79258                          
REMARK   3                                                                      
REMARK   3  FIT TO DATA USED IN REFINEMENT.                                     
REMARK   3   CROSS-VALIDATION METHOD          : THROUGHOUT                      
REMARK   3   FREE R VALUE TEST SET SELECTION  : RANDOM                          
REMARK   3   R VALUE            (WORKING SET) : 0.180                           
REMARK   3   FREE R VALUE                     : 0.220                           
REMARK   3   FREE R VALUE TEST SET SIZE   (%) : 3.700                           
REMARK   3   FREE R VALUE TEST SET COUNT      : 3094                            
REMARK   3   ESTIMATED ERROR OF FREE R VALUE  : NULL                            
REMARK   3                                                                      
REMARK   3  FIT IN THE HIGHEST RESOLUTION BIN.                                  
REMARK   3   TOTAL NUMBER OF BINS USED           : NULL                         
REMARK   3   BIN RESOLUTION RANGE HIGH       (A) : NULL                         
REMARK   3   BIN RESOLUTION RANGE LOW        (A) : NULL                         
REMARK   3   BIN COMPLETENESS (WORKING+TEST) (%) : NULL                         
REMARK   3   REFLECTIONS IN BIN    (WORKING SET) : NULL                         
REMARK   3   BIN R VALUE           (WORKING SET) : NULL                         
REMARK   3   BIN FREE R VALUE                    : NULL                         
REMARK   3   BIN FREE R VALUE TEST SET SIZE  (%) : NULL                         
REMARK   3   BIN FREE R VALUE TEST SET COUNT     : NULL                         
REMARK   3   ESTIMATED ERROR OF BIN FREE R VALUE : NULL                         
REMARK   3                                                                      
REMARK   3  NUMBER OF NON-HYDROGEN ATOMS USED IN REFINEMENT.                    
REMARK   3   PROTEIN ATOMS            : 4660                                    
REMARK   3   NUCLEIC ACID ATOMS       : 0                                       
REMARK   3   HETEROGEN ATOMS          : 36                                      
REMARK   3   SOLVENT ATOMS            : 570                                     
REMARK   3                                                                      
REMARK   3  B VALUES.                                                           
REMARK   3   FROM WILSON PLOT           (A**2) : 19.50                          
REMARK   3   MEAN B VALUE      (OVERALL, A**2) : 19.60                          
REMARK   3   OVERALL ANISOTROPIC B VALUE.                                       
REMARK   3    B11 (A**2) : NULL                                                 
REMARK   3    B22 (A**2) : NULL                                                 
REMARK   3    B33 (A**2) : NULL                                                 
REMARK   3    B12 (A**2) : NULL                                                 
REMARK   3    B13 (A**2) : NULL                                                 
REMARK   3    B23 (A**2) : NULL                                                 
REMARK   3                                                                      
REMARK   3  ESTIMATED COORDINATE ERROR.                                         
REMARK   3   ESD FROM LUZZATI PLOT        (A) : 0.29                            
REMARK   3   ESD FROM SIGMAA              (A) : 0.20                            
REMARK   3   LOW RESOLUTION CUTOFF        (A) : 5.00                            
REMARK   3                                                                      
REMARK   3  CROSS-VALIDATED ESTIMATED COORDINATE ERROR.                         
REMARK   3   ESD FROM C-V LUZZATI PLOT    (A) : 0.33                            
REMARK   3   ESD FROM C-V SIGMAA          (A) : 0.21                            
REMARK   3                                                                      
REMARK   3  RMS DEVIATIONS FROM IDEAL VALUES.                                   
REMARK   3   BOND LENGTHS                 (A) : 0.006                           
REMARK   3   BOND ANGLES            (DEGREES) : 1.24                            
REMARK   3   DIHEDRAL ANGLES        (DEGREES) : 20.53                           
REMARK   3   IMPROPER ANGLES        (DEGREES) : 0.84                            
REMARK   3                                                                      
REMARK   3  ISOTROPIC THERMAL MODEL : NULL                                      
REMARK   3                                                                      
REMARK   3  ISOTROPIC THERMAL FACTOR RESTRAINTS.    RMS    SIGMA                
REMARK   3   MAIN-CHAIN BOND              (A**2) : NULL  ; NULL                 
REMARK   3   MAIN-CHAIN ANGLE             (A**2) : NULL  ; NULL                 
REMARK   3   SIDE-CHAIN BOND              (A**2) : NULL  ; NULL                 
REMARK   3   SIDE-CHAIN ANGLE             (A**2) : NULL  ; NULL                 
REMARK   3                                                                      
REMARK   3  BULK SOLVENT MODELING.                                              
REMARK   3   METHOD USED : NULL                                                 
REMARK   3   KSOL        : NULL                                                 
REMARK   3   BSOL        : NULL                                                 
REMARK   3                                                                      
REMARK   3  NCS MODEL : NULL                                                    
REMARK   3                                                                      
REMARK   3  NCS RESTRAINTS.                         RMS   SIGMA/WEIGHT          
REMARK   3   GROUP  1  POSITIONAL            (A) : NULL  ; NULL                 
REMARK   3   GROUP  1  B-FACTOR           (A**2) : NULL  ; NULL                 
REMARK   3                                                                      
REMARK   3  PARAMETER FILE  1  : PROTEIN_REP.PARAM                              
REMARK   3  PARAMETER FILE  2  : WATER_REP.PARAM                                
REMARK   3  PARAMETER FILE  3  : ION.PARAM                                      
REMARK   3  PARAMETER FILE  4  : NULL                                           
REMARK   3  TOPOLOGY FILE  1   : PROTEIN.TOP                                    
REMARK   3  TOPOLOGY FILE  2   : WATER.TOP                                      
REMARK   3  TOPOLOGY FILE  3   : ION.TOP                                        
REMARK   3  TOPOLOGY FILE  4   : NULL                                           
REMARK   3                                                                      
REMARK   3  OTHER REFINEMENT REMARKS: NULL                                      
REMARK   4                                                                      
REMARK   4 1O86 COMPLIES WITH FORMAT V. 3.30, 13-JUL-11                         
REMARK 100                                                                      
REMARK 100 THIS ENTRY HAS BEEN PROCESSED BY PDBE ON 26-NOV-02.                  
REMARK 100 THE PDBE ID CODE IS EBI-11733.                                       
REMARK 200                                                                      
REMARK 200 EXPERIMENTAL DETAILS                                                 
REMARK 200  EXPERIMENT TYPE                : X-RAY DIFFRACTION                  
REMARK 200  DATE OF DATA COLLECTION        : 06-OCT-01                          
REMARK 200  TEMPERATURE           (KELVIN) : 100.0                              
REMARK 200  PH                             : 4.70                               
REMARK 200  NUMBER OF CRYSTALS USED        : 1                                  
REMARK 200                                                                      
REMARK 200  SYNCHROTRON              (Y/N) : Y                                  
REMARK 200  RADIATION SOURCE               : ESRF                               
REMARK 200  BEAMLINE                       : BM14                               
REMARK 200  X-RAY GENERATOR MODEL          : NULL                               
REMARK 200  MONOCHROMATIC OR LAUE    (M/L) : M                                  
REMARK 200  WAVELENGTH OR RANGE        (A) : 0.9537,1.2825,1.2832               
REMARK 200  MONOCHROMATOR                  : SI                                 
REMARK 200  OPTICS                         : MIRRORS                            
REMARK 200                                                                      
REMARK 200  DETECTOR TYPE                  : CCD                                
REMARK 200  DETECTOR MANUFACTURER          : MARRESEARCH                        
REMARK 200  INTENSITY-INTEGRATION SOFTWARE : HKL-2000                           
REMARK 200  DATA SCALING SOFTWARE          : SCALEPACK                          
REMARK 200                                                                      
REMARK 200  NUMBER OF UNIQUE REFLECTIONS   : 79319                              
REMARK 200  RESOLUTION RANGE HIGH      (A) : 2.000                              
REMARK 200  RESOLUTION RANGE LOW       (A) : 50.000                             
REMARK 200  REJECTION CRITERIA  (SIGMA(I)) : NULL                               
REMARK 200                                                                      
REMARK 200 OVERALL.                                                             
REMARK 200  COMPLETENESS FOR RANGE     (%) : 95.9                               
REMARK 200  DATA REDUNDANCY                : 2.000                              
REMARK 200  R MERGE                    (I) : 0.05800                            
REMARK 200  R SYM                      (I) : NULL                               
REMARK 200  <I/SIGMA(I)> FOR THE DATA SET  : 11.6000                            
REMARK 200                                                                      
REMARK 200 IN THE HIGHEST RESOLUTION SHELL.                                     
REMARK 200  HIGHEST RESOLUTION SHELL, RANGE HIGH (A) : 2.01                     
REMARK 200  HIGHEST RESOLUTION SHELL, RANGE LOW  (A) : 2.08                     
REMARK 200  COMPLETENESS FOR SHELL     (%) : 72.1                               
REMARK 200  DATA REDUNDANCY IN SHELL       : 1.30                               
REMARK 200  R MERGE FOR SHELL          (I) : 0.23800                            
REMARK 200  R SYM FOR SHELL            (I) : NULL                               
REMARK 200  <I/SIGMA(I)> FOR SHELL         : 2.000                              
REMARK 200                                                                      
REMARK 200 DIFFRACTION PROTOCOL: MAD                                            
REMARK 200 METHOD USED TO DETERMINE THE STRUCTURE: MAD                          
REMARK 200 SOFTWARE USED: CCP4, CNS                                             
REMARK 200 STARTING MODEL: NULL                                                 
REMARK 200                                                                      
REMARK 200 REMARK: NULL                                                         
REMARK 280                                                                      
REMARK 280 CRYSTAL                                                              
REMARK 280 SOLVENT CONTENT, VS   (%): 49.00                                     
REMARK 280 MATTHEWS COEFFICIENT, VM (ANGSTROMS**3/DA): 2.40                     
REMARK 280                                                                      
REMARK 280 CRYSTALLIZATION CONDITIONS: PEG4000/SODIUM ACETATE., PH 4.70         
REMARK 290                                                                      
REMARK 290 CRYSTALLOGRAPHIC SYMMETRY                                            
REMARK 290 SYMMETRY OPERATORS FOR SPACE GROUP: P 21 21 21                       
REMARK 290                                                                      
REMARK 290      SYMOP   SYMMETRY                                                
REMARK 290     NNNMMM   OPERATOR                                                
REMARK 290       1555   X,Y,Z                                                   
REMARK 290       2555   -X+1/2,-Y,Z+1/2                                         
REMARK 290       3555   -X,Y+1/2,-Z+1/2                                         
REMARK 290       4555   X+1/2,-Y+1/2,-Z                                         
REMARK 290                                                                      
REMARK 290     WHERE NNN -> OPERATOR NUMBER                                     
REMARK 290           MMM -> TRANSLATION VECTOR                                  
REMARK 290                                                                      
REMARK 290 CRYSTALLOGRAPHIC SYMMETRY TRANSFORMATIONS                            
REMARK 290 THE FOLLOWING TRANSFORMATIONS OPERATE ON THE ATOM/HETATM             
REMARK 290 RECORDS IN THIS ENTRY TO PRODUCE CRYSTALLOGRAPHICALLY                
REMARK 290 RELATED MOLECULES.                                                   
REMARK 290   SMTRY1   1  1.000000  0.000000  0.000000        0.00000            
REMARK 290   SMTRY2   1  0.000000  1.000000  0.000000        0.00000            
REMARK 290   SMTRY3   1  0.000000  0.000000  1.000000        0.00000            
REMARK 290   SMTRY1   2 -1.000000  0.000000  0.000000       28.23500            
REMARK 290   SMTRY2   2  0.000000 -1.000000  0.000000        0.00000            
REMARK 290   SMTRY3   2  0.000000  0.000000  1.000000       66.99500            
REMARK 290   SMTRY1   3 -1.000000  0.000000  0.000000        0.00000            
REMARK 290   SMTRY2   3  0.000000  1.000000  0.000000       42.45000            
REMARK 290   SMTRY3   3  0.000000  0.000000 -1.000000       66.99500            
REMARK 290   SMTRY1   4  1.000000  0.000000  0.000000       28.23500            
REMARK 290   SMTRY2   4  0.000000 -1.000000  0.000000       42.45000            
REMARK 290   SMTRY3   4  0.000000  0.000000 -1.000000        0.00000            
REMARK 290                                                                      
REMARK 290 REMARK: NULL                                                         
REMARK 300                                                                      
REMARK 300 BIOMOLECULE: 1                                                       
REMARK 300 SEE REMARK 350 FOR THE AUTHOR PROVIDED AND/OR PROGRAM                
REMARK 300 GENERATED ASSEMBLY INFORMATION FOR THE STRUCTURE IN                  
REMARK 300 THIS ENTRY. THE REMARK MAY ALSO PROVIDE INFORMATION ON               
REMARK 300 BURIED SURFACE AREA.                                                 
REMARK 350                                                                      
REMARK 350 COORDINATES FOR A COMPLETE MULTIMER REPRESENTING THE KNOWN           
REMARK 350 BIOLOGICALLY SIGNIFICANT OLIGOMERIZATION STATE OF THE                
REMARK 350 MOLECULE CAN BE GENERATED BY APPLYING BIOMT TRANSFORMATIONS          
REMARK 350 GIVEN BELOW.  BOTH NON-CRYSTALLOGRAPHIC AND                          
REMARK 350 CRYSTALLOGRAPHIC OPERATIONS ARE GIVEN.                               
REMARK 350                                                                      
REMARK 350 BIOMOLECULE: 1                                                       
REMARK 350 AUTHOR DETERMINED BIOLOGICAL UNIT: MONOMERIC                         
REMARK 350 SOFTWARE DETERMINED QUATERNARY STRUCTURE: MONOMERIC                  
REMARK 350 SOFTWARE USED: PQS                                                   
REMARK 350 APPLY THE FOLLOWING TO CHAINS: A                                     
REMARK 350   BIOMT1   1  1.000000  0.000000  0.000000        0.00000            
REMARK 350   BIOMT2   1  0.000000  1.000000  0.000000        0.00000            
REMARK 350   BIOMT3   1  0.000000  0.000000  1.000000        0.00000            
REMARK 400                                                                      
REMARK 400 COMPOUND                                                             
REMARK 400 CONVERTS ANGIOTENSIN I TO ANGIOTENSIN II BY RELEASE OF               
REMARK 400  THE TERMINAL HIS-LEU, THIS RESULTS IN AN INCREASE OF THE            
REMARK 400  VASOCONSTRICTOR ACTIVITY OF ANGIOTENSIN. ALSO ABLE TO INACTIVATE    
REMARK 400  BRADYKININ, A POTENT VASODILATOR AND ACTS OF VARIOUS OTHER          
REMARK 400  OLIGOPEPTIDES WITH FREE C-TERMINUS                                  
REMARK 465                                                                      
REMARK 465 MISSING RESIDUES                                                     
REMARK 465 THE FOLLOWING RESIDUES WERE NOT LOCATED IN THE                       
REMARK 465 EXPERIMENT. (M=MODEL NUMBER; RES=RESIDUE NAME; C=CHAIN               
REMARK 465 IDENTIFIER; SSSEQ=SEQUENCE NUMBER; I=INSERTION CODE.)                
REMARK 465                                                                      
REMARK 465   M RES C SSSEQI                                                     
REMARK 465     LEU A    37                                                      
REMARK 465     VAL A    38                                                      
REMARK 465     THR A    39                                                      
REMARK 465     SER A   435                                                      
REMARK 465     GLU A   436                                                      
REMARK 465     GLY A   437                                                      
REMARK 465     GLY A   438                                                      
REMARK 465     TYR A   619                                                      
REMARK 465     ASN A   620                                                      
REMARK 465     TRP A   621                                                      
REMARK 465     THR A   622                                                      
REMARK 465     PRO A   623                                                      
REMARK 465     ASN A   624                                                      
REMARK 465     SER A   625                                                      
REMARK 470                                                                      
REMARK 470 MISSING ATOM                                                         
REMARK 470 THE FOLLOWING RESIDUES HAVE MISSING ATOMS (M=MODEL NUMBER;           
REMARK 470 RES=RESIDUE NAME; C=CHAIN IDENTIFIER; SSEQ=SEQUENCE NUMBER;          
REMARK 470 I=INSERTION CODE):                                                   
REMARK 470   M RES CSSEQI  ATOMS                                                
REMARK 470     ASP A  40    CG   OD1  OD2                                       
REMARK 470     GLU A  64    CG   CD   OE1  OE2                                  
REMARK 470     LYS A 117    CG   CD   CE   NZ                                   
REMARK 470     SER A 298    OG                                                  
REMARK 470     GLU A 303    CG   CD   OE1  OE2                                  
REMARK 470     LYS A 307    CG   CD   CE   NZ                                   
REMARK 470     SER A 439    CB   OG                                             
REMARK 470     ASP A 440    CG   OD1  OD2                                       
REMARK 470     GLN A 618    CA   C    O    CB   CG   CD   OE1                   
REMARK 470     GLN A 618    NE2                                                 
REMARK 500                                                                      
REMARK 500 GEOMETRY AND STEREOCHEMISTRY                                         
REMARK 500 SUBTOPIC: TORSION ANGLES                                             
REMARK 500                                                                      
REMARK 500 TORSION ANGLES OUTSIDE THE EXPECTED RAMACHANDRAN REGIONS:            
REMARK 500 (M=MODEL NUMBER; RES=RESIDUE NAME; C=CHAIN IDENTIFIER;               
REMARK 500 SSEQ=SEQUENCE NUMBER; I=INSERTION CODE).                             
REMARK 500                                                                      
REMARK 500 STANDARD TABLE:                                                      
REMARK 500 FORMAT:(10X,I3,1X,A3,1X,A1,I4,A1,4X,F7.2,3X,F7.2)                    
REMARK 500                                                                      
REMARK 500 EXPECTED VALUES: GJ KLEYWEGT AND TA JONES (1996). PHI/PSI-           
REMARK 500 CHOLOGY: RAMACHANDRAN REVISITED. STRUCTURE 4, 1395 - 1400            
REMARK 500                                                                      
REMARK 500  M RES CSSEQI        PSI       PHI                                   
REMARK 500    ASN A  72       77.76   -172.13                                   
REMARK 500    GLU A 123     -135.46     55.90                                   
REMARK 500    ASN A 155      -85.04    -69.73                                   
REMARK 500    ASP A 164      -70.08    -49.88                                   
REMARK 500    LYS A 363      -39.41   -131.28                                   
REMARK 500    ASN A 431       35.29     70.27                                   
REMARK 500    ASP A 453      -64.92    -94.98                                   
REMARK 500    GLN A 554       19.92     55.84                                   
REMARK 500                                                                      
REMARK 500 REMARK: NULL                                                         
REMARK 525                                                                      
REMARK 525 SOLVENT                                                              
REMARK 525                                                                      
REMARK 525 THE SOLVENT MOLECULES HAVE CHAIN IDENTIFIERS THAT                    
REMARK 525 INDICATE THE POLYMER CHAIN WITH WHICH THEY ARE MOST                  
REMARK 525 CLOSELY ASSOCIATED. THE REMARK LISTS ALL THE SOLVENT                 
REMARK 525 MOLECULES WHICH ARE MORE THAN 5A AWAY FROM THE                       
REMARK 525 NEAREST POLYMER CHAIN (M = MODEL NUMBER;                             
REMARK 525 RES=RESIDUE NAME; C=CHAIN IDENTIFIER; SSEQ=SEQUENCE                  
REMARK 525 NUMBER; I=INSERTION CODE):                                           
REMARK 525                                                                      
REMARK 525  M RES CSSEQI                                                        
REMARK 525    HOH A2022        DISTANCE =  5.07 ANGSTROMS                       
REMARK 525    HOH A2027        DISTANCE =  5.07 ANGSTROMS                       
REMARK 525    HOH A2054        DISTANCE =  5.60 ANGSTROMS                       
REMARK 525    HOH A2265        DISTANCE =  6.19 ANGSTROMS                       
REMARK 610                                                                      
REMARK 610 MISSING HETEROATOM                                                   
REMARK 610 THE FOLLOWING RESIDUES HAVE MISSING ATOMS (M=MODEL NUMBER;           
REMARK 610 RES=RESIDUE NAME; C=CHAIN IDENTIFIER; SSEQ=SEQUENCE NUMBER;          
REMARK 610 I=INSERTION CODE):                                                   
REMARK 610   M RES C SSEQI                                                      
REMARK 610     GLY A 2000                                                       
REMARK 620                                                                      
REMARK 620 METAL COORDINATION                                                   
REMARK 620 (M=MODEL NUMBER; RES=RESIDUE NAME; C=CHAIN IDENTIFIER;               
REMARK 620 SSEQ=SEQUENCE NUMBER; I=INSERTION CODE):                             
REMARK 620                                                                      
REMARK 620 COORDINATION ANGLES FOR:  M RES CSSEQI METAL                         
REMARK 620                              ZN A 701  ZN                            
REMARK 620 N RES CSSEQI ATOM                                                    
REMARK 620 1 HIS A 387   NE2                                                    
REMARK 620 2 LPR A 702   O2   90.0                                              
REMARK 620 3 LPR A 702   O3  122.9  53.0                                        
REMARK 620 4 GLU A 411   OE1 110.4 151.8  98.8                                  
REMARK 620 5 HIS A 383   NE2 109.6  98.7 116.9  92.7                            
REMARK 620 N                    1     2     3     4                             
REMARK 630                                                                      
REMARK 630 MOLECULE TYPE: NULL                                                  
REMARK 630 MOLECULE NAME: [N2-[(S)-1-CARBOXY-3-PHENYLPROPYL]-L-LYSYL-L-PROLINE  
REMARK 630 (M=MODEL NUMBER; RES=RESIDUE NAME; C=CHAIN IDENTIFIER;               
REMARK 630  SSSEQ=SEQUENCE NUMBER; I=INSERTION CODE.)                           
REMARK 630                                                                      
REMARK 630   M RES C SSSEQI                                                     
REMARK 630     LPR A   702                                                      
REMARK 630 SOURCE: NULL                                                         
REMARK 630 TAXONOMY: NULL                                                       
REMARK 630 SUBCOMP:    CLT LYS PRO                                              
REMARK 630 DETAILS: NULL                                                        
REMARK 700                                                                      
REMARK 700 SHEET                                                                
REMARK 700 DETERMINATION METHOD: AUTHOR PROVIDED.                               
REMARK 800                                                                      
REMARK 800 SITE                                                                 
REMARK 800 SITE_IDENTIFIER: AC1                                                 
REMARK 800 EVIDENCE_CODE: SOFTWARE                                              
REMARK 800 SITE_DESCRIPTION: BINDING SITE FOR RESIDUE ZN A 701                  
REMARK 800                                                                      
REMARK 800 SITE_IDENTIFIER: AC2                                                 
REMARK 800 EVIDENCE_CODE: SOFTWARE                                              
REMARK 800 SITE_DESCRIPTION: BINDING SITE FOR RESIDUE CL A 703                  
REMARK 800                                                                      
REMARK 800 SITE_IDENTIFIER: AC3                                                 
REMARK 800 EVIDENCE_CODE: SOFTWARE                                              
REMARK 800 SITE_DESCRIPTION: BINDING SITE FOR RESIDUE CL A 704                  
REMARK 800                                                                      
REMARK 800 SITE_IDENTIFIER: AC4                                                 
REMARK 800 EVIDENCE_CODE: SOFTWARE                                              
REMARK 800 SITE_DESCRIPTION: BINDING SITE FOR RESIDUE GLY A2000                 
REMARK 800                                                                      
REMARK 800 SITE_IDENTIFIER: AC5                                                 
REMARK 800 EVIDENCE_CODE: SOFTWARE                                              
REMARK 800 SITE_DESCRIPTION: BINDING SITE FOR RESIDUE LPR A 702                 
REMARK 900                                                                      
REMARK 900 RELATED ENTRIES                                                      
REMARK 900 RELATED ID: 1O8A   RELATED DB: PDB                                   
REMARK 900 CRYSTAL STRUCTURE OF HUMAN ANGIOTENSIN CONVERTING ENZYME             
REMARK 900 (NATIVE).                                                            
DBREF  1O86 A   37   625  UNP    P22966   ACET_HUMAN      68    656             
SEQRES   1 A  589  LEU VAL THR ASP GLU ALA GLU ALA SER LYS PHE VAL GLU          
SEQRES   2 A  589  GLU TYR ASP ARG THR SER GLN VAL VAL TRP ASN GLU TYR          
SEQRES   3 A  589  ALA GLU ALA ASN TRP ASN TYR ASN THR ASN ILE THR THR          
SEQRES   4 A  589  GLU THR SER LYS ILE LEU LEU GLN LYS ASN MET GLN ILE          
SEQRES   5 A  589  ALA ASN HIS THR LEU LYS TYR GLY THR GLN ALA ARG LYS          
SEQRES   6 A  589  PHE ASP VAL ASN GLN LEU GLN ASN THR THR ILE LYS ARG          
SEQRES   7 A  589  ILE ILE LYS LYS VAL GLN ASP LEU GLU ARG ALA ALA LEU          
SEQRES   8 A  589  PRO ALA GLN GLU LEU GLU GLU TYR ASN LYS ILE LEU LEU          
SEQRES   9 A  589  ASP MET GLU THR THR TYR SER VAL ALA THR VAL CYS HIS          
SEQRES  10 A  589  PRO ASN GLY SER CYS LEU GLN LEU GLU PRO ASP LEU THR          
SEQRES  11 A  589  ASN VAL MET ALA THR SER ARG LYS TYR GLU ASP LEU LEU          
SEQRES  12 A  589  TRP ALA TRP GLU GLY TRP ARG ASP LYS ALA GLY ARG ALA          
SEQRES  13 A  589  ILE LEU GLN PHE TYR PRO LYS TYR VAL GLU LEU ILE ASN          
SEQRES  14 A  589  GLN ALA ALA ARG LEU ASN GLY TYR VAL ASP ALA GLY ASP          
SEQRES  15 A  589  SER TRP ARG SER MET TYR GLU THR PRO SER LEU GLU GLN          
SEQRES  16 A  589  ASP LEU GLU ARG LEU PHE GLN GLU LEU GLN PRO LEU TYR          
SEQRES  17 A  589  LEU ASN LEU HIS ALA TYR VAL ARG ARG ALA LEU HIS ARG          
SEQRES  18 A  589  HIS TYR GLY ALA GLN HIS ILE ASN LEU GLU GLY PRO ILE          
SEQRES  19 A  589  PRO ALA HIS LEU LEU GLY ASN MET TRP ALA GLN THR TRP          
SEQRES  20 A  589  SER ASN ILE TYR ASP LEU VAL VAL PRO PHE PRO SER ALA          
SEQRES  21 A  589  PRO SER MET ASP THR THR GLU ALA MET LEU LYS GLN GLY          
SEQRES  22 A  589  TRP THR PRO ARG ARG MET PHE LYS GLU ALA ASP ASP PHE          
SEQRES  23 A  589  PHE THR SER LEU GLY LEU LEU PRO VAL PRO PRO GLU PHE          
SEQRES  24 A  589  TRP ASN LYS SER MET LEU GLU LYS PRO THR ASP GLY ARG          
SEQRES  25 A  589  GLU VAL VAL CYS HIS ALA SER ALA TRP ASP PHE TYR ASN          
SEQRES  26 A  589  GLY LYS ASP PHE ARG ILE LYS GLN CYS THR THR VAL ASN          
SEQRES  27 A  589  LEU GLU ASP LEU VAL VAL ALA HIS HIS GLU MET GLY HIS          
SEQRES  28 A  589  ILE GLN TYR PHE MET GLN TYR LYS ASP LEU PRO VAL ALA          
SEQRES  29 A  589  LEU ARG GLU GLY ALA ASN PRO GLY PHE HIS GLU ALA ILE          
SEQRES  30 A  589  GLY ASP VAL LEU ALA LEU SER VAL SER THR PRO LYS HIS          
SEQRES  31 A  589  LEU HIS SER LEU ASN LEU LEU SER SER GLU GLY GLY SER          
SEQRES  32 A  589  ASP GLU HIS ASP ILE ASN PHE LEU MET LYS MET ALA LEU          
SEQRES  33 A  589  ASP LYS ILE ALA PHE ILE PRO PHE SER TYR LEU VAL ASP          
SEQRES  34 A  589  GLN TRP ARG TRP ARG VAL PHE ASP GLY SER ILE THR LYS          
SEQRES  35 A  589  GLU ASN TYR ASN GLN GLU TRP TRP SER LEU ARG LEU LYS          
SEQRES  36 A  589  TYR GLN GLY LEU CYS PRO PRO VAL PRO ARG THR GLN GLY          
SEQRES  37 A  589  ASP PHE ASP PRO GLY ALA LYS PHE HIS ILE PRO SER SER          
SEQRES  38 A  589  VAL PRO TYR ILE ARG TYR PHE VAL SER PHE ILE ILE GLN          
SEQRES  39 A  589  PHE GLN PHE HIS GLU ALA LEU CYS GLN ALA ALA GLY HIS          
SEQRES  40 A  589  THR GLY PRO LEU HIS LYS CYS ASP ILE TYR GLN SER LYS          
SEQRES  41 A  589  GLU ALA GLY GLN ARG LEU ALA THR ALA MET LYS LEU GLY          
SEQRES  42 A  589  PHE SER ARG PRO TRP PRO GLU ALA MET GLN LEU ILE THR          
SEQRES  43 A  589  GLY GLN PRO ASN MET SER ALA SER ALA MET LEU SER TYR          
SEQRES  44 A  589  PHE LYS PRO LEU LEU ASP TRP LEU ARG THR GLU ASN GLU          
SEQRES  45 A  589  LEU HIS GLY GLU LYS LEU GLY TRP PRO GLN TYR ASN TRP          
SEQRES  46 A  589  THR PRO ASN SER                                              
HET    GLY  A2000       4                                                       
HET     ZN  A 701       1                                                       
HET    LPR  A 702      29                                                       
HET     CL  A 703       1                                                       
HET     CL  A 704       1                                                       
HETNAM     GLY GLYCINE                                                          
HETNAM      ZN ZINC ION                                                         
HETNAM     LPR [N2-[(S)-1-CARBOXY-3-PHENYLPROPYL]-L-LYSYL-L-PROLINE             
HETNAM      CL CHLORIDE ION                                                     
HETSYN     LPR LISINOPRIL                                                       
FORMUL   2  GLY    C2 H5 N O2                                                   
FORMUL   3   ZN    ZN 2+                                                        
FORMUL   4  LPR    C21 H31 N3 O5                                                
FORMUL   5   CL    2(CL 1-)                                                     
FORMUL   7  HOH   *570(H2 O)                                                    
HELIX    1   1 ASP A  377  ASP A  377  1                                   1
HELIX    2   2 VAL A  380  VAL A  380  1                                   1
HELIX    3   3 HIS A  383  GLU A  384  1                                   2
HELIX    4   4 HIS A  387  HIS A  387  1                                   1
HELIX    5   5 GLU A  411  GLU A  411  1                                   1
HELIX    6   6 PHE A  457  PHE A  457  1                                   1
HELIX    7   7 LYS A  511  LYS A  511  1                                   1
HELIX    8   8 TYR A  520  TYR A  520  1                                   1
HELIX    9   9 TYR A  523  TYR A  523  1                                   1
HELIX   10  10 PHE A  527  PHE A  527  1                                   1
SHEET    1   1 1 SER A 355  ALA A 356  0
SSBOND   1 CYS A  152    CYS A  158                          1555   1555  2.03  
SSBOND   2 CYS A  352    CYS A  370                          1555   1555  2.03  
SSBOND   3 CYS A  538    CYS A  550                          1555   1555  2.03  
LINK        ZN    ZN A 701                 NE2 HIS A 387     1555   1555  2.07  
LINK        ZN    ZN A 701                 O2  LPR A 702     1555   1555  2.61  
LINK        ZN    ZN A 701                 O3  LPR A 702     1555   1555  2.14  
LINK        ZN    ZN A 701                 OE1 GLU A 411     1555   1555  2.00  
LINK        ZN    ZN A 701                 NE2 HIS A 383     1555   1555  2.04  
CISPEP   1 GLU A  162    PRO A  163          0         0.61                     
SITE     1 AC1  4 HIS A 383  HIS A 387  GLU A 411  LPR A 702                    
SITE     1 AC2  4 ARG A 186  TRP A 485  TRP A 486  ARG A 489                    
SITE     1 AC3  5 TYR A 224  PRO A 407  PRO A 519  ILE A 521                    
SITE     2 AC3  5 ARG A 522                                                     
SITE     1 AC4  4 ASP A 415  ASP A 453  LYS A 454  PHE A 527                    
SITE     1 AC5 17 GLU A 162  GLN A 281  HIS A 353  ALA A 354                    
SITE     2 AC5 17 HIS A 383  GLU A 384  HIS A 387  GLU A 411                    
SITE     3 AC5 17 LYS A 511  HIS A 513  TYR A 520  TYR A 523                    
SITE     4 AC5 17  ZN A 701  HOH A2392  HOH A2568  HOH A2569                    
SITE     5 AC5 17 HOH A2570                                                     
CRYST1   56.470   84.900  133.990  90.00  90.00  90.00 P 21 21 21    4          
ORIGX1      1.000000  0.000000  0.000000        0.00000                         
ORIGX2      0.000000  1.000000  0.000000        0.00000                         
ORIGX3      0.000000  0.000000  1.000000        0.00000                         
SCALE1      0.017708  0.000000  0.000000        0.00000                         
SCALE2      0.000000  0.011778  0.000000        0.00000                         
SCALE3      0.000000  0.000000  0.007463        0.00000                         
ATOM      1  N   GLU A 162      38.914  20.837  46.644  1.00 20.67           N
ATOM      2  CA  GLU A 162      40.366  20.860  46.590  1.00 24.08           C
ATOM      3  C   GLU A 162      40.916  19.718  47.441  1.00 24.65           C
ATOM      4  O   GLU A 162      40.514  19.542  48.590  1.00 24.48           O
ATOM      5  CB  GLU A 162      40.894  22.208  47.099  1.00 25.06           C
ATOM      6  CG  GLU A 162      40.261  23.400  46.387  1.00 30.04           C
ATOM      7  CD  GLU A 162      41.009  24.704  46.605  1.00 32.48           C
ATOM      8  OE1 GLU A 162      41.103  25.165  47.764  1.00 34.10           O
ATOM      9  OE2 GLU A 162      41.504  25.270  45.606  1.00 34.77           O
TER      10      GLU A 162
ATOM     11  N   GLN A 281      37.862  29.804  34.410  1.00 11.21           N
ATOM     12  CA  GLN A 281      38.346  31.168  34.594  1.00 10.89           C
ATOM     13  C   GLN A 281      39.794  31.302  34.138  1.00 12.02           C
ATOM     14  O   GLN A 281      40.249  32.398  33.809  1.00 10.55           O
ATOM     15  CB  GLN A 281      38.201  31.603  36.057  1.00 10.80           C
ATOM     16  CG  GLN A 281      39.053  30.838  37.052  1.00 11.00           C
ATOM     17  CD  GLN A 281      38.662  31.139  38.488  1.00 12.63           C
ATOM     18  OE1 GLN A 281      37.508  30.951  38.876  1.00 10.11           O
ATOM     19  NE2 GLN A 281      39.621  31.610  39.283  1.00 12.95           N
TER      20      GLN A 281
ATOM     21  N   HIS A 353      40.055  27.482  50.716  1.00 19.24           N
ATOM     22  CA  HIS A 353      40.269  28.628  49.829  1.00 17.16           C
ATOM     23  C   HIS A 353      41.307  29.602  50.388  1.00 17.15           C
ATOM     24  O   HIS A 353      41.058  30.293  51.375  1.00 18.56           O
ATOM     25  CB  HIS A 353      38.957  29.376  49.584  1.00 13.14           C
ATOM     26  CG  HIS A 353      39.027  30.345  48.447  1.00 13.04           C
ATOM     27  ND1 HIS A 353      38.665  30.009  47.159  1.00 12.76           N
ATOM     28  CD2 HIS A 353      39.476  31.621  48.390  1.00 11.87           C
ATOM     29  CE1 HIS A 353      38.888  31.036  46.360  1.00 14.29           C
ATOM     30  NE2 HIS A 353      39.381  32.028  47.081  1.00 15.54           N
ATOM     31  N   ALA A 354      42.465  29.653  49.738  1.00 15.37           N
ATOM     32  CA  ALA A 354      43.573  30.514  50.152  1.00 15.12           C
ATOM     33  C   ALA A 354      43.216  31.965  50.478  1.00 13.38           C
ATOM     34  O   ALA A 354      42.495  32.626  49.733  1.00 13.27           O
ATOM     35  CB  ALA A 354      44.663  30.492  49.081  1.00 12.93           C
ATOM     36  N   SER A 355      43.739  32.456  51.596  1.00 12.79           N
ATOM     37  CA  SER A 355      43.508  33.837  52.003  1.00 13.42           C
ATOM     38  C   SER A 355      44.602  34.324  52.954  1.00 13.14           C
ATOM     39  O   SER A 355      45.263  33.525  53.629  1.00 12.93           O
ATOM     40  CB  SER A 355      42.123  33.988  52.651  1.00 12.99           C
ATOM     41  OG  SER A 355      41.970  33.130  53.765  1.00 14.28           O
ATOM     42  N   ALA A 356      44.800  35.640  52.979  1.00 13.15           N
ATOM     43  CA  ALA A 356      45.803  36.280  53.825  1.00 13.29           C
ATOM     44  C   ALA A 356      45.064  37.033  54.920  1.00 14.39           C
ATOM     45  O   ALA A 356      44.017  37.637  54.672  1.00 15.15           O
ATOM     46  CB  ALA A 356      46.653  37.239  53.003  1.00 13.06           C
TER      47      ALA A 356
ATOM     48  N   ASP A 377      49.775  26.675  42.340  1.00 21.73           N
ATOM     49  CA  ASP A 377      49.717  27.107  43.731  1.00 21.63           C
ATOM     50  C   ASP A 377      50.944  27.926  44.138  1.00 20.39           C
ATOM     51  O   ASP A 377      50.922  28.635  45.146  1.00 19.37           O
ATOM     52  CB  ASP A 377      49.541  25.899  44.653  1.00 23.21           C
ATOM     53  CG  ASP A 377      48.247  25.958  45.438  1.00 23.22           C
ATOM     54  OD1 ASP A 377      47.301  26.620  44.963  1.00 25.47           O
ATOM     55  OD2 ASP A 377      48.166  25.340  46.519  1.00 25.23           O
TER      56      ASP A 377
ATOM     57  N   VAL A 380      49.763  31.232  43.484  1.00 15.97           N
ATOM     58  CA  VAL A 380      48.813  31.603  44.533  1.00 15.75           C
ATOM     59  C   VAL A 380      49.561  32.034  45.796  1.00 16.60           C
ATOM     60  O   VAL A 380      49.194  33.015  46.445  1.00 14.95           O
ATOM     61  CB  VAL A 380      47.870  30.425  44.902  1.00 15.53           C
ATOM     62  CG1 VAL A 380      47.006  30.805  46.114  1.00 11.21           C
ATOM     63  CG2 VAL A 380      46.982  30.070  43.711  1.00 14.36           C
TER      64      VAL A 380
ATOM     65  N   HIS A 383      50.620  35.409  45.342  1.00 14.51           N
ATOM     66  CA  HIS A 383      49.447  36.276  45.391  1.00 13.47           C
ATOM     67  C   HIS A 383      49.136  36.626  46.845  1.00 14.00           C
ATOM     68  O   HIS A 383      48.984  37.802  47.190  1.00 13.07           O
ATOM     69  CB  HIS A 383      48.235  35.570  44.775  1.00 15.00           C
ATOM     70  CG  HIS A 383      46.971  36.370  44.849  1.00 15.40           C
ATOM     71  ND1 HIS A 383      46.647  37.339  43.923  1.00 14.33           N
ATOM     72  CD2 HIS A 383      45.972  36.376  45.766  1.00 13.24           C
ATOM     73  CE1 HIS A 383      45.504  37.908  44.267  1.00 14.69           C
ATOM     74  NE2 HIS A 383      45.075  37.341  45.381  1.00 12.08           N
ATOM     75  N   GLU A 384      49.049  35.599  47.690  1.00 12.38           N
ATOM     76  CA  GLU A 384      48.742  35.788  49.105  1.00 13.04           C
ATOM     77  C   GLU A 384      49.839  36.535  49.850  1.00 13.54           C
ATOM     78  O   GLU A 384      49.551  37.346  50.726  1.00 14.84           O
ATOM     79  CB  GLU A 384      48.489  34.440  49.782  1.00 11.80           C
ATOM     80  CG  GLU A 384      47.322  33.650  49.205  1.00 12.84           C
ATOM     81  CD  GLU A 384      46.014  34.422  49.240  1.00 12.28           C
ATOM     82  OE1 GLU A 384      45.833  35.250  50.159  1.00 11.52           O
ATOM     83  OE2 GLU A 384      45.159  34.188  48.359  1.00 12.50           O
TER      84      GLU A 384
ATOM     85  N   HIS A 387      49.499  40.146  49.639  1.00 11.02           N
ATOM     86  CA  HIS A 387      48.555  40.732  50.595  1.00 12.04           C
ATOM     87  C   HIS A 387      49.271  41.003  51.916  1.00 11.39           C
ATOM     88  O   HIS A 387      49.122  42.071  52.512  1.00 11.43           O
ATOM     89  CB  HIS A 387      47.382  39.784  50.864  1.00 11.04           C
ATOM     90  CG  HIS A 387      46.385  39.711  49.752  1.00 12.59           C
ATOM     91  ND1 HIS A 387      45.783  40.830  49.214  1.00 13.07           N
ATOM     92  CD2 HIS A 387      45.842  38.648  49.112  1.00  9.69           C
ATOM     93  CE1 HIS A 387      44.912  40.458  48.294  1.00 11.52           C
ATOM     94  NE2 HIS A 387      44.928  39.140  48.213  1.00 12.75           N
TER      95      HIS A 387
ATOM     96  N   GLU A 411      45.106  43.241  45.339  1.00 12.01           N
ATOM     97  CA  GLU A 411      45.144  41.991  44.586  1.00 10.66           C
ATOM     98  C   GLU A 411      46.320  41.897  43.607  1.00 13.30           C
ATOM     99  O   GLU A 411      46.815  40.807  43.323  1.00 14.12           O
ATOM    100  CB  GLU A 411      43.838  41.819  43.801  1.00 11.06           C
ATOM    101  CG  GLU A 411      42.565  41.755  44.645  1.00  7.88           C
ATOM    102  CD  GLU A 411      42.614  40.643  45.677  1.00  8.56           C
ATOM    103  OE1 GLU A 411      43.226  39.598  45.376  1.00  8.96           O
ATOM    104  OE2 GLU A 411      42.044  40.809  46.778  1.00  8.52           O
TER     105      GLU A 411
ATOM    106  N   PHE A 457      41.110  34.937  31.834  1.00 10.32           N
ATOM    107  CA  PHE A 457      40.500  35.426  33.067  1.00 11.62           C
ATOM    108  C   PHE A 457      39.765  36.763  32.931  1.00 11.30           C
ATOM    109  O   PHE A 457      38.809  37.022  33.662  1.00 10.92           O
ATOM    110  CB  PHE A 457      41.574  35.560  34.149  1.00 11.67           C
ATOM    111  CG  PHE A 457      41.027  35.846  35.523  1.00 14.14           C
ATOM    112  CD1 PHE A 457      40.310  34.873  36.222  1.00 13.10           C
ATOM    113  CD2 PHE A 457      41.256  37.075  36.134  1.00 13.14           C
ATOM    114  CE1 PHE A 457      39.834  35.122  37.510  1.00 13.40           C
ATOM    115  CE2 PHE A 457      40.788  37.332  37.414  1.00 11.72           C
ATOM    116  CZ  PHE A 457      40.076  36.355  38.107  1.00 13.66           C
TER     117      PHE A 457
ATOM    118  N   LYS A 511      30.752  29.052  43.064  1.00 11.43           N
ATOM    119  CA  LYS A 511      31.992  29.824  42.984  1.00 11.78           C
ATOM    120  C   LYS A 511      32.199  30.484  44.353  1.00 12.26           C
ATOM    121  O   LYS A 511      31.374  31.280  44.803  1.00 11.13           O
ATOM    122  CB  LYS A 511      31.891  30.884  41.878  1.00 10.91           C
ATOM    123  CG  LYS A 511      33.109  31.805  41.772  1.00  8.80           C
ATOM    124  CD  LYS A 511      34.399  31.022  41.509  1.00  8.48           C
ATOM    125  CE  LYS A 511      35.618  31.946  41.540  1.00  8.38           C
ATOM    126  NZ  LYS A 511      36.909  31.210  41.407  1.00  9.81           N
ATOM    127  N   PHE A 512      33.305  30.137  45.004  1.00 13.11           N
ATOM    128  CA  PHE A 512      33.637  30.632  46.343  1.00 13.89           C
ATOM    129  C   PHE A 512      33.146  32.028  46.734  1.00 13.70           C
ATOM    130  O   PHE A 512      32.413  32.183  47.714  1.00 14.70           O
ATOM    131  CB  PHE A 512      35.152  30.580  46.561  1.00 13.28           C
ATOM    132  CG  PHE A 512      35.591  31.133  47.890  1.00 15.40           C
ATOM    133  CD1 PHE A 512      35.490  30.363  49.048  1.00 14.58           C
ATOM    134  CD2 PHE A 512      36.082  32.435  47.990  1.00 13.56           C
ATOM    135  CE1 PHE A 512      35.873  30.883  50.289  1.00 12.64           C
ATOM    136  CE2 PHE A 512      36.465  32.961  49.223  1.00 14.52           C
ATOM    137  CZ  PHE A 512      36.360  32.182  50.376  1.00 12.86           C
ATOM    138  N   HIS A 513      33.564  33.035  45.973  1.00 11.85           N
ATOM    139  CA  HIS A 513      33.230  34.430  46.257  1.00 12.43           C
ATOM    140  C   HIS A 513      31.754  34.791  46.389  1.00 12.49           C
ATOM    141  O   HIS A 513      31.414  35.774  47.053  1.00 13.33           O
ATOM    142  CB  HIS A 513      33.899  35.330  45.216  1.00 11.22           C
ATOM    143  CG  HIS A 513      35.380  35.131  45.129  1.00 12.39           C
ATOM    144  ND1 HIS A 513      35.945  33.952  44.694  1.00 12.50           N
ATOM    145  CD2 HIS A 513      36.412  35.944  45.460  1.00 10.77           C
ATOM    146  CE1 HIS A 513      37.262  34.045  44.762  1.00 12.26           C
ATOM    147  NE2 HIS A 513      37.570  35.243  45.223  1.00 12.30           N
TER     148      HIS A 513
ATOM    149  N   VAL A 518      32.430  37.978  48.768  1.00 11.75           N
ATOM    150  CA  VAL A 518      33.672  38.714  48.529  1.00 11.24           C
ATOM    151  C   VAL A 518      33.550  39.347  47.139  1.00  9.01           C
ATOM    152  O   VAL A 518      33.356  38.637  46.149  1.00  9.01           O
ATOM    153  CB  VAL A 518      34.911  37.786  48.533  1.00 11.58           C
ATOM    154  CG1 VAL A 518      36.169  38.594  48.199  1.00 10.79           C
ATOM    155  CG2 VAL A 518      35.058  37.105  49.888  1.00 12.34           C
TER     156      VAL A 518
ATOM    157  N   TYR A 520      34.179  40.813  43.469  1.00  8.90           N
ATOM    158  CA  TYR A 520      35.050  40.234  42.452  1.00  8.19           C
ATOM    159  C   TYR A 520      35.706  41.182  41.452  1.00  9.16           C
ATOM    160  O   TYR A 520      36.728  40.839  40.865  1.00  9.22           O
ATOM    161  CB  TYR A 520      34.282  39.168  41.661  1.00  8.98           C
ATOM    162  CG  TYR A 520      35.155  38.019  41.221  1.00  8.00           C
ATOM    163  CD1 TYR A 520      35.496  37.008  42.119  1.00  7.60           C
ATOM    164  CD2 TYR A 520      35.705  37.978  39.935  1.00  8.09           C
ATOM    165  CE1 TYR A 520      36.367  35.985  41.759  1.00  8.68           C
ATOM    166  CE2 TYR A 520      36.589  36.948  39.562  1.00  8.21           C
ATOM    167  CZ  TYR A 520      36.913  35.960  40.486  1.00  8.67           C
ATOM    168  OH  TYR A 520      37.794  34.955  40.160  1.00  9.65           O
TER     169      TYR A 520
ATOM    170  N   TYR A 523      39.468  41.739  40.967  1.00  8.53           N
ATOM    171  CA  TYR A 523      40.334  40.844  40.195  1.00 10.58           C
ATOM    172  C   TYR A 523      40.472  41.286  38.746  1.00 10.64           C
ATOM    173  O   TYR A 523      41.518  41.083  38.122  1.00 11.41           O
ATOM    174  CB  TYR A 523      39.815  39.401  40.264  1.00  9.50           C
ATOM    175  CG  TYR A 523      39.759  38.865  41.679  1.00 10.20           C
ATOM    176  CD1 TYR A 523      38.534  38.602  42.297  1.00  9.83           C
ATOM    177  CD2 TYR A 523      40.930  38.670  42.421  1.00  9.15           C
ATOM    178  CE1 TYR A 523      38.471  38.161  43.620  1.00  9.58           C
ATOM    179  CE2 TYR A 523      40.881  38.229  43.747  1.00  8.88           C
ATOM    180  CZ  TYR A 523      39.645  37.977  44.339  1.00 10.44           C
ATOM    181  OH  TYR A 523      39.572  37.561  45.648  1.00  8.38           O
TER     182      TYR A 523
ATOM    183  N   PHE A 527      44.108  42.358  37.233  1.00 11.01           N
ATOM    184  CA  PHE A 527      44.760  41.805  36.054  1.00 12.87           C
ATOM    185  C   PHE A 527      45.191  42.844  35.032  1.00 13.85           C
ATOM    186  O   PHE A 527      46.164  42.640  34.308  1.00 12.86           O
ATOM    187  CB  PHE A 527      43.874  40.728  35.419  1.00 13.39           C
ATOM    188  CG  PHE A 527      44.053  39.374  36.041  1.00 14.43           C
ATOM    189  CD1 PHE A 527      43.973  39.217  37.425  1.00 16.42           C
ATOM    190  CD2 PHE A 527      44.343  38.263  35.254  1.00 14.78           C
ATOM    191  CE1 PHE A 527      44.185  37.969  38.017  1.00 16.88           C
ATOM    192  CE2 PHE A 527      44.554  37.016  35.830  1.00 15.76           C
ATOM    193  CZ  PHE A 527      44.476  36.868  37.218  1.00 17.97           C
TER     194      PHE A 527
HETATM  195  N   GLY A2000      46.347  33.778  41.598  1.00 29.94           N
HETATM  196  CA  GLY A2000      46.605  34.757  40.562  1.00 28.86           C
HETATM  197  C   GLY A2000      46.815  34.072  39.230  1.00 29.89           C
HETATM  198  O   GLY A2000      47.218  34.695  38.260  1.00 28.89           O
TER     199      GLY A2000
HETATM  200 ZN   ZN  A 701      43.821  38.240  46.712  1.00 25.11          Zn
HETATM  230  O   HOH A2021      35.749  34.442  55.271  1.00 34.51           O
HETATM  231  O   HOH A2029      37.201  32.434  54.478  1.00 19.11           O
HETATM  232  O   HOH A2054      37.001  39.773  55.197  1.00 42.52           O
HETATM  233  O   HOH A2150      39.213  37.453  56.336  1.00 40.31           O
HETATM  234  O   HOH A2156      42.785  27.563  47.669  1.00 25.09           O
HETATM  235  O   HOH A2157      39.487  26.456  44.048  1.00 27.56           O
HETATM  236  O   HOH A2179      41.735  39.836  50.778  1.00 37.70           O
HETATM  237  O   HOH A2307      40.910  25.680  40.947  1.00 20.33           O
HETATM  238  O   HOH A2308      40.667  28.535  40.057  1.00 16.00           O
HETATM  239  O   HOH A2311      42.496  32.208  38.770  1.00 40.63           O
HETATM  240  O   HOH A2365      39.527  31.879  53.125  1.00 13.72           O
HETATM  241  O   HOH A2366      41.210  38.536  55.002  0.50 37.11           O
HETATM  242  O   HOH A2380      44.873  24.284  46.545  1.00 34.57           O
HETATM  243  O   HOH A2392      45.141  27.154  46.412  1.00 22.42           O
HETATM  244  O   HOH A2393      45.817  26.456  42.450  1.00 37.42           O
HETATM  245  O   HOH A2409      39.950  39.788  48.186  1.00 12.78           O
HETATM  246  O   HOH A2473      37.286  29.700  43.929  1.00 19.60           O
HETATM  247  O   HOH A2477      33.822  36.086  54.053  1.00 31.99           O
HETATM  248  O   HOH A2478      34.624  40.398  52.220  1.00 40.23           O
HETATM  249  O   HOH A2481      36.955  41.394  51.137  1.00 26.94           O
HETATM  250  O   HOH A2482      45.181  39.323  41.443  1.00 15.73           O
HETATM  251  O   HOH A2567      43.445  29.058  41.261  1.00 45.80           O
HETATM  252  O   HOH A2568      43.404  31.760  41.951  1.00 21.02           O
HETATM  253  O   HOH A2569      39.537  29.868  42.153  1.00 13.71           O
HETATM  254  O   HOH A2570      43.215  36.931  50.988  1.00 16.61           O
CONECT   74  200
CONECT   94  200
CONECT  103  200
CONECT  200  103   74  202   94
CONECT  200  201
CONECT  215  216  217  224
CONECT  218  216  219
CONECT  219  218  220
CONECT  220  219  221
CONECT  221  214  220
CONECT  205  204  206
CONECT  206  205  207
CONECT  207  206  208  212
CONECT  208  207  209
CONECT  209  208  210
CONECT  210  209  211
CONECT  216  213  215  218
CONECT  211  210  212
CONECT  212  207  211
CONECT  203  201  202  204
CONECT  204  203  205  213
CONECT  225  224  226  229
CONECT  226  225  227
CONECT  227  226  228
CONECT  228  224  227
CONECT  229  222  223  225
CONECT  213  204  216
CONECT  224  215  225  228
CONECT  214  221
CONECT  217  215
CONECT  201  203
CONECT  201  200
CONECT  202  203
CONECT  202  200
CONECT  222  229
CONECT  223  229
END
