# Supplementary material for: Scaffold repositioning of spiro-acridine derivatives as fungi chitinase inhibitor by target fishing and in vitro studies
Source: Sci Rep. 2023 May 5;13:7320. doi: 10.1038/s41598-023-33279-9 (PMC10163251; doi:10.1038/s41598-023-33279-9)
Supplement: Supplementary file 2 — Supplementary Information 2. [file 41598_2023_33279_MOESM2_ESM.zip › PDBQT_TARGETS_ALL/1pb8_DSN.pdb]

HEADER    LIGAND BINDING PROTEIN                  14-MAY-03   1PB8              
TITLE     CRYSTAL STRUCTURE OF THE NR1 LIGAND BINDING CORE IN COMPLEX WITH D-   
TITLE    2 SERINE AT 1.45 ANGSTROMS RESOLUTION                                  
COMPND    MOL_ID: 1;                                                            
COMPND   2 MOLECULE: N-METHYL-D-ASPARTATE RECEPTOR SUBUNIT 1;                   
COMPND   3 CHAIN: A;                                                            
COMPND   4 FRAGMENT: LIGAND BINDING CORE;                                       
COMPND   5 ENGINEERED: YES                                                      
SOURCE    MOL_ID: 1;                                                            
SOURCE   2 ORGANISM_SCIENTIFIC: RATTUS NORVEGICUS;                              
SOURCE   3 ORGANISM_COMMON: NORWAY RAT;                                         
SOURCE   4 ORGANISM_TAXID: 10116;                                               
SOURCE   5 ORGAN: FOREBRAIN;                                                    
SOURCE   6 GENE: NMDAR1;                                                        
SOURCE   7 EXPRESSION_SYSTEM: ESCHERICHIA COLI;                                 
SOURCE   8 EXPRESSION_SYSTEM_TAXID: 562;                                        
SOURCE   9 EXPRESSION_SYSTEM_STRAIN: ORIGAMIB (DE3);                            
SOURCE  10 EXPRESSION_SYSTEM_VECTOR_TYPE: PLASMID;                              
SOURCE  11 EXPRESSION_SYSTEM_PLASMID: PET22B(+)                                 
KEYWDS    LIGAND BINDING RECEPTOR; RAT; NR1, LIGAND BINDING PROTEIN             
EXPDTA    X-RAY DIFFRACTION                                                     
AUTHOR    H.FURUKAWA,E.GOUAUX                                                   
REVDAT   4   26-JUL-17 1PB8    1       SOURCE REMARK                            
REVDAT   3   24-FEB-09 1PB8    1       VERSN                                    
REVDAT   2   22-JUL-03 1PB8    1       DBREF  SEQADV REMARK                     
REVDAT   1   24-JUN-03 1PB8    0                                                
JRNL        AUTH   H.FURUKAWA,E.GOUAUX                                          
JRNL        TITL   MECHANISMS OF ACTIVATION, INHIBITION AND SPECIFICITY:        
JRNL        TITL 2 CRYSTAL STRUCTURES OF THE NMDA RECEPTOR NR1 LIGAND-BINDING   
JRNL        TITL 3 CORE                                                         
JRNL        REF    EMBO J.                       V.  22  2873 2003              
JRNL        REFN                   ISSN 0261-4189                               
JRNL        PMID   12805203                                                     
JRNL        DOI    10.1093/EMBOJ/CDG303                                         
REMARK   2                                                                      
REMARK   2 RESOLUTION.    1.45 ANGSTROMS.                                       
REMARK   3                                                                      
REMARK   3 REFINEMENT.                                                          
REMARK   3   PROGRAM     : CNS                                                  
REMARK   3   AUTHORS     : BRUNGER,ADAMS,CLORE,DELANO,GROS,GROSSE-              
REMARK   3               : KUNSTLEVE,JIANG,KUSZEWSKI,NILGES,PANNU,              
REMARK   3               : READ,RICE,SIMONSON,WARREN                            
REMARK   3                                                                      
REMARK   3  REFINEMENT TARGET : NULL                                            
REMARK   3                                                                      
REMARK   3  DATA USED IN REFINEMENT.                                            
REMARK   3   RESOLUTION RANGE HIGH (ANGSTROMS) : 1.45                           
REMARK   3   RESOLUTION RANGE LOW  (ANGSTROMS) : 9.99                           
REMARK   3   DATA CUTOFF            (SIGMA(F)) : 0.000                          
REMARK   3   DATA CUTOFF HIGH         (ABS(F)) : NULL                           
REMARK   3   DATA CUTOFF LOW          (ABS(F)) : NULL                           
REMARK   3   COMPLETENESS (WORKING+TEST)   (%) : 95.9                           
REMARK   3   NUMBER OF REFLECTIONS             : 50626                          
REMARK   3                                                                      
REMARK   3  FIT TO DATA USED IN REFINEMENT.                                     
REMARK   3   CROSS-VALIDATION METHOD          : THROUGHOUT                      
REMARK   3   FREE R VALUE TEST SET SELECTION  : RANDOM                          
REMARK   3   R VALUE            (WORKING SET) : 0.204                           
REMARK   3   FREE R VALUE                     : 0.226                           
REMARK   3   FREE R VALUE TEST SET SIZE   (%) : 10.100                          
REMARK   3   FREE R VALUE TEST SET COUNT      : 5105                            
REMARK   3   ESTIMATED ERROR OF FREE R VALUE  : 0.003                           
REMARK   3                                                                      
REMARK   3  FIT IN THE HIGHEST RESOLUTION BIN.                                  
REMARK   3   TOTAL NUMBER OF BINS USED           : 6                            
REMARK   3   BIN RESOLUTION RANGE HIGH       (A) : 1.45                         
REMARK   3   BIN RESOLUTION RANGE LOW        (A) : 1.54                         
REMARK   3   BIN COMPLETENESS (WORKING+TEST) (%) : 84.30                        
REMARK   3   REFLECTIONS IN BIN    (WORKING SET) : 6571                         
REMARK   3   BIN R VALUE           (WORKING SET) : 0.2180                       
REMARK   3   BIN FREE R VALUE                    : 0.2340                       
REMARK   3   BIN FREE R VALUE TEST SET SIZE  (%) : 10.10                        
REMARK   3   BIN FREE R VALUE TEST SET COUNT     : 740                          
REMARK   3   ESTIMATED ERROR OF BIN FREE R VALUE : 0.009                        
REMARK   3                                                                      
REMARK   3  NUMBER OF NON-HYDROGEN ATOMS USED IN REFINEMENT.                    
REMARK   3   PROTEIN ATOMS            : 2171                                    
REMARK   3   NUCLEIC ACID ATOMS       : 0                                       
REMARK   3   HETEROGEN ATOMS          : 7                                       
REMARK   3   SOLVENT ATOMS            : 353                                     
REMARK   3                                                                      
REMARK   3  B VALUES.                                                           
REMARK   3   FROM WILSON PLOT           (A**2) : 16.30                          
REMARK   3   MEAN B VALUE      (OVERALL, A**2) : 17.80                          
REMARK   3   OVERALL ANISOTROPIC B VALUE.                                       
REMARK   3    B11 (A**2) : NULL                                                 
REMARK   3    B22 (A**2) : NULL                                                 
REMARK   3    B33 (A**2) : NULL                                                 
REMARK   3    B12 (A**2) : NULL                                                 
REMARK   3    B13 (A**2) : NULL                                                 
REMARK   3    B23 (A**2) : NULL                                                 
REMARK   3                                                                      
REMARK   3  ESTIMATED COORDINATE ERROR.                                         
REMARK   3   ESD FROM LUZZATI PLOT        (A) : NULL                            
REMARK   3   ESD FROM SIGMAA              (A) : NULL                            
REMARK   3   LOW RESOLUTION CUTOFF        (A) : NULL                            
REMARK   3                                                                      
REMARK   3  CROSS-VALIDATED ESTIMATED COORDINATE ERROR.                         
REMARK   3   ESD FROM C-V LUZZATI PLOT    (A) : 0.19                            
REMARK   3   ESD FROM C-V SIGMAA          (A) : 0.08                            
REMARK   3                                                                      
REMARK   3  RMS DEVIATIONS FROM IDEAL VALUES.                                   
REMARK   3   BOND LENGTHS                 (A) : 0.005                           
REMARK   3   BOND ANGLES            (DEGREES) : 1.200                           
REMARK   3   DIHEDRAL ANGLES        (DEGREES) : 23.20                           
REMARK   3   IMPROPER ANGLES        (DEGREES) : 0.780                           
REMARK   3                                                                      
REMARK   3  ISOTROPIC THERMAL MODEL : RESTRAINED                                
REMARK   3                                                                      
REMARK   3  ISOTROPIC THERMAL FACTOR RESTRAINTS.    RMS    SIGMA                
REMARK   3   MAIN-CHAIN BOND              (A**2) : 1.060 ; 1.500                
REMARK   3   MAIN-CHAIN ANGLE             (A**2) : 1.650 ; 2.000                
REMARK   3   SIDE-CHAIN BOND              (A**2) : 1.950 ; 2.000                
REMARK   3   SIDE-CHAIN ANGLE             (A**2) : 2.710 ; 2.500                
REMARK   3                                                                      
REMARK   3  BULK SOLVENT MODELING.                                              
REMARK   3   METHOD USED : FLAT MODEL                                           
REMARK   3   KSOL        : 0.47                                                 
REMARK   3   BSOL        : 56.21                                                
REMARK   3                                                                      
REMARK   3  NCS MODEL : NULL                                                    
REMARK   3                                                                      
REMARK   3  NCS RESTRAINTS.                         RMS   SIGMA/WEIGHT          
REMARK   3   GROUP  1  POSITIONAL            (A) : NULL  ; NULL                 
REMARK   3   GROUP  1  B-FACTOR           (A**2) : NULL  ; NULL                 
REMARK   3                                                                      
REMARK   3  PARAMETER FILE  1  : PROTEIN_REP.PARAM                              
REMARK   3  PARAMETER FILE  2  : DS.PARAM                                       
REMARK   3  PARAMETER FILE  3  : WATER_REP.PARAM                                
REMARK   3  PARAMETER FILE  4  : NULL                                           
REMARK   3  TOPOLOGY FILE  1   : PROTEIN.TOP                                    
REMARK   3  TOPOLOGY FILE  2   : DS.TOP                                         
REMARK   3  TOPOLOGY FILE  3   : WATER.TOP                                      
REMARK   3  TOPOLOGY FILE  4   : NULL                                           
REMARK   3                                                                      
REMARK   3  OTHER REFINEMENT REMARKS: NULL                                      
REMARK   4                                                                      
REMARK   4 1PB8 COMPLIES WITH FORMAT V. 3.30, 13-JUL-11                         
REMARK 100                                                                      
REMARK 100 THIS ENTRY HAS BEEN PROCESSED BY RCSB ON 19-MAY-03.                  
REMARK 100 THE DEPOSITION ID IS D_1000019214.                                   
REMARK 200                                                                      
REMARK 200 EXPERIMENTAL DETAILS                                                 
REMARK 200  EXPERIMENT TYPE                : X-RAY DIFFRACTION                  
REMARK 200  DATE OF DATA COLLECTION        : 09-AUG-02                          
REMARK 200  TEMPERATURE           (KELVIN) : 110                                
REMARK 200  PH                             : 6.0                                
REMARK 200  NUMBER OF CRYSTALS USED        : 1                                  
REMARK 200                                                                      
REMARK 200  SYNCHROTRON              (Y/N) : Y                                  
REMARK 200  RADIATION SOURCE               : NSLS                               
REMARK 200  BEAMLINE                       : X4A                                
REMARK 200  X-RAY GENERATOR MODEL          : NULL                               
REMARK 200  MONOCHROMATIC OR LAUE    (M/L) : M                                  
REMARK 200  WAVELENGTH OR RANGE        (A) : 0.97950                            
REMARK 200  MONOCHROMATOR                  : NULL                               
REMARK 200  OPTICS                         : NULL                               
REMARK 200                                                                      
REMARK 200  DETECTOR TYPE                  : CCD                                
REMARK 200  DETECTOR MANUFACTURER          : ADSC QUANTUM 4                     
REMARK 200  INTENSITY-INTEGRATION SOFTWARE : DENZO                              
REMARK 200  DATA SCALING SOFTWARE          : SCALEPACK                          
REMARK 200                                                                      
REMARK 200  NUMBER OF UNIQUE REFLECTIONS   : 51309                              
REMARK 200  RESOLUTION RANGE HIGH      (A) : 1.450                              
REMARK 200  RESOLUTION RANGE LOW       (A) : 20.000                             
REMARK 200  REJECTION CRITERIA  (SIGMA(I)) : 14.060                             
REMARK 200                                                                      
REMARK 200 OVERALL.                                                             
REMARK 200  COMPLETENESS FOR RANGE     (%) : 97.0                               
REMARK 200  DATA REDUNDANCY                : NULL                               
REMARK 200  R MERGE                    (I) : NULL                               
REMARK 200  R SYM                      (I) : NULL                               
REMARK 200  <I/SIGMA(I)> FOR THE DATA SET  : NULL                               
REMARK 200                                                                      
REMARK 200 IN THE HIGHEST RESOLUTION SHELL.                                     
REMARK 200  HIGHEST RESOLUTION SHELL, RANGE HIGH (A) : 1.45                     
REMARK 200  HIGHEST RESOLUTION SHELL, RANGE LOW  (A) : 1.50                     
REMARK 200  COMPLETENESS FOR SHELL     (%) : 85.2                               
REMARK 200  DATA REDUNDANCY IN SHELL       : NULL                               
REMARK 200  R MERGE FOR SHELL          (I) : NULL                               
REMARK 200  R SYM FOR SHELL            (I) : NULL                               
REMARK 200  <I/SIGMA(I)> FOR SHELL         : NULL                               
REMARK 200                                                                      
REMARK 200 DIFFRACTION PROTOCOL: SINGLE WAVELENGTH                              
REMARK 200 METHOD USED TO DETERMINE THE STRUCTURE: FOURIER SYNTHESIS            
REMARK 200 SOFTWARE USED: CNS                                                   
REMARK 200 STARTING MODEL: NULL                                                 
REMARK 200                                                                      
REMARK 200 REMARK: NULL                                                         
REMARK 280                                                                      
REMARK 280 CRYSTAL                                                              
REMARK 280 SOLVENT CONTENT, VS   (%): 44.11                                     
REMARK 280 MATTHEWS COEFFICIENT, VM (ANGSTROMS**3/DA): 2.20                     
REMARK 280                                                                      
REMARK 280 CRYSTALLIZATION CONDITIONS: PEG 1000, SODIUM CACODYLATE, LITHIUM     
REMARK 280  SULFATE, PH 6.0, VAPOR DIFFUSION, HANGING DROP, TEMPERATURE 277K    
REMARK 290                                                                      
REMARK 290 CRYSTALLOGRAPHIC SYMMETRY                                            
REMARK 290 SYMMETRY OPERATORS FOR SPACE GROUP: P 21 21 21                       
REMARK 290                                                                      
REMARK 290      SYMOP   SYMMETRY                                                
REMARK 290     NNNMMM   OPERATOR                                                
REMARK 290       1555   X,Y,Z                                                   
REMARK 290       2555   -X+1/2,-Y,Z+1/2                                         
REMARK 290       3555   -X,Y+1/2,-Z+1/2                                         
REMARK 290       4555   X+1/2,-Y+1/2,-Z                                         
REMARK 290                                                                      
REMARK 290     WHERE NNN -> OPERATOR NUMBER                                     
REMARK 290           MMM -> TRANSLATION VECTOR                                  
REMARK 290                                                                      
REMARK 290 CRYSTALLOGRAPHIC SYMMETRY TRANSFORMATIONS                            
REMARK 290 THE FOLLOWING TRANSFORMATIONS OPERATE ON THE ATOM/HETATM             
REMARK 290 RECORDS IN THIS ENTRY TO PRODUCE CRYSTALLOGRAPHICALLY                
REMARK 290 RELATED MOLECULES.                                                   
REMARK 290   SMTRY1   1  1.000000  0.000000  0.000000        0.00000            
REMARK 290   SMTRY2   1  0.000000  1.000000  0.000000        0.00000            
REMARK 290   SMTRY3   1  0.000000  0.000000  1.000000        0.00000            
REMARK 290   SMTRY1   2 -1.000000  0.000000  0.000000       20.73000            
REMARK 290   SMTRY2   2  0.000000 -1.000000  0.000000        0.00000            
REMARK 290   SMTRY3   2  0.000000  0.000000  1.000000       48.44500            
REMARK 290   SMTRY1   3 -1.000000  0.000000  0.000000        0.00000            
REMARK 290   SMTRY2   3  0.000000  1.000000  0.000000       36.53000            
REMARK 290   SMTRY3   3  0.000000  0.000000 -1.000000       48.44500            
REMARK 290   SMTRY1   4  1.000000  0.000000  0.000000       20.73000            
REMARK 290   SMTRY2   4  0.000000 -1.000000  0.000000       36.53000            
REMARK 290   SMTRY3   4  0.000000  0.000000 -1.000000        0.00000            
REMARK 290                                                                      
REMARK 290 REMARK: NULL                                                         
REMARK 300                                                                      
REMARK 300 BIOMOLECULE: 1                                                       
REMARK 300 SEE REMARK 350 FOR THE AUTHOR PROVIDED AND/OR PROGRAM                
REMARK 300 GENERATED ASSEMBLY INFORMATION FOR THE STRUCTURE IN                  
REMARK 300 THIS ENTRY. THE REMARK MAY ALSO PROVIDE INFORMATION ON               
REMARK 300 BURIED SURFACE AREA.                                                 
REMARK 350                                                                      
REMARK 350 COORDINATES FOR A COMPLETE MULTIMER REPRESENTING THE KNOWN           
REMARK 350 BIOLOGICALLY SIGNIFICANT OLIGOMERIZATION STATE OF THE                
REMARK 350 MOLECULE CAN BE GENERATED BY APPLYING BIOMT TRANSFORMATIONS          
REMARK 350 GIVEN BELOW.  BOTH NON-CRYSTALLOGRAPHIC AND                          
REMARK 350 CRYSTALLOGRAPHIC OPERATIONS ARE GIVEN.                               
REMARK 350                                                                      
REMARK 350 BIOMOLECULE: 1                                                       
REMARK 350 AUTHOR DETERMINED BIOLOGICAL UNIT: MONOMERIC                         
REMARK 350 SOFTWARE DETERMINED QUATERNARY STRUCTURE: MONOMERIC                  
REMARK 350 SOFTWARE USED: PISA                                                  
REMARK 350 APPLY THE FOLLOWING TO CHAINS: A                                     
REMARK 350   BIOMT1   1  1.000000  0.000000  0.000000        0.00000            
REMARK 350   BIOMT2   1  0.000000  1.000000  0.000000        0.00000            
REMARK 350   BIOMT3   1  0.000000  0.000000  1.000000        0.00000            
REMARK 465                                                                      
REMARK 465 MISSING RESIDUES                                                     
REMARK 465 THE FOLLOWING RESIDUES WERE NOT LOCATED IN THE                       
REMARK 465 EXPERIMENT. (M=MODEL NUMBER; RES=RESIDUE NAME; C=CHAIN               
REMARK 465 IDENTIFIER; SSSEQ=SEQUENCE NUMBER; I=INSERTION CODE.)                
REMARK 465                                                                      
REMARK 465   M RES C SSSEQI                                                     
REMARK 465     GLY A     1                                                      
REMARK 465     MET A     2                                                      
REMARK 465     SER A     3                                                      
REMARK 465     ASP A    49                                                      
REMARK 465     THR A    50                                                      
REMARK 465     SER A    51                                                      
REMARK 465     PRO A    52                                                      
REMARK 465     GLY A    53                                                      
REMARK 465     SER A    54                                                      
REMARK 465     PRO A    55                                                      
REMARK 470                                                                      
REMARK 470 MISSING ATOM                                                         
REMARK 470 THE FOLLOWING RESIDUES HAVE MISSING ATOMS (M=MODEL NUMBER;           
REMARK 470 RES=RESIDUE NAME; C=CHAIN IDENTIFIER; SSEQ=SEQUENCE NUMBER;          
REMARK 470 I=INSERTION CODE):                                                   
REMARK 470   M RES CSSEQI  ATOMS                                                
REMARK 470     THR A   4    OG1  CG2                                            
REMARK 470     LYS A   7    CG   CD   CE   NZ                                   
REMARK 470     LYS A  29    CG   CD   CE   NZ                                   
REMARK 470     ASN A  48    CG   OD1  ND2                                       
REMARK 470     ARG A  56    CG   CD   NE   CZ   NH1  NH2                        
REMARK 470     ARG A  76    CG   CD   NE   CZ   NH1  NH2                        
REMARK 470     LYS A 103    CG   CD   CE   NZ                                   
REMARK 470     GLU A 136    CG   CD   OE1  OE2                                  
REMARK 470     ARG A 155    CG   CD   NE   CZ   NH1  NH2                        
REMARK 470     ASP A 169    CG   OD1  OD2                                       
REMARK 470     LYS A 170    CG   CD   CE   NZ                                   
REMARK 470     ARG A 186    CG   CD   NE   CZ   NH1  NH2                        
REMARK 470     ARG A 187    CG   CD   NE   CZ   NH1  NH2                        
REMARK 470     VAL A 189    CG1  CG2                                            
REMARK 470     GLU A 190    CG   CD   OE1  OE2                                  
REMARK 470     ARG A 196    CG   CD   NE   CZ   NH1  NH2                        
REMARK 470     GLU A 199    CG   CD   OE1  OE2                                  
REMARK 470     LYS A 200    CG   CD   CE   NZ                                   
REMARK 470     GLU A 243    CG   CD   OE1  OE2                                  
REMARK 470     ARG A 247    CG   CD   NE   CZ   NH1  NH2                        
REMARK 470     PRO A 259    CG   CD                                             
REMARK 470     LYS A 261    CG   CD   CE   NZ                                   
REMARK 470     GLN A 262    CG   CD   OE1  NE2                                  
REMARK 470     LYS A 270    CG   CD   CE   NZ                                   
REMARK 500                                                                      
REMARK 500 GEOMETRY AND STEREOCHEMISTRY                                         
REMARK 500 SUBTOPIC: COVALENT BOND LENGTHS                                      
REMARK 500                                                                      
REMARK 500 THE STEREOCHEMICAL PARAMETERS OF THE FOLLOWING RESIDUES              
REMARK 500 HAVE VALUES WHICH DEVIATE FROM EXPECTED VALUES BY MORE               
REMARK 500 THAN 6*RMSD (M=MODEL NUMBER; RES=RESIDUE NAME; C=CHAIN               
REMARK 500 IDENTIFIER; SSEQ=SEQUENCE NUMBER; I=INSERTION CODE).                 
REMARK 500                                                                      
REMARK 500 STANDARD TABLE:                                                      
REMARK 500 FORMAT: (10X,I3,1X,2(A3,1X,A1,I4,A1,1X,A4,3X),1X,F6.3)               
REMARK 500                                                                      
REMARK 500 EXPECTED VALUES PROTEIN: ENGH AND HUBER, 1999                        
REMARK 500 EXPECTED VALUES NUCLEIC ACID: CLOWNEY ET AL 1996                     
REMARK 500                                                                      
REMARK 500  M RES CSSEQI ATM1   RES CSSEQI ATM2   DEVIATION                     
REMARK 500    GLU A 105   CD    GLU A 105   OE2     0.078                       
REMARK 500                                                                      
REMARK 500 REMARK: NULL                                                         
REMARK 500                                                                      
REMARK 500 GEOMETRY AND STEREOCHEMISTRY                                         
REMARK 500 SUBTOPIC: TORSION ANGLES                                             
REMARK 500                                                                      
REMARK 500 TORSION ANGLES OUTSIDE THE EXPECTED RAMACHANDRAN REGIONS:            
REMARK 500 (M=MODEL NUMBER; RES=RESIDUE NAME; C=CHAIN IDENTIFIER;               
REMARK 500 SSEQ=SEQUENCE NUMBER; I=INSERTION CODE).                             
REMARK 500                                                                      
REMARK 500 STANDARD TABLE:                                                      
REMARK 500 FORMAT:(10X,I3,1X,A3,1X,A1,I4,A1,4X,F7.2,3X,F7.2)                    
REMARK 500                                                                      
REMARK 500 EXPECTED VALUES: GJ KLEYWEGT AND TA JONES (1996). PHI/PSI-           
REMARK 500 CHOLOGY: RAMACHANDRAN REVISITED. STRUCTURE 4, 1395 - 1400            
REMARK 500                                                                      
REMARK 500  M RES CSSEQI        PSI       PHI                                   
REMARK 500    GLN A  13       89.38   -169.56                                   
REMARK 500    GLN A 144     -146.50   -151.99                                   
REMARK 500    ARG A 187       35.09    -92.22                                   
REMARK 500    TYR A 287      -11.48   -151.16                                   
REMARK 500    ASP A 291       10.03   -166.90                                   
REMARK 500                                                                      
REMARK 500 REMARK: NULL                                                         
REMARK 800                                                                      
REMARK 800 SITE                                                                 
REMARK 800 SITE_IDENTIFIER: AC1                                                 
REMARK 800 EVIDENCE_CODE: SOFTWARE                                              
REMARK 800 SITE_DESCRIPTION: BINDING SITE FOR RESIDUE DSN A 901                 
REMARK 900                                                                      
REMARK 900 RELATED ENTRIES                                                      
REMARK 900 RELATED ID: 1PB7   RELATED DB: PDB                                   
REMARK 900 RELATED ID: 1PB9   RELATED DB: PDB                                   
DBREF  1PB8 A    2   152  UNP    P35439   NMDZ1_RAT      394    544             
DBREF  1PB8 A  155   292  UNP    P35439   NMDZ1_RAT      663    800             
SEQADV 1PB8 GLY A    1  UNP  P35439    GLN   393 CLONING ARTIFACT               
SEQADV 1PB8 GLY A  153  UNP  P35439              SEE REMARK 999                 
SEQADV 1PB8 THR A  154  UNP  P35439              SEE REMARK 999                 
SEQRES   1 A  292  GLY MET SER THR ARG LEU LYS ILE VAL THR ILE HIS GLN          
SEQRES   2 A  292  GLU PRO PHE VAL TYR VAL LYS PRO THR MET SER ASP GLY          
SEQRES   3 A  292  THR CYS LYS GLU GLU PHE THR VAL ASN GLY ASP PRO VAL          
SEQRES   4 A  292  LYS LYS VAL ILE CYS THR GLY PRO ASN ASP THR SER PRO          
SEQRES   5 A  292  GLY SER PRO ARG HIS THR VAL PRO GLN CYS CYS TYR GLY          
SEQRES   6 A  292  PHE CYS ILE ASP LEU LEU ILE LYS LEU ALA ARG THR MET          
SEQRES   7 A  292  ASN PHE THR TYR GLU VAL HIS LEU VAL ALA ASP GLY LYS          
SEQRES   8 A  292  PHE GLY THR GLN GLU ARG VAL ASN ASN SER ASN LYS LYS          
SEQRES   9 A  292  GLU TRP ASN GLY MET MET GLY GLU LEU LEU SER GLY GLN          
SEQRES  10 A  292  ALA ASP MET ILE VAL ALA PRO LEU THR ILE ASN THR GLU          
SEQRES  11 A  292  ARG ALA GLN TYR ILE GLU PHE SER LYS PRO PHE LYS TYR          
SEQRES  12 A  292  GLN GLY LEU THR ILE LEU VAL LYS LYS GLY THR ARG ILE          
SEQRES  13 A  292  THR GLY ILE ASN ASP PRO ARG LEU ARG ASN PRO SER ASP          
SEQRES  14 A  292  LYS PHE ILE TYR ALA THR VAL LYS GLN SER SER VAL ASP          
SEQRES  15 A  292  ILE TYR PHE ARG ARG GLN VAL GLU LEU SER THR MET TYR          
SEQRES  16 A  292  ARG HIS MET GLU LYS HIS ASN TYR GLU SER ALA ALA GLU          
SEQRES  17 A  292  ALA ILE GLN ALA VAL ARG ASP ASN LYS LEU HIS ALA PHE          
SEQRES  18 A  292  ILE TRP ASP SER ALA VAL LEU GLU PHE GLU ALA SER GLN          
SEQRES  19 A  292  LYS CYS ASP LEU VAL THR THR GLY GLU LEU PHE PHE ARG          
SEQRES  20 A  292  SER GLY PHE GLY ILE GLY MET ARG LYS ASP SER PRO TRP          
SEQRES  21 A  292  LYS GLN ASN VAL SER LEU SER ILE LEU LYS SER HIS GLU          
SEQRES  22 A  292  ASN GLY PHE MET GLU ASP LEU ASP LYS THR TRP VAL ARG          
SEQRES  23 A  292  TYR GLN GLU CYS ASP SER                                      
HET    DSN  A 901       7                                                       
HETNAM     DSN D-SERINE                                                         
FORMUL   2  DSN    C3 H7 N O3                                                   
FORMUL   3  HOH   *353(H2 O)                                                    
HELIX    1   1 ARG A  131  ARG A  131  1                                   1
HELIX    2   2 SER A  179  VAL A  181  1                                   3
SHEET    1   1 1 LEU A 146  LEU A 146  0
SHEET    2   2 1 TRP A 223  ASP A 224  0
SHEET    3   3 1 PHE A 250  PHE A 250  0
SSBOND   1 CYS A   28    CYS A   62                          1555   1555  2.04  
SSBOND   2 CYS A   44    CYS A   63                          1555   1555  2.03  
SSBOND   3 CYS A  236    CYS A  290                          1555   1555  2.03  
CISPEP   1 GLU A   14    PRO A   15          0         0.41                     
SITE     1 AC1  9 PHE A  92  PRO A 124  THR A 126  ARG A 131                    
SITE     2 AC1  9 SER A 179  SER A 180  VAL A 181  TRP A 223                    
SITE     3 AC1  9 ASP A 224                                                     
CRYST1   41.460   73.060   96.890  90.00  90.00  90.00 P 21 21 21    4          
ORIGX1      1.000000  0.000000  0.000000        0.00000                         
ORIGX2      0.000000  1.000000  0.000000        0.00000                         
ORIGX3      0.000000  0.000000  1.000000        0.00000                         
SCALE1      0.024120  0.000000  0.000000        0.00000                         
SCALE2      0.000000  0.013687  0.000000        0.00000                         
SCALE3      0.000000  0.000000  0.010321        0.00000                         
ATOM      1  N   PHE A  92      21.953  37.362  34.251  1.00  8.74           N
ATOM      2  CA  PHE A  92      22.793  38.449  34.739  1.00  9.06           C
ATOM      3  C   PHE A  92      24.259  38.091  34.501  1.00  8.51           C
ATOM      4  O   PHE A  92      25.005  38.879  33.918  1.00  9.78           O
ATOM      5  CB  PHE A  92      22.544  38.720  36.230  1.00  8.71           C
ATOM      6  CG  PHE A  92      21.268  39.461  36.506  1.00  8.05           C
ATOM      7  CD1 PHE A  92      20.077  38.771  36.689  1.00  8.68           C
ATOM      8  CD2 PHE A  92      21.261  40.852  36.567  1.00  8.22           C
ATOM      9  CE1 PHE A  92      18.886  39.457  36.927  1.00  8.06           C
ATOM     10  CE2 PHE A  92      20.076  41.553  36.805  1.00  8.33           C
ATOM     11  CZ  PHE A  92      18.886  40.846  36.983  1.00  7.10           C
TER      12      PHE A  92
ATOM     13  N   PRO A 124      20.083  46.496  36.880  1.00  8.73           N
ATOM     14  CA  PRO A 124      20.291  46.331  38.320  1.00  9.29           C
ATOM     15  C   PRO A 124      21.320  45.211  38.492  1.00  8.18           C
ATOM     16  O   PRO A 124      20.998  44.101  38.907  1.00  9.00           O
ATOM     17  CB  PRO A 124      18.897  45.965  38.828  1.00  9.40           C
ATOM     18  CG  PRO A 124      18.289  45.228  37.670  1.00 10.09           C
ATOM     19  CD  PRO A 124      18.739  46.037  36.476  1.00  9.55           C
ATOM     20  N   LEU A 125      22.563  45.531  38.139  1.00  9.24           N
ATOM     21  CA  LEU A 125      23.684  44.598  38.189  1.00  9.48           C
ATOM     22  C   LEU A 125      24.421  44.681  39.520  1.00  8.27           C
ATOM     23  O   LEU A 125      24.980  45.722  39.864  1.00  9.65           O
ATOM     24  CB  LEU A 125      24.655  44.918  37.052  1.00  9.60           C
ATOM     25  CG  LEU A 125      25.890  44.035  36.890  1.00  9.98           C
ATOM     26  CD1 LEU A 125      25.494  42.690  36.309  1.00 11.08           C
ATOM     27  CD2 LEU A 125      26.881  44.731  35.976  1.00 11.87           C
ATOM     28  N   THR A 126      24.433  43.575  40.247  1.00  8.91           N
ATOM     29  CA  THR A 126      25.095  43.535  41.539  1.00  9.37           C
ATOM     30  C   THR A 126      26.615  43.583  41.456  1.00  9.61           C
ATOM     31  O   THR A 126      27.246  42.857  40.684  1.00 10.09           O
ATOM     32  CB  THR A 126      24.679  42.282  42.319  1.00  9.36           C
ATOM     33  OG1 THR A 126      23.278  42.354  42.613  1.00 10.89           O
ATOM     34  CG2 THR A 126      25.467  42.169  43.627  1.00 11.36           C
TER      35      THR A 126
ATOM     36  N   ARG A 131      32.938  39.292  39.917  1.00 11.94           N
ATOM     37  CA  ARG A 131      32.761  40.060  38.697  1.00 12.30           C
ATOM     38  C   ARG A 131      33.802  41.166  38.564  1.00 10.89           C
ATOM     39  O   ARG A 131      34.270  41.450  37.462  1.00 11.81           O
ATOM     40  CB  ARG A 131      31.353  40.659  38.658  1.00 11.45           C
ATOM     41  CG  ARG A 131      30.258  39.622  38.479  1.00 10.97           C
ATOM     42  CD  ARG A 131      28.885  40.239  38.686  1.00 10.64           C
ATOM     43  NE  ARG A 131      27.827  39.275  38.415  1.00 12.74           N
ATOM     44  CZ  ARG A 131      26.534  39.511  38.609  1.00  9.69           C
ATOM     45  NH1 ARG A 131      26.137  40.685  39.084  1.00 10.62           N
ATOM     46  NH2 ARG A 131      25.641  38.578  38.310  1.00 11.27           N
TER      47      ARG A 131
ATOM     48  N   LEU A 146      20.062  41.662  50.013  1.00 11.10           N
ATOM     49  CA  LEU A 146      19.311  40.453  49.734  1.00 11.57           C
ATOM     50  C   LEU A 146      18.249  40.225  50.792  1.00 11.65           C
ATOM     51  O   LEU A 146      18.454  40.520  51.969  1.00 12.17           O
ATOM     52  CB  LEU A 146      20.241  39.239  49.693  1.00 13.34           C
ATOM     53  CG  LEU A 146      21.325  39.264  48.614  1.00 12.54           C
ATOM     54  CD1 LEU A 146      22.180  38.009  48.709  1.00 14.86           C
ATOM     55  CD2 LEU A 146      20.673  39.365  47.240  1.00 14.05           C
TER      56      LEU A 146
ATOM     57  N   SER A 179      22.989  33.987  38.486  1.00 11.72           N
ATOM     58  CA  SER A 179      22.877  35.329  39.052  1.00 11.08           C
ATOM     59  C   SER A 179      23.881  35.463  40.190  1.00 10.15           C
ATOM     60  O   SER A 179      24.490  34.478  40.604  1.00 10.78           O
ATOM     61  CB  SER A 179      21.473  35.557  39.611  1.00 11.25           C
ATOM     62  OG  SER A 179      21.242  34.712  40.727  1.00 11.50           O
ATOM     63  N   SER A 180      24.043  36.674  40.711  1.00 10.39           N
ATOM     64  CA  SER A 180      24.984  36.882  41.807  1.00 11.31           C
ATOM     65  C   SER A 180      24.519  36.175  43.076  1.00 12.78           C
ATOM     66  O   SER A 180      25.332  35.798  43.916  1.00 11.86           O
ATOM     67  CB  SER A 180      25.162  38.377  42.088  1.00 12.40           C
ATOM     68  OG  SER A 180      24.068  38.903  42.816  1.00 16.45           O
ATOM     69  N   VAL A 181      23.213  35.998  43.224  1.00 11.74           N
ATOM     70  CA  VAL A 181      22.687  35.330  44.404  1.00 14.96           C
ATOM     71  C   VAL A 181      23.094  33.863  44.372  1.00 15.44           C
ATOM     72  O   VAL A 181      23.452  33.283  45.396  1.00 16.69           O
ATOM     73  CB  VAL A 181      21.153  35.464  44.472  1.00 12.46           C
ATOM     74  CG1 VAL A 181      20.627  34.807  45.736  1.00 15.66           C
ATOM     75  CG2 VAL A 181      20.769  36.928  44.449  1.00 14.10           C
TER      76      VAL A 181
ATOM     77  N   TRP A 223      16.247  36.828  46.760  1.00  8.96           N
ATOM     78  CA  TRP A 223      16.632  37.744  45.684  1.00  7.34           C
ATOM     79  C   TRP A 223      16.942  39.165  46.169  1.00  9.52           C
ATOM     80  O   TRP A 223      16.897  39.448  47.370  1.00  9.70           O
ATOM     81  CB  TRP A 223      15.479  37.774  44.671  1.00  8.79           C
ATOM     82  CG  TRP A 223      15.786  38.368  43.321  1.00  7.96           C
ATOM     83  CD1 TRP A 223      15.136  39.410  42.717  1.00  7.55           C
ATOM     84  CD2 TRP A 223      16.763  37.906  42.382  1.00  9.10           C
ATOM     85  NE1 TRP A 223      15.650  39.623  41.459  1.00  8.12           N
ATOM     86  CE2 TRP A 223      16.647  38.713  41.229  1.00  8.97           C
ATOM     87  CE3 TRP A 223      17.724  36.884  42.400  1.00 10.40           C
ATOM     88  CZ2 TRP A 223      17.455  38.532  40.105  1.00  9.68           C
ATOM     89  CZ3 TRP A 223      18.528  36.706  41.280  1.00 11.14           C
ATOM     90  CH2 TRP A 223      18.386  37.527  40.148  1.00 11.48           C
ATOM     91  N   ASP A 224      17.254  40.053  45.224  1.00  8.38           N
ATOM     92  CA  ASP A 224      17.570  41.450  45.525  1.00  8.77           C
ATOM     93  C   ASP A 224      16.416  42.145  46.234  1.00  9.03           C
ATOM     94  O   ASP A 224      15.274  42.099  45.770  1.00  8.29           O
ATOM     95  CB  ASP A 224      17.851  42.254  44.250  1.00  9.16           C
ATOM     96  CG  ASP A 224      19.040  41.751  43.481  1.00 11.90           C
ATOM     97  OD1 ASP A 224      19.963  41.184  44.096  1.00 13.57           O
ATOM     98  OD2 ASP A 224      19.058  41.959  42.251  1.00 11.75           O
TER      99      ASP A 224
ATOM    100  N   PHE A 250      24.147  48.188  43.311  1.00  8.24           N
ATOM    101  CA  PHE A 250      24.002  47.971  41.876  1.00  8.22           C
ATOM    102  C   PHE A 250      24.932  48.982  41.219  1.00  7.43           C
ATOM    103  O   PHE A 250      24.994  50.142  41.631  1.00  8.56           O
ATOM    104  CB  PHE A 250      22.585  48.287  41.396  1.00  8.83           C
ATOM    105  CG  PHE A 250      21.537  47.299  41.820  1.00  7.97           C
ATOM    106  CD1 PHE A 250      20.212  47.706  41.897  1.00  9.11           C
ATOM    107  CD2 PHE A 250      21.845  45.969  42.096  1.00  9.10           C
ATOM    108  CE1 PHE A 250      19.202  46.815  42.238  1.00  8.33           C
ATOM    109  CE2 PHE A 250      20.833  45.060  42.443  1.00  9.54           C
ATOM    110  CZ  PHE A 250      19.506  45.494  42.511  1.00  8.67           C
TER     111      PHE A 250
HETATM  119  O   HOH A 922      22.586  41.554  45.154  1.00 16.00           O
HETATM  120  O   HOH A 957      17.960  42.568  39.870  1.00 17.01           O
HETATM  121  O   HOH A 997      24.106  39.078  45.610  1.00 20.95           O
CONECT  114  113  115  116
CONECT  113  112  114  117
CONECT  117  113  118
CONECT  112  113
CONECT  115  114
CONECT  118  117
CONECT  116  114
END
