# Supplementary material for: Scaffold repositioning of spiro-acridine derivatives as fungi chitinase inhibitor by target fishing and in vitro studies
Source: Sci Rep. 2023 May 5;13:7320. doi: 10.1038/s41598-023-33279-9 (PMC10163251; doi:10.1038/s41598-023-33279-9)
Supplement: Supplementary file 2 — Supplementary Information 2. [file 41598_2023_33279_MOESM2_ESM.zip › PDBQT_TARGETS_ALL/1pbk_RAP.pdb]

HEADER    ISOMERASE                               01-SEP-95   1PBK              
TITLE     HOMOLOGOUS DOMAIN OF HUMAN FKBP25                                     
COMPND    MOL_ID: 1;                                                            
COMPND   2 MOLECULE: FKBP25;                                                    
COMPND   3 CHAIN: A;                                                            
COMPND   4 FRAGMENT: FKBP12 HOMOLOGOUS DOMAIN, RESIDUES PRO 109 - ASP           
COMPND   5 2;                                                                   
COMPND   6 SYNONYM: FKBP25 C-TERMINAL DOMAIN; EC 5.2.1.8;                       
COMPND   7 ENGINEERED: YES                                                      
SOURCE    MOL_ID: 1;                                                            
SOURCE   2 ORGANISM_SCIENTIFIC: HOMO SAPIENS;                                   
SOURCE   3 ORGANISM_COMMON: HUMAN;                                              
SOURCE   4 ORGANISM_TAXID: 9606;                                                
SOURCE   5 CELL_LINE: BL21(DE3);                                                
SOURCE   6 GENE: HUMAN HIPPOCAMPAL CDNA LIBRARY;                                
SOURCE   7 EXPRESSION_SYSTEM: ESCHERICHIA COLI;                                 
SOURCE   8 EXPRESSION_SYSTEM_TAXID: 562;                                        
SOURCE   9 EXPRESSION_SYSTEM_STRAIN: BL21(DE3) (NOVAGEN);                       
SOURCE  10 EXPRESSION_SYSTEM_PLASMID: PGEX-3X;                                  
SOURCE  11 EXPRESSION_SYSTEM_GENE: HUMAN HIPPOCAMPAL CDNA LIBRARY               
SOURCE  12 (CLONTECH, PALO ALTO,CA)                                             
KEYWDS    FKBP12 HOMOLOGOUS DOMAIN OF HFKBP25, ISOMERASE                        
EXPDTA    X-RAY DIFFRACTION                                                     
AUTHOR    J.LIANG,D.T.HUNG,S.L.SCHREIBER,J.CLARDY                               
REVDAT   2   24-FEB-09 1PBK    1       VERSN                                    
REVDAT   1   14-OCT-96 1PBK    0                                                
JRNL        AUTH   J.LIANG,D.T.HUNG,S.L.SCHREIBER,J.CLARDY                      
JRNL        TITL   STRUCTURE OF THE HUMAN 25 KDA FK506 BINDING                  
JRNL        TITL 2 PROTEIN COMPLEXED WITH RAPAMYCIN.                            
JRNL        REF    J.AM.CHEM.SOC.                V. 118  1231 1996              
JRNL        REFN                   ISSN 0002-7863                               
REMARK   1                                                                      
REMARK   1 REFERENCE 1                                                          
REMARK   1  AUTH   G.D.VAN DUYNE,R.F.STANDAERT,P.A.KARPLUS,                     
REMARK   1  AUTH 2 S.L.SCHREIBER,J.CLARDY                                       
REMARK   1  TITL   ATOMIC STRUCTURE OF THE RAPAMYCIN HUMAN                      
REMARK   1  TITL 2 IMMUNOPHILIN FKBP-12 COMPLEX                                 
REMARK   1  REF    J.AM.CHEM.SOC.                V. 113  7433 1991              
REMARK   1  REFN                   ISSN 0002-7863                               
REMARK   2                                                                      
REMARK   2 RESOLUTION.    2.50 ANGSTROMS.                                       
REMARK   3                                                                      
REMARK   3 REFINEMENT.                                                          
REMARK   3   PROGRAM     : X-PLOR 3.1                                           
REMARK   3   AUTHORS     : BRUNGER                                              
REMARK   3                                                                      
REMARK   3  DATA USED IN REFINEMENT.                                            
REMARK   3   RESOLUTION RANGE HIGH (ANGSTROMS) : 2.50                           
REMARK   3   RESOLUTION RANGE LOW  (ANGSTROMS) : 8.00                           
REMARK   3   DATA CUTOFF            (SIGMA(F)) : 2.000                          
REMARK   3   DATA CUTOFF HIGH         (ABS(F)) : NULL                           
REMARK   3   DATA CUTOFF LOW          (ABS(F)) : NULL                           
REMARK   3   COMPLETENESS (WORKING+TEST)   (%) : 99.0                           
REMARK   3   NUMBER OF REFLECTIONS             : 7539                           
REMARK   3                                                                      
REMARK   3  FIT TO DATA USED IN REFINEMENT.                                     
REMARK   3   CROSS-VALIDATION METHOD          : NULL                            
REMARK   3   FREE R VALUE TEST SET SELECTION  : NULL                            
REMARK   3   R VALUE            (WORKING SET) : 0.185                           
REMARK   3   FREE R VALUE                     : 0.243                           
REMARK   3   FREE R VALUE TEST SET SIZE   (%) : 5.000                           
REMARK   3   FREE R VALUE TEST SET COUNT      : NULL                            
REMARK   3   ESTIMATED ERROR OF FREE R VALUE  : NULL                            
REMARK   3                                                                      
REMARK   3  FIT IN THE HIGHEST RESOLUTION BIN.                                  
REMARK   3   TOTAL NUMBER OF BINS USED           : NULL                         
REMARK   3   BIN RESOLUTION RANGE HIGH       (A) : NULL                         
REMARK   3   BIN RESOLUTION RANGE LOW        (A) : NULL                         
REMARK   3   BIN COMPLETENESS (WORKING+TEST) (%) : NULL                         
REMARK   3   REFLECTIONS IN BIN    (WORKING SET) : NULL                         
REMARK   3   BIN R VALUE           (WORKING SET) : NULL                         
REMARK   3   BIN FREE R VALUE                    : NULL                         
REMARK   3   BIN FREE R VALUE TEST SET SIZE  (%) : NULL                         
REMARK   3   BIN FREE R VALUE TEST SET COUNT     : NULL                         
REMARK   3   ESTIMATED ERROR OF BIN FREE R VALUE : NULL                         
REMARK   3                                                                      
REMARK   3  NUMBER OF NON-HYDROGEN ATOMS USED IN REFINEMENT.                    
REMARK   3   PROTEIN ATOMS            : 913                                     
REMARK   3   NUCLEIC ACID ATOMS       : 0                                       
REMARK   3   HETEROGEN ATOMS          : 65                                      
REMARK   3   SOLVENT ATOMS            : 50                                      
REMARK   3                                                                      
REMARK   3  B VALUES.                                                           
REMARK   3   FROM WILSON PLOT           (A**2) : NULL                           
REMARK   3   MEAN B VALUE      (OVERALL, A**2) : 21.90                          
REMARK   3   OVERALL ANISOTROPIC B VALUE.                                       
REMARK   3    B11 (A**2) : NULL                                                 
REMARK   3    B22 (A**2) : NULL                                                 
REMARK   3    B33 (A**2) : NULL                                                 
REMARK   3    B12 (A**2) : NULL                                                 
REMARK   3    B13 (A**2) : NULL                                                 
REMARK   3    B23 (A**2) : NULL                                                 
REMARK   3                                                                      
REMARK   3  ESTIMATED COORDINATE ERROR.                                         
REMARK   3   ESD FROM LUZZATI PLOT        (A) : NULL                            
REMARK   3   ESD FROM SIGMAA              (A) : NULL                            
REMARK   3   LOW RESOLUTION CUTOFF        (A) : NULL                            
REMARK   3                                                                      
REMARK   3  CROSS-VALIDATED ESTIMATED COORDINATE ERROR.                         
REMARK   3   ESD FROM C-V LUZZATI PLOT    (A) : NULL                            
REMARK   3   ESD FROM C-V SIGMAA          (A) : NULL                            
REMARK   3                                                                      
REMARK   3  RMS DEVIATIONS FROM IDEAL VALUES.                                   
REMARK   3   BOND LENGTHS                 (A) : 0.011                           
REMARK   3   BOND ANGLES            (DEGREES) : 2.89                            
REMARK   3   DIHEDRAL ANGLES        (DEGREES) : 29.29                           
REMARK   3   IMPROPER ANGLES        (DEGREES) : 1.91                            
REMARK   3                                                                      
REMARK   3  ISOTROPIC THERMAL MODEL : NULL                                      
REMARK   3                                                                      
REMARK   3  ISOTROPIC THERMAL FACTOR RESTRAINTS.    RMS    SIGMA                
REMARK   3   MAIN-CHAIN BOND              (A**2) : NULL  ; NULL                 
REMARK   3   MAIN-CHAIN ANGLE             (A**2) : NULL  ; NULL                 
REMARK   3   SIDE-CHAIN BOND              (A**2) : NULL  ; NULL                 
REMARK   3   SIDE-CHAIN ANGLE             (A**2) : NULL  ; NULL                 
REMARK   3                                                                      
REMARK   3  NCS MODEL : NULL                                                    
REMARK   3                                                                      
REMARK   3  NCS RESTRAINTS.                         RMS   SIGMA/WEIGHT          
REMARK   3   GROUP  1  POSITIONAL            (A) : NULL  ; NULL                 
REMARK   3   GROUP  1  B-FACTOR           (A**2) : NULL  ; NULL                 
REMARK   3                                                                      
REMARK   3  PARAMETER FILE  1  : PARAM19X.PRO                                   
REMARK   3  PARAMETER FILE  2  : NULL                                           
REMARK   3  PARAMETER FILE  3  : NULL                                           
REMARK   3  TOPOLOGY FILE  1   : TOPH19X.PRO                                    
REMARK   3  TOPOLOGY FILE  2   : NULL                                           
REMARK   3  TOPOLOGY FILE  3   : NULL                                           
REMARK   3                                                                      
REMARK   3  OTHER REFINEMENT REMARKS: NULL                                      
REMARK   4                                                                      
REMARK   4 1PBK COMPLIES WITH FORMAT V. 3.15, 01-DEC-08                         
REMARK 100                                                                      
REMARK 100 THIS ENTRY HAS BEEN PROCESSED BY BNL.                                
REMARK 200                                                                      
REMARK 200 EXPERIMENTAL DETAILS                                                 
REMARK 200  EXPERIMENT TYPE                : X-RAY DIFFRACTION                  
REMARK 200  DATE OF DATA COLLECTION        : 28-DEC-93                          
REMARK 200  TEMPERATURE           (KELVIN) : NULL                               
REMARK 200  PH                             : NULL                               
REMARK 200  NUMBER OF CRYSTALS USED        : NULL                               
REMARK 200                                                                      
REMARK 200  SYNCHROTRON              (Y/N) : N                                  
REMARK 200  RADIATION SOURCE               : NULL                               
REMARK 200  BEAMLINE                       : NULL                               
REMARK 200  X-RAY GENERATOR MODEL          : NULL                               
REMARK 200  MONOCHROMATIC OR LAUE    (M/L) : M                                  
REMARK 200  WAVELENGTH OR RANGE        (A) : 1.5418                             
REMARK 200  MONOCHROMATOR                  : NULL                               
REMARK 200  OPTICS                         : NULL                               
REMARK 200                                                                      
REMARK 200  DETECTOR TYPE                  : AREA DETECTOR                      
REMARK 200  DETECTOR MANUFACTURER          : XUONG-HAMLIN MULTIWIRE             
REMARK 200  INTENSITY-INTEGRATION SOFTWARE : DENZO                              
REMARK 200  DATA SCALING SOFTWARE          : NULL                               
REMARK 200                                                                      
REMARK 200  NUMBER OF UNIQUE REFLECTIONS   : 7539                               
REMARK 200  RESOLUTION RANGE HIGH      (A) : 2.500                              
REMARK 200  RESOLUTION RANGE LOW       (A) : 8.000                              
REMARK 200  REJECTION CRITERIA  (SIGMA(I)) : 2.000                              
REMARK 200                                                                      
REMARK 200 OVERALL.                                                             
REMARK 200  COMPLETENESS FOR RANGE     (%) : 99.0                               
REMARK 200  DATA REDUNDANCY                : 4.000                              
REMARK 200  R MERGE                    (I) : 0.06500                            
REMARK 200  R SYM                      (I) : NULL                               
REMARK 200  <I/SIGMA(I)> FOR THE DATA SET  : NULL                               
REMARK 200                                                                      
REMARK 200 IN THE HIGHEST RESOLUTION SHELL.                                     
REMARK 200  HIGHEST RESOLUTION SHELL, RANGE HIGH (A) : NULL                     
REMARK 200  HIGHEST RESOLUTION SHELL, RANGE LOW  (A) : NULL                     
REMARK 200  COMPLETENESS FOR SHELL     (%) : NULL                               
REMARK 200  DATA REDUNDANCY IN SHELL       : NULL                               
REMARK 200  R MERGE FOR SHELL          (I) : NULL                               
REMARK 200  R SYM FOR SHELL            (I) : NULL                               
REMARK 200  <I/SIGMA(I)> FOR SHELL         : NULL                               
REMARK 200                                                                      
REMARK 200 DIFFRACTION PROTOCOL: NULL                                           
REMARK 200 METHOD USED TO DETERMINE THE STRUCTURE: NULL                         
REMARK 200 SOFTWARE USED: X-PLOR 3.1                                            
REMARK 200 STARTING MODEL: NULL                                                 
REMARK 200                                                                      
REMARK 200 REMARK: NULL                                                         
REMARK 280                                                                      
REMARK 280 CRYSTAL                                                              
REMARK 280 SOLVENT CONTENT, VS   (%): 63.00                                     
REMARK 280 MATTHEWS COEFFICIENT, VM (ANGSTROMS**3/DA): 3.96                     
REMARK 280                                                                      
REMARK 280 CRYSTALLIZATION CONDITIONS: NULL                                     
REMARK 290                                                                      
REMARK 290 CRYSTALLOGRAPHIC SYMMETRY                                            
REMARK 290 SYMMETRY OPERATORS FOR SPACE GROUP: P 41 21 2                        
REMARK 290                                                                      
REMARK 290      SYMOP   SYMMETRY                                                
REMARK 290     NNNMMM   OPERATOR                                                
REMARK 290       1555   X,Y,Z                                                   
REMARK 290       2555   -X,-Y,Z+1/2                                             
REMARK 290       3555   -Y+1/2,X+1/2,Z+1/4                                      
REMARK 290       4555   Y+1/2,-X+1/2,Z+3/4                                      
REMARK 290       5555   -X+1/2,Y+1/2,-Z+1/4                                     
REMARK 290       6555   X+1/2,-Y+1/2,-Z+3/4                                     
REMARK 290       7555   Y,X,-Z                                                  
REMARK 290       8555   -Y,-X,-Z+1/2                                            
REMARK 290                                                                      
REMARK 290     WHERE NNN -> OPERATOR NUMBER                                     
REMARK 290           MMM -> TRANSLATION VECTOR                                  
REMARK 290                                                                      
REMARK 290 CRYSTALLOGRAPHIC SYMMETRY TRANSFORMATIONS                            
REMARK 290 THE FOLLOWING TRANSFORMATIONS OPERATE ON THE ATOM/HETATM             
REMARK 290 RECORDS IN THIS ENTRY TO PRODUCE CRYSTALLOGRAPHICALLY                
REMARK 290 RELATED MOLECULES.                                                   
REMARK 290   SMTRY1   1  1.000000  0.000000  0.000000        0.00000            
REMARK 290   SMTRY2   1  0.000000  1.000000  0.000000        0.00000            
REMARK 290   SMTRY3   1  0.000000  0.000000  1.000000        0.00000            
REMARK 290   SMTRY1   2 -1.000000  0.000000  0.000000        0.00000            
REMARK 290   SMTRY2   2  0.000000 -1.000000  0.000000        0.00000            
REMARK 290   SMTRY3   2  0.000000  0.000000  1.000000       27.80000            
REMARK 290   SMTRY1   3  0.000000 -1.000000  0.000000       43.00000            
REMARK 290   SMTRY2   3  1.000000  0.000000  0.000000       43.00000            
REMARK 290   SMTRY3   3  0.000000  0.000000  1.000000       13.90000            
REMARK 290   SMTRY1   4  0.000000  1.000000  0.000000       43.00000            
REMARK 290   SMTRY2   4 -1.000000  0.000000  0.000000       43.00000            
REMARK 290   SMTRY3   4  0.000000  0.000000  1.000000       41.70000            
REMARK 290   SMTRY1   5 -1.000000  0.000000  0.000000       43.00000            
REMARK 290   SMTRY2   5  0.000000  1.000000  0.000000       43.00000            
REMARK 290   SMTRY3   5  0.000000  0.000000 -1.000000       13.90000            
REMARK 290   SMTRY1   6  1.000000  0.000000  0.000000       43.00000            
REMARK 290   SMTRY2   6  0.000000 -1.000000  0.000000       43.00000            
REMARK 290   SMTRY3   6  0.000000  0.000000 -1.000000       41.70000            
REMARK 290   SMTRY1   7  0.000000  1.000000  0.000000        0.00000            
REMARK 290   SMTRY2   7  1.000000  0.000000  0.000000        0.00000            
REMARK 290   SMTRY3   7  0.000000  0.000000 -1.000000        0.00000            
REMARK 290   SMTRY1   8  0.000000 -1.000000  0.000000        0.00000            
REMARK 290   SMTRY2   8 -1.000000  0.000000  0.000000        0.00000            
REMARK 290   SMTRY3   8  0.000000  0.000000 -1.000000       27.80000            
REMARK 290                                                                      
REMARK 290 REMARK: NULL                                                         
REMARK 300                                                                      
REMARK 300 BIOMOLECULE: 1                                                       
REMARK 300 SEE REMARK 350 FOR THE AUTHOR PROVIDED AND/OR PROGRAM                
REMARK 300 GENERATED ASSEMBLY INFORMATION FOR THE STRUCTURE IN                  
REMARK 300 THIS ENTRY. THE REMARK MAY ALSO PROVIDE INFORMATION ON               
REMARK 300 BURIED SURFACE AREA.                                                 
REMARK 350                                                                      
REMARK 350 COORDINATES FOR A COMPLETE MULTIMER REPRESENTING THE KNOWN           
REMARK 350 BIOLOGICALLY SIGNIFICANT OLIGOMERIZATION STATE OF THE                
REMARK 350 MOLECULE CAN BE GENERATED BY APPLYING BIOMT TRANSFORMATIONS          
REMARK 350 GIVEN BELOW.  BOTH NON-CRYSTALLOGRAPHIC AND                          
REMARK 350 CRYSTALLOGRAPHIC OPERATIONS ARE GIVEN.                               
REMARK 350                                                                      
REMARK 350 BIOMOLECULE: 1                                                       
REMARK 350 AUTHOR DETERMINED BIOLOGICAL UNIT: MONOMERIC                         
REMARK 350 APPLY THE FOLLOWING TO CHAINS: A                                     
REMARK 350   BIOMT1   1  1.000000  0.000000  0.000000        0.00000            
REMARK 350   BIOMT2   1  0.000000  1.000000  0.000000        0.00000            
REMARK 350   BIOMT3   1  0.000000  0.000000  1.000000        0.00000            
REMARK 400                                                                      
REMARK 400 COMPOUND                                                             
REMARK 400                                                                      
REMARK 400 RECOMBINANT HFKBP25 IS AN UNSTABLE PROTEIN AND DEGRADED              
REMARK 400 RAPIDLY FOLLOWING THE PURIFICATION.  WITH TIME, ONLY A               
REMARK 400 MIXTURE OF FRAGMENTS WITH MOLECULAR WEIGHTS RANGING FROM             
REMARK 400 13.7KDA TO 15KDA (MASS RESULT) COULD BE IDENTIFIED IN                
REMARK 400 THE ORIGINAL FKBP25 SAMPLE.  HOWEVER, THE HETEROGENEOUS              
REMARK 400 SAMPLE OF THE FRAGMENT FKBP25 COULD BE CRYSTALLIZED                  
REMARK 400 AFTER COMPLEXING IT WITH RAPAMYCIN (KD=0.9 NM) AND THE               
REMARK 400 ELECTRON DENSITY IS COMPOSED OF RESIDUES FROM PRO 109 TO             
REMARK 400 ASP 224.  RESIDUES FROM GLN 150 TO ALA 159 ARE COMPLETELY            
REMARK 400 DISORDERED; THEREFORE THE MODEL OF THIS REGION IS ONLY               
REMARK 400 RESTRICTED BY THE DYNAMICS FORCE FIELD AND HAS                       
REMARK 400 RELATIVELY HIGH THERMAL FACTORS.                                     
REMARK 500                                                                      
REMARK 500 GEOMETRY AND STEREOCHEMISTRY                                         
REMARK 500 SUBTOPIC: COVALENT BOND LENGTHS                                      
REMARK 500                                                                      
REMARK 500 THE STEREOCHEMICAL PARAMETERS OF THE FOLLOWING RESIDUES              
REMARK 500 HAVE VALUES WHICH DEVIATE FROM EXPECTED VALUES BY MORE               
REMARK 500 THAN 6*RMSD (M=MODEL NUMBER; RES=RESIDUE NAME; C=CHAIN               
REMARK 500 IDENTIFIER; SSEQ=SEQUENCE NUMBER; I=INSERTION CODE).                 
REMARK 500                                                                      
REMARK 500 STANDARD TABLE:                                                      
REMARK 500 FORMAT: (10X,I3,1X,2(A3,1X,A1,I4,A1,1X,A4,3X),1X,F6.3)               
REMARK 500                                                                      
REMARK 500 EXPECTED VALUES PROTEIN: ENGH AND HUBER, 1999                        
REMARK 500 EXPECTED VALUES NUCLEIC ACID: CLOWNEY ET AL 1996                     
REMARK 500                                                                      
REMARK 500  M RES CSSEQI ATM1   RES CSSEQI ATM2   DEVIATION                     
REMARK 500    HIS A 132   NE2   HIS A 132   CD2    -0.069                       
REMARK 500                                                                      
REMARK 500 REMARK: NULL                                                         
REMARK 500                                                                      
REMARK 500 GEOMETRY AND STEREOCHEMISTRY                                         
REMARK 500 SUBTOPIC: COVALENT BOND ANGLES                                       
REMARK 500                                                                      
REMARK 500 THE STEREOCHEMICAL PARAMETERS OF THE FOLLOWING RESIDUES              
REMARK 500 HAVE VALUES WHICH DEVIATE FROM EXPECTED VALUES BY MORE               
REMARK 500 THAN 6*RMSD (M=MODEL NUMBER; RES=RESIDUE NAME; C=CHAIN               
REMARK 500 IDENTIFIER; SSEQ=SEQUENCE NUMBER; I=INSERTION CODE).                 
REMARK 500                                                                      
REMARK 500 STANDARD TABLE:                                                      
REMARK 500 FORMAT: (10X,I3,1X,A3,1X,A1,I4,A1,3(1X,A4,2X),12X,F5.1)              
REMARK 500                                                                      
REMARK 500 EXPECTED VALUES PROTEIN: ENGH AND HUBER, 1999                        
REMARK 500 EXPECTED VALUES NUCLEIC ACID: CLOWNEY ET AL 1996                     
REMARK 500                                                                      
REMARK 500  M RES CSSEQI ATM1   ATM2   ATM3                                     
REMARK 500    TRP A 134   CD1 -  CG  -  CD2 ANGL. DEV. =   7.2 DEGREES          
REMARK 500    TRP A 134   CB  -  CG  -  CD1 ANGL. DEV. =  -7.9 DEGREES          
REMARK 500    TRP A 134   CE2 -  CD2 -  CG  ANGL. DEV. =  -6.6 DEGREES          
REMARK 500    TRP A 175   CD1 -  CG  -  CD2 ANGL. DEV. =   7.4 DEGREES          
REMARK 500    TRP A 175   CE2 -  CD2 -  CG  ANGL. DEV. =  -6.2 DEGREES          
REMARK 500    TRP A 196   CD1 -  CG  -  CD2 ANGL. DEV. =   5.5 DEGREES          
REMARK 500    TRP A 196   CE2 -  CD2 -  CG  ANGL. DEV. =  -5.6 DEGREES          
REMARK 500                                                                      
REMARK 500 REMARK: NULL                                                         
REMARK 500                                                                      
REMARK 500 GEOMETRY AND STEREOCHEMISTRY                                         
REMARK 500 SUBTOPIC: TORSION ANGLES                                             
REMARK 500                                                                      
REMARK 500 TORSION ANGLES OUTSIDE THE EXPECTED RAMACHANDRAN REGIONS:            
REMARK 500 (M=MODEL NUMBER; RES=RESIDUE NAME; C=CHAIN IDENTIFIER;               
REMARK 500 SSEQ=SEQUENCE NUMBER; I=INSERTION CODE).                             
REMARK 500                                                                      
REMARK 500 STANDARD TABLE:                                                      
REMARK 500 FORMAT:(10X,I3,1X,A3,1X,A1,I4,A1,4X,F7.2,3X,F7.2)                    
REMARK 500                                                                      
REMARK 500 EXPECTED VALUES: GJ KLEYWEGT AND TA JONES (1996). PHI/PSI-           
REMARK 500 CHOLOGY: RAMACHANDRAN REVISITED. STRUCTURE 4, 1395 - 1400            
REMARK 500                                                                      
REMARK 500  M RES CSSEQI        PSI       PHI                                   
REMARK 500    LYS A 110       40.99    -99.01                                   
REMARK 500    ALA A 197     -111.29   -138.55                                   
REMARK 500                                                                      
REMARK 500 REMARK: NULL                                                         
REMARK 500                                                                      
REMARK 500 GEOMETRY AND STEREOCHEMISTRY                                         
REMARK 500 SUBTOPIC: NON-CIS, NON-TRANS                                         
REMARK 500                                                                      
REMARK 500 THE FOLLOWING PEPTIDE BONDS DEVIATE SIGNIFICANTLY FROM BOTH          
REMARK 500 CIS AND TRANS CONFORMATION.  CIS BONDS, IF ANY, ARE LISTED           
REMARK 500 ON CISPEP RECORDS.  TRANS IS DEFINED AS 180 +/- 30 AND               
REMARK 500 CIS IS DEFINED AS 0 +/- 30 DEGREES.                                  
REMARK 500                                 MODEL     OMEGA                      
REMARK 500 GLY A  128     ASP A  129                 -145.28                    
REMARK 500 LYS A  154     LYS A  155                 -134.24                    
REMARK 500                                                                      
REMARK 500 REMARK: NULL                                                         
REMARK 800                                                                      
REMARK 800 SITE                                                                 
REMARK 800 SITE_IDENTIFIER: AC1                                                 
REMARK 800 EVIDENCE_CODE: SOFTWARE                                              
REMARK 800 SITE_DESCRIPTION: BINDING SITE FOR RESIDUE RAP A 225                 
DBREF  1PBK A  109   224  UNP    Q00688   FKB3_HUMAN     109    224             
SEQRES   1 A  116  PRO LYS TYR THR LYS SER VAL LEU LYS LYS GLY ASP LYS          
SEQRES   2 A  116  THR ASN PHE PRO LYS LYS GLY ASP VAL VAL HIS CYS TRP          
SEQRES   3 A  116  TYR THR GLY THR LEU GLN ASP GLY THR VAL PHE ASP THR          
SEQRES   4 A  116  ASN ILE GLN THR SER ALA LYS LYS LYS LYS ASN ALA LYS          
SEQRES   5 A  116  PRO LEU SER PHE LYS VAL GLY VAL GLY LYS VAL ILE ARG          
SEQRES   6 A  116  GLY TRP ASP GLU ALA LEU LEU THR MET SER LYS GLY GLU          
SEQRES   7 A  116  LYS ALA ARG LEU GLU ILE GLU PRO GLU TRP ALA TYR GLY          
SEQRES   8 A  116  LYS LYS GLY GLN PRO ASP ALA LYS ILE PRO PRO ASN ALA          
SEQRES   9 A  116  LYS LEU THR PHE GLU VAL GLU LEU VAL ASP ILE ASP              
HET    RAP  A 225      68                                                       
HETNAM     RAP RAPAMYCIN IMMUNOSUPPRESSANT DRUG                                 
FORMUL   2  RAP    C51 H79 N O13                                                
FORMUL   3  HOH   *50(H2 O)                                                     
HELIX    1   1 TRP A  175  TRP A  175  1                                   1
HELIX    2   2 ALA A  206  ALA A  206  1                                   1
SHEET    1   1 1 TYR A 135  TYR A 135  0
SHEET    2   2 1 PHE A 145  ASP A 146  0
SHEET    3   3 1 LEU A 162  PHE A 164  0
SHEET    4   4 1 PHE A 216  PHE A 216  0
CISPEP   1 LYS A  155    LYS A  156          0        -2.97                     
CISPEP   2 ASN A  158    ALA A  159          0        -3.01                     
SITE     1 AC1 12 HOH A  11  TYR A 135  PHE A 145  ASP A 146                    
SITE     2 AC1 12 LEU A 162  GLY A 169  LYS A 170  VAL A 171                    
SITE     3 AC1 12 ILE A 172  TRP A 175  TYR A 198  GLN A 203                    
CRYST1   86.000   86.000   55.600  90.00  90.00  90.00 P 41 21 2     8          
ORIGX1      1.000000  0.000000  0.000000        0.00000                         
ORIGX2      0.000000  1.000000  0.000000        0.00000                         
ORIGX3      0.000000  0.000000  1.000000        0.00000                         
SCALE1      0.011628  0.000000  0.000000        0.00000                         
SCALE2      0.000000  0.011628  0.000000        0.00000                         
SCALE3      0.000000  0.000000  0.017986        0.00000                         
ATOM      1  N   TYR A 135      19.749  32.997  18.953  1.00 13.10           N
ATOM      2  CA  TYR A 135      19.104  33.587  20.100  1.00 12.32           C
ATOM      3  C   TYR A 135      20.079  34.286  21.022  1.00 13.05           C
ATOM      4  O   TYR A 135      21.294  34.038  20.996  1.00 13.38           O
ATOM      5  CB  TYR A 135      18.371  32.543  20.922  1.00 12.44           C
ATOM      6  CG  TYR A 135      19.220  31.515  21.656  1.00 14.83           C
ATOM      7  CD1 TYR A 135      19.611  30.337  21.005  1.00 17.28           C
ATOM      8  CD2 TYR A 135      19.613  31.752  22.973  1.00 16.69           C
ATOM      9  CE1 TYR A 135      20.418  29.403  21.657  1.00 11.67           C
ATOM     10  CE2 TYR A 135      20.417  30.821  23.627  1.00 16.93           C
ATOM     11  CZ  TYR A 135      20.815  29.667  22.950  1.00 13.65           C
ATOM     12  OH  TYR A 135      21.631  28.791  23.596  1.00 15.79           O
ATOM     13  H   TYR A 135      20.712  32.806  19.022  1.00  0.00           H
ATOM     14  HH  TYR A 135      22.044  28.167  22.987  1.00  0.00           H
TER      15      TYR A 135
ATOM     16  N   PHE A 145      22.482  36.064  29.779  1.00 19.43           N
ATOM     17  CA  PHE A 145      22.961  34.842  30.398  1.00 17.35           C
ATOM     18  C   PHE A 145      23.414  33.849  29.330  1.00 19.38           C
ATOM     19  O   PHE A 145      24.087  32.880  29.683  1.00 22.80           O
ATOM     20  CB  PHE A 145      21.923  34.175  31.334  1.00 16.86           C
ATOM     21  CG  PHE A 145      20.612  33.771  30.661  1.00 15.84           C
ATOM     22  CD1 PHE A 145      20.520  32.596  29.907  1.00 16.61           C
ATOM     23  CD2 PHE A 145      19.522  34.626  30.728  1.00 12.52           C
ATOM     24  CE1 PHE A 145      19.365  32.320  29.178  1.00 18.65           C
ATOM     25  CE2 PHE A 145      18.365  34.321  30.016  1.00 18.63           C
ATOM     26  CZ  PHE A 145      18.281  33.178  29.230  1.00 16.53           C
ATOM     27  H   PHE A 145      21.544  36.137  29.502  1.00  0.00           H
ATOM     28  N   ASP A 146      23.036  34.006  28.053  1.00 14.92           N
ATOM     29  CA  ASP A 146      23.434  33.064  27.026  1.00 14.85           C
ATOM     30  C   ASP A 146      23.157  33.643  25.652  1.00 16.61           C
ATOM     31  O   ASP A 146      22.209  34.401  25.517  1.00 19.44           O
ATOM     32  CB  ASP A 146      22.694  31.732  27.222  1.00 17.94           C
ATOM     33  CG  ASP A 146      23.174  30.558  26.365  1.00 24.34           C
ATOM     34  OD1 ASP A 146      24.155  30.678  25.637  1.00 23.59           O
ATOM     35  OD2 ASP A 146      22.556  29.502  26.400  1.00 26.33           O
ATOM     36  H   ASP A 146      22.476  34.764  27.777  1.00  0.00           H
TER      37      ASP A 146
ATOM     38  N   LEU A 162      20.768  26.876  16.635  1.00 28.46           N
ATOM     39  CA  LEU A 162      20.134  25.851  17.447  1.00 25.37           C
ATOM     40  C   LEU A 162      19.131  25.106  16.580  1.00 25.65           C
ATOM     41  O   LEU A 162      18.542  25.695  15.665  1.00 23.92           O
ATOM     42  CB  LEU A 162      19.447  26.541  18.592  1.00 21.68           C
ATOM     43  CG  LEU A 162      18.895  25.633  19.641  1.00 19.57           C
ATOM     44  CD1 LEU A 162      19.987  25.073  20.527  1.00 18.48           C
ATOM     45  CD2 LEU A 162      17.973  26.480  20.457  1.00 18.85           C
ATOM     46  H   LEU A 162      20.554  27.809  16.805  1.00  0.00           H
ATOM     47  N   SER A 163      18.968  23.811  16.795  1.00 26.61           N
ATOM     48  CA  SER A 163      18.018  23.016  16.033  1.00 27.63           C
ATOM     49  C   SER A 163      17.315  22.141  17.038  1.00 25.12           C
ATOM     50  O   SER A 163      17.926  21.689  18.015  1.00 29.98           O
ATOM     51  CB  SER A 163      18.727  22.160  15.021  1.00 27.26           C
ATOM     52  OG  SER A 163      19.422  23.023  14.119  1.00 41.76           O
ATOM     53  H   SER A 163      19.427  23.361  17.530  1.00  0.00           H
ATOM     54  HG  SER A 163      20.071  23.508  14.657  1.00  0.00           H
ATOM     55  N   PHE A 164      16.016  22.016  16.837  1.00 22.18           N
ATOM     56  CA  PHE A 164      15.167  21.188  17.671  1.00 22.81           C
ATOM     57  C   PHE A 164      13.876  21.012  16.888  1.00 24.39           C
ATOM     58  O   PHE A 164      13.723  21.572  15.789  1.00 24.15           O
ATOM     59  CB  PHE A 164      14.929  21.775  19.088  1.00 20.91           C
ATOM     60  CG  PHE A 164      14.402  23.217  19.133  1.00 24.91           C
ATOM     61  CD1 PHE A 164      15.279  24.297  18.974  1.00 24.15           C
ATOM     62  CD2 PHE A 164      13.025  23.457  19.278  1.00 23.43           C
ATOM     63  CE1 PHE A 164      14.775  25.593  18.892  1.00 25.12           C
ATOM     64  CE2 PHE A 164      12.528  24.757  19.201  1.00 20.52           C
ATOM     65  CZ  PHE A 164      13.404  25.817  18.994  1.00 23.63           C
ATOM     66  H   PHE A 164      15.590  22.512  16.100  1.00  0.00           H
TER      67      PHE A 164
ATOM     68  N   GLY A 169       7.992  19.815  22.931  1.00 20.80           N
ATOM     69  CA  GLY A 169       8.453  19.869  24.319  1.00 16.08           C
ATOM     70  C   GLY A 169       9.955  19.669  24.456  1.00 14.34           C
ATOM     71  O   GLY A 169      10.476  19.436  25.542  1.00 13.41           O
ATOM     72  H   GLY A 169       7.983  20.621  22.378  1.00  0.00           H
ATOM     73  N   LYS A 170      10.692  19.776  23.363  1.00 12.31           N
ATOM     74  CA  LYS A 170      12.132  19.802  23.432  1.00 17.67           C
ATOM     75  C   LYS A 170      12.642  21.066  24.104  1.00 16.75           C
ATOM     76  O   LYS A 170      13.691  21.036  24.738  1.00 20.53           O
ATOM     77  CB  LYS A 170      12.722  19.685  22.047  1.00 20.78           C
ATOM     78  CG  LYS A 170      12.400  18.392  21.302  1.00 25.56           C
ATOM     79  CD  LYS A 170      13.119  17.125  21.789  1.00 36.31           C
ATOM     80  CE  LYS A 170      12.580  16.475  23.071  1.00 41.95           C
ATOM     81  NZ  LYS A 170      13.423  15.378  23.528  1.00 44.91           N
ATOM     82  H   LYS A 170      10.225  19.831  22.508  1.00  0.00           H
ATOM     83  HZ1 LYS A 170      14.389  15.730  23.685  1.00  0.00           H
ATOM     84  HZ2 LYS A 170      13.043  15.009  24.422  1.00  0.00           H
ATOM     85  HZ3 LYS A 170      13.439  14.620  22.816  1.00  0.00           H
ATOM     86  N   VAL A 171      11.939  22.189  24.021  1.00 17.47           N
ATOM     87  CA  VAL A 171      12.369  23.458  24.601  1.00 17.37           C
ATOM     88  C   VAL A 171      11.319  23.929  25.599  1.00 18.62           C
ATOM     89  O   VAL A 171      10.239  23.331  25.702  1.00 24.95           O
ATOM     90  CB  VAL A 171      12.624  24.551  23.531  1.00 15.15           C
ATOM     91  CG1 VAL A 171      13.861  24.195  22.767  1.00 13.15           C
ATOM     92  CG2 VAL A 171      11.484  24.682  22.538  1.00 14.66           C
ATOM     93  H   VAL A 171      11.012  22.127  23.717  1.00  0.00           H
ATOM     94  N   ILE A 172      11.620  24.988  26.352  1.00 17.73           N
ATOM     95  CA  ILE A 172      10.670  25.584  27.286  1.00 15.36           C
ATOM     96  C   ILE A 172       9.375  26.020  26.598  1.00 17.82           C
ATOM     97  O   ILE A 172       9.390  26.432  25.428  1.00 17.21           O
ATOM     98  CB  ILE A 172      11.280  26.791  28.064  1.00 12.17           C
ATOM     99  CG1 ILE A 172      11.860  27.911  27.214  1.00  6.12           C
ATOM    100  CG2 ILE A 172      12.254  26.266  29.086  1.00 10.63           C
ATOM    101  CD1 ILE A 172      12.360  29.069  28.077  1.00  3.48           C
ATOM    102  H   ILE A 172      12.524  25.361  26.298  1.00  0.00           H
TER     103      ILE A 172
ATOM    104  N   TRP A 175       8.988  29.144  24.312  1.00 10.04           N
ATOM    105  CA  TRP A 175       9.618  29.002  23.002  1.00  7.49           C
ATOM    106  C   TRP A 175       8.801  28.129  22.066  1.00  7.29           C
ATOM    107  O   TRP A 175       8.565  28.431  20.894  1.00  8.49           O
ATOM    108  CB  TRP A 175      10.977  28.371  23.173  1.00  6.91           C
ATOM    109  CG  TRP A 175      12.106  29.373  23.192  1.00 12.17           C
ATOM    110  CD1 TRP A 175      12.330  30.181  24.277  1.00 13.13           C
ATOM    111  CD2 TRP A 175      13.038  29.514  22.199  1.00 10.80           C
ATOM    112  NE1 TRP A 175      13.431  30.837  23.978  1.00 10.39           N
ATOM    113  CE2 TRP A 175      13.896  30.460  22.767  1.00 10.23           C
ATOM    114  CE3 TRP A 175      13.369  28.884  20.987  1.00 10.96           C
ATOM    115  CZ2 TRP A 175      15.124  30.743  22.152  1.00 12.24           C
ATOM    116  CZ3 TRP A 175      14.587  29.199  20.362  1.00 11.54           C
ATOM    117  CH2 TRP A 175      15.465  30.108  20.954  1.00  8.27           C
ATOM    118  H   TRP A 175       9.365  28.644  25.065  1.00  0.00           H
ATOM    119  HE1 TRP A 175      13.839  31.518  24.554  1.00  0.00           H
TER     120      TRP A 175
ATOM    121  N   TYR A 198      11.564  28.312  33.524  1.00 12.51           N
ATOM    122  CA  TYR A 198      12.106  27.370  34.482  1.00 17.04           C
ATOM    123  C   TYR A 198      11.433  27.453  35.844  1.00 20.40           C
ATOM    124  O   TYR A 198      11.805  26.766  36.793  1.00 23.02           O
ATOM    125  CB  TYR A 198      13.650  27.476  34.561  1.00 15.77           C
ATOM    126  CG  TYR A 198      14.294  27.196  33.207  1.00 10.81           C
ATOM    127  CD1 TYR A 198      14.464  25.886  32.759  1.00 11.53           C
ATOM    128  CD2 TYR A 198      14.695  28.258  32.407  1.00 10.31           C
ATOM    129  CE1 TYR A 198      15.073  25.640  31.525  1.00 10.96           C
ATOM    130  CE2 TYR A 198      15.287  28.022  31.157  1.00  7.24           C
ATOM    131  CZ  TYR A 198      15.487  26.712  30.742  1.00  7.56           C
ATOM    132  OH  TYR A 198      16.108  26.492  29.548  1.00  7.71           O
ATOM    133  H   TYR A 198      11.734  29.271  33.655  1.00  0.00           H
ATOM    134  HH  TYR A 198      16.289  27.362  29.193  1.00  0.00           H
TER     135      TYR A 198
ATOM    136  N   ALA A 206      22.579  26.170  35.430  1.00 33.23           N
ATOM    137  CA  ALA A 206      22.590  26.768  34.099  1.00 30.99           C
ATOM    138  C   ALA A 206      22.421  28.303  34.078  1.00 30.52           C
ATOM    139  O   ALA A 206      22.081  28.866  33.042  1.00 32.43           O
ATOM    140  CB  ALA A 206      21.439  26.118  33.335  1.00 28.27           C
ATOM    141  H   ALA A 206      21.761  26.290  35.954  1.00  0.00           H
TER     142      ALA A 206
ATOM    143  N   ILE A 208      20.132  30.187  35.750  1.00 30.47           N
ATOM    144  CA  ILE A 208      18.759  30.683  35.745  1.00 24.77           C
ATOM    145  C   ILE A 208      18.287  30.802  37.191  1.00 23.23           C
ATOM    146  O   ILE A 208      18.088  29.774  37.844  1.00 25.90           O
ATOM    147  CB  ILE A 208      17.821  29.770  34.932  1.00 21.23           C
ATOM    148  CG1 ILE A 208      18.300  29.485  33.527  1.00 19.68           C
ATOM    149  CG2 ILE A 208      16.431  30.373  34.881  1.00 26.25           C
ATOM    150  CD1 ILE A 208      18.529  30.758  32.701  1.00 23.39           C
ATOM    151  H   ILE A 208      20.306  29.267  36.034  1.00  0.00           H
TER     152      ILE A 208
ATOM    153  N   PHE A 216      14.126  36.911  25.499  1.00  5.23           N
ATOM    154  CA  PHE A 216      14.930  36.282  24.492  1.00  7.45           C
ATOM    155  C   PHE A 216      14.743  37.055  23.231  1.00  7.92           C
ATOM    156  O   PHE A 216      13.615  37.450  22.925  1.00 11.82           O
ATOM    157  CB  PHE A 216      14.463  34.868  24.175  1.00  5.29           C
ATOM    158  CG  PHE A 216      14.937  33.843  25.174  1.00  5.89           C
ATOM    159  CD1 PHE A 216      16.174  33.207  24.992  1.00  7.08           C
ATOM    160  CD2 PHE A 216      14.148  33.535  26.278  1.00  7.79           C
ATOM    161  CE1 PHE A 216      16.630  32.286  25.947  1.00  7.04           C
ATOM    162  CE2 PHE A 216      14.602  32.598  27.215  1.00  9.40           C
ATOM    163  CZ  PHE A 216      15.847  31.979  27.063  1.00  3.60           C
ATOM    164  H   PHE A 216      13.193  37.128  25.279  1.00  0.00           H
TER     165      PHE A 216
HETATM  234  O   HOH A   8       8.765  25.488  30.312  1.00 19.69           O
HETATM  235  H1  HOH A   8       9.251  25.763  31.107  1.00 15.00           H
HETATM  236  H2  HOH A   8       8.543  24.572  30.506  1.00 15.00           H
HETATM  237  O   HOH A  11      23.500  29.023  30.469  1.00 41.01           O
HETATM  238  H1  HOH A  11      23.032  29.227  31.291  1.00 15.00           H
HETATM  239  H2  HOH A  11      22.773  28.757  29.889  1.00 15.00           H
HETATM  240  O   HOH A  13      15.265  17.932  18.310  1.00 53.74           O
HETATM  241  H1  HOH A  13      15.590  17.981  19.215  1.00 15.00           H
HETATM  242  H2  HOH A  13      15.435  17.018  18.070  1.00 15.00           H
HETATM  243  O   HOH A  18      24.833  28.022  24.280  1.00 47.21           O
HETATM  244  H1  HOH A  18      24.847  28.921  23.948  1.00 15.00           H
HETATM  245  H2  HOH A  18      25.646  27.632  23.904  1.00 15.00           H
HETATM  246  O   HOH A  19       8.074  22.680  27.459  1.00 53.27           O
HETATM  247  H1  HOH A  19       7.603  22.762  26.610  1.00 15.00           H
HETATM  248  H2  HOH A  19       8.986  22.619  27.151  1.00 15.00           H
HETATM  249  O   HOH A  43      26.185  28.133  28.759  1.00 44.11           O
HETATM  250  H1  HOH A  43      25.417  28.676  28.988  1.00 15.00           H
HETATM  251  H2  HOH A  43      26.115  28.009  27.807  1.00 15.00           H
HETATM  252  O   HOH A  46      27.200  26.860  23.352  1.00 51.94           O
HETATM  253  H1  HOH A  46      27.449  26.494  24.216  1.00 15.00           H
HETATM  254  H2  HOH A  46      27.370  26.129  22.752  1.00 15.00           H
CONECT  166  167  168  169
CONECT  179  177  180  181  182
CONECT  182  179  183  221
CONECT  183  182  184
CONECT  184  183  185
CONECT  185  180  184  186
CONECT  186  185  187
CONECT  187  186  188  189
CONECT  189  187  190  222
CONECT  190  189  191
CONECT  191  190  192
CONECT  169  166  170  174
CONECT  192  191  193
CONECT  193  192  194
CONECT  194  193  195
CONECT  195  194  196  223
CONECT  196  195  197
CONECT  197  196  198  224
CONECT  198  197  199  200
CONECT  200  198  201  202
CONECT  202  200  203  204
CONECT  204  202  205  225
CONECT  170  169  171
CONECT  205  204  206
CONECT  206  205  207  226
CONECT  207  206  208  209
CONECT  209  207  210
CONECT  210  167  209  211
CONECT  211  210  212  227
CONECT  212  211  213
CONECT  213  212  214  220
CONECT  214  213  215
CONECT  215  214  216  217
CONECT  171  170  172
CONECT  217  215  218  219
CONECT  219  217  220
CONECT  220  213  219
CONECT  221  182
CONECT  222  189
CONECT  223  195
CONECT  224  197
CONECT  225  204
CONECT  226  206
CONECT  227  211
CONECT  172  171  173
CONECT  228  188
CONECT  229  201
CONECT  230  216
CONECT  173  172  174
CONECT  175  174  176  177
CONECT  177  175  178  179
CONECT  232  203
CONECT  233  218
CONECT  231  181
CONECT  174  169  173  175
CONECT  167  166  210
CONECT  203  202  232
CONECT  208  207
CONECT  216  215  230
CONECT  218  217  233
CONECT  168  166
CONECT  176  175
CONECT  178  177
CONECT  180  179  185
CONECT  181  179  231
CONECT  188  187  228
CONECT  199  198
CONECT  201  200  229
CONECT  235  234
CONECT  236  234
CONECT  234  235  236
CONECT  238  237
CONECT  239  237
CONECT  237  238  239
CONECT  241  240
CONECT  242  240
CONECT  240  241  242
CONECT  244  243
CONECT  245  243
CONECT  243  244  245
CONECT  247  246
CONECT  248  246
CONECT  246  247  248
CONECT  250  249
CONECT  251  249
CONECT  249  250  251
CONECT  253  252
CONECT  254  252
CONECT  252  253  254
END
