# Supplementary material for: Scaffold repositioning of spiro-acridine derivatives as fungi chitinase inhibitor by target fishing and in vitro studies
Source: Sci Rep. 2023 May 5;13:7320. doi: 10.1038/s41598-023-33279-9 (PMC10163251; doi:10.1038/s41598-023-33279-9)
Supplement: Supplementary file 2 — Supplementary Information 2. [file 41598_2023_33279_MOESM2_ESM.zip › PDBQT_TARGETS_ALL/1pop_ACE.pdb]

HEADER    HYDROLASE/HYDROLASE INHIBITOR           24-JUN-93   1POP              
TITLE     X-RAY CRYSTALLOGRAPHIC STRUCTURE OF A PAPAIN-LEUPEPTIN COMPLEX        
COMPND    MOL_ID: 1;                                                            
COMPND   2 MOLECULE: PAPAIN;                                                    
COMPND   3 CHAIN: A;                                                            
COMPND   4 EC: 3.4.22.2;                                                        
COMPND   5 ENGINEERED: YES;                                                     
COMPND   6 MOL_ID: 2;                                                           
COMPND   7 MOLECULE: LEUPEPTIN;                                                 
COMPND   8 CHAIN: B;                                                            
COMPND   9 ENGINEERED: YES                                                      
SOURCE    MOL_ID: 1;                                                            
SOURCE   2 ORGANISM_SCIENTIFIC: CARICA PAPAYA;                                  
SOURCE   3 ORGANISM_COMMON: PAPAYA;                                             
SOURCE   4 ORGANISM_TAXID: 3649;                                                
SOURCE   5 MOL_ID: 2;                                                           
SOURCE   6 ORGANISM_SCIENTIFIC: STREPTOMYCES ROSEUS;                            
SOURCE   7 ORGANISM_TAXID: 66430;                                               
SOURCE   8 STRAIN: MA 839-A1                                                    
KEYWDS    HYDROLASE-HYDROLASE INHIBITOR COMPLEX                                 
EXPDTA    X-RAY DIFFRACTION                                                     
AUTHOR    E.SCHRODER,C.CRAWFORD                                                 
REVDAT   8   29-NOV-17 1POP    1       HELIX                                    
REVDAT   7   02-APR-14 1POP    1       SOURCE                                   
REVDAT   6   13-JUL-11 1POP    1       VERSN                                    
REVDAT   5   25-AUG-09 1POP    1       SOURCE                                   
REVDAT   4   24-FEB-09 1POP    1       VERSN                                    
REVDAT   3   01-APR-03 1POP    1       JRNL                                     
REVDAT   2   20-JUL-95 1POP    3       ATOM                                     
REVDAT   1   31-OCT-93 1POP    0                                                
JRNL        AUTH   E.SCHRODER,C.PHILLIPS,E.GARMAN,K.HARLOS,C.CRAWFORD           
JRNL        TITL   X-RAY CRYSTALLOGRAPHIC STRUCTURE OF A PAPAIN-LEUPEPTIN       
JRNL        TITL 2 COMPLEX.                                                     
JRNL        REF    FEBS LETT.                    V. 315    38 1993              
JRNL        REFN                   ISSN 0014-5793                               
JRNL        PMID   8416808                                                      
JRNL        DOI    10.1016/0014-5793(93)81128-M                                 
REMARK   1                                                                      
REMARK   1 REFERENCE 1                                                          
REMARK   1  AUTH   I.G.KAMPHUIS,K.H.KALK,M.B.A.SWARTE,J.DRENTH                  
REMARK   1  TITL   THE STRUCTURE OF PAPAIN REFINED AT 1.65 ANGSTROMS            
REMARK   1  REF    J.MOL.BIOL.                   V. 179   233 1984              
REMARK   1  REFN                   ISSN 0022-2836                               
REMARK   2                                                                      
REMARK   2 RESOLUTION.    2.10 ANGSTROMS.                                       
REMARK   3                                                                      
REMARK   3 REFINEMENT.                                                          
REMARK   3   PROGRAM     : X-PLOR                                               
REMARK   3   AUTHORS     : BRUNGER                                              
REMARK   3                                                                      
REMARK   3  DATA USED IN REFINEMENT.                                            
REMARK   3   RESOLUTION RANGE HIGH (ANGSTROMS) : 2.10                           
REMARK   3   RESOLUTION RANGE LOW  (ANGSTROMS) : NULL                           
REMARK   3   DATA CUTOFF            (SIGMA(F)) : 2.000                          
REMARK   3   DATA CUTOFF HIGH         (ABS(F)) : NULL                           
REMARK   3   DATA CUTOFF LOW          (ABS(F)) : NULL                           
REMARK   3   COMPLETENESS (WORKING+TEST)   (%) : NULL                           
REMARK   3   NUMBER OF REFLECTIONS             : NULL                           
REMARK   3                                                                      
REMARK   3  FIT TO DATA USED IN REFINEMENT.                                     
REMARK   3   CROSS-VALIDATION METHOD          : NULL                            
REMARK   3   FREE R VALUE TEST SET SELECTION  : NULL                            
REMARK   3   R VALUE            (WORKING SET) : NULL                            
REMARK   3   FREE R VALUE                     : NULL                            
REMARK   3   FREE R VALUE TEST SET SIZE   (%) : NULL                            
REMARK   3   FREE R VALUE TEST SET COUNT      : NULL                            
REMARK   3   ESTIMATED ERROR OF FREE R VALUE  : NULL                            
REMARK   3                                                                      
REMARK   3  FIT IN THE HIGHEST RESOLUTION BIN.                                  
REMARK   3   TOTAL NUMBER OF BINS USED           : NULL                         
REMARK   3   BIN RESOLUTION RANGE HIGH       (A) : NULL                         
REMARK   3   BIN RESOLUTION RANGE LOW        (A) : NULL                         
REMARK   3   BIN COMPLETENESS (WORKING+TEST) (%) : NULL                         
REMARK   3   REFLECTIONS IN BIN    (WORKING SET) : NULL                         
REMARK   3   BIN R VALUE           (WORKING SET) : NULL                         
REMARK   3   BIN FREE R VALUE                    : NULL                         
REMARK   3   BIN FREE R VALUE TEST SET SIZE  (%) : NULL                         
REMARK   3   BIN FREE R VALUE TEST SET COUNT     : NULL                         
REMARK   3   ESTIMATED ERROR OF BIN FREE R VALUE : NULL                         
REMARK   3                                                                      
REMARK   3  NUMBER OF NON-HYDROGEN ATOMS USED IN REFINEMENT.                    
REMARK   3   PROTEIN ATOMS            : 1685                                    
REMARK   3   NUCLEIC ACID ATOMS       : 0                                       
REMARK   3   HETEROGEN ATOMS          : 48                                      
REMARK   3   SOLVENT ATOMS            : 175                                     
REMARK   3                                                                      
REMARK   3  B VALUES.                                                           
REMARK   3   FROM WILSON PLOT           (A**2) : NULL                           
REMARK   3   MEAN B VALUE      (OVERALL, A**2) : NULL                           
REMARK   3   OVERALL ANISOTROPIC B VALUE.                                       
REMARK   3    B11 (A**2) : NULL                                                 
REMARK   3    B22 (A**2) : NULL                                                 
REMARK   3    B33 (A**2) : NULL                                                 
REMARK   3    B12 (A**2) : NULL                                                 
REMARK   3    B13 (A**2) : NULL                                                 
REMARK   3    B23 (A**2) : NULL                                                 
REMARK   3                                                                      
REMARK   3  ESTIMATED COORDINATE ERROR.                                         
REMARK   3   ESD FROM LUZZATI PLOT        (A) : NULL                            
REMARK   3   ESD FROM SIGMAA              (A) : NULL                            
REMARK   3   LOW RESOLUTION CUTOFF        (A) : NULL                            
REMARK   3                                                                      
REMARK   3  CROSS-VALIDATED ESTIMATED COORDINATE ERROR.                         
REMARK   3   ESD FROM C-V LUZZATI PLOT    (A) : NULL                            
REMARK   3   ESD FROM C-V SIGMAA          (A) : NULL                            
REMARK   3                                                                      
REMARK   3  RMS DEVIATIONS FROM IDEAL VALUES.                                   
REMARK   3   BOND LENGTHS                 (A) : 0.013                           
REMARK   3   BOND ANGLES            (DEGREES) : 2.330                           
REMARK   3   DIHEDRAL ANGLES        (DEGREES) : NULL                            
REMARK   3   IMPROPER ANGLES        (DEGREES) : NULL                            
REMARK   3                                                                      
REMARK   3  ISOTROPIC THERMAL MODEL : NULL                                      
REMARK   3                                                                      
REMARK   3  ISOTROPIC THERMAL FACTOR RESTRAINTS.    RMS    SIGMA                
REMARK   3   MAIN-CHAIN BOND              (A**2) : NULL  ; NULL                 
REMARK   3   MAIN-CHAIN ANGLE             (A**2) : NULL  ; NULL                 
REMARK   3   SIDE-CHAIN BOND              (A**2) : NULL  ; NULL                 
REMARK   3   SIDE-CHAIN ANGLE             (A**2) : NULL  ; NULL                 
REMARK   3                                                                      
REMARK   3  NCS MODEL : NULL                                                    
REMARK   3                                                                      
REMARK   3  NCS RESTRAINTS.                         RMS   SIGMA/WEIGHT          
REMARK   3   GROUP  1  POSITIONAL            (A) : NULL  ; NULL                 
REMARK   3   GROUP  1  B-FACTOR           (A**2) : NULL  ; NULL                 
REMARK   3                                                                      
REMARK   3  PARAMETER FILE  1  : NULL                                           
REMARK   3  TOPOLOGY FILE  1   : NULL                                           
REMARK   3                                                                      
REMARK   3  OTHER REFINEMENT REMARKS: NULL                                      
REMARK   4                                                                      
REMARK   4 1POP COMPLIES WITH FORMAT V. 3.30, 13-JUL-11                         
REMARK 100                                                                      
REMARK 100 THIS ENTRY HAS BEEN PROCESSED BY BNL.                                
REMARK 100 THE DEPOSITION ID IS D_1000175771.                                   
REMARK 200                                                                      
REMARK 200 EXPERIMENTAL DETAILS                                                 
REMARK 200  EXPERIMENT TYPE                : X-RAY DIFFRACTION                  
REMARK 200  DATE OF DATA COLLECTION        : NULL                               
REMARK 200  TEMPERATURE           (KELVIN) : NULL                               
REMARK 200  PH                             : NULL                               
REMARK 200  NUMBER OF CRYSTALS USED        : NULL                               
REMARK 200                                                                      
REMARK 200  SYNCHROTRON              (Y/N) : NULL                               
REMARK 200  RADIATION SOURCE               : NULL                               
REMARK 200  BEAMLINE                       : NULL                               
REMARK 200  X-RAY GENERATOR MODEL          : NULL                               
REMARK 200  MONOCHROMATIC OR LAUE    (M/L) : NULL                               
REMARK 200  WAVELENGTH OR RANGE        (A) : NULL                               
REMARK 200  MONOCHROMATOR                  : NULL                               
REMARK 200  OPTICS                         : NULL                               
REMARK 200                                                                      
REMARK 200  DETECTOR TYPE                  : NULL                               
REMARK 200  DETECTOR MANUFACTURER          : NULL                               
REMARK 200  INTENSITY-INTEGRATION SOFTWARE : NULL                               
REMARK 200  DATA SCALING SOFTWARE          : NULL                               
REMARK 200                                                                      
REMARK 200  NUMBER OF UNIQUE REFLECTIONS   : NULL                               
REMARK 200  RESOLUTION RANGE HIGH      (A) : NULL                               
REMARK 200  RESOLUTION RANGE LOW       (A) : NULL                               
REMARK 200  REJECTION CRITERIA  (SIGMA(I)) : NULL                               
REMARK 200                                                                      
REMARK 200 OVERALL.                                                             
REMARK 200  COMPLETENESS FOR RANGE     (%) : NULL                               
REMARK 200  DATA REDUNDANCY                : NULL                               
REMARK 200  R MERGE                    (I) : NULL                               
REMARK 200  R SYM                      (I) : NULL                               
REMARK 200  <I/SIGMA(I)> FOR THE DATA SET  : NULL                               
REMARK 200                                                                      
REMARK 200 IN THE HIGHEST RESOLUTION SHELL.                                     
REMARK 200  HIGHEST RESOLUTION SHELL, RANGE HIGH (A) : NULL                     
REMARK 200  HIGHEST RESOLUTION SHELL, RANGE LOW  (A) : NULL                     
REMARK 200  COMPLETENESS FOR SHELL     (%) : NULL                               
REMARK 200  DATA REDUNDANCY IN SHELL       : NULL                               
REMARK 200  R MERGE FOR SHELL          (I) : NULL                               
REMARK 200  R SYM FOR SHELL            (I) : NULL                               
REMARK 200  <I/SIGMA(I)> FOR SHELL         : NULL                               
REMARK 200                                                                      
REMARK 200 DIFFRACTION PROTOCOL: NULL                                           
REMARK 200 METHOD USED TO DETERMINE THE STRUCTURE: NULL                         
REMARK 200 SOFTWARE USED: X-PLOR                                                
REMARK 200 STARTING MODEL: NULL                                                 
REMARK 200                                                                      
REMARK 200 REMARK: NULL                                                         
REMARK 280                                                                      
REMARK 280 CRYSTAL                                                              
REMARK 280 SOLVENT CONTENT, VS   (%): 51.10                                     
REMARK 280 MATTHEWS COEFFICIENT, VM (ANGSTROMS**3/DA): 2.52                     
REMARK 280                                                                      
REMARK 280 CRYSTALLIZATION CONDITIONS: NULL                                     
REMARK 290                                                                      
REMARK 290 CRYSTALLOGRAPHIC SYMMETRY                                            
REMARK 290 SYMMETRY OPERATORS FOR SPACE GROUP: P 21 21 21                       
REMARK 290                                                                      
REMARK 290      SYMOP   SYMMETRY                                                
REMARK 290     NNNMMM   OPERATOR                                                
REMARK 290       1555   X,Y,Z                                                   
REMARK 290       2555   -X+1/2,-Y,Z+1/2                                         
REMARK 290       3555   -X,Y+1/2,-Z+1/2                                         
REMARK 290       4555   X+1/2,-Y+1/2,-Z                                         
REMARK 290                                                                      
REMARK 290     WHERE NNN -> OPERATOR NUMBER                                     
REMARK 290           MMM -> TRANSLATION VECTOR                                  
REMARK 290                                                                      
REMARK 290 CRYSTALLOGRAPHIC SYMMETRY TRANSFORMATIONS                            
REMARK 290 THE FOLLOWING TRANSFORMATIONS OPERATE ON THE ATOM/HETATM             
REMARK 290 RECORDS IN THIS ENTRY TO PRODUCE CRYSTALLOGRAPHICALLY                
REMARK 290 RELATED MOLECULES.                                                   
REMARK 290   SMTRY1   1  1.000000  0.000000  0.000000        0.00000            
REMARK 290   SMTRY2   1  0.000000  1.000000  0.000000        0.00000            
REMARK 290   SMTRY3   1  0.000000  0.000000  1.000000        0.00000            
REMARK 290   SMTRY1   2 -1.000000  0.000000  0.000000       22.46000            
REMARK 290   SMTRY2   2  0.000000 -1.000000  0.000000        0.00000            
REMARK 290   SMTRY3   2  0.000000  0.000000  1.000000       25.48500            
REMARK 290   SMTRY1   3 -1.000000  0.000000  0.000000        0.00000            
REMARK 290   SMTRY2   3  0.000000  1.000000  0.000000       52.48000            
REMARK 290   SMTRY3   3  0.000000  0.000000 -1.000000       25.48500            
REMARK 290   SMTRY1   4  1.000000  0.000000  0.000000       22.46000            
REMARK 290   SMTRY2   4  0.000000 -1.000000  0.000000       52.48000            
REMARK 290   SMTRY3   4  0.000000  0.000000 -1.000000        0.00000            
REMARK 290                                                                      
REMARK 290 REMARK: NULL                                                         
REMARK 300                                                                      
REMARK 300 BIOMOLECULE: 1                                                       
REMARK 300 SEE REMARK 350 FOR THE AUTHOR PROVIDED AND/OR PROGRAM                
REMARK 300 GENERATED ASSEMBLY INFORMATION FOR THE STRUCTURE IN                  
REMARK 300 THIS ENTRY. THE REMARK MAY ALSO PROVIDE INFORMATION ON               
REMARK 300 BURIED SURFACE AREA.                                                 
REMARK 350                                                                      
REMARK 350 COORDINATES FOR A COMPLETE MULTIMER REPRESENTING THE KNOWN           
REMARK 350 BIOLOGICALLY SIGNIFICANT OLIGOMERIZATION STATE OF THE                
REMARK 350 MOLECULE CAN BE GENERATED BY APPLYING BIOMT TRANSFORMATIONS          
REMARK 350 GIVEN BELOW.  BOTH NON-CRYSTALLOGRAPHIC AND                          
REMARK 350 CRYSTALLOGRAPHIC OPERATIONS ARE GIVEN.                               
REMARK 350                                                                      
REMARK 350 BIOMOLECULE: 1                                                       
REMARK 350 AUTHOR DETERMINED BIOLOGICAL UNIT: DIMERIC                           
REMARK 350 SOFTWARE DETERMINED QUATERNARY STRUCTURE: DIMERIC                    
REMARK 350 SOFTWARE USED: PISA                                                  
REMARK 350 TOTAL BURIED SURFACE AREA: 3720 ANGSTROM**2                          
REMARK 350 SURFACE AREA OF THE COMPLEX: 9730 ANGSTROM**2                        
REMARK 350 CHANGE IN SOLVENT FREE ENERGY: -20.0 KCAL/MOL                        
REMARK 350 APPLY THE FOLLOWING TO CHAINS: A, B                                  
REMARK 350   BIOMT1   1  1.000000  0.000000  0.000000        0.00000            
REMARK 350   BIOMT2   1  0.000000  1.000000  0.000000        0.00000            
REMARK 350   BIOMT3   1  0.000000  0.000000  1.000000        0.00000            
REMARK 400                                                                      
REMARK 400 COMPOUND                                                             
REMARK 400 THE LEUPEPTIN IS COVALENTLY CONNECTED                                
REMARK 400 TO ACTIVE_SITE CYS 25 OF THE ENZYME TO                               
REMARK 400 FORM A HEMITHIOACETAL.                                               
REMARK 400                                                                      
REMARK 400 THE LEUPEPTIN IS OLIGOPEPTIDE, A MEMBER OF ENZYME INHIBITOR CLASS.   
REMARK 400                                                                      
REMARK 400  GROUP: 1                                                            
REMARK 400   NAME: LEUPEPTIN                                                    
REMARK 400   CHAIN: B                                                           
REMARK 400   COMPONENT_1: PEPTIDE LIKE POLYMER                                  
REMARK 400   DESCRIPTION: NULL                                                  
REMARK 500                                                                      
REMARK 500 GEOMETRY AND STEREOCHEMISTRY                                         
REMARK 500 SUBTOPIC: CLOSE CONTACTS IN SAME ASYMMETRIC UNIT                     
REMARK 500                                                                      
REMARK 500 THE FOLLOWING ATOMS ARE IN CLOSE CONTACT.                            
REMARK 500                                                                      
REMARK 500  ATM1  RES C  SSEQI   ATM2  RES C  SSEQI           DISTANCE          
REMARK 500   HZ1  LYS A    39     H2   HOH A   222              1.19            
REMARK 500  HD22  ASN A    18     H1   HOH A   262              1.35            
REMARK 500   SG   CYS A    25     C    AR7 B   303              1.80            
REMARK 500                                                                      
REMARK 500 REMARK: NULL                                                         
REMARK 500                                                                      
REMARK 500 GEOMETRY AND STEREOCHEMISTRY                                         
REMARK 500 SUBTOPIC: COVALENT BOND ANGLES                                       
REMARK 500                                                                      
REMARK 500 THE STEREOCHEMICAL PARAMETERS OF THE FOLLOWING RESIDUES              
REMARK 500 HAVE VALUES WHICH DEVIATE FROM EXPECTED VALUES BY MORE               
REMARK 500 THAN 6*RMSD (M=MODEL NUMBER; RES=RESIDUE NAME; C=CHAIN               
REMARK 500 IDENTIFIER; SSEQ=SEQUENCE NUMBER; I=INSERTION CODE).                 
REMARK 500                                                                      
REMARK 500 STANDARD TABLE:                                                      
REMARK 500 FORMAT: (10X,I3,1X,A3,1X,A1,I4,A1,3(1X,A4,2X),12X,F5.1)              
REMARK 500                                                                      
REMARK 500 EXPECTED VALUES PROTEIN: ENGH AND HUBER, 1999                        
REMARK 500 EXPECTED VALUES NUCLEIC ACID: CLOWNEY ET AL 1996                     
REMARK 500                                                                      
REMARK 500  M RES CSSEQI ATM1   ATM2   ATM3                                     
REMARK 500    ARG A   8   NE  -  CZ  -  NH2 ANGL. DEV. =  -3.4 DEGREES          
REMARK 500                                                                      
REMARK 500 REMARK: NULL                                                         
REMARK 500                                                                      
REMARK 500 GEOMETRY AND STEREOCHEMISTRY                                         
REMARK 500 SUBTOPIC: TORSION ANGLES                                             
REMARK 500                                                                      
REMARK 500 TORSION ANGLES OUTSIDE THE EXPECTED RAMACHANDRAN REGIONS:            
REMARK 500 (M=MODEL NUMBER; RES=RESIDUE NAME; C=CHAIN IDENTIFIER;               
REMARK 500 SSEQ=SEQUENCE NUMBER; I=INSERTION CODE).                             
REMARK 500                                                                      
REMARK 500 STANDARD TABLE:                                                      
REMARK 500 FORMAT:(10X,I3,1X,A3,1X,A1,I4,A1,4X,F7.2,3X,F7.2)                    
REMARK 500                                                                      
REMARK 500 EXPECTED VALUES: GJ KLEYWEGT AND TA JONES (1996). PHI/PSI-           
REMARK 500 CHOLOGY: RAMACHANDRAN REVISITED. STRUCTURE 4, 1395 - 1400            
REMARK 500                                                                      
REMARK 500  M RES CSSEQI        PSI       PHI                                   
REMARK 500    TYR A  78      -56.81   -126.26                                   
REMARK 500                                                                      
REMARK 500 REMARK: NULL                                                         
REMARK 500                                                                      
REMARK 500 GEOMETRY AND STEREOCHEMISTRY                                         
REMARK 500 SUBTOPIC: PLANAR GROUPS                                              
REMARK 500                                                                      
REMARK 500 PLANAR GROUPS IN THE FOLLOWING RESIDUES HAVE A TOTAL                 
REMARK 500 RMS DISTANCE OF ALL ATOMS FROM THE BEST-FIT PLANE                    
REMARK 500 BY MORE THAN AN EXPECTED VALUE OF 6*RMSD, WITH AN                    
REMARK 500 RMSD 0.02 ANGSTROMS, OR AT LEAST ONE ATOM HAS                        
REMARK 500 AN RMSD GREATER THAN THIS VALUE                                      
REMARK 500 (M=MODEL NUMBER; RES=RESIDUE NAME; C=CHAIN IDENTIFIER;               
REMARK 500 SSEQ=SEQUENCE NUMBER; I=INSERTION CODE).                             
REMARK 500                                                                      
REMARK 500  M RES CSSEQI        RMS     TYPE                                    
REMARK 500    TYR A 203         0.07    SIDE CHAIN                              
REMARK 500                                                                      
REMARK 500 REMARK: NULL                                                         
REMARK 800                                                                      
REMARK 800 SITE                                                                 
REMARK 800 SITE_IDENTIFIER: CAT                                                 
REMARK 800 EVIDENCE_CODE: UNKNOWN                                               
REMARK 800 SITE_DESCRIPTION: NULL                                               
REMARK 800                                                                      
REMARK 800 SITE_IDENTIFIER: AC1                                                 
REMARK 800 EVIDENCE_CODE: SOFTWARE                                              
REMARK 800 SITE_DESCRIPTION: BINDING SITE FOR CHAIN B OF LEUPEPTIN              
REMARK 999                                                                      
REMARK 999 SEQUENCE                                                             
REMARK 999 THERE IS A DISCREPANCY IN THE NORINE AND PDB NUMBERING, AS NORINE    
REMARK 999 COUNTS ACE AND LEU TOGETHER AS ONE RESIDUE. SO THE DBREF WILL        
REMARK 999 REPORT 4 PDB RESIDUES MATCHING NORINE 3 RESIDUE                      
DBREF  1POP A    1   212  UNP    P00784   PAPA_CARPA     134    345             
DBREF  1POP B  300   303  NOR    NOR00487 NOR00487         1      3             
SEQADV 1POP GLN A   47  UNP  P00784    GLU   180 CONFLICT                       
SEQADV 1POP GLN A  118  UNP  P00784    GLU   251 CONFLICT                       
SEQADV 1POP GLN A  135  UNP  P00784    GLU   268 CONFLICT                       
SEQRES   1 A  212  ILE PRO GLU TYR VAL ASP TRP ARG GLN LYS GLY ALA VAL          
SEQRES   2 A  212  THR PRO VAL LYS ASN GLN GLY SER CYS GLY SER CYS TRP          
SEQRES   3 A  212  ALA PHE SER ALA VAL VAL THR ILE GLU GLY ILE ILE LYS          
SEQRES   4 A  212  ILE ARG THR GLY ASN LEU ASN GLN TYR SER GLU GLN GLU          
SEQRES   5 A  212  LEU LEU ASP CYS ASP ARG ARG SER TYR GLY CYS ASN GLY          
SEQRES   6 A  212  GLY TYR PRO TRP SER ALA LEU GLN LEU VAL ALA GLN TYR          
SEQRES   7 A  212  GLY ILE HIS TYR ARG ASN THR TYR PRO TYR GLU GLY VAL          
SEQRES   8 A  212  GLN ARG TYR CYS ARG SER ARG GLU LYS GLY PRO TYR ALA          
SEQRES   9 A  212  ALA LYS THR ASP GLY VAL ARG GLN VAL GLN PRO TYR ASN          
SEQRES  10 A  212  GLN GLY ALA LEU LEU TYR SER ILE ALA ASN GLN PRO VAL          
SEQRES  11 A  212  SER VAL VAL LEU GLN ALA ALA GLY LYS ASP PHE GLN LEU          
SEQRES  12 A  212  TYR ARG GLY GLY ILE PHE VAL GLY PRO CYS GLY ASN LYS          
SEQRES  13 A  212  VAL ASP HIS ALA VAL ALA ALA VAL GLY TYR GLY PRO ASN          
SEQRES  14 A  212  TYR ILE LEU ILE LYS ASN SER TRP GLY THR GLY TRP GLY          
SEQRES  15 A  212  GLU ASN GLY TYR ILE ARG ILE LYS ARG GLY THR GLY ASN          
SEQRES  16 A  212  SER TYR GLY VAL CYS GLY LEU TYR THR SER SER PHE TYR          
SEQRES  17 A  212  PRO VAL LYS ASN                                              
SEQRES   1 B    4  ACE LEU LEU AR7                                              
HET    ACE  B 300       3                                                       
HET    AR7  B 303      17                                                       
HET    MOH  A 409       3                                                       
HET    MOH  A 410       3                                                       
HET    MOH  A 411       3                                                       
HET    MOH  A 412       3                                                       
HET    MOH  A 413       3                                                       
HET    MOH  A 414       3                                                       
HET    MOH  A 415       3                                                       
HET    MOH  A 416       3                                                       
HET    MOH  A 417       3                                                       
HET    MOH  A 418       3                                                       
HET    MOH  A 420       3                                                       
HET    MOH  A 421       3                                                       
HET    MOH  A 422       3                                                       
HET    MOH  A 423       3                                                       
HET    MOH  A 424       3                                                       
HET    MOH  A 426       3                                                       
HET    MOH  A 427       3                                                       
HET    MOH  A 428       3                                                       
HET    MOH  A 429       3                                                       
HET    MOH  A 430       3                                                       
HET    MOH  A 431       3                                                       
HET    MOH  A 432       3                                                       
HET    MOH  A 434       3                                                       
HET    MOH  B 419       3                                                       
HETNAM     ACE ACETYL GROUP                                                     
HETNAM     AR7 AMINO{[(4S)-4-AMINO-5,5-                                         
HETNAM   2 AR7  DIHYDROXYPENTYL]AMINO}METHANIMINIUM                             
HETNAM     MOH METHANOL                                                         
FORMUL   2  ACE    C2 H4 O                                                      
FORMUL   2  AR7    C6 H17 N4 O2 1+                                              
FORMUL   3  MOH    24(C H4 O)                                                   
FORMUL  27  HOH   *175(H2 O)                                                    
HELIX    1   1 TYR A   67  TYR A   67  1                                   1
SSBOND   1 CYS A   22    CYS A   63                          1555   1555  2.04  
SSBOND   2 CYS A   56    CYS A   95                          1555   1555  2.01  
SSBOND   3 CYS A  153    CYS A  200                          1555   1555  2.02  
LINK         C   ACE B 300                 N   LEU B 301     1555   1555  1.33  
LINK         C   LEU B 302                 N   AR7 B 303     1555   1555  1.33  
CISPEP   1 GLY A  151    PRO A  152          0         0.61                     
SITE     1 CAT  2 CYS A  25  HIS A 159                                          
SITE     1 AC1 11 GLN A  19  GLY A  23  SER A  24  CYS A  25                    
SITE     2 AC1 11 TRP A  26  ASN A  64  GLY A  65  GLY A  66                    
SITE     3 AC1 11 TYR A  67  ASP A 158  HOH B 437                               
CRYST1   44.920  104.960   50.970  90.00  90.00  90.00 P 21 21 21    4          
ORIGX1      1.000000  0.000000  0.000000        0.00000                         
ORIGX2      0.000000  1.000000  0.000000        0.00000                         
ORIGX3      0.000000  0.000000  1.000000        0.00000                         
SCALE1      0.022262  0.000000  0.000000        0.00000                         
SCALE2      0.000000  0.009527  0.000000        0.00000                         
SCALE3      0.000000  0.000000  0.019619        0.00000                         
ATOM      1  N   GLY A  66      21.700  74.169  21.117  1.00 13.46           N
ATOM      2  CA  GLY A  66      21.073  74.617  19.881  1.00 10.34           C
ATOM      3  C   GLY A  66      21.161  73.600  18.756  1.00 12.61           C
ATOM      4  O   GLY A  66      21.440  72.415  19.000  1.00 16.24           O
ATOM      5  H   GLY A  66      22.191  73.324  21.107  1.00 20.00           H
ATOM      6  N   TYR A  67      20.956  74.063  17.538  1.00 12.43           N
ATOM      7  CA  TYR A  67      20.863  73.204  16.354  1.00 12.63           C
ATOM      8  C   TYR A  67      21.863  73.532  15.251  1.00 13.69           C
ATOM      9  O   TYR A  67      21.832  74.651  14.727  1.00 14.80           O
ATOM     10  CB  TYR A  67      19.450  73.291  15.765  1.00 11.50           C
ATOM     11  CG  TYR A  67      18.376  72.976  16.766  1.00 12.61           C
ATOM     12  CD1 TYR A  67      18.145  71.646  17.145  1.00 13.36           C
ATOM     13  CD2 TYR A  67      17.605  73.997  17.361  1.00 15.76           C
ATOM     14  CE1 TYR A  67      17.178  71.329  18.097  1.00 15.91           C
ATOM     15  CE2 TYR A  67      16.625  73.689  18.319  1.00 19.42           C
ATOM     16  CZ  TYR A  67      16.423  72.346  18.676  1.00 19.51           C
ATOM     17  OH  TYR A  67      15.477  71.995  19.616  1.00 25.86           O
ATOM     18  H   TYR A  67      20.808  75.027  17.419  1.00 20.00           H
ATOM     19  HH  TYR A  67      14.896  72.747  19.790  1.00 20.00           H
TER      20      TYR A  67
ATOM     24  N   LEU B 301      18.439  69.252  21.984  1.00 26.48           N
ATOM     25  CA  LEU B 301      19.398  70.344  21.893  1.00 24.26           C
ATOM     26  C   LEU B 301      20.805  69.721  21.952  1.00 26.35           C
ATOM     27  O   LEU B 301      21.050  68.757  22.701  1.00 26.22           O
ATOM     28  CB  LEU B 301      19.210  71.317  23.069  1.00 23.31           C
ATOM     29  CG  LEU B 301      18.441  72.599  22.769  1.00 24.45           C
ATOM     30  CD1 LEU B 301      17.044  72.317  22.255  1.00 25.15           C
ATOM     31  CD2 LEU B 301      18.348  73.384  24.072  1.00 27.06           C
ATOM     32  H   LEU B 301      18.074  69.032  22.860  1.00 20.00           H
ATOM     33  N   LEU B 302      21.703  70.252  21.132  1.00 23.95           N
ATOM     34  CA  LEU B 302      23.083  69.793  21.093  1.00 21.86           C
ATOM     35  C   LEU B 302      23.841  70.913  21.780  1.00 20.45           C
ATOM     36  O   LEU B 302      23.447  72.071  21.641  1.00 20.74           O
ATOM     37  CB  LEU B 302      23.564  69.614  19.635  1.00 17.65           C
ATOM     38  CG  LEU B 302      22.914  68.527  18.728  1.00 19.18           C
ATOM     39  CD1 LEU B 302      22.836  67.215  19.515  1.00 19.72           C
ATOM     40  CD2 LEU B 302      21.489  68.904  18.324  1.00 14.65           C
ATOM     41  H   LEU B 302      21.456  70.986  20.528  1.00 20.00           H
TER      42      LEU B 302
HETATM   43  O   HOH A 464      19.880  65.708  23.744  1.00 22.30           O
HETATM   44  H1  HOH A 464      20.496  65.782  23.006  1.00 20.00           H
HETATM   45  H2  HOH A 464      19.275  65.026  23.418  1.00 20.00           H
CONECT   21   22   23   24
CONECT   23   21
CONECT   22   21
CONECT   24   21   25   32
CONECT   44   43
CONECT   45   43
CONECT   43   44   45
END
