# Supplementary material for: Scaffold repositioning of spiro-acridine derivatives as fungi chitinase inhibitor by target fishing and in vitro studies
Source: Sci Rep. 2023 May 5;13:7320. doi: 10.1038/s41598-023-33279-9 (PMC10163251; doi:10.1038/s41598-023-33279-9)
Supplement: Supplementary file 2 — Supplementary Information 2. [file 41598_2023_33279_MOESM2_ESM.zip › PDBQT_TARGETS_ALL/1rhk_FPR.pdb]

HEADER    HYDROLASE/HYDROLASE INHIBITOR           14-NOV-03   1RHK              
TITLE     CRYSTAL STRUCTURE OF THE COMPLEX OF CASPASE-3 WITH A PHENYL-PROPYL-   
TITLE    2 KETONE INHIBITOR                                                     
COMPND    MOL_ID: 1;                                                            
COMPND   2 MOLECULE: CASPASE-3;                                                 
COMPND   3 CHAIN: A;                                                            
COMPND   4 FRAGMENT: P17 SUBUNIT;                                               
COMPND   5 SYNONYM: CYSTEINE PROTEASE CPP32, YAMA PROTEIN, CPP-32, APOPAIN,     
COMPND   6 CASP-3, SREBP CLEAVAGE ACTIVITY 1, SCA-1;                            
COMPND   7 EC: 3.4.22.-;                                                        
COMPND   8 ENGINEERED: YES;                                                     
COMPND   9 MOL_ID: 2;                                                           
COMPND  10 MOLECULE: CASPASE-3;                                                 
COMPND  11 CHAIN: B;                                                            
COMPND  12 FRAGMENT: P12 SUBUNIT;                                               
COMPND  13 SYNONYM: CYSTEINE PROTEASE CPP32, YAMA PROTEIN, CPP-32, APOPAIN,     
COMPND  14 CASP-3, SREBP CLEAVAGE ACTIVITY 1, SCA-1;                            
COMPND  15 EC: 3.4.22.-;                                                        
COMPND  16 ENGINEERED: YES;                                                     
COMPND  17 MOL_ID: 3;                                                           
COMPND  18 MOLECULE: ACETYL-ASP-GLU-VAL-FPR;                                    
COMPND  19 CHAIN: C;                                                            
COMPND  20 ENGINEERED: YES;                                                     
COMPND  21 OTHER_DETAILS: PROPYLBENZENE IS COVALENTLY BOUND TO THE C-TERMINUS   
SOURCE    MOL_ID: 1;                                                            
SOURCE   2 ORGANISM_SCIENTIFIC: HOMO SAPIENS;                                   
SOURCE   3 ORGANISM_COMMON: HUMAN;                                              
SOURCE   4 ORGANISM_TAXID: 9606;                                                
SOURCE   5 GENE: CASP3, CPP32;                                                  
SOURCE   6 EXPRESSION_SYSTEM: ESCHERICHIA COLI BL21(DE3);                       
SOURCE   7 EXPRESSION_SYSTEM_TAXID: 469008;                                     
SOURCE   8 EXPRESSION_SYSTEM_STRAIN: BL21(DE3);                                 
SOURCE   9 EXPRESSION_SYSTEM_VECTOR_TYPE: PLASMID;                              
SOURCE  10 MOL_ID: 2;                                                           
SOURCE  11 ORGANISM_SCIENTIFIC: HOMO SAPIENS;                                   
SOURCE  12 ORGANISM_COMMON: HUMAN;                                              
SOURCE  13 ORGANISM_TAXID: 9606;                                                
SOURCE  14 GENE: CASP3, CPP32;                                                  
SOURCE  15 EXPRESSION_SYSTEM: ESCHERICHIA COLI BL21(DE3);                       
SOURCE  16 EXPRESSION_SYSTEM_TAXID: 469008;                                     
SOURCE  17 EXPRESSION_SYSTEM_STRAIN: BL21(DE3);                                 
SOURCE  18 EXPRESSION_SYSTEM_VECTOR_TYPE: PLASMID;                              
SOURCE  19 MOL_ID: 3;                                                           
SOURCE  20 SYNTHETIC: YES;                                                      
SOURCE  21 OTHER_DETAILS: THE INHIBITOR IS CHEMICALLY SYNTHESIZED.              
KEYWDS    CYSTEINE PROTEASE, CASPASE-3, APOPAIN, CPP32, YAMA, HYDROLASE-        
KEYWDS   2 HYDROLASE INHIBITOR COMPLEX                                          
EXPDTA    X-RAY DIFFRACTION                                                     
AUTHOR    J.W.BECKER,J.ROTONDA,S.M.SOISSON                                      
REVDAT   5   11-OCT-17 1RHK    1       REMARK                                   
REVDAT   4   27-JUL-11 1RHK    1       HETATM LINK   REMARK                     
REVDAT   3   13-JUL-11 1RHK    1       VERSN                                    
REVDAT   2   24-FEB-09 1RHK    1       VERSN                                    
REVDAT   1   11-MAY-04 1RHK    0                                                
JRNL        AUTH   J.W.BECKER,J.ROTONDA,S.M.SOISSON,R.ASPIOTIS,C.BAYLY,         
JRNL        AUTH 2 S.FRANCOEUR,M.GALLANT,M.GARCIA-CALVO,A.GIROUX,E.GRIMM,Y.HAN, 
JRNL        AUTH 3 D.MCKAY,D.W.NICHOLSON,E.PETERSON,J.RENAUD,S.ROY,             
JRNL        AUTH 4 N.THORNBERRY,R.ZAMBONI                                       
JRNL        TITL   REDUCING THE PEPTIDYL FEATURES OF CASPASE-3 INHIBITORS: A    
JRNL        TITL 2 STRUCTURAL ANALYSIS.                                         
JRNL        REF    J.MED.CHEM.                   V.  47  2466 2004              
JRNL        REFN                   ISSN 0022-2623                               
JRNL        PMID   15115390                                                     
JRNL        DOI    10.1021/JM0305523                                            
REMARK   2                                                                      
REMARK   2 RESOLUTION.    2.50 ANGSTROMS.                                       
REMARK   3                                                                      
REMARK   3 REFINEMENT.                                                          
REMARK   3   PROGRAM     : CNX 2002                                             
REMARK   3   AUTHORS     : BRUNGER,ADAMS,CLORE,DELANO,GROS,GROSSE-              
REMARK   3               : KUNSTLEVE,JIANG,KUSZEWSKI,NILGES,PANNU,              
REMARK   3               : READ,RICE,SIMONSON,WARREN,ACCELRYS                   
REMARK   3               : SOFTWARE INC.(BADGER,BERARD,KUMAR,SZALMA,            
REMARK   3               : YIP,DZAKULA)                                         
REMARK   3                                                                      
REMARK   3  DATA USED IN REFINEMENT.                                            
REMARK   3   RESOLUTION RANGE HIGH (ANGSTROMS) : 2.50                           
REMARK   3   RESOLUTION RANGE LOW  (ANGSTROMS) : 19.98                          
REMARK   3   DATA CUTOFF            (SIGMA(F)) : 0.000                          
REMARK   3   DATA CUTOFF HIGH         (ABS(F)) : 26033.700                      
REMARK   3   DATA CUTOFF LOW          (ABS(F)) : 0.0000                         
REMARK   3   COMPLETENESS (WORKING+TEST)   (%) : 77.8                           
REMARK   3   NUMBER OF REFLECTIONS             : 7965                           
REMARK   3                                                                      
REMARK   3  FIT TO DATA USED IN REFINEMENT.                                     
REMARK   3   CROSS-VALIDATION METHOD          : THROUGHOUT                      
REMARK   3   FREE R VALUE TEST SET SELECTION  : RANDOM                          
REMARK   3   R VALUE     (WORKING + TEST SET) : 0.190                           
REMARK   3   R VALUE            (WORKING SET) : 0.190                           
REMARK   3   FREE R VALUE                     : 0.241                           
REMARK   3   FREE R VALUE TEST SET SIZE   (%) : 10.600                          
REMARK   3   FREE R VALUE TEST SET COUNT      : 845                             
REMARK   3   ESTIMATED ERROR OF FREE R VALUE  : 0.008                           
REMARK   3                                                                      
REMARK   3  FIT/AGREEMENT OF MODEL WITH ALL DATA.                               
REMARK   3   R VALUE     (WORKING + TEST SET, NO CUTOFF) : NULL                 
REMARK   3   R VALUE            (WORKING SET, NO CUTOFF) : NULL                 
REMARK   3   FREE R VALUE                    (NO CUTOFF) : NULL                 
REMARK   3   FREE R VALUE TEST SET SIZE   (%, NO CUTOFF) : NULL                 
REMARK   3   FREE R VALUE TEST SET COUNT     (NO CUTOFF) : NULL                 
REMARK   3   ESTIMATED ERROR OF FREE R VALUE (NO CUTOFF) : NULL                 
REMARK   3   TOTAL NUMBER OF REFLECTIONS     (NO CUTOFF) : 10270                
REMARK   3                                                                      
REMARK   3  FIT IN THE HIGHEST RESOLUTION BIN.                                  
REMARK   3   TOTAL NUMBER OF BINS USED           : 6                            
REMARK   3   BIN RESOLUTION RANGE HIGH       (A) : 2.50                         
REMARK   3   BIN RESOLUTION RANGE LOW        (A) : 2.66                         
REMARK   3   BIN COMPLETENESS (WORKING+TEST) (%) : 40.70                        
REMARK   3   REFLECTIONS IN BIN    (WORKING SET) : 601                          
REMARK   3   BIN R VALUE           (WORKING SET) : 0.2800                       
REMARK   3   BIN FREE R VALUE                    : 0.3380                       
REMARK   3   BIN FREE R VALUE TEST SET SIZE  (%) : 11.20                        
REMARK   3   BIN FREE R VALUE TEST SET COUNT     : 76                           
REMARK   3   ESTIMATED ERROR OF BIN FREE R VALUE : 0.039                        
REMARK   3                                                                      
REMARK   3  NUMBER OF NON-HYDROGEN ATOMS USED IN REFINEMENT.                    
REMARK   3   PROTEIN ATOMS            : 1914                                    
REMARK   3   NUCLEIC ACID ATOMS       : 0                                       
REMARK   3   HETEROGEN ATOMS          : 0                                       
REMARK   3   SOLVENT ATOMS            : 14                                      
REMARK   3                                                                      
REMARK   3  B VALUES.                                                           
REMARK   3   FROM WILSON PLOT           (A**2) : 10.90                          
REMARK   3   MEAN B VALUE      (OVERALL, A**2) : 19.50                          
REMARK   3   OVERALL ANISOTROPIC B VALUE.                                       
REMARK   3    B11 (A**2) : 3.19000                                              
REMARK   3    B22 (A**2) : 2.33000                                              
REMARK   3    B33 (A**2) : -5.53000                                             
REMARK   3    B12 (A**2) : 0.00000                                              
REMARK   3    B13 (A**2) : 0.00000                                              
REMARK   3    B23 (A**2) : 0.00000                                              
REMARK   3                                                                      
REMARK   3  ESTIMATED COORDINATE ERROR.                                         
REMARK   3   ESD FROM LUZZATI PLOT        (A) : 0.28                            
REMARK   3   ESD FROM SIGMAA              (A) : 0.36                            
REMARK   3   LOW RESOLUTION CUTOFF        (A) : 5.00                            
REMARK   3                                                                      
REMARK   3  CROSS-VALIDATED ESTIMATED COORDINATE ERROR.                         
REMARK   3   ESD FROM C-V LUZZATI PLOT    (A) : 0.36                            
REMARK   3   ESD FROM C-V SIGMAA          (A) : 0.44                            
REMARK   3                                                                      
REMARK   3  RMS DEVIATIONS FROM IDEAL VALUES.                                   
REMARK   3   BOND LENGTHS                 (A) : 0.007                           
REMARK   3   BOND ANGLES            (DEGREES) : 1.300                           
REMARK   3   DIHEDRAL ANGLES        (DEGREES) : 24.00                           
REMARK   3   IMPROPER ANGLES        (DEGREES) : 0.670                           
REMARK   3                                                                      
REMARK   3  ISOTROPIC THERMAL MODEL : RESTRAINED                                
REMARK   3                                                                      
REMARK   3  ISOTROPIC THERMAL FACTOR RESTRAINTS.    RMS    SIGMA                
REMARK   3   MAIN-CHAIN BOND              (A**2) : 1.050 ; 1.500                
REMARK   3   MAIN-CHAIN ANGLE             (A**2) : 1.690 ; 2.000                
REMARK   3   SIDE-CHAIN BOND              (A**2) : 1.900 ; 2.000                
REMARK   3   SIDE-CHAIN ANGLE             (A**2) : 2.820 ; 2.500                
REMARK   3                                                                      
REMARK   3  BULK SOLVENT MODELING.                                              
REMARK   3   METHOD USED : FLAT MODEL                                           
REMARK   3   KSOL        : 0.30                                                 
REMARK   3   BSOL        : 12.99                                                
REMARK   3                                                                      
REMARK   3  NCS MODEL : NULL                                                    
REMARK   3                                                                      
REMARK   3  NCS RESTRAINTS.                         RMS   SIGMA/WEIGHT          
REMARK   3   GROUP  1  POSITIONAL            (A) : NULL  ; NULL                 
REMARK   3   GROUP  1  B-FACTOR           (A**2) : NULL  ; NULL                 
REMARK   3                                                                      
REMARK   3  PARAMETER FILE  1  : PROTEIN_REP.P                                  
REMARK   3  PARAMETER FILE  2  : WATER_REP.PAR                                  
REMARK   3  PARAMETER FILE  3  : ION.PARAM                                      
REMARK   3  PARAMETER FILE  4  : PARAM.ICE                                      
REMARK   3  PARAMETER FILE  5  : NULL                                           
REMARK   3  TOPOLOGY FILE  1   : PROTEIN.TOP                                    
REMARK   3  TOPOLOGY FILE  2   : WATER.TOP                                      
REMARK   3  TOPOLOGY FILE  3   : ION.TOP                                        
REMARK   3  TOPOLOGY FILE  4   : TOP.ICE                                        
REMARK   3  TOPOLOGY FILE  5   : NULL                                           
REMARK   3                                                                      
REMARK   3  OTHER REFINEMENT REMARKS: BULK SOLVENT MODEL USED                   
REMARK   4                                                                      
REMARK   4 1RHK COMPLIES WITH FORMAT V. 3.30, 13-JUL-11                         
REMARK 100                                                                      
REMARK 100 THIS ENTRY HAS BEEN PROCESSED BY RCSB ON 24-NOV-03.                  
REMARK 100 THE DEPOSITION ID IS D_1000020750.                                   
REMARK 200                                                                      
REMARK 200 EXPERIMENTAL DETAILS                                                 
REMARK 200  EXPERIMENT TYPE                : X-RAY DIFFRACTION                  
REMARK 200  DATE OF DATA COLLECTION        : 29-APR-96                          
REMARK 200  TEMPERATURE           (KELVIN) : 293                                
REMARK 200  PH                             : 5.3                                
REMARK 200  NUMBER OF CRYSTALS USED        : 1                                  
REMARK 200                                                                      
REMARK 200  SYNCHROTRON              (Y/N) : N                                  
REMARK 200  RADIATION SOURCE               : ROTATING ANODE                     
REMARK 200  BEAMLINE                       : NULL                               
REMARK 200  X-RAY GENERATOR MODEL          : RIGAKU RU200                       
REMARK 200  MONOCHROMATIC OR LAUE    (M/L) : M                                  
REMARK 200  WAVELENGTH OR RANGE        (A) : 1.5418                             
REMARK 200  MONOCHROMATOR                  : GRAPHITE                           
REMARK 200  OPTICS                         : NULL                               
REMARK 200                                                                      
REMARK 200  DETECTOR TYPE                  : AREA DETECTOR                      
REMARK 200  DETECTOR MANUFACTURER          : SIEMENS                            
REMARK 200  INTENSITY-INTEGRATION SOFTWARE : X-GEN                              
REMARK 200  DATA SCALING SOFTWARE          : SAINT V. 4.050                     
REMARK 200                                                                      
REMARK 200  NUMBER OF UNIQUE REFLECTIONS   : 8371                               
REMARK 200  RESOLUTION RANGE HIGH      (A) : 2.500                              
REMARK 200  RESOLUTION RANGE LOW       (A) : 100.000                            
REMARK 200  REJECTION CRITERIA  (SIGMA(I)) : 0.000                              
REMARK 200                                                                      
REMARK 200 OVERALL.                                                             
REMARK 200  COMPLETENESS FOR RANGE     (%) : 81.6                               
REMARK 200  DATA REDUNDANCY                : 2.100                              
REMARK 200  R MERGE                    (I) : 0.08000                            
REMARK 200  R SYM                      (I) : NULL                               
REMARK 200  <I/SIGMA(I)> FOR THE DATA SET  : 10.9300                            
REMARK 200                                                                      
REMARK 200 IN THE HIGHEST RESOLUTION SHELL.                                     
REMARK 200  HIGHEST RESOLUTION SHELL, RANGE HIGH (A) : 2.50                     
REMARK 200  HIGHEST RESOLUTION SHELL, RANGE LOW  (A) : 2.59                     
REMARK 200  COMPLETENESS FOR SHELL     (%) : 33.3                               
REMARK 200  DATA REDUNDANCY IN SHELL       : 1.38                               
REMARK 200  R MERGE FOR SHELL          (I) : 0.36200                            
REMARK 200  R SYM FOR SHELL            (I) : NULL                               
REMARK 200  <I/SIGMA(I)> FOR SHELL         : 2.300                              
REMARK 200                                                                      
REMARK 200 DIFFRACTION PROTOCOL: SINGLE WAVELENGTH                              
REMARK 200 METHOD USED TO DETERMINE THE STRUCTURE: MOLECULAR REPLACEMENT        
REMARK 200 SOFTWARE USED: X-PLOR                                                
REMARK 200 STARTING MODEL: PROTEIN PART OF 1PAU.PDB                             
REMARK 200                                                                      
REMARK 200 REMARK: NULL                                                         
REMARK 280                                                                      
REMARK 280 CRYSTAL                                                              
REMARK 280 SOLVENT CONTENT, VS   (%): 50.12                                     
REMARK 280 MATTHEWS COEFFICIENT, VM (ANGSTROMS**3/DA): 2.47                     
REMARK 280                                                                      
REMARK 280 CRYSTALLIZATION CONDITIONS: 12% PEG-5000, 100 MM CITRATE, 10 MM      
REMARK 280  DTT, 3 MM NAN(3), PH 5.3, VAPOR DIFFUSION, HANGING DROP,            
REMARK 280  TEMPERATURE 293K                                                    
REMARK 290                                                                      
REMARK 290 CRYSTALLOGRAPHIC SYMMETRY                                            
REMARK 290 SYMMETRY OPERATORS FOR SPACE GROUP: I 2 2 2                          
REMARK 290                                                                      
REMARK 290      SYMOP   SYMMETRY                                                
REMARK 290     NNNMMM   OPERATOR                                                
REMARK 290       1555   X,Y,Z                                                   
REMARK 290       2555   -X,-Y,Z                                                 
REMARK 290       3555   -X,Y,-Z                                                 
REMARK 290       4555   X,-Y,-Z                                                 
REMARK 290       5555   X+1/2,Y+1/2,Z+1/2                                       
REMARK 290       6555   -X+1/2,-Y+1/2,Z+1/2                                     
REMARK 290       7555   -X+1/2,Y+1/2,-Z+1/2                                     
REMARK 290       8555   X+1/2,-Y+1/2,-Z+1/2                                     
REMARK 290                                                                      
REMARK 290     WHERE NNN -> OPERATOR NUMBER                                     
REMARK 290           MMM -> TRANSLATION VECTOR                                  
REMARK 290                                                                      
REMARK 290 CRYSTALLOGRAPHIC SYMMETRY TRANSFORMATIONS                            
REMARK 290 THE FOLLOWING TRANSFORMATIONS OPERATE ON THE ATOM/HETATM             
REMARK 290 RECORDS IN THIS ENTRY TO PRODUCE CRYSTALLOGRAPHICALLY                
REMARK 290 RELATED MOLECULES.                                                   
REMARK 290   SMTRY1   1  1.000000  0.000000  0.000000        0.00000            
REMARK 290   SMTRY2   1  0.000000  1.000000  0.000000        0.00000            
REMARK 290   SMTRY3   1  0.000000  0.000000  1.000000        0.00000            
REMARK 290   SMTRY1   2 -1.000000  0.000000  0.000000        0.00000            
REMARK 290   SMTRY2   2  0.000000 -1.000000  0.000000        0.00000            
REMARK 290   SMTRY3   2  0.000000  0.000000  1.000000        0.00000            
REMARK 290   SMTRY1   3 -1.000000  0.000000  0.000000        0.00000            
REMARK 290   SMTRY2   3  0.000000  1.000000  0.000000        0.00000            
REMARK 290   SMTRY3   3  0.000000  0.000000 -1.000000        0.00000            
REMARK 290   SMTRY1   4  1.000000  0.000000  0.000000        0.00000            
REMARK 290   SMTRY2   4  0.000000 -1.000000  0.000000        0.00000            
REMARK 290   SMTRY3   4  0.000000  0.000000 -1.000000        0.00000            
REMARK 290   SMTRY1   5  1.000000  0.000000  0.000000       34.97000            
REMARK 290   SMTRY2   5  0.000000  1.000000  0.000000       42.33000            
REMARK 290   SMTRY3   5  0.000000  0.000000  1.000000       48.41000            
REMARK 290   SMTRY1   6 -1.000000  0.000000  0.000000       34.97000            
REMARK 290   SMTRY2   6  0.000000 -1.000000  0.000000       42.33000            
REMARK 290   SMTRY3   6  0.000000  0.000000  1.000000       48.41000            
REMARK 290   SMTRY1   7 -1.000000  0.000000  0.000000       34.97000            
REMARK 290   SMTRY2   7  0.000000  1.000000  0.000000       42.33000            
REMARK 290   SMTRY3   7  0.000000  0.000000 -1.000000       48.41000            
REMARK 290   SMTRY1   8  1.000000  0.000000  0.000000       34.97000            
REMARK 290   SMTRY2   8  0.000000 -1.000000  0.000000       42.33000            
REMARK 290   SMTRY3   8  0.000000  0.000000 -1.000000       48.41000            
REMARK 290                                                                      
REMARK 290 REMARK: NULL                                                         
REMARK 300                                                                      
REMARK 300 BIOMOLECULE: 1, 2, 3                                                 
REMARK 300 SEE REMARK 350 FOR THE AUTHOR PROVIDED AND/OR PROGRAM                
REMARK 300 GENERATED ASSEMBLY INFORMATION FOR THE STRUCTURE IN                  
REMARK 300 THIS ENTRY. THE REMARK MAY ALSO PROVIDE INFORMATION ON               
REMARK 300 BURIED SURFACE AREA.                                                 
REMARK 300 REMARK: THE SECOND PART OF THE BIOLOGICAL                            
REMARK 300 ASSEMBLY IS GENERATED BY THE                                         
REMARK 300 TWO-FOLD AXIS: 1-X, Y, -Z                                            
REMARK 350                                                                      
REMARK 350 COORDINATES FOR A COMPLETE MULTIMER REPRESENTING THE KNOWN           
REMARK 350 BIOLOGICALLY SIGNIFICANT OLIGOMERIZATION STATE OF THE                
REMARK 350 MOLECULE CAN BE GENERATED BY APPLYING BIOMT TRANSFORMATIONS          
REMARK 350 GIVEN BELOW.  BOTH NON-CRYSTALLOGRAPHIC AND                          
REMARK 350 CRYSTALLOGRAPHIC OPERATIONS ARE GIVEN.                               
REMARK 350                                                                      
REMARK 350 BIOMOLECULE: 1                                                       
REMARK 350 AUTHOR DETERMINED BIOLOGICAL UNIT: HEXAMERIC                         
REMARK 350 SOFTWARE DETERMINED QUATERNARY STRUCTURE: HEXAMERIC                  
REMARK 350 SOFTWARE USED: PQS                                                   
REMARK 350 APPLY THE FOLLOWING TO CHAINS: A, B, C                               
REMARK 350   BIOMT1   1  1.000000  0.000000  0.000000        0.00000            
REMARK 350   BIOMT2   1  0.000000  1.000000  0.000000        0.00000            
REMARK 350   BIOMT3   1  0.000000  0.000000  1.000000        0.00000            
REMARK 350   BIOMT1   2 -1.000000  0.000000  0.000000       69.94000            
REMARK 350   BIOMT2   2  0.000000  1.000000  0.000000        0.00000            
REMARK 350   BIOMT3   2  0.000000  0.000000 -1.000000        0.00000            
REMARK 350                                                                      
REMARK 350 BIOMOLECULE: 2                                                       
REMARK 350 SOFTWARE DETERMINED QUATERNARY STRUCTURE: TETRAMERIC                 
REMARK 350 SOFTWARE USED: PISA                                                  
REMARK 350 TOTAL BURIED SURFACE AREA: 12600 ANGSTROM**2                         
REMARK 350 SURFACE AREA OF THE COMPLEX: 18000 ANGSTROM**2                       
REMARK 350 CHANGE IN SOLVENT FREE ENERGY: -78.0 KCAL/MOL                        
REMARK 350 APPLY THE FOLLOWING TO CHAINS: A, B                                  
REMARK 350   BIOMT1   1  1.000000  0.000000  0.000000        0.00000            
REMARK 350   BIOMT2   1  0.000000  1.000000  0.000000        0.00000            
REMARK 350   BIOMT3   1  0.000000  0.000000  1.000000        0.00000            
REMARK 350   BIOMT1   2 -1.000000  0.000000  0.000000       69.94000            
REMARK 350   BIOMT2   2  0.000000  1.000000  0.000000        0.00000            
REMARK 350   BIOMT3   2  0.000000  0.000000 -1.000000        0.00000            
REMARK 350                                                                      
REMARK 350 BIOMOLECULE: 3                                                       
REMARK 350 SOFTWARE DETERMINED QUATERNARY STRUCTURE: HEXAMERIC                  
REMARK 350 SOFTWARE USED: PISA                                                  
REMARK 350 TOTAL BURIED SURFACE AREA: 4770 ANGSTROM**2                          
REMARK 350 SURFACE AREA OF THE COMPLEX: 11030 ANGSTROM**2                       
REMARK 350 CHANGE IN SOLVENT FREE ENERGY: -13.0 KCAL/MOL                        
REMARK 350 APPLY THE FOLLOWING TO CHAINS: A, B, C                               
REMARK 350   BIOMT1   1  1.000000  0.000000  0.000000        0.00000            
REMARK 350   BIOMT2   1  0.000000  1.000000  0.000000        0.00000            
REMARK 350   BIOMT3   1  0.000000  0.000000  1.000000        0.00000            
REMARK 350   BIOMT1   2 -1.000000  0.000000  0.000000       69.94000            
REMARK 350   BIOMT2   2  0.000000  1.000000  0.000000        0.00000            
REMARK 350   BIOMT3   2  0.000000  0.000000 -1.000000        0.00000            
REMARK 400                                                                      
REMARK 400 COMPOUND                                                             
REMARK 400                                                                      
REMARK 400 THE N-ACETYL-L-ALPHA-ASPARTYL-L-ALPHA-GLUTAMYL-N-[(1S)-1-            
REMARK 400 (CARBOXYMETHYL)-2-OXO-5-PHENYLPENTYL]-L-VALINAMIDE IS PEPTIDE-LIKE,  
REMARK 400 A MEMBER OF INHIBITOR CLASS.                                         
REMARK 400                                                                      
REMARK 400  GROUP: 1                                                            
REMARK 400   NAME: N-ACETYL-L-ALPHA-ASPARTYL-L-ALPHA-GLUTAMYL-N-[(1S)-1-        
REMARK 400         (CARBOXYMETHYL)-2-OXO-5-PHENYLPENTYL]-L-VALINAMIDE           
REMARK 400   CHAIN: C                                                           
REMARK 400   COMPONENT_1: PEPTIDE LIKE POLYMER                                  
REMARK 400   DESCRIPTION: NULL                                                  
REMARK 465                                                                      
REMARK 465 MISSING RESIDUES                                                     
REMARK 465 THE FOLLOWING RESIDUES WERE NOT LOCATED IN THE                       
REMARK 465 EXPERIMENT. (M=MODEL NUMBER; RES=RESIDUE NAME; C=CHAIN               
REMARK 465 IDENTIFIER; SSSEQ=SEQUENCE NUMBER; I=INSERTION CODE.)                
REMARK 465                                                                      
REMARK 465   M RES C SSSEQI                                                     
REMARK 465     SER A   145                                                      
REMARK 465     GLY A   146                                                      
REMARK 465     ILE A   147                                                      
REMARK 465     SER A   148                                                      
REMARK 465     LEU A   149                                                      
REMARK 465     THR A   296                                                      
REMARK 465     ASP A   297                                                      
REMARK 465     SER B   310                                                      
REMARK 465     GLY B   311                                                      
REMARK 465     VAL B   312                                                      
REMARK 465     ASP B   313                                                      
REMARK 465     ASP B   314                                                      
REMARK 465     ASP B   315                                                      
REMARK 465     MET B   316                                                      
REMARK 465     ALA B   317                                                      
REMARK 465     CYS B   318                                                      
REMARK 465     HIS B   319                                                      
REMARK 465     HIS B   402                                                      
REMARK 500                                                                      
REMARK 500 GEOMETRY AND STEREOCHEMISTRY                                         
REMARK 500 SUBTOPIC: TORSION ANGLES                                             
REMARK 500                                                                      
REMARK 500 TORSION ANGLES OUTSIDE THE EXPECTED RAMACHANDRAN REGIONS:            
REMARK 500 (M=MODEL NUMBER; RES=RESIDUE NAME; C=CHAIN IDENTIFIER;               
REMARK 500 SSEQ=SEQUENCE NUMBER; I=INSERTION CODE).                             
REMARK 500                                                                      
REMARK 500 STANDARD TABLE:                                                      
REMARK 500 FORMAT:(10X,I3,1X,A3,1X,A1,I4,A1,4X,F7.2,3X,F7.2)                    
REMARK 500                                                                      
REMARK 500 EXPECTED VALUES: GJ KLEYWEGT AND TA JONES (1996). PHI/PSI-           
REMARK 500 CHOLOGY: RAMACHANDRAN REVISITED. STRUCTURE 4, 1395 - 1400            
REMARK 500                                                                      
REMARK 500  M RES CSSEQI        PSI       PHI                                   
REMARK 500    LYS A 197       32.94     74.45                                   
REMARK 500    SER A 236     -170.99   -179.49                                   
REMARK 500    CYS A 270       76.10   -102.05                                   
REMARK 500    ASP B 326       36.66     71.57                                   
REMARK 500                                                                      
REMARK 500 REMARK: NULL                                                         
REMARK 800                                                                      
REMARK 800 SITE                                                                 
REMARK 800 SITE_IDENTIFIER: AC1                                                 
REMARK 800 EVIDENCE_CODE: SOFTWARE                                              
REMARK 800 SITE_DESCRIPTION: BINDING SITE FOR CHAIN C OF ACETYL-ASP-GLU-VAL     
REMARK 800  -FPR                                                                
REMARK 900                                                                      
REMARK 900 RELATED ENTRIES                                                      
REMARK 900 RELATED ID: 1PAU   RELATED DB: PDB                                   
REMARK 900 CASPASE-3 COMPLEX WITH ACETYL-ASP-GLU-VAL-ASP-ALDEHYDE               
REMARK 900 RELATED ID: 1RHJ   RELATED DB: PDB                                   
REMARK 900 RELATED ID: 1RHM   RELATED DB: PDB                                   
REMARK 900 RELATED ID: 1RHQ   RELATED DB: PDB                                   
REMARK 900 RELATED ID: 1RHR   RELATED DB: PDB                                   
REMARK 900 RELATED ID: 1RHU   RELATED DB: PDB                                   
DBREF  1RHK A  145   297  UNP    P42574   ICE3_HUMAN      29    175             
DBREF  1RHK B  310   402  UNP    P42574   ICE3_HUMAN     176    277             
DBREF  1RHK C  501   505  PDB    1RHK     1RHK           501    505             
SEQADV 1RHK GLU B  324  UNP  P42574    ASP   190 ISOFORM BETA                   
SEQRES   1 A  147  SER GLY ILE SER LEU ASP ASN SER TYR LYS MET ASP TYR          
SEQRES   2 A  147  PRO GLU MET GLY LEU CYS ILE ILE ILE ASN ASN LYS ASN          
SEQRES   3 A  147  PHE HIS LYS SER THR GLY MET THR SER ARG SER GLY THR          
SEQRES   4 A  147  ASP VAL ASP ALA ALA ASN LEU ARG GLU THR PHE ARG ASN          
SEQRES   5 A  147  LEU LYS TYR GLU VAL ARG ASN LYS ASN ASP LEU THR ARG          
SEQRES   6 A  147  GLU GLU ILE VAL GLU LEU MET ARG ASP VAL SER LYS GLU          
SEQRES   7 A  147  ASP HIS SER LYS ARG SER SER PHE VAL CYS VAL LEU LEU          
SEQRES   8 A  147  SER HIS GLY GLU GLU GLY ILE ILE PHE GLY THR ASN GLY          
SEQRES   9 A  147  PRO VAL ASP LEU LYS LYS ILE THR ASN PHE PHE ARG GLY          
SEQRES  10 A  147  ASP ARG CYS ARG SER LEU THR GLY LYS PRO LYS LEU PHE          
SEQRES  11 A  147  ILE ILE GLN ALA CYS ARG GLY THR GLU LEU ASP CYS GLY          
SEQRES  12 A  147  ILE GLU THR ASP                                              
SEQRES   1 B  102  SER GLY VAL ASP ASP ASP MET ALA CYS HIS LYS ILE PRO          
SEQRES   2 B  102  VAL GLU ALA ASP PHE LEU TYR ALA TYR SER THR ALA PRO          
SEQRES   3 B  102  GLY TYR TYR SER TRP ARG ASN SER LYS ASP GLY SER TRP          
SEQRES   4 B  102  PHE ILE GLN SER LEU CYS ALA MET LEU LYS GLN TYR ALA          
SEQRES   5 B  102  ASP LYS LEU GLU PHE MET HIS ILE LEU THR ARG VAL ASN          
SEQRES   6 B  102  ARG LYS VAL ALA THR GLU PHE GLU SER PHE SER PHE ASP          
SEQRES   7 B  102  ALA THR PHE HIS ALA LYS LYS GLN ILE PRO CYS ILE VAL          
SEQRES   8 B  102  SER MET LEU THR LYS GLU LEU TYR PHE TYR HIS                  
SEQRES   1 C    5  ACE ASP GLU VAL FPR                                          
HET    ACE  C 501       3                                                       
HET    FPR  C 505      17                                                       
HETNAM     ACE ACETYL GROUP                                                     
HETNAM     FPR (3S)-3-AMINO-4-OXO-7-PHENYLHEPTANOIC ACID                        
FORMUL   3  ACE    C2 H4 O                                                      
FORMUL   3  FPR    C13 H17 N O3                                                 
FORMUL   4  HOH   *14(H2 O)                                                     
SHEET    1   1 1 GLY A 238  GLU A 239  0
SHEET    2   2 1 GLN A 283  GLN A 283  0
SHEET    3   3 1 ARG B 341  ARG B 341  0
SHEET    4   4 1 GLU C 503  VAL C 504  0
LINK         C   ACE C 501                 N   ASP C 502     1555   1555  1.33  
LINK         SG  CYS A 285                 C   FPR C 505     1555   1555  1.78  
LINK         C   VAL C 504                 N   FPR C 505     1555   1555  1.34  
SITE     1 AC1 15 SER A 175A ARG A 179  HIS A 237  GLY A 238                    
SITE     2 AC1 15 GLU A 239  PHE A 244  GLN A 283  CYS A 285                    
SITE     3 AC1 15 SER B 339  TRP B 340  ARG B 341  ASN B 342                    
SITE     4 AC1 15 SER B 343  SER B 381A PHE B 381B                              
CRYST1   69.940   84.660   96.820  90.00  90.00  90.00 I 2 2 2       8          
ORIGX1      1.000000  0.000000  0.000000        0.00000                         
ORIGX2      0.000000  1.000000  0.000000        0.00000                         
ORIGX3      0.000000  0.000000  1.000000        0.00000                         
SCALE1      0.014298  0.000000  0.000000        0.00000                         
SCALE2      0.000000  0.011812  0.000000        0.00000                         
SCALE3      0.000000  0.000000  0.010328        0.00000                         
ATOM      1  N   ARG A 179      31.612  93.540  24.717  1.00 22.36           N
ATOM      2  CA  ARG A 179      32.197  94.737  24.138  1.00 20.97           C
ATOM      3  C   ARG A 179      32.119  95.916  25.104  1.00 21.72           C
ATOM      4  O   ARG A 179      31.279  96.803  24.955  1.00 22.08           O
ATOM      5  CB  ARG A 179      31.483  95.062  22.823  1.00 18.50           C
ATOM      6  CG  ARG A 179      31.653  93.980  21.775  1.00 13.39           C
ATOM      7  CD  ARG A 179      30.976  94.339  20.470  1.00 14.40           C
ATOM      8  NE  ARG A 179      31.483  95.586  19.908  1.00 13.40           N
ATOM      9  CZ  ARG A 179      30.896  96.774  20.037  1.00 14.00           C
ATOM     10  NH1 ARG A 179      29.756  96.901  20.709  1.00 12.61           N
ATOM     11  NH2 ARG A 179      31.466  97.843  19.502  1.00 13.61           N
TER      12      ARG A 179
ATOM     13  N   SER A 236      29.096  96.588  17.229  1.00 13.06           N
ATOM     14  CA  SER A 236      29.123  95.172  17.590  1.00 13.47           C
ATOM     15  C   SER A 236      30.342  94.419  17.041  1.00 13.17           C
ATOM     16  O   SER A 236      31.277  95.016  16.532  1.00 14.54           O
ATOM     17  CB  SER A 236      27.833  94.513  17.076  1.00 12.52           C
ATOM     18  OG  SER A 236      27.767  93.141  17.410  1.00 13.71           O
ATOM     19  N   HIS A 237      30.333  93.097  17.175  1.00 13.73           N
ATOM     20  CA  HIS A 237      31.409  92.273  16.639  1.00 13.31           C
ATOM     21  C   HIS A 237      31.087  92.016  15.170  1.00 13.41           C
ATOM     22  O   HIS A 237      29.945  92.173  14.737  1.00 13.90           O
ATOM     23  CB  HIS A 237      31.481  90.930  17.362  1.00 12.64           C
ATOM     24  CG  HIS A 237      32.050  91.010  18.742  1.00 12.58           C
ATOM     25  ND1 HIS A 237      33.363  91.344  18.985  1.00 12.74           N
ATOM     26  CD2 HIS A 237      31.487  90.778  19.950  1.00 11.26           C
ATOM     27  CE1 HIS A 237      33.586  91.312  20.288  1.00 13.03           C
ATOM     28  NE2 HIS A 237      32.465  90.971  20.894  1.00 11.45           N
ATOM     29  N   GLY A 238      32.088  91.617  14.399  1.00 14.38           N
ATOM     30  CA  GLY A 238      31.833  91.336  13.001  1.00 14.94           C
ATOM     31  C   GLY A 238      33.021  90.793  12.239  1.00 16.03           C
ATOM     32  O   GLY A 238      34.083  90.515  12.805  1.00 14.39           O
ATOM     33  N   GLU A 239      32.811  90.618  10.940  1.00 16.91           N
ATOM     34  CA  GLU A 239      33.840  90.152  10.030  1.00 18.23           C
ATOM     35  C   GLU A 239      33.490  90.815   8.713  1.00 18.45           C
ATOM     36  O   GLU A 239      32.488  91.514   8.621  1.00 19.65           O
ATOM     37  CB  GLU A 239      33.798  88.641   9.869  1.00 18.35           C
ATOM     38  CG  GLU A 239      33.634  87.906  11.168  1.00 22.68           C
ATOM     39  CD  GLU A 239      34.131  86.490  11.088  1.00 23.79           C
ATOM     40  OE1 GLU A 239      35.361  86.299  11.180  1.00 25.02           O
ATOM     41  OE2 GLU A 239      33.294  85.581  10.920  1.00 25.59           O
TER      42      GLU A 239
ATOM     43  N   GLN A 283      30.911 100.210  13.589  1.00 12.84           N
ATOM     44  CA  GLN A 283      31.994 100.000  14.532  1.00 13.32           C
ATOM     45  C   GLN A 283      31.940  98.494  14.767  1.00 15.59           C
ATOM     46  O   GLN A 283      31.094  97.996  15.516  1.00 16.00           O
ATOM     47  CB  GLN A 283      31.728 100.761  15.834  1.00 13.81           C
ATOM     48  CG  GLN A 283      32.675 100.433  16.987  1.00 12.07           C
ATOM     49  CD  GLN A 283      34.138 100.520  16.596  1.00 14.59           C
ATOM     50  OE1 GLN A 283      34.523 101.339  15.759  1.00 14.06           O
ATOM     51  NE2 GLN A 283      34.966  99.683  17.212  1.00 12.25           N
ATOM     52  N   ALA A 284      32.824  97.776  14.082  1.00 14.93           N
ATOM     53  CA  ALA A 284      32.894  96.326  14.176  1.00 13.93           C
ATOM     54  C   ALA A 284      34.110  95.833  13.402  1.00 13.71           C
ATOM     55  O   ALA A 284      34.596  96.504  12.488  1.00 13.26           O
ATOM     56  CB  ALA A 284      31.620  95.694  13.603  1.00 10.45           C
ATOM     57  N   CYS A 285      34.590  94.653  13.775  1.00 13.04           N
ATOM     58  CA  CYS A 285      35.740  94.057  13.127  1.00 12.77           C
ATOM     59  C   CYS A 285      35.387  93.646  11.711  1.00 12.26           C
ATOM     60  O   CYS A 285      34.228  93.381  11.411  1.00 11.35           O
ATOM     61  CB  CYS A 285      36.222  92.852  13.930  1.00 13.29           C
ATOM     62  SG  CYS A 285      37.079  93.366  15.416  1.00 16.17           S
TER      63      CYS A 285
ATOM     64  N   THR A 288      40.707  89.694  10.925  1.00 15.37           N
ATOM     65  CA  THR A 288      41.655  89.573  12.024  1.00 15.61           C
ATOM     66  C   THR A 288      43.060  90.083  11.745  1.00 16.65           C
ATOM     67  O   THR A 288      44.000  89.762  12.464  1.00 17.35           O
ATOM     68  CB  THR A 288      41.746  88.107  12.503  1.00 16.25           C
ATOM     69  OG1 THR A 288      42.199  87.271  11.428  1.00 15.65           O
ATOM     70  CG2 THR A 288      40.386  87.626  12.985  1.00 12.95           C
TER      71      THR A 288
ATOM     72  N   TYR B 338      41.161  94.146  12.162  1.00 16.85           N
ATOM     73  CA  TYR B 338      40.491  94.205  13.456  1.00 16.97           C
ATOM     74  C   TYR B 338      40.108  95.675  13.644  1.00 18.53           C
ATOM     75  O   TYR B 338      40.519  96.548  12.866  1.00 19.34           O
ATOM     76  CB  TYR B 338      41.464  93.846  14.589  1.00 16.57           C
ATOM     77  CG  TYR B 338      41.621  92.391  14.949  1.00 15.41           C
ATOM     78  CD1 TYR B 338      40.525  91.622  15.325  1.00 16.73           C
ATOM     79  CD2 TYR B 338      42.884  91.805  15.009  1.00 15.56           C
ATOM     80  CE1 TYR B 338      40.682  90.306  15.758  1.00 15.19           C
ATOM     81  CE2 TYR B 338      43.053  90.494  15.440  1.00 14.66           C
ATOM     82  CZ  TYR B 338      41.948  89.750  15.814  1.00 15.69           C
ATOM     83  OH  TYR B 338      42.109  88.452  16.242  1.00 15.55           O
ATOM     84  N   SER B 339      39.333  95.945  14.687  1.00 18.48           N
ATOM     85  CA  SER B 339      38.942  97.305  15.021  1.00 17.45           C
ATOM     86  C   SER B 339      39.203  97.421  16.512  1.00 17.73           C
ATOM     87  O   SER B 339      38.972  96.474  17.261  1.00 16.89           O
ATOM     88  CB  SER B 339      37.465  97.544  14.727  1.00 18.65           C
ATOM     89  OG  SER B 339      37.143  98.911  14.914  1.00 21.08           O
TER      90      SER B 339
ATOM     91  N   ARG B 341      38.753  99.067  20.373  1.00 17.55           N
ATOM     92  CA  ARG B 341      37.766  99.630  21.275  1.00 18.25           C
ATOM     93  C   ARG B 341      38.439  99.707  22.638  1.00 19.07           C
ATOM     94  O   ARG B 341      39.167  98.793  23.025  1.00 19.03           O
ATOM     95  CB  ARG B 341      36.554  98.698  21.336  1.00 16.64           C
ATOM     96  CG  ARG B 341      35.361  99.242  22.074  1.00 19.78           C
ATOM     97  CD  ARG B 341      34.318  98.155  22.301  1.00 22.10           C
ATOM     98  NE  ARG B 341      34.759  97.208  23.320  1.00 25.16           N
ATOM     99  CZ  ARG B 341      35.332  96.032  23.079  1.00 25.38           C
ATOM    100  NH1 ARG B 341      35.539  95.620  21.836  1.00 25.18           N
ATOM    101  NH2 ARG B 341      35.717  95.276  24.097  1.00 25.98           N
TER     102      ARG B 341
ATOM    103  N   GLU C 503      40.833  96.734  23.588  1.00 23.59           N
ATOM    104  CA  GLU C 503      40.281  95.446  23.187  1.00 21.91           C
ATOM    105  C   GLU C 503      39.917  95.470  21.716  1.00 21.28           C
ATOM    106  O   GLU C 503      39.892  96.553  21.129  1.00 20.97           O
ATOM    107  CB  GLU C 503      39.052  95.130  23.997  1.00 21.27           C
ATOM    108  CG  GLU C 503      39.398  94.907  25.438  1.00 22.02           C
ATOM    109  CD  GLU C 503      38.201  94.460  26.227  1.00 23.76           C
ATOM    110  OE1 GLU C 503      37.587  93.430  25.856  1.00 24.32           O
ATOM    111  OE2 GLU C 503      37.891  95.125  27.231  1.00 24.01           O
ATOM    112  N   VAL C 504      39.669  94.295  21.117  1.00 20.13           N
ATOM    113  CA  VAL C 504      39.305  94.226  19.692  1.00 18.41           C
ATOM    114  C   VAL C 504      37.834  93.861  19.364  1.00 17.66           C
ATOM    115  O   VAL C 504      37.166  93.218  20.168  1.00 18.93           O
ATOM    116  CB  VAL C 504      40.249  93.254  18.910  1.00 17.30           C
ATOM    117  CG1 VAL C 504      41.593  93.922  18.685  1.00 16.27           C
ATOM    118  CG2 VAL C 504      40.439  91.940  19.670  1.00 17.68           C
CONECT   62   61  120
CONECT  114  113  115  119
CONECT  120   62  121  127  133
CONECT  127  120  129
CONECT  129  127  131
CONECT  131  129  132
CONECT  132  122  126  131
CONECT  122  123  132
CONECT  123  122  124
CONECT  124  123  125
CONECT  125  124  126
CONECT  126  125  132
CONECT  133  119  120  134
CONECT  134  133  135
CONECT  135  128  130  134
CONECT  119  114  133
CONECT  121  120
CONECT  130  135
CONECT  128  135
END
