# Supplementary material for: Scaffold repositioning of spiro-acridine derivatives as fungi chitinase inhibitor by target fishing and in vitro studies
Source: Sci Rep. 2023 May 5;13:7320. doi: 10.1038/s41598-023-33279-9 (PMC10163251; doi:10.1038/s41598-023-33279-9)
Supplement: Supplementary file 2 — Supplementary Information 2. [file 41598_2023_33279_MOESM2_ESM.zip › PDBQT_TARGETS_ALL/1rr6_IMH.pdb]

HEADER    TRANSFERASE                             08-DEC-03   1RR6              
TITLE     STRUCTURE OF HUMAN PURINE NUCLEOSIDE PHOSPHORYLASE IN COMPLEX WITH    
TITLE    2 IMMUCILLIN-H AND PHOSPHATE                                           
COMPND    MOL_ID: 1;                                                            
COMPND   2 MOLECULE: PURINE NUCLEOSIDE PHOSPHORYLASE;                           
COMPND   3 CHAIN: A;                                                            
COMPND   4 SYNONYM: INOSINE PHOSPHORYLASE, PNP;                                 
COMPND   5 EC: 2.4.2.1;                                                         
COMPND   6 ENGINEERED: YES                                                      
SOURCE    MOL_ID: 1;                                                            
SOURCE   2 ORGANISM_SCIENTIFIC: HOMO SAPIENS;                                   
SOURCE   3 ORGANISM_COMMON: HUMAN;                                              
SOURCE   4 ORGANISM_TAXID: 9606;                                                
SOURCE   5 GENE: NP, PNP;                                                       
SOURCE   6 EXPRESSION_SYSTEM: ESCHERICHIA COLI;                                 
SOURCE   7 EXPRESSION_SYSTEM_TAXID: 562                                         
KEYWDS    PNP, TRANSITION STATE ANALOGUE, TRANSFERASE                           
EXPDTA    X-RAY DIFFRACTION                                                     
AUTHOR    W.SHI,A.LEWANDOWICZ,P.C.TYLER,R.H.FURNEAUX,S.C.ALMO,V.L.SCHRAMM       
REVDAT   3   13-JUL-11 1RR6    1       VERSN                                    
REVDAT   2   24-FEB-09 1RR6    1       VERSN                                    
REVDAT   1   22-FEB-05 1RR6    0                                                
JRNL        AUTH   W.SHI,L.M.TING,G.A.KICSKA,A.LEWANDOWICZ,P.C.TYLER,G.B.EVANS, 
JRNL        AUTH 2 R.H.FURNEAUX,K.KIM,S.C.ALMO,V.L.SCHRAMM                      
JRNL        TITL   PLASMODIUM FALCIPARUM PURINE NUCLEOSIDE PHOSPHORYLASE:       
JRNL        TITL 2 CRYSTAL STRUCTURES, IMMUCILLIN INHIBITORS, AND DUAL          
JRNL        TITL 3 CATALYTIC FUNCTION.                                          
JRNL        REF    J.BIOL.CHEM.                  V. 279 18103 2004              
JRNL        REFN                   ISSN 0021-9258                               
JRNL        PMID   14982926                                                     
JRNL        DOI    10.1074/JBC.C400068200                                       
REMARK   2                                                                      
REMARK   2 RESOLUTION.    2.50 ANGSTROMS.                                       
REMARK   3                                                                      
REMARK   3 REFINEMENT.                                                          
REMARK   3   PROGRAM     : CNS 1.0                                              
REMARK   3   AUTHORS     : BRUNGER,ADAMS,CLORE,DELANO,GROS,GROSSE-              
REMARK   3               : KUNSTLEVE,JIANG,KUSZEWSKI,NILGES,PANNU,              
REMARK   3               : READ,RICE,SIMONSON,WARREN                            
REMARK   3                                                                      
REMARK   3  REFINEMENT TARGET : ENGH & HUBER                                    
REMARK   3                                                                      
REMARK   3  DATA USED IN REFINEMENT.                                            
REMARK   3   RESOLUTION RANGE HIGH (ANGSTROMS) : 2.50                           
REMARK   3   RESOLUTION RANGE LOW  (ANGSTROMS) : 20.00                          
REMARK   3   DATA CUTOFF            (SIGMA(F)) : 2.000                          
REMARK   3   DATA CUTOFF HIGH         (ABS(F)) : NULL                           
REMARK   3   DATA CUTOFF LOW          (ABS(F)) : NULL                           
REMARK   3   COMPLETENESS (WORKING+TEST)   (%) : 81.5                           
REMARK   3   NUMBER OF REFLECTIONS             : 18542                          
REMARK   3                                                                      
REMARK   3  FIT TO DATA USED IN REFINEMENT.                                     
REMARK   3   CROSS-VALIDATION METHOD          : THROUGHOUT                      
REMARK   3   FREE R VALUE TEST SET SELECTION  : RANDOM                          
REMARK   3   R VALUE            (WORKING SET) : 0.243                           
REMARK   3   FREE R VALUE                     : 0.284                           
REMARK   3   FREE R VALUE TEST SET SIZE   (%) : 9.900                           
REMARK   3   FREE R VALUE TEST SET COUNT      : 1832                            
REMARK   3   ESTIMATED ERROR OF FREE R VALUE  : 0.007                           
REMARK   3                                                                      
REMARK   3  FIT IN THE HIGHEST RESOLUTION BIN.                                  
REMARK   3   TOTAL NUMBER OF BINS USED           : 6                            
REMARK   3   BIN RESOLUTION RANGE HIGH       (A) : 2.50                         
REMARK   3   BIN RESOLUTION RANGE LOW        (A) : 2.66                         
REMARK   3   BIN COMPLETENESS (WORKING+TEST) (%) : 69.80                        
REMARK   3   REFLECTIONS IN BIN    (WORKING SET) : NULL                         
REMARK   3   BIN R VALUE           (WORKING SET) : 0.3200                       
REMARK   3   BIN FREE R VALUE                    : 0.3820                       
REMARK   3   BIN FREE R VALUE TEST SET SIZE  (%) : 9.70                         
REMARK   3   BIN FREE R VALUE TEST SET COUNT     : 253                          
REMARK   3   ESTIMATED ERROR OF BIN FREE R VALUE : 0.024                        
REMARK   3                                                                      
REMARK   3  NUMBER OF NON-HYDROGEN ATOMS USED IN REFINEMENT.                    
REMARK   3   PROTEIN ATOMS            : 2206                                    
REMARK   3   NUCLEIC ACID ATOMS       : 0                                       
REMARK   3   HETEROGEN ATOMS          : 34                                      
REMARK   3   SOLVENT ATOMS            : 24                                      
REMARK   3                                                                      
REMARK   3  B VALUES.                                                           
REMARK   3   FROM WILSON PLOT           (A**2) : 48.90                          
REMARK   3   MEAN B VALUE      (OVERALL, A**2) : 57.40                          
REMARK   3   OVERALL ANISOTROPIC B VALUE.                                       
REMARK   3    B11 (A**2) : 1.81000                                              
REMARK   3    B22 (A**2) : 1.81000                                              
REMARK   3    B33 (A**2) : -3.63000                                             
REMARK   3    B12 (A**2) : 6.17000                                              
REMARK   3    B13 (A**2) : 0.00000                                              
REMARK   3    B23 (A**2) : 0.00000                                              
REMARK   3                                                                      
REMARK   3  ESTIMATED COORDINATE ERROR.                                         
REMARK   3   ESD FROM LUZZATI PLOT        (A) : 0.35                            
REMARK   3   ESD FROM SIGMAA              (A) : 0.38                            
REMARK   3   LOW RESOLUTION CUTOFF        (A) : 5.00                            
REMARK   3                                                                      
REMARK   3  CROSS-VALIDATED ESTIMATED COORDINATE ERROR.                         
REMARK   3   ESD FROM C-V LUZZATI PLOT    (A) : 0.43                            
REMARK   3   ESD FROM C-V SIGMAA          (A) : 0.51                            
REMARK   3                                                                      
REMARK   3  RMS DEVIATIONS FROM IDEAL VALUES.                                   
REMARK   3   BOND LENGTHS                 (A) : 0.008                           
REMARK   3   BOND ANGLES            (DEGREES) : 1.40                            
REMARK   3   DIHEDRAL ANGLES        (DEGREES) : 22.80                           
REMARK   3   IMPROPER ANGLES        (DEGREES) : 0.86                            
REMARK   3                                                                      
REMARK   3  ISOTROPIC THERMAL MODEL : NULL                                      
REMARK   3                                                                      
REMARK   3  ISOTROPIC THERMAL FACTOR RESTRAINTS.    RMS    SIGMA                
REMARK   3   MAIN-CHAIN BOND              (A**2) : NULL  ; NULL                 
REMARK   3   MAIN-CHAIN ANGLE             (A**2) : NULL  ; NULL                 
REMARK   3   SIDE-CHAIN BOND              (A**2) : NULL  ; NULL                 
REMARK   3   SIDE-CHAIN ANGLE             (A**2) : NULL  ; NULL                 
REMARK   3                                                                      
REMARK   3  BULK SOLVENT MODELING.                                              
REMARK   3   METHOD USED : NULL                                                 
REMARK   3   KSOL        : NULL                                                 
REMARK   3   BSOL        : NULL                                                 
REMARK   3                                                                      
REMARK   3  NCS MODEL : NULL                                                    
REMARK   3                                                                      
REMARK   3  NCS RESTRAINTS.                         RMS   SIGMA/WEIGHT          
REMARK   3   GROUP  1  POSITIONAL            (A) : NULL  ; NULL                 
REMARK   3   GROUP  1  B-FACTOR           (A**2) : NULL  ; NULL                 
REMARK   3                                                                      
REMARK   3  PARAMETER FILE  1  : NULL                                           
REMARK   3  TOPOLOGY FILE  1   : NULL                                           
REMARK   3                                                                      
REMARK   3  OTHER REFINEMENT REMARKS: NULL                                      
REMARK   4                                                                      
REMARK   4 1RR6 COMPLIES WITH FORMAT V. 3.30, 13-JUL-11                         
REMARK 100                                                                      
REMARK 100 THIS ENTRY HAS BEEN PROCESSED BY RCSB ON 16-DEC-03.                  
REMARK 100 THE RCSB ID CODE IS RCSB020979.                                      
REMARK 200                                                                      
REMARK 200 EXPERIMENTAL DETAILS                                                 
REMARK 200  EXPERIMENT TYPE                : X-RAY DIFFRACTION                  
REMARK 200  DATE OF DATA COLLECTION        : 29-OCT-02                          
REMARK 200  TEMPERATURE           (KELVIN) : 100                                
REMARK 200  PH                             : 5.0                                
REMARK 200  NUMBER OF CRYSTALS USED        : 1                                  
REMARK 200                                                                      
REMARK 200  SYNCHROTRON              (Y/N) : Y                                  
REMARK 200  RADIATION SOURCE               : NSLS                               
REMARK 200  BEAMLINE                       : X9A                                
REMARK 200  X-RAY GENERATOR MODEL          : NULL                               
REMARK 200  MONOCHROMATIC OR LAUE    (M/L) : M                                  
REMARK 200  WAVELENGTH OR RANGE        (A) : 0.98                               
REMARK 200  MONOCHROMATOR                  : NULL                               
REMARK 200  OPTICS                         : NULL                               
REMARK 200                                                                      
REMARK 200  DETECTOR TYPE                  : CCD                                
REMARK 200  DETECTOR MANUFACTURER          : MARRESEARCH                        
REMARK 200  INTENSITY-INTEGRATION SOFTWARE : DENZO                              
REMARK 200  DATA SCALING SOFTWARE          : SCALEPACK                          
REMARK 200                                                                      
REMARK 200  NUMBER OF UNIQUE REFLECTIONS   : 20670                              
REMARK 200  RESOLUTION RANGE HIGH      (A) : 2.500                              
REMARK 200  RESOLUTION RANGE LOW       (A) : 20.000                             
REMARK 200  REJECTION CRITERIA  (SIGMA(I)) : 0.000                              
REMARK 200                                                                      
REMARK 200 OVERALL.                                                             
REMARK 200  COMPLETENESS FOR RANGE     (%) : 91.0                               
REMARK 200  DATA REDUNDANCY                : 8.600                              
REMARK 200  R MERGE                    (I) : NULL                               
REMARK 200  R SYM                      (I) : 0.04600                            
REMARK 200  <I/SIGMA(I)> FOR THE DATA SET  : 27.9000                            
REMARK 200                                                                      
REMARK 200 IN THE HIGHEST RESOLUTION SHELL.                                     
REMARK 200  HIGHEST RESOLUTION SHELL, RANGE HIGH (A) : 2.50                     
REMARK 200  HIGHEST RESOLUTION SHELL, RANGE LOW  (A) : 2.59                     
REMARK 200  COMPLETENESS FOR SHELL     (%) : 93.9                               
REMARK 200  DATA REDUNDANCY IN SHELL       : 6.10                               
REMARK 200  R MERGE FOR SHELL          (I) : NULL                               
REMARK 200  R SYM FOR SHELL            (I) : 0.33200                            
REMARK 200  <I/SIGMA(I)> FOR SHELL         : 3.600                              
REMARK 200                                                                      
REMARK 200 DIFFRACTION PROTOCOL: SINGLE WAVELENGTH                              
REMARK 200 METHOD USED TO DETERMINE THE STRUCTURE: FOURIER SYNTHESIS            
REMARK 200 SOFTWARE USED: CNS                                                   
REMARK 200 STARTING MODEL: 1RSZ                                                 
REMARK 200                                                                      
REMARK 200 REMARK: NULL                                                         
REMARK 280                                                                      
REMARK 280 CRYSTAL                                                              
REMARK 280 SOLVENT CONTENT, VS   (%): NULL                                      
REMARK 280 MATTHEWS COEFFICIENT, VM (ANGSTROMS**3/DA): NULL                     
REMARK 280                                                                      
REMARK 280 CRYSTALLIZATION CONDITIONS: 1.8 M AMMONIUM DIHYDROGEN PHOSPHATE.     
REMARK 280  100 MM SODIUM CITRATE, PH 5.0, VAPOR DIFFUSION, HANGING DROP,       
REMARK 280  TEMPERATURE 298K                                                    
REMARK 290                                                                      
REMARK 290 CRYSTALLOGRAPHIC SYMMETRY                                            
REMARK 290 SYMMETRY OPERATORS FOR SPACE GROUP: H 3 2                            
REMARK 290                                                                      
REMARK 290      SYMOP   SYMMETRY                                                
REMARK 290     NNNMMM   OPERATOR                                                
REMARK 290       1555   X,Y,Z                                                   
REMARK 290       2555   -Y,X-Y,Z                                                
REMARK 290       3555   -X+Y,-X,Z                                               
REMARK 290       4555   Y,X,-Z                                                  
REMARK 290       5555   X-Y,-Y,-Z                                               
REMARK 290       6555   -X,-X+Y,-Z                                              
REMARK 290       7555   X+2/3,Y+1/3,Z+1/3                                       
REMARK 290       8555   -Y+2/3,X-Y+1/3,Z+1/3                                    
REMARK 290       9555   -X+Y+2/3,-X+1/3,Z+1/3                                   
REMARK 290      10555   Y+2/3,X+1/3,-Z+1/3                                      
REMARK 290      11555   X-Y+2/3,-Y+1/3,-Z+1/3                                   
REMARK 290      12555   -X+2/3,-X+Y+1/3,-Z+1/3                                  
REMARK 290      13555   X+1/3,Y+2/3,Z+2/3                                       
REMARK 290      14555   -Y+1/3,X-Y+2/3,Z+2/3                                    
REMARK 290      15555   -X+Y+1/3,-X+2/3,Z+2/3                                   
REMARK 290      16555   Y+1/3,X+2/3,-Z+2/3                                      
REMARK 290      17555   X-Y+1/3,-Y+2/3,-Z+2/3                                   
REMARK 290      18555   -X+1/3,-X+Y+2/3,-Z+2/3                                  
REMARK 290                                                                      
REMARK 290     WHERE NNN -> OPERATOR NUMBER                                     
REMARK 290           MMM -> TRANSLATION VECTOR                                  
REMARK 290                                                                      
REMARK 290 CRYSTALLOGRAPHIC SYMMETRY TRANSFORMATIONS                            
REMARK 290 THE FOLLOWING TRANSFORMATIONS OPERATE ON THE ATOM/HETATM             
REMARK 290 RECORDS IN THIS ENTRY TO PRODUCE CRYSTALLOGRAPHICALLY                
REMARK 290 RELATED MOLECULES.                                                   
REMARK 290   SMTRY1   1  1.000000  0.000000  0.000000        0.00000            
REMARK 290   SMTRY2   1  0.000000  1.000000  0.000000        0.00000            
REMARK 290   SMTRY3   1  0.000000  0.000000  1.000000        0.00000            
REMARK 290   SMTRY1   2 -0.500000 -0.866025  0.000000        0.00000            
REMARK 290   SMTRY2   2  0.866025 -0.500000  0.000000        0.00000            
REMARK 290   SMTRY3   2  0.000000  0.000000  1.000000        0.00000            
REMARK 290   SMTRY1   3 -0.500000  0.866025  0.000000        0.00000            
REMARK 290   SMTRY2   3 -0.866025 -0.500000  0.000000        0.00000            
REMARK 290   SMTRY3   3  0.000000  0.000000  1.000000        0.00000            
REMARK 290   SMTRY1   4 -0.500000  0.866025  0.000000        0.00000            
REMARK 290   SMTRY2   4  0.866025  0.500000  0.000000        0.00000            
REMARK 290   SMTRY3   4  0.000000  0.000000 -1.000000        0.00000            
REMARK 290   SMTRY1   5  1.000000  0.000000  0.000000        0.00000            
REMARK 290   SMTRY2   5  0.000000 -1.000000  0.000000        0.00000            
REMARK 290   SMTRY3   5  0.000000  0.000000 -1.000000        0.00000            
REMARK 290   SMTRY1   6 -0.500000 -0.866025  0.000000        0.00000            
REMARK 290   SMTRY2   6 -0.866025  0.500000  0.000000        0.00000            
REMARK 290   SMTRY3   6  0.000000  0.000000 -1.000000        0.00000            
REMARK 290   SMTRY1   7  1.000000  0.000000  0.000000       71.17550            
REMARK 290   SMTRY2   7  0.000000  1.000000  0.000000       41.09319            
REMARK 290   SMTRY3   7  0.000000  0.000000  1.000000       55.88833            
REMARK 290   SMTRY1   8 -0.500000 -0.866025  0.000000       71.17550            
REMARK 290   SMTRY2   8  0.866025 -0.500000  0.000000       41.09319            
REMARK 290   SMTRY3   8  0.000000  0.000000  1.000000       55.88833            
REMARK 290   SMTRY1   9 -0.500000  0.866025  0.000000       71.17550            
REMARK 290   SMTRY2   9 -0.866025 -0.500000  0.000000       41.09319            
REMARK 290   SMTRY3   9  0.000000  0.000000  1.000000       55.88833            
REMARK 290   SMTRY1  10 -0.500000  0.866025  0.000000       71.17550            
REMARK 290   SMTRY2  10  0.866025  0.500000  0.000000       41.09319            
REMARK 290   SMTRY3  10  0.000000  0.000000 -1.000000       55.88833            
REMARK 290   SMTRY1  11  1.000000  0.000000  0.000000       71.17550            
REMARK 290   SMTRY2  11  0.000000 -1.000000  0.000000       41.09319            
REMARK 290   SMTRY3  11  0.000000  0.000000 -1.000000       55.88833            
REMARK 290   SMTRY1  12 -0.500000 -0.866025  0.000000       71.17550            
REMARK 290   SMTRY2  12 -0.866025  0.500000  0.000000       41.09319            
REMARK 290   SMTRY3  12  0.000000  0.000000 -1.000000       55.88833            
REMARK 290   SMTRY1  13  1.000000  0.000000  0.000000        0.00000            
REMARK 290   SMTRY2  13  0.000000  1.000000  0.000000       82.18639            
REMARK 290   SMTRY3  13  0.000000  0.000000  1.000000      111.77667            
REMARK 290   SMTRY1  14 -0.500000 -0.866025  0.000000        0.00000            
REMARK 290   SMTRY2  14  0.866025 -0.500000  0.000000       82.18639            
REMARK 290   SMTRY3  14  0.000000  0.000000  1.000000      111.77667            
REMARK 290   SMTRY1  15 -0.500000  0.866025  0.000000        0.00000            
REMARK 290   SMTRY2  15 -0.866025 -0.500000  0.000000       82.18639            
REMARK 290   SMTRY3  15  0.000000  0.000000  1.000000      111.77667            
REMARK 290   SMTRY1  16 -0.500000  0.866025  0.000000        0.00000            
REMARK 290   SMTRY2  16  0.866025  0.500000  0.000000       82.18639            
REMARK 290   SMTRY3  16  0.000000  0.000000 -1.000000      111.77667            
REMARK 290   SMTRY1  17  1.000000  0.000000  0.000000        0.00000            
REMARK 290   SMTRY2  17  0.000000 -1.000000  0.000000       82.18639            
REMARK 290   SMTRY3  17  0.000000  0.000000 -1.000000      111.77667            
REMARK 290   SMTRY1  18 -0.500000 -0.866025  0.000000        0.00000            
REMARK 290   SMTRY2  18 -0.866025  0.500000  0.000000       82.18639            
REMARK 290   SMTRY3  18  0.000000  0.000000 -1.000000      111.77667            
REMARK 290                                                                      
REMARK 290 REMARK: NULL                                                         
REMARK 300                                                                      
REMARK 300 BIOMOLECULE: 1                                                       
REMARK 300 SEE REMARK 350 FOR THE AUTHOR PROVIDED AND/OR PROGRAM                
REMARK 300 GENERATED ASSEMBLY INFORMATION FOR THE STRUCTURE IN                  
REMARK 300 THIS ENTRY. THE REMARK MAY ALSO PROVIDE INFORMATION ON               
REMARK 300 BURIED SURFACE AREA.                                                 
REMARK 300 REMARK: THE BIOLOGICAL ASSEMBLY IS A TRIMER GENERATED FROM THE       
REMARK 300 MONOMER IN THE ASYMMETRIC UNIT BY THE CRYSTALLOGRAPHIC 3-FOLD.       
REMARK 350                                                                      
REMARK 350 COORDINATES FOR A COMPLETE MULTIMER REPRESENTING THE KNOWN           
REMARK 350 BIOLOGICALLY SIGNIFICANT OLIGOMERIZATION STATE OF THE                
REMARK 350 MOLECULE CAN BE GENERATED BY APPLYING BIOMT TRANSFORMATIONS          
REMARK 350 GIVEN BELOW.  BOTH NON-CRYSTALLOGRAPHIC AND                          
REMARK 350 CRYSTALLOGRAPHIC OPERATIONS ARE GIVEN.                               
REMARK 350                                                                      
REMARK 350 BIOMOLECULE: 1                                                       
REMARK 350 AUTHOR DETERMINED BIOLOGICAL UNIT: TRIMERIC                          
REMARK 350 SOFTWARE DETERMINED QUATERNARY STRUCTURE: TRIMERIC                   
REMARK 350 SOFTWARE USED: PISA,PQS                                              
REMARK 350 TOTAL BURIED SURFACE AREA: 11470 ANGSTROM**2                         
REMARK 350 SURFACE AREA OF THE COMPLEX: 29920 ANGSTROM**2                       
REMARK 350 CHANGE IN SOLVENT FREE ENERGY: -98.0 KCAL/MOL                        
REMARK 350 APPLY THE FOLLOWING TO CHAINS: A                                     
REMARK 350   BIOMT1   1  1.000000  0.000000  0.000000        0.00000            
REMARK 350   BIOMT2   1  0.000000  1.000000  0.000000        0.00000            
REMARK 350   BIOMT3   1  0.000000  0.000000  1.000000        0.00000            
REMARK 350   BIOMT1   2 -0.500000 -0.866025  0.000000        0.00000            
REMARK 350   BIOMT2   2  0.866025 -0.500000  0.000000        0.00000            
REMARK 350   BIOMT3   2  0.000000  0.000000  1.000000        0.00000            
REMARK 350   BIOMT1   3 -0.500000  0.866025  0.000000        0.00000            
REMARK 350   BIOMT2   3 -0.866025 -0.500000  0.000000        0.00000            
REMARK 350   BIOMT3   3  0.000000  0.000000  1.000000        0.00000            
REMARK 465                                                                      
REMARK 465 MISSING RESIDUES                                                     
REMARK 465 THE FOLLOWING RESIDUES WERE NOT LOCATED IN THE                       
REMARK 465 EXPERIMENT. (M=MODEL NUMBER; RES=RESIDUE NAME; C=CHAIN               
REMARK 465 IDENTIFIER; SSSEQ=SEQUENCE NUMBER; I=INSERTION CODE.)                
REMARK 465                                                                      
REMARK 465   M RES C SSSEQI                                                     
REMARK 465     MET A     1                                                      
REMARK 465     GLU A     2                                                      
REMARK 465     PRO A   285                                                      
REMARK 465     ASP A   286                                                      
REMARK 465     LYS A   287                                                      
REMARK 465     ALA A   288                                                      
REMARK 465     SER A   289                                                      
REMARK 500                                                                      
REMARK 500 GEOMETRY AND STEREOCHEMISTRY                                         
REMARK 500 SUBTOPIC: TORSION ANGLES                                             
REMARK 500                                                                      
REMARK 500 TORSION ANGLES OUTSIDE THE EXPECTED RAMACHANDRAN REGIONS:            
REMARK 500 (M=MODEL NUMBER; RES=RESIDUE NAME; C=CHAIN IDENTIFIER;               
REMARK 500 SSEQ=SEQUENCE NUMBER; I=INSERTION CODE).                             
REMARK 500                                                                      
REMARK 500 STANDARD TABLE:                                                      
REMARK 500 FORMAT:(10X,I3,1X,A3,1X,A1,I4,A1,4X,F7.2,3X,F7.2)                    
REMARK 500                                                                      
REMARK 500 EXPECTED VALUES: GJ KLEYWEGT AND TA JONES (1996). PHI/PSI-           
REMARK 500 CHOLOGY: RAMACHANDRAN REVISITED. STRUCTURE 4, 1395 - 1400            
REMARK 500                                                                      
REMARK 500  M RES CSSEQI        PSI       PHI                                   
REMARK 500    THR A  60      -95.71    -69.52                                   
REMARK 500    VAL A  61       37.46   -145.20                                   
REMARK 500    PRO A  62      -76.84    -69.20                                   
REMARK 500    HIS A  64       12.10     56.69                                   
REMARK 500    ALA A  65       55.60   -119.76                                   
REMARK 500    VAL A  79      116.20   -165.33                                   
REMARK 500    ASP A 167      116.91    -39.81                                   
REMARK 500    MET A 181      -16.27   -166.41                                   
REMARK 500    SER A 220     -157.81   -161.46                                   
REMARK 500    THR A 221      -56.65     67.62                                   
REMARK 500    ILE A 241       92.35    -60.67                                   
REMARK 500    LEU A 252       38.25   -141.40                                   
REMARK 500    ALA A 268      -73.57    -43.19                                   
REMARK 500                                                                      
REMARK 500 REMARK: NULL                                                         
REMARK 800                                                                      
REMARK 800 SITE                                                                 
REMARK 800 SITE_IDENTIFIER: AC1                                                 
REMARK 800 EVIDENCE_CODE: SOFTWARE                                              
REMARK 800 SITE_DESCRIPTION: BINDING SITE FOR RESIDUE PO4 A 401                 
REMARK 800                                                                      
REMARK 800 SITE_IDENTIFIER: AC2                                                 
REMARK 800 EVIDENCE_CODE: SOFTWARE                                              
REMARK 800 SITE_DESCRIPTION: BINDING SITE FOR RESIDUE PO4 A 402                 
REMARK 800                                                                      
REMARK 800 SITE_IDENTIFIER: AC3                                                 
REMARK 800 EVIDENCE_CODE: SOFTWARE                                              
REMARK 800 SITE_DESCRIPTION: BINDING SITE FOR RESIDUE PO4 A 403                 
REMARK 800                                                                      
REMARK 800 SITE_IDENTIFIER: AC4                                                 
REMARK 800 EVIDENCE_CODE: SOFTWARE                                              
REMARK 800 SITE_DESCRIPTION: BINDING SITE FOR RESIDUE IMH A 300                 
REMARK 900                                                                      
REMARK 900 RELATED ENTRIES                                                      
REMARK 900 RELATED ID: 1RSZ   RELATED DB: PDB                                   
REMARK 900 THE SAME PROTEIN COMPLEXED WITH DADME-IMMUCILLIN-H AND               
REMARK 900 SULFATE                                                              
REMARK 900 RELATED ID: 1RT9   RELATED DB: PDB                                   
REMARK 900 SAME PROTEIN IN COMPLEX WITH IMMUCILLIN-H AND SULFATE                
DBREF  1RR6 A    1   289  UNP    P00491   PNPH_HUMAN       1    289             
SEQRES   1 A  289  MET GLU ASN GLY TYR THR TYR GLU ASP TYR LYS ASN THR          
SEQRES   2 A  289  ALA GLU TRP LEU LEU SER HIS THR LYS HIS ARG PRO GLN          
SEQRES   3 A  289  VAL ALA ILE ILE CYS GLY SER GLY LEU GLY GLY LEU THR          
SEQRES   4 A  289  ASP LYS LEU THR GLN ALA GLN ILE PHE ASP TYR SER GLU          
SEQRES   5 A  289  ILE PRO ASN PHE PRO ARG SER THR VAL PRO GLY HIS ALA          
SEQRES   6 A  289  GLY ARG LEU VAL PHE GLY PHE LEU ASN GLY ARG ALA CYS          
SEQRES   7 A  289  VAL MET MET GLN GLY ARG PHE HIS MET TYR GLU GLY TYR          
SEQRES   8 A  289  PRO LEU TRP LYS VAL THR PHE PRO VAL ARG VAL PHE HIS          
SEQRES   9 A  289  LEU LEU GLY VAL ASP THR LEU VAL VAL THR ASN ALA ALA          
SEQRES  10 A  289  GLY GLY LEU ASN PRO LYS PHE GLU VAL GLY ASP ILE MET          
SEQRES  11 A  289  LEU ILE ARG ASP HIS ILE ASN LEU PRO GLY PHE SER GLY          
SEQRES  12 A  289  GLN ASN PRO LEU ARG GLY PRO ASN ASP GLU ARG PHE GLY          
SEQRES  13 A  289  ASP ARG PHE PRO ALA MET SER ASP ALA TYR ASP ARG THR          
SEQRES  14 A  289  MET ARG GLN ARG ALA LEU SER THR TRP LYS GLN MET GLY          
SEQRES  15 A  289  GLU GLN ARG GLU LEU GLN GLU GLY THR TYR VAL MET VAL          
SEQRES  16 A  289  ALA GLY PRO SER PHE GLU THR VAL ALA GLU CYS ARG VAL          
SEQRES  17 A  289  LEU GLN LYS LEU GLY ALA ASP ALA VAL GLY MET SER THR          
SEQRES  18 A  289  VAL PRO GLU VAL ILE VAL ALA ARG HIS CYS GLY LEU ARG          
SEQRES  19 A  289  VAL PHE GLY PHE SER LEU ILE THR ASN LYS VAL ILE MET          
SEQRES  20 A  289  ASP TYR GLU SER LEU GLU LYS ALA ASN HIS GLU GLU VAL          
SEQRES  21 A  289  LEU ALA ALA GLY LYS GLN ALA ALA GLN LYS LEU GLU GLN          
SEQRES  22 A  289  PHE VAL SER ILE LEU MET ALA SER ILE PRO LEU PRO ASP          
SEQRES  23 A  289  LYS ALA SER                                                  
HET    PO4  A 401       5                                                       
HET    PO4  A 402       5                                                       
HET    PO4  A 403       5                                                       
HET    IMH  A 300      19                                                       
HETNAM     PO4 PHOSPHATE ION                                                    
HETNAM     IMH 1,4-DIDEOXY-4-AZA-1-(S)-(9-DEAZAHYPOXANTHIN-9-YL)-D-             
HETNAM   2 IMH  RIBITOL                                                         
FORMUL   2  PO4    3(O4 P 3-)                                                   
FORMUL   5  IMH    C11 H14 N4 O4                                                
FORMUL   6  HOH   *24(H2 O)                                                     
HELIX    1   1 HIS A   86  HIS A   86  1                                   1
HELIX    2   2 TYR A   88  TYR A   88  1                                   1
HELIX    3   3 HIS A  257  HIS A  257  1                                   1
HELIX    4   4 VAL A  260  VAL A  260  1                                   1
SHEET    1   1 1 ALA A 116  GLY A 118  0
SHEET    2   2 1 VAL A 217  GLY A 218  0
SHEET    3   3 1 THR A 242  ASN A 243  0
CISPEP   1 GLY A  197    PRO A  198          0        -0.15                     
SITE     1 AC1  9 GLY A  32  SER A  33  ARG A  84  HIS A  86                    
SITE     2 AC1  9 ASN A 115  ALA A 116  SER A 220  IMH A 300                    
SITE     3 AC1  9 HOH A 505                                                     
SITE     1 AC2  4 PRO A  92  GLN A 144  ARG A 148  HOH A 508                    
SITE     1 AC3  3 ASN A   3  ARG A 148  GLY A 149                               
SITE     1 AC4 13 TYR A  88  ALA A 116  ALA A 117  GLY A 118                    
SITE     2 AC4 13 PHE A 159  GLU A 201  VAL A 217  MET A 219                    
SITE     3 AC4 13 ASN A 243  HIS A 257  VAL A 260  PO4 A 401                    
SITE     4 AC4 13 HOH A 520                                                     
CRYST1  142.351  142.351  167.665  90.00  90.00 120.00 H 3 2        18          
ORIGX1      1.000000  0.000000  0.000000        0.00000                         
ORIGX2      0.000000  1.000000  0.000000        0.00000                         
ORIGX3      0.000000  0.000000  1.000000        0.00000                         
SCALE1      0.007025  0.004056  0.000000        0.00000                         
SCALE2      0.000000  0.008112  0.000000        0.00000                         
SCALE3      0.000000  0.000000  0.005964        0.00000                         
ATOM      1  N   SER A  33       9.363  22.032  22.235  1.00 72.96           N
ATOM      2  CA  SER A  33       8.398  23.108  22.034  1.00 74.11           C
ATOM      3  C   SER A  33       8.796  24.408  22.755  1.00 75.42           C
ATOM      4  O   SER A  33       9.096  24.397  23.954  1.00 75.40           O
ATOM      5  CB  SER A  33       7.017  22.648  22.512  1.00 73.36           C
ATOM      6  OG  SER A  33       6.042  23.658  22.328  1.00 74.16           O
TER       7      SER A  33
ATOM      8  N   HIS A  86       6.652  14.301  15.200  1.00 42.15           N
ATOM      9  CA  HIS A  86       5.951  13.514  16.203  1.00 42.01           C
ATOM     10  C   HIS A  86       5.092  12.426  15.569  1.00 40.97           C
ATOM     11  O   HIS A  86       4.695  12.506  14.410  1.00 38.42           O
ATOM     12  CB  HIS A  86       5.027  14.378  17.069  1.00 43.06           C
ATOM     13  CG  HIS A  86       5.666  15.614  17.603  1.00 43.60           C
ATOM     14  ND1 HIS A  86       5.818  16.754  16.845  1.00 44.31           N
ATOM     15  CD2 HIS A  86       6.158  15.905  18.829  1.00 43.15           C
ATOM     16  CE1 HIS A  86       6.373  17.697  17.583  1.00 42.16           C
ATOM     17  NE2 HIS A  86       6.587  17.209  18.790  1.00 42.41           N
TER      18      HIS A  86
ATOM     19  N   TYR A  88       2.046  11.636  16.594  1.00 38.76           N
ATOM     20  CA  TYR A  88       0.674  12.121  16.446  1.00 38.29           C
ATOM     21  C   TYR A  88       0.406  12.843  15.124  1.00 37.23           C
ATOM     22  O   TYR A  88      -0.749  13.000  14.733  1.00 37.03           O
ATOM     23  CB  TYR A  88       0.262  13.005  17.637  1.00 36.20           C
ATOM     24  CG  TYR A  88       1.061  14.272  17.824  1.00 40.87           C
ATOM     25  CD1 TYR A  88       0.910  15.365  16.966  1.00 41.88           C
ATOM     26  CD2 TYR A  88       1.979  14.383  18.867  1.00 42.07           C
ATOM     27  CE1 TYR A  88       1.658  16.534  17.151  1.00 42.58           C
ATOM     28  CE2 TYR A  88       2.725  15.539  19.053  1.00 42.10           C
ATOM     29  CZ  TYR A  88       2.562  16.608  18.198  1.00 43.11           C
ATOM     30  OH  TYR A  88       3.309  17.746  18.403  1.00 46.51           O
TER      31      TYR A  88
ATOM     32  N   ALA A 116       8.722  19.899  26.132  1.00 42.54           N
ATOM     33  CA  ALA A 116       7.758  20.505  27.041  1.00 44.25           C
ATOM     34  C   ALA A 116       6.941  19.327  27.559  1.00 44.38           C
ATOM     35  O   ALA A 116       6.678  18.396  26.805  1.00 45.69           O
ATOM     36  CB  ALA A 116       6.860  21.473  26.280  1.00 44.01           C
ATOM     37  N   ALA A 117       6.543  19.350  28.827  1.00 45.04           N
ATOM     38  CA  ALA A 117       5.769  18.238  29.376  1.00 45.78           C
ATOM     39  C   ALA A 117       4.919  18.618  30.576  1.00 47.01           C
ATOM     40  O   ALA A 117       5.154  19.639  31.227  1.00 48.82           O
ATOM     41  CB  ALA A 117       6.694  17.095  29.748  1.00 44.87           C
ATOM     42  N   GLY A 118       3.919  17.790  30.860  1.00 47.30           N
ATOM     43  CA  GLY A 118       3.045  18.051  31.984  1.00 47.42           C
ATOM     44  C   GLY A 118       3.682  17.557  33.262  1.00 49.14           C
ATOM     45  O   GLY A 118       4.621  16.750  33.229  1.00 49.77           O
TER      46      GLY A 118
ATOM     47  N   VAL A 195       3.616   9.212  25.702  1.00 33.28           N
ATOM     48  CA  VAL A 195       2.304   8.778  25.236  1.00 29.66           C
ATOM     49  C   VAL A 195       2.274   9.361  23.824  1.00 31.18           C
ATOM     50  O   VAL A 195       3.026  10.288  23.521  1.00 32.59           O
ATOM     51  CB  VAL A 195       1.153   9.373  26.083  1.00 26.83           C
ATOM     52  CG1 VAL A 195       1.226   8.848  27.493  1.00 26.70           C
ATOM     53  CG2 VAL A 195       1.213  10.879  26.067  1.00 23.53           C
TER      54      VAL A 195
ATOM     55  N   PHE A 200      -5.048  15.393  25.210  1.00 40.94           N
ATOM     56  CA  PHE A 200      -4.488  15.385  26.567  1.00 39.90           C
ATOM     57  C   PHE A 200      -5.090  14.333  27.502  1.00 39.19           C
ATOM     58  O   PHE A 200      -6.219  13.873  27.325  1.00 39.01           O
ATOM     59  CB  PHE A 200      -4.606  16.779  27.219  1.00 42.34           C
ATOM     60  CG  PHE A 200      -3.604  17.809  26.705  1.00 43.64           C
ATOM     61  CD1 PHE A 200      -2.238  17.526  26.654  1.00 42.05           C
ATOM     62  CD2 PHE A 200      -4.034  19.092  26.321  1.00 47.25           C
ATOM     63  CE1 PHE A 200      -1.305  18.503  26.231  1.00 41.44           C
ATOM     64  CE2 PHE A 200      -3.109  20.083  25.895  1.00 45.47           C
ATOM     65  CZ  PHE A 200      -1.742  19.782  25.853  1.00 44.08           C
ATOM     66  N   GLU A 201      -4.316  13.958  28.507  1.00 39.42           N
ATOM     67  CA  GLU A 201      -4.719  12.937  29.455  1.00 40.53           C
ATOM     68  C   GLU A 201      -5.976  13.294  30.219  1.00 41.70           C
ATOM     69  O   GLU A 201      -6.204  14.457  30.533  1.00 41.10           O
ATOM     70  CB  GLU A 201      -3.604  12.690  30.477  1.00 41.63           C
ATOM     71  CG  GLU A 201      -2.267  12.194  29.931  1.00 42.59           C
ATOM     72  CD  GLU A 201      -1.526  13.240  29.126  1.00 46.18           C
ATOM     73  OE1 GLU A 201      -1.468  14.410  29.557  1.00 45.87           O
ATOM     74  OE2 GLU A 201      -0.986  12.890  28.055  1.00 50.88           O
TER      75      GLU A 201
ATOM     76  N   VAL A 217       5.088  13.940  31.644  1.00 46.69           N
ATOM     77  CA  VAL A 217       4.556  13.299  30.445  1.00 46.28           C
ATOM     78  C   VAL A 217       4.593  14.161  29.196  1.00 44.32           C
ATOM     79  O   VAL A 217       4.169  15.309  29.202  1.00 45.25           O
ATOM     80  CB  VAL A 217       3.094  12.848  30.658  1.00 47.15           C
ATOM     81  CG1 VAL A 217       2.205  14.057  30.945  1.00 47.66           C
ATOM     82  CG2 VAL A 217       2.602  12.101  29.432  1.00 46.59           C
ATOM     83  N   GLY A 218       5.092  13.580  28.117  1.00 43.50           N
ATOM     84  CA  GLY A 218       5.171  14.285  26.852  1.00 42.02           C
ATOM     85  C   GLY A 218       4.849  13.331  25.716  1.00 41.20           C
ATOM     86  O   GLY A 218       4.579  12.146  25.938  1.00 42.74           O
ATOM     87  N   MET A 219       4.905  13.832  24.491  1.00 38.54           N
ATOM     88  CA  MET A 219       4.580  13.020  23.335  1.00 38.14           C
ATOM     89  C   MET A 219       5.735  12.941  22.354  1.00 37.24           C
ATOM     90  O   MET A 219       5.516  12.919  21.151  1.00 36.01           O
ATOM     91  CB  MET A 219       3.342  13.609  22.655  1.00 38.27           C
ATOM     92  CG  MET A 219       2.342  14.144  23.676  1.00 41.26           C
ATOM     93  SD  MET A 219       0.721  14.707  23.093  1.00 47.01           S
ATOM     94  CE  MET A 219       1.143  15.527  21.686  1.00 43.94           C
ATOM     95  N   SER A 220       6.961  12.867  22.865  1.00 37.29           N
ATOM     96  CA  SER A 220       8.138  12.817  21.994  1.00 38.31           C
ATOM     97  C   SER A 220       9.379  12.290  22.712  1.00 38.20           C
ATOM     98  O   SER A 220       9.284  11.573  23.709  1.00 38.12           O
ATOM     99  CB  SER A 220       8.435  14.232  21.527  1.00 40.83           C
ATOM    100  OG  SER A 220       8.648  15.057  22.668  1.00 39.77           O
TER     101      SER A 220
ATOM    102  N   THR A 242       5.675  22.707  31.702  1.00 54.47           N
ATOM    103  CA  THR A 242       4.825  23.817  31.283  1.00 54.17           C
ATOM    104  C   THR A 242       3.453  23.838  31.939  1.00 54.49           C
ATOM    105  O   THR A 242       2.745  24.837  31.866  1.00 53.76           O
ATOM    106  CB  THR A 242       4.595  23.794  29.775  1.00 54.25           C
ATOM    107  OG1 THR A 242       3.993  22.548  29.412  1.00 56.04           O
ATOM    108  CG2 THR A 242       5.906  23.955  29.031  1.00 55.04           C
ATOM    109  N   ASN A 243       3.071  22.741  32.577  1.00 56.18           N
ATOM    110  CA  ASN A 243       1.766  22.676  33.215  1.00 58.46           C
ATOM    111  C   ASN A 243       1.660  21.465  34.119  1.00 60.30           C
ATOM    112  O   ASN A 243       2.335  20.464  33.904  1.00 60.76           O
ATOM    113  CB  ASN A 243       0.664  22.597  32.150  1.00 58.66           C
ATOM    114  CG  ASN A 243       0.791  21.358  31.262  1.00 59.63           C
ATOM    115  OD1 ASN A 243       1.722  21.243  30.453  1.00 57.24           O
ATOM    116  ND2 ASN A 243      -0.144  20.420  31.418  1.00 59.23           N
TER     117      ASN A 243
ATOM    118  N   VAL A 245      -0.605  18.439  35.407  1.00 67.22           N
ATOM    119  CA  VAL A 245      -1.740  17.709  34.865  1.00 67.23           C
ATOM    120  C   VAL A 245      -2.882  17.698  35.869  1.00 67.85           C
ATOM    121  O   VAL A 245      -2.654  17.617  37.074  1.00 69.20           O
ATOM    122  CB  VAL A 245      -1.342  16.254  34.487  1.00 66.84           C
ATOM    123  CG1 VAL A 245      -0.128  16.274  33.577  1.00 65.17           C
ATOM    124  CG2 VAL A 245      -1.060  15.434  35.734  1.00 67.63           C
TER     125      VAL A 245
ATOM    126  N   HIS A 257      -2.719  24.187  24.491  1.00 77.10           N
ATOM    127  CA  HIS A 257      -1.506  24.605  23.810  1.00 78.56           C
ATOM    128  C   HIS A 257      -1.141  26.049  24.159  1.00 80.03           C
ATOM    129  O   HIS A 257       0.024  26.447  24.062  1.00 80.39           O
ATOM    130  CB  HIS A 257      -1.702  24.455  22.299  1.00 77.64           C
ATOM    131  CG  HIS A 257      -0.426  24.445  21.520  1.00 76.98           C
ATOM    132  ND1 HIS A 257       0.647  23.650  21.862  1.00 76.94           N
ATOM    133  CD2 HIS A 257      -0.076  25.079  20.376  1.00 76.88           C
ATOM    134  CE1 HIS A 257       1.602  23.790  20.960  1.00 77.30           C
ATOM    135  NE2 HIS A 257       1.188  24.651  20.047  1.00 78.10           N
TER     136      HIS A 257
ATOM    137  N   VAL A 260       0.665  26.012  27.508  1.00 80.91           N
ATOM    138  CA  VAL A 260       1.955  25.359  27.280  1.00 79.96           C
ATOM    139  C   VAL A 260       2.960  26.270  26.559  1.00 79.75           C
ATOM    140  O   VAL A 260       4.112  26.379  26.981  1.00 79.69           O
ATOM    141  CB  VAL A 260       1.781  24.042  26.478  1.00 78.66           C
ATOM    142  CG1 VAL A 260       3.126  23.338  26.318  1.00 77.40           C
ATOM    143  CG2 VAL A 260       0.787  23.135  27.189  1.00 77.28           C
TER     144      VAL A 260
HETATM  145  P   PO4 A 401       7.652  18.663  22.452  1.00 61.00           P
HETATM  146  O1  PO4 A 401       8.555  19.527  23.249  1.00 60.55           O
HETATM  147  O2  PO4 A 401       8.163  18.395  21.114  1.00 60.74           O
HETATM  148  O3  PO4 A 401       7.337  17.426  23.216  1.00 60.28           O
HETATM  149  O4  PO4 A 401       6.275  19.385  22.422  1.00 61.39           O
HETATM  169  O   HOH A 505       7.576  15.988  25.570  1.00 43.76           O
HETATM  170  O   HOH A 520      -1.872  16.936  30.732  1.00 49.47           O
CONECT  146  145
CONECT  147  145
CONECT  148  145
CONECT  149  145
CONECT  145  146  147  148  149
CONECT  158  153  156  159
CONECT  166  165  167
CONECT  156  154  157  158
CONECT  154  152  155  156
CONECT  168  159  162  167
CONECT  152  151  153  154
CONECT  162  161  163  168
CONECT  151  150  152
CONECT  163  162  164  165
CONECT  160  159  161
CONECT  159  158  160  168
CONECT  165  163  166
CONECT  167  166  168
CONECT  153  152  158
CONECT  161  160  162
CONECT  157  156
CONECT  155  154
CONECT  150  151
CONECT  164  163
END
