# Supplementary material for: Scaffold repositioning of spiro-acridine derivatives as fungi chitinase inhibitor by target fishing and in vitro studies
Source: Sci Rep. 2023 May 5;13:7320. doi: 10.1038/s41598-023-33279-9 (PMC10163251; doi:10.1038/s41598-023-33279-9)
Supplement: Supplementary file 2 — Supplementary Information 2. [file 41598_2023_33279_MOESM2_ESM.zip › PDBQT_TARGETS_ALL/1rth_CSD.pdb]

HEADER    NUCLEOTIDYLTRANSFERASE                  03-MAY-95   1RTH              
TITLE     HIGH RESOLUTION STRUCTURES OF HIV-1 RT FROM FOUR RT-                  
TITLE    2 INHIBITOR COMPLEXES                                                  
COMPND    MOL_ID: 1;                                                            
COMPND   2 MOLECULE: HIV-1 REVERSE TRANSCRIPTASE;                               
COMPND   3 CHAIN: A;                                                            
COMPND   4 SYNONYM: HIV-1 RT;                                                   
COMPND   5 EC: 2.7.7.49;                                                        
COMPND   6 ENGINEERED: YES;                                                     
COMPND   7 MOL_ID: 2;                                                           
COMPND   8 MOLECULE: HIV-1 REVERSE TRANSCRIPTASE;                               
COMPND   9 CHAIN: B;                                                            
COMPND  10 SYNONYM: HIV-1 RT;                                                   
COMPND  11 EC: 2.7.7.49;                                                        
COMPND  12 ENGINEERED: YES                                                      
SOURCE    MOL_ID: 1;                                                            
SOURCE   2 ORGANISM_SCIENTIFIC: HUMAN IMMUNODEFICIENCY VIRUS 1;                 
SOURCE   3 ORGANISM_TAXID: 11676;                                               
SOURCE   4 STRAIN: HXB2 ISOLATE;                                                
SOURCE   5 CELL_LINE: 293;                                                      
SOURCE   6 GENE: HIV-1 POL;                                                     
SOURCE   7 EXPRESSION_SYSTEM: ESCHERICHIA COLI;                                 
SOURCE   8 EXPRESSION_SYSTEM_TAXID: 562;                                        
SOURCE   9 EXPRESSION_SYSTEM_STRAIN: 293;                                       
SOURCE  10 EXPRESSION_SYSTEM_GENE: HIV-1 POL;                                   
SOURCE  11 MOL_ID: 2;                                                           
SOURCE  12 ORGANISM_SCIENTIFIC: HUMAN IMMUNODEFICIENCY VIRUS 1;                 
SOURCE  13 ORGANISM_TAXID: 11676;                                               
SOURCE  14 CELL_LINE: 293;                                                      
SOURCE  15 GENE: HIV-1 POL;                                                     
SOURCE  16 EXPRESSION_SYSTEM: ESCHERICHIA COLI;                                 
SOURCE  17 EXPRESSION_SYSTEM_TAXID: 562;                                        
SOURCE  18 EXPRESSION_SYSTEM_STRAIN: 293;                                       
SOURCE  19 EXPRESSION_SYSTEM_GENE: HIV-1 POL                                    
KEYWDS    HIV-1 REVERSE TRANSCRIPTASE, NUCLEOTIDYLTRANSFERASE                   
EXPDTA    X-RAY DIFFRACTION                                                     
AUTHOR    J.REN,R.ESNOUF,E.GARMAN,D.SOMERS,C.ROSS,I.KIRBY,J.KEELING,            
AUTHOR   2 G.DARBY,Y.JONES,D.STUART,D.STAMMERS                                  
REVDAT   3   24-FEB-09 1RTH    1       VERSN                                    
REVDAT   2   01-APR-03 1RTH    1       JRNL                                     
REVDAT   1   03-APR-96 1RTH    0                                                
JRNL        AUTH   J.REN,R.ESNOUF,E.GARMAN,D.SOMERS,C.ROSS,I.KIRBY,             
JRNL        AUTH 2 J.KEELING,G.DARBY,Y.JONES,D.STUART                           
JRNL        TITL   HIGH RESOLUTION STRUCTURES OF HIV-1 RT FROM FOUR             
JRNL        TITL 2 RT-INHIBITOR COMPLEXES.                                      
JRNL        REF    NAT.STRUCT.BIOL.              V.   2   293 1995              
JRNL        REFN                   ISSN 1072-8368                               
JRNL        PMID   7540934                                                      
JRNL        DOI    10.1038/NSB0495-293                                          
REMARK   1                                                                      
REMARK   1 REFERENCE 1                                                          
REMARK   1  AUTH   R.ESNOUF,J.REN,C.ROSS,Y.JONES,D.STAMMERS,D.STUART            
REMARK   1  TITL   MECHANISM OF INHIBITION OF HIV-1 REVERSE                     
REMARK   1  TITL 2 TRANSCRIPTASE BY NON-NUCLEOSIDE INHIBITORS                   
REMARK   1  REF    NAT.STRUCT.BIOL.              V.   2   303 1995              
REMARK   1  REFN                   ISSN 1072-8368                               
REMARK   1 REFERENCE 2                                                          
REMARK   1  AUTH   D.K.STAMMERS,D.SOMERS,C.K.ROSS,I.KIRBY,P.H.RAY,              
REMARK   1  AUTH 2 J.E.WILSON,M.NORMAN,J.S.REN,R.M.ESNOUF,E.F.GARMAN,           
REMARK   1  AUTH 3 E.Y.JONES,D.I.STUART                                         
REMARK   1  TITL   CRYSTALS OF HIV-1 REVERSE TRANSCRIPTASE                      
REMARK   1  TITL 2 DIFFRACTING TO 2.2 ANGSTROM RESOLUTION                       
REMARK   1  REF    J.MOL.BIOL.                   V. 242   586 1994              
REMARK   1  REFN                   ISSN 0022-2836                               
REMARK   2                                                                      
REMARK   2 RESOLUTION.    2.20 ANGSTROMS.                                       
REMARK   3                                                                      
REMARK   3 REFINEMENT.                                                          
REMARK   3   PROGRAM     : X-PLOR 3.1                                           
REMARK   3   AUTHORS     : BRUNGER                                              
REMARK   3                                                                      
REMARK   3  DATA USED IN REFINEMENT.                                            
REMARK   3   RESOLUTION RANGE HIGH (ANGSTROMS) : 2.20                           
REMARK   3   RESOLUTION RANGE LOW  (ANGSTROMS) : 25.00                          
REMARK   3   DATA CUTOFF            (SIGMA(F)) : 0.000                          
REMARK   3   DATA CUTOFF HIGH         (ABS(F)) : NULL                           
REMARK   3   DATA CUTOFF LOW          (ABS(F)) : NULL                           
REMARK   3   COMPLETENESS (WORKING+TEST)   (%) : 81.4                           
REMARK   3   NUMBER OF REFLECTIONS             : 48144                          
REMARK   3                                                                      
REMARK   3  FIT TO DATA USED IN REFINEMENT.                                     
REMARK   3   CROSS-VALIDATION METHOD          : NULL                            
REMARK   3   FREE R VALUE TEST SET SELECTION  : NULL                            
REMARK   3   R VALUE            (WORKING SET) : 0.214                           
REMARK   3   FREE R VALUE                     : NULL                            
REMARK   3   FREE R VALUE TEST SET SIZE   (%) : NULL                            
REMARK   3   FREE R VALUE TEST SET COUNT      : NULL                            
REMARK   3   ESTIMATED ERROR OF FREE R VALUE  : NULL                            
REMARK   3                                                                      
REMARK   3  FIT IN THE HIGHEST RESOLUTION BIN.                                  
REMARK   3   TOTAL NUMBER OF BINS USED           : NULL                         
REMARK   3   BIN RESOLUTION RANGE HIGH       (A) : NULL                         
REMARK   3   BIN RESOLUTION RANGE LOW        (A) : NULL                         
REMARK   3   BIN COMPLETENESS (WORKING+TEST) (%) : NULL                         
REMARK   3   REFLECTIONS IN BIN    (WORKING SET) : NULL                         
REMARK   3   BIN R VALUE           (WORKING SET) : NULL                         
REMARK   3   BIN FREE R VALUE                    : NULL                         
REMARK   3   BIN FREE R VALUE TEST SET SIZE  (%) : NULL                         
REMARK   3   BIN FREE R VALUE TEST SET COUNT     : NULL                         
REMARK   3   ESTIMATED ERROR OF BIN FREE R VALUE : NULL                         
REMARK   3                                                                      
REMARK   3  NUMBER OF NON-HYDROGEN ATOMS USED IN REFINEMENT.                    
REMARK   3   PROTEIN ATOMS            : 7887                                    
REMARK   3   NUCLEIC ACID ATOMS       : 0                                       
REMARK   3   HETEROGEN ATOMS          : 22                                      
REMARK   3   SOLVENT ATOMS            : 237                                     
REMARK   3                                                                      
REMARK   3  B VALUES.                                                           
REMARK   3   FROM WILSON PLOT           (A**2) : NULL                           
REMARK   3   MEAN B VALUE      (OVERALL, A**2) : 61.00                          
REMARK   3   OVERALL ANISOTROPIC B VALUE.                                       
REMARK   3    B11 (A**2) : NULL                                                 
REMARK   3    B22 (A**2) : NULL                                                 
REMARK   3    B33 (A**2) : NULL                                                 
REMARK   3    B12 (A**2) : NULL                                                 
REMARK   3    B13 (A**2) : NULL                                                 
REMARK   3    B23 (A**2) : NULL                                                 
REMARK   3                                                                      
REMARK   3  ESTIMATED COORDINATE ERROR.                                         
REMARK   3   ESD FROM LUZZATI PLOT        (A) : NULL                            
REMARK   3   ESD FROM SIGMAA              (A) : NULL                            
REMARK   3   LOW RESOLUTION CUTOFF        (A) : NULL                            
REMARK   3                                                                      
REMARK   3  CROSS-VALIDATED ESTIMATED COORDINATE ERROR.                         
REMARK   3   ESD FROM C-V LUZZATI PLOT    (A) : NULL                            
REMARK   3   ESD FROM C-V SIGMAA          (A) : NULL                            
REMARK   3                                                                      
REMARK   3  RMS DEVIATIONS FROM IDEAL VALUES.                                   
REMARK   3   BOND LENGTHS                 (A) : 0.017                           
REMARK   3   BOND ANGLES            (DEGREES) : 2.10                            
REMARK   3   DIHEDRAL ANGLES        (DEGREES) : 25.30                           
REMARK   3   IMPROPER ANGLES        (DEGREES) : 1.90                            
REMARK   3                                                                      
REMARK   3  ISOTROPIC THERMAL MODEL : NULL                                      
REMARK   3                                                                      
REMARK   3  ISOTROPIC THERMAL FACTOR RESTRAINTS.    RMS    SIGMA                
REMARK   3   MAIN-CHAIN BOND              (A**2) : NULL  ; NULL                 
REMARK   3   MAIN-CHAIN ANGLE             (A**2) : NULL  ; NULL                 
REMARK   3   SIDE-CHAIN BOND              (A**2) : NULL  ; NULL                 
REMARK   3   SIDE-CHAIN ANGLE             (A**2) : NULL  ; NULL                 
REMARK   3                                                                      
REMARK   3  NCS MODEL : NULL                                                    
REMARK   3                                                                      
REMARK   3  NCS RESTRAINTS.                         RMS   SIGMA/WEIGHT          
REMARK   3   GROUP  1  POSITIONAL            (A) : NULL  ; NULL                 
REMARK   3   GROUP  1  B-FACTOR           (A**2) : NULL  ; NULL                 
REMARK   3                                                                      
REMARK   3  PARAMETER FILE  1  : NULL                                           
REMARK   3  TOPOLOGY FILE  1   : NULL                                           
REMARK   3                                                                      
REMARK   3  OTHER REFINEMENT REMARKS: NULL                                      
REMARK   4                                                                      
REMARK   4 1RTH COMPLIES WITH FORMAT V. 3.15, 01-DEC-08                         
REMARK 100                                                                      
REMARK 100 THIS ENTRY HAS BEEN PROCESSED BY BNL.                                
REMARK 200                                                                      
REMARK 200 EXPERIMENTAL DETAILS                                                 
REMARK 200  EXPERIMENT TYPE                : X-RAY DIFFRACTION                  
REMARK 200  DATE OF DATA COLLECTION        : 03-MAR-93                          
REMARK 200  TEMPERATURE           (KELVIN) : NULL                               
REMARK 200  PH                             : NULL                               
REMARK 200  NUMBER OF CRYSTALS USED        : 1                                  
REMARK 200                                                                      
REMARK 200  SYNCHROTRON              (Y/N) : Y                                  
REMARK 200  RADIATION SOURCE               : PHOTON FACTORY                     
REMARK 200  BEAMLINE                       : BL-6A                              
REMARK 200  X-RAY GENERATOR MODEL          : NULL                               
REMARK 200  MONOCHROMATIC OR LAUE    (M/L) : M                                  
REMARK 200  WAVELENGTH OR RANGE        (A) : 0.970                              
REMARK 200  MONOCHROMATOR                  : NULL                               
REMARK 200  OPTICS                         : NULL                               
REMARK 200                                                                      
REMARK 200  DETECTOR TYPE                  : IMAGE PLATE                        
REMARK 200  DETECTOR MANUFACTURER          : FUJI                               
REMARK 200  INTENSITY-INTEGRATION SOFTWARE : DENZO                              
REMARK 200  DATA SCALING SOFTWARE          : NULL                               
REMARK 200                                                                      
REMARK 200  NUMBER OF UNIQUE REFLECTIONS   : 48144                              
REMARK 200  RESOLUTION RANGE HIGH      (A) : 2.200                              
REMARK 200  RESOLUTION RANGE LOW       (A) : 25.000                             
REMARK 200  REJECTION CRITERIA  (SIGMA(I)) : NULL                               
REMARK 200                                                                      
REMARK 200 OVERALL.                                                             
REMARK 200  COMPLETENESS FOR RANGE     (%) : 81.4                               
REMARK 200  DATA REDUNDANCY                : 9.460                              
REMARK 200  R MERGE                    (I) : 0.14400                            
REMARK 200  R SYM                      (I) : NULL                               
REMARK 200  <I/SIGMA(I)> FOR THE DATA SET  : NULL                               
REMARK 200                                                                      
REMARK 200 IN THE HIGHEST RESOLUTION SHELL.                                     
REMARK 200  HIGHEST RESOLUTION SHELL, RANGE HIGH (A) : NULL                     
REMARK 200  HIGHEST RESOLUTION SHELL, RANGE LOW  (A) : NULL                     
REMARK 200  COMPLETENESS FOR SHELL     (%) : NULL                               
REMARK 200  DATA REDUNDANCY IN SHELL       : NULL                               
REMARK 200  R MERGE FOR SHELL          (I) : NULL                               
REMARK 200  R SYM FOR SHELL            (I) : NULL                               
REMARK 200  <I/SIGMA(I)> FOR SHELL         : NULL                               
REMARK 200                                                                      
REMARK 200 DIFFRACTION PROTOCOL: NULL                                           
REMARK 200 METHOD USED TO DETERMINE THE STRUCTURE: NULL                         
REMARK 200 SOFTWARE USED: X-PLOR 3.1                                            
REMARK 200 STARTING MODEL: NULL                                                 
REMARK 200                                                                      
REMARK 200 REMARK: DATA WERE COLLECTED USING THE WEISSENBERG METHOD             
REMARK 280                                                                      
REMARK 280 CRYSTAL                                                              
REMARK 280 SOLVENT CONTENT, VS   (%): 50.23                                     
REMARK 280 MATTHEWS COEFFICIENT, VM (ANGSTROMS**3/DA): 2.47                     
REMARK 280                                                                      
REMARK 280 CRYSTALLIZATION CONDITIONS: NULL                                     
REMARK 290                                                                      
REMARK 290 CRYSTALLOGRAPHIC SYMMETRY                                            
REMARK 290 SYMMETRY OPERATORS FOR SPACE GROUP: P 21 21 21                       
REMARK 290                                                                      
REMARK 290      SYMOP   SYMMETRY                                                
REMARK 290     NNNMMM   OPERATOR                                                
REMARK 290       1555   X,Y,Z                                                   
REMARK 290       2555   -X+1/2,-Y,Z+1/2                                         
REMARK 290       3555   -X,Y+1/2,-Z+1/2                                         
REMARK 290       4555   X+1/2,-Y+1/2,-Z                                         
REMARK 290                                                                      
REMARK 290     WHERE NNN -> OPERATOR NUMBER                                     
REMARK 290           MMM -> TRANSLATION VECTOR                                  
REMARK 290                                                                      
REMARK 290 CRYSTALLOGRAPHIC SYMMETRY TRANSFORMATIONS                            
REMARK 290 THE FOLLOWING TRANSFORMATIONS OPERATE ON THE ATOM/HETATM             
REMARK 290 RECORDS IN THIS ENTRY TO PRODUCE CRYSTALLOGRAPHICALLY                
REMARK 290 RELATED MOLECULES.                                                   
REMARK 290   SMTRY1   1  1.000000  0.000000  0.000000        0.00000            
REMARK 290   SMTRY2   1  0.000000  1.000000  0.000000        0.00000            
REMARK 290   SMTRY3   1  0.000000  0.000000  1.000000        0.00000            
REMARK 290   SMTRY1   2 -1.000000  0.000000  0.000000       70.55000            
REMARK 290   SMTRY2   2  0.000000 -1.000000  0.000000        0.00000            
REMARK 290   SMTRY3   2  0.000000  0.000000  1.000000       36.65000            
REMARK 290   SMTRY1   3 -1.000000  0.000000  0.000000        0.00000            
REMARK 290   SMTRY2   3  0.000000  1.000000  0.000000       55.45000            
REMARK 290   SMTRY3   3  0.000000  0.000000 -1.000000       36.65000            
REMARK 290   SMTRY1   4  1.000000  0.000000  0.000000       70.55000            
REMARK 290   SMTRY2   4  0.000000 -1.000000  0.000000       55.45000            
REMARK 290   SMTRY3   4  0.000000  0.000000 -1.000000        0.00000            
REMARK 290                                                                      
REMARK 290 REMARK: NULL                                                         
REMARK 300                                                                      
REMARK 300 BIOMOLECULE: 1                                                       
REMARK 300 SEE REMARK 350 FOR THE AUTHOR PROVIDED AND/OR PROGRAM                
REMARK 300 GENERATED ASSEMBLY INFORMATION FOR THE STRUCTURE IN                  
REMARK 300 THIS ENTRY. THE REMARK MAY ALSO PROVIDE INFORMATION ON               
REMARK 300 BURIED SURFACE AREA.                                                 
REMARK 350                                                                      
REMARK 350 COORDINATES FOR A COMPLETE MULTIMER REPRESENTING THE KNOWN           
REMARK 350 BIOLOGICALLY SIGNIFICANT OLIGOMERIZATION STATE OF THE                
REMARK 350 MOLECULE CAN BE GENERATED BY APPLYING BIOMT TRANSFORMATIONS          
REMARK 350 GIVEN BELOW.  BOTH NON-CRYSTALLOGRAPHIC AND                          
REMARK 350 CRYSTALLOGRAPHIC OPERATIONS ARE GIVEN.                               
REMARK 350                                                                      
REMARK 350 BIOMOLECULE: 1                                                       
REMARK 350 AUTHOR DETERMINED BIOLOGICAL UNIT: DIMERIC                           
REMARK 350 SOFTWARE DETERMINED QUATERNARY STRUCTURE: DIMERIC                    
REMARK 350 SOFTWARE USED: PISA                                                  
REMARK 350 TOTAL BURIED SURFACE AREA: 5880 ANGSTROM**2                          
REMARK 350 SURFACE AREA OF THE COMPLEX: 47380 ANGSTROM**2                       
REMARK 350 CHANGE IN SOLVENT FREE ENERGY: -30.0 KCAL/MOL                        
REMARK 350 APPLY THE FOLLOWING TO CHAINS: A, B                                  
REMARK 350   BIOMT1   1  1.000000  0.000000  0.000000        0.00000            
REMARK 350   BIOMT2   1  0.000000  1.000000  0.000000        0.00000            
REMARK 350   BIOMT3   1  0.000000  0.000000  1.000000        0.00000            
REMARK 465                                                                      
REMARK 465 MISSING RESIDUES                                                     
REMARK 465 THE FOLLOWING RESIDUES WERE NOT LOCATED IN THE                       
REMARK 465 EXPERIMENT. (M=MODEL NUMBER; RES=RESIDUE NAME; C=CHAIN               
REMARK 465 IDENTIFIER; SSSEQ=SEQUENCE NUMBER; I=INSERTION CODE.)                
REMARK 465                                                                      
REMARK 465   M RES C SSSEQI                                                     
REMARK 465     GLY A   544                                                      
REMARK 465     ASN A   545                                                      
REMARK 465     GLU A   546                                                      
REMARK 465     GLN A   547                                                      
REMARK 465     VAL A   548                                                      
REMARK 465     ASP A   549                                                      
REMARK 465     LYS A   550                                                      
REMARK 465     LEU A   551                                                      
REMARK 465     VAL A   552                                                      
REMARK 465     SER A   553                                                      
REMARK 465     ALA A   554                                                      
REMARK 465     GLY A   555                                                      
REMARK 465     ILE A   556                                                      
REMARK 465     ARG A   557                                                      
REMARK 465     LYS A   558                                                      
REMARK 465     VAL A   559                                                      
REMARK 465     LEU A   560                                                      
REMARK 465     PRO B     1                                                      
REMARK 465     ILE B     2                                                      
REMARK 465     TRP B    88                                                      
REMARK 465     GLU B    89                                                      
REMARK 465     VAL B    90                                                      
REMARK 465     ASP B   218                                                      
REMARK 465     LYS B   219                                                      
REMARK 465     LYS B   220                                                      
REMARK 465     HIS B   221                                                      
REMARK 465     GLN B   222                                                      
REMARK 465     LYS B   223                                                      
REMARK 465     GLU B   224                                                      
REMARK 465     PRO B   225                                                      
REMARK 465     PRO B   226                                                      
REMARK 465     PHE B   227                                                      
REMARK 465     LEU B   228                                                      
REMARK 465     TRP B   229                                                      
REMARK 465     MET B   230                                                      
REMARK 465     THR B   439                                                      
REMARK 465     PHE B   440                                                      
REMARK 500                                                                      
REMARK 500 GEOMETRY AND STEREOCHEMISTRY                                         
REMARK 500 SUBTOPIC: COVALENT BOND ANGLES                                       
REMARK 500                                                                      
REMARK 500 THE STEREOCHEMICAL PARAMETERS OF THE FOLLOWING RESIDUES              
REMARK 500 HAVE VALUES WHICH DEVIATE FROM EXPECTED VALUES BY MORE               
REMARK 500 THAN 6*RMSD (M=MODEL NUMBER; RES=RESIDUE NAME; C=CHAIN               
REMARK 500 IDENTIFIER; SSEQ=SEQUENCE NUMBER; I=INSERTION CODE).                 
REMARK 500                                                                      
REMARK 500 STANDARD TABLE:                                                      
REMARK 500 FORMAT: (10X,I3,1X,A3,1X,A1,I4,A1,3(1X,A4,2X),12X,F5.1)              
REMARK 500                                                                      
REMARK 500 EXPECTED VALUES PROTEIN: ENGH AND HUBER, 1999                        
REMARK 500 EXPECTED VALUES NUCLEIC ACID: CLOWNEY ET AL 1996                     
REMARK 500                                                                      
REMARK 500  M RES CSSEQI ATM1   ATM2   ATM3                                     
REMARK 500    PRO A 140   C   -  N   -  CA  ANGL. DEV. =  -9.4 DEGREES          
REMARK 500    LEU A 279   CA  -  CB  -  CG  ANGL. DEV. =  17.0 DEGREES          
REMARK 500    ARG A 461   NE  -  CZ  -  NH1 ANGL. DEV. =   3.3 DEGREES          
REMARK 500    VAL A 493   CB  -  CA  -  C   ANGL. DEV. = -13.5 DEGREES          
REMARK 500    ASP A 511   CB  -  CG  -  OD1 ANGL. DEV. =   5.4 DEGREES          
REMARK 500                                                                      
REMARK 500 REMARK: NULL                                                         
REMARK 500                                                                      
REMARK 500 GEOMETRY AND STEREOCHEMISTRY                                         
REMARK 500 SUBTOPIC: TORSION ANGLES                                             
REMARK 500                                                                      
REMARK 500 TORSION ANGLES OUTSIDE THE EXPECTED RAMACHANDRAN REGIONS:            
REMARK 500 (M=MODEL NUMBER; RES=RESIDUE NAME; C=CHAIN IDENTIFIER;               
REMARK 500 SSEQ=SEQUENCE NUMBER; I=INSERTION CODE).                             
REMARK 500                                                                      
REMARK 500 STANDARD TABLE:                                                      
REMARK 500 FORMAT:(10X,I3,1X,A3,1X,A1,I4,A1,4X,F7.2,3X,F7.2)                    
REMARK 500                                                                      
REMARK 500 EXPECTED VALUES: GJ KLEYWEGT AND TA JONES (1996). PHI/PSI-           
REMARK 500 CHOLOGY: RAMACHANDRAN REVISITED. STRUCTURE 4, 1395 - 1400            
REMARK 500                                                                      
REMARK 500  M RES CSSEQI        PSI       PHI                                   
REMARK 500    LYS A  13      152.39    -49.03                                   
REMARK 500    PRO A  14      113.12    -38.92                                   
REMARK 500    GLU A  40      -77.71    -66.53                                   
REMARK 500    ASN A  57      139.58   -177.11                                   
REMARK 500    ASP A  67       36.48     75.10                                   
REMARK 500    SER A  68      109.10   -165.19                                   
REMARK 500    THR A  69       35.57    -86.17                                   
REMARK 500    TRP A  88      -90.52    -60.53                                   
REMARK 500    GLN A  91       63.53     80.26                                   
REMARK 500    LEU A  92      -55.76    -28.76                                   
REMARK 500    PRO A  97      -37.65    -37.84                                   
REMARK 500    VAL A 111       47.24    -94.10                                   
REMARK 500    ARG A 125      -33.73    -39.66                                   
REMARK 500    PRO A 133     -157.88    -77.70                                   
REMARK 500    ILE A 135      -88.74    -38.71                                   
REMARK 500    ASN A 136       31.04    -78.78                                   
REMARK 500    GLU A 138      -92.81    -47.78                                   
REMARK 500    THR A 139      -77.53   -131.76                                   
REMARK 500    MET A 184     -123.16     68.18                                   
REMARK 500    LEU A 214       96.05    -68.25                                   
REMARK 500    HIS A 221       90.51   -165.53                                   
REMARK 500    MET A 230       83.37     34.63                                   
REMARK 500    PRO A 243      125.76    -39.71                                   
REMARK 500    ASP A 250      -72.26    -68.57                                   
REMARK 500    TYR A 271       70.68   -106.32                                   
REMARK 500    ARG A 284      125.11    -34.35                                   
REMARK 500    LYS A 311      -65.87    -93.66                                   
REMARK 500    GLU A 312      105.65    -52.24                                   
REMARK 500    PRO A 345      138.14    -36.99                                   
REMARK 500    MET A 357      100.79    -54.68                                   
REMARK 500    ARG A 358      -47.28    -15.09                                   
REMARK 500    ALA A 360      -77.03    -37.83                                   
REMARK 500    GLU A 413      125.22    -35.08                                   
REMARK 500    HIS A 539       18.55     58.43                                   
REMARK 500    ILE A 542      124.73    -24.63                                   
REMARK 500    LYS B  20       54.57   -141.97                                   
REMARK 500    GLU B  44       11.79    -62.64                                   
REMARK 500    ILE B  94      100.82     70.74                                   
REMARK 500    ASP B 121      136.24    -31.40                                   
REMARK 500    ASN B 136       23.57     49.40                                   
REMARK 500    ALA B 158      -73.44    -63.76                                   
REMARK 500    SER B 162      -75.89    -43.13                                   
REMARK 500    SER B 163      -39.09    -37.55                                   
REMARK 500    GLU B 169      -52.78    -26.85                                   
REMARK 500    ARG B 172      -77.53    -52.85                                   
REMARK 500    ASN B 175       57.36   -147.18                                   
REMARK 500    PRO B 176        7.28    -65.54                                   
REMARK 500    MET B 184     -140.46     53.94                                   
REMARK 500    ASP B 185        2.12    -57.33                                   
REMARK 500    TYR B 232      -20.85   -159.79                                   
REMARK 500    PRO B 236      158.08    -39.77                                   
REMARK 500    ASP B 237       23.38     38.40                                   
REMARK 500    SER B 268        1.83    -67.34                                   
REMARK 500    THR B 286       69.57    -66.81                                   
REMARK 500    LYS B 311        5.59    -67.00                                   
REMARK 500    PHE B 346       -0.61     87.59                                   
REMARK 500    LYS B 347       72.54   -119.02                                   
REMARK 500    HIS B 361      -11.52    -48.27                                   
REMARK 500    GLN B 407       39.56   -140.54                                   
REMARK 500                                                                      
REMARK 500 REMARK: NULL                                                         
REMARK 500                                                                      
REMARK 500 GEOMETRY AND STEREOCHEMISTRY                                         
REMARK 500 SUBTOPIC: PLANAR GROUPS                                              
REMARK 500                                                                      
REMARK 500 PLANAR GROUPS IN THE FOLLOWING RESIDUES HAVE A TOTAL                 
REMARK 500 RMS DISTANCE OF ALL ATOMS FROM THE BEST-FIT PLANE                    
REMARK 500 BY MORE THAN AN EXPECTED VALUE OF 6*RMSD, WITH AN                    
REMARK 500 RMSD 0.02 ANGSTROMS, OR AT LEAST ONE ATOM HAS                        
REMARK 500 AN RMSD GREATER THAN THIS VALUE                                      
REMARK 500 (M=MODEL NUMBER; RES=RESIDUE NAME; C=CHAIN IDENTIFIER;               
REMARK 500 SSEQ=SEQUENCE NUMBER; I=INSERTION CODE).                             
REMARK 500                                                                      
REMARK 500  M RES CSSEQI        RMS     TYPE                                    
REMARK 500    TYR A 271         0.07    SIDE_CHAIN                              
REMARK 500                                                                      
REMARK 500 REMARK: NULL                                                         
REMARK 525                                                                      
REMARK 525 SOLVENT                                                              
REMARK 525                                                                      
REMARK 525 THE SOLVENT MOLECULES HAVE CHAIN IDENTIFIERS THAT                    
REMARK 525 INDICATE THE POLYMER CHAIN WITH WHICH THEY ARE MOST                  
REMARK 525 CLOSELY ASSOCIATED. THE REMARK LISTS ALL THE SOLVENT                 
REMARK 525 MOLECULES WHICH ARE MORE THAN 5A AWAY FROM THE                       
REMARK 525 NEAREST POLYMER CHAIN (M = MODEL NUMBER;                             
REMARK 525 RES=RESIDUE NAME; C=CHAIN IDENTIFIER; SSEQ=SEQUENCE                  
REMARK 525 NUMBER; I=INSERTION CODE):                                           
REMARK 525                                                                      
REMARK 525  M RES CSSEQI                                                        
REMARK 525    HOH A1004        DISTANCE =  6.39 ANGSTROMS                       
REMARK 525    HOH A1009        DISTANCE =  5.97 ANGSTROMS                       
REMARK 525    HOH A1012        DISTANCE =  5.55 ANGSTROMS                       
REMARK 525    HOH A1015        DISTANCE =  6.76 ANGSTROMS                       
REMARK 525    HOH A1021        DISTANCE =  5.97 ANGSTROMS                       
REMARK 525    HOH A1039        DISTANCE =  8.07 ANGSTROMS                       
REMARK 525    HOH A1045        DISTANCE =  5.35 ANGSTROMS                       
REMARK 525    HOH A1049        DISTANCE =  6.22 ANGSTROMS                       
REMARK 525    HOH A1050        DISTANCE =  5.86 ANGSTROMS                       
REMARK 525    HOH A1067        DISTANCE =  7.68 ANGSTROMS                       
REMARK 525    HOH A1069        DISTANCE =  6.40 ANGSTROMS                       
REMARK 525    HOH A1071        DISTANCE =  5.03 ANGSTROMS                       
REMARK 525    HOH A1074        DISTANCE =  7.50 ANGSTROMS                       
REMARK 525    HOH A1081        DISTANCE =  6.47 ANGSTROMS                       
REMARK 525    HOH A1108        DISTANCE =  5.03 ANGSTROMS                       
REMARK 800                                                                      
REMARK 800 SITE                                                                 
REMARK 800 SITE_IDENTIFIER: AC1                                                 
REMARK 800 EVIDENCE_CODE: SOFTWARE                                              
REMARK 800 SITE_DESCRIPTION: BINDING SITE FOR RESIDUE U05 A 999                 
DBREF  1RTH A    1   560  UNP    P04585   POL_HV1H2      587   1146             
DBREF  1RTH B    1   440  UNP    P04585   POL_HV1H2      587   1026             
SEQRES   1 A  560  PRO ILE SER PRO ILE GLU THR VAL PRO VAL LYS LEU LYS          
SEQRES   2 A  560  PRO GLY MET ASP GLY PRO LYS VAL LYS GLN TRP PRO LEU          
SEQRES   3 A  560  THR GLU GLU LYS ILE LYS ALA LEU VAL GLU ILE CYS THR          
SEQRES   4 A  560  GLU MET GLU LYS GLU GLY LYS ILE SER LYS ILE GLY PRO          
SEQRES   5 A  560  GLU ASN PRO TYR ASN THR PRO VAL PHE ALA ILE LYS LYS          
SEQRES   6 A  560  LYS ASP SER THR LYS TRP ARG LYS LEU VAL ASP PHE ARG          
SEQRES   7 A  560  GLU LEU ASN LYS ARG THR GLN ASP PHE TRP GLU VAL GLN          
SEQRES   8 A  560  LEU GLY ILE PRO HIS PRO ALA GLY LEU LYS LYS LYS LYS          
SEQRES   9 A  560  SER VAL THR VAL LEU ASP VAL GLY ASP ALA TYR PHE SER          
SEQRES  10 A  560  VAL PRO LEU ASP GLU ASP PHE ARG LYS TYR THR ALA PHE          
SEQRES  11 A  560  THR ILE PRO SER ILE ASN ASN GLU THR PRO GLY ILE ARG          
SEQRES  12 A  560  TYR GLN TYR ASN VAL LEU PRO GLN GLY TRP LYS GLY SER          
SEQRES  13 A  560  PRO ALA ILE PHE GLN SER SER MET THR LYS ILE LEU GLU          
SEQRES  14 A  560  PRO PHE ARG LYS GLN ASN PRO ASP ILE VAL ILE TYR GLN          
SEQRES  15 A  560  TYR MET ASP ASP LEU TYR VAL GLY SER ASP LEU GLU ILE          
SEQRES  16 A  560  GLY GLN HIS ARG THR LYS ILE GLU GLU LEU ARG GLN HIS          
SEQRES  17 A  560  LEU LEU ARG TRP GLY LEU THR THR PRO ASP LYS LYS HIS          
SEQRES  18 A  560  GLN LYS GLU PRO PRO PHE LEU TRP MET GLY TYR GLU LEU          
SEQRES  19 A  560  HIS PRO ASP LYS TRP THR VAL GLN PRO ILE VAL LEU PRO          
SEQRES  20 A  560  GLU LYS ASP SER TRP THR VAL ASN ASP ILE GLN LYS LEU          
SEQRES  21 A  560  VAL GLY LYS LEU ASN TRP ALA SER GLN ILE TYR PRO GLY          
SEQRES  22 A  560  ILE LYS VAL ARG GLN LEU CSD LYS LEU LEU ARG GLY THR          
SEQRES  23 A  560  LYS ALA LEU THR GLU VAL ILE PRO LEU THR GLU GLU ALA          
SEQRES  24 A  560  GLU LEU GLU LEU ALA GLU ASN ARG GLU ILE LEU LYS GLU          
SEQRES  25 A  560  PRO VAL HIS GLY VAL TYR TYR ASP PRO SER LYS ASP LEU          
SEQRES  26 A  560  ILE ALA GLU ILE GLN LYS GLN GLY GLN GLY GLN TRP THR          
SEQRES  27 A  560  TYR GLN ILE TYR GLN GLU PRO PHE LYS ASN LEU LYS THR          
SEQRES  28 A  560  GLY LYS TYR ALA ARG MET ARG GLY ALA HIS THR ASN ASP          
SEQRES  29 A  560  VAL LYS GLN LEU THR GLU ALA VAL GLN LYS ILE THR THR          
SEQRES  30 A  560  GLU SER ILE VAL ILE TRP GLY LYS THR PRO LYS PHE LYS          
SEQRES  31 A  560  LEU PRO ILE GLN LYS GLU THR TRP GLU THR TRP TRP THR          
SEQRES  32 A  560  GLU TYR TRP GLN ALA THR TRP ILE PRO GLU TRP GLU PHE          
SEQRES  33 A  560  VAL ASN THR PRO PRO LEU VAL LYS LEU TRP TYR GLN LEU          
SEQRES  34 A  560  GLU LYS GLU PRO ILE VAL GLY ALA GLU THR PHE TYR VAL          
SEQRES  35 A  560  ASP GLY ALA ALA ASN ARG GLU THR LYS LEU GLY LYS ALA          
SEQRES  36 A  560  GLY TYR VAL THR ASN ARG GLY ARG GLN LYS VAL VAL THR          
SEQRES  37 A  560  LEU THR ASP THR THR ASN GLN LYS THR GLU LEU GLN ALA          
SEQRES  38 A  560  ILE TYR LEU ALA LEU GLN ASP SER GLY LEU GLU VAL ASN          
SEQRES  39 A  560  ILE VAL THR ASP SER GLN TYR ALA LEU GLY ILE ILE GLN          
SEQRES  40 A  560  ALA GLN PRO ASP GLN SER GLU SER GLU LEU VAL ASN GLN          
SEQRES  41 A  560  ILE ILE GLU GLN LEU ILE LYS LYS GLU LYS VAL TYR LEU          
SEQRES  42 A  560  ALA TRP VAL PRO ALA HIS LYS GLY ILE GLY GLY ASN GLU          
SEQRES  43 A  560  GLN VAL ASP LYS LEU VAL SER ALA GLY ILE ARG LYS VAL          
SEQRES  44 A  560  LEU                                                          
SEQRES   1 B  440  PRO ILE SER PRO ILE GLU THR VAL PRO VAL LYS LEU LYS          
SEQRES   2 B  440  PRO GLY MET ASP GLY PRO LYS VAL LYS GLN TRP PRO LEU          
SEQRES   3 B  440  THR GLU GLU LYS ILE LYS ALA LEU VAL GLU ILE CYS THR          
SEQRES   4 B  440  GLU MET GLU LYS GLU GLY LYS ILE SER LYS ILE GLY PRO          
SEQRES   5 B  440  GLU ASN PRO TYR ASN THR PRO VAL PHE ALA ILE LYS LYS          
SEQRES   6 B  440  LYS ASP SER THR LYS TRP ARG LYS LEU VAL ASP PHE ARG          
SEQRES   7 B  440  GLU LEU ASN LYS ARG THR GLN ASP PHE TRP GLU VAL GLN          
SEQRES   8 B  440  LEU GLY ILE PRO HIS PRO ALA GLY LEU LYS LYS LYS LYS          
SEQRES   9 B  440  SER VAL THR VAL LEU ASP VAL GLY ASP ALA TYR PHE SER          
SEQRES  10 B  440  VAL PRO LEU ASP GLU ASP PHE ARG LYS TYR THR ALA PHE          
SEQRES  11 B  440  THR ILE PRO SER ILE ASN ASN GLU THR PRO GLY ILE ARG          
SEQRES  12 B  440  TYR GLN TYR ASN VAL LEU PRO GLN GLY TRP LYS GLY SER          
SEQRES  13 B  440  PRO ALA ILE PHE GLN SER SER MET THR LYS ILE LEU GLU          
SEQRES  14 B  440  PRO PHE ARG LYS GLN ASN PRO ASP ILE VAL ILE TYR GLN          
SEQRES  15 B  440  TYR MET ASP ASP LEU TYR VAL GLY SER ASP LEU GLU ILE          
SEQRES  16 B  440  GLY GLN HIS ARG THR LYS ILE GLU GLU LEU ARG GLN HIS          
SEQRES  17 B  440  LEU LEU ARG TRP GLY LEU THR THR PRO ASP LYS LYS HIS          
SEQRES  18 B  440  GLN LYS GLU PRO PRO PHE LEU TRP MET GLY TYR GLU LEU          
SEQRES  19 B  440  HIS PRO ASP LYS TRP THR VAL GLN PRO ILE VAL LEU PRO          
SEQRES  20 B  440  GLU LYS ASP SER TRP THR VAL ASN ASP ILE GLN LYS LEU          
SEQRES  21 B  440  VAL GLY LYS LEU ASN TRP ALA SER GLN ILE TYR PRO GLY          
SEQRES  22 B  440  ILE LYS VAL ARG GLN LEU CYS LYS LEU LEU ARG GLY THR          
SEQRES  23 B  440  LYS ALA LEU THR GLU VAL ILE PRO LEU THR GLU GLU ALA          
SEQRES  24 B  440  GLU LEU GLU LEU ALA GLU ASN ARG GLU ILE LEU LYS GLU          
SEQRES  25 B  440  PRO VAL HIS GLY VAL TYR TYR ASP PRO SER LYS ASP LEU          
SEQRES  26 B  440  ILE ALA GLU ILE GLN LYS GLN GLY GLN GLY GLN TRP THR          
SEQRES  27 B  440  TYR GLN ILE TYR GLN GLU PRO PHE LYS ASN LEU LYS THR          
SEQRES  28 B  440  GLY LYS TYR ALA ARG MET ARG GLY ALA HIS THR ASN ASP          
SEQRES  29 B  440  VAL LYS GLN LEU THR GLU ALA VAL GLN LYS ILE THR THR          
SEQRES  30 B  440  GLU SER ILE VAL ILE TRP GLY LYS THR PRO LYS PHE LYS          
SEQRES  31 B  440  LEU PRO ILE GLN LYS GLU THR TRP GLU THR TRP TRP THR          
SEQRES  32 B  440  GLU TYR TRP GLN ALA THR TRP ILE PRO GLU TRP GLU PHE          
SEQRES  33 B  440  VAL ASN THR PRO PRO LEU VAL LYS LEU TRP TYR GLN LEU          
SEQRES  34 B  440  GLU LYS GLU PRO ILE VAL GLY ALA GLU THR PHE                  
MODRES 1RTH CSD A  280  CYS  3-SULFINOALANINE                                   
HET    CSD  A 280       8                                                       
HET    U05  A 999      22                                                       
HETNAM     CSD 3-SULFINOALANINE                                                 
HETNAM     U05 6,11-DIHYDRO-11-ETHYL-6-METHYL-9-NITRO-5H-PYRIDO[2,3-            
HETNAM   2 U05  B][1,5]BENZODIAZEPIN-5-ONE                                      
HETSYN     CSD S-CYSTEINESULFINIC ACID; S-SULFINOCYSTEINE                       
HETSYN     U05 1051U91                                                          
FORMUL   1  CSD    C3 H7 N O4 S                                                 
FORMUL   3  U05    C15 H14 N4 O3                                                
FORMUL   4  HOH   *237(H2 O)                                                    
HELIX    1   1 VAL A  261  VAL A  261  1                                   1
HELIX    2   2 ARG A  277  LEU A  283  1                                   7
LINK         C   LEU A 279                 N   CSD A 280     1555   1555  1.34  
LINK         C   CSD A 280                 N   LYS A 281     1555   1555  1.34  
CISPEP   1 PRO A  225    PRO A  226          0        -0.19                     
CISPEP   2 PRO A  420    PRO A  421          0        -0.48                     
SITE     1 AC1 10 PRO A  95  LEU A 100  LYS A 101  VAL A 179                    
SITE     2 AC1 10 TYR A 181  TYR A 188  PHE A 227  TYR A 318                    
SITE     3 AC1 10 HOH A1048  GLU B 138                                          
CRYST1  141.100  110.900   73.300  90.00  90.00  90.00 P 21 21 21    4          
ORIGX1      1.000000  0.000000  0.000000        0.00000                         
ORIGX2      0.000000  1.000000  0.000000        0.00000                         
ORIGX3      0.000000  0.000000  1.000000        0.00000                         
SCALE1      0.007087  0.000000  0.000000        0.00000                         
SCALE2      0.000000  0.009017  0.000000        0.00000                         
SCALE3      0.000000  0.000000  0.013643        0.00000                         
ATOM      1  N   VAL A 261       2.116  -5.216  33.219  1.00 55.06           N
ATOM      2  CA  VAL A 261       2.878  -5.193  31.963  1.00 55.58           C
ATOM      3  C   VAL A 261       3.529  -6.575  31.712  1.00 53.90           C
ATOM      4  O   VAL A 261       3.684  -7.026  30.560  1.00 48.49           O
ATOM      5  CB  VAL A 261       3.929  -4.026  31.928  1.00 58.64           C
ATOM      6  CG1 VAL A 261       4.260  -3.649  30.488  1.00 54.47           C
ATOM      7  CG2 VAL A 261       3.392  -2.799  32.644  1.00 52.66           C
TER       8      VAL A 261
ATOM      9  N   VAL A 276       1.642  -1.904  25.096  1.00 58.98           N
ATOM     10  CA  VAL A 276       1.965  -1.435  26.447  1.00 66.35           C
ATOM     11  C   VAL A 276       2.805  -0.135  26.532  1.00 70.17           C
ATOM     12  O   VAL A 276       3.168   0.304  27.635  1.00 67.99           O
ATOM     13  CB  VAL A 276       2.632  -2.555  27.304  1.00 63.19           C
ATOM     14  CG1 VAL A 276       1.623  -3.678  27.590  1.00 65.02           C
ATOM     15  CG2 VAL A 276       3.860  -3.086  26.612  1.00 56.26           C
ATOM     16  N   ARG A 277       3.034   0.517  25.388  1.00 74.25           N
ATOM     17  CA  ARG A 277       3.820   1.747  25.344  1.00 77.00           C
ATOM     18  C   ARG A 277       3.403   2.788  26.424  1.00 78.41           C
ATOM     19  O   ARG A 277       4.249   3.207  27.236  1.00 82.92           O
ATOM     20  CB  ARG A 277       3.785   2.331  23.926  1.00 81.08           C
ATOM     21  CG  ARG A 277       4.934   3.278  23.574  1.00 97.58           C
ATOM     22  CD  ARG A 277       4.761   3.853  22.146  1.00116.43           C
ATOM     23  NE  ARG A 277       4.716   5.326  22.112  1.00133.22           N
ATOM     24  CZ  ARG A 277       3.679   6.060  21.685  1.00141.32           C
ATOM     25  NH1 ARG A 277       2.569   5.478  21.244  1.00144.50           N
ATOM     26  NH2 ARG A 277       3.743   7.393  21.702  1.00143.50           N
ATOM     27  N   GLN A 278       2.107   3.123  26.516  1.00 75.10           N
ATOM     28  CA  GLN A 278       1.626   4.126  27.500  1.00 73.89           C
ATOM     29  C   GLN A 278       1.599   3.655  28.938  1.00 73.28           C
ATOM     30  O   GLN A 278       1.837   4.429  29.875  1.00 75.69           O
ATOM     31  CB  GLN A 278       0.251   4.688  27.125  1.00 71.68           C
ATOM     32  CG  GLN A 278       0.280   6.120  26.596  1.00 77.05           C
ATOM     33  CD  GLN A 278       0.963   6.240  25.234  1.00 81.98           C
ATOM     34  OE1 GLN A 278       0.494   5.702  24.236  1.00 78.94           O
ATOM     35  NE2 GLN A 278       2.088   6.934  25.198  1.00 90.36           N
ATOM     36  N   LEU A 279       1.296   2.378  29.098  1.00 71.74           N
ATOM     37  CA  LEU A 279       1.240   1.739  30.406  1.00 69.80           C
ATOM     38  C   LEU A 279       2.690   1.724  30.983  1.00 64.60           C
ATOM     39  O   LEU A 279       2.891   1.888  32.201  1.00 60.17           O
ATOM     40  CB  LEU A 279       0.631   0.318  30.221  1.00 76.19           C
ATOM     41  CG  LEU A 279      -0.553  -0.420  30.926  1.00 75.40           C
ATOM     42  CD1 LEU A 279      -1.538   0.505  31.594  1.00 71.49           C
ATOM     43  CD2 LEU A 279      -1.298  -1.361  29.924  1.00 70.38           C
ATOM     52  N   LYS A 281       4.994   4.011  30.338  1.00 53.24           N
ATOM     53  CA  LYS A 281       5.252   5.387  30.748  1.00 50.70           C
ATOM     54  C   LYS A 281       4.913   5.675  32.220  1.00 46.74           C
ATOM     55  O   LYS A 281       5.695   6.310  32.924  1.00 48.33           O
ATOM     56  CB  LYS A 281       4.544   6.375  29.816  1.00 55.33           C
ATOM     57  CG  LYS A 281       5.249   6.576  28.470  1.00 57.25           C
ATOM     58  CD  LYS A 281       4.745   7.837  27.741  1.00 62.08           C
ATOM     59  CE  LYS A 281       5.560   8.156  26.463  1.00 65.83           C
ATOM     60  NZ  LYS A 281       5.549   7.034  25.452  1.00 61.30           N
ATOM     61  N   LEU A 282       3.812   5.132  32.722  1.00 42.89           N
ATOM     62  CA  LEU A 282       3.449   5.365  34.122  1.00 46.83           C
ATOM     63  C   LEU A 282       4.574   5.018  35.121  1.00 51.89           C
ATOM     64  O   LEU A 282       4.493   5.327  36.317  1.00 51.65           O
ATOM     65  CB  LEU A 282       2.151   4.607  34.494  1.00 45.72           C
ATOM     66  CG  LEU A 282       0.784   5.071  33.946  1.00 46.76           C
ATOM     67  CD1 LEU A 282       0.650   6.568  34.167  1.00 56.33           C
ATOM     68  CD2 LEU A 282       0.617   4.801  32.453  1.00 43.62           C
ATOM     69  N   LEU A 283       5.620   4.363  34.628  1.00 59.06           N
ATOM     70  CA  LEU A 283       6.756   3.945  35.461  1.00 59.92           C
ATOM     71  C   LEU A 283       7.862   4.987  35.703  1.00 53.95           C
ATOM     72  O   LEU A 283       8.457   5.032  36.794  1.00 44.71           O
ATOM     73  CB  LEU A 283       7.376   2.696  34.847  1.00 58.81           C
ATOM     74  CG  LEU A 283       6.819   1.356  35.277  1.00 53.75           C
ATOM     75  CD1 LEU A 283       5.725   1.548  36.296  1.00 46.99           C
ATOM     76  CD2 LEU A 283       6.365   0.636  34.049  1.00 56.28           C
ATOM     77  N   ARG A 284       8.183   5.732  34.642  1.00 46.14           N
ATOM     78  CA  ARG A 284       9.181   6.787  34.664  1.00 44.35           C
ATOM     79  C   ARG A 284       9.216   7.520  36.003  1.00 44.57           C
ATOM     80  O   ARG A 284       8.182   7.982  36.493  1.00 47.57           O
ATOM     81  CB  ARG A 284       8.862   7.780  33.558  1.00 46.04           C
ATOM     82  CG  ARG A 284       8.891   7.168  32.148  1.00 49.77           C
ATOM     83  CD  ARG A 284       8.221   8.061  31.102  1.00 53.29           C
ATOM     84  NE  ARG A 284       8.573   7.683  29.728  1.00 61.46           N
ATOM     85  CZ  ARG A 284       8.455   8.492  28.670  1.00 65.17           C
ATOM     86  NH1 ARG A 284       7.978   9.719  28.829  1.00 71.41           N
ATOM     87  NH2 ARG A 284       8.874   8.111  27.464  1.00 60.66           N
CONECT   38   37   39   44
CONECT   48   45   49   52
CONECT   45   44   46   48
CONECT   46   45   47
CONECT   44   38   45
CONECT   49   48
CONECT   50   47
CONECT   51   47
CONECT   47   46   50   51
CONECT   52   48   53
END
