# Supplementary material for: Scaffold repositioning of spiro-acridine derivatives as fungi chitinase inhibitor by target fishing and in vitro studies
Source: Sci Rep. 2023 May 5;13:7320. doi: 10.1038/s41598-023-33279-9 (PMC10163251; doi:10.1038/s41598-023-33279-9)
Supplement: Supplementary file 2 — Supplementary Information 2. [file 41598_2023_33279_MOESM2_ESM.zip › PDBQT_TARGETS_ALL/1t7d_DAL.pdb]

HEADER    HYDROLASE/ANTIBIOTIC                    09-MAY-04   1T7D              
TITLE     CRYSTAL STRUCTURE OF ESCHERICHIA COLI TYPE I SIGNAL PEPTIDASE IN      
TITLE    2 COMPLEX WITH A LIPOPEPTIDE INHIBITOR                                 
COMPND    MOL_ID: 1;                                                            
COMPND   2 MOLECULE: SIGNAL PEPTIDASE I;                                        
COMPND   3 CHAIN: A, B;                                                         
COMPND   4 FRAGMENT: RESIDUES 76-324;                                           
COMPND   5 SYNONYM: SPASE I, LEADER PEPTIDASE I;                                
COMPND   6 EC: 3.4.21.89;                                                       
COMPND   7 ENGINEERED: YES;                                                     
COMPND   8 MOL_ID: 2;                                                           
COMPND   9 MOLECULE: ARYLOMYCIN A2;                                             
COMPND  10 CHAIN: C, D                                                          
SOURCE    MOL_ID: 1;                                                            
SOURCE   2 ORGANISM_SCIENTIFIC: ESCHERICHIA COLI;                               
SOURCE   3 ORGANISM_TAXID: 562;                                                 
SOURCE   4 GENE: LEPB;                                                          
SOURCE   5 EXPRESSION_SYSTEM: ESCHERICHIA COLI BL21(DE3);                       
SOURCE   6 EXPRESSION_SYSTEM_TAXID: 469008;                                     
SOURCE   7 EXPRESSION_SYSTEM_STRAIN: BL21(DE3);                                 
SOURCE   8 EXPRESSION_SYSTEM_VECTOR_TYPE: PLASMID;                              
SOURCE   9 EXPRESSION_SYSTEM_PLASMID: PET3D;                                    
SOURCE  10 MOL_ID: 2;                                                           
SOURCE  11 ORGANISM_SCIENTIFIC: STREPTOMYCES TU;                                
SOURCE  12 ORGANISM_TAXID: 1931                                                 
KEYWDS    SIGNAL PEPTIDASE, SER/LYS DYAD, HYDROLASE, LIPOPEPTIDE, ANTIBIOTIC,   
KEYWDS   2 BIARYL BRIDGE, HYDROLASE-ANTIBIOTIC COMPLEX                          
EXPDTA    X-RAY DIFFRACTION                                                     
AUTHOR    M.PAETZEL,J.J.GOODALL,M.KANIA,R.E.DALBEY,M.G.P.PAGE                   
REVDAT   4   27-JUL-11 1T7D    1       DBREF  REMARK                            
REVDAT   3   13-JUL-11 1T7D    1       VERSN                                    
REVDAT   2   24-FEB-09 1T7D    1       VERSN                                    
REVDAT   1   13-JUL-04 1T7D    0                                                
JRNL        AUTH   M.PAETZEL,J.J.GOODALL,M.KANIA,R.E.DALBEY,M.G.P.PAGE          
JRNL        TITL   CRYSTALLOGRAPHIC AND BIOPHYSICAL ANALYSIS OF A BACTERIAL     
JRNL        TITL 2 SIGNAL PEPTIDASE IN COMPLEX WITH A LIPOPEPTIDE BASED         
JRNL        TITL 3 INHIBITOR.                                                   
JRNL        REF    J.BIOL.CHEM.                  V. 279 30781 2004              
JRNL        REFN                   ISSN 0021-9258                               
JRNL        PMID   15136583                                                     
JRNL        DOI    10.1074/JBC.M401686200                                       
REMARK   1                                                                      
REMARK   1 REFERENCE 1                                                          
REMARK   1  AUTH   M.PAETZEL,R.E.DALBEY,N.C.STRYNADKA                           
REMARK   1  TITL   CRYSTAL STRUCTURE OF A BACTERIAL SIGNAL PEPTIDASE APOENZYME: 
REMARK   1  TITL 2 IMPLICATIONS FOR SIGNAL PEPTIDE BINDING AND THE SER-LYS DYAD 
REMARK   1  TITL 3 MECHANISM                                                    
REMARK   1  REF    J.BIOL.CHEM.                  V. 277  9512 2002              
REMARK   1  REFN                   ISSN 0021-9258                               
REMARK   1  DOI    10.1074/JBC.M110983200                                       
REMARK   1 REFERENCE 2                                                          
REMARK   1  AUTH   M.PAETZEL,R.E.DALBEY,N.C.STRYNADKA                           
REMARK   1  TITL   CRYSTAL STRUCTURE OF A BACTERIAL SIGNAL PEPTIDASE IN COMPLEX 
REMARK   1  TITL 2 WITH A BETA-LACTAM INHIBITOR.                                
REMARK   1  REF    NATURE                        V. 396   186 1998              
REMARK   1  REFN                   ISSN 0028-0836                               
REMARK   1  DOI    10.1038/25403                                                
REMARK   2                                                                      
REMARK   2 RESOLUTION.    2.47 ANGSTROMS.                                       
REMARK   3                                                                      
REMARK   3 REFINEMENT.                                                          
REMARK   3   PROGRAM     : CNS 1.1                                              
REMARK   3   AUTHORS     : BRUNGER,ADAMS,CLORE,DELANO,GROS,GROSSE-              
REMARK   3               : KUNSTLEVE,JIANG,KUSZEWSKI,NILGES,PANNU,              
REMARK   3               : READ,RICE,SIMONSON,WARREN                            
REMARK   3                                                                      
REMARK   3  REFINEMENT TARGET : ENGH & HUBER                                    
REMARK   3                                                                      
REMARK   3  DATA USED IN REFINEMENT.                                            
REMARK   3   RESOLUTION RANGE HIGH (ANGSTROMS) : 2.47                           
REMARK   3   RESOLUTION RANGE LOW  (ANGSTROMS) : 29.54                          
REMARK   3   DATA CUTOFF            (SIGMA(F)) : 0.000                          
REMARK   3   DATA CUTOFF HIGH         (ABS(F)) : 2098721.280                    
REMARK   3   DATA CUTOFF LOW          (ABS(F)) : 0.0000                         
REMARK   3   COMPLETENESS (WORKING+TEST)   (%) : 90.6                           
REMARK   3   NUMBER OF REFLECTIONS             : 21584                          
REMARK   3                                                                      
REMARK   3  FIT TO DATA USED IN REFINEMENT.                                     
REMARK   3   CROSS-VALIDATION METHOD          : THROUGHOUT                      
REMARK   3   FREE R VALUE TEST SET SELECTION  : RANDOM                          
REMARK   3   R VALUE            (WORKING SET) : 0.230                           
REMARK   3   FREE R VALUE                     : 0.283                           
REMARK   3   FREE R VALUE TEST SET SIZE   (%) : 9.900                           
REMARK   3   FREE R VALUE TEST SET COUNT      : 2142                            
REMARK   3   ESTIMATED ERROR OF FREE R VALUE  : 0.006                           
REMARK   3                                                                      
REMARK   3  FIT IN THE HIGHEST RESOLUTION BIN.                                  
REMARK   3   TOTAL NUMBER OF BINS USED           : 6                            
REMARK   3   BIN RESOLUTION RANGE HIGH       (A) : 2.47                         
REMARK   3   BIN RESOLUTION RANGE LOW        (A) : 2.62                         
REMARK   3   BIN COMPLETENESS (WORKING+TEST) (%) : 85.40                        
REMARK   3   REFLECTIONS IN BIN    (WORKING SET) : 2952                         
REMARK   3   BIN R VALUE           (WORKING SET) : 0.3110                       
REMARK   3   BIN FREE R VALUE                    : 0.3730                       
REMARK   3   BIN FREE R VALUE TEST SET SIZE  (%) : 10.20                        
REMARK   3   BIN FREE R VALUE TEST SET COUNT     : 334                          
REMARK   3   ESTIMATED ERROR OF BIN FREE R VALUE : 0.020                        
REMARK   3                                                                      
REMARK   3  NUMBER OF NON-HYDROGEN ATOMS USED IN REFINEMENT.                    
REMARK   3   PROTEIN ATOMS            : 3495                                    
REMARK   3   NUCLEIC ACID ATOMS       : 0                                       
REMARK   3   HETEROGEN ATOMS          : 6                                       
REMARK   3   SOLVENT ATOMS            : 265                                     
REMARK   3                                                                      
REMARK   3  B VALUES.                                                           
REMARK   3   FROM WILSON PLOT           (A**2) : 45.30                          
REMARK   3   MEAN B VALUE      (OVERALL, A**2) : 49.50                          
REMARK   3   OVERALL ANISOTROPIC B VALUE.                                       
REMARK   3    B11 (A**2) : 6.48000                                              
REMARK   3    B22 (A**2) : 6.48000                                              
REMARK   3    B33 (A**2) : -12.95000                                            
REMARK   3    B12 (A**2) : 0.00000                                              
REMARK   3    B13 (A**2) : 0.00000                                              
REMARK   3    B23 (A**2) : 0.00000                                              
REMARK   3                                                                      
REMARK   3  ESTIMATED COORDINATE ERROR.                                         
REMARK   3   ESD FROM LUZZATI PLOT        (A) : 0.35                            
REMARK   3   ESD FROM SIGMAA              (A) : 0.38                            
REMARK   3   LOW RESOLUTION CUTOFF        (A) : 5.00                            
REMARK   3                                                                      
REMARK   3  CROSS-VALIDATED ESTIMATED COORDINATE ERROR.                         
REMARK   3   ESD FROM C-V LUZZATI PLOT    (A) : 0.46                            
REMARK   3   ESD FROM C-V SIGMAA          (A) : 0.49                            
REMARK   3                                                                      
REMARK   3  RMS DEVIATIONS FROM IDEAL VALUES.                                   
REMARK   3   BOND LENGTHS                 (A) : 0.007                           
REMARK   3   BOND ANGLES            (DEGREES) : 1.40                            
REMARK   3   DIHEDRAL ANGLES        (DEGREES) : 26.20                           
REMARK   3   IMPROPER ANGLES        (DEGREES) : 0.96                            
REMARK   3                                                                      
REMARK   3  ISOTROPIC THERMAL MODEL : RESTRAINED                                
REMARK   3                                                                      
REMARK   3  ISOTROPIC THERMAL FACTOR RESTRAINTS.    RMS    SIGMA                
REMARK   3   MAIN-CHAIN BOND              (A**2) : 1.710 ; 1.500                
REMARK   3   MAIN-CHAIN ANGLE             (A**2) : 3.040 ; 2.000                
REMARK   3   SIDE-CHAIN BOND              (A**2) : 2.060 ; 2.000                
REMARK   3   SIDE-CHAIN ANGLE             (A**2) : 3.150 ; 2.500                
REMARK   3                                                                      
REMARK   3  BULK SOLVENT MODELING.                                              
REMARK   3   METHOD USED : FLAT MODEL                                           
REMARK   3   KSOL        : 0.33                                                 
REMARK   3   BSOL        : 49.11                                                
REMARK   3                                                                      
REMARK   3  NCS MODEL : NULL                                                    
REMARK   3                                                                      
REMARK   3  NCS RESTRAINTS.                         RMS   SIGMA/WEIGHT          
REMARK   3   GROUP  1  POSITIONAL            (A) : NULL  ; NULL                 
REMARK   3   GROUP  1  B-FACTOR           (A**2) : NULL  ; NULL                 
REMARK   3                                                                      
REMARK   3  PARAMETER FILE  1  : PROTEIN_REP.PARAM                              
REMARK   3  PARAMETER FILE  2  : WATER_REP.PARAM                                
REMARK   3  PARAMETER FILE  3  : ION.PARAM                                      
REMARK   3  PARAMETER FILE  4  : DRGCNS.PAR                                     
REMARK   3  PARAMETER FILE  5  : NULL                                           
REMARK   3  TOPOLOGY FILE  1   : PROTEIN.TOP                                    
REMARK   3  TOPOLOGY FILE  2   : WATER.TOP                                      
REMARK   3  TOPOLOGY FILE  3   : ION.TOP                                        
REMARK   3  TOPOLOGY FILE  4   : DRGCNS.TOP                                     
REMARK   3  TOPOLOGY FILE  5   : NULL                                           
REMARK   3                                                                      
REMARK   3  OTHER REFINEMENT REMARKS: NULL                                      
REMARK   4                                                                      
REMARK   4 1T7D COMPLIES WITH FORMAT V. 3.15, 01-DEC-08                         
REMARK 100                                                                      
REMARK 100 THIS ENTRY HAS BEEN PROCESSED BY RCSB ON 07-JUN-04.                  
REMARK 100 THE RCSB ID CODE IS RCSB022404.                                      
REMARK 200                                                                      
REMARK 200 EXPERIMENTAL DETAILS                                                 
REMARK 200  EXPERIMENT TYPE                : X-RAY DIFFRACTION                  
REMARK 200  DATE OF DATA COLLECTION        : 05-MAY-03                          
REMARK 200  TEMPERATURE           (KELVIN) : 100                                
REMARK 200  PH                             : 6.0                                
REMARK 200  NUMBER OF CRYSTALS USED        : 1                                  
REMARK 200                                                                      
REMARK 200  SYNCHROTRON              (Y/N) : Y                                  
REMARK 200  RADIATION SOURCE               : NSLS                               
REMARK 200  BEAMLINE                       : X8C                                
REMARK 200  X-RAY GENERATOR MODEL          : NULL                               
REMARK 200  MONOCHROMATIC OR LAUE    (M/L) : M                                  
REMARK 200  WAVELENGTH OR RANGE        (A) : 1.0                                
REMARK 200  MONOCHROMATOR                  : GRAPHITE                           
REMARK 200  OPTICS                         : NULL                               
REMARK 200                                                                      
REMARK 200  DETECTOR TYPE                  : CCD                                
REMARK 200  DETECTOR MANUFACTURER          : ADSC QUANTUM 4                     
REMARK 200  INTENSITY-INTEGRATION SOFTWARE : DENZO                              
REMARK 200  DATA SCALING SOFTWARE          : SCALEPACK                          
REMARK 200                                                                      
REMARK 200  NUMBER OF UNIQUE REFLECTIONS   : 21589                              
REMARK 200  RESOLUTION RANGE HIGH      (A) : 2.470                              
REMARK 200  RESOLUTION RANGE LOW       (A) : 40.000                             
REMARK 200  REJECTION CRITERIA  (SIGMA(I)) : NULL                               
REMARK 200                                                                      
REMARK 200 OVERALL.                                                             
REMARK 200  COMPLETENESS FOR RANGE     (%) : 90.9                               
REMARK 200  DATA REDUNDANCY                : NULL                               
REMARK 200  R MERGE                    (I) : 0.07700                            
REMARK 200  R SYM                      (I) : NULL                               
REMARK 200  <I/SIGMA(I)> FOR THE DATA SET  : 19.4000                            
REMARK 200                                                                      
REMARK 200 IN THE HIGHEST RESOLUTION SHELL.                                     
REMARK 200  HIGHEST RESOLUTION SHELL, RANGE HIGH (A) : 2.47                     
REMARK 200  HIGHEST RESOLUTION SHELL, RANGE LOW  (A) : 2.56                     
REMARK 200  COMPLETENESS FOR SHELL     (%) : 86.4                               
REMARK 200  DATA REDUNDANCY IN SHELL       : NULL                               
REMARK 200  R MERGE FOR SHELL          (I) : 0.18300                            
REMARK 200  R SYM FOR SHELL            (I) : NULL                               
REMARK 200  <I/SIGMA(I)> FOR SHELL         : 8.000                              
REMARK 200                                                                      
REMARK 200 DIFFRACTION PROTOCOL: SINGLE WAVELENGTH                              
REMARK 200 METHOD USED TO DETERMINE THE STRUCTURE: MOLECULAR REPLACEMENT        
REMARK 200 SOFTWARE USED: AMORE                                                 
REMARK 200 STARTING MODEL: PDB ENTRY 1B12                                       
REMARK 200                                                                      
REMARK 200 REMARK: NULL                                                         
REMARK 280                                                                      
REMARK 280 CRYSTAL                                                              
REMARK 280 SOLVENT CONTENT, VS   (%): 56.00                                     
REMARK 280 MATTHEWS COEFFICIENT, VM (ANGSTROMS**3/DA): 2.80                     
REMARK 280                                                                      
REMARK 280 CRYSTALLIZATION CONDITIONS: 0.5% TRITON X-100, 15% PEG 4000, 20%     
REMARK 280  PROPANOL, 0.1 M SODIUM CITRATE, PH 6.0, VAPOR DIFFUSION, SITTING    
REMARK 280  DROP, TEMPERATURE 298K                                              
REMARK 290                                                                      
REMARK 290 CRYSTALLOGRAPHIC SYMMETRY                                            
REMARK 290 SYMMETRY OPERATORS FOR SPACE GROUP: P 43 21 2                        
REMARK 290                                                                      
REMARK 290      SYMOP   SYMMETRY                                                
REMARK 290     NNNMMM   OPERATOR                                                
REMARK 290       1555   X,Y,Z                                                   
REMARK 290       2555   -X,-Y,Z+1/2                                             
REMARK 290       3555   -Y+1/2,X+1/2,Z+3/4                                      
REMARK 290       4555   Y+1/2,-X+1/2,Z+1/4                                      
REMARK 290       5555   -X+1/2,Y+1/2,-Z+3/4                                     
REMARK 290       6555   X+1/2,-Y+1/2,-Z+1/4                                     
REMARK 290       7555   Y,X,-Z                                                  
REMARK 290       8555   -Y,-X,-Z+1/2                                            
REMARK 290                                                                      
REMARK 290     WHERE NNN -> OPERATOR NUMBER                                     
REMARK 290           MMM -> TRANSLATION VECTOR                                  
REMARK 290                                                                      
REMARK 290 CRYSTALLOGRAPHIC SYMMETRY TRANSFORMATIONS                            
REMARK 290 THE FOLLOWING TRANSFORMATIONS OPERATE ON THE ATOM/HETATM             
REMARK 290 RECORDS IN THIS ENTRY TO PRODUCE CRYSTALLOGRAPHICALLY                
REMARK 290 RELATED MOLECULES.                                                   
REMARK 290   SMTRY1   1  1.000000  0.000000  0.000000        0.00000            
REMARK 290   SMTRY2   1  0.000000  1.000000  0.000000        0.00000            
REMARK 290   SMTRY3   1  0.000000  0.000000  1.000000        0.00000            
REMARK 290   SMTRY1   2 -1.000000  0.000000  0.000000        0.00000            
REMARK 290   SMTRY2   2  0.000000 -1.000000  0.000000        0.00000            
REMARK 290   SMTRY3   2  0.000000  0.000000  1.000000      129.23300            
REMARK 290   SMTRY1   3  0.000000 -1.000000  0.000000       34.80450            
REMARK 290   SMTRY2   3  1.000000  0.000000  0.000000       34.80450            
REMARK 290   SMTRY3   3  0.000000  0.000000  1.000000      193.84950            
REMARK 290   SMTRY1   4  0.000000  1.000000  0.000000       34.80450            
REMARK 290   SMTRY2   4 -1.000000  0.000000  0.000000       34.80450            
REMARK 290   SMTRY3   4  0.000000  0.000000  1.000000       64.61650            
REMARK 290   SMTRY1   5 -1.000000  0.000000  0.000000       34.80450            
REMARK 290   SMTRY2   5  0.000000  1.000000  0.000000       34.80450            
REMARK 290   SMTRY3   5  0.000000  0.000000 -1.000000      193.84950            
REMARK 290   SMTRY1   6  1.000000  0.000000  0.000000       34.80450            
REMARK 290   SMTRY2   6  0.000000 -1.000000  0.000000       34.80450            
REMARK 290   SMTRY3   6  0.000000  0.000000 -1.000000       64.61650            
REMARK 290   SMTRY1   7  0.000000  1.000000  0.000000        0.00000            
REMARK 290   SMTRY2   7  1.000000  0.000000  0.000000        0.00000            
REMARK 290   SMTRY3   7  0.000000  0.000000 -1.000000        0.00000            
REMARK 290   SMTRY1   8  0.000000 -1.000000  0.000000        0.00000            
REMARK 290   SMTRY2   8 -1.000000  0.000000  0.000000        0.00000            
REMARK 290   SMTRY3   8  0.000000  0.000000 -1.000000      129.23300            
REMARK 290                                                                      
REMARK 290 REMARK: NULL                                                         
REMARK 300                                                                      
REMARK 300 BIOMOLECULE: 1, 2                                                    
REMARK 300 SEE REMARK 350 FOR THE AUTHOR PROVIDED AND/OR PROGRAM                
REMARK 300 GENERATED ASSEMBLY INFORMATION FOR THE STRUCTURE IN                  
REMARK 300 THIS ENTRY. THE REMARK MAY ALSO PROVIDE INFORMATION ON               
REMARK 300 BURIED SURFACE AREA.                                                 
REMARK 300 REMARK: THE BIOLOGICAL ASSEMBLY IS A MONOMER                         
REMARK 350                                                                      
REMARK 350 COORDINATES FOR A COMPLETE MULTIMER REPRESENTING THE KNOWN           
REMARK 350 BIOLOGICALLY SIGNIFICANT OLIGOMERIZATION STATE OF THE                
REMARK 350 MOLECULE CAN BE GENERATED BY APPLYING BIOMT TRANSFORMATIONS          
REMARK 350 GIVEN BELOW.  BOTH NON-CRYSTALLOGRAPHIC AND                          
REMARK 350 CRYSTALLOGRAPHIC OPERATIONS ARE GIVEN.                               
REMARK 350                                                                      
REMARK 350 BIOMOLECULE: 1                                                       
REMARK 350 SOFTWARE DETERMINED QUATERNARY STRUCTURE: DIMERIC                    
REMARK 350 SOFTWARE USED: PISA                                                  
REMARK 350 TOTAL BURIED SURFACE AREA: 840 ANGSTROM**2                           
REMARK 350 SURFACE AREA OF THE COMPLEX: 11140 ANGSTROM**2                       
REMARK 350 CHANGE IN SOLVENT FREE ENERGY: -4.5 KCAL/MOL                         
REMARK 350 APPLY THE FOLLOWING TO CHAINS: B, D                                  
REMARK 350   BIOMT1   1  1.000000  0.000000  0.000000        0.00000            
REMARK 350   BIOMT2   1  0.000000  1.000000  0.000000        0.00000            
REMARK 350   BIOMT3   1  0.000000  0.000000  1.000000        0.00000            
REMARK 350                                                                      
REMARK 350 BIOMOLECULE: 2                                                       
REMARK 350 SOFTWARE DETERMINED QUATERNARY STRUCTURE: DIMERIC                    
REMARK 350 SOFTWARE USED: PISA                                                  
REMARK 350 TOTAL BURIED SURFACE AREA: 860 ANGSTROM**2                           
REMARK 350 SURFACE AREA OF THE COMPLEX: 10520 ANGSTROM**2                       
REMARK 350 CHANGE IN SOLVENT FREE ENERGY: -4.6 KCAL/MOL                         
REMARK 350 APPLY THE FOLLOWING TO CHAINS: A, C                                  
REMARK 350   BIOMT1   1  1.000000  0.000000  0.000000        0.00000            
REMARK 350   BIOMT2   1  0.000000  1.000000  0.000000        0.00000            
REMARK 350   BIOMT3   1  0.000000  0.000000  1.000000        0.00000            
REMARK 400                                                                      
REMARK 400 COMPOUND                                                             
REMARK 400 ARYLOMYCIN A2, IS A CYCLIC LIPOHEXAPEPTIDE, A MEMBER OF              
REMARK 400 THE ARYLOMYCIN FAMILY. ALL MEMBERS HAVE A FATTY ACID AT THE          
REMARK 400 N-TERM AND A CORE STRUCTURE OF TRIPEPTIDE MACROCYCLE                 
REMARK 400 FORMED BY A C-C BIARYL LINKAGE BETWEEN RESIDUES 4 AND 6.             
REMARK 400 HERE, ARYLOMYCIN A2 IS REPRESENTED BY GROUPING TOGETHER THE          
REMARK 400 SEQUENCE (SEQRES) AND ONE LIGAND (HET) M12.                          
REMARK 400                                                                      
REMARK 400  GROUP: 1                                                            
REMARK 400   NAME: ARYLOMYCIN A2                                                
REMARK 400   CHAIN: C, D                                                        
REMARK 400   COMPONENT_1: PEPTIDE LIKE SEQUENCE RESIDUES 1 TO 6                 
REMARK 400   COMPONENT_2: FATTY ACID RESIDUE 0                                  
REMARK 400   DESCRIPTION: ARYLOMYCIN A2 IS A CYCLIC LIPOPEPTIDE.                
REMARK 400                THE SCAFFOLD IS MADE OF TWO PARTS:                    
REMARK 400                (1) N-TERM EXOCYCLIC TRIPEPTIDE                       
REMARK 400                (2) A TRICYCLIC PEPTIDE, WITH [3,3] BIARYL BOND       
REMARK 400                    BETWEEN RESIDUE 4 AND 6                           
REMARK 400                AN ISO-C12 FATTY ACID IS LINKED RESIDUE 1             
REMARK 465                                                                      
REMARK 465 MISSING RESIDUES                                                     
REMARK 465 THE FOLLOWING RESIDUES WERE NOT LOCATED IN THE                       
REMARK 465 EXPERIMENT. (M=MODEL NUMBER; RES=RESIDUE NAME; C=CHAIN               
REMARK 465 IDENTIFIER; SSSEQ=SEQUENCE NUMBER; I=INSERTION CODE.)                
REMARK 465                                                                      
REMARK 465   M RES C SSSEQI                                                     
REMARK 465     MET A    74                                                      
REMARK 465     ILE A    75                                                      
REMARK 465     VAL A    76                                                      
REMARK 465     ARG A    77                                                      
REMARK 465     SER A    78                                                      
REMARK 465     PHE A    79                                                      
REMARK 465     ALA A   107                                                      
REMARK 465     TYR A   108                                                      
REMARK 465     GLY A   109                                                      
REMARK 465     ILE A   110                                                      
REMARK 465     LYS A   111                                                      
REMARK 465     ASP A   112                                                      
REMARK 465     PRO A   113                                                      
REMARK 465     ILE A   114                                                      
REMARK 465     TYR A   115                                                      
REMARK 465     GLN A   116                                                      
REMARK 465     LYS A   117                                                      
REMARK 465     THR A   118                                                      
REMARK 465     LEU A   119                                                      
REMARK 465     ILE A   120                                                      
REMARK 465     GLU A   121                                                      
REMARK 465     THR A   122                                                      
REMARK 465     GLY A   123                                                      
REMARK 465     SER A   171                                                      
REMARK 465     SER A   172                                                      
REMARK 465     GLY A   173                                                      
REMARK 465     GLN A   174                                                      
REMARK 465     ALA A   175                                                      
REMARK 465     CYS A   176                                                      
REMARK 465     GLU A   177                                                      
REMARK 465     ASN A   200                                                      
REMARK 465     GLY A   201                                                      
REMARK 465     GLY A   202                                                      
REMARK 465     LYS A   305                                                      
REMARK 465     GLN A   306                                                      
REMARK 465     GLU A   307                                                      
REMARK 465     GLY A   308                                                      
REMARK 465     GLU A   309                                                      
REMARK 465     TRP A   310                                                      
REMARK 465     PRO A   311                                                      
REMARK 465     THR A   312                                                      
REMARK 465     GLY A   313                                                      
REMARK 465     MET B    74                                                      
REMARK 465     ILE B    75                                                      
REMARK 465     VAL B    76                                                      
REMARK 465     ARG B    77                                                      
REMARK 465     SER B    78                                                      
REMARK 465     PHE B    79                                                      
REMARK 465     TYR B   108                                                      
REMARK 465     GLY B   109                                                      
REMARK 465     ILE B   110                                                      
REMARK 465     LYS B   111                                                      
REMARK 465     ASP B   112                                                      
REMARK 465     PRO B   113                                                      
REMARK 465     ILE B   114                                                      
REMARK 465     TYR B   115                                                      
REMARK 465     GLN B   116                                                      
REMARK 465     LYS B   117                                                      
REMARK 465     THR B   118                                                      
REMARK 465     LEU B   119                                                      
REMARK 465     ILE B   120                                                      
REMARK 465     ARG B   198                                                      
REMARK 465     ARG B   199                                                      
REMARK 465     ASN B   200                                                      
REMARK 465     GLY B   201                                                      
REMARK 465     GLY B   202                                                      
REMARK 465     GLU B   203                                                      
REMARK 465     ALA B   204                                                      
REMARK 465     THR B   205                                                      
REMARK 470                                                                      
REMARK 470 MISSING ATOM                                                         
REMARK 470 THE FOLLOWING RESIDUES HAVE MISSING ATOMS (M=MODEL NUMBER;           
REMARK 470 RES=RESIDUE NAME; C=CHAIN IDENTIFIER; SSEQ=SEQUENCE NUMBER;          
REMARK 470 I=INSERTION CODE):                                                   
REMARK 470   M RES CSSEQI  ATOMS                                                
REMARK 470     ARG A 198    CG   CD   NE   CZ   NH1  NH2                        
REMARK 470     ARG A 199    CG   CD   NE   CZ   NH1  NH2                        
REMARK 470     GLU B 121    CG   CD   OE1  OE2                                  
REMARK 500                                                                      
REMARK 500 GEOMETRY AND STEREOCHEMISTRY                                         
REMARK 500 SUBTOPIC: COVALENT BOND ANGLES                                       
REMARK 500                                                                      
REMARK 500 THE STEREOCHEMICAL PARAMETERS OF THE FOLLOWING RESIDUES              
REMARK 500 HAVE VALUES WHICH DEVIATE FROM EXPECTED VALUES BY MORE               
REMARK 500 THAN 6*RMSD (M=MODEL NUMBER; RES=RESIDUE NAME; C=CHAIN               
REMARK 500 IDENTIFIER; SSEQ=SEQUENCE NUMBER; I=INSERTION CODE).                 
REMARK 500                                                                      
REMARK 500 STANDARD TABLE:                                                      
REMARK 500 FORMAT: (10X,I3,1X,A3,1X,A1,I4,A1,3(1X,A4,2X),12X,F5.1)              
REMARK 500                                                                      
REMARK 500 EXPECTED VALUES PROTEIN: ENGH AND HUBER, 1999                        
REMARK 500 EXPECTED VALUES NUCLEIC ACID: CLOWNEY ET AL 1996                     
REMARK 500                                                                      
REMARK 500  M RES CSSEQI ATM1   ATM2   ATM3                                     
REMARK 500    ARG A 199   N   -  CA  -  C   ANGL. DEV. = -23.4 DEGREES          
REMARK 500                                                                      
REMARK 500 REMARK: NULL                                                         
REMARK 500                                                                      
REMARK 500 GEOMETRY AND STEREOCHEMISTRY                                         
REMARK 500 SUBTOPIC: TORSION ANGLES                                             
REMARK 500                                                                      
REMARK 500 TORSION ANGLES OUTSIDE THE EXPECTED RAMACHANDRAN REGIONS:            
REMARK 500 (M=MODEL NUMBER; RES=RESIDUE NAME; C=CHAIN IDENTIFIER;               
REMARK 500 SSEQ=SEQUENCE NUMBER; I=INSERTION CODE).                             
REMARK 500                                                                      
REMARK 500 STANDARD TABLE:                                                      
REMARK 500 FORMAT:(10X,I3,1X,A3,1X,A1,I4,A1,4X,F7.2,3X,F7.2)                    
REMARK 500                                                                      
REMARK 500 EXPECTED VALUES: GJ KLEYWEGT AND TA JONES (1996). PHI/PSI-           
REMARK 500 CHOLOGY: RAMACHANDRAN REVISITED. STRUCTURE 4, 1395 - 1400            
REMARK 500                                                                      
REMARK 500  M RES CSSEQI        PSI       PHI                                   
REMARK 500    PRO A 139        0.45    -64.23                                   
REMARK 500    PRO A 168      179.14    -58.36                                   
REMARK 500    PRO A 181       84.78    -64.82                                   
REMARK 500    LYS A 213        3.93    -61.95                                   
REMARK 500    ASN A 214      -91.57    -86.33                                   
REMARK 500    GLU A 215      172.95    -52.06                                   
REMARK 500    ASN A 219      104.03     81.14                                   
REMARK 500    ASN A 277       40.67   -141.11                                   
REMARK 500    ASP A 280     -156.52   -133.10                                   
REMARK 500    SER A 302      118.28   -161.91                                   
REMARK 500    PRO B 139       -2.52    -56.72                                   
REMARK 500    CYS B 170       32.73    -83.58                                   
REMARK 500    SER B 171      -84.09    -44.60                                   
REMARK 500    SER B 172       16.81    -66.89                                   
REMARK 500    ALA B 175       72.25    -67.99                                   
REMARK 500    GLU B 177      161.55    -49.30                                   
REMARK 500    ASN B 178      154.81    -46.36                                   
REMARK 500    LYS B 213      -10.63    -48.25                                   
REMARK 500    PRO B 254      107.95    -48.49                                   
REMARK 500    ALA B 259       24.59     82.10                                   
REMARK 500    ARG B 275      -35.71    -32.85                                   
REMARK 500    ASN B 277       48.69   -145.69                                   
REMARK 500    ASP B 280     -165.91   -116.91                                   
REMARK 500    ARG B 315       48.44   -147.98                                   
REMARK 500                                                                      
REMARK 500 REMARK: NULL                                                         
REMARK 500                                                                      
REMARK 500 GEOMETRY AND STEREOCHEMISTRY                                         
REMARK 500 SUBTOPIC: CHIRAL CENTERS                                             
REMARK 500                                                                      
REMARK 500 UNEXPECTED CONFIGURATION OF THE FOLLOWING CHIRAL                     
REMARK 500 CENTER(S) USING IMPROPER CA--C--CB--N CHIRALITY                      
REMARK 500 FOR AMINO ACIDS AND C1'--O4'--N1(N9)--C2' FOR                        
REMARK 500 NUCLEIC ACIDS OR EQUIVALENT ANGLE                                    
REMARK 500 M=MODEL NUMBER; RES=RESIDUE NAME; C=CHAIN                            
REMARK 500 IDENTIFIER; SSEQ=SEQUENCE NUMBER; I=INSERTION CODE                   
REMARK 500                                                                      
REMARK 500 STANDARD TABLE:                                                      
REMARK 500 FORMAT: (10X,I3,1X,A3,1X,A1,I4,A1,6X,F5.1,6X,A1,10X,A1,3X,A16)       
REMARK 500                                                                      
REMARK 500  M RES CSSEQI    IMPROPER   EXPECTED   FOUND DETAILS                 
REMARK 500    ARG A 199        50.4      L          L   OUTSIDE RANGE           
REMARK 500                                                                      
REMARK 500 REMARK: NULL                                                         
REMARK 525                                                                      
REMARK 525 SOLVENT                                                              
REMARK 525                                                                      
REMARK 525 THE SOLVENT MOLECULES HAVE CHAIN IDENTIFIERS THAT                    
REMARK 525 INDICATE THE POLYMER CHAIN WITH WHICH THEY ARE MOST                  
REMARK 525 CLOSELY ASSOCIATED. THE REMARK LISTS ALL THE SOLVENT                 
REMARK 525 MOLECULES WHICH ARE MORE THAN 5A AWAY FROM THE                       
REMARK 525 NEAREST POLYMER CHAIN (M = MODEL NUMBER;                             
REMARK 525 RES=RESIDUE NAME; C=CHAIN IDENTIFIER; SSEQ=SEQUENCE                  
REMARK 525 NUMBER; I=INSERTION CODE):                                           
REMARK 525                                                                      
REMARK 525  M RES CSSEQI                                                        
REMARK 525    HOH A2027        DISTANCE =  6.41 ANGSTROMS                       
REMARK 525    HOH A2039        DISTANCE =  6.01 ANGSTROMS                       
REMARK 525    HOH A2043        DISTANCE =  8.77 ANGSTROMS                       
REMARK 525    HOH A2051        DISTANCE =  5.19 ANGSTROMS                       
REMARK 525    HOH A2053        DISTANCE =  5.20 ANGSTROMS                       
REMARK 525    HOH A2064        DISTANCE =  7.82 ANGSTROMS                       
REMARK 525    HOH B2021        DISTANCE =  5.02 ANGSTROMS                       
REMARK 525    HOH B2022        DISTANCE =  6.04 ANGSTROMS                       
REMARK 525    HOH B2023        DISTANCE =  8.81 ANGSTROMS                       
REMARK 525    HOH B2024        DISTANCE =  7.98 ANGSTROMS                       
REMARK 525    HOH B2037        DISTANCE =  5.09 ANGSTROMS                       
REMARK 525    HOH B2040        DISTANCE =  6.88 ANGSTROMS                       
REMARK 525    HOH B2042        DISTANCE =  6.29 ANGSTROMS                       
REMARK 525    HOH B2047        DISTANCE = 10.65 ANGSTROMS                       
REMARK 525    HOH B2053        DISTANCE =  7.08 ANGSTROMS                       
REMARK 525    HOH B2054        DISTANCE =  7.20 ANGSTROMS                       
REMARK 525    HOH B2066        DISTANCE =  5.83 ANGSTROMS                       
REMARK 525    HOH B2067        DISTANCE =  8.70 ANGSTROMS                       
REMARK 525    HOH B2088        DISTANCE =  5.66 ANGSTROMS                       
REMARK 525    HOH C2004        DISTANCE =  5.18 ANGSTROMS                       
REMARK 525    HOH C2005        DISTANCE =  5.81 ANGSTROMS                       
REMARK 610                                                                      
REMARK 610 MISSING HETEROATOM                                                   
REMARK 610 THE FOLLOWING RESIDUES HAVE MISSING ATOMS (M=MODEL NUMBER;           
REMARK 610 RES=RESIDUE NAME; C=CHAIN IDENTIFIER; SSEQ=SEQUENCE NUMBER;          
REMARK 610 I=INSERTION CODE):                                                   
REMARK 610   M RES C SSEQI                                                      
REMARK 610     M12 C    0                                                       
REMARK 610     M12 D    0                                                       
REMARK 800                                                                      
REMARK 800 SITE                                                                 
REMARK 800 SITE_IDENTIFIER: AC1                                                 
REMARK 800 EVIDENCE_CODE: SOFTWARE                                              
REMARK 800 SITE_DESCRIPTION: BINDING SITE FOR CHAIN C OF ARYLOMYCIN A2          
REMARK 800                                                                      
REMARK 800 SITE_IDENTIFIER: AC2                                                 
REMARK 800 EVIDENCE_CODE: SOFTWARE                                              
REMARK 800 SITE_DESCRIPTION: BINDING SITE FOR CHAIN D OF ARYLOMYCIN A2          
REMARK 900                                                                      
REMARK 900 RELATED ENTRIES                                                      
REMARK 900 RELATED ID: 1B12   RELATED DB: PDB                                   
REMARK 900 CRYSTAL STRUCTUTE OF TYPE 1 SIGNAL PEPTIDASE COMPLEXED WITH          
REMARK 900 BETA-LACTAM INHIBITOR                                                
REMARK 900 RELATED ID: 1KN9   RELATED DB: PDB                                   
REMARK 900 CRYSTAL STRUCTURE OF SIGNAL PEPTIDASE APO_ENZYME                     
REMARK 900 RELATED ID: 3IIQ   RELATED DB: PDB                                   
REMARK 900 CRYSTAL STRUCURE OF BACTERIAL SIGNAL PEPTIDASE IN TERNARY            
REMARK 900 COMPLEX WITH ARYLOMYCIN A2 AND A BETA-SULTAM INHIBITOR               
REMARK 999                                                                      
REMARK 999 SEQUENCE                                                             
REMARK 999 THE PROTEIN IS A SOLUBLE CATALYTICALLY ACTIVE FRAGMENT               
REMARK 999 OF THE ESCHERICHIA COLI TYPE I SIGNAL PEPTIDASE                      
REMARK 999 (DELTA 2-75). IT LACKS THE RESIDUES CORRESPONDING TO                 
REMARK 999 THE TWO TRANSMEMBRANE SEGMENTS (RESIDUES 4-28 AND 58-76)             
REMARK 999 AND A SMALL CYTOPLASMIC REGION (RESIDUES 29-58).                     
DBREF  1T7D A   75   323  UNP    P00803   LEP_ECOLI       76    324             
DBREF  1T7D B   75   323  UNP    P00803   LEP_ECOLI       76    324             
DBREF  1T7D C    1     6  NOR    NOR01115 NOR01115         1      6             
DBREF  1T7D D    1     6  NOR    NOR01115 NOR00115         1      6             
SEQADV 1T7D MET A   74  UNP  P00803              INITIATING METHIONINE          
SEQADV 1T7D MET B   74  UNP  P00803              INITIATING METHIONINE          
SEQRES   1 A  250  MET ILE VAL ARG SER PHE ILE TYR GLU PRO PHE GLN ILE          
SEQRES   2 A  250  PRO SER GLY SER MET MET PRO THR LEU LEU ILE GLY ASP          
SEQRES   3 A  250  PHE ILE LEU VAL GLU LYS PHE ALA TYR GLY ILE LYS ASP          
SEQRES   4 A  250  PRO ILE TYR GLN LYS THR LEU ILE GLU THR GLY HIS PRO          
SEQRES   5 A  250  LYS ARG GLY ASP ILE VAL VAL PHE LYS TYR PRO GLU ASP          
SEQRES   6 A  250  PRO LYS LEU ASP TYR ILE LYS ARG ALA VAL GLY LEU PRO          
SEQRES   7 A  250  GLY ASP LYS VAL THR TYR ASP PRO VAL SER LYS GLU LEU          
SEQRES   8 A  250  THR ILE GLN PRO GLY CYS SER SER GLY GLN ALA CYS GLU          
SEQRES   9 A  250  ASN ALA LEU PRO VAL THR TYR SER ASN VAL GLU PRO SER          
SEQRES  10 A  250  ASP PHE VAL GLN THR PHE SER ARG ARG ASN GLY GLY GLU          
SEQRES  11 A  250  ALA THR SER GLY PHE PHE GLU VAL PRO LYS ASN GLU THR          
SEQRES  12 A  250  LYS GLU ASN GLY ILE ARG LEU SER GLU ARG LYS GLU THR          
SEQRES  13 A  250  LEU GLY ASP VAL THR HIS ARG ILE LEU THR VAL PRO ILE          
SEQRES  14 A  250  ALA GLN ASP GLN VAL GLY MET TYR TYR GLN GLN PRO GLY          
SEQRES  15 A  250  GLN GLN LEU ALA THR TRP ILE VAL PRO PRO GLY GLN TYR          
SEQRES  16 A  250  PHE MET MET GLY ASP ASN ARG ASP ASN SER ALA ASP SER          
SEQRES  17 A  250  ARG TYR TRP GLY PHE VAL PRO GLU ALA ASN LEU VAL GLY          
SEQRES  18 A  250  ARG ALA THR ALA ILE TRP MET SER PHE ASP LYS GLN GLU          
SEQRES  19 A  250  GLY GLU TRP PRO THR GLY LEU ARG LEU SER ARG ILE GLY          
SEQRES  20 A  250  GLY ILE HIS                                                  
SEQRES   1 B  250  MET ILE VAL ARG SER PHE ILE TYR GLU PRO PHE GLN ILE          
SEQRES   2 B  250  PRO SER GLY SER MET MET PRO THR LEU LEU ILE GLY ASP          
SEQRES   3 B  250  PHE ILE LEU VAL GLU LYS PHE ALA TYR GLY ILE LYS ASP          
SEQRES   4 B  250  PRO ILE TYR GLN LYS THR LEU ILE GLU THR GLY HIS PRO          
SEQRES   5 B  250  LYS ARG GLY ASP ILE VAL VAL PHE LYS TYR PRO GLU ASP          
SEQRES   6 B  250  PRO LYS LEU ASP TYR ILE LYS ARG ALA VAL GLY LEU PRO          
SEQRES   7 B  250  GLY ASP LYS VAL THR TYR ASP PRO VAL SER LYS GLU LEU          
SEQRES   8 B  250  THR ILE GLN PRO GLY CYS SER SER GLY GLN ALA CYS GLU          
SEQRES   9 B  250  ASN ALA LEU PRO VAL THR TYR SER ASN VAL GLU PRO SER          
SEQRES  10 B  250  ASP PHE VAL GLN THR PHE SER ARG ARG ASN GLY GLY GLU          
SEQRES  11 B  250  ALA THR SER GLY PHE PHE GLU VAL PRO LYS ASN GLU THR          
SEQRES  12 B  250  LYS GLU ASN GLY ILE ARG LEU SER GLU ARG LYS GLU THR          
SEQRES  13 B  250  LEU GLY ASP VAL THR HIS ARG ILE LEU THR VAL PRO ILE          
SEQRES  14 B  250  ALA GLN ASP GLN VAL GLY MET TYR TYR GLN GLN PRO GLY          
SEQRES  15 B  250  GLN GLN LEU ALA THR TRP ILE VAL PRO PRO GLY GLN TYR          
SEQRES  16 B  250  PHE MET MET GLY ASP ASN ARG ASP ASN SER ALA ASP SER          
SEQRES  17 B  250  ARG TYR TRP GLY PHE VAL PRO GLU ALA ASN LEU VAL GLY          
SEQRES  18 B  250  ARG ALA THR ALA ILE TRP MET SER PHE ASP LYS GLN GLU          
SEQRES  19 B  250  GLY GLU TRP PRO THR GLY LEU ARG LEU SER ARG ILE GLY          
SEQRES  20 B  250  GLY ILE HIS                                                  
SEQRES   1 C    6  DSE DAL GLY 5PG ALA TYR                                      
SEQRES   1 D    6  DSE DAL GLY 5PG ALA TYR                                      
HET    DSE  C   1       7                                                       
HET    DAL  C   2       5                                                       
HET    5PG  C   4      12                                                       
HET    DSE  D   1       7                                                       
HET    DAL  D   2       5                                                       
HET    5PG  D   4      12                                                       
HET    M12  C   0       3                                                       
HET    M12  D   0       3                                                       
HETNAM     DSE N-METHYL-D-SERINE                                                
HETNAM     DAL D-ALANINE                                                        
HETNAM     5PG (2S)-(4-HYDROXYPHENYL)(METHYLAMINO)ETHANOIC ACID                 
HETNAM     M12 10-METHYLUNDECANOIC ACID                                         
HETSYN     5PG N-METHYL-4-HYDROXY-PHENYLGLYCINE                                 
FORMUL   3  DSE    2(C4 H9 N O3)                                                
FORMUL   3  DAL    2(C3 H7 N O2)                                                
FORMUL   3  5PG    2(C9 H11 N O3)                                               
FORMUL   5  M12    2(C12 H24 O2)                                                
FORMUL   7  HOH   *265(H2 O)                                                    
SHEET    1   1 1 PRO A  83  GLN A  85  0
SHEET    2   2 1 PHE A 100  PHE A 100  0
SHEET    3   3 1 TRP A 300  TRP A 300  0
SSBOND   1 CYS B  170    CYS B  176                          1555   1555  2.03  
LINK         C1  M12 C   0                 N   DSE C   1     1555   1555  1.33  
LINK         C   DSE C   1                 N   DAL C   2     1555   1555  1.33  
LINK         C   DAL C   2                 N   GLY C   3     1555   1555  1.33  
LINK         C   GLY C   3                 N   5PG C   4     1555   1555  1.33  
LINK         CD1 5PG C   4                 CE1 TYR C   6     1555   1555  1.39  
LINK         C   5PG C   4                 N   ALA C   5     1555   1555  1.33  
LINK         C1  M12 D   0                 N   DSE D   1     1555   1555  1.33  
LINK         C   DSE D   1                 N   DAL D   2     1555   1555  1.33  
LINK         C   DAL D   2                 N   GLY D   3     1555   1555  1.33  
LINK         C   GLY D   3                 N   5PG D   4     1555   1555  1.33  
LINK         CD1 5PG D   4                 CE1 TYR D   6     1555   1555  1.39  
LINK         C   5PG D   4                 N   ALA D   5     1555   1555  1.33  
CISPEP   1 MET A   92    PRO A   93          0         0.49                     
CISPEP   2 MET B   92    PRO B   93          0         0.05                     
SITE     1 AC1 11 GLU A  82  PRO A  83  GLN A  85  PRO A  87                    
SITE     2 AC1 11 SER A  90  ASP A 142  TYR A 143  ILE A 144                    
SITE     3 AC1 11 LYS A 145  HOH A2005  HOH A2006                               
SITE     1 AC2 12 PRO B  83  PHE B  84  GLN B  85  PRO B  87                    
SITE     2 AC2 12 SER B  88  SER B  90  ASP B 142  TYR B 143                    
SITE     3 AC2 12 ILE B 144  LYS B 145  HOH D2002  HOH D2003                    
CRYST1   69.609   69.609  258.466  90.00  90.00  90.00 P 43 21 2    16          
ORIGX1      1.000000  0.000000  0.000000        0.00000                         
ORIGX2      0.000000  1.000000  0.000000        0.00000                         
ORIGX3      0.000000  0.000000  1.000000        0.00000                         
SCALE1      0.014366  0.000000  0.000000        0.00000                         
SCALE2      0.000000  0.014366  0.000000        0.00000                         
SCALE3      0.000000  0.000000  0.003869        0.00000                         
ATOM      1  N   PRO A  83      -0.756  56.791  10.340  1.00 49.84           N
ATOM      2  CA  PRO A  83      -1.564  55.854  11.126  1.00 47.34           C
ATOM      3  C   PRO A  83      -1.557  54.426  10.581  1.00 45.55           C
ATOM      4  O   PRO A  83      -1.369  54.208   9.387  1.00 45.84           O
ATOM      5  CB  PRO A  83      -2.949  56.482  11.074  1.00 47.58           C
ATOM      6  CG  PRO A  83      -2.984  57.007   9.677  1.00 48.04           C
ATOM      7  CD  PRO A  83      -1.618  57.650   9.507  1.00 47.56           C
ATOM      8  N   PHE A  84      -1.744  53.462  11.479  1.00 43.40           N
ATOM      9  CA  PHE A  84      -1.792  52.049  11.128  1.00 40.74           C
ATOM     10  C   PHE A  84      -2.784  51.359  12.050  1.00 42.80           C
ATOM     11  O   PHE A  84      -2.970  51.759  13.202  1.00 41.59           O
ATOM     12  CB  PHE A  84      -0.425  51.380  11.279  1.00 37.31           C
ATOM     13  CG  PHE A  84       0.576  51.756  10.213  1.00 35.51           C
ATOM     14  CD1 PHE A  84       1.246  52.972  10.263  1.00 33.24           C
ATOM     15  CD2 PHE A  84       0.869  50.878   9.174  1.00 34.28           C
ATOM     16  CE1 PHE A  84       2.196  53.309   9.305  1.00 33.58           C
ATOM     17  CE2 PHE A  84       1.820  51.212   8.209  1.00 32.10           C
ATOM     18  CZ  PHE A  84       2.484  52.429   8.280  1.00 28.92           C
ATOM     19  N   GLN A  85      -3.428  50.321  11.531  1.00 45.83           N
ATOM     20  CA  GLN A  85      -4.407  49.563  12.296  1.00 46.84           C
ATOM     21  C   GLN A  85      -3.737  48.306  12.835  1.00 44.40           C
ATOM     22  O   GLN A  85      -2.970  47.670  12.122  1.00 45.24           O
ATOM     23  CB  GLN A  85      -5.571  49.193  11.389  1.00 50.97           C
ATOM     24  CG  GLN A  85      -6.785  48.671  12.114  1.00 60.62           C
ATOM     25  CD  GLN A  85      -8.007  48.650  11.217  1.00 65.50           C
ATOM     26  OE1 GLN A  85      -9.096  48.230  11.632  1.00 68.00           O
ATOM     27  NE2 GLN A  85      -7.836  49.110   9.974  1.00 66.69           N
TER      28      GLN A  85
ATOM     29  N   PHE A 100      -5.442  51.798  17.139  1.00 36.68           N
ATOM     30  CA  PHE A 100      -5.118  52.535  15.929  1.00 37.76           C
ATOM     31  C   PHE A 100      -3.931  53.362  16.378  1.00 38.59           C
ATOM     32  O   PHE A 100      -4.066  54.271  17.200  1.00 39.10           O
ATOM     33  CB  PHE A 100      -6.273  53.439  15.481  1.00 40.52           C
ATOM     34  CG  PHE A 100      -7.249  52.767  14.545  1.00 40.41           C
ATOM     35  CD1 PHE A 100      -8.226  51.908  15.028  1.00 42.44           C
ATOM     36  CD2 PHE A 100      -7.168  52.981  13.171  1.00 43.72           C
ATOM     37  CE1 PHE A 100      -9.115  51.265  14.150  1.00 46.42           C
ATOM     38  CE2 PHE A 100      -8.047  52.346  12.283  1.00 44.33           C
ATOM     39  CZ  PHE A 100      -9.021  51.488  12.772  1.00 44.37           C
TER      40      PHE A 100
ATOM     41  N   TRP A 300      -3.833  56.427  18.675  1.00 50.40           N
ATOM     42  CA  TRP A 300      -4.746  57.461  18.218  1.00 55.62           C
ATOM     43  C   TRP A 300      -6.206  57.136  18.542  1.00 57.62           C
ATOM     44  O   TRP A 300      -6.947  58.005  18.991  1.00 56.98           O
ATOM     45  CB  TRP A 300      -4.507  57.664  16.715  1.00 57.51           C
ATOM     46  CG  TRP A 300      -5.659  58.140  15.934  1.00 62.56           C
ATOM     47  CD1 TRP A 300      -6.570  59.093  16.295  1.00 64.53           C
ATOM     48  CD2 TRP A 300      -6.024  57.710  14.626  1.00 64.45           C
ATOM     49  NE1 TRP A 300      -7.485  59.279  15.288  1.00 65.45           N
ATOM     50  CE2 TRP A 300      -7.172  58.441  14.249  1.00 66.08           C
ATOM     51  CE3 TRP A 300      -5.492  56.778  13.732  1.00 65.54           C
ATOM     52  CZ2 TRP A 300      -7.799  58.268  13.016  1.00 66.72           C
ATOM     53  CZ3 TRP A 300      -6.112  56.606  12.508  1.00 67.46           C
ATOM     54  CH2 TRP A 300      -7.256  57.349  12.160  1.00 67.79           C
TER      55      TRP A 300
HETATM   56  N   DSE C   1      -2.667  56.911   4.646  0.60 73.28           N
HETATM   57  CA  DSE C   1      -2.404  55.856   5.639  0.60 73.09           C
HETATM   58  C   DSE C   1      -3.533  54.826   5.738  0.87 71.38           C
HETATM   59  O   DSE C   1      -4.146  54.454   4.738  0.87 71.04           O
HETATM   60  CB  DSE C   1      -1.099  55.135   5.291  0.87 74.33           C
HETATM   61  CN  DSE C   1      -3.410  56.699   3.392  1.00 74.24           C
HETATM   62  OG  DSE C   1      -1.185  54.582   3.975  1.00 76.79           O
ATOM     68  N   GLY C   3      -4.802  51.041   6.588  1.00 62.02           N
ATOM     69  CA  GLY C   3      -4.235  49.704   6.354  1.00 59.08           C
ATOM     70  C   GLY C   3      -3.827  49.003   7.653  1.00 56.01           C
ATOM     71  O   GLY C   3      -4.005  49.549   8.740  1.00 57.42           O
HETATM   72  N   5PG C   4      -3.237  47.816   7.523  1.00 51.40           N
HETATM   73  CA  5PG C   4      -2.849  47.062   8.725  1.00 47.04           C
HETATM   74  C   5PG C   4      -1.330  47.014   8.911  1.00 43.45           C
HETATM   75  O   5PG C   4      -0.557  47.404   8.038  1.00 42.23           O
HETATM   76  CN  5PG C   4      -2.992  47.332   6.155  1.00 51.14           C
HETATM   77  CB  5PG C   4      -3.380  45.629   8.617  1.00 45.06           C
HETATM   78  CC1 5PG C   4      -2.483  44.569   8.523  1.00 42.56           C
HETATM   79  CC2 5PG C   4      -4.747  45.371   8.595  1.00 43.73           C
HETATM   80  CD1 5PG C   4      -2.922  43.253   8.413  1.00 42.70           C
HETATM   81  CD2 5PG C   4      -5.196  44.058   8.473  1.00 42.79           C
HETATM   82  CE  5PG C   4      -4.294  43.002   8.380  1.00 42.29           C
HETATM   83  OH  5PG C   4      -4.762  41.730   8.261  1.00 41.54           O
HETATM   84  C1  M12 C   0      -2.183  58.132   4.867  0.60 73.59           C
HETATM   85  O1  M12 C   0      -1.518  58.417   5.864  0.60 73.02           O
HETATM   86  C2  M12 C   0      -2.472  59.206   3.813  0.60 73.68           C
CONECT   58   57   59   63
CONECT   57   56   58   60
CONECT   60   57   62
CONECT   61   56
CONECT   56   57   61   84
CONECT   59   58
CONECT   62   60
CONECT   66   64   67   68
CONECT   64   63   65   66
CONECT   65   64
CONECT   63   58   64
CONECT   67   66
CONECT   70   69   71   72
CONECT   68   66   69
CONECT   74   73   75
CONECT   73   72   74   77
CONECT   77   73   78   79
CONECT   78   77   80
CONECT   79   77   81
CONECT   80   78   82
CONECT   81   79   82
CONECT   82   80   81   83
CONECT   76   72
CONECT   72   70   73   76
CONECT   75   74
CONECT   83   82
CONECT   84   56   85   86
CONECT   86   84
CONECT   85   84
END
