# Supplementary material for: Scaffold repositioning of spiro-acridine derivatives as fungi chitinase inhibitor by target fishing and in vitro studies
Source: Sci Rep. 2023 May 5;13:7320. doi: 10.1038/s41598-023-33279-9 (PMC10163251; doi:10.1038/s41598-023-33279-9)
Supplement: Supplementary file 2 — Supplementary Information 2. [file 41598_2023_33279_MOESM2_ESM.zip › PDBQT_TARGETS_ALL/1tvr_TB9.pdb]

HEADER    ASPARTYL PROTEASE                       16-APR-96   1TVR              
TITLE     HIV-1 RT/9-CL TIBO                                                    
COMPND    MOL_ID: 1;                                                            
COMPND   2 MOLECULE: REVERSE TRANSCRIPTASE;                                     
COMPND   3 CHAIN: A;                                                            
COMPND   4 EC: 2.7.7.49;                                                        
COMPND   5 ENGINEERED: YES;                                                     
COMPND   6 MUTATION: YES;                                                       
COMPND   7 MOL_ID: 2;                                                           
COMPND   8 MOLECULE: REVERSE TRANSCRIPTASE;                                     
COMPND   9 CHAIN: B;                                                            
COMPND  10 EC: 2.7.7.49;                                                        
COMPND  11 ENGINEERED: YES;                                                     
COMPND  12 MUTATION: YES                                                        
SOURCE    MOL_ID: 1;                                                            
SOURCE   2 ORGANISM_SCIENTIFIC: HUMAN IMMUNODEFICIENCY VIRUS TYPE 1             
SOURCE   3 (CLONE 12);                                                          
SOURCE   4 ORGANISM_TAXID: 11679;                                               
SOURCE   5 STRAIN: BH10;                                                        
SOURCE   6 CELL_LINE: 293;                                                      
SOURCE   7 ATCC: ACCESSION NUMBER 1065288;                                      
SOURCE   8 EXPRESSION_SYSTEM: ESCHERICHIA COLI;                                 
SOURCE   9 EXPRESSION_SYSTEM_TAXID: 562;                                        
SOURCE  10 EXPRESSION_SYSTEM_STRAIN: 293;                                       
SOURCE  11 EXPRESSION_SYSTEM_VECTOR_TYPE: BACTERIAL;                            
SOURCE  12 OTHER_DETAILS: HUMAN IMMUNODEFICIENCY VIRUS TYPE 1 (HIV-1)           
SOURCE  13 SUBCLONED FROM BH10 ISOLATE. EXPRESSED AND PROCESSED BY              
SOURCE  14 BACTERIAL ESCHERICHIA COLI. REF. A.HIZI, ET AL., (1988)              
SOURCE  15 PROC. NATL. ACAD. SCI. USA 85, 1218-1222. REF. P.K.CLARK,            
SOURCE  16 ET AL., (1990) AIDS RES. HUM. RETROVIRUSES 6, 753-764.;              
SOURCE  17 MOL_ID: 2;                                                           
SOURCE  18 ORGANISM_SCIENTIFIC: HUMAN IMMUNODEFICIENCY VIRUS TYPE 1             
SOURCE  19 (CLONE 12);                                                          
SOURCE  20 ORGANISM_TAXID: 11679;                                               
SOURCE  21 STRAIN: BH10;                                                        
SOURCE  22 CELL_LINE: 293;                                                      
SOURCE  23 ATCC: ACCESSION NUMBER 1065288;                                      
SOURCE  24 EXPRESSION_SYSTEM: ESCHERICHIA COLI;                                 
SOURCE  25 EXPRESSION_SYSTEM_TAXID: 562;                                        
SOURCE  26 EXPRESSION_SYSTEM_STRAIN: 293;                                       
SOURCE  27 EXPRESSION_SYSTEM_VECTOR_TYPE: BACTERIAL;                            
SOURCE  28 OTHER_DETAILS: HUMAN IMMUNODEFICIENCY VIRUS TYPE 1 (HIV-1)           
SOURCE  29 SUBCLONED FROM BH10 ISOLATE. EXPRESSED AND PROCESSED BY              
SOURCE  30 BACTERIAL ESCHERICHIA COLI. REF. A.HIZI, ET AL., (1988)              
SOURCE  31 PROC. NATL. ACAD. SCI. USA 85, 1218-1222. REF. P.K.CLARK,            
SOURCE  32 ET AL., (1990) AIDS RES. HUM. RETROVIRUSES 6, 753-764.               
KEYWDS    AIDS, POLYPROTEIN, HYDROLASE, ASPARTYL PROTEASE,                      
KEYWDS   2 ENDONUCLEASE, RNA-DIRECTED DNA POLYMERASE, 3HIV-1 RT/9-CL            
KEYWDS   3 TIBO                                                                 
EXPDTA    X-RAY DIFFRACTION                                                     
AUTHOR    K.DAS,J.DING,Y.HSIOU,E.ARNOLD                                         
REVDAT   3   24-FEB-09 1TVR    1       VERSN                                    
REVDAT   2   01-APR-03 1TVR    1       JRNL                                     
REVDAT   1   12-MAR-97 1TVR    0                                                
JRNL        AUTH   K.DAS,J.DING,Y.HSIOU,A.D.CLARK JR.,H.MOEREELS,               
JRNL        AUTH 2 L.KOYMANS,K.ANDRIES,R.PAUWELS,P.A.JANSSEN,                   
JRNL        AUTH 3 P.L.BOYER,P.CLARK,R.H.SMITH JR.,M.B.KROEGER SMITH,           
JRNL        AUTH 4 C.J.MICHEJDA,S.H.HUGHES,E.ARNOLD                             
JRNL        TITL   CRYSTAL STRUCTURES OF 8-CL AND 9-CL TIBO COMPLEXED           
JRNL        TITL 2 WITH WILD-TYPE HIV-1 RT AND 8-CL TIBO COMPLEXED              
JRNL        TITL 3 WITH THE TYR181CYS HIV-1 RT DRUG-RESISTANT MUTANT.           
JRNL        REF    J.MOL.BIOL.                   V. 264  1085 1996              
JRNL        REFN                   ISSN 0022-2836                               
JRNL        PMID   9000632                                                      
JRNL        DOI    10.1006/JMBI.1996.0698                                       
REMARK   1                                                                      
REMARK   1 REFERENCE 1                                                          
REMARK   1  AUTH   E.ARNOLD,K.DAS,J.DING,P.N.YADAV,Y.HSIOU,P.L.BOYER,           
REMARK   1  AUTH 2 S.H.HUGHES                                                   
REMARK   1  TITL   TARGETING HIV REVERSE TRANSCRIPTASE FOR ANTI-AIDS            
REMARK   1  TITL 2 DRUG DESIGN: STRUCTURAL AND BIOLOGICAL                       
REMARK   1  TITL 3 CONSIDERATIONS FOR CHEMOTHERAPEUTIC STRATEGIES               
REMARK   1  REF    DRUG DES.DISCOVERY            V.  13    29 1996              
REMARK   1  REFN                   ISSN 1055-9612                               
REMARK   1 REFERENCE 2                                                          
REMARK   1  AUTH   Y.HSIOU,J.DING,K.DAS,A.D.CLARK JUNIOR,S.H.HUGHES,            
REMARK   1  AUTH 2 E.ARNOLD                                                     
REMARK   1  TITL   STRUCTURE OF UNLIGANDED HIV-1 REVERSE                        
REMARK   1  TITL 2 TRANSCRIPTASE AT 2.7 A RESOLUTION: IMPLICATIONS OF           
REMARK   1  TITL 3 CONFORMATIONAL CHANGES FOR POLYMERIZATION AND                
REMARK   1  TITL 4 INHIBITION MECHANISMS                                        
REMARK   1  REF    STRUCTURE                     V.   4   853 1996              
REMARK   1  REFN                   ISSN 0969-2126                               
REMARK   1 REFERENCE 3                                                          
REMARK   1  AUTH   J.DING,K.DAS,C.TANTILLO,W.ZHANG,A.D.CLARK JUNIOR,            
REMARK   1  AUTH 2 S.JESSEN,X.LU,Y.HSIOU,A.JACOBO-MOLINA,K.ANDRIES,             
REMARK   1  AUTH 3 ET AL.                                                       
REMARK   1  TITL   STRUCTURE OF HIV-1 REVERSE TRANSCRIPTASE IN A                
REMARK   1  TITL 2 COMPLEX WITH THE NON-NUCLEOSIDE INHIBITOR                    
REMARK   1  TITL 3 ALPHA-APA R 95845 AT 2.8 A RESOLUTION                        
REMARK   1  REF    STRUCTURE                     V.   3   365 1995              
REMARK   1  REFN                   ISSN 0969-2126                               
REMARK   1 REFERENCE 4                                                          
REMARK   1  AUTH   J.DING,K.DAS,H.MOEREELS,L.KOYMANS,K.ANDRIES,                 
REMARK   1  AUTH 2 P.A.JANSSEN,S.H.HUGHES,E.ARNOLD                              
REMARK   1  TITL   STRUCTURE OF HIV-1 RT/TIBO R 86183 COMPLEX REVEALS           
REMARK   1  TITL 2 SIMILARITY IN THE BINDING OF DIVERSE NONNUCLEOSIDE           
REMARK   1  TITL 3 INHIBITORS                                                   
REMARK   1  REF    NAT.STRUCT.BIOL.              V.   2   407 1995              
REMARK   1  REFN                   ISSN 1072-8368                               
REMARK   1 REFERENCE 5                                                          
REMARK   1  AUTH   C.TANTILLO,J.DING,A.JACOBO-MOLINA,R.G.NANNI,                 
REMARK   1  AUTH 2 P.L.BOYER,S.H.HUGHES,R.PAUWELS,K.ANDRIES,                    
REMARK   1  AUTH 3 P.A.JANSSEN,E.ARNOLD                                         
REMARK   1  TITL   LOCATIONS OF ANTI-AIDS DRUG BINDING SITES AND                
REMARK   1  TITL 2 RESISTANCE MUTATIONS IN THE THREE-DIMENSIONAL                
REMARK   1  TITL 3 STRUCTURE OF HIV-1 REVERSE TRANSCRIPTASE.                    
REMARK   1  TITL 4 IMPLICATIONS FOR MECHANISMS OF DRUG INHIBITION AND           
REMARK   1  TITL 5 RESISTANCE                                                   
REMARK   1  REF    J.MOL.BIOL.                   V. 243   369 1994              
REMARK   1  REFN                   ISSN 0022-2836                               
REMARK   1 REFERENCE 6                                                          
REMARK   1  AUTH   J.DING,A.JACOBO-MOLINA,C.TANTILLO,X.LU,R.G.NANNI,            
REMARK   1  AUTH 2 E.ARNOLD                                                     
REMARK   1  TITL   BURIED SURFACE ANALYSIS OF HIV-1 REVERSE                     
REMARK   1  TITL 2 TRANSCRIPTASE P66/P51 HETERODIMER AND ITS                    
REMARK   1  TITL 3 INTERACTION WITH DSDNA TEMPLATE/PRIMER                       
REMARK   1  REF    J.MOL.RECOG.                  V.   7   157 1994              
REMARK   1  REFN                   ISSN 0952-3499                               
REMARK   1 REFERENCE 7                                                          
REMARK   1  AUTH   A.JACOBO-MOLINA,J.DING,R.G.NANNI,A.D.CLARK JUNIOR,           
REMARK   1  AUTH 2 X.LU,C.TANTILLO,R.L.WILLIAMS,G.KAMER,A.L.FERRIS,             
REMARK   1  AUTH 3 P.CLARK,ET AL.                                               
REMARK   1  TITL   CRYSTAL STRUCTURE OF HUMAN IMMUNODEFICIENCY VIRUS            
REMARK   1  TITL 2 TYPE 1 REVERSE TRANSCRIPTASE COMPLEXED WITH                  
REMARK   1  TITL 3 DOUBLE-STRANDED DNA AT 3.0 A RESOLUTION SHOWS BENT           
REMARK   1  TITL 4 DNA                                                          
REMARK   1  REF    PROC.NATL.ACAD.SCI.USA        V.  90  6320 1993              
REMARK   1  REFN                   ISSN 0027-8424                               
REMARK   2                                                                      
REMARK   2 RESOLUTION.    3.00 ANGSTROMS.                                       
REMARK   3                                                                      
REMARK   3 REFINEMENT.                                                          
REMARK   3   PROGRAM     : X-PLOR 3.1                                           
REMARK   3   AUTHORS     : BRUNGER                                              
REMARK   3                                                                      
REMARK   3  DATA USED IN REFINEMENT.                                            
REMARK   3   RESOLUTION RANGE HIGH (ANGSTROMS) : 3.00                           
REMARK   3   RESOLUTION RANGE LOW  (ANGSTROMS) : 10.00                          
REMARK   3   DATA CUTOFF            (SIGMA(F)) : 2.000                          
REMARK   3   DATA CUTOFF HIGH         (ABS(F)) : NULL                           
REMARK   3   DATA CUTOFF LOW          (ABS(F)) : NULL                           
REMARK   3   COMPLETENESS (WORKING+TEST)   (%) : NULL                           
REMARK   3   NUMBER OF REFLECTIONS             : 21653                          
REMARK   3                                                                      
REMARK   3  FIT TO DATA USED IN REFINEMENT.                                     
REMARK   3   CROSS-VALIDATION METHOD          : NULL                            
REMARK   3   FREE R VALUE TEST SET SELECTION  : NULL                            
REMARK   3   R VALUE            (WORKING SET) : 0.259                           
REMARK   3   FREE R VALUE                     : NULL                            
REMARK   3   FREE R VALUE TEST SET SIZE   (%) : NULL                            
REMARK   3   FREE R VALUE TEST SET COUNT      : NULL                            
REMARK   3   ESTIMATED ERROR OF FREE R VALUE  : NULL                            
REMARK   3                                                                      
REMARK   3  FIT IN THE HIGHEST RESOLUTION BIN.                                  
REMARK   3   TOTAL NUMBER OF BINS USED           : NULL                         
REMARK   3   BIN RESOLUTION RANGE HIGH       (A) : NULL                         
REMARK   3   BIN RESOLUTION RANGE LOW        (A) : NULL                         
REMARK   3   BIN COMPLETENESS (WORKING+TEST) (%) : NULL                         
REMARK   3   REFLECTIONS IN BIN    (WORKING SET) : NULL                         
REMARK   3   BIN R VALUE           (WORKING SET) : NULL                         
REMARK   3   BIN FREE R VALUE                    : NULL                         
REMARK   3   BIN FREE R VALUE TEST SET SIZE  (%) : NULL                         
REMARK   3   BIN FREE R VALUE TEST SET COUNT     : NULL                         
REMARK   3   ESTIMATED ERROR OF BIN FREE R VALUE : NULL                         
REMARK   3                                                                      
REMARK   3  NUMBER OF NON-HYDROGEN ATOMS USED IN REFINEMENT.                    
REMARK   3   PROTEIN ATOMS            : 7824                                    
REMARK   3   NUCLEIC ACID ATOMS       : 0                                       
REMARK   3   HETEROGEN ATOMS          : 0                                       
REMARK   3   SOLVENT ATOMS            : 21                                      
REMARK   3                                                                      
REMARK   3  B VALUES.                                                           
REMARK   3   FROM WILSON PLOT           (A**2) : NULL                           
REMARK   3   MEAN B VALUE      (OVERALL, A**2) : NULL                           
REMARK   3   OVERALL ANISOTROPIC B VALUE.                                       
REMARK   3    B11 (A**2) : NULL                                                 
REMARK   3    B22 (A**2) : NULL                                                 
REMARK   3    B33 (A**2) : NULL                                                 
REMARK   3    B12 (A**2) : NULL                                                 
REMARK   3    B13 (A**2) : NULL                                                 
REMARK   3    B23 (A**2) : NULL                                                 
REMARK   3                                                                      
REMARK   3  ESTIMATED COORDINATE ERROR.                                         
REMARK   3   ESD FROM LUZZATI PLOT        (A) : 0.60                            
REMARK   3   ESD FROM SIGMAA              (A) : NULL                            
REMARK   3   LOW RESOLUTION CUTOFF        (A) : NULL                            
REMARK   3                                                                      
REMARK   3  CROSS-VALIDATED ESTIMATED COORDINATE ERROR.                         
REMARK   3   ESD FROM C-V LUZZATI PLOT    (A) : NULL                            
REMARK   3   ESD FROM C-V SIGMAA          (A) : NULL                            
REMARK   3                                                                      
REMARK   3  RMS DEVIATIONS FROM IDEAL VALUES.                                   
REMARK   3   BOND LENGTHS                 (A) : 0.015                           
REMARK   3   BOND ANGLES            (DEGREES) : 2.20                            
REMARK   3   DIHEDRAL ANGLES        (DEGREES) : NULL                            
REMARK   3   IMPROPER ANGLES        (DEGREES) : NULL                            
REMARK   3                                                                      
REMARK   3  ISOTROPIC THERMAL MODEL : NULL                                      
REMARK   3                                                                      
REMARK   3  ISOTROPIC THERMAL FACTOR RESTRAINTS.    RMS    SIGMA                
REMARK   3   MAIN-CHAIN BOND              (A**2) : NULL  ; NULL                 
REMARK   3   MAIN-CHAIN ANGLE             (A**2) : NULL  ; NULL                 
REMARK   3   SIDE-CHAIN BOND              (A**2) : NULL  ; NULL                 
REMARK   3   SIDE-CHAIN ANGLE             (A**2) : NULL  ; NULL                 
REMARK   3                                                                      
REMARK   3  NCS MODEL : NULL                                                    
REMARK   3                                                                      
REMARK   3  NCS RESTRAINTS.                         RMS   SIGMA/WEIGHT          
REMARK   3   GROUP  1  POSITIONAL            (A) : NULL  ; NULL                 
REMARK   3   GROUP  1  B-FACTOR           (A**2) : NULL  ; NULL                 
REMARK   3                                                                      
REMARK   3  PARAMETER FILE  1  : NULL                                           
REMARK   3  TOPOLOGY FILE  1   : NULL                                           
REMARK   3                                                                      
REMARK   3  OTHER REFINEMENT REMARKS: NULL                                      
REMARK   4                                                                      
REMARK   4 1TVR COMPLIES WITH FORMAT V. 3.15, 01-DEC-08                         
REMARK 100                                                                      
REMARK 100 THIS ENTRY HAS BEEN PROCESSED BY BNL.                                
REMARK 200                                                                      
REMARK 200 EXPERIMENTAL DETAILS                                                 
REMARK 200  EXPERIMENT TYPE                : X-RAY DIFFRACTION                  
REMARK 200  DATE OF DATA COLLECTION        : NOV-94                             
REMARK 200  TEMPERATURE           (KELVIN) : NULL                               
REMARK 200  PH                             : NULL                               
REMARK 200  NUMBER OF CRYSTALS USED        : NULL                               
REMARK 200                                                                      
REMARK 200  SYNCHROTRON              (Y/N) : Y                                  
REMARK 200  RADIATION SOURCE               : CHESS                              
REMARK 200  BEAMLINE                       : F1                                 
REMARK 200  X-RAY GENERATOR MODEL          : NULL                               
REMARK 200  MONOCHROMATIC OR LAUE    (M/L) : M                                  
REMARK 200  WAVELENGTH OR RANGE        (A) : 0.918                              
REMARK 200  MONOCHROMATOR                  : NULL                               
REMARK 200  OPTICS                         : NULL                               
REMARK 200                                                                      
REMARK 200  DETECTOR TYPE                  : CCD                                
REMARK 200  DETECTOR MANUFACTURER          : NULL                               
REMARK 200  INTENSITY-INTEGRATION SOFTWARE : DENZO                              
REMARK 200  DATA SCALING SOFTWARE          : NULL                               
REMARK 200                                                                      
REMARK 200  NUMBER OF UNIQUE REFLECTIONS   : 26209                              
REMARK 200  RESOLUTION RANGE HIGH      (A) : NULL                               
REMARK 200  RESOLUTION RANGE LOW       (A) : NULL                               
REMARK 200  REJECTION CRITERIA  (SIGMA(I)) : 1.000                              
REMARK 200                                                                      
REMARK 200 OVERALL.                                                             
REMARK 200  COMPLETENESS FOR RANGE     (%) : 84.0                               
REMARK 200  DATA REDUNDANCY                : 2.160                              
REMARK 200  R MERGE                    (I) : 0.06400                            
REMARK 200  R SYM                      (I) : NULL                               
REMARK 200  <I/SIGMA(I)> FOR THE DATA SET  : NULL                               
REMARK 200                                                                      
REMARK 200 IN THE HIGHEST RESOLUTION SHELL.                                     
REMARK 200  HIGHEST RESOLUTION SHELL, RANGE HIGH (A) : NULL                     
REMARK 200  HIGHEST RESOLUTION SHELL, RANGE LOW  (A) : NULL                     
REMARK 200  COMPLETENESS FOR SHELL     (%) : NULL                               
REMARK 200  DATA REDUNDANCY IN SHELL       : NULL                               
REMARK 200  R MERGE FOR SHELL          (I) : NULL                               
REMARK 200  R SYM FOR SHELL            (I) : NULL                               
REMARK 200  <I/SIGMA(I)> FOR SHELL         : NULL                               
REMARK 200                                                                      
REMARK 200 DIFFRACTION PROTOCOL: NULL                                           
REMARK 200 METHOD USED TO DETERMINE THE STRUCTURE: NULL                         
REMARK 200 SOFTWARE USED: X-PLOR 3.1                                            
REMARK 200 STARTING MODEL: NULL                                                 
REMARK 200                                                                      
REMARK 200 REMARK: NULL                                                         
REMARK 280                                                                      
REMARK 280 CRYSTAL                                                              
REMARK 280 SOLVENT CONTENT, VS   (%): 65.00                                     
REMARK 280 MATTHEWS COEFFICIENT, VM (ANGSTROMS**3/DA): 3.41                     
REMARK 280                                                                      
REMARK 280 CRYSTALLIZATION CONDITIONS: NULL                                     
REMARK 290                                                                      
REMARK 290 CRYSTALLOGRAPHIC SYMMETRY                                            
REMARK 290 SYMMETRY OPERATORS FOR SPACE GROUP: C 1 2 1                          
REMARK 290                                                                      
REMARK 290      SYMOP   SYMMETRY                                                
REMARK 290     NNNMMM   OPERATOR                                                
REMARK 290       1555   X,Y,Z                                                   
REMARK 290       2555   -X,Y,-Z                                                 
REMARK 290       3555   X+1/2,Y+1/2,Z                                           
REMARK 290       4555   -X+1/2,Y+1/2,-Z                                         
REMARK 290                                                                      
REMARK 290     WHERE NNN -> OPERATOR NUMBER                                     
REMARK 290           MMM -> TRANSLATION VECTOR                                  
REMARK 290                                                                      
REMARK 290 CRYSTALLOGRAPHIC SYMMETRY TRANSFORMATIONS                            
REMARK 290 THE FOLLOWING TRANSFORMATIONS OPERATE ON THE ATOM/HETATM             
REMARK 290 RECORDS IN THIS ENTRY TO PRODUCE CRYSTALLOGRAPHICALLY                
REMARK 290 RELATED MOLECULES.                                                   
REMARK 290   SMTRY1   1  1.000000  0.000000  0.000000        0.00000            
REMARK 290   SMTRY2   1  0.000000  1.000000  0.000000        0.00000            
REMARK 290   SMTRY3   1  0.000000  0.000000  1.000000        0.00000            
REMARK 290   SMTRY1   2 -1.000000  0.000000  0.000000        0.00000            
REMARK 290   SMTRY2   2  0.000000  1.000000  0.000000        0.00000            
REMARK 290   SMTRY3   2  0.000000  0.000000 -1.000000        0.00000            
REMARK 290   SMTRY1   3  1.000000  0.000000  0.000000      113.00000            
REMARK 290   SMTRY2   3  0.000000  1.000000  0.000000       34.65000            
REMARK 290   SMTRY3   3  0.000000  0.000000  1.000000        0.00000            
REMARK 290   SMTRY1   4 -1.000000  0.000000  0.000000      113.00000            
REMARK 290   SMTRY2   4  0.000000  1.000000  0.000000       34.65000            
REMARK 290   SMTRY3   4  0.000000  0.000000 -1.000000        0.00000            
REMARK 290                                                                      
REMARK 290 REMARK: NULL                                                         
REMARK 300                                                                      
REMARK 300 BIOMOLECULE: 1                                                       
REMARK 300 SEE REMARK 350 FOR THE AUTHOR PROVIDED AND/OR PROGRAM                
REMARK 300 GENERATED ASSEMBLY INFORMATION FOR THE STRUCTURE IN                  
REMARK 300 THIS ENTRY. THE REMARK MAY ALSO PROVIDE INFORMATION ON               
REMARK 300 BURIED SURFACE AREA.                                                 
REMARK 350                                                                      
REMARK 350 COORDINATES FOR A COMPLETE MULTIMER REPRESENTING THE KNOWN           
REMARK 350 BIOLOGICALLY SIGNIFICANT OLIGOMERIZATION STATE OF THE                
REMARK 350 MOLECULE CAN BE GENERATED BY APPLYING BIOMT TRANSFORMATIONS          
REMARK 350 GIVEN BELOW.  BOTH NON-CRYSTALLOGRAPHIC AND                          
REMARK 350 CRYSTALLOGRAPHIC OPERATIONS ARE GIVEN.                               
REMARK 350                                                                      
REMARK 350 BIOMOLECULE: 1                                                       
REMARK 350 AUTHOR DETERMINED BIOLOGICAL UNIT: DIMERIC                           
REMARK 350 SOFTWARE DETERMINED QUATERNARY STRUCTURE: DIMERIC                    
REMARK 350 SOFTWARE USED: PISA                                                  
REMARK 350 TOTAL BURIED SURFACE AREA: 5540 ANGSTROM**2                          
REMARK 350 SURFACE AREA OF THE COMPLEX: 47510 ANGSTROM**2                       
REMARK 350 CHANGE IN SOLVENT FREE ENERGY: -37.0 KCAL/MOL                        
REMARK 350 APPLY THE FOLLOWING TO CHAINS: A, B                                  
REMARK 350   BIOMT1   1  1.000000  0.000000  0.000000        0.00000            
REMARK 350   BIOMT2   1  0.000000  1.000000  0.000000        0.00000            
REMARK 350   BIOMT3   1  0.000000  0.000000  1.000000        0.00000            
REMARK 400                                                                      
REMARK 400 COMPOUND                                                             
REMARK 400                                                                      
REMARK 400 HIV-1 RT IS COMPOSED OF TWO SUBUNITS OF 66 KDA AND 51 KDA,           
REMARK 400 DESIGNATED AS P66 AND P51, RESPECTIVELY.                             
REMARK 400 THE POLYMERASE DOMAINS OF BOTH P66 AND P51 CONTAIN OF FOUR           
REMARK 400 SUBDOMAINS, NAMED FINGERS, PALM, THUMB, AND CONNECTION.              
REMARK 400 THE BOUNDARIES OF INDIVIDUAL SUBDOMAINS ARE AS FOLLOWS:              
REMARK 400    FINGERS:     1--84 AND 120--150                                   
REMARK 400    PALM:        85--119 AND 151--243                                 
REMARK 400    THUMB:       244--322                                             
REMARK 400    CONNECTION:  323--437 IN P66 AND 323--427 IN P51.                 
REMARK 470                                                                      
REMARK 470 MISSING ATOM                                                         
REMARK 470 THE FOLLOWING RESIDUES HAVE MISSING ATOMS(M=MODEL NUMBER;            
REMARK 470 RES=RESIDUE NAME; C=CHAIN IDENTIFIER; SSEQ=SEQUENCE NUMBER;          
REMARK 470 I=INSERTION CODE):                                                   
REMARK 470   M RES CSSEQI  ATOMS                                                
REMARK 470     GLU A  36    CG   CD   OE1  OE2                                  
REMARK 470     LYS A  66    CG   CD   CE   NZ                                   
REMARK 470     TRP A  71    CG   CD1  CD2  NE1  CE2  CE3  CZ2                   
REMARK 470     TRP A  71    CZ3  CH2                                            
REMARK 470     ARG A  72    CG   CD   NE   CZ   NH1  NH2                        
REMARK 470     SER A 134    OG                                                  
REMARK 470     ILE A 135    CG1  CG2  CD1                                       
REMARK 470     THR A 139    OG1  CG2                                            
REMARK 470     ASP A 218    CG   OD1  OD2                                       
REMARK 470     LYS A 219    CG   CD   CE   NZ                                   
REMARK 470     LYS A 220    CG   CD   CE   NZ                                   
REMARK 470     HIS A 221    CG   ND1  CD2  CE1  NE2                             
REMARK 470     GLN A 222    CG   CD   OE1  NE2                                  
REMARK 470     LYS A 223    CG   CD   CE   NZ                                   
REMARK 470     LYS A 249    CG   CD   CE   NZ                                   
REMARK 470     LYS A 281    CG   CD   CE   NZ                                   
REMARK 470     LEU A 282    CG   CD1  CD2                                       
REMARK 470     LEU A 283    CG   CD1  CD2                                       
REMARK 470     ARG A 284    CG   CD   NE   CZ   NH1  NH2                        
REMARK 470     THR A 286    OG1  CG2                                            
REMARK 470     LYS A 287    CG   CD   CE   NZ                                   
REMARK 470     LEU A 289    CG   CD1  CD2                                       
REMARK 470     THR A 290    OG1  CG2                                            
REMARK 470     GLU A 291    CG   CD   OE1  OE2                                  
REMARK 470     VAL A 292    CG1  CG2                                            
REMARK 470     ILE A 293    CG1  CG2  CD1                                       
REMARK 470     GLU A 297    CG   CD   OE1  OE2                                  
REMARK 470     GLU A 298    CG   CD   OE1  OE2                                  
REMARK 470     GLU A 300    CG   CD   OE1  OE2                                  
REMARK 470     LEU A 301    CG   CD1  CD2                                       
REMARK 470     GLU A 302    CG   CD   OE1  OE2                                  
REMARK 470     LYS A 311    CG   CD   CE   NZ                                   
REMARK 470     GLU A 312    CG   CD   OE1  OE2                                  
REMARK 470     LYS A 323    CG   CD   CE   NZ                                   
REMARK 470     ARG A 356    CG   CD   NE   CZ   NH1  NH2                        
REMARK 470     MET A 357    CG   SD   CE                                        
REMARK 470     ARG A 358    CG   CD   NE   CZ   NH1  NH2                        
REMARK 470     LYS A 366    CG   CD   CE   NZ                                   
REMARK 470     LYS A 451    CG   CD   CE   NZ                                   
REMARK 470     ILE A 556    CG1  CG2  CD1                                       
REMARK 470     ARG A 557    CG   CD   NE   CZ   NH1  NH2                        
REMARK 470     LYS A 558    CG   CD   CE   NZ                                   
REMARK 470     LYS B  13    CG   CD   CE   NZ                                   
REMARK 470     ASP B 121    CG   OD1  OD2                                       
REMARK 470     GLN B 197    CG   CD   OE1  NE2                                  
REMARK 470     ARG B 199    CG   CD   NE   CZ   NH1  NH2                        
REMARK 470     LYS B 220    CG   CD   CE   NZ                                   
REMARK 470     GLN B 222    CG   CD   OE1  NE2                                  
REMARK 470     LYS B 223    CG   CD   CE   NZ                                   
REMARK 470     GLU B 224    CG   CD   OE1  OE2                                  
REMARK 470     PRO B 225    CG   CD                                             
REMARK 470     PRO B 226    CG   CD                                             
REMARK 470     PHE B 227    CG   CD1  CD2  CE1  CE2  CZ                         
REMARK 470     LEU B 228    CG   CD1  CD2                                       
REMARK 470     TRP B 229    CG   CD1  CD2  NE1  CE2  CE3  CZ2                   
REMARK 470     TRP B 229    CZ3  CH2                                            
REMARK 470     MET B 230    CG   SD   CE                                        
REMARK 470     ILE B 270    CG1  CG2  CD1                                       
REMARK 470     GLN B 278    CG   CD   OE1  NE2                                  
REMARK 470     LYS B 281    CG   CD   CE   NZ                                   
REMARK 470     MET B 357    CG   SD   CE                                        
REMARK 470     ARG B 358    CG   CD   NE   CZ   NH1  NH2                        
REMARK 470     HIS B 361    CG   ND1  CD2  CE1  NE2                             
REMARK 470     THR B 362    OG1  CG2                                            
REMARK 470     ASN B 363    CG   OD1  ND2                                       
REMARK 500                                                                      
REMARK 500 GEOMETRY AND STEREOCHEMISTRY                                         
REMARK 500 SUBTOPIC: COVALENT BOND ANGLES                                       
REMARK 500                                                                      
REMARK 500 THE STEREOCHEMICAL PARAMETERS OF THE FOLLOWING RESIDUES              
REMARK 500 HAVE VALUES WHICH DEVIATE FROM EXPECTED VALUES BY MORE               
REMARK 500 THAN 6*RMSD (M=MODEL NUMBER; RES=RESIDUE NAME; C=CHAIN               
REMARK 500 IDENTIFIER; SSEQ=SEQUENCE NUMBER; I=INSERTION CODE).                 
REMARK 500                                                                      
REMARK 500 STANDARD TABLE:                                                      
REMARK 500 FORMAT: (10X,I3,1X,A3,1X,A1,I4,A1,3(1X,A4,2X),12X,F5.1)              
REMARK 500                                                                      
REMARK 500 EXPECTED VALUES PROTEIN: ENGH AND HUBER, 1999                        
REMARK 500 EXPECTED VALUES NUCLEIC ACID: CLOWNEY ET AL 1996                     
REMARK 500                                                                      
REMARK 500  M RES CSSEQI ATM1   ATM2   ATM3                                     
REMARK 500    PRO A 420   N   -  CA  -  C   ANGL. DEV. =  16.0 DEGREES          
REMARK 500    PRO A 421   C   -  N   -  CA  ANGL. DEV. = -10.8 DEGREES          
REMARK 500    PRO A 421   C   -  N   -  CD  ANGL. DEV. =  13.0 DEGREES          
REMARK 500    PRO B 226   N   -  CA  -  CB  ANGL. DEV. =   7.4 DEGREES          
REMARK 500    ILE B 244   N   -  CA  -  C   ANGL. DEV. = -17.2 DEGREES          
REMARK 500    LEU B 325   CA  -  CB  -  CG  ANGL. DEV. =  17.5 DEGREES          
REMARK 500                                                                      
REMARK 500 REMARK: NULL                                                         
REMARK 500                                                                      
REMARK 500 GEOMETRY AND STEREOCHEMISTRY                                         
REMARK 500 SUBTOPIC: TORSION ANGLES                                             
REMARK 500                                                                      
REMARK 500 TORSION ANGLES OUTSIDE THE EXPECTED RAMACHANDRAN REGIONS:            
REMARK 500 (M=MODEL NUMBER; RES=RESIDUE NAME; C=CHAIN IDENTIFIER;               
REMARK 500 SSEQ=SEQUENCE NUMBER; I=INSERTION CODE).                             
REMARK 500                                                                      
REMARK 500 STANDARD TABLE:                                                      
REMARK 500 FORMAT:(10X,I3,1X,A3,1X,A1,I4,A1,4X,F7.2,3X,F7.2)                    
REMARK 500                                                                      
REMARK 500 EXPECTED VALUES: GJ KLEYWEGT AND TA JONES (1996). PHI/PSI-           
REMARK 500 CHOLOGY: RAMACHANDRAN REVISITED. STRUCTURE 4, 1395 - 1400            
REMARK 500                                                                      
REMARK 500  M RES CSSEQI        PSI       PHI                                   
REMARK 500    SER A   3      107.76    -59.75                                   
REMARK 500    PRO A   4       83.84    -64.67                                   
REMARK 500    PRO A   9       98.44    -61.04                                   
REMARK 500    PRO A  19      152.14    -47.58                                   
REMARK 500    LYS A  20       26.34   -143.71                                   
REMARK 500    VAL A  21       88.80    -61.91                                   
REMARK 500    PRO A  25      121.58    -31.28                                   
REMARK 500    ILE A  37      -30.97   -134.62                                   
REMARK 500    VAL A  75       81.43   -151.31                                   
REMARK 500    PHE A  77       51.09    -93.73                                   
REMARK 500    GLU A  79      -72.12    -82.89                                   
REMARK 500    GLN A  85      170.54    -49.47                                   
REMARK 500    GLN A  91      110.98   -169.34                                   
REMARK 500    PRO A  95       80.18    -67.03                                   
REMARK 500    ALA A  98      -22.38    -37.14                                   
REMARK 500    ASP A 113       44.21   -104.25                                   
REMARK 500    ALA A 114       -5.43    -54.51                                   
REMARK 500    ASP A 121      118.35    -21.73                                   
REMARK 500    PHE A 124       23.52    -63.87                                   
REMARK 500    SER A 134      -50.48   -131.48                                   
REMARK 500    ASN A 136      -34.68    -39.79                                   
REMARK 500    GLU A 138      -76.20   -111.61                                   
REMARK 500    ILE A 142       65.03   -104.89                                   
REMARK 500    LEU A 149       92.38    -23.30                                   
REMARK 500    PRO A 150      171.31    -46.20                                   
REMARK 500    TRP A 153      110.45   -172.44                                   
REMARK 500    LYS A 154      -40.06    -15.84                                   
REMARK 500    PRO A 157      -33.87    -37.07                                   
REMARK 500    PHE A 160      -84.84    -62.04                                   
REMARK 500    GLN A 161       -6.73    -44.81                                   
REMARK 500    SER A 162      -70.65    -81.82                                   
REMARK 500    ASN A 175       55.79   -102.24                                   
REMARK 500    ASP A 177        9.04   -158.34                                   
REMARK 500    TYR A 183       99.07   -163.33                                   
REMARK 500    MET A 184     -116.50     51.20                                   
REMARK 500    ASP A 185       49.90   -104.20                                   
REMARK 500    ILE A 195      126.53    -33.14                                   
REMARK 500    ARG A 206      -38.73    -39.03                                   
REMARK 500    LEU A 214       48.65    -78.57                                   
REMARK 500    THR A 216       75.33   -118.93                                   
REMARK 500    LYS A 219      113.64    -37.91                                   
REMARK 500    HIS A 221       88.35     56.99                                   
REMARK 500    TRP A 229      131.98    -30.10                                   
REMARK 500    MET A 230       17.32     53.54                                   
REMARK 500    PRO A 236       -4.78    -47.71                                   
REMARK 500    ASP A 237       28.64   -166.26                                   
REMARK 500    LYS A 238      147.49   -171.85                                   
REMARK 500    THR A 240     -153.80   -177.11                                   
REMARK 500    VAL A 245       71.23   -113.62                                   
REMARK 500    LEU A 246      109.80    -45.30                                   
REMARK 500    LYS A 249     -163.07   -171.31                                   
REMARK 500    ASP A 250      -80.86    -95.45                                   
REMARK 500    SER A 251       95.63    -59.77                                   
REMARK 500    ALA A 267      -31.71    -38.86                                   
REMARK 500    PRO A 272       51.10    -46.41                                   
REMARK 500    ILE A 274      106.24    -31.05                                   
REMARK 500    VAL A 276       30.50   -147.65                                   
REMARK 500    ARG A 277      -71.28    -66.87                                   
REMARK 500    LYS A 281      -70.12    -49.03                                   
REMARK 500    LEU A 283       -9.15    -48.42                                   
REMARK 500    LYS A 287      -16.41     65.98                                   
REMARK 500    ALA A 288       58.90   -103.14                                   
REMARK 500    PRO A 294       81.97    -63.83                                   
REMARK 500    LEU A 295      100.56    -49.40                                   
REMARK 500    LEU A 303      -62.20    -26.78                                   
REMARK 500    LEU A 310       -2.42    -54.73                                   
REMARK 500    GLU A 312       98.67    -67.04                                   
REMARK 500    PRO A 321       35.37    -59.86                                   
REMARK 500    GLN A 334      -70.62   -111.57                                   
REMARK 500    PHE A 346       10.77   -154.50                                   
REMARK 500    MET A 357       53.01   -142.27                                   
REMARK 500    HIS A 361       54.55   -159.90                                   
REMARK 500    PRO A 392       70.14    -64.20                                   
REMARK 500    ILE A 393      116.18   -172.94                                   
REMARK 500    TRP A 406      -70.82    -68.97                                   
REMARK 500    PRO A 412     -143.32    -58.45                                   
REMARK 500    PRO A 420      -79.06    -69.46                                   
REMARK 500    LEU A 422      117.52    -37.70                                   
REMARK 500    GLU A 430     -153.10    -97.09                                   
REMARK 500    LYS A 431      -68.24   -130.73                                   
REMARK 500    ALA A 445     -160.81   -115.52                                   
REMARK 500    ALA A 446      152.18    177.95                                   
REMARK 500    LYS A 451       83.57    -64.80                                   
REMARK 500    LEU A 452      111.87    175.37                                   
REMARK 500    GLN A 464     -179.64    -63.93                                   
REMARK 500    LYS A 465      166.88    165.89                                   
REMARK 500    THR A 473      118.47   -163.36                                   
REMARK 500    ASN A 474      -62.58      6.43                                   
REMARK 500    LYS A 476        1.96    -62.27                                   
REMARK 500    GLN A 500      -52.11   -122.33                                   
REMARK 500    ASP A 511      -75.83   -119.70                                   
REMARK 500    LYS A 530       78.57   -172.30                                   
REMARK 500    VAL A 531     -168.76    -77.12                                   
REMARK 500    TYR A 532       77.97   -178.37                                   
REMARK 500    LYS A 540       48.80    -93.00                                   
REMARK 500    SER A 553        1.32    -59.20                                   
REMARK 500    ILE A 556      117.91   -179.58                                   
REMARK 500    SER B   3       54.03   -151.93                                   
REMARK 500    PRO B   4      177.55    -58.54                                   
REMARK 500    THR B  27     -176.61    -46.50                                   
REMARK 500    ILE B  37      -78.89    -41.46                                   
REMARK 500    MET B  41        2.89    -52.04                                   
REMARK 500    GLU B  53      -22.86    -31.80                                   
REMARK 500    PHE B  61     -151.72   -111.48                                   
REMARK 500    SER B  68       46.17     76.73                                   
REMARK 500    THR B  69      -95.31    -70.36                                   
REMARK 500    LEU B  74       72.54   -151.94                                   
REMARK 500    THR B  84      -64.53   -148.53                                   
REMARK 500    ILE B  94      107.84    -53.69                                   
REMARK 500    PRO B  97       86.09    -66.49                                   
REMARK 500    VAL B 111       14.21    -63.12                                   
REMARK 500    TYR B 115      -31.37    -37.62                                   
REMARK 500    PHE B 116        3.59    -39.39                                   
REMARK 500    GLU B 122       34.59    -70.11                                   
REMARK 500    LYS B 126      -55.42    -27.17                                   
REMARK 500    ASN B 136       57.84   -140.64                                   
REMARK 500    PRO B 140       16.37    -64.83                                   
REMARK 500    VAL B 148     -130.64   -116.15                                   
REMARK 500    PRO B 150      110.47    -39.42                                   
REMARK 500    PHE B 160       24.27    -64.57                                   
REMARK 500    LYS B 173      -71.76    -62.55                                   
REMARK 500    MET B 184      -97.13     50.56                                   
REMARK 500    ASP B 192       41.10   -141.21                                   
REMARK 500    GLU B 194      126.97    -15.96                                   
REMARK 500    ILE B 195      -48.93    -21.54                                   
REMARK 500    LEU B 210      -79.50    -44.87                                   
REMARK 500    LYS B 219       80.66    -64.97                                   
REMARK 500    GLN B 222     -107.28   -135.37                                   
REMARK 500    GLU B 224       93.65    -26.11                                   
REMARK 500    PRO B 225       39.85    -89.64                                   
REMARK 500    PHE B 227       28.79    -79.36                                   
REMARK 500    TRP B 229       78.49     40.07                                   
REMARK 500    TYR B 232       36.08    -85.15                                   
REMARK 500    HIS B 235       65.76   -155.73                                   
REMARK 500    PRO B 236        0.64    -47.60                                   
REMARK 500    TRP B 239      105.92   -178.68                                   
REMARK 500    GLN B 242      -28.55   -165.36                                   
REMARK 500    PRO B 243       38.68    -78.14                                   
REMARK 500    ASP B 250       -4.09    -56.74                                   
REMARK 500    SER B 251       76.65   -115.98                                   
REMARK 500    VAL B 276       17.16    -60.84                                   
REMARK 500    ARG B 277      -87.26    -50.57                                   
REMARK 500    GLN B 278        4.67    -52.66                                   
REMARK 500    LYS B 281      -31.75    -38.03                                   
REMARK 500    THR B 286      109.52    -44.17                                   
REMARK 500    LEU B 289       13.63    -57.85                                   
REMARK 500    ILE B 293       77.77   -169.18                                   
REMARK 500    LEU B 295     -102.75    -91.76                                   
REMARK 500    THR B 296       87.57     -8.63                                   
REMARK 500    VAL B 317       31.31    -94.84                                   
REMARK 500    PRO B 321        6.66    -42.78                                   
REMARK 500    LYS B 331      100.70    -55.78                                   
REMARK 500    GLN B 336      103.51    -46.51                                   
REMARK 500    GLN B 343      -33.02   -142.17                                   
REMARK 500    PRO B 345      134.32    -28.93                                   
REMARK 500    PHE B 346      -12.83     62.52                                   
REMARK 500    LYS B 350      142.25    179.46                                   
REMARK 500    MET B 357      135.06    -19.12                                   
REMARK 500    ALA B 360      -96.58    -64.23                                   
REMARK 500    THR B 362        8.35    -39.48                                   
REMARK 500    ASN B 363      103.14    -47.00                                   
REMARK 500    VAL B 365       43.31    -82.07                                   
REMARK 500    LYS B 366      -74.72   -142.54                                   
REMARK 500    ALA B 371        1.31    -52.76                                   
REMARK 500    ILE B 382      -99.54    -68.67                                   
REMARK 500    PRO B 392       77.62    -67.99                                   
REMARK 500    THR B 403       -1.88    -53.02                                   
REMARK 500    ALA B 408      170.95    -54.11                                   
REMARK 500    PRO B 420     -170.17    -53.13                                   
REMARK 500    LEU B 422      -39.49   -137.97                                   
REMARK 500    LEU B 425      -85.20   -125.01                                   
REMARK 500                                                                      
REMARK 500 REMARK: NULL                                                         
REMARK 500                                                                      
REMARK 500 GEOMETRY AND STEREOCHEMISTRY                                         
REMARK 500 SUBTOPIC: PLANAR GROUPS                                              
REMARK 500                                                                      
REMARK 500 PLANAR GROUPS IN THE FOLLOWING RESIDUES HAVE A TOTAL                 
REMARK 500 RMS DISTANCE OF ALL ATOMS FROM THE BEST-FIT PLANE                    
REMARK 500 BY MORE THAN AN EXPECTED VALUE OF 6*RMSD, WITH AN                    
REMARK 500 RMSD 0.02 ANGSTROMS, OR AT LEAST ONE ATOM HAS                        
REMARK 500 AN RMSD GREATER THAN THIS VALUE                                      
REMARK 500 (M=MODEL NUMBER; RES=RESIDUE NAME; C=CHAIN IDENTIFIER;               
REMARK 500 SSEQ=SEQUENCE NUMBER; I=INSERTION CODE).                             
REMARK 500                                                                      
REMARK 500  M RES CSSEQI        RMS     TYPE                                    
REMARK 500    TYR B 427         0.09    SIDE_CHAIN                              
REMARK 500                                                                      
REMARK 500 REMARK: NULL                                                         
REMARK 800                                                                      
REMARK 800 SITE                                                                 
REMARK 800 SITE_IDENTIFIER: AC1                                                 
REMARK 800 EVIDENCE_CODE: SOFTWARE                                              
REMARK 800 SITE_DESCRIPTION: BINDING SITE FOR RESIDUE TB9 A 600                 
DBREF  1TVR A    1   558  UNP    P03366   POL_HV1B1      599   1156             
DBREF  1TVR B    1   427  UNP    P03366   POL_HV1B1      599   1025             
SEQADV 1TVR SER A  280  UNP  P03366    CYS   447 ENGINEERED                     
SEQADV 1TVR SER B  280  UNP  P03366    CYS   447 ENGINEERED                     
SEQRES   1 A  558  PRO ILE SER PRO ILE GLU THR VAL PRO VAL LYS LEU LYS          
SEQRES   2 A  558  PRO GLY MET ASP GLY PRO LYS VAL LYS GLN TRP PRO LEU          
SEQRES   3 A  558  THR GLU GLU LYS ILE LYS ALA LEU VAL GLU ILE CYS THR          
SEQRES   4 A  558  GLU MET GLU LYS GLU GLY LYS ILE SER LYS ILE GLY PRO          
SEQRES   5 A  558  GLU ASN PRO TYR ASN THR PRO VAL PHE ALA ILE LYS LYS          
SEQRES   6 A  558  LYS ASP SER THR LYS TRP ARG LYS LEU VAL ASP PHE ARG          
SEQRES   7 A  558  GLU LEU ASN LYS ARG THR GLN ASP PHE TRP GLU VAL GLN          
SEQRES   8 A  558  LEU GLY ILE PRO HIS PRO ALA GLY LEU LYS LYS LYS LYS          
SEQRES   9 A  558  SER VAL THR VAL LEU ASP VAL GLY ASP ALA TYR PHE SER          
SEQRES  10 A  558  VAL PRO LEU ASP GLU ASP PHE ARG LYS TYR THR ALA PHE          
SEQRES  11 A  558  THR ILE PRO SER ILE ASN ASN GLU THR PRO GLY ILE ARG          
SEQRES  12 A  558  TYR GLN TYR ASN VAL LEU PRO GLN GLY TRP LYS GLY SER          
SEQRES  13 A  558  PRO ALA ILE PHE GLN SER SER MET THR LYS ILE LEU GLU          
SEQRES  14 A  558  PRO PHE LYS LYS GLN ASN PRO ASP ILE VAL ILE TYR GLN          
SEQRES  15 A  558  TYR MET ASP ASP LEU TYR VAL GLY SER ASP LEU GLU ILE          
SEQRES  16 A  558  GLY GLN HIS ARG THR LYS ILE GLU GLU LEU ARG GLN HIS          
SEQRES  17 A  558  LEU LEU ARG TRP GLY LEU THR THR PRO ASP LYS LYS HIS          
SEQRES  18 A  558  GLN LYS GLU PRO PRO PHE LEU TRP MET GLY TYR GLU LEU          
SEQRES  19 A  558  HIS PRO ASP LYS TRP THR VAL GLN PRO ILE VAL LEU PRO          
SEQRES  20 A  558  GLU LYS ASP SER TRP THR VAL ASN ASP ILE GLN LYS LEU          
SEQRES  21 A  558  VAL GLY LYS LEU ASN TRP ALA SER GLN ILE TYR PRO GLY          
SEQRES  22 A  558  ILE LYS VAL ARG GLN LEU SER LYS LEU LEU ARG GLY THR          
SEQRES  23 A  558  LYS ALA LEU THR GLU VAL ILE PRO LEU THR GLU GLU ALA          
SEQRES  24 A  558  GLU LEU GLU LEU ALA GLU ASN ARG GLU ILE LEU LYS GLU          
SEQRES  25 A  558  PRO VAL HIS GLY VAL TYR TYR ASP PRO SER LYS ASP LEU          
SEQRES  26 A  558  ILE ALA GLU ILE GLN LYS GLN GLY GLN GLY GLN TRP THR          
SEQRES  27 A  558  TYR GLN ILE TYR GLN GLU PRO PHE LYS ASN LEU LYS THR          
SEQRES  28 A  558  GLY LYS TYR ALA ARG MET ARG GLY ALA HIS THR ASN ASP          
SEQRES  29 A  558  VAL LYS GLN LEU THR GLU ALA VAL GLN LYS ILE THR THR          
SEQRES  30 A  558  GLU SER ILE VAL ILE TRP GLY LYS THR PRO LYS PHE LYS          
SEQRES  31 A  558  LEU PRO ILE GLN LYS GLU THR TRP GLU THR TRP TRP THR          
SEQRES  32 A  558  GLU TYR TRP GLN ALA THR TRP ILE PRO GLU TRP GLU PHE          
SEQRES  33 A  558  VAL ASN THR PRO PRO LEU VAL LYS LEU TRP TYR GLN LEU          
SEQRES  34 A  558  GLU LYS GLU PRO ILE VAL GLY ALA GLU THR PHE TYR VAL          
SEQRES  35 A  558  ASP GLY ALA ALA ASN ARG GLU THR LYS LEU GLY LYS ALA          
SEQRES  36 A  558  GLY TYR VAL THR ASN LYS GLY ARG GLN LYS VAL VAL PRO          
SEQRES  37 A  558  LEU THR ASN THR THR ASN GLN LYS THR GLU LEU GLN ALA          
SEQRES  38 A  558  ILE TYR LEU ALA LEU GLN ASP SER GLY LEU GLU VAL ASN          
SEQRES  39 A  558  ILE VAL THR ASP SER GLN TYR ALA LEU GLY ILE ILE GLN          
SEQRES  40 A  558  ALA GLN PRO ASP LYS SER GLU SER GLU LEU VAL ASN GLN          
SEQRES  41 A  558  ILE ILE GLU GLN LEU ILE LYS LYS GLU LYS VAL TYR LEU          
SEQRES  42 A  558  ALA TRP VAL PRO ALA HIS LYS GLY ILE GLY GLY ASN GLU          
SEQRES  43 A  558  GLN VAL ASP LYS LEU VAL SER ALA GLY ILE ARG LYS              
SEQRES   1 B  427  PRO ILE SER PRO ILE GLU THR VAL PRO VAL LYS LEU LYS          
SEQRES   2 B  427  PRO GLY MET ASP GLY PRO LYS VAL LYS GLN TRP PRO LEU          
SEQRES   3 B  427  THR GLU GLU LYS ILE LYS ALA LEU VAL GLU ILE CYS THR          
SEQRES   4 B  427  GLU MET GLU LYS GLU GLY LYS ILE SER LYS ILE GLY PRO          
SEQRES   5 B  427  GLU ASN PRO TYR ASN THR PRO VAL PHE ALA ILE LYS LYS          
SEQRES   6 B  427  LYS ASP SER THR LYS TRP ARG LYS LEU VAL ASP PHE ARG          
SEQRES   7 B  427  GLU LEU ASN LYS ARG THR GLN ASP PHE TRP GLU VAL GLN          
SEQRES   8 B  427  LEU GLY ILE PRO HIS PRO ALA GLY LEU LYS LYS LYS LYS          
SEQRES   9 B  427  SER VAL THR VAL LEU ASP VAL GLY ASP ALA TYR PHE SER          
SEQRES  10 B  427  VAL PRO LEU ASP GLU ASP PHE ARG LYS TYR THR ALA PHE          
SEQRES  11 B  427  THR ILE PRO SER ILE ASN ASN GLU THR PRO GLY ILE ARG          
SEQRES  12 B  427  TYR GLN TYR ASN VAL LEU PRO GLN GLY TRP LYS GLY SER          
SEQRES  13 B  427  PRO ALA ILE PHE GLN SER SER MET THR LYS ILE LEU GLU          
SEQRES  14 B  427  PRO PHE LYS LYS GLN ASN PRO ASP ILE VAL ILE TYR GLN          
SEQRES  15 B  427  TYR MET ASP ASP LEU TYR VAL GLY SER ASP LEU GLU ILE          
SEQRES  16 B  427  GLY GLN HIS ARG THR LYS ILE GLU GLU LEU ARG GLN HIS          
SEQRES  17 B  427  LEU LEU ARG TRP GLY LEU THR THR PRO ASP LYS LYS HIS          
SEQRES  18 B  427  GLN LYS GLU PRO PRO PHE LEU TRP MET GLY TYR GLU LEU          
SEQRES  19 B  427  HIS PRO ASP LYS TRP THR VAL GLN PRO ILE VAL LEU PRO          
SEQRES  20 B  427  GLU LYS ASP SER TRP THR VAL ASN ASP ILE GLN LYS LEU          
SEQRES  21 B  427  VAL GLY LYS LEU ASN TRP ALA SER GLN ILE TYR PRO GLY          
SEQRES  22 B  427  ILE LYS VAL ARG GLN LEU SER LYS LEU LEU ARG GLY THR          
SEQRES  23 B  427  LYS ALA LEU THR GLU VAL ILE PRO LEU THR GLU GLU ALA          
SEQRES  24 B  427  GLU LEU GLU LEU ALA GLU ASN ARG GLU ILE LEU LYS GLU          
SEQRES  25 B  427  PRO VAL HIS GLY VAL TYR TYR ASP PRO SER LYS ASP LEU          
SEQRES  26 B  427  ILE ALA GLU ILE GLN LYS GLN GLY GLN GLY GLN TRP THR          
SEQRES  27 B  427  TYR GLN ILE TYR GLN GLU PRO PHE LYS ASN LEU LYS THR          
SEQRES  28 B  427  GLY LYS TYR ALA ARG MET ARG GLY ALA HIS THR ASN ASP          
SEQRES  29 B  427  VAL LYS GLN LEU THR GLU ALA VAL GLN LYS ILE THR THR          
SEQRES  30 B  427  GLU SER ILE VAL ILE TRP GLY LYS THR PRO LYS PHE LYS          
SEQRES  31 B  427  LEU PRO ILE GLN LYS GLU THR TRP GLU THR TRP TRP THR          
SEQRES  32 B  427  GLU TYR TRP GLN ALA THR TRP ILE PRO GLU TRP GLU PHE          
SEQRES  33 B  427  VAL ASN THR PRO PRO LEU VAL LYS LEU TRP TYR                  
HET    TB9  A 600      21                                                       
HETNAM     TB9 4-CHLORO-8-METHYL-7-(3-METHYL-BUT-2-ENYL)-6,7,8,9-               
HETNAM   2 TB9  TETRAHYDRO-2H-2,7,9A-TRIAZA-BENZO[CD]AZULENE-1-THIONE           
FORMUL   3  TB9    C16 H20 CL N3 S                                              
HELIX    1   1 TRP A  229  TRP A  229  1                                   1
SHEET    1   1 1 VAL A 179  TYR A 181  0
SHEET    2   2 1 TYR A 183  TYR A 183  0
SHEET    3   3 1 TYR A 188  VAL A 189  0
SHEET    4   4 1 LEU A 234  HIS A 235  0
SITE     1 AC1 11 LEU A 100  LYS A 101  VAL A 106  VAL A 179                    
SITE     2 AC1 11 ILE A 180  TYR A 181  TYR A 188  TRP A 229                    
SITE     3 AC1 11 LEU A 234  HIS A 235  TYR A 318                               
CRYST1  226.000   69.300  104.100  90.00 107.00  90.00 C 1 2 1       4          
ORIGX1      1.000000  0.000000  0.000000        0.00000                         
ORIGX2      0.000000  1.000000  0.000000        0.00000                         
ORIGX3      0.000000  0.000000  1.000000        0.00000                         
SCALE1      0.004425  0.000000  0.001353        0.00000                         
SCALE2      0.000000  0.014430  0.000000        0.00000                         
SCALE3      0.000000  0.000000  0.010045        0.00000                         
ATOM      1  N   PRO A  95     140.435 -16.626  76.039  1.00 39.84           N
ATOM      2  CA  PRO A  95     139.796 -17.512  75.055  1.00 37.58           C
ATOM      3  C   PRO A  95     138.833 -18.490  75.780  1.00 34.98           C
ATOM      4  O   PRO A  95     139.198 -19.629  76.066  1.00 35.98           O
ATOM      5  CB  PRO A  95     141.006 -18.223  74.407  1.00 37.02           C
ATOM      6  CG  PRO A  95     142.082 -18.165  75.473  1.00 37.13           C
ATOM      7  CD  PRO A  95     141.902 -16.776  76.030  1.00 38.59           C
TER       8      PRO A  95
ATOM      9  N   LEU A 100     136.654 -22.626  71.328  1.00 26.12           N
ATOM     10  CA  LEU A 100     137.708 -23.478  70.774  1.00 25.85           C
ATOM     11  C   LEU A 100     137.249 -24.671  69.916  1.00 28.60           C
ATOM     12  O   LEU A 100     136.267 -25.353  70.260  1.00 28.64           O
ATOM     13  CB  LEU A 100     138.587 -24.012  71.908  1.00 20.98           C
ATOM     14  CG  LEU A 100     139.214 -22.897  72.726  1.00 18.37           C
ATOM     15  CD1 LEU A 100     140.368 -23.393  73.563  1.00 16.74           C
ATOM     16  CD2 LEU A 100     139.721 -21.851  71.785  1.00 19.07           C
ATOM     17  N   LYS A 101     137.953 -24.897  68.793  1.00 31.66           N
ATOM     18  CA  LYS A 101     137.685 -26.036  67.882  1.00 34.21           C
ATOM     19  C   LYS A 101     138.703 -27.137  68.253  1.00 34.75           C
ATOM     20  O   LYS A 101     139.764 -26.849  68.847  1.00 35.47           O
ATOM     21  CB  LYS A 101     137.861 -25.653  66.396  1.00 35.65           C
ATOM     22  CG  LYS A 101     137.073 -24.418  65.915  1.00 38.68           C
ATOM     23  CD  LYS A 101     137.328 -24.119  64.414  1.00 40.59           C
ATOM     24  CE  LYS A 101     137.077 -22.623  64.038  1.00 42.25           C
ATOM     25  NZ  LYS A 101     137.166 -22.259  62.555  1.00 41.84           N
TER      26      LYS A 101
ATOM     27  N   LYS A 103     141.696 -29.594  67.989  1.00 36.41           N
ATOM     28  CA  LYS A 103     142.952 -29.811  67.274  1.00 37.52           C
ATOM     29  C   LYS A 103     143.411 -31.164  67.894  1.00 39.85           C
ATOM     30  O   LYS A 103     143.374 -31.288  69.131  1.00 42.82           O
ATOM     31  CB  LYS A 103     143.956 -28.671  67.545  1.00 34.62           C
ATOM     32  CG  LYS A 103     143.474 -27.279  67.143  1.00 30.92           C
ATOM     33  CD  LYS A 103     142.732 -27.235  65.795  1.00 30.16           C
ATOM     34  CE  LYS A 103     142.438 -25.766  65.383  1.00 29.55           C
ATOM     35  NZ  LYS A 103     141.567 -25.531  64.167  1.00 28.24           N
TER      36      LYS A 103
ATOM     37  N   VAL A 106     147.592 -31.176  71.652  1.00 33.74           N
ATOM     38  CA  VAL A 106     148.010 -29.859  72.048  1.00 31.59           C
ATOM     39  C   VAL A 106     148.911 -29.936  73.218  1.00 31.65           C
ATOM     40  O   VAL A 106     148.482 -30.225  74.325  1.00 31.26           O
ATOM     41  CB  VAL A 106     146.850 -29.021  72.481  1.00 32.05           C
ATOM     42  CG1 VAL A 106     147.359 -27.609  72.831  1.00 31.86           C
ATOM     43  CG2 VAL A 106     145.741 -29.035  71.405  1.00 31.21           C
TER      44      VAL A 106
ATOM     45  N   VAL A 179     148.419 -24.479  65.453  1.00 34.78           N
ATOM     46  CA  VAL A 179     148.057 -23.356  66.323  1.00 31.38           C
ATOM     47  C   VAL A 179     148.900 -23.141  67.593  1.00 29.69           C
ATOM     48  O   VAL A 179     149.232 -24.087  68.291  1.00 29.20           O
ATOM     49  CB  VAL A 179     146.578 -23.521  66.753  1.00 30.51           C
ATOM     50  CG1 VAL A 179     146.188 -22.487  67.786  1.00 30.64           C
ATOM     51  CG2 VAL A 179     145.673 -23.416  65.549  1.00 30.54           C
ATOM     52  N   ILE A 180     149.253 -21.897  67.895  1.00 27.77           N
ATOM     53  CA  ILE A 180     149.995 -21.606  69.119  1.00 25.45           C
ATOM     54  C   ILE A 180     149.244 -20.470  69.810  1.00 26.39           C
ATOM     55  O   ILE A 180     148.486 -19.726  69.152  1.00 26.65           O
ATOM     56  CB  ILE A 180     151.420 -21.122  68.881  1.00 23.16           C
ATOM     57  CG1 ILE A 180     152.137 -21.983  67.849  1.00 22.69           C
ATOM     58  CG2 ILE A 180     152.194 -21.159  70.187  1.00 21.44           C
ATOM     59  CD1 ILE A 180     153.620 -21.565  67.643  1.00 22.07           C
ATOM     60  N   TYR A 181     149.432 -20.365  71.130  1.00 26.20           N
ATOM     61  CA  TYR A 181     148.787 -19.355  71.968  1.00 26.30           C
ATOM     62  C   TYR A 181     149.641 -19.220  73.193  1.00 27.20           C
ATOM     63  O   TYR A 181     149.792 -20.158  73.948  1.00 27.96           O
ATOM     64  CB  TYR A 181     147.399 -19.806  72.371  1.00 26.35           C
ATOM     65  CG  TYR A 181     146.748 -18.986  73.445  1.00 28.59           C
ATOM     66  CD1 TYR A 181     147.037 -19.200  74.786  1.00 28.59           C
ATOM     67  CD2 TYR A 181     145.791 -18.014  73.122  1.00 29.81           C
ATOM     68  CE1 TYR A 181     146.395 -18.467  75.777  1.00 28.50           C
ATOM     69  CE2 TYR A 181     145.136 -17.269  74.112  1.00 29.40           C
ATOM     70  CZ  TYR A 181     145.445 -17.503  75.437  1.00 29.45           C
ATOM     71  OH  TYR A 181     144.810 -16.778  76.415  1.00 28.19           O
TER      72      TYR A 181
ATOM     73  N   TYR A 183     150.824 -17.752  76.873  1.00 34.45           N
ATOM     74  CA  TYR A 183     150.090 -17.541  78.089  1.00 35.37           C
ATOM     75  C   TYR A 183     151.097 -17.299  79.150  1.00 36.57           C
ATOM     76  O   TYR A 183     151.686 -18.234  79.693  1.00 36.17           O
ATOM     77  CB  TYR A 183     149.189 -18.676  78.470  1.00 35.42           C
ATOM     78  CG  TYR A 183     148.267 -18.139  79.493  1.00 36.74           C
ATOM     79  CD1 TYR A 183     148.731 -17.795  80.768  1.00 37.69           C
ATOM     80  CD2 TYR A 183     146.970 -17.814  79.154  1.00 37.55           C
ATOM     81  CE1 TYR A 183     147.913 -17.131  81.657  1.00 38.92           C
ATOM     82  CE2 TYR A 183     146.157 -17.156  80.019  1.00 39.08           C
ATOM     83  CZ  TYR A 183     146.622 -16.813  81.265  1.00 39.45           C
ATOM     84  OH  TYR A 183     145.763 -16.149  82.095  1.00 40.99           O
TER      85      TYR A 183
ATOM     86  N   TYR A 188     150.727 -22.936  74.217  1.00 29.34           N
ATOM     87  CA  TYR A 188     149.904 -24.039  73.823  1.00 30.36           C
ATOM     88  C   TYR A 188     150.056 -24.167  72.316  1.00 32.20           C
ATOM     89  O   TYR A 188     149.764 -23.233  71.563  1.00 36.45           O
ATOM     90  CB  TYR A 188     148.463 -23.785  74.264  1.00 29.45           C
ATOM     91  CG  TYR A 188     148.318 -23.745  75.792  1.00 29.19           C
ATOM     92  CD1 TYR A 188     148.854 -22.673  76.514  1.00 29.58           C
ATOM     93  CD2 TYR A 188     147.656 -24.778  76.474  1.00 27.35           C
ATOM     94  CE1 TYR A 188     148.735 -22.631  77.908  1.00 28.41           C
ATOM     95  CE2 TYR A 188     147.538 -24.737  77.871  1.00 26.95           C
ATOM     96  CZ  TYR A 188     148.079 -23.663  78.587  1.00 27.52           C
ATOM     97  OH  TYR A 188     147.969 -23.621  79.943  1.00 29.47           O
ATOM     98  N   VAL A 189     150.563 -25.304  71.913  1.00 32.46           N
ATOM     99  CA  VAL A 189     150.692 -25.636  70.494  1.00 31.77           C
ATOM    100  C   VAL A 189     149.667 -26.710  70.234  1.00 32.67           C
ATOM    101  O   VAL A 189     149.456 -27.610  71.061  1.00 33.55           O
ATOM    102  CB  VAL A 189     152.109 -26.118  70.183  1.00 30.80           C
ATOM    103  CG1 VAL A 189     152.528 -25.836  68.736  1.00 29.81           C
ATOM    104  CG2 VAL A 189     153.174 -25.453  71.056  1.00 30.24           C
TER     105      VAL A 189
ATOM    106  N   PHE A 227     143.478 -29.416  81.834  1.00 56.11           N
ATOM    107  CA  PHE A 227     143.973 -28.056  81.911  1.00 53.39           C
ATOM    108  C   PHE A 227     143.218 -27.062  82.764  1.00 51.54           C
ATOM    109  O   PHE A 227     142.187 -26.544  82.358  1.00 50.21           O
ATOM    110  CB  PHE A 227     144.254 -27.538  80.510  1.00 53.43           C
ATOM    111  CG  PHE A 227     145.244 -28.390  79.757  1.00 52.93           C
ATOM    112  CD1 PHE A 227     146.518 -28.622  80.287  1.00 52.55           C
ATOM    113  CD2 PHE A 227     144.898 -29.000  78.552  1.00 53.15           C
ATOM    114  CE1 PHE A 227     147.439 -29.451  79.629  1.00 52.11           C
ATOM    115  CE2 PHE A 227     145.815 -29.832  77.884  1.00 52.17           C
ATOM    116  CZ  PHE A 227     147.088 -30.054  78.428  1.00 51.95           C
TER     117      PHE A 227
ATOM    118  N   TRP A 229     144.028 -23.832  83.704  1.00 44.48           N
ATOM    119  CA  TRP A 229     144.099 -22.421  83.326  1.00 41.56           C
ATOM    120  C   TRP A 229     142.845 -21.581  83.478  1.00 41.21           C
ATOM    121  O   TRP A 229     141.747 -21.954  83.039  1.00 39.49           O
ATOM    122  CB  TRP A 229     144.714 -22.281  81.932  1.00 39.95           C
ATOM    123  CG  TRP A 229     144.267 -21.119  81.153  1.00 37.14           C
ATOM    124  CD1 TRP A 229     144.895 -19.923  81.036  1.00 36.40           C
ATOM    125  CD2 TRP A 229     143.112 -21.055  80.325  1.00 36.18           C
ATOM    126  NE1 TRP A 229     144.192 -19.108  80.183  1.00 35.85           N
ATOM    127  CE2 TRP A 229     143.099 -19.782  79.728  1.00 35.74           C
ATOM    128  CE3 TRP A 229     142.082 -21.950  80.036  1.00 37.02           C
ATOM    129  CZ2 TRP A 229     142.106 -19.379  78.854  1.00 36.39           C
ATOM    130  CZ3 TRP A 229     141.082 -21.555  79.165  1.00 37.94           C
ATOM    131  CH2 TRP A 229     141.100 -20.275  78.585  1.00 37.36           C
TER     132      TRP A 229
ATOM    133  N   LEU A 234     140.724 -28.056  80.680  1.00 43.48           N
ATOM    134  CA  LEU A 234     140.697 -28.368  79.266  1.00 42.50           C
ATOM    135  C   LEU A 234     141.296 -29.725  78.870  1.00 43.01           C
ATOM    136  O   LEU A 234     142.404 -30.112  79.300  1.00 40.75           O
ATOM    137  CB  LEU A 234     141.337 -27.212  78.496  1.00 40.14           C
ATOM    138  CG  LEU A 234     140.732 -25.845  78.827  1.00 36.79           C
ATOM    139  CD1 LEU A 234     141.852 -24.882  79.033  1.00 35.77           C
ATOM    140  CD2 LEU A 234     139.783 -25.381  77.744  1.00 33.34           C
ATOM    141  N   HIS A 235     140.496 -30.435  78.072  1.00 44.33           N
ATOM    142  CA  HIS A 235     140.801 -31.770  77.533  1.00 45.65           C
ATOM    143  C   HIS A 235     140.702 -31.705  75.981  1.00 45.20           C
ATOM    144  O   HIS A 235     139.938 -30.896  75.449  1.00 43.81           O
ATOM    145  CB  HIS A 235     139.775 -32.818  78.044  1.00 47.78           C
ATOM    146  CG  HIS A 235     139.517 -32.804  79.530  1.00 49.00           C
ATOM    147  ND1 HIS A 235     138.242 -32.768  80.062  1.00 48.93           N
ATOM    148  CD2 HIS A 235     140.361 -32.895  80.592  1.00 49.63           C
ATOM    149  CE1 HIS A 235     138.309 -32.845  81.378  1.00 49.51           C
ATOM    150  NE2 HIS A 235     139.582 -32.920  81.727  1.00 50.19           N
ATOM    151  N   PRO A 236     141.373 -32.633  75.256  1.00 45.18           N
ATOM    152  CA  PRO A 236     141.374 -32.694  73.786  1.00 45.16           C
ATOM    153  C   PRO A 236     140.027 -32.593  73.083  1.00 44.85           C
ATOM    154  O   PRO A 236     139.966 -32.573  71.858  1.00 44.43           O
ATOM    155  CB  PRO A 236     142.066 -34.030  73.493  1.00 45.06           C
ATOM    156  CG  PRO A 236     141.854 -34.816  74.737  1.00 45.50           C
ATOM    157  CD  PRO A 236     142.116 -33.787  75.789  1.00 45.24           C
TER     158      PRO A 236
ATOM    159  N   TYR A 318     133.601 -28.766  72.373  1.00 27.74           N
ATOM    160  CA  TYR A 318     134.283 -27.761  71.584  1.00 24.88           C
ATOM    161  C   TYR A 318     133.565 -27.426  70.278  1.00 26.46           C
ATOM    162  O   TYR A 318     132.794 -28.211  69.733  1.00 27.02           O
ATOM    163  CB  TYR A 318     135.720 -28.204  71.352  1.00 19.97           C
ATOM    164  CG  TYR A 318     136.618 -28.111  72.588  1.00 15.67           C
ATOM    165  CD1 TYR A 318     136.302 -27.306  73.651  1.00 15.24           C
ATOM    166  CD2 TYR A 318     137.825 -28.781  72.649  1.00 15.38           C
ATOM    167  CE1 TYR A 318     137.161 -27.166  74.742  1.00 13.26           C
ATOM    168  CE2 TYR A 318     138.692 -28.645  73.737  1.00 13.24           C
ATOM    169  CZ  TYR A 318     138.349 -27.840  74.779  1.00 12.54           C
ATOM    170  OH  TYR A 318     139.187 -27.726  75.876  1.00 13.79           O
TER     171      TYR A 318
CONECT  186  173  185
CONECT  187  179
CONECT  188  180  189
CONECT  189  188  190
CONECT  190  189  191  192
CONECT  191  190
CONECT  192  190
CONECT  173  172  177  186
CONECT  174  172  175  176
CONECT  177  173  176  182
CONECT  178  176  179
CONECT  179  178  180  187
CONECT  181  180  182
CONECT  182  177  181  183
CONECT  183  182  185
CONECT  185  183  184  186
CONECT  184  185
CONECT  172  173  174
CONECT  176  174  177  178
CONECT  180  179  181  188
CONECT  175  174
END
