# Supplementary material for: Scaffold repositioning of spiro-acridine derivatives as fungi chitinase inhibitor by target fishing and in vitro studies
Source: Sci Rep. 2023 May 5;13:7320. doi: 10.1038/s41598-023-33279-9 (PMC10163251; doi:10.1038/s41598-023-33279-9)
Supplement: Supplementary file 2 — Supplementary Information 2. [file 41598_2023_33279_MOESM2_ESM.zip › PDBQT_TARGETS_ALL/1u2r_GDP.pdb]

HEADER    TRANSLATION                             20-JUL-04   1U2R              
TITLE     CRYSTAL STRUCTURE OF ADP-RIBOSYLATED RIBOSOMAL TRANSLOCASE            
TITLE    2 FROM SACCHAROMYCES CEREVISIAE                                        
COMPND    MOL_ID: 1;                                                            
COMPND   2 MOLECULE: ELONGATION FACTOR 2;                                       
COMPND   3 CHAIN: A;                                                            
COMPND   4 SYNONYM: EF-2, ADPR-EF2                                              
SOURCE    MOL_ID: 1;                                                            
SOURCE   2 ORGANISM_SCIENTIFIC: SACCHAROMYCES CEREVISIAE;                       
SOURCE   3 ORGANISM_COMMON: BAKER'S YEAST;                                      
SOURCE   4 ORGANISM_TAXID: 4932                                                 
KEYWDS    ADP-RIBOSYLATION, EUKARYOTIC ELONGATION FACTOR 2,                     
KEYWDS   2 DIPHTHAMIDE, GDP, SORDARIN, TRANSLATION                              
EXPDTA    X-RAY DIFFRACTION                                                     
AUTHOR    R.JORGENSEN,S.P.YATES,J.NILSSON,G.A.PRENTICE,D.J.TEAL,                
AUTHOR   2 A.R.MERRILL,G.R.ANDERSEN                                             
REVDAT   3   24-FEB-09 1U2R    1       VERSN                                    
REVDAT   2   02-NOV-04 1U2R    1       JRNL                                     
REVDAT   1   14-SEP-04 1U2R    0                                                
JRNL        AUTH   R.JORGENSEN,S.P.YATES,D.J.TEAL,J.NILSSON,                    
JRNL        AUTH 2 G.A.PRENTICE,A.R.MERRILL,G.R.ANDERSEN                        
JRNL        TITL   CRYSTAL STRUCTURE OF ADP-RIBOSYLATED RIBOSOMAL               
JRNL        TITL 2 TRANSLOCASE FROM SACCHAROMYCES CEREVISIAE                    
JRNL        REF    J.BIOL.CHEM.                  V. 279 45919 2004              
JRNL        REFN                   ISSN 0021-9258                               
JRNL        PMID   15316019                                                     
JRNL        DOI    10.1074/JBC.M406218200                                       
REMARK   1                                                                      
REMARK   2                                                                      
REMARK   2 RESOLUTION.    2.60 ANGSTROMS.                                       
REMARK   3                                                                      
REMARK   3 REFINEMENT.                                                          
REMARK   3   PROGRAM     : CNS                                                  
REMARK   3   AUTHORS     : BRUNGER,ADAMS,CLORE,DELANO,GROS,GROSSE-              
REMARK   3               : KUNSTLEVE,JIANG,KUSZEWSKI,NILGES, PANNU,             
REMARK   3               : READ,RICE,SIMONSON,WARREN                            
REMARK   3                                                                      
REMARK   3  REFINEMENT TARGET : ENGH & HUBER                                    
REMARK   3                                                                      
REMARK   3  DATA USED IN REFINEMENT.                                            
REMARK   3   RESOLUTION RANGE HIGH (ANGSTROMS) : 2.60                           
REMARK   3   RESOLUTION RANGE LOW  (ANGSTROMS) : 35.00                          
REMARK   3   DATA CUTOFF            (SIGMA(F)) : 0.000                          
REMARK   3   DATA CUTOFF HIGH         (ABS(F)) : NULL                           
REMARK   3   DATA CUTOFF LOW          (ABS(F)) : NULL                           
REMARK   3   COMPLETENESS (WORKING+TEST)   (%) : 99.6                           
REMARK   3   NUMBER OF REFLECTIONS             : 36965                          
REMARK   3                                                                      
REMARK   3  FIT TO DATA USED IN REFINEMENT.                                     
REMARK   3   CROSS-VALIDATION METHOD          : THROUGHOUT                      
REMARK   3   FREE R VALUE TEST SET SELECTION  : RANDOM                          
REMARK   3   R VALUE            (WORKING SET) : 0.227                           
REMARK   3   FREE R VALUE                     : 0.262                           
REMARK   3   FREE R VALUE TEST SET SIZE   (%) : NULL                            
REMARK   3   FREE R VALUE TEST SET COUNT      : 1126                            
REMARK   3   ESTIMATED ERROR OF FREE R VALUE  : NULL                            
REMARK   3                                                                      
REMARK   3  FIT IN THE HIGHEST RESOLUTION BIN.                                  
REMARK   3   TOTAL NUMBER OF BINS USED           : 2                            
REMARK   3   BIN RESOLUTION RANGE HIGH       (A) : 2.60                         
REMARK   3   BIN RESOLUTION RANGE LOW        (A) : 2.64                         
REMARK   3   BIN COMPLETENESS (WORKING+TEST) (%) : NULL                         
REMARK   3   REFLECTIONS IN BIN    (WORKING SET) : NULL                         
REMARK   3   BIN R VALUE           (WORKING SET) : 0.3270                       
REMARK   3   BIN FREE R VALUE                    : 0.3770                       
REMARK   3   BIN FREE R VALUE TEST SET SIZE  (%) : NULL                         
REMARK   3   BIN FREE R VALUE TEST SET COUNT     : 58                           
REMARK   3   ESTIMATED ERROR OF BIN FREE R VALUE : NULL                         
REMARK   3                                                                      
REMARK   3  NUMBER OF NON-HYDROGEN ATOMS USED IN REFINEMENT.                    
REMARK   3   PROTEIN ATOMS            : 6386                                    
REMARK   3   NUCLEIC ACID ATOMS       : 0                                       
REMARK   3   HETEROGEN ATOMS          : 99                                      
REMARK   3   SOLVENT ATOMS            : 185                                     
REMARK   3                                                                      
REMARK   3  B VALUES.                                                           
REMARK   3   FROM WILSON PLOT           (A**2) : 62.00                          
REMARK   3   MEAN B VALUE      (OVERALL, A**2) : 48.61                          
REMARK   3   OVERALL ANISOTROPIC B VALUE.                                       
REMARK   3    B11 (A**2) : NULL                                                 
REMARK   3    B22 (A**2) : NULL                                                 
REMARK   3    B33 (A**2) : NULL                                                 
REMARK   3    B12 (A**2) : NULL                                                 
REMARK   3    B13 (A**2) : NULL                                                 
REMARK   3    B23 (A**2) : NULL                                                 
REMARK   3                                                                      
REMARK   3  ESTIMATED COORDINATE ERROR.                                         
REMARK   3   ESD FROM LUZZATI PLOT        (A) : NULL                            
REMARK   3   ESD FROM SIGMAA              (A) : NULL                            
REMARK   3   LOW RESOLUTION CUTOFF        (A) : NULL                            
REMARK   3                                                                      
REMARK   3  CROSS-VALIDATED ESTIMATED COORDINATE ERROR.                         
REMARK   3   ESD FROM C-V LUZZATI PLOT    (A) : NULL                            
REMARK   3   ESD FROM C-V SIGMAA          (A) : NULL                            
REMARK   3                                                                      
REMARK   3  RMS DEVIATIONS FROM IDEAL VALUES.                                   
REMARK   3   BOND LENGTHS                 (A) : 0.008                           
REMARK   3   BOND ANGLES            (DEGREES) : 1.33                            
REMARK   3   DIHEDRAL ANGLES        (DEGREES) : NULL                            
REMARK   3   IMPROPER ANGLES        (DEGREES) : NULL                            
REMARK   3                                                                      
REMARK   3  ISOTROPIC THERMAL MODEL : ISOTROPIC                                 
REMARK   3                                                                      
REMARK   3  ISOTROPIC THERMAL FACTOR RESTRAINTS.    RMS    SIGMA                
REMARK   3   MAIN-CHAIN BOND              (A**2) : NULL  ; NULL                 
REMARK   3   MAIN-CHAIN ANGLE             (A**2) : NULL  ; NULL                 
REMARK   3   SIDE-CHAIN BOND              (A**2) : NULL  ; NULL                 
REMARK   3   SIDE-CHAIN ANGLE             (A**2) : NULL  ; NULL                 
REMARK   3                                                                      
REMARK   3  BULK SOLVENT MODELING.                                              
REMARK   3   METHOD USED : NULL                                                 
REMARK   3   KSOL        : NULL                                                 
REMARK   3   BSOL        : NULL                                                 
REMARK   3                                                                      
REMARK   3  NCS MODEL : NULL                                                    
REMARK   3                                                                      
REMARK   3  NCS RESTRAINTS.                         RMS   SIGMA/WEIGHT          
REMARK   3   GROUP  1  POSITIONAL            (A) : NULL  ; NULL                 
REMARK   3   GROUP  1  B-FACTOR           (A**2) : NULL  ; NULL                 
REMARK   3                                                                      
REMARK   3  PARAMETER FILE  1  : NULL                                           
REMARK   3  TOPOLOGY FILE  1   : NULL                                           
REMARK   3                                                                      
REMARK   3  OTHER REFINEMENT REMARKS: NULL                                      
REMARK   4                                                                      
REMARK   4 1U2R COMPLIES WITH FORMAT V. 3.15, 01-DEC-08                         
REMARK 100                                                                      
REMARK 100 THIS ENTRY HAS BEEN PROCESSED BY PDBJ ON 02-AUG-04.                  
REMARK 100 THE RCSB ID CODE IS RCSB023171.                                      
REMARK 200                                                                      
REMARK 200 EXPERIMENTAL DETAILS                                                 
REMARK 200  EXPERIMENT TYPE                : X-RAY DIFFRACTION                  
REMARK 200  DATE OF DATA COLLECTION        : 20-MAY-03                          
REMARK 200  TEMPERATURE           (KELVIN) : 100                                
REMARK 200  PH                             : 7.2                                
REMARK 200  NUMBER OF CRYSTALS USED        : 1                                  
REMARK 200                                                                      
REMARK 200  SYNCHROTRON              (Y/N) : Y                                  
REMARK 200  RADIATION SOURCE               : MAX II                             
REMARK 200  BEAMLINE                       : I711                               
REMARK 200  X-RAY GENERATOR MODEL          : NULL                               
REMARK 200  MONOCHROMATIC OR LAUE    (M/L) : M                                  
REMARK 200  WAVELENGTH OR RANGE        (A) : 1.089                              
REMARK 200  MONOCHROMATOR                  : SINGLE SI(111) CRYSTAL             
REMARK 200  OPTICS                         : MIRROR, MONOCHROMATOR              
REMARK 200                                                                      
REMARK 200  DETECTOR TYPE                  : CCD                                
REMARK 200  DETECTOR MANUFACTURER          : MARRESEARCH                        
REMARK 200  INTENSITY-INTEGRATION SOFTWARE : MOSFLM                             
REMARK 200  DATA SCALING SOFTWARE          : CCP4 (SCALA)                       
REMARK 200                                                                      
REMARK 200  NUMBER OF UNIQUE REFLECTIONS   : 36997                              
REMARK 200  RESOLUTION RANGE HIGH      (A) : 2.600                              
REMARK 200  RESOLUTION RANGE LOW       (A) : 35.000                             
REMARK 200  REJECTION CRITERIA  (SIGMA(I)) : 0.000                              
REMARK 200                                                                      
REMARK 200 OVERALL.                                                             
REMARK 200  COMPLETENESS FOR RANGE     (%) : 99.7                               
REMARK 200  DATA REDUNDANCY                : 3.400                              
REMARK 200  R MERGE                    (I) : 0.05600                            
REMARK 200  R SYM                      (I) : 0.05600                            
REMARK 200  <I/SIGMA(I)> FOR THE DATA SET  : 15.4000                            
REMARK 200                                                                      
REMARK 200 IN THE HIGHEST RESOLUTION SHELL.                                     
REMARK 200  HIGHEST RESOLUTION SHELL, RANGE HIGH (A) : 2.60                     
REMARK 200  HIGHEST RESOLUTION SHELL, RANGE LOW  (A) : 2.74                     
REMARK 200  COMPLETENESS FOR SHELL     (%) : 100.0                              
REMARK 200  DATA REDUNDANCY IN SHELL       : 3.40                               
REMARK 200  R MERGE FOR SHELL          (I) : 0.25700                            
REMARK 200  R SYM FOR SHELL            (I) : 0.25700                            
REMARK 200  <I/SIGMA(I)> FOR SHELL         : 4.300                              
REMARK 200                                                                      
REMARK 200 DIFFRACTION PROTOCOL: SINGLE WAVELENGTH                              
REMARK 200 METHOD USED TO DETERMINE THE STRUCTURE: MOLECULAR REPLACEMENT        
REMARK 200 SOFTWARE USED: CNS                                                   
REMARK 200 STARTING MODEL: PDB ENTRY 1N0U                                       
REMARK 200                                                                      
REMARK 200 REMARK: NULL                                                         
REMARK 280                                                                      
REMARK 280 CRYSTAL                                                              
REMARK 280 SOLVENT CONTENT, VS   (%): 60.00                                     
REMARK 280 MATTHEWS COEFFICIENT, VM (ANGSTROMS**3/DA): 3.15                     
REMARK 280                                                                      
REMARK 280 CRYSTALLIZATION CONDITIONS: PEG-8000, ETHYLENE GLYCOL, HEPES-        
REMARK 280  NAOH, MAGNESIUM CHLORIDE, DTT, PH 7.2, VAPOR DIFFUSION,             
REMARK 280  HANGING DROP, TEMPERATURE 292K                                      
REMARK 290                                                                      
REMARK 290 CRYSTALLOGRAPHIC SYMMETRY                                            
REMARK 290 SYMMETRY OPERATORS FOR SPACE GROUP: P 21 21 2                        
REMARK 290                                                                      
REMARK 290      SYMOP   SYMMETRY                                                
REMARK 290     NNNMMM   OPERATOR                                                
REMARK 290       1555   X,Y,Z                                                   
REMARK 290       2555   -X,-Y,Z                                                 
REMARK 290       3555   -X+1/2,Y+1/2,-Z                                         
REMARK 290       4555   X+1/2,-Y+1/2,-Z                                         
REMARK 290                                                                      
REMARK 290     WHERE NNN -> OPERATOR NUMBER                                     
REMARK 290           MMM -> TRANSLATION VECTOR                                  
REMARK 290                                                                      
REMARK 290 CRYSTALLOGRAPHIC SYMMETRY TRANSFORMATIONS                            
REMARK 290 THE FOLLOWING TRANSFORMATIONS OPERATE ON THE ATOM/HETATM             
REMARK 290 RECORDS IN THIS ENTRY TO PRODUCE CRYSTALLOGRAPHICALLY                
REMARK 290 RELATED MOLECULES.                                                   
REMARK 290   SMTRY1   1  1.000000  0.000000  0.000000        0.00000            
REMARK 290   SMTRY2   1  0.000000  1.000000  0.000000        0.00000            
REMARK 290   SMTRY3   1  0.000000  0.000000  1.000000        0.00000            
REMARK 290   SMTRY1   2 -1.000000  0.000000  0.000000        0.00000            
REMARK 290   SMTRY2   2  0.000000 -1.000000  0.000000        0.00000            
REMARK 290   SMTRY3   2  0.000000  0.000000  1.000000        0.00000            
REMARK 290   SMTRY1   3 -1.000000  0.000000  0.000000       59.86250            
REMARK 290   SMTRY2   3  0.000000  1.000000  0.000000       75.50100            
REMARK 290   SMTRY3   3  0.000000  0.000000 -1.000000        0.00000            
REMARK 290   SMTRY1   4  1.000000  0.000000  0.000000       59.86250            
REMARK 290   SMTRY2   4  0.000000 -1.000000  0.000000       75.50100            
REMARK 290   SMTRY3   4  0.000000  0.000000 -1.000000        0.00000            
REMARK 290                                                                      
REMARK 290 REMARK: NULL                                                         
REMARK 300                                                                      
REMARK 300 BIOMOLECULE: 1                                                       
REMARK 300 SEE REMARK 350 FOR THE AUTHOR PROVIDED AND/OR PROGRAM                
REMARK 300 GENERATED ASSEMBLY INFORMATION FOR THE STRUCTURE IN                  
REMARK 300 THIS ENTRY. THE REMARK MAY ALSO PROVIDE INFORMATION ON               
REMARK 300 BURIED SURFACE AREA.                                                 
REMARK 350                                                                      
REMARK 350 COORDINATES FOR A COMPLETE MULTIMER REPRESENTING THE KNOWN           
REMARK 350 BIOLOGICALLY SIGNIFICANT OLIGOMERIZATION STATE OF THE                
REMARK 350 MOLECULE CAN BE GENERATED BY APPLYING BIOMT TRANSFORMATIONS          
REMARK 350 GIVEN BELOW.  BOTH NON-CRYSTALLOGRAPHIC AND                          
REMARK 350 CRYSTALLOGRAPHIC OPERATIONS ARE GIVEN.                               
REMARK 350                                                                      
REMARK 350 BIOMOLECULE: 1                                                       
REMARK 350 AUTHOR DETERMINED BIOLOGICAL UNIT: MONOMERIC                         
REMARK 350 APPLY THE FOLLOWING TO CHAINS: A                                     
REMARK 350   BIOMT1   1  1.000000  0.000000  0.000000        0.00000            
REMARK 350   BIOMT2   1  0.000000  1.000000  0.000000        0.00000            
REMARK 350   BIOMT3   1  0.000000  0.000000  1.000000        0.00000            
REMARK 465                                                                      
REMARK 465 MISSING RESIDUES                                                     
REMARK 465 THE FOLLOWING RESIDUES WERE NOT LOCATED IN THE                       
REMARK 465 EXPERIMENT. (M=MODEL NUMBER; RES=RESIDUE NAME; C=CHAIN               
REMARK 465 IDENTIFIER; SSSEQ=SEQUENCE NUMBER; I=INSERTION CODE.)                
REMARK 465                                                                      
REMARK 465   M RES C SSSEQI                                                     
REMARK 465     MET A     1                                                      
REMARK 465     VAL A     2                                                      
REMARK 465     ALA A    49                                                      
REMARK 465     LYS A    50                                                      
REMARK 465     ALA A    51                                                      
REMARK 465     GLY A    52                                                      
REMARK 465     GLU A    53                                                      
REMARK 465     ALA A    54                                                      
REMARK 465     ARG A    55                                                      
REMARK 465     PHE A    56                                                      
REMARK 465     THR A    57                                                      
REMARK 465     ASP A    58                                                      
REMARK 465     THR A    59                                                      
REMARK 465     ARG A    60                                                      
REMARK 465     LYS A    61                                                      
REMARK 465     ASP A    62                                                      
REMARK 465     GLU A    63                                                      
REMARK 465     GLN A    64                                                      
REMARK 465     GLU A    65                                                      
REMARK 465     ARG A    66                                                      
REMARK 465     ARG A   760                                                      
REMARK 465     PRO A   761                                                      
REMARK 465     GLY A   762                                                      
REMARK 500                                                                      
REMARK 500 GEOMETRY AND STEREOCHEMISTRY                                         
REMARK 500 SUBTOPIC: TORSION ANGLES                                             
REMARK 500                                                                      
REMARK 500 TORSION ANGLES OUTSIDE THE EXPECTED RAMACHANDRAN REGIONS:            
REMARK 500 (M=MODEL NUMBER; RES=RESIDUE NAME; C=CHAIN IDENTIFIER;               
REMARK 500 SSEQ=SEQUENCE NUMBER; I=INSERTION CODE).                             
REMARK 500                                                                      
REMARK 500 STANDARD TABLE:                                                      
REMARK 500 FORMAT:(10X,I3,1X,A3,1X,A1,I4,A1,4X,F7.2,3X,F7.2)                    
REMARK 500                                                                      
REMARK 500 EXPECTED VALUES: GJ KLEYWEGT AND TA JONES (1996). PHI/PSI-           
REMARK 500 CHOLOGY: RAMACHANDRAN REVISITED. STRUCTURE 4, 1395 - 1400            
REMARK 500                                                                      
REMARK 500  M RES CSSEQI        PSI       PHI                                   
REMARK 500    ASP A  29       -1.29     72.75                                   
REMARK 500    LYS A  90       41.97    -77.14                                   
REMARK 500    GLN A 168       18.26     53.74                                   
REMARK 500    VAL A 169      153.05    -45.84                                   
REMARK 500    LYS A 231        4.69    -64.02                                   
REMARK 500    LYS A 293       -8.95    -54.87                                   
REMARK 500    LYS A 391       80.07     20.93                                   
REMARK 500    ASP A 425       -5.23     54.99                                   
REMARK 500    LYS A 465     -142.31     87.81                                   
REMARK 500    LYS A 479      109.11    -21.38                                   
REMARK 500    ALA A 498      -45.67    -26.93                                   
REMARK 500    ASP A 548      -79.16   -101.91                                   
REMARK 500    LYS A 582        5.00     80.33                                   
REMARK 500    TYR A 655       42.59   -101.71                                   
REMARK 500    PHE A 677       24.47   -161.06                                   
REMARK 500    ASP A 721       71.61     53.23                                   
REMARK 500    GLN A 738      -16.48    -48.03                                   
REMARK 500    GLU A 758     -165.45   -107.42                                   
REMARK 500    PRO A 764     -139.57    -55.48                                   
REMARK 500    LEU A 765     -159.98    -90.52                                   
REMARK 500    PRO A 811      -16.62    -46.54                                   
REMARK 500                                                                      
REMARK 500 REMARK: NULL                                                         
REMARK 610                                                                      
REMARK 610 MISSING HETEROATOM                                                   
REMARK 610 THE FOLLOWING RESIDUES HAVE MISSING ATOMS (M=MODEL NUMBER;           
REMARK 610 RES=RESIDUE NAME; C=CHAIN IDENTIFIER; SSEQ=SEQUENCE NUMBER;          
REMARK 610 I=INSERTION CODE):                                                   
REMARK 610   M RES C SSEQI                                                      
REMARK 610     APR A 1699                                                       
REMARK 620                                                                      
REMARK 620 METAL COORDINATION                                                   
REMARK 620  (M=MODEL NUMBER; RES=RESIDUE NAME; C=CHAIN IDENTIFIER;              
REMARK 620  SSEQ=SEQUENCE NUMBER; I=INSERTION CODE):                            
REMARK 620                                                                      
REMARK 620 COORDINATION ANGLES FOR:  M RES CSSEQI METAL                         
REMARK 620                              MG A 843  MG                            
REMARK 620 N RES CSSEQI ATOM                                                    
REMARK 620 1 GDP A1920   O2B                                                    
REMARK 620 2 GDP A1920   O3B  69.5                                              
REMARK 620 3 SER A  33   OG  146.3  88.1                                        
REMARK 620 N                    1     2                                         
REMARK 800                                                                      
REMARK 800 SITE                                                                 
REMARK 800 SITE_IDENTIFIER: AC1                                                 
REMARK 800 EVIDENCE_CODE: SOFTWARE                                              
REMARK 800 SITE_DESCRIPTION: BINDING SITE FOR RESIDUE MG A 843                  
REMARK 800 SITE_IDENTIFIER: AC2                                                 
REMARK 800 EVIDENCE_CODE: SOFTWARE                                              
REMARK 800 SITE_DESCRIPTION: BINDING SITE FOR RESIDUE APR A 1699                
REMARK 800 SITE_IDENTIFIER: AC3                                                 
REMARK 800 EVIDENCE_CODE: SOFTWARE                                              
REMARK 800 SITE_DESCRIPTION: BINDING SITE FOR RESIDUE SO1 A 1700                
REMARK 800 SITE_IDENTIFIER: AC4                                                 
REMARK 800 EVIDENCE_CODE: SOFTWARE                                              
REMARK 800 SITE_DESCRIPTION: BINDING SITE FOR RESIDUE GDP A 1920                
REMARK 900                                                                      
REMARK 900 RELATED ENTRIES                                                      
REMARK 900 RELATED ID: 1N0V   RELATED DB: PDB                                   
REMARK 900 ELONGATION FACTOR 2 FROM YEAST                                       
REMARK 900 RELATED ID: 1N0U   RELATED DB: PDB                                   
REMARK 900 ELONGATION FACTOR 2 FROM YEAST IN COMPLEX WITH SORDARIN              
DBREF  1U2R A    1   842  UNP    P32324   EF2_YEAST        1    842             
SEQADV 1U2R DDE A  699  UNP  P32324    HIS   699 MODIFIED RESIDUE               
SEQRES   1 A  842  MET VAL ALA PHE THR VAL ASP GLN MET ARG SER LEU MET          
SEQRES   2 A  842  ASP LYS VAL THR ASN VAL ARG ASN MET SER VAL ILE ALA          
SEQRES   3 A  842  HIS VAL ASP HIS GLY LYS SER THR LEU THR ASP SER LEU          
SEQRES   4 A  842  VAL GLN ARG ALA GLY ILE ILE SER ALA ALA LYS ALA GLY          
SEQRES   5 A  842  GLU ALA ARG PHE THR ASP THR ARG LYS ASP GLU GLN GLU          
SEQRES   6 A  842  ARG GLY ILE THR ILE LYS SER THR ALA ILE SER LEU TYR          
SEQRES   7 A  842  SER GLU MET SER ASP GLU ASP VAL LYS GLU ILE LYS GLN          
SEQRES   8 A  842  LYS THR ASP GLY ASN SER PHE LEU ILE ASN LEU ILE ASP          
SEQRES   9 A  842  SER PRO GLY HIS VAL ASP PHE SER SER GLU VAL THR ALA          
SEQRES  10 A  842  ALA LEU ARG VAL THR ASP GLY ALA LEU VAL VAL VAL ASP          
SEQRES  11 A  842  THR ILE GLU GLY VAL CYS VAL GLN THR GLU THR VAL LEU          
SEQRES  12 A  842  ARG GLN ALA LEU GLY GLU ARG ILE LYS PRO VAL VAL VAL          
SEQRES  13 A  842  ILE ASN LYS VAL ASP ARG ALA LEU LEU GLU LEU GLN VAL          
SEQRES  14 A  842  SER LYS GLU ASP LEU TYR GLN THR PHE ALA ARG THR VAL          
SEQRES  15 A  842  GLU SER VAL ASN VAL ILE VAL SER THR TYR ALA ASP GLU          
SEQRES  16 A  842  VAL LEU GLY ASP VAL GLN VAL TYR PRO ALA ARG GLY THR          
SEQRES  17 A  842  VAL ALA PHE GLY SER GLY LEU HIS GLY TRP ALA PHE THR          
SEQRES  18 A  842  ILE ARG GLN PHE ALA THR ARG TYR ALA LYS LYS PHE GLY          
SEQRES  19 A  842  VAL ASP LYS ALA LYS MET MET ASP ARG LEU TRP GLY ASP          
SEQRES  20 A  842  SER PHE PHE ASN PRO LYS THR LYS LYS TRP THR ASN LYS          
SEQRES  21 A  842  ASP THR ASP ALA GLU GLY LYS PRO LEU GLU ARG ALA PHE          
SEQRES  22 A  842  ASN MET PHE ILE LEU ASP PRO ILE PHE ARG LEU PHE THR          
SEQRES  23 A  842  ALA ILE MET ASN PHE LYS LYS ASP GLU ILE PRO VAL LEU          
SEQRES  24 A  842  LEU GLU LYS LEU GLU ILE VAL LEU LYS GLY ASP GLU LYS          
SEQRES  25 A  842  ASP LEU GLU GLY LYS ALA LEU LEU LYS VAL VAL MET ARG          
SEQRES  26 A  842  LYS PHE LEU PRO ALA ALA ASP ALA LEU LEU GLU MET ILE          
SEQRES  27 A  842  VAL LEU HIS LEU PRO SER PRO VAL THR ALA GLN ALA TYR          
SEQRES  28 A  842  ARG ALA GLU GLN LEU TYR GLU GLY PRO ALA ASP ASP ALA          
SEQRES  29 A  842  ASN CYS ILE ALA ILE LYS ASN CYS ASP PRO LYS ALA ASP          
SEQRES  30 A  842  LEU MET LEU TYR VAL SER LYS MET VAL PRO THR SER ASP          
SEQRES  31 A  842  LYS GLY ARG PHE TYR ALA PHE GLY ARG VAL PHE ALA GLY          
SEQRES  32 A  842  THR VAL LYS SER GLY GLN LYS VAL ARG ILE GLN GLY PRO          
SEQRES  33 A  842  ASN TYR VAL PRO GLY LYS LYS ASP ASP LEU PHE ILE LYS          
SEQRES  34 A  842  ALA ILE GLN ARG VAL VAL LEU MET MET GLY ARG PHE VAL          
SEQRES  35 A  842  GLU PRO ILE ASP ASP CYS PRO ALA GLY ASN ILE ILE GLY          
SEQRES  36 A  842  LEU VAL GLY ILE ASP GLN PHE LEU LEU LYS THR GLY THR          
SEQRES  37 A  842  LEU THR THR SER GLU THR ALA HIS ASN MET LYS VAL MET          
SEQRES  38 A  842  LYS PHE SER VAL SER PRO VAL VAL GLN VAL ALA VAL GLU          
SEQRES  39 A  842  VAL LYS ASN ALA ASN ASP LEU PRO LYS LEU VAL GLU GLY          
SEQRES  40 A  842  LEU LYS ARG LEU SER LYS SER ASP PRO CYS VAL LEU THR          
SEQRES  41 A  842  TYR MET SER GLU SER GLY GLU HIS ILE VAL ALA GLY THR          
SEQRES  42 A  842  GLY GLU LEU HIS LEU GLU ILE CYS LEU GLN ASP LEU GLU          
SEQRES  43 A  842  HIS ASP HIS ALA GLY VAL PRO LEU LYS ILE SER PRO PRO          
SEQRES  44 A  842  VAL VAL ALA TYR ARG GLU THR VAL GLU SER GLU SER SER          
SEQRES  45 A  842  GLN THR ALA LEU SER LYS SER PRO ASN LYS HIS ASN ARG          
SEQRES  46 A  842  ILE TYR LEU LYS ALA GLU PRO ILE ASP GLU GLU VAL SER          
SEQRES  47 A  842  LEU ALA ILE GLU ASN GLY ILE ILE ASN PRO ARG ASP ASP          
SEQRES  48 A  842  PHE LYS ALA ARG ALA ARG ILE MET ALA ASP ASP TYR GLY          
SEQRES  49 A  842  TRP ASP VAL THR ASP ALA ARG LYS ILE TRP CYS PHE GLY          
SEQRES  50 A  842  PRO ASP GLY ASN GLY PRO ASN LEU VAL ILE ASP GLN THR          
SEQRES  51 A  842  LYS ALA VAL GLN TYR LEU HIS GLU ILE LYS ASP SER VAL          
SEQRES  52 A  842  VAL ALA ALA PHE GLN TRP ALA THR LYS GLU GLY PRO ILE          
SEQRES  53 A  842  PHE GLY GLU GLU MET ARG SER VAL ARG VAL ASN ILE LEU          
SEQRES  54 A  842  ASP VAL THR LEU HIS ALA ASP ALA ILE DDE ARG GLY GLY          
SEQRES  55 A  842  GLY GLN ILE ILE PRO THR MET ARG ARG ALA THR TYR ALA          
SEQRES  56 A  842  GLY PHE LEU LEU ALA ASP PRO LYS ILE GLN GLU PRO VAL          
SEQRES  57 A  842  PHE LEU VAL GLU ILE GLN CYS PRO GLU GLN ALA VAL GLY          
SEQRES  58 A  842  GLY ILE TYR SER VAL LEU ASN LYS LYS ARG GLY GLN VAL          
SEQRES  59 A  842  VAL SER GLU GLU GLN ARG PRO GLY THR PRO LEU PHE THR          
SEQRES  60 A  842  VAL LYS ALA TYR LEU PRO VAL ASN GLU SER PHE GLY PHE          
SEQRES  61 A  842  THR GLY GLU LEU ARG GLN ALA THR GLY GLY GLN ALA PHE          
SEQRES  62 A  842  PRO GLN MET VAL PHE ASP HIS TRP SER THR LEU GLY SER          
SEQRES  63 A  842  ASP PRO LEU ASP PRO THR SER LYS ALA GLY GLU ILE VAL          
SEQRES  64 A  842  LEU ALA ALA ARG LYS ARG HIS GLY MET LYS GLU GLU VAL          
SEQRES  65 A  842  PRO GLY TRP GLN GLU TYR TYR ASP LYS LEU                      
MODRES 1U2R DDE A  699  HIS                                                     
HET    DDE  A 699      20                                                       
HET     MG  A 843       1                                                       
HET    APR  A1699      35                                                       
HET    SO1  A1700      35                                                       
HET    GDP  A1920      28                                                       
HETNAM     DDE {3-[4-(2-AMINO-2-CARBOXY-ETHYL)-1H-IMIDAZOL-2-YL]-1-             
HETNAM   2 DDE  CARBAMOYL-PROPYL}-TRIMETHYL-AMMONIUM                            
HETNAM      MG MAGNESIUM ION                                                    
HETNAM     APR ADENOSINE-5-DIPHOSPHORIBOSE                                      
HETNAM     SO1 [1R-(1.ALPHA.,3A.BETA.,4.BETA.,4A.BETA.,7.BETA.,                 
HETNAM   2 SO1  7A.ALPHA.,8A.BETA.)]8A-[(6-DEOXY-4-O-METHYL-BETA-D-             
HETNAM   3 SO1  ALTROPYRANOSYLOXY)METHYL]-4-FORMYL-4,4A,5,6,7,7A,8,8A-          
HETNAM   4 SO1  OCTAHYDRO-7-METHYL-3-(1-METHYLETHYL)-1,4-METHANO-S-             
HETNAM   5 SO1  INDACENE-3A(1H)-CARBOXYLIC ACID                                 
HETNAM     GDP GUANOSINE-5'-DIPHOSPHATE                                         
HETSYN     DDE DIPHTHAMIDE; 2-(3-CARBOXYAMIDO-3-(TRIMETHYLAMMONIO)              
HETSYN   2 DDE  PROPYL)HISTIDINE                                                
HETSYN     SO1 SORDARIN                                                         
FORMUL   1  DDE    C13 H24 N5 O3 1+                                             
FORMUL   2   MG    MG 2+                                                        
FORMUL   3  APR    C15 H23 N5 O14 P2                                            
FORMUL   4  SO1    C27 H42 O8                                                   
FORMUL   5  GDP    C10 H15 N5 O11 P2                                            
FORMUL   6  HOH   *185(H2 O)                                                    
HELIX    1   1 GLY A   31  THR A   34  1                                   4
HELIX    2   2 LYS A  159  LYS A  159  1                                   1
HELIX    3   3 ASP A  161  ARG A  162  1                                   2
HELIX    4   4 GLU A  166  GLU A  166  1                                   1
SHEET    1   1 1 ALA A  26  ALA A  26  0
SHEET    2   2 1 ASN A 158  ASN A 158  0
SHEET    3   3 1 GLY A 212  SER A 213  0
LINK         NE2 DDE A 699                 C1D APR A1699     1555   1555  1.36  
LINK         C   ILE A 698                 N   DDE A 699     1555   1555  1.32  
LINK         C   DDE A 699                 N   ARG A 700     1555   1555  1.34  
LINK        MG    MG A 843                 O2B GDP A1920     1555   1555  2.30  
LINK        MG    MG A 843                 O3B GDP A1920     1555   1555  2.11  
LINK        MG    MG A 843                 OG  SER A  33     1555   1555  2.11  
CISPEP   1 GLY A  637    PRO A  638          0        -0.28                     
SITE     1 AC1  2 SER A  33  GDP A1920                                          
SITE     1 AC2  5 VAL A 306  HIS A 694  ASP A 696  ILE A 698                    
SITE     2 AC2  5 DDE A 699                                                     
SITE     1 AC3 16 GLN A 490  LEU A 519  TYR A 521  SER A 523                    
SITE     2 AC3 16 GLU A 524  VAL A 561  ALA A 562  PRO A 727                    
SITE     3 AC3 16 PHE A 729  MET A 796  VAL A 797  PHE A 798                    
SITE     4 AC3 16 TRP A 801  HOH A1921  HOH A1940  HOH A1951                    
SITE     1 AC4 19 HIS A  27  ASP A  29  HIS A  30  GLY A  31                    
SITE     2 AC4 19 LYS A  32  SER A  33  THR A  34  ASN A 158                    
SITE     3 AC4 19 LYS A 159  ASP A 161  ARG A 162  SER A 213                    
SITE     4 AC4 19 GLY A 214  LEU A 215   MG A 843  HOH A1939                    
SITE     5 AC4 19 HOH A1988  HOH A2031  HOH A2035                               
CRYST1  119.725  151.002   65.172  90.00  90.00  90.00 P 21 21 2     4          
ORIGX1      1.000000  0.000000  0.000000        0.00000                         
ORIGX2      0.000000  1.000000  0.000000        0.00000                         
ORIGX3      0.000000  0.000000  1.000000        0.00000                         
SCALE1      0.008352  0.000000  0.000000        0.00000                         
SCALE2      0.000000  0.006622  0.000000        0.00000                         
SCALE3      0.000000  0.000000  0.015344        0.00000                         
ATOM      1  N   ALA A  26      79.331  31.874 -15.444  1.00 45.71           N
ATOM      2  CA  ALA A  26      80.757  32.103 -15.615  1.00 49.33           C
ATOM      3  C   ALA A  26      81.271  33.341 -14.895  1.00 52.86           C
ATOM      4  O   ALA A  26      80.577  34.357 -14.794  1.00 52.97           O
ATOM      5  CB  ALA A  26      81.093  32.197 -17.104  1.00 47.39           C
ATOM      6  N   HIS A  27      82.499  33.229 -14.394  1.00 56.33           N
ATOM      7  CA  HIS A  27      83.185  34.315 -13.705  1.00 59.03           C
ATOM      8  C   HIS A  27      83.604  35.277 -14.823  1.00 59.54           C
ATOM      9  O   HIS A  27      83.867  34.835 -15.949  1.00 59.82           O
ATOM     10  CB  HIS A  27      84.411  33.745 -12.978  1.00 61.94           C
ATOM     11  CG  HIS A  27      85.159  34.744 -12.148  1.00 66.81           C
ATOM     12  ND1 HIS A  27      85.746  35.872 -12.682  1.00 68.76           N
ATOM     13  CD2 HIS A  27      85.430  34.774 -10.821  1.00 66.45           C
ATOM     14  CE1 HIS A  27      86.344  36.553 -11.719  1.00 69.55           C
ATOM     15  NE2 HIS A  27      86.165  35.908 -10.580  1.00 67.09           N
ATOM     16  N   VAL A  28      83.650  36.579 -14.534  1.00 59.40           N
ATOM     17  CA  VAL A  28      84.039  37.570 -15.548  1.00 58.76           C
ATOM     18  C   VAL A  28      85.314  37.177 -16.283  1.00 57.48           C
ATOM     19  O   VAL A  28      86.249  36.652 -15.683  1.00 55.18           O
ATOM     20  CB  VAL A  28      84.259  38.989 -14.936  1.00 59.08           C
ATOM     21  CG1 VAL A  28      83.019  39.851 -15.155  1.00 59.20           C
ATOM     22  CG2 VAL A  28      84.580  38.883 -13.447  1.00 56.86           C
ATOM     23  N   ASP A  29      85.332  37.426 -17.588  1.00 57.83           N
ATOM     24  CA  ASP A  29      86.489  37.122 -18.426  1.00 59.47           C
ATOM     25  C   ASP A  29      86.746  35.651 -18.728  1.00 58.05           C
ATOM     26  O   ASP A  29      87.701  35.327 -19.444  1.00 57.95           O
ATOM     27  CB  ASP A  29      87.753  37.721 -17.816  1.00 61.85           C
ATOM     28  CG  ASP A  29      87.682  39.210 -17.723  1.00 63.83           C
ATOM     29  OD1 ASP A  29      87.567  39.855 -18.790  1.00 66.46           O
ATOM     30  OD2 ASP A  29      87.733  39.730 -16.587  1.00 65.78           O
ATOM     31  N   HIS A  30      85.924  34.754 -18.192  1.00 55.96           N
ATOM     32  CA  HIS A  30      86.143  33.346 -18.478  1.00 54.03           C
ATOM     33  C   HIS A  30      85.617  32.923 -19.843  1.00 53.71           C
ATOM     34  O   HIS A  30      85.732  31.758 -20.215  1.00 54.62           O
ATOM     35  CB  HIS A  30      85.573  32.466 -17.369  1.00 53.17           C
ATOM     36  CG  HIS A  30      86.433  32.424 -16.142  1.00 52.20           C
ATOM     37  ND1 HIS A  30      86.370  31.400 -15.221  1.00 49.80           N
ATOM     38  CD2 HIS A  30      87.380  33.279 -15.689  1.00 51.33           C
ATOM     39  CE1 HIS A  30      87.241  31.625 -14.254  1.00 49.51           C
ATOM     40  NE2 HIS A  30      87.867  32.759 -14.514  1.00 50.66           N
ATOM     41  N   GLY A  31      85.052  33.869 -20.591  1.00 52.38           N
ATOM     42  CA  GLY A  31      84.574  33.561 -21.929  1.00 50.55           C
ATOM     43  C   GLY A  31      83.105  33.256 -22.120  1.00 49.31           C
ATOM     44  O   GLY A  31      82.726  32.641 -23.115  1.00 50.29           O
ATOM     45  N   LYS A  32      82.272  33.680 -21.180  1.00 48.49           N
ATOM     46  CA  LYS A  32      80.836  33.447 -21.274  1.00 48.05           C
ATOM     47  C   LYS A  32      80.249  34.027 -22.561  1.00 47.93           C
ATOM     48  O   LYS A  32      79.442  33.385 -23.231  1.00 49.26           O
ATOM     49  CB  LYS A  32      80.147  34.053 -20.052  1.00 46.98           C
ATOM     50  CG  LYS A  32      78.626  34.120 -20.088  1.00 45.56           C
ATOM     51  CD  LYS A  32      78.137  34.399 -18.675  1.00 46.63           C
ATOM     52  CE  LYS A  32      76.727  34.913 -18.621  1.00 46.05           C
ATOM     53  NZ  LYS A  32      76.360  35.193 -17.196  1.00 48.07           N
ATOM     54  N   SER A  33      80.671  35.232 -22.917  1.00 47.04           N
ATOM     55  CA  SER A  33      80.172  35.890 -24.118  1.00 47.13           C
ATOM     56  C   SER A  33      80.553  35.222 -25.429  1.00 47.01           C
ATOM     57  O   SER A  33      79.682  34.972 -26.266  1.00 46.91           O
ATOM     58  CB  SER A  33      80.625  37.347 -24.155  1.00 46.41           C
ATOM     59  OG  SER A  33      80.029  38.085 -23.107  1.00 50.93           O
ATOM     60  N   THR A  34      81.841  34.937 -25.622  1.00 47.52           N
ATOM     61  CA  THR A  34      82.276  34.325 -26.876  1.00 47.99           C
ATOM     62  C   THR A  34      81.719  32.920 -27.044  1.00 46.54           C
ATOM     63  O   THR A  34      81.571  32.441 -28.166  1.00 46.58           O
ATOM     64  CB  THR A  34      83.822  34.276 -27.011  1.00 49.13           C
ATOM     65  OG1 THR A  34      84.334  33.171 -26.270  1.00 52.99           O
ATOM     66  CG2 THR A  34      84.444  35.550 -26.484  1.00 48.97           C
TER      67      THR A  34
ATOM     68  N   ASN A 158      87.083  25.988 -20.320  1.00 30.69           N
ATOM     69  CA  ASN A 158      87.399  26.910 -21.416  1.00 32.48           C
ATOM     70  C   ASN A 158      88.848  27.429 -21.462  1.00 35.06           C
ATOM     71  O   ASN A 158      89.646  27.156 -20.557  1.00 34.51           O
ATOM     72  CB  ASN A 158      86.399  28.080 -21.320  1.00 30.76           C
ATOM     73  CG  ASN A 158      86.378  28.952 -22.552  1.00 29.84           C
ATOM     74  OD1 ASN A 158      86.527  28.462 -23.668  1.00 32.31           O
ATOM     75  ND2 ASN A 158      86.165  30.254 -22.357  1.00 25.56           N
ATOM     76  N   LYS A 159      89.182  28.173 -22.520  1.00 36.23           N
ATOM     77  CA  LYS A 159      90.521  28.744 -22.672  1.00 41.43           C
ATOM     78  C   LYS A 159      91.632  27.698 -22.717  1.00 43.76           C
ATOM     79  O   LYS A 159      92.759  27.983 -22.310  1.00 45.55           O
ATOM     80  CB  LYS A 159      90.837  29.705 -21.519  1.00 43.93           C
ATOM     81  CG  LYS A 159      90.716  31.195 -21.812  1.00 46.38           C
ATOM     82  CD  LYS A 159      89.316  31.704 -21.565  1.00 46.97           C
ATOM     83  CE  LYS A 159      89.318  33.014 -20.772  1.00 48.86           C
ATOM     84  NZ  LYS A 159      90.003  34.122 -21.472  1.00 50.38           N
TER      85      LYS A 159
ATOM     86  N   ASP A 161      93.274  26.662 -25.149  1.00 46.12           N
ATOM     87  CA  ASP A 161      94.314  27.109 -26.073  1.00 47.82           C
ATOM     88  C   ASP A 161      95.468  27.818 -25.362  1.00 49.50           C
ATOM     89  O   ASP A 161      96.607  27.769 -25.822  1.00 47.50           O
ATOM     90  CB  ASP A 161      93.705  28.026 -27.142  1.00 48.71           C
ATOM     91  CG  ASP A 161      93.167  29.328 -26.563  1.00 49.55           C
ATOM     92  OD1 ASP A 161      93.928  30.315 -26.480  1.00 50.41           O
ATOM     93  OD2 ASP A 161      91.983  29.365 -26.180  1.00 51.07           O
ATOM     94  N   ARG A 162      95.168  28.474 -24.243  1.00 50.62           N
ATOM     95  CA  ARG A 162      96.186  29.175 -23.474  1.00 52.59           C
ATOM     96  C   ARG A 162      97.239  28.211 -22.939  1.00 53.27           C
ATOM     97  O   ARG A 162      98.435  28.501 -22.967  1.00 52.67           O
ATOM     98  CB  ARG A 162      95.559  29.936 -22.305  1.00 54.62           C
ATOM     99  CG  ARG A 162      95.060  31.324 -22.669  1.00 60.21           C
ATOM    100  CD  ARG A 162      95.494  32.350 -21.620  1.00 63.73           C
ATOM    101  NE  ARG A 162      94.487  32.584 -20.589  1.00 63.91           N
ATOM    102  CZ  ARG A 162      94.598  33.520 -19.652  1.00 66.25           C
ATOM    103  NH1 ARG A 162      95.677  34.295 -19.625  1.00 64.58           N
ATOM    104  NH2 ARG A 162      93.626  33.694 -18.761  1.00 66.41           N
TER     105      ARG A 162
ATOM    106  N   GLU A 166     100.498  29.409 -24.828  1.00 60.91           N
ATOM    107  CA  GLU A 166     101.276  30.216 -23.892  1.00 60.73           C
ATOM    108  C   GLU A 166     102.136  29.401 -22.928  1.00 60.92           C
ATOM    109  O   GLU A 166     103.361  29.472 -22.985  1.00 61.47           O
ATOM    110  CB  GLU A 166     100.341  31.138 -23.106  1.00 61.44           C
ATOM    111  CG  GLU A 166      99.662  32.186 -23.981  1.00 64.09           C
ATOM    112  CD  GLU A 166      98.424  32.800 -23.343  1.00 66.54           C
ATOM    113  OE1 GLU A 166      98.488  33.238 -22.170  1.00 68.06           O
ATOM    114  OE2 GLU A 166      97.380  32.852 -24.030  1.00 67.03           O
TER     115      GLU A 166
ATOM    116  N   GLY A 212      87.712  22.916 -24.212  1.00 28.08           N
ATOM    117  CA  GLY A 212      87.934  23.608 -25.469  1.00 31.60           C
ATOM    118  C   GLY A 212      88.380  25.050 -25.400  1.00 32.58           C
ATOM    119  O   GLY A 212      88.916  25.503 -24.387  1.00 32.70           O
ATOM    120  N   SER A 213      88.144  25.763 -26.497  1.00 33.78           N
ATOM    121  CA  SER A 213      88.499  27.170 -26.629  1.00 35.53           C
ATOM    122  C   SER A 213      87.369  27.922 -27.331  1.00 36.87           C
ATOM    123  O   SER A 213      87.158  27.782 -28.540  1.00 35.73           O
ATOM    124  CB  SER A 213      89.794  27.310 -27.433  1.00 36.86           C
ATOM    125  OG  SER A 213      90.049  28.667 -27.747  1.00 40.10           O
ATOM    126  N   GLY A 214      86.637  28.715 -26.564  1.00 38.13           N
ATOM    127  CA  GLY A 214      85.539  29.470 -27.132  1.00 40.42           C
ATOM    128  C   GLY A 214      85.986  30.497 -28.148  1.00 42.52           C
ATOM    129  O   GLY A 214      85.228  30.842 -29.055  1.00 45.18           O
ATOM    130  N   LEU A 215      87.213  30.987 -28.003  1.00 44.47           N
ATOM    131  CA  LEU A 215      87.752  31.990 -28.916  1.00 46.94           C
ATOM    132  C   LEU A 215      88.149  31.388 -30.257  1.00 48.41           C
ATOM    133  O   LEU A 215      87.900  31.984 -31.301  1.00 49.93           O
ATOM    134  CB  LEU A 215      88.969  32.687 -28.305  1.00 47.38           C
ATOM    135  CG  LEU A 215      89.650  33.735 -29.192  1.00 48.70           C
ATOM    136  CD1 LEU A 215      88.829  35.015 -29.212  1.00 48.57           C
ATOM    137  CD2 LEU A 215      91.044  34.007 -28.661  1.00 46.58           C
ATOM    138  N   HIS A 216      88.781  30.218 -30.227  1.00 49.04           N
ATOM    139  CA  HIS A 216      89.200  29.555 -31.453  1.00 50.21           C
ATOM    140  C   HIS A 216      88.065  28.753 -32.088  1.00 49.44           C
ATOM    141  O   HIS A 216      88.166  28.318 -33.237  1.00 49.99           O
ATOM    142  CB  HIS A 216      90.400  28.647 -31.185  1.00 54.97           C
ATOM    143  CG  HIS A 216      91.674  29.393 -30.939  1.00 59.32           C
ATOM    144  ND1 HIS A 216      91.751  30.769 -30.988  1.00 60.24           N
ATOM    145  CD2 HIS A 216      92.921  28.955 -30.640  1.00 60.94           C
ATOM    146  CE1 HIS A 216      92.990  31.148 -30.729  1.00 61.39           C
ATOM    147  NE2 HIS A 216      93.720  30.067 -30.515  1.00 63.63           N
TER     148      HIS A 216
HETATM  149 MG   MG  A 843      80.988  38.666 -21.319  1.00 62.23          Mg
HETATM  178  O   HOH A1939      85.327  31.258 -24.735  1.00 40.23           O
HETATM  179  O   HOH A1988      92.046  35.145 -22.682  1.00 51.51           O
HETATM  180  O   HOH A2031      81.038  36.032 -16.951  1.00 59.18           O
HETATM  181  O   HOH A2035      82.838  40.104 -18.019  1.00 51.21           O
HETATM  182  O   HOH A2115      90.744  34.748 -18.625  1.00 64.52           O
CONECT   59  149
CONECT  149  152  153   59
CONECT  166  161  164  167
CONECT  174  173  175  176
CONECT  164  162  165  166
CONECT  162  160  163  164
CONECT  177  167  170  176
CONECT  160  159  161  162
CONECT  170  169  171  177
CONECT  159  158  160
CONECT  171  170  172  173
CONECT  168  167  169
CONECT  173  171  174
CONECT  175  174
CONECT  176  174  177
CONECT  169  168  170
CONECT  167  166  168  177
CONECT  156  155
CONECT  151  150
CONECT  165  164
CONECT  157  155
CONECT  152  150
CONECT  152  149
CONECT  163  162
CONECT  154  150  155
CONECT  153  150
CONECT  153  149
CONECT  161  160  166
CONECT  158  155  159
CONECT  172  171
CONECT  155  154  156  157  158
CONECT  150  151  152  153  154
END
