# Supplementary material for: Scaffold repositioning of spiro-acridine derivatives as fungi chitinase inhibitor by target fishing and in vitro studies
Source: Sci Rep. 2023 May 5;13:7320. doi: 10.1038/s41598-023-33279-9 (PMC10163251; doi:10.1038/s41598-023-33279-9)
Supplement: Supplementary file 2 — Supplementary Information 2. [file 41598_2023_33279_MOESM2_ESM.zip › PDBQT_TARGETS_ALL/1ugp_CSO.pdb]

HEADER    LYASE                                   17-JUN-03   1UGP              
TITLE     CRYSTAL STRUCTURE OF CO-TYPE NITRILE HYDRATASE COMPLEXED              
TITLE    2 WITH N-BUTYRIC ACID                                                  
COMPND    MOL_ID: 1;                                                            
COMPND   2 MOLECULE: NITRILE HYDRATASE ALPHA SUBUNIT;                           
COMPND   3 CHAIN: A;                                                            
COMPND   4 EC: 4.2.1.84;                                                        
COMPND   5 ENGINEERED: YES;                                                     
COMPND   6 MOL_ID: 2;                                                           
COMPND   7 MOLECULE: NITRILE HYDRATASE BETA SUBUNIT;                            
COMPND   8 CHAIN: B;                                                            
COMPND   9 EC: 4.2.1.84;                                                        
COMPND  10 ENGINEERED: YES                                                      
SOURCE    MOL_ID: 1;                                                            
SOURCE   2 ORGANISM_SCIENTIFIC: PSEUDONOCARDIA THERMOPHILA;                     
SOURCE   3 ORGANISM_TAXID: 1848;                                                
SOURCE   4 STRAIN: JCM 3095;                                                    
SOURCE   5 EXPRESSION_SYSTEM: ESCHERICHIA COLI;                                 
SOURCE   6 EXPRESSION_SYSTEM_TAXID: 562;                                        
SOURCE   7 EXPRESSION_SYSTEM_VECTOR_TYPE: PLASMID;                              
SOURCE   8 EXPRESSION_SYSTEM_PLASMID: PUC18;                                    
SOURCE   9 MOL_ID: 2;                                                           
SOURCE  10 ORGANISM_SCIENTIFIC: PSEUDONOCARDIA THERMOPHILA;                     
SOURCE  11 ORGANISM_TAXID: 1848;                                                
SOURCE  12 STRAIN: JCM 3095;                                                    
SOURCE  13 EXPRESSION_SYSTEM: ESCHERICHIA COLI;                                 
SOURCE  14 EXPRESSION_SYSTEM_TAXID: 562;                                        
SOURCE  15 EXPRESSION_SYSTEM_VECTOR_TYPE: PLASMID;                              
SOURCE  16 EXPRESSION_SYSTEM_PLASMID: PUC18                                     
KEYWDS    COMPLEX, N-BUTYRIC ACID, NON-CORRIN COBALT, NITRILE,                  
KEYWDS   2 HYDRATION, LYASE                                                     
EXPDTA    X-RAY DIFFRACTION                                                     
AUTHOR    A.MIYANAGA,S.FUSHINOBU,K.ITO,H.SHOUN,T.WAKAGI                         
REVDAT   2   24-FEB-09 1UGP    1       VERSN                                    
REVDAT   1   17-JUN-04 1UGP    0                                                
JRNL        AUTH   A.MIYANAGA,S.FUSHINOBU,K.ITO,H.SHOUN,T.WAKAGI                
JRNL        TITL   MUTATIONAL AND STRUCTURAL ANALYSIS OF                        
JRNL        TITL 2 COBALT-CONTAINING NITRILE HYDRATASE ON SUBSTRATE             
JRNL        TITL 3 AND METAL BINDING                                            
JRNL        REF    EUR.J.BIOCHEM.                V. 271   429 2004              
JRNL        REFN                   ISSN 0014-2956                               
JRNL        PMID   14717710                                                     
JRNL        DOI    10.1046/J.1432-1033.2003.03943.X                             
REMARK   1                                                                      
REMARK   2                                                                      
REMARK   2 RESOLUTION.    1.63 ANGSTROMS.                                       
REMARK   3                                                                      
REMARK   3 REFINEMENT.                                                          
REMARK   3   PROGRAM     : CNS 1.1                                              
REMARK   3   AUTHORS     : BRUNGER,ADAMS,CLORE,DELANO,GROS,GROSSE-              
REMARK   3               : KUNSTLEVE,JIANG,KUSZEWSKI,NILGES, PANNU,             
REMARK   3               : READ,RICE,SIMONSON,WARREN                            
REMARK   3                                                                      
REMARK   3  REFINEMENT TARGET : ENGH & HUBER                                    
REMARK   3                                                                      
REMARK   3  DATA USED IN REFINEMENT.                                            
REMARK   3   RESOLUTION RANGE HIGH (ANGSTROMS) : 1.63                           
REMARK   3   RESOLUTION RANGE LOW  (ANGSTROMS) : 24.54                          
REMARK   3   DATA CUTOFF            (SIGMA(F)) : 0.000                          
REMARK   3   DATA CUTOFF HIGH         (ABS(F)) : 2001288.860                    
REMARK   3   DATA CUTOFF LOW          (ABS(F)) : 0.0000                         
REMARK   3   COMPLETENESS (WORKING+TEST)   (%) : 98.6                           
REMARK   3   NUMBER OF REFLECTIONS             : 57837                          
REMARK   3                                                                      
REMARK   3  FIT TO DATA USED IN REFINEMENT.                                     
REMARK   3   CROSS-VALIDATION METHOD          : THROUGHOUT                      
REMARK   3   FREE R VALUE TEST SET SELECTION  : RANDOM                          
REMARK   3   R VALUE            (WORKING SET) : 0.182                           
REMARK   3   FREE R VALUE                     : 0.197                           
REMARK   3   FREE R VALUE TEST SET SIZE   (%) : 5.000                           
REMARK   3   FREE R VALUE TEST SET COUNT      : 2894                            
REMARK   3   ESTIMATED ERROR OF FREE R VALUE  : 0.004                           
REMARK   3                                                                      
REMARK   3  FIT IN THE HIGHEST RESOLUTION BIN.                                  
REMARK   3   TOTAL NUMBER OF BINS USED           : 6                            
REMARK   3   BIN RESOLUTION RANGE HIGH       (A) : 1.63                         
REMARK   3   BIN RESOLUTION RANGE LOW        (A) : 1.73                         
REMARK   3   BIN COMPLETENESS (WORKING+TEST) (%) : 97.80                        
REMARK   3   REFLECTIONS IN BIN    (WORKING SET) : 8930                         
REMARK   3   BIN R VALUE           (WORKING SET) : 0.2050                       
REMARK   3   BIN FREE R VALUE                    : 0.2220                       
REMARK   3   BIN FREE R VALUE TEST SET SIZE  (%) : 4.90                         
REMARK   3   BIN FREE R VALUE TEST SET COUNT     : 460                          
REMARK   3   ESTIMATED ERROR OF BIN FREE R VALUE : 0.010                        
REMARK   3                                                                      
REMARK   3  NUMBER OF NON-HYDROGEN ATOMS USED IN REFINEMENT.                    
REMARK   3   PROTEIN ATOMS            : 3453                                    
REMARK   3   NUCLEIC ACID ATOMS       : 0                                       
REMARK   3   HETEROGEN ATOMS          : 13                                      
REMARK   3   SOLVENT ATOMS            : 397                                     
REMARK   3                                                                      
REMARK   3  B VALUES.                                                           
REMARK   3   FROM WILSON PLOT           (A**2) : 14.80                          
REMARK   3   MEAN B VALUE      (OVERALL, A**2) : 12.80                          
REMARK   3   OVERALL ANISOTROPIC B VALUE.                                       
REMARK   3    B11 (A**2) : 0.55000                                              
REMARK   3    B22 (A**2) : 0.55000                                              
REMARK   3    B33 (A**2) : -1.10000                                             
REMARK   3    B12 (A**2) : 0.14000                                              
REMARK   3    B13 (A**2) : 0.00000                                              
REMARK   3    B23 (A**2) : 0.00000                                              
REMARK   3                                                                      
REMARK   3  ESTIMATED COORDINATE ERROR.                                         
REMARK   3   ESD FROM LUZZATI PLOT        (A) : 0.16                            
REMARK   3   ESD FROM SIGMAA              (A) : 0.05                            
REMARK   3   LOW RESOLUTION CUTOFF        (A) : 5.00                            
REMARK   3                                                                      
REMARK   3  CROSS-VALIDATED ESTIMATED COORDINATE ERROR.                         
REMARK   3   ESD FROM C-V LUZZATI PLOT    (A) : 0.18                            
REMARK   3   ESD FROM C-V SIGMAA          (A) : 0.11                            
REMARK   3                                                                      
REMARK   3  RMS DEVIATIONS FROM IDEAL VALUES.                                   
REMARK   3   BOND LENGTHS                 (A) : 0.005                           
REMARK   3   BOND ANGLES            (DEGREES) : 1.20                            
REMARK   3   DIHEDRAL ANGLES        (DEGREES) : 22.50                           
REMARK   3   IMPROPER ANGLES        (DEGREES) : 1.12                            
REMARK   3                                                                      
REMARK   3  ISOTROPIC THERMAL MODEL : RESTRAINED                                
REMARK   3                                                                      
REMARK   3  ISOTROPIC THERMAL FACTOR RESTRAINTS.    RMS    SIGMA                
REMARK   3   MAIN-CHAIN BOND              (A**2) : 1.720 ; 1.500                
REMARK   3   MAIN-CHAIN ANGLE             (A**2) : 2.130 ; 2.000                
REMARK   3   SIDE-CHAIN BOND              (A**2) : 2.600 ; 2.000                
REMARK   3   SIDE-CHAIN ANGLE             (A**2) : 3.540 ; 2.500                
REMARK   3                                                                      
REMARK   3  BULK SOLVENT MODELING.                                              
REMARK   3   METHOD USED : FLAT MODEL                                           
REMARK   3   KSOL        : 0.37                                                 
REMARK   3   BSOL        : 15.60                                                
REMARK   3                                                                      
REMARK   3  NCS MODEL : NULL                                                    
REMARK   3                                                                      
REMARK   3  NCS RESTRAINTS.                         RMS   SIGMA/WEIGHT          
REMARK   3   GROUP  1  POSITIONAL            (A) : NULL  ; NULL                 
REMARK   3   GROUP  1  B-FACTOR           (A**2) : NULL  ; NULL                 
REMARK   3                                                                      
REMARK   3  PARAMETER FILE  1  : PROTEIN_NH.PARAM                               
REMARK   3  PARAMETER FILE  2  : WATER.PARAM                                    
REMARK   3  PARAMETER FILE  3  : ION.PARAM                                      
REMARK   3  PARAMETER FILE  4  : BUA.PARAM                                      
REMARK   3  PARAMETER FILE  5  : NULL                                           
REMARK   3  TOPOLOGY FILE  1   : PROTEIN_NH.TOP                                 
REMARK   3  TOPOLOGY FILE  2   : WATER.TOP                                      
REMARK   3  TOPOLOGY FILE  3   : ION.TOP                                        
REMARK   3  TOPOLOGY FILE  4   : BUA.TOP                                        
REMARK   3  TOPOLOGY FILE  5   : NULL                                           
REMARK   3                                                                      
REMARK   3  OTHER REFINEMENT REMARKS: NULL                                      
REMARK   4                                                                      
REMARK   4 1UGP COMPLIES WITH FORMAT V. 3.15, 01-DEC-08                         
REMARK 100                                                                      
REMARK 100 THIS ENTRY HAS BEEN PROCESSED BY PDBJ ON 19-JUN-03.                  
REMARK 100 THE RCSB ID CODE IS RCSB005803.                                      
REMARK 200                                                                      
REMARK 200 EXPERIMENTAL DETAILS                                                 
REMARK 200  EXPERIMENT TYPE                : X-RAY DIFFRACTION                  
REMARK 200  DATE OF DATA COLLECTION        : 20-APR-02                          
REMARK 200  TEMPERATURE           (KELVIN) : 100                                
REMARK 200  PH                             : 7.5                                
REMARK 200  NUMBER OF CRYSTALS USED        : 1                                  
REMARK 200                                                                      
REMARK 200  SYNCHROTRON              (Y/N) : Y                                  
REMARK 200  RADIATION SOURCE               : PHOTON FACTORY                     
REMARK 200  BEAMLINE                       : BL-6A                              
REMARK 200  X-RAY GENERATOR MODEL          : NULL                               
REMARK 200  MONOCHROMATIC OR LAUE    (M/L) : M                                  
REMARK 200  WAVELENGTH OR RANGE        (A) : 0.978                              
REMARK 200  MONOCHROMATOR                  : SI 111 CHANNEL                     
REMARK 200  OPTICS                         : NULL                               
REMARK 200                                                                      
REMARK 200  DETECTOR TYPE                  : CCD                                
REMARK 200  DETECTOR MANUFACTURER          : ADSC QUANTUM 4                     
REMARK 200  INTENSITY-INTEGRATION SOFTWARE : MOSFLM                             
REMARK 200  DATA SCALING SOFTWARE          : CCP4 (SCALA)                       
REMARK 200                                                                      
REMARK 200  NUMBER OF UNIQUE REFLECTIONS   : 57837                              
REMARK 200  RESOLUTION RANGE HIGH      (A) : 1.630                              
REMARK 200  RESOLUTION RANGE LOW       (A) : 24.544                             
REMARK 200  REJECTION CRITERIA  (SIGMA(I)) : 0.000                              
REMARK 200                                                                      
REMARK 200 OVERALL.                                                             
REMARK 200  COMPLETENESS FOR RANGE     (%) : 99.0                               
REMARK 200  DATA REDUNDANCY                : NULL                               
REMARK 200  R MERGE                    (I) : NULL                               
REMARK 200  R SYM                      (I) : NULL                               
REMARK 200  <I/SIGMA(I)> FOR THE DATA SET  : NULL                               
REMARK 200                                                                      
REMARK 200 IN THE HIGHEST RESOLUTION SHELL.                                     
REMARK 200  HIGHEST RESOLUTION SHELL, RANGE HIGH (A) : 1.63                     
REMARK 200  HIGHEST RESOLUTION SHELL, RANGE LOW  (A) : 1.72                     
REMARK 200  COMPLETENESS FOR SHELL     (%) : 99.0                               
REMARK 200  DATA REDUNDANCY IN SHELL       : NULL                               
REMARK 200  R MERGE FOR SHELL          (I) : NULL                               
REMARK 200  R SYM FOR SHELL            (I) : NULL                               
REMARK 200  <I/SIGMA(I)> FOR SHELL         : NULL                               
REMARK 200                                                                      
REMARK 200 DIFFRACTION PROTOCOL: SINGLE WAVELENGTH                              
REMARK 200 METHOD USED TO DETERMINE THE STRUCTURE: MOLECULAR REPLACEMENT        
REMARK 200 SOFTWARE USED: CNS                                                   
REMARK 200 STARTING MODEL: NULL                                                 
REMARK 200                                                                      
REMARK 200 REMARK: NULL                                                         
REMARK 280                                                                      
REMARK 280 CRYSTAL                                                              
REMARK 280 SOLVENT CONTENT, VS   (%): 41.68                                     
REMARK 280 MATTHEWS COEFFICIENT, VM (ANGSTROMS**3/DA): 2.13                     
REMARK 280                                                                      
REMARK 280 CRYSTALLIZATION CONDITIONS: SODIUM CITRATE, PH 7.5, VAPOR            
REMARK 280  DIFFUSION, SITTING DROP, TEMPERATURE 278K                           
REMARK 290                                                                      
REMARK 290 CRYSTALLOGRAPHIC SYMMETRY                                            
REMARK 290 SYMMETRY OPERATORS FOR SPACE GROUP: P 32 2 1                         
REMARK 290                                                                      
REMARK 290      SYMOP   SYMMETRY                                                
REMARK 290     NNNMMM   OPERATOR                                                
REMARK 290       1555   X,Y,Z                                                   
REMARK 290       2555   -Y,X-Y,Z+2/3                                            
REMARK 290       3555   -X+Y,-X,Z+1/3                                           
REMARK 290       4555   Y,X,-Z                                                  
REMARK 290       5555   X-Y,-Y,-Z+1/3                                           
REMARK 290       6555   -X,-X+Y,-Z+2/3                                          
REMARK 290                                                                      
REMARK 290     WHERE NNN -> OPERATOR NUMBER                                     
REMARK 290           MMM -> TRANSLATION VECTOR                                  
REMARK 290                                                                      
REMARK 290 CRYSTALLOGRAPHIC SYMMETRY TRANSFORMATIONS                            
REMARK 290 THE FOLLOWING TRANSFORMATIONS OPERATE ON THE ATOM/HETATM             
REMARK 290 RECORDS IN THIS ENTRY TO PRODUCE CRYSTALLOGRAPHICALLY                
REMARK 290 RELATED MOLECULES.                                                   
REMARK 290   SMTRY1   1  1.000000  0.000000  0.000000        0.00000            
REMARK 290   SMTRY2   1  0.000000  1.000000  0.000000        0.00000            
REMARK 290   SMTRY3   1  0.000000  0.000000  1.000000        0.00000            
REMARK 290   SMTRY1   2 -0.500000 -0.866025  0.000000        0.00000            
REMARK 290   SMTRY2   2  0.866025 -0.500000  0.000000        0.00000            
REMARK 290   SMTRY3   2  0.000000  0.000000  1.000000      123.32933            
REMARK 290   SMTRY1   3 -0.500000  0.866025  0.000000        0.00000            
REMARK 290   SMTRY2   3 -0.866025 -0.500000  0.000000        0.00000            
REMARK 290   SMTRY3   3  0.000000  0.000000  1.000000       61.66467            
REMARK 290   SMTRY1   4 -0.500000  0.866025  0.000000        0.00000            
REMARK 290   SMTRY2   4  0.866025  0.500000  0.000000        0.00000            
REMARK 290   SMTRY3   4  0.000000  0.000000 -1.000000        0.00000            
REMARK 290   SMTRY1   5  1.000000  0.000000  0.000000        0.00000            
REMARK 290   SMTRY2   5  0.000000 -1.000000  0.000000        0.00000            
REMARK 290   SMTRY3   5  0.000000  0.000000 -1.000000       61.66467            
REMARK 290   SMTRY1   6 -0.500000 -0.866025  0.000000        0.00000            
REMARK 290   SMTRY2   6 -0.866025  0.500000  0.000000        0.00000            
REMARK 290   SMTRY3   6  0.000000  0.000000 -1.000000      123.32933            
REMARK 290                                                                      
REMARK 290 REMARK: NULL                                                         
REMARK 300                                                                      
REMARK 300 BIOMOLECULE: 1, 2                                                    
REMARK 300 SEE REMARK 350 FOR THE AUTHOR PROVIDED AND/OR PROGRAM                
REMARK 300 GENERATED ASSEMBLY INFORMATION FOR THE STRUCTURE IN                  
REMARK 300 THIS ENTRY. THE REMARK MAY ALSO PROVIDE INFORMATION ON               
REMARK 300 BURIED SURFACE AREA.                                                 
REMARK 350                                                                      
REMARK 350 COORDINATES FOR A COMPLETE MULTIMER REPRESENTING THE KNOWN           
REMARK 350 BIOLOGICALLY SIGNIFICANT OLIGOMERIZATION STATE OF THE                
REMARK 350 MOLECULE CAN BE GENERATED BY APPLYING BIOMT TRANSFORMATIONS          
REMARK 350 GIVEN BELOW.  BOTH NON-CRYSTALLOGRAPHIC AND                          
REMARK 350 CRYSTALLOGRAPHIC OPERATIONS ARE GIVEN.                               
REMARK 350                                                                      
REMARK 350 BIOMOLECULE: 1                                                       
REMARK 350 AUTHOR DETERMINED BIOLOGICAL UNIT: DIMERIC                           
REMARK 350 SOFTWARE DETERMINED QUATERNARY STRUCTURE: DIMERIC                    
REMARK 350 SOFTWARE USED: PISA                                                  
REMARK 350 TOTAL BURIED SURFACE AREA: 8910 ANGSTROM**2                          
REMARK 350 SURFACE AREA OF THE COMPLEX: 18280 ANGSTROM**2                       
REMARK 350 CHANGE IN SOLVENT FREE ENERGY: -56.0 KCAL/MOL                        
REMARK 350 APPLY THE FOLLOWING TO CHAINS: A, B                                  
REMARK 350   BIOMT1   1  1.000000  0.000000  0.000000        0.00000            
REMARK 350   BIOMT2   1  0.000000  1.000000  0.000000        0.00000            
REMARK 350   BIOMT3   1  0.000000  0.000000  1.000000        0.00000            
REMARK 350                                                                      
REMARK 350 BIOMOLECULE: 2                                                       
REMARK 350 SOFTWARE DETERMINED QUATERNARY STRUCTURE: TETRAMERIC                 
REMARK 350 SOFTWARE USED: PISA                                                  
REMARK 350 TOTAL BURIED SURFACE AREA: 22190 ANGSTROM**2                         
REMARK 350 SURFACE AREA OF THE COMPLEX: 32200 ANGSTROM**2                       
REMARK 350 CHANGE IN SOLVENT FREE ENERGY: -125.0 KCAL/MOL                       
REMARK 350 APPLY THE FOLLOWING TO CHAINS: A, B                                  
REMARK 350   BIOMT1   1  1.000000  0.000000  0.000000        0.00000            
REMARK 350   BIOMT2   1  0.000000  1.000000  0.000000        0.00000            
REMARK 350   BIOMT3   1  0.000000  0.000000  1.000000        0.00000            
REMARK 350   BIOMT1   2 -0.500000  0.866025  0.000000        0.00000            
REMARK 350   BIOMT2   2  0.866025  0.500000  0.000000        0.00000            
REMARK 350   BIOMT3   2  0.000000  0.000000 -1.000000        0.00000            
REMARK 500                                                                      
REMARK 500 GEOMETRY AND STEREOCHEMISTRY                                         
REMARK 500 SUBTOPIC: TORSION ANGLES                                             
REMARK 500                                                                      
REMARK 500 TORSION ANGLES OUTSIDE THE EXPECTED RAMACHANDRAN REGIONS:            
REMARK 500 (M=MODEL NUMBER; RES=RESIDUE NAME; C=CHAIN IDENTIFIER;               
REMARK 500 SSEQ=SEQUENCE NUMBER; I=INSERTION CODE).                             
REMARK 500                                                                      
REMARK 500 STANDARD TABLE:                                                      
REMARK 500 FORMAT:(10X,I3,1X,A3,1X,A1,I4,A1,4X,F7.2,3X,F7.2)                    
REMARK 500                                                                      
REMARK 500 EXPECTED VALUES: GJ KLEYWEGT AND TA JONES (1996). PHI/PSI-           
REMARK 500 CHOLOGY: RAMACHANDRAN REVISITED. STRUCTURE 4, 1395 - 1400            
REMARK 500                                                                      
REMARK 500  M RES CSSEQI        PSI       PHI                                   
REMARK 500    SER A 164     -168.41   -119.12                                   
REMARK 500    ARG B 157       56.87   -115.15                                   
REMARK 500    ARG B 158       77.33   -116.12                                   
REMARK 500    CYS B 189       60.20     31.47                                   
REMARK 500                                                                      
REMARK 500 REMARK: NULL                                                         
REMARK 500                                                                      
REMARK 500 GEOMETRY AND STEREOCHEMISTRY                                         
REMARK 500 SUBTOPIC: PLANAR GROUPS                                              
REMARK 500                                                                      
REMARK 500 PLANAR GROUPS IN THE FOLLOWING RESIDUES HAVE A TOTAL                 
REMARK 500 RMS DISTANCE OF ALL ATOMS FROM THE BEST-FIT PLANE                    
REMARK 500 BY MORE THAN AN EXPECTED VALUE OF 6*RMSD, WITH AN                    
REMARK 500 RMSD 0.02 ANGSTROMS, OR AT LEAST ONE ATOM HAS                        
REMARK 500 AN RMSD GREATER THAN THIS VALUE                                      
REMARK 500 (M=MODEL NUMBER; RES=RESIDUE NAME; C=CHAIN IDENTIFIER;               
REMARK 500 SSEQ=SEQUENCE NUMBER; I=INSERTION CODE).                             
REMARK 500                                                                      
REMARK 500  M RES CSSEQI        RMS     TYPE                                    
REMARK 500    TYR A 114         0.07    SIDE_CHAIN                              
REMARK 500                                                                      
REMARK 500 REMARK: NULL                                                         
REMARK 620                                                                      
REMARK 620 METAL COORDINATION                                                   
REMARK 620  (M=MODEL NUMBER; RES=RESIDUE NAME; C=CHAIN IDENTIFIER;              
REMARK 620  SSEQ=SEQUENCE NUMBER; I=INSERTION CODE):                            
REMARK 620                                                                      
REMARK 620 COORDINATION ANGLES FOR:  M RES CSSEQI METAL                         
REMARK 620                              CO A 301  CO                            
REMARK 620 N RES CSSEQI ATOM                                                    
REMARK 620 1 CSD A 111   SG                                                     
REMARK 620 2 SER A 112   N    95.5                                              
REMARK 620 3 CSO A 113   N   166.9  86.3                                        
REMARK 620 4 BUA A1302   O1   83.9  92.7  83.0                                  
REMARK 620 5 BUA A1302   O1   81.7  80.5  85.8  12.8                            
REMARK 620 6 CYS A 108   SG   96.2  97.3  96.5 169.9 176.7                      
REMARK 620 7 CSO A 113   SG   92.0 171.3  85.4  83.6  96.2  86.3                
REMARK 620 N                    1     2     3     4     5     6                 
REMARK 800                                                                      
REMARK 800 SITE                                                                 
REMARK 800 SITE_IDENTIFIER: AC1                                                 
REMARK 800 EVIDENCE_CODE: SOFTWARE                                              
REMARK 800 SITE_DESCRIPTION: BINDING SITE FOR RESIDUE CO A 301                  
REMARK 800 SITE_IDENTIFIER: AC2                                                 
REMARK 800 EVIDENCE_CODE: SOFTWARE                                              
REMARK 800 SITE_DESCRIPTION: BINDING SITE FOR RESIDUE BUA A 1302                
REMARK 900                                                                      
REMARK 900 RELATED ENTRIES                                                      
REMARK 900 RELATED ID: 1IRE   RELATED DB: PDB                                   
REMARK 900 THE NATIVE CRYSTAL STRUCTURE                                         
REMARK 900 RELATED ID: 1UGQ   RELATED DB: PDB                                   
REMARK 900 CRYSTAL STRUCTURE OF APOENZYME OF CO-TYPE NITRILE HYDRATASE          
REMARK 900 RELATED ID: 1UGR   RELATED DB: PDB                                   
REMARK 900 CRYSTAL STRUCTURE OF AT109S MUTANT OF CO-TYPE NITRILE                
REMARK 900 HYDRATASE                                                            
REMARK 900 RELATED ID: 1UGS   RELATED DB: PDB                                   
REMARK 900 CRYSTAL STRUCTURE OF AY114T MUTANT OF CO-TYPE NITRILE                
REMARK 900 HYDRATASE                                                            
DBREF  1UGP A    2   204  UNP    Q7SID2   NHAA_PSETH       1    203             
DBREF  1UGP B    1   226  UNP    Q7SID3   NHAB_PSETH       1    226             
SEQADV 1UGP CSD A  111  UNP  Q7SID2    CYS   110                                
SEQADV 1UGP CSO A  113  UNP  Q7SID2    CYS   112                                
SEQRES   1 A  203  THR GLU ASN ILE LEU ARG LYS SER ASP GLU GLU ILE GLN          
SEQRES   2 A  203  LYS GLU ILE THR ALA ARG VAL LYS ALA LEU GLU SER MET          
SEQRES   3 A  203  LEU ILE GLU GLN GLY ILE LEU THR THR SER MET ILE ASP          
SEQRES   4 A  203  ARG MET ALA GLU ILE TYR GLU ASN GLU VAL GLY PRO HIS          
SEQRES   5 A  203  LEU GLY ALA LYS VAL VAL VAL LYS ALA TRP THR ASP PRO          
SEQRES   6 A  203  GLU PHE LYS LYS ARG LEU LEU ALA ASP GLY THR GLU ALA          
SEQRES   7 A  203  CYS LYS GLU LEU GLY ILE GLY GLY LEU GLN GLY GLU ASP          
SEQRES   8 A  203  MET MET TRP VAL GLU ASN THR ASP GLU VAL HIS HIS VAL          
SEQRES   9 A  203  VAL VAL CYS THR LEU CSD SER CSO TYR PRO TRP PRO VAL          
SEQRES  10 A  203  LEU GLY LEU PRO PRO ASN TRP PHE LYS GLU PRO GLN TYR          
SEQRES  11 A  203  ARG SER ARG VAL VAL ARG GLU PRO ARG GLN LEU LEU LYS          
SEQRES  12 A  203  GLU GLU PHE GLY PHE GLU VAL PRO PRO SER LYS GLU ILE          
SEQRES  13 A  203  LYS VAL TRP ASP SER SER SER GLU MET ARG PHE VAL VAL          
SEQRES  14 A  203  LEU PRO GLN ARG PRO ALA GLY THR ASP GLY TRP SER GLU          
SEQRES  15 A  203  GLU GLU LEU ALA THR LEU VAL THR ARG GLU SER MET ILE          
SEQRES  16 A  203  GLY VAL GLU PRO ALA LYS ALA VAL                              
SEQRES   1 B  226  MET ASN GLY VAL TYR ASP VAL GLY GLY THR ASP GLY LEU          
SEQRES   2 B  226  GLY PRO ILE ASN ARG PRO ALA ASP GLU PRO VAL PHE ARG          
SEQRES   3 B  226  ALA GLU TRP GLU LYS VAL ALA PHE ALA MET PHE PRO ALA          
SEQRES   4 B  226  THR PHE ARG ALA GLY PHE MET GLY LEU ASP GLU PHE ARG          
SEQRES   5 B  226  PHE GLY ILE GLU GLN MET ASN PRO ALA GLU TYR LEU GLU          
SEQRES   6 B  226  SER PRO TYR TYR TRP HIS TRP ILE ARG THR TYR ILE HIS          
SEQRES   7 B  226  HIS GLY VAL ARG THR GLY LYS ILE ASP LEU GLU GLU LEU          
SEQRES   8 B  226  GLU ARG ARG THR GLN TYR TYR ARG GLU ASN PRO ASP ALA          
SEQRES   9 B  226  PRO LEU PRO GLU HIS GLU GLN LYS PRO GLU LEU ILE GLU          
SEQRES  10 B  226  PHE VAL ASN GLN ALA VAL TYR GLY GLY LEU PRO ALA SER          
SEQRES  11 B  226  ARG GLU VAL ASP ARG PRO PRO LYS PHE LYS GLU GLY ASP          
SEQRES  12 B  226  VAL VAL ARG PHE SER THR ALA SER PRO LYS GLY HIS ALA          
SEQRES  13 B  226  ARG ARG ALA ARG TYR VAL ARG GLY LYS THR GLY THR VAL          
SEQRES  14 B  226  VAL LYS HIS HIS GLY ALA TYR ILE TYR PRO ASP THR ALA          
SEQRES  15 B  226  GLY ASN GLY LEU GLY GLU CYS PRO GLU HIS LEU TYR THR          
SEQRES  16 B  226  VAL ARG PHE THR ALA GLN GLU LEU TRP GLY PRO GLU GLY          
SEQRES  17 B  226  ASP PRO ASN SER SER VAL TYR TYR ASP CYS TRP GLU PRO          
SEQRES  18 B  226  TYR ILE GLU LEU VAL                                          
MODRES 1UGP CSD A  111  CYS  3-SULFINOALANINE                                   
MODRES 1UGP CSO A  113  CYS  S-HYDROXYCYSTEINE                                  
HET    CSD  A 111       8                                                       
HET    CSO  A 113       7                                                       
HET     CO  A 301       1                                                       
HET    BUA  A1302      12                                                       
HETNAM     CSD 3-SULFINOALANINE                                                 
HETNAM     CSO S-HYDROXYCYSTEINE                                                
HETNAM      CO COBALT (II) ION                                                  
HETNAM     BUA BUTANOIC ACID                                                    
HETSYN     CSD S-CYSTEINESULFINIC ACID; S-SULFINOCYSTEINE                       
FORMUL   1  CSD    C3 H7 N O4 S                                                 
FORMUL   1  CSO    C3 H7 N O3 S                                                 
FORMUL   3   CO    CO 2+                                                        
FORMUL   4  BUA    C4 H8 O2                                                     
FORMUL   5  HOH   *397(H2 O)                                                    
HELIX    1   1 PRO A  115  PRO A  115  1                                   1
HELIX    2   2 PHE A  126  PHE A  126  1                                   1
HELIX    3   3 ARG B   52  ARG B   52  1                                   1
SHEET    1   1 1 VAL A 107  VAL A 107  0
SHEET    2   2 1 ARG A 167  ARG A 167  0
LINK        CO    CO A 301                 SG  CSD A 111     1555   1555  2.19  
LINK        CO    CO A 301                 N   SER A 112     1555   1555  2.05  
LINK        CO    CO A 301                 N   CSO A 113     1555   1555  1.95  
LINK         C   LEU A 110                 N   CSD A 111     1555   1555  1.34  
LINK         C   CSD A 111                 N   SER A 112     1555   1555  1.33  
LINK         C   SER A 112                 N   CSO A 113     1555   1555  1.33  
LINK         C   CSO A 113                 N   TYR A 114     1555   1555  1.33  
LINK         OD  CSO A 113                 O2 BBUA A1302     1555   1555  1.43  
LINK        CO    CO A 301                 O1 ABUA A1302     1555   1555  2.59  
LINK        CO    CO A 301                 O1 BBUA A1302     1555   1555  2.25  
LINK        CO    CO A 301                 SG  CYS A 108     1555   1555  2.23  
LINK        CO    CO A 301                 SG  CSO A 113     1555   1555  2.27  
SITE     1 AC1  5 CYS A 108  CSD A 111  SER A 112  CSO A 113                    
SITE     2 AC1  5 BUA A1302                                                     
SITE     1 AC2  7 CSD A 111  SER A 112  CSO A 113   CO A 301                    
SITE     2 AC2  7 PHE B  37  ARG B  52  TYR B  68                               
CRYST1   65.564   65.564  184.994  90.00  90.00 120.00 P 32 2 1      6          
ORIGX1      1.000000  0.000000  0.000000        0.00000                         
ORIGX2      0.000000  1.000000  0.000000        0.00000                         
ORIGX3      0.000000  0.000000  1.000000        0.00000                         
SCALE1      0.015252  0.008806  0.000000        0.00000                         
SCALE2      0.000000  0.017612  0.000000        0.00000                         
SCALE3      0.000000  0.000000  0.005406        0.00000                         
ATOM      1  N   GLN A  89       5.676  39.561  23.980  1.00  7.04           N
ATOM      2  CA  GLN A  89       5.921  39.969  22.599  1.00  8.59           C
ATOM      3  C   GLN A  89       5.301  41.305  22.206  1.00 10.89           C
ATOM      4  O   GLN A  89       5.022  41.567  21.034  1.00 10.62           O
ATOM      5  CB  GLN A  89       5.555  38.850  21.620  1.00  9.16           C
ATOM      6  CG  GLN A  89       6.665  37.817  21.481  1.00 12.83           C
ATOM      7  CD  GLN A  89       7.974  38.440  21.011  1.00 13.05           C
ATOM      8  OE1 GLN A  89       8.121  38.793  19.842  1.00 13.76           O
ATOM      9  NE2 GLN A  89       8.923  38.600  21.931  1.00 12.33           N
TER      10      GLN A  89
ATOM     11  N   VAL A 107       6.509  44.117   8.975  1.00  7.49           N
ATOM     12  CA  VAL A 107       6.975  42.790   8.596  1.00  6.88           C
ATOM     13  C   VAL A 107       8.128  42.351   9.488  1.00  7.83           C
ATOM     14  O   VAL A 107       8.724  43.164  10.195  1.00  7.32           O
ATOM     15  CB  VAL A 107       7.511  42.817   7.128  1.00  5.96           C
ATOM     16  CG1 VAL A 107       8.737  43.721   7.030  1.00  8.00           C
ATOM     17  CG2 VAL A 107       7.854  41.414   6.637  1.00  8.29           C
ATOM     18  N   CYS A 108       8.360  41.043   9.527  1.00  6.87           N
ATOM     19  CA  CYS A 108       9.494  40.486  10.240  1.00  4.18           C
ATOM     20  C   CYS A 108      10.163  39.639   9.168  1.00  4.76           C
ATOM     21  O   CYS A 108       9.794  38.475   8.960  1.00  7.03           O
ATOM     22  CB  CYS A 108       9.083  39.605  11.419  1.00  5.31           C
ATOM     23  SG  CYS A 108      10.544  38.961  12.300  1.00  7.61           S
TER      24      CYS A 108
HETATM   25  N   CSD A 111      11.916  36.423  10.616  1.00  6.06           N
HETATM   26  CA  CSD A 111      11.167  35.307  11.196  1.00  6.09           C
HETATM   27  CB  CSD A 111      11.648  34.976  12.610  1.00  6.60           C
HETATM   28  SG  CSD A 111      11.846  36.335  13.778  1.00  7.20           S
HETATM   29  C   CSD A 111       9.643  35.504  11.220  1.00  6.37           C
HETATM   30  O   CSD A 111       8.967  35.125  10.270  1.00  6.30           O
HETATM   31  OD1 CSD A 111      11.955  35.627  15.103  1.00  8.13           O
HETATM   32  OD2 CSD A 111      12.920  37.129  13.282  1.00  8.38           O
ATOM     33  N   SER A 112       9.099  36.092  12.287  1.00  6.05           N
ATOM     34  CA  SER A 112       7.639  36.233  12.387  1.00  6.72           C
ATOM     35  C   SER A 112       7.157  37.212  13.455  1.00  5.17           C
ATOM     36  O   SER A 112       5.964  37.265  13.766  1.00  7.01           O
ATOM     37  CB  SER A 112       7.040  34.857  12.678  1.00  8.86           C
ATOM     38  OG  SER A 112       7.745  34.232  13.744  1.00 13.77           O
ATOM     46  N   TYR A 114       5.718  39.817  15.782  1.00  7.05           N
ATOM     47  CA  TYR A 114       4.395  40.426  15.677  1.00  7.47           C
ATOM     48  C   TYR A 114       3.956  40.863  17.080  1.00  7.21           C
ATOM     49  O   TYR A 114       4.293  40.211  18.068  1.00  8.14           O
ATOM     50  CB  TYR A 114       3.483  39.315  15.150  1.00  8.47           C
ATOM     51  CG  TYR A 114       2.095  39.666  14.678  1.00  7.73           C
ATOM     52  CD1 TYR A 114       1.880  40.199  13.405  1.00  5.27           C
ATOM     53  CD2 TYR A 114       0.983  39.298  15.433  1.00  5.28           C
ATOM     54  CE1 TYR A 114       0.595  40.334  12.892  1.00  6.90           C
ATOM     55  CE2 TYR A 114      -0.303  39.430  14.927  1.00  6.11           C
ATOM     56  CZ  TYR A 114      -0.488  39.940  13.660  1.00  6.52           C
ATOM     57  OH  TYR A 114      -1.760  40.007  13.156  1.00  6.06           O
ATOM     58  N   PRO A 115       3.183  41.960  17.184  1.00  6.24           N
ATOM     59  CA  PRO A 115       2.718  42.460  18.486  1.00  7.55           C
ATOM     60  C   PRO A 115       1.567  41.648  19.089  1.00  8.48           C
ATOM     61  O   PRO A 115       0.404  42.049  19.030  1.00  7.98           O
ATOM     62  CB  PRO A 115       2.311  43.896  18.160  1.00  6.40           C
ATOM     63  CG  PRO A 115       1.743  43.758  16.781  1.00  7.61           C
ATOM     64  CD  PRO A 115       2.747  42.852  16.091  1.00  6.19           C
TER      65      PRO A 115
ATOM     66  N   PHE A 126       1.626  35.932   7.223  1.00  8.10           N
ATOM     67  CA  PHE A 126       2.563  36.913   7.766  1.00  6.81           C
ATOM     68  C   PHE A 126       3.888  36.255   8.143  1.00  6.79           C
ATOM     69  O   PHE A 126       4.955  36.869   8.043  1.00  7.68           O
ATOM     70  CB  PHE A 126       1.944  37.583   9.001  1.00  6.60           C
ATOM     71  CG  PHE A 126       2.812  38.646   9.625  1.00  7.19           C
ATOM     72  CD1 PHE A 126       2.713  39.972   9.212  1.00  6.78           C
ATOM     73  CD2 PHE A 126       3.730  38.320  10.626  1.00  5.96           C
ATOM     74  CE1 PHE A 126       3.516  40.964   9.783  1.00  6.69           C
ATOM     75  CE2 PHE A 126       4.537  39.302  11.203  1.00  7.43           C
ATOM     76  CZ  PHE A 126       4.429  40.629  10.778  1.00  6.73           C
TER      77      PHE A 126
ATOM     78  N   SER A 162      10.746  44.420  11.788  1.00  7.05           N
ATOM     79  CA  SER A 162      10.977  44.145  13.204  1.00  8.48           C
ATOM     80  C   SER A 162      12.202  43.265  13.462  1.00  7.21           C
ATOM     81  O   SER A 162      12.080  42.087  13.801  1.00  8.68           O
ATOM     82  CB  SER A 162       9.724  43.522  13.833  1.00 11.53           C
ATOM     83  OG  SER A 162       9.390  42.298  13.211  1.00 19.22           O
TER      84      SER A 162
ATOM     85  N   GLU A 165      13.413  43.757  19.352  1.00  7.00           N
ATOM     86  CA  GLU A 165      12.248  43.461  20.162  1.00  9.24           C
ATOM     87  C   GLU A 165      11.189  44.552  20.079  1.00  7.40           C
ATOM     88  O   GLU A 165      10.099  44.411  20.628  1.00 11.37           O
ATOM     89  CB  GLU A 165      12.640  43.155  21.606  1.00  9.50           C
ATOM     90  CG  GLU A 165      13.329  41.806  21.746  1.00  8.67           C
ATOM     91  CD  GLU A 165      12.565  40.700  21.033  1.00  8.71           C
ATOM     92  OE1 GLU A 165      13.034  40.245  19.973  1.00 14.63           O
ATOM     93  OE2 GLU A 165      11.488  40.301  21.517  1.00 14.49           O
TER      94      GLU A 165
ATOM     95  N   ARG A 167       8.231  46.274  18.629  1.00  7.27           N
ATOM     96  CA  ARG A 167       7.116  45.783  17.829  1.00  8.79           C
ATOM     97  C   ARG A 167       6.379  46.965  17.226  1.00 11.71           C
ATOM     98  O   ARG A 167       5.889  47.835  17.944  1.00 12.98           O
ATOM     99  CB  ARG A 167       6.164  44.960  18.700  1.00  9.69           C
ATOM    100  CG  ARG A 167       6.793  43.706  19.275  1.00  9.85           C
ATOM    101  CD  ARG A 167       6.982  42.650  18.198  1.00  8.30           C
ATOM    102  NE  ARG A 167       7.919  41.613  18.613  1.00 11.90           N
ATOM    103  CZ  ARG A 167       9.209  41.608  18.295  1.00 12.28           C
ATOM    104  NH1 ARG A 167       9.715  42.587  17.555  1.00  8.80           N
ATOM    105  NH2 ARG A 167       9.994  40.622  18.709  1.00 16.65           N
TER     106      ARG A 167
ATOM    107  N   ARG B  52      15.685  31.745  18.214  1.00  5.79           N
ATOM    108  CA  ARG B  52      15.725  32.148  16.811  1.00  5.59           C
ATOM    109  C   ARG B  52      16.857  31.469  16.049  1.00  6.76           C
ATOM    110  O   ARG B  52      16.653  30.974  14.941  1.00  5.17           O
ATOM    111  CB  ARG B  52      15.866  33.666  16.682  1.00  5.07           C
ATOM    112  CG  ARG B  52      14.690  34.447  17.240  1.00  5.52           C
ATOM    113  CD  ARG B  52      14.752  35.906  16.818  1.00  6.64           C
ATOM    114  NE  ARG B  52      13.547  36.626  17.224  1.00  7.04           N
ATOM    115  CZ  ARG B  52      13.484  37.451  18.265  1.00  7.85           C
ATOM    116  NH1 ARG B  52      14.560  37.675  19.012  1.00  7.78           N
ATOM    117  NH2 ARG B  52      12.333  38.032  18.575  1.00  9.98           N
TER     118      ARG B  52
ATOM    119  N   ARG B 157      21.311  39.781  13.948  1.00  5.01           N
ATOM    120  CA  ARG B 157      20.115  40.355  13.323  1.00  4.52           C
ATOM    121  C   ARG B 157      20.601  41.351  12.272  1.00  5.17           C
ATOM    122  O   ARG B 157      20.251  42.536  12.288  1.00  6.98           O
ATOM    123  CB  ARG B 157      19.235  41.043  14.377  1.00  5.47           C
ATOM    124  CG  ARG B 157      18.776  40.125  15.509  1.00  4.86           C
ATOM    125  CD  ARG B 157      17.821  39.055  15.009  1.00  6.73           C
ATOM    126  NE  ARG B 157      16.474  39.577  14.785  1.00  5.76           N
ATOM    127  CZ  ARG B 157      15.474  38.864  14.275  1.00  7.53           C
ATOM    128  NH1 ARG B 157      15.670  37.599  13.921  1.00  6.81           N
ATOM    129  NH2 ARG B 157      14.266  39.401  14.158  1.00  7.25           N
TER     130      ARG B 157
HETATM  131 CO   CO  A 301       9.910  37.344  13.693  1.00  7.05          Co
HETATM  132  C1 ABUA A1302       8.348  33.738  20.045  0.50 30.47           C
HETATM  133  C1 BBUA A1302       8.846  33.999  19.905  0.50 34.45           C
HETATM  134  C2 ABUA A1302       8.792  34.859  19.076  0.50 28.17           C
HETATM  135  C2 BBUA A1302       9.211  34.434  18.467  0.50 30.30           C
HETATM  136  C3 ABUA A1302       9.767  35.257  17.944  0.50 26.01           C
HETATM  137  C3 BBUA A1302       8.808  34.395  16.978  0.50 28.65           C
HETATM  138  C4 ABUA A1302       9.176  34.910  16.575  0.50 26.82           C
HETATM  139  C4 BBUA A1302       9.357  35.615  16.244  0.50 25.46           C
HETATM  140  O1 ABUA A1302       9.302  35.749  15.645  0.50 22.56           O
HETATM  141  O1 BBUA A1302       9.323  35.628  15.017  0.50 17.17           O
HETATM  142  O2 ABUA A1302       8.606  33.820  16.436  0.50 28.19           O
HETATM  143  O2 BBUA A1302       9.836  36.567  16.898  0.50 25.09           O
HETATM  144  O   HOH A1309       6.039  44.418  14.759  1.00 14.81           O
HETATM  145  O   HOH A1336       5.130  36.284  16.152  1.00  7.81           O
HETATM  146  O   HOH A1343      13.401  40.462  16.784  1.00 18.49           O
HETATM  147  O   HOH A1347       6.166  38.049  18.151  1.00 10.91           O
HETATM  148  O   HOH A1357       6.511  42.820  12.437  1.00 15.87           O
CONECT   23  131
CONECT   29   26   30   33
CONECT   26   25   27   29
CONECT   27   26   28
CONECT   25   26
CONECT   30   29
CONECT   31   28
CONECT   32   28
CONECT   28   27   31   32
CONECT   28  131
CONECT   35   34   36   39
CONECT   33   29   34
CONECT   33  131
CONECT   43   40   44   46
CONECT   40   39   41   43
CONECT   41   40   42
CONECT   39   35   40
CONECT   39  131
CONECT   44   43
CONECT   45   42  142  143
CONECT   42   41   45
CONECT   42  131
CONECT   46   43   47
CONECT  131  140  141   23   39
CONECT  131   42   28   33
CONECT  132  134
CONECT  133  135
CONECT  134  132  136
CONECT  135  133  137
CONECT  136  134  138
CONECT  137  135  139
CONECT  138  136  140  142
CONECT  139  137  141  143
CONECT  140  138
CONECT  140  131
CONECT  141  139
CONECT  141  131
CONECT  142   45  138
CONECT  143   45  139
END
