# Supplementary material for: Scaffold repositioning of spiro-acridine derivatives as fungi chitinase inhibitor by target fishing and in vitro studies
Source: Sci Rep. 2023 May 5;13:7320. doi: 10.1038/s41598-023-33279-9 (PMC10163251; doi:10.1038/s41598-023-33279-9)
Supplement: Supplementary file 2 — Supplementary Information 2. [file 41598_2023_33279_MOESM2_ESM.zip › PDBQT_TARGETS_ALL/1ui0_SF4.pdb]

HEADER    HYDROLASE                               14-JUL-03   1UI0              
TITLE     CRYSTAL STRUCTURE OF URACIL-DNA GLYCOSYLASE FROM THERMUS              
TITLE    2 THERMOPHILUS HB8                                                     
COMPND    MOL_ID: 1;                                                            
COMPND   2 MOLECULE: URACIL-DNA GLYCOSYLASE;                                    
COMPND   3 CHAIN: A;                                                            
COMPND   4 EC: 3.2.2.-;                                                         
COMPND   5 ENGINEERED: YES                                                      
SOURCE    MOL_ID: 1;                                                            
SOURCE   2 ORGANISM_SCIENTIFIC: THERMUS THERMOPHILUS;                           
SOURCE   3 ORGANISM_TAXID: 274;                                                 
SOURCE   4 GENE: TTHUNG;                                                        
SOURCE   5 EXPRESSION_SYSTEM: ESCHERICHIA COLI BL21(DE3);                       
SOURCE   6 EXPRESSION_SYSTEM_TAXID: 469008;                                     
SOURCE   7 EXPRESSION_SYSTEM_STRAIN: BL21(DE3);                                 
SOURCE   8 EXPRESSION_SYSTEM_VECTOR_TYPE: PLASMID;                              
SOURCE   9 EXPRESSION_SYSTEM_PLASMID: PET11A                                    
KEYWDS    BASE EXCISION REPAIR, URACIL-DNA GLYCOSYLASE, IRON/SULFER             
KEYWDS   2 CLUSTER, THERMOPHILE, RIKEN STRUCTURAL GENOMICS/PROTEOMICS           
KEYWDS   3 INITIATIVE, RSGI, STRUCTURAL GENOMICS, HYDROLASE                     
EXPDTA    X-RAY DIFFRACTION                                                     
AUTHOR    J.HOSEKI,A.OKAMOTO,R.MASUI,T.SHIBATA,Y.INOUE,S.YOKOYAMA,              
AUTHOR   2 S.KURAMITSU,RIKEN STRUCTURAL GENOMICS/PROTEOMICS INITIATIVE          
AUTHOR   3 (RSGI)                                                               
REVDAT   2   24-FEB-09 1UI0    1       VERSN                                    
REVDAT   1   14-OCT-03 1UI0    0                                                
JRNL        AUTH   J.HOSEKI,A.OKAMOTO,R.MASUI,T.SHIBATA,Y.INOUE,                
JRNL        AUTH 2 S.YOKOYAMA,S.KURAMITSU                                       
JRNL        TITL   CRYSTAL STRUCTURE OF A FAMILY 4 URACIL-DNA                   
JRNL        TITL 2 GLYCOSYLASE FROM THERMUS THERMOPHILUS HB8                    
JRNL        REF    J.MOL.BIOL.                   V. 333   515 2003              
JRNL        REFN                   ISSN 0022-2836                               
JRNL        PMID   14556741                                                     
JRNL        DOI    10.1016/J.JMB.2003.08.030                                    
REMARK   1                                                                      
REMARK   2                                                                      
REMARK   2 RESOLUTION.    1.50 ANGSTROMS.                                       
REMARK   3                                                                      
REMARK   3 REFINEMENT.                                                          
REMARK   3   PROGRAM     : CNS 1.1                                              
REMARK   3   AUTHORS     : BRUNGER,ADAMS,CLORE,DELANO,GROS,GROSSE-              
REMARK   3               : KUNSTLEVE,JIANG,KUSZEWSKI,NILGES, PANNU,             
REMARK   3               : READ,RICE,SIMONSON,WARREN                            
REMARK   3                                                                      
REMARK   3  REFINEMENT TARGET : ENGH & HUBER                                    
REMARK   3                                                                      
REMARK   3  DATA USED IN REFINEMENT.                                            
REMARK   3   RESOLUTION RANGE HIGH (ANGSTROMS) : 1.50                           
REMARK   3   RESOLUTION RANGE LOW  (ANGSTROMS) : 10.00                          
REMARK   3   DATA CUTOFF            (SIGMA(F)) : 0.000                          
REMARK   3   DATA CUTOFF HIGH         (ABS(F)) : 87702.030                      
REMARK   3   DATA CUTOFF LOW          (ABS(F)) : 0.0000                         
REMARK   3   COMPLETENESS (WORKING+TEST)   (%) : 99.6                           
REMARK   3   NUMBER OF REFLECTIONS             : 35638                          
REMARK   3                                                                      
REMARK   3  FIT TO DATA USED IN REFINEMENT.                                     
REMARK   3   CROSS-VALIDATION METHOD          : THROUGHOUT                      
REMARK   3   FREE R VALUE TEST SET SELECTION  : RANDOM                          
REMARK   3   R VALUE            (WORKING SET) : 0.183                           
REMARK   3   FREE R VALUE                     : 0.201                           
REMARK   3   FREE R VALUE TEST SET SIZE   (%) : 9.900                           
REMARK   3   FREE R VALUE TEST SET COUNT      : 3543                            
REMARK   3   ESTIMATED ERROR OF FREE R VALUE  : 0.003                           
REMARK   3                                                                      
REMARK   3  FIT IN THE HIGHEST RESOLUTION BIN.                                  
REMARK   3   TOTAL NUMBER OF BINS USED           : 6                            
REMARK   3   BIN RESOLUTION RANGE HIGH       (A) : 1.50                         
REMARK   3   BIN RESOLUTION RANGE LOW        (A) : 1.59                         
REMARK   3   BIN COMPLETENESS (WORKING+TEST) (%) : 98.80                        
REMARK   3   REFLECTIONS IN BIN    (WORKING SET) : 5158                         
REMARK   3   BIN R VALUE           (WORKING SET) : 0.1850                       
REMARK   3   BIN FREE R VALUE                    : 0.2090                       
REMARK   3   BIN FREE R VALUE TEST SET SIZE  (%) : 10.80                        
REMARK   3   BIN FREE R VALUE TEST SET COUNT     : 623                          
REMARK   3   ESTIMATED ERROR OF BIN FREE R VALUE : 0.008                        
REMARK   3                                                                      
REMARK   3  NUMBER OF NON-HYDROGEN ATOMS USED IN REFINEMENT.                    
REMARK   3   PROTEIN ATOMS            : 1512                                    
REMARK   3   NUCLEIC ACID ATOMS       : 0                                       
REMARK   3   HETEROGEN ATOMS          : 29                                      
REMARK   3   SOLVENT ATOMS            : 202                                     
REMARK   3                                                                      
REMARK   3  B VALUES.                                                           
REMARK   3   FROM WILSON PLOT           (A**2) : 10.10                          
REMARK   3   MEAN B VALUE      (OVERALL, A**2) : 11.20                          
REMARK   3   OVERALL ANISOTROPIC B VALUE.                                       
REMARK   3    B11 (A**2) : -2.73000                                             
REMARK   3    B22 (A**2) : 0.39000                                              
REMARK   3    B33 (A**2) : 2.34000                                              
REMARK   3    B12 (A**2) : 0.00000                                              
REMARK   3    B13 (A**2) : 0.00000                                              
REMARK   3    B23 (A**2) : 0.00000                                              
REMARK   3                                                                      
REMARK   3  ESTIMATED COORDINATE ERROR.                                         
REMARK   3   ESD FROM LUZZATI PLOT        (A) : 0.15                            
REMARK   3   ESD FROM SIGMAA              (A) : -0.02                           
REMARK   3   LOW RESOLUTION CUTOFF        (A) : 5.00                            
REMARK   3                                                                      
REMARK   3  CROSS-VALIDATED ESTIMATED COORDINATE ERROR.                         
REMARK   3   ESD FROM C-V LUZZATI PLOT    (A) : 0.17                            
REMARK   3   ESD FROM C-V SIGMAA          (A) : NULL                            
REMARK   3                                                                      
REMARK   3  RMS DEVIATIONS FROM IDEAL VALUES.                                   
REMARK   3   BOND LENGTHS                 (A) : 0.004                           
REMARK   3   BOND ANGLES            (DEGREES) : 1.20                            
REMARK   3   DIHEDRAL ANGLES        (DEGREES) : 21.70                           
REMARK   3   IMPROPER ANGLES        (DEGREES) : 1.18                            
REMARK   3                                                                      
REMARK   3  ISOTROPIC THERMAL MODEL : RESTRAINED                                
REMARK   3                                                                      
REMARK   3  ISOTROPIC THERMAL FACTOR RESTRAINTS.    RMS    SIGMA                
REMARK   3   MAIN-CHAIN BOND              (A**2) : 0.930 ; 1.500                
REMARK   3   MAIN-CHAIN ANGLE             (A**2) : 1.410 ; 2.000                
REMARK   3   SIDE-CHAIN BOND              (A**2) : 1.700 ; 2.000                
REMARK   3   SIDE-CHAIN ANGLE             (A**2) : 2.510 ; 2.500                
REMARK   3                                                                      
REMARK   3  BULK SOLVENT MODELING.                                              
REMARK   3   METHOD USED : FLAT MODEL                                           
REMARK   3   KSOL        : 0.48                                                 
REMARK   3   BSOL        : 39.45                                                
REMARK   3                                                                      
REMARK   3  NCS MODEL : NULL                                                    
REMARK   3                                                                      
REMARK   3  NCS RESTRAINTS.                         RMS   SIGMA/WEIGHT          
REMARK   3   GROUP  1  POSITIONAL            (A) : NULL  ; NULL                 
REMARK   3   GROUP  1  B-FACTOR           (A**2) : NULL  ; NULL                 
REMARK   3                                                                      
REMARK   3  PARAMETER FILE  1  : NULL                                           
REMARK   3  TOPOLOGY FILE  1   : NULL                                           
REMARK   3                                                                      
REMARK   3  OTHER REFINEMENT REMARKS: NULL                                      
REMARK   4                                                                      
REMARK   4 1UI0 COMPLIES WITH FORMAT V. 3.15, 01-DEC-08                         
REMARK 100                                                                      
REMARK 100 THIS ENTRY HAS BEEN PROCESSED BY PDBJ ON 16-JUL-03.                  
REMARK 100 THE RCSB ID CODE IS RCSB005850.                                      
REMARK 200                                                                      
REMARK 200 EXPERIMENTAL DETAILS                                                 
REMARK 200  EXPERIMENT TYPE                : X-RAY DIFFRACTION                  
REMARK 200  DATE OF DATA COLLECTION        : 23-MAY-02                          
REMARK 200  TEMPERATURE           (KELVIN) : 100                                
REMARK 200  PH                             : 8.5                                
REMARK 200  NUMBER OF CRYSTALS USED        : 1                                  
REMARK 200                                                                      
REMARK 200  SYNCHROTRON              (Y/N) : Y                                  
REMARK 200  RADIATION SOURCE               : SPRING-8                           
REMARK 200  BEAMLINE                       : BL45XU                             
REMARK 200  X-RAY GENERATOR MODEL          : NULL                               
REMARK 200  MONOCHROMATIC OR LAUE    (M/L) : M                                  
REMARK 200  WAVELENGTH OR RANGE        (A) : 0.98                               
REMARK 200  MONOCHROMATOR                  : TRANSPARENT DIAMOND DOUBLE         
REMARK 200                                   CRYSTAL                            
REMARK 200  OPTICS                         : NULL                               
REMARK 200                                                                      
REMARK 200  DETECTOR TYPE                  : IMAGE PLATE                        
REMARK 200  DETECTOR MANUFACTURER          : RIGAKU RAXIS V                     
REMARK 200  INTENSITY-INTEGRATION SOFTWARE : HKL-2000                           
REMARK 200  DATA SCALING SOFTWARE          : SCALEPACK                          
REMARK 200                                                                      
REMARK 200  NUMBER OF UNIQUE REFLECTIONS   : 35830                              
REMARK 200  RESOLUTION RANGE HIGH      (A) : 1.500                              
REMARK 200  RESOLUTION RANGE LOW       (A) : 48.200                             
REMARK 200  REJECTION CRITERIA  (SIGMA(I)) : NULL                               
REMARK 200                                                                      
REMARK 200 OVERALL.                                                             
REMARK 200  COMPLETENESS FOR RANGE     (%) : 99.9                               
REMARK 200  DATA REDUNDANCY                : NULL                               
REMARK 200  R MERGE                    (I) : NULL                               
REMARK 200  R SYM                      (I) : NULL                               
REMARK 200  <I/SIGMA(I)> FOR THE DATA SET  : NULL                               
REMARK 200                                                                      
REMARK 200 IN THE HIGHEST RESOLUTION SHELL.                                     
REMARK 200  HIGHEST RESOLUTION SHELL, RANGE HIGH (A) : 1.50                     
REMARK 200  HIGHEST RESOLUTION SHELL, RANGE LOW  (A) : 1.55                     
REMARK 200  COMPLETENESS FOR SHELL     (%) : 99.9                               
REMARK 200  DATA REDUNDANCY IN SHELL       : NULL                               
REMARK 200  R MERGE FOR SHELL          (I) : NULL                               
REMARK 200  R SYM FOR SHELL            (I) : NULL                               
REMARK 200  <I/SIGMA(I)> FOR SHELL         : NULL                               
REMARK 200                                                                      
REMARK 200 DIFFRACTION PROTOCOL: SINGLE WAVELENGTH                              
REMARK 200 METHOD USED TO DETERMINE THE STRUCTURE: MOLECULAR REPLACEMENT        
REMARK 200 SOFTWARE USED: MOLREP                                                
REMARK 200 STARTING MODEL: SELENOMETHIONYL URACIL-DNA GLYCOSYLASE FROM          
REMARK 200  THERMUS THERMOPHILUS HB8                                            
REMARK 200                                                                      
REMARK 200 REMARK: NULL                                                         
REMARK 280                                                                      
REMARK 280 CRYSTAL                                                              
REMARK 280 SOLVENT CONTENT, VS   (%): 44.73                                     
REMARK 280 MATTHEWS COEFFICIENT, VM (ANGSTROMS**3/DA): 2.24                     
REMARK 280                                                                      
REMARK 280 CRYSTALLIZATION CONDITIONS: 1.2-1.5M AMMONIUM SULFATE, 75MM          
REMARK 280  TRIS, 25% GLYCEROL, PH 8.5, VAPOR DIFFUSION, HANGING DROP,          
REMARK 280  TEMPERATURE 277K                                                    
REMARK 290                                                                      
REMARK 290 CRYSTALLOGRAPHIC SYMMETRY                                            
REMARK 290 SYMMETRY OPERATORS FOR SPACE GROUP: P 21 21 21                       
REMARK 290                                                                      
REMARK 290      SYMOP   SYMMETRY                                                
REMARK 290     NNNMMM   OPERATOR                                                
REMARK 290       1555   X,Y,Z                                                   
REMARK 290       2555   -X+1/2,-Y,Z+1/2                                         
REMARK 290       3555   -X,Y+1/2,-Z+1/2                                         
REMARK 290       4555   X+1/2,-Y+1/2,-Z                                         
REMARK 290                                                                      
REMARK 290     WHERE NNN -> OPERATOR NUMBER                                     
REMARK 290           MMM -> TRANSLATION VECTOR                                  
REMARK 290                                                                      
REMARK 290 CRYSTALLOGRAPHIC SYMMETRY TRANSFORMATIONS                            
REMARK 290 THE FOLLOWING TRANSFORMATIONS OPERATE ON THE ATOM/HETATM             
REMARK 290 RECORDS IN THIS ENTRY TO PRODUCE CRYSTALLOGRAPHICALLY                
REMARK 290 RELATED MOLECULES.                                                   
REMARK 290   SMTRY1   1  1.000000  0.000000  0.000000        0.00000            
REMARK 290   SMTRY2   1  0.000000  1.000000  0.000000        0.00000            
REMARK 290   SMTRY3   1  0.000000  0.000000  1.000000        0.00000            
REMARK 290   SMTRY1   2 -1.000000  0.000000  0.000000       22.71450            
REMARK 290   SMTRY2   2  0.000000 -1.000000  0.000000        0.00000            
REMARK 290   SMTRY3   2  0.000000  0.000000  1.000000       40.48550            
REMARK 290   SMTRY1   3 -1.000000  0.000000  0.000000        0.00000            
REMARK 290   SMTRY2   3  0.000000  1.000000  0.000000       29.75600            
REMARK 290   SMTRY3   3  0.000000  0.000000 -1.000000       40.48550            
REMARK 290   SMTRY1   4  1.000000  0.000000  0.000000       22.71450            
REMARK 290   SMTRY2   4  0.000000 -1.000000  0.000000       29.75600            
REMARK 290   SMTRY3   4  0.000000  0.000000 -1.000000        0.00000            
REMARK 290                                                                      
REMARK 290 REMARK: NULL                                                         
REMARK 300                                                                      
REMARK 300 BIOMOLECULE: 1                                                       
REMARK 300 SEE REMARK 350 FOR THE AUTHOR PROVIDED AND/OR PROGRAM                
REMARK 300 GENERATED ASSEMBLY INFORMATION FOR THE STRUCTURE IN                  
REMARK 300 THIS ENTRY. THE REMARK MAY ALSO PROVIDE INFORMATION ON               
REMARK 300 BURIED SURFACE AREA.                                                 
REMARK 350                                                                      
REMARK 350 COORDINATES FOR A COMPLETE MULTIMER REPRESENTING THE KNOWN           
REMARK 350 BIOLOGICALLY SIGNIFICANT OLIGOMERIZATION STATE OF THE                
REMARK 350 MOLECULE CAN BE GENERATED BY APPLYING BIOMT TRANSFORMATIONS          
REMARK 350 GIVEN BELOW.  BOTH NON-CRYSTALLOGRAPHIC AND                          
REMARK 350 CRYSTALLOGRAPHIC OPERATIONS ARE GIVEN.                               
REMARK 350                                                                      
REMARK 350 BIOMOLECULE: 1                                                       
REMARK 350 AUTHOR DETERMINED BIOLOGICAL UNIT: MONOMERIC                         
REMARK 350 APPLY THE FOLLOWING TO CHAINS: A                                     
REMARK 350   BIOMT1   1  1.000000  0.000000  0.000000        0.00000            
REMARK 350   BIOMT2   1  0.000000  1.000000  0.000000        0.00000            
REMARK 350   BIOMT3   1  0.000000  0.000000  1.000000        0.00000            
REMARK 465                                                                      
REMARK 465 MISSING RESIDUES                                                     
REMARK 465 THE FOLLOWING RESIDUES WERE NOT LOCATED IN THE                       
REMARK 465 EXPERIMENT. (M=MODEL NUMBER; RES=RESIDUE NAME; C=CHAIN               
REMARK 465 IDENTIFIER; SSSEQ=SEQUENCE NUMBER; I=INSERTION CODE.)                
REMARK 465                                                                      
REMARK 465   M RES C SSSEQI                                                     
REMARK 465     MET A     1                                                      
REMARK 465     ARG A   194                                                      
REMARK 465     PRO A   195                                                      
REMARK 465     VAL A   196                                                      
REMARK 465     LYS A   197                                                      
REMARK 465     ALA A   198                                                      
REMARK 465     VAL A   199                                                      
REMARK 465     SER A   200                                                      
REMARK 465     GLN A   201                                                      
REMARK 465     GLU A   202                                                      
REMARK 465     PRO A   203                                                      
REMARK 465     LEU A   204                                                      
REMARK 465     PHE A   205                                                      
REMARK 800                                                                      
REMARK 800 SITE                                                                 
REMARK 800 SITE_IDENTIFIER: AC1                                                 
REMARK 800 EVIDENCE_CODE: SOFTWARE                                              
REMARK 800 SITE_DESCRIPTION: BINDING SITE FOR RESIDUE SO4 A 213                 
REMARK 800 SITE_IDENTIFIER: AC2                                                 
REMARK 800 EVIDENCE_CODE: SOFTWARE                                              
REMARK 800 SITE_DESCRIPTION: BINDING SITE FOR RESIDUE SF4 A 210                 
REMARK 800 SITE_IDENTIFIER: AC3                                                 
REMARK 800 EVIDENCE_CODE: SOFTWARE                                              
REMARK 800 SITE_DESCRIPTION: BINDING SITE FOR RESIDUE URA A 211                 
REMARK 800 SITE_IDENTIFIER: AC4                                                 
REMARK 800 EVIDENCE_CODE: SOFTWARE                                              
REMARK 800 SITE_DESCRIPTION: BINDING SITE FOR RESIDUE URA A 212                 
REMARK 900                                                                      
REMARK 900 RELATED ENTRIES                                                      
REMARK 900 RELATED ID: 1UI1   RELATED DB: PDB                                   
REMARK 900 1UI1 CONTAINS THE SELENOMETHIONYL PROTEIN                            
REMARK 900 RELATED ID: TTK003000721.2   RELATED DB: TARGETDB                    
DBREF  1UI0 A    1   205  UNP    Q7WYV4   Q7WYV4_THETH     1    205             
SEQRES   1 A  205  MET THR LEU GLU LEU LEU GLN ALA GLN ALA GLN ASN CYS          
SEQRES   2 A  205  THR ALA CYS ARG LEU MET GLU GLY ARG THR ARG VAL VAL          
SEQRES   3 A  205  PHE GLY GLU GLY ASN PRO ASP ALA LYS LEU MET ILE VAL          
SEQRES   4 A  205  GLY GLU GLY PRO GLY GLU GLU GLU ASP LYS THR GLY ARG          
SEQRES   5 A  205  PRO PHE VAL GLY LYS ALA GLY GLN LEU LEU ASN ARG ILE          
SEQRES   6 A  205  LEU GLU ALA ALA GLY ILE PRO ARG GLU GLU VAL TYR ILE          
SEQRES   7 A  205  THR ASN ILE VAL LYS CYS ARG PRO PRO GLN ASN ARG ALA          
SEQRES   8 A  205  PRO LEU PRO ASP GLU ALA LYS ILE CYS THR ASP LYS TRP          
SEQRES   9 A  205  LEU LEU LYS GLN ILE GLU LEU ILE ALA PRO GLN ILE ILE          
SEQRES  10 A  205  VAL PRO LEU GLY ALA VAL ALA ALA GLU PHE PHE LEU GLY          
SEQRES  11 A  205  GLU LYS VAL SER ILE THR LYS VAL ARG GLY LYS TRP TYR          
SEQRES  12 A  205  GLU TRP HIS GLY ILE LYS VAL PHE PRO MET PHE HIS PRO          
SEQRES  13 A  205  ALA TYR LEU LEU ARG ASN PRO SER ARG ALA PRO GLY SER          
SEQRES  14 A  205  PRO LYS HIS LEU THR TRP LEU ASP ILE GLN GLU VAL LYS          
SEQRES  15 A  205  ARG ALA LEU ASP ALA LEU PRO PRO LYS GLU ARG ARG PRO          
SEQRES  16 A  205  VAL LYS ALA VAL SER GLN GLU PRO LEU PHE                      
HET    SO4  A 213       5                                                       
HET    SF4  A 210       8                                                       
HET    URA  A 211       8                                                       
HET    URA  A 212       8                                                       
HETNAM     SO4 SULFATE ION                                                      
HETNAM     SF4 IRON/SULFUR CLUSTER                                              
HETNAM     URA URACIL                                                           
FORMUL   2  SO4    O4 S 2-                                                      
FORMUL   3  SF4    FE4 S4                                                       
FORMUL   4  URA    2(C4 H4 N2 O2)                                               
FORMUL   6  HOH   *202(H2 O)                                                    
HELIX    1   1 ALA A   10  ALA A   10  1                                   1
HELIX    2   2 LEU A   18  MET A   19  1                                   2
HELIX    3   3 GLU A   96  GLU A   96  1                                   1
HELIX    4   4 ILE A   99  CYS A  100  1                                   2
HELIX    5   5 TRP A  104  TRP A  104  1                                   1
LINK         SG  CYS A  13                FE1  SF4 A 210     1555   1555  2.30  
LINK         SG  CYS A  16                FE2  SF4 A 210     1555   1555  2.27  
LINK         SG  CYS A  84                FE4  SF4 A 210     1555   1555  2.32  
LINK         SG  CYS A 100                FE3  SF4 A 210     1555   1555  2.34  
SITE     1 AC1  7 LYS A  57  ALA A  58  HOH A 218  HOH A 257                    
SITE     2 AC1  7 HOH A 272  HOH A 274  HOH A 275                               
SITE     1 AC2  6 CYS A  13  CYS A  16  ARG A  22  CYS A  84                    
SITE     2 AC2  6 CYS A 100  TRP A 104                                          
SITE     1 AC3  9 GLU A  41  GLY A  42  GLU A  47  PRO A  53                    
SITE     2 AC3  9 PHE A  54  ASN A  80  HIS A 155  HOH A 218                    
SITE     3 AC3  9 HOH A 243                                                     
SITE     1 AC4  4 ARG A  64  LEU A 159  LYS A 171  HOH A 401                    
CRYST1   45.429   59.512   80.971  90.00  90.00  90.00 P 21 21 21    4          
ORIGX1      1.000000  0.000000  0.000000        0.00000                         
ORIGX2      0.000000  1.000000  0.000000        0.00000                         
ORIGX3      0.000000  0.000000  1.000000        0.00000                         
SCALE1      0.022012  0.000000  0.000000        0.00000                         
SCALE2      0.000000  0.016803  0.000000        0.00000                         
SCALE3      0.000000  0.000000  0.012350        0.00000                         
ATOM      1  N   ALA A  10      22.413  -8.950  16.371  1.00  4.64           N
ATOM      2  CA  ALA A  10      23.025  -7.939  15.515  1.00  4.26           C
ATOM      3  C   ALA A  10      24.369  -7.433  16.025  1.00  4.14           C
ATOM      4  O   ALA A  10      25.213  -7.007  15.237  1.00  5.93           O
ATOM      5  CB  ALA A  10      22.069  -6.778  15.306  1.00  5.41           C
TER       6      ALA A  10
ATOM      7  N   CYS A  13      27.091  -9.267  14.274  1.00  5.29           N
ATOM      8  CA  CYS A  13      27.023  -9.359  12.821  1.00  5.74           C
ATOM      9  C   CYS A  13      28.340  -9.057  12.114  1.00  6.24           C
ATOM     10  O   CYS A  13      29.045  -8.113  12.463  1.00  6.45           O
ATOM     11  CB  CYS A  13      25.921  -8.447  12.280  1.00  4.71           C
ATOM     12  SG  CYS A  13      25.652  -8.624  10.496  1.00  5.26           S
ATOM     13  N   THR A  14      28.667  -9.890  11.130  1.00  7.97           N
ATOM     14  CA  THR A  14      29.884  -9.736  10.332  1.00  9.10           C
ATOM     15  C   THR A  14      29.514  -9.989   8.867  1.00  8.61           C
ATOM     16  O   THR A  14      30.353 -10.398   8.059  1.00 11.13           O
ATOM     17  CB  THR A  14      30.978 -10.755  10.756  1.00 10.76           C
ATOM     18  OG1 THR A  14      30.501 -12.090  10.551  1.00 13.44           O
ATOM     19  CG2 THR A  14      31.343 -10.580  12.224  1.00 12.50           C
ATOM     20  N   ALA A  15      28.260  -9.697   8.529  1.00  7.82           N
ATOM     21  CA  ALA A  15      27.731  -9.924   7.185  1.00  8.25           C
ATOM     22  C   ALA A  15      28.270  -9.061   6.045  1.00  7.80           C
ATOM     23  O   ALA A  15      28.179  -9.461   4.884  1.00  8.92           O
ATOM     24  CB  ALA A  15      26.214  -9.875   7.210  1.00  8.70           C
ATOM     25  N   CYS A  16      28.782  -7.871   6.351  1.00  6.64           N
ATOM     26  CA  CYS A  16      29.338  -7.014   5.301  1.00  5.63           C
ATOM     27  C   CYS A  16      30.631  -6.336   5.750  1.00  7.09           C
ATOM     28  O   CYS A  16      30.995  -6.390   6.924  1.00  7.12           O
ATOM     29  CB  CYS A  16      28.309  -5.991   4.783  1.00  5.89           C
ATOM     30  SG  CYS A  16      28.118  -4.460   5.726  1.00  6.72           S
TER      31      CYS A  16
ATOM     32  N   LEU A  18      31.375  -3.391   6.407  1.00  6.66           N
ATOM     33  CA  LEU A  18      31.250  -2.307   7.378  1.00  6.60           C
ATOM     34  C   LEU A  18      31.609  -2.746   8.800  1.00  7.57           C
ATOM     35  O   LEU A  18      31.846  -1.910   9.674  1.00  7.76           O
ATOM     36  CB  LEU A  18      29.847  -1.694   7.329  1.00  7.10           C
ATOM     37  CG  LEU A  18      29.471  -1.048   5.989  1.00  6.08           C
ATOM     38  CD1 LEU A  18      28.069  -0.467   6.067  1.00  7.94           C
ATOM     39  CD2 LEU A  18      30.482   0.031   5.612  1.00  9.47           C
ATOM     40  N   MET A  19      31.688  -4.056   9.018  1.00  8.84           N
ATOM     41  CA  MET A  19      32.043  -4.592  10.330  1.00  9.26           C
ATOM     42  C   MET A  19      33.515  -4.350  10.654  1.00  9.92           C
ATOM     43  O   MET A  19      33.906  -4.326  11.820  1.00 11.41           O
ATOM     44  CB  MET A  19      31.745  -6.098  10.398  1.00 10.52           C
ATOM     45  CG  MET A  19      32.635  -6.995   9.531  1.00 13.75           C
ATOM     46  SD  MET A  19      34.290  -7.317  10.211  1.00 18.22           S
ATOM     47  CE  MET A  19      33.902  -8.303  11.634  1.00 20.44           C
TER      48      MET A  19
ATOM     49  N   ARG A  22      34.043  -0.599  12.452  1.00 11.19           N
ATOM     50  CA  ARG A  22      33.107  -0.172  13.489  1.00 10.00           C
ATOM     51  C   ARG A  22      33.617  -0.352  14.915  1.00  9.32           C
ATOM     52  O   ARG A  22      34.551  -1.117  15.171  1.00 10.13           O
ATOM     53  CB  ARG A  22      31.791  -0.943  13.362  1.00  8.60           C
ATOM     54  CG  ARG A  22      31.904  -2.391  13.824  1.00  8.86           C
ATOM     55  CD  ARG A  22      30.554  -3.050  13.986  1.00  7.98           C
ATOM     56  NE  ARG A  22      30.689  -4.413  14.496  1.00  7.76           N
ATOM     57  CZ  ARG A  22      30.201  -5.494  13.895  1.00  8.00           C
ATOM     58  NH1 ARG A  22      29.535  -5.386  12.754  1.00  7.01           N
ATOM     59  NH2 ARG A  22      30.394  -6.692  14.428  1.00  9.31           N
TER      60      ARG A  22
ATOM     61  N   VAL A  25      27.850  -1.787  16.970  1.00  5.64           N
ATOM     62  CA  VAL A  25      26.729  -1.937  16.053  1.00  5.39           C
ATOM     63  C   VAL A  25      25.629  -1.011  16.575  1.00  4.65           C
ATOM     64  O   VAL A  25      25.440  -0.886  17.788  1.00  5.90           O
ATOM     65  CB  VAL A  25      26.208  -3.395  16.044  1.00  4.41           C
ATOM     66  CG1 VAL A  25      24.920  -3.505  15.235  1.00  7.01           C
ATOM     67  CG2 VAL A  25      27.268  -4.324  15.476  1.00  5.23           C
TER      68      VAL A  25
ATOM     69  N   VAL A  82      21.899   0.967   7.367  1.00  3.41           N
ATOM     70  CA  VAL A  82      22.989   0.093   7.812  1.00  3.84           C
ATOM     71  C   VAL A  82      23.229   0.348   9.297  1.00  3.76           C
ATOM     72  O   VAL A  82      22.940   1.439   9.802  1.00  3.15           O
ATOM     73  CB  VAL A  82      24.307   0.259   7.007  1.00  4.48           C
ATOM     74  CG1 VAL A  82      24.097  -0.172   5.562  1.00  5.25           C
ATOM     75  CG2 VAL A  82      24.832   1.681   7.095  1.00  4.73           C
ATOM     76  N   LYS A  83      23.727  -0.666  10.002  1.00  3.44           N
ATOM     77  CA  LYS A  83      23.963  -0.545  11.441  1.00  4.09           C
ATOM     78  C   LYS A  83      25.392  -0.202  11.839  1.00  4.27           C
ATOM     79  O   LYS A  83      25.650   0.087  13.008  1.00  4.02           O
ATOM     80  CB  LYS A  83      23.570  -1.839  12.169  1.00  4.30           C
ATOM     81  CG  LYS A  83      22.267  -2.493  11.737  1.00  4.02           C
ATOM     82  CD  LYS A  83      21.101  -1.527  11.649  1.00  3.72           C
ATOM     83  CE  LYS A  83      19.805  -2.311  11.530  1.00  4.06           C
ATOM     84  NZ  LYS A  83      18.703  -1.516  10.930  1.00  3.98           N
ATOM     85  N   CYS A  84      26.308  -0.186  10.876  1.00  4.20           N
ATOM     86  CA  CYS A  84      27.708   0.082  11.179  1.00  4.34           C
ATOM     87  C   CYS A  84      28.244   1.292  10.424  1.00  4.66           C
ATOM     88  O   CYS A  84      28.013   1.437   9.223  1.00  5.84           O
ATOM     89  CB  CYS A  84      28.530  -1.175  10.887  1.00  4.97           C
ATOM     90  SG  CYS A  84      27.895  -2.633  11.770  1.00  4.93           S
TER      91      CYS A  84
ATOM     92  N   GLU A  96      26.084  -3.347   0.703  1.00 10.07           N
ATOM     93  CA  GLU A  96      26.022  -3.217   2.158  1.00  8.13           C
ATOM     94  C   GLU A  96      24.581  -2.953   2.590  1.00  8.53           C
ATOM     95  O   GLU A  96      24.075  -3.584   3.518  1.00  7.42           O
ATOM     96  CB  GLU A  96      26.931  -2.076   2.620  1.00  7.61           C
ATOM     97  CG  GLU A  96      28.401  -2.302   2.280  1.00  9.01           C
ATOM     98  CD  GLU A  96      29.249  -1.041   2.350  1.00  8.90           C
ATOM     99  OE1 GLU A  96      28.698   0.069   2.506  1.00  7.92           O
ATOM    100  OE2 GLU A  96      30.486  -1.160   2.235  1.00  9.10           O
TER     101      GLU A  96
ATOM    102  N   ILE A  99      22.415  -6.235   2.072  1.00  8.61           N
ATOM    103  CA  ILE A  99      22.722  -7.241   3.082  1.00  8.98           C
ATOM    104  C   ILE A  99      22.171  -6.866   4.457  1.00  7.78           C
ATOM    105  O   ILE A  99      21.514  -7.677   5.111  1.00  8.74           O
ATOM    106  CB  ILE A  99      24.249  -7.471   3.197  1.00 10.33           C
ATOM    107  CG1 ILE A  99      24.796  -8.042   1.886  1.00 12.48           C
ATOM    108  CG2 ILE A  99      24.559  -8.416   4.351  1.00 12.33           C
ATOM    109  CD1 ILE A  99      26.309  -8.080   1.821  1.00 13.33           C
ATOM    110  N   CYS A 100      22.407  -5.626   4.876  1.00  7.01           N
ATOM    111  CA  CYS A 100      21.949  -5.184   6.185  1.00  6.15           C
ATOM    112  C   CYS A 100      20.432  -5.111   6.307  1.00  5.83           C
ATOM    113  O   CYS A 100      19.871  -5.499   7.331  1.00  6.68           O
ATOM    114  CB  CYS A 100      22.583  -3.845   6.561  1.00  4.69           C
ATOM    115  SG  CYS A 100      22.531  -3.507   8.337  1.00  4.43           S
TER     116      CYS A 100
ATOM    117  N   TRP A 104      18.538  -7.457   8.870  1.00  7.55           N
ATOM    118  CA  TRP A 104      17.979  -6.790  10.039  1.00  5.76           C
ATOM    119  C   TRP A 104      16.746  -5.912   9.854  1.00  5.06           C
ATOM    120  O   TRP A 104      15.713  -6.168  10.471  1.00  6.41           O
ATOM    121  CB  TRP A 104      19.082  -5.983  10.735  1.00  4.93           C
ATOM    122  CG  TRP A 104      20.339  -6.775  10.951  1.00  5.08           C
ATOM    123  CD1 TRP A 104      21.546  -6.576  10.346  1.00  5.15           C
ATOM    124  CD2 TRP A 104      20.501  -7.917  11.803  1.00  4.51           C
ATOM    125  NE1 TRP A 104      22.450  -7.526  10.763  1.00  6.73           N
ATOM    126  CE2 TRP A 104      21.834  -8.361  11.658  1.00  4.75           C
ATOM    127  CE3 TRP A 104      19.648  -8.611  12.673  1.00  6.14           C
ATOM    128  CZ2 TRP A 104      22.336  -9.469  12.351  1.00  5.43           C
ATOM    129  CZ3 TRP A 104      20.149  -9.715  13.363  1.00  5.91           C
ATOM    130  CH2 TRP A 104      21.481 -10.131  13.195  1.00  7.13           C
TER     131      TRP A 104
CONECT   12  132
CONECT   30  133
CONECT   90  135
CONECT  115  134
CONECT  132  137  138  139
CONECT  132   12
CONECT  133  136  138  139
CONECT  133   30
CONECT  134  136  137  139
CONECT  134  115
CONECT  135  136  137  138
CONECT  135   90
CONECT  136  133  134  135
CONECT  137  132  134  135
CONECT  138  132  133  135
CONECT  139  132  133  134
END
