# Supplementary material for: Scaffold repositioning of spiro-acridine derivatives as fungi chitinase inhibitor by target fishing and in vitro studies
Source: Sci Rep. 2023 May 5;13:7320. doi: 10.1038/s41598-023-33279-9 (PMC10163251; doi:10.1038/s41598-023-33279-9)
Supplement: Supplementary file 2 — Supplementary Information 2. [file 41598_2023_33279_MOESM2_ESM.zip › PDBQT_TARGETS_ALL/1uyg_PU2.pdb]

HEADER    CHAPERONE                               02-MAR-04   1UYG              
TITLE     HUMAN HSP90-ALPHA WITH 8-(2,5-DIMETHOXY-BENZYL)-2-FLUORO-9H-PURIN-6-  
TITLE    2 YLAMINE                                                              
COMPND    MOL_ID: 1;                                                            
COMPND   2 MOLECULE: HEAT SHOCK PROTEIN HSP 90-ALPHA;                           
COMPND   3 CHAIN: A;                                                            
COMPND   4 FRAGMENT: N-TERMINAL DOMAIN, RESIDUES 1-235;                         
COMPND   5 SYNONYM: HSP 86;                                                     
COMPND   6 ENGINEERED: YES                                                      
SOURCE    MOL_ID: 1;                                                            
SOURCE   2 ORGANISM_SCIENTIFIC: HOMO SAPIENS;                                   
SOURCE   3 ORGANISM_COMMON: HUMAN;                                              
SOURCE   4 ORGANISM_TAXID: 9606;                                                
SOURCE   5 ORGAN: SKIN;                                                         
SOURCE   6 TISSUE: MELANOMA;                                                    
SOURCE   7 EXPRESSION_SYSTEM: ESCHERICHIA COLI;                                 
SOURCE   8 EXPRESSION_SYSTEM_TAXID: 469008;                                     
SOURCE   9 EXPRESSION_SYSTEM_STRAIN: BL21(DE3);                                 
SOURCE  10 EXPRESSION_SYSTEM_PLASMID: PET19;                                    
SOURCE  11 OTHER_DETAILS: CLONED FROM IMAGE\:4026275                            
KEYWDS    HSP90, ATPASE, PU2, CHAPERONE, ATP-BINDING, HEAT SHOCK                
EXPDTA    X-RAY DIFFRACTION                                                     
AUTHOR    L.WRIGHT,X.BARRIL,B.DYMOCK,L.SHERIDAN,A.SURGENOR,M.BESWICK,           
AUTHOR   2 M.DRYSDALE,A.COLLIER,A.MASSEY,N.DAVIES,A.FINK,C.FROMONT,W.AHERNE,    
AUTHOR   3 K.BOXALL,S.SHARP,P.WORKMAN,R.E.HUBBARD                               
REVDAT   3   05-JUL-17 1UYG    1       REMARK                                   
REVDAT   2   24-FEB-09 1UYG    1       VERSN                                    
REVDAT   1   01-JUL-04 1UYG    0                                                
JRNL        AUTH   L.WRIGHT,X.BARRIL,B.DYMOCK,L.SHERIDAN,A.SURGENOR,M.BESWICK,  
JRNL        AUTH 2 M.DRYSDALE,A.COLLIER,A.MASSEY,N.DAVIES,A.FINK,C.FROMONT,     
JRNL        AUTH 3 W.AHERNE,K.BOXALL,S.SHARP,P.WORKMAN,R.E.HUBBARD              
JRNL        TITL   STRUCTURE-ACTIVITY RELATIONSHIPS IN PURINE-BASED INHIBITOR   
JRNL        TITL 2 BINDING TO HSP90 ISOFORMS                                    
JRNL        REF    CHEM.BIOL.                    V.  11   775 2004              
JRNL        REFN                   ISSN 1074-5521                               
JRNL        PMID   15217611                                                     
JRNL        DOI    10.1016/J.CHEMBIOL.2004.03.033                               
REMARK   2                                                                      
REMARK   2 RESOLUTION.    2.00 ANGSTROMS.                                       
REMARK   3                                                                      
REMARK   3 REFINEMENT.                                                          
REMARK   3   PROGRAM     : REFMAC                                               
REMARK   3   AUTHORS     : MURSHUDOV,VAGIN,DODSON                               
REMARK   3                                                                      
REMARK   3  DATA USED IN REFINEMENT.                                            
REMARK   3   RESOLUTION RANGE HIGH (ANGSTROMS) : 2.00                           
REMARK   3   RESOLUTION RANGE LOW  (ANGSTROMS) : 67.42                          
REMARK   3   DATA CUTOFF            (SIGMA(F)) : NULL                           
REMARK   3   COMPLETENESS FOR RANGE        (%) : 94.2                           
REMARK   3   NUMBER OF REFLECTIONS             : 19286                          
REMARK   3                                                                      
REMARK   3  FIT TO DATA USED IN REFINEMENT.                                     
REMARK   3   CROSS-VALIDATION METHOD          : THROUGHOUT                      
REMARK   3   FREE R VALUE TEST SET SELECTION  : RANDOM                          
REMARK   3   R VALUE     (WORKING + TEST SET) : NULL                            
REMARK   3   R VALUE            (WORKING SET) : 0.183                           
REMARK   3   FREE R VALUE                     : 0.218                           
REMARK   3   FREE R VALUE TEST SET SIZE   (%) : 5.100                           
REMARK   3   FREE R VALUE TEST SET COUNT      : 1036                            
REMARK   3                                                                      
REMARK   3  NUMBER OF NON-HYDROGEN ATOMS USED IN REFINEMENT.                    
REMARK   3   PROTEIN ATOMS            : 1636                                    
REMARK   3   NUCLEIC ACID ATOMS       : 0                                       
REMARK   3   HETEROGEN ATOMS          : 22                                      
REMARK   3   SOLVENT ATOMS            : 237                                     
REMARK   3                                                                      
REMARK   3  B VALUES.                                                           
REMARK   3   FROM WILSON PLOT           (A**2) : NULL                           
REMARK   3   MEAN B VALUE      (OVERALL, A**2) : 28.34                          
REMARK   3   OVERALL ANISOTROPIC B VALUE.                                       
REMARK   3    B11 (A**2) : -0.87000                                             
REMARK   3    B22 (A**2) : 0.61000                                              
REMARK   3    B33 (A**2) : 0.26000                                              
REMARK   3    B12 (A**2) : 0.00000                                              
REMARK   3    B13 (A**2) : 0.00000                                              
REMARK   3    B23 (A**2) : 0.00000                                              
REMARK   3                                                                      
REMARK   3  ESTIMATED OVERALL COORDINATE ERROR.                                 
REMARK   3   ESU BASED ON R VALUE                            (A): 0.154         
REMARK   3   ESU BASED ON FREE R VALUE                       (A): 0.141         
REMARK   3   ESU BASED ON MAXIMUM LIKELIHOOD                 (A): 0.088         
REMARK   3   ESU FOR B VALUES BASED ON MAXIMUM LIKELIHOOD (A**2): 3.098         
REMARK   3                                                                      
REMARK   3  RMS DEVIATIONS FROM IDEAL VALUES.                                   
REMARK   3   DISTANCE RESTRAINTS.                    RMS    SIGMA               
REMARK   3    BOND LENGTH                     (A) : NULL  ; NULL                
REMARK   3    ANGLE DISTANCE                  (A) : NULL  ; NULL                
REMARK   3    INTRAPLANAR 1-4 DISTANCE        (A) : NULL  ; NULL                
REMARK   3    H-BOND OR METAL COORDINATION    (A) : NULL  ; NULL                
REMARK   3                                                                      
REMARK   3   PLANE RESTRAINT                  (A) : NULL  ; NULL                
REMARK   3   CHIRAL-CENTER RESTRAINT       (A**3) : NULL  ; NULL                
REMARK   3                                                                      
REMARK   3   NON-BONDED CONTACT RESTRAINTS.                                     
REMARK   3    SINGLE TORSION                  (A) : NULL  ; NULL                
REMARK   3    MULTIPLE TORSION                (A) : NULL  ; NULL                
REMARK   3    H-BOND (X...Y)                  (A) : NULL  ; NULL                
REMARK   3    H-BOND (X-H...Y)                (A) : NULL  ; NULL                
REMARK   3                                                                      
REMARK   3   CONFORMATIONAL TORSION ANGLE RESTRAINTS.                           
REMARK   3    SPECIFIED                 (DEGREES) : NULL  ; NULL                
REMARK   3    PLANAR                    (DEGREES) : NULL  ; NULL                
REMARK   3    STAGGERED                 (DEGREES) : NULL  ; NULL                
REMARK   3    TRANSVERSE                (DEGREES) : NULL  ; NULL                
REMARK   3                                                                      
REMARK   3  ISOTROPIC THERMAL FACTOR RESTRAINTS.    RMS    SIGMA                
REMARK   3   MAIN-CHAIN BOND              (A**2) : NULL  ; NULL                 
REMARK   3   MAIN-CHAIN ANGLE             (A**2) : NULL  ; NULL                 
REMARK   3   SIDE-CHAIN BOND              (A**2) : NULL  ; NULL                 
REMARK   3   SIDE-CHAIN ANGLE             (A**2) : NULL  ; NULL                 
REMARK   3                                                                      
REMARK   3  OTHER REFINEMENT REMARKS: RESIDUE GLU A223 WAS THE LAST RESIDUE     
REMARK   3  THAT WAS VISIBLE IN ELECTRON DENSITY.                               
REMARK   4                                                                      
REMARK   4 1UYG COMPLIES WITH FORMAT V. 3.30, 13-JUL-11                         
REMARK 100                                                                      
REMARK 100 THIS ENTRY HAS BEEN PROCESSED BY PDBE ON 02-MAR-04.                  
REMARK 100 THE DEPOSITION ID IS D_1290014621.                                   
REMARK 200                                                                      
REMARK 200 EXPERIMENTAL DETAILS                                                 
REMARK 200  EXPERIMENT TYPE                : X-RAY DIFFRACTION                  
REMARK 200  DATE OF DATA COLLECTION        : 15-JAN-03                          
REMARK 200  TEMPERATURE           (KELVIN) : 100.0                              
REMARK 200  PH                             : 6.50                               
REMARK 200  NUMBER OF CRYSTALS USED        : 1                                  
REMARK 200                                                                      
REMARK 200  SYNCHROTRON              (Y/N) : N                                  
REMARK 200  RADIATION SOURCE               : ROTATING ANODE                     
REMARK 200  BEAMLINE                       : NULL                               
REMARK 200  X-RAY GENERATOR MODEL          : RIGAKU RUH3R                       
REMARK 200  MONOCHROMATIC OR LAUE    (M/L) : M                                  
REMARK 200  WAVELENGTH OR RANGE        (A) : 1.5418                             
REMARK 200  MONOCHROMATOR                  : NULL                               
REMARK 200  OPTICS                         : OSMIC BLUE MIRRORS                 
REMARK 200                                                                      
REMARK 200  DETECTOR TYPE                  : IMAGE PLATE                        
REMARK 200  DETECTOR MANUFACTURER          : RIGAKU RAXIS IV                    
REMARK 200  INTENSITY-INTEGRATION SOFTWARE : D*TREK                             
REMARK 200  DATA SCALING SOFTWARE          : D*TREK                             
REMARK 200                                                                      
REMARK 200  NUMBER OF UNIQUE REFLECTIONS   : 24040                              
REMARK 200  RESOLUTION RANGE HIGH      (A) : 1.950                              
REMARK 200  RESOLUTION RANGE LOW       (A) : 30.000                             
REMARK 200  REJECTION CRITERIA  (SIGMA(I)) : NULL                               
REMARK 200                                                                      
REMARK 200 OVERALL.                                                             
REMARK 200  COMPLETENESS FOR RANGE     (%) : 95.0                               
REMARK 200  DATA REDUNDANCY                : 1.800                              
REMARK 200  R MERGE                    (I) : 0.05000                            
REMARK 200  R SYM                      (I) : NULL                               
REMARK 200  <I/SIGMA(I)> FOR THE DATA SET  : 8.8000                             
REMARK 200                                                                      
REMARK 200 IN THE HIGHEST RESOLUTION SHELL.                                     
REMARK 200  HIGHEST RESOLUTION SHELL, RANGE HIGH (A) : 1.95                     
REMARK 200  HIGHEST RESOLUTION SHELL, RANGE LOW  (A) : 2.05                     
REMARK 200  COMPLETENESS FOR SHELL     (%) : 67.2                               
REMARK 200  DATA REDUNDANCY IN SHELL       : 1.30                               
REMARK 200  R MERGE FOR SHELL          (I) : 0.33300                            
REMARK 200  R SYM FOR SHELL            (I) : NULL                               
REMARK 200  <I/SIGMA(I)> FOR SHELL         : 1.700                              
REMARK 200                                                                      
REMARK 200 DIFFRACTION PROTOCOL: SINGLE WAVELENGTH                              
REMARK 200 METHOD USED TO DETERMINE THE STRUCTURE: MOLECULAR REPLACEMENT        
REMARK 200 SOFTWARE USED: MOLREP                                                
REMARK 200 STARTING MODEL: PDB ENTRY 1YER                                       
REMARK 200                                                                      
REMARK 200 REMARK: NULL                                                         
REMARK 280                                                                      
REMARK 280 CRYSTAL                                                              
REMARK 280 SOLVENT CONTENT, VS   (%): 54.00                                     
REMARK 280 MATTHEWS COEFFICIENT, VM (ANGSTROMS**3/DA): 2.70                     
REMARK 280                                                                      
REMARK 280 CRYSTALLIZATION CONDITIONS: 25% PEG MME 2000, 0.1M NA CACODYLATE,    
REMARK 280  PH6.5, 0.2M MGCL2., PH 6.50                                         
REMARK 290                                                                      
REMARK 290 CRYSTALLOGRAPHIC SYMMETRY                                            
REMARK 290 SYMMETRY OPERATORS FOR SPACE GROUP: I 2 2 2                          
REMARK 290                                                                      
REMARK 290      SYMOP   SYMMETRY                                                
REMARK 290     NNNMMM   OPERATOR                                                
REMARK 290       1555   X,Y,Z                                                   
REMARK 290       2555   -X,-Y,Z                                                 
REMARK 290       3555   -X,Y,-Z                                                 
REMARK 290       4555   X,-Y,-Z                                                 
REMARK 290       5555   X+1/2,Y+1/2,Z+1/2                                       
REMARK 290       6555   -X+1/2,-Y+1/2,Z+1/2                                     
REMARK 290       7555   -X+1/2,Y+1/2,-Z+1/2                                     
REMARK 290       8555   X+1/2,-Y+1/2,-Z+1/2                                     
REMARK 290                                                                      
REMARK 290     WHERE NNN -> OPERATOR NUMBER                                     
REMARK 290           MMM -> TRANSLATION VECTOR                                  
REMARK 290                                                                      
REMARK 290 CRYSTALLOGRAPHIC SYMMETRY TRANSFORMATIONS                            
REMARK 290 THE FOLLOWING TRANSFORMATIONS OPERATE ON THE ATOM/HETATM             
REMARK 290 RECORDS IN THIS ENTRY TO PRODUCE CRYSTALLOGRAPHICALLY                
REMARK 290 RELATED MOLECULES.                                                   
REMARK 290   SMTRY1   1  1.000000  0.000000  0.000000        0.00000            
REMARK 290   SMTRY2   1  0.000000  1.000000  0.000000        0.00000            
REMARK 290   SMTRY3   1  0.000000  0.000000  1.000000        0.00000            
REMARK 290   SMTRY1   2 -1.000000  0.000000  0.000000        0.00000            
REMARK 290   SMTRY2   2  0.000000 -1.000000  0.000000        0.00000            
REMARK 290   SMTRY3   2  0.000000  0.000000  1.000000        0.00000            
REMARK 290   SMTRY1   3 -1.000000  0.000000  0.000000        0.00000            
REMARK 290   SMTRY2   3  0.000000  1.000000  0.000000        0.00000            
REMARK 290   SMTRY3   3  0.000000  0.000000 -1.000000        0.00000            
REMARK 290   SMTRY1   4  1.000000  0.000000  0.000000        0.00000            
REMARK 290   SMTRY2   4  0.000000 -1.000000  0.000000        0.00000            
REMARK 290   SMTRY3   4  0.000000  0.000000 -1.000000        0.00000            
REMARK 290   SMTRY1   5  1.000000  0.000000  0.000000       33.32550            
REMARK 290   SMTRY2   5  0.000000  1.000000  0.000000       45.40300            
REMARK 290   SMTRY3   5  0.000000  0.000000  1.000000       49.36150            
REMARK 290   SMTRY1   6 -1.000000  0.000000  0.000000       33.32550            
REMARK 290   SMTRY2   6  0.000000 -1.000000  0.000000       45.40300            
REMARK 290   SMTRY3   6  0.000000  0.000000  1.000000       49.36150            
REMARK 290   SMTRY1   7 -1.000000  0.000000  0.000000       33.32550            
REMARK 290   SMTRY2   7  0.000000  1.000000  0.000000       45.40300            
REMARK 290   SMTRY3   7  0.000000  0.000000 -1.000000       49.36150            
REMARK 290   SMTRY1   8  1.000000  0.000000  0.000000       33.32550            
REMARK 290   SMTRY2   8  0.000000 -1.000000  0.000000       45.40300            
REMARK 290   SMTRY3   8  0.000000  0.000000 -1.000000       49.36150            
REMARK 290                                                                      
REMARK 290 REMARK: NULL                                                         
REMARK 300                                                                      
REMARK 300 BIOMOLECULE: 1                                                       
REMARK 300 SEE REMARK 350 FOR THE AUTHOR PROVIDED AND/OR PROGRAM                
REMARK 300 GENERATED ASSEMBLY INFORMATION FOR THE STRUCTURE IN                  
REMARK 300 THIS ENTRY. THE REMARK MAY ALSO PROVIDE INFORMATION ON               
REMARK 300 BURIED SURFACE AREA.                                                 
REMARK 350                                                                      
REMARK 350 COORDINATES FOR A COMPLETE MULTIMER REPRESENTING THE KNOWN           
REMARK 350 BIOLOGICALLY SIGNIFICANT OLIGOMERIZATION STATE OF THE                
REMARK 350 MOLECULE CAN BE GENERATED BY APPLYING BIOMT TRANSFORMATIONS          
REMARK 350 GIVEN BELOW.  BOTH NON-CRYSTALLOGRAPHIC AND                          
REMARK 350 CRYSTALLOGRAPHIC OPERATIONS ARE GIVEN.                               
REMARK 350                                                                      
REMARK 350 BIOMOLECULE: 1                                                       
REMARK 350 AUTHOR DETERMINED BIOLOGICAL UNIT: MONOMERIC                         
REMARK 350 SOFTWARE DETERMINED QUATERNARY STRUCTURE: MONOMERIC                  
REMARK 350 SOFTWARE USED: PQS                                                   
REMARK 350 APPLY THE FOLLOWING TO CHAINS: A                                     
REMARK 350   BIOMT1   1  1.000000  0.000000  0.000000        0.00000            
REMARK 350   BIOMT2   1  0.000000  1.000000  0.000000        0.00000            
REMARK 350   BIOMT3   1  0.000000  0.000000  1.000000        0.00000            
REMARK 465                                                                      
REMARK 465 MISSING RESIDUES                                                     
REMARK 465 THE FOLLOWING RESIDUES WERE NOT LOCATED IN THE                       
REMARK 465 EXPERIMENT. (M=MODEL NUMBER; RES=RESIDUE NAME; C=CHAIN               
REMARK 465 IDENTIFIER; SSSEQ=SEQUENCE NUMBER; I=INSERTION CODE.)                
REMARK 465                                                                      
REMARK 465   M RES C SSSEQI                                                     
REMARK 465     MET A     1                                                      
REMARK 465     PRO A     2                                                      
REMARK 465     GLU A     3                                                      
REMARK 465     GLU A     4                                                      
REMARK 465     THR A     5                                                      
REMARK 465     GLN A     6                                                      
REMARK 465     THR A     7                                                      
REMARK 465     GLN A     8                                                      
REMARK 465     ASP A     9                                                      
REMARK 465     GLN A    10                                                      
REMARK 465     PRO A    11                                                      
REMARK 465     MET A    12                                                      
REMARK 465     GLU A    13                                                      
REMARK 465     GLU A    14                                                      
REMARK 465     GLU A    15                                                      
REMARK 465     GLU A   225                                                      
REMARK 465     ARG A   226                                                      
REMARK 465     ASP A   227                                                      
REMARK 465     LYS A   228                                                      
REMARK 465     GLU A   229                                                      
REMARK 465     VAL A   230                                                      
REMARK 465     SER A   231                                                      
REMARK 465     ASP A   232                                                      
REMARK 465     ASP A   233                                                      
REMARK 465     GLU A   234                                                      
REMARK 465     ALA A   235                                                      
REMARK 465     GLU A   236                                                      
REMARK 470                                                                      
REMARK 470 MISSING ATOM                                                         
REMARK 470 THE FOLLOWING RESIDUES HAVE MISSING ATOMS (M=MODEL NUMBER;           
REMARK 470 RES=RESIDUE NAME; C=CHAIN IDENTIFIER; SSEQ=SEQUENCE NUMBER;          
REMARK 470 I=INSERTION CODE):                                                   
REMARK 470   M RES CSSEQI  ATOMS                                                
REMARK 470     LYS A 224    CA   C    O    CB   CG   CD   CE                    
REMARK 470     LYS A 224    NZ                                                  
REMARK 500                                                                      
REMARK 500 GEOMETRY AND STEREOCHEMISTRY                                         
REMARK 500 SUBTOPIC: CLOSE CONTACTS IN SAME ASYMMETRIC UNIT                     
REMARK 500                                                                      
REMARK 500 THE FOLLOWING ATOMS ARE IN CLOSE CONTACT.                            
REMARK 500                                                                      
REMARK 500  ATM1  RES C  SSEQI   ATM2  RES C  SSEQI           DISTANCE          
REMARK 500   ND2  ASN A   106     O    HOH A  2130              1.88            
REMARK 500                                                                      
REMARK 500 REMARK: NULL                                                         
REMARK 500                                                                      
REMARK 500 GEOMETRY AND STEREOCHEMISTRY                                         
REMARK 500 SUBTOPIC: CLOSE CONTACTS                                             
REMARK 500                                                                      
REMARK 500 THE FOLLOWING ATOMS THAT ARE RELATED BY CRYSTALLOGRAPHIC             
REMARK 500 SYMMETRY ARE IN CLOSE CONTACT.  AN ATOM LOCATED WITHIN 0.15          
REMARK 500 ANGSTROMS OF A SYMMETRY RELATED ATOM IS ASSUMED TO BE ON A           
REMARK 500 SPECIAL POSITION AND IS, THEREFORE, LISTED IN REMARK 375             
REMARK 500 INSTEAD OF REMARK 500.  ATOMS WITH NON-BLANK ALTERNATE               
REMARK 500 LOCATION INDICATORS ARE NOT INCLUDED IN THE CALCULATIONS.            
REMARK 500                                                                      
REMARK 500 DISTANCE CUTOFF:                                                     
REMARK 500 2.2 ANGSTROMS FOR CONTACTS NOT INVOLVING HYDROGEN ATOMS              
REMARK 500 1.6 ANGSTROMS FOR CONTACTS INVOLVING HYDROGEN ATOMS                  
REMARK 500                                                                      
REMARK 500  ATM1  RES C  SSEQI   ATM2  RES C  SSEQI  SSYMOP   DISTANCE          
REMARK 500   O    HOH A  2078     O    HOH A  2082     2555     1.79            
REMARK 500                                                                      
REMARK 500 REMARK: NULL                                                         
REMARK 500                                                                      
REMARK 500 GEOMETRY AND STEREOCHEMISTRY                                         
REMARK 500 SUBTOPIC: COVALENT BOND LENGTHS                                      
REMARK 500                                                                      
REMARK 500 THE STEREOCHEMICAL PARAMETERS OF THE FOLLOWING RESIDUES              
REMARK 500 HAVE VALUES WHICH DEVIATE FROM EXPECTED VALUES BY MORE               
REMARK 500 THAN 6*RMSD (M=MODEL NUMBER; RES=RESIDUE NAME; C=CHAIN               
REMARK 500 IDENTIFIER; SSEQ=SEQUENCE NUMBER; I=INSERTION CODE).                 
REMARK 500                                                                      
REMARK 500 STANDARD TABLE:                                                      
REMARK 500 FORMAT: (10X,I3,1X,2(A3,1X,A1,I4,A1,1X,A4,3X),1X,F6.3)               
REMARK 500                                                                      
REMARK 500 EXPECTED VALUES PROTEIN: ENGH AND HUBER, 1999                        
REMARK 500 EXPECTED VALUES NUCLEIC ACID: CLOWNEY ET AL 1996                     
REMARK 500                                                                      
REMARK 500  M RES CSSEQI ATM1   RES CSSEQI ATM2   DEVIATION                     
REMARK 500    GLY A 135   CA    GLY A 135   C       0.104                       
REMARK 500                                                                      
REMARK 500 REMARK: NULL                                                         
REMARK 500                                                                      
REMARK 500 GEOMETRY AND STEREOCHEMISTRY                                         
REMARK 500 SUBTOPIC: COVALENT BOND ANGLES                                       
REMARK 500                                                                      
REMARK 500 THE STEREOCHEMICAL PARAMETERS OF THE FOLLOWING RESIDUES              
REMARK 500 HAVE VALUES WHICH DEVIATE FROM EXPECTED VALUES BY MORE               
REMARK 500 THAN 6*RMSD (M=MODEL NUMBER; RES=RESIDUE NAME; C=CHAIN               
REMARK 500 IDENTIFIER; SSEQ=SEQUENCE NUMBER; I=INSERTION CODE).                 
REMARK 500                                                                      
REMARK 500 STANDARD TABLE:                                                      
REMARK 500 FORMAT: (10X,I3,1X,A3,1X,A1,I4,A1,3(1X,A4,2X),12X,F5.1)              
REMARK 500                                                                      
REMARK 500 EXPECTED VALUES PROTEIN: ENGH AND HUBER, 1999                        
REMARK 500 EXPECTED VALUES NUCLEIC ACID: CLOWNEY ET AL 1996                     
REMARK 500                                                                      
REMARK 500  M RES CSSEQI ATM1   ATM2   ATM3                                     
REMARK 500    ASP A  71   CB  -  CG  -  OD2 ANGL. DEV. =   5.7 DEGREES          
REMARK 500                                                                      
REMARK 500 REMARK: NULL                                                         
REMARK 500                                                                      
REMARK 500 GEOMETRY AND STEREOCHEMISTRY                                         
REMARK 500 SUBTOPIC: TORSION ANGLES                                             
REMARK 500                                                                      
REMARK 500 TORSION ANGLES OUTSIDE THE EXPECTED RAMACHANDRAN REGIONS:            
REMARK 500 (M=MODEL NUMBER; RES=RESIDUE NAME; C=CHAIN IDENTIFIER;               
REMARK 500 SSEQ=SEQUENCE NUMBER; I=INSERTION CODE).                             
REMARK 500                                                                      
REMARK 500 STANDARD TABLE:                                                      
REMARK 500 FORMAT:(10X,I3,1X,A3,1X,A1,I4,A1,4X,F7.2,3X,F7.2)                    
REMARK 500                                                                      
REMARK 500 EXPECTED VALUES: GJ KLEYWEGT AND TA JONES (1996). PHI/PSI-           
REMARK 500 CHOLOGY: RAMACHANDRAN REVISITED. STRUCTURE 4, 1395 - 1400            
REMARK 500                                                                      
REMARK 500  M RES CSSEQI        PSI       PHI                                   
REMARK 500    TYR A  38      106.82   -160.46                                   
REMARK 500    ASP A  66       80.15   -159.33                                   
REMARK 500    ASN A 105      -57.40   -128.65                                   
REMARK 500    ALA A 124      -15.76    123.15                                   
REMARK 500    ALA A 166     -147.10     59.79                                   
REMARK 500                                                                      
REMARK 500 REMARK: NULL                                                         
REMARK 525                                                                      
REMARK 525 SOLVENT                                                              
REMARK 525                                                                      
REMARK 525 THE SOLVENT MOLECULES HAVE CHAIN IDENTIFIERS THAT                    
REMARK 525 INDICATE THE POLYMER CHAIN WITH WHICH THEY ARE MOST                  
REMARK 525 CLOSELY ASSOCIATED. THE REMARK LISTS ALL THE SOLVENT                 
REMARK 525 MOLECULES WHICH ARE MORE THAN 5A AWAY FROM THE                       
REMARK 525 NEAREST POLYMER CHAIN (M = MODEL NUMBER;                             
REMARK 525 RES=RESIDUE NAME; C=CHAIN IDENTIFIER; SSEQ=SEQUENCE                  
REMARK 525 NUMBER; I=INSERTION CODE):                                           
REMARK 525                                                                      
REMARK 525  M RES CSSEQI                                                        
REMARK 525    HOH A2014        DISTANCE =  6.96 ANGSTROMS                       
REMARK 800                                                                      
REMARK 800 SITE                                                                 
REMARK 800 SITE_IDENTIFIER: AC1                                                 
REMARK 800 EVIDENCE_CODE: SOFTWARE                                              
REMARK 800 SITE_DESCRIPTION: BINDING SITE FOR RESIDUE PU2 A1224                 
REMARK 900                                                                      
REMARK 900 RELATED ENTRIES                                                      
REMARK 900 RELATED ID: 1BYQ   RELATED DB: PDB                                   
REMARK 900 HSP90 N-TERMINAL DOMAIN BOUND TO ADP-MG                              
REMARK 900 RELATED ID: 1OSF   RELATED DB: PDB                                   
REMARK 900 HUMAN HSP90 IN COMPLEX WITH 17-DESMETHOXY- 17-N,N-                   
REMARK 900 DIMETHYLAMINOETHYLAMINO-GELDANAMYCIN                                 
REMARK 900 RELATED ID: 1YER   RELATED DB: PDB                                   
REMARK 900 HUMAN HSP90 GELDANAMYCIN-BINDING DOMAIN, "CLOSED" CONFORMATION       
REMARK 900 RELATED ID: 1YES   RELATED DB: PDB                                   
REMARK 900 HUMAN HSP90 GELDANAMYCIN-BINDING DOMAIN, "OPEN" CONFORMATION         
REMARK 900 RELATED ID: 1YET   RELATED DB: PDB                                   
REMARK 900 GELDANAMYCIN BOUND TO THE HSP90 GELDANAMYCIN- BINDING DOMAIN         
REMARK 900 RELATED ID: 1UY6   RELATED DB: PDB                                   
REMARK 900 HUMAN HSP90-ALPHA WITH 9-BUTYL-8-(3,4,5-TRIMETHOXY-BENZYL)-9H-PURIN- 
REMARK 900 6-YLAMINE                                                            
REMARK 900 RELATED ID: 1UY7   RELATED DB: PDB                                   
REMARK 900 HUMAN HSP90-ALPHA WITH 9-BUTYL-8-(4-METHOXY-BENZYL)-9H-PURIN-6-      
REMARK 900 YLAMINE                                                              
REMARK 900 RELATED ID: 1UY8   RELATED DB: PDB                                   
REMARK 900 HUMAN HSP90-ALPHA WITH 9-BUTYL-8-(3-TRIMETHOXY-BENZYL)-9H-PURIN-     
REMARK 900 6YLAMINE                                                             
REMARK 900 RELATED ID: 1UY9   RELATED DB: PDB                                   
REMARK 900 HUMAN HSP90-ALPHA WITH 8-BENZO[1,3]DIOXOL-,5-YLMETHYL-9-BUTYL- 9H-   
REMARK 900 PURIN-6-YLAMINE                                                      
REMARK 900 RELATED ID: 1UYC   RELATED DB: PDB                                   
REMARK 900 HUMAN HSP90-ALPHA WITH 9-BUTYL-8-(2,5-DIMETHOXY-BENZYL)-9H-PURIN-6-  
REMARK 900 YLAMINE                                                              
REMARK 900 RELATED ID: 1UYD   RELATED DB: PDB                                   
REMARK 900 HUMAN HSP90-ALPHA WITH 9-BUTYL-8- (2-CHLORO-3,4,5-TRIMETHOXY-BENZYL) 
REMARK 900 -9H-PURIN-6-YLAMINE                                                  
REMARK 900 RELATED ID: 1UYE   RELATED DB: PDB                                   
REMARK 900 HUMAN HSP90-ALPHA WITH 8-(2-CHLORO-3,4,5-TRIMETHOXY-BENZYL) -9-PENT- 
REMARK 900 4-YLNYL-9H-PURIN-6-YLAMINE                                           
REMARK 900 RELATED ID: 1UYF   RELATED DB: PDB                                   
REMARK 900 HUMAN HSP90-ALPHA WITH 8-(2-CHLORO-3,4,5-TRIMETHOXY-BENZYL) -2-      
REMARK 900 FLUORO-9-PENT-4-YLNYL-9H-PURIN-6-YLAMINE                             
REMARK 900 RELATED ID: 1UYH   RELATED DB: PDB                                   
REMARK 900 HUMAN HSP90-ALPHA WITH 9-BUTYL-8-(2,5-DIMETHOXY-BENZYL)-2- FLUORO-   
REMARK 900 9H-PURIN-6-YLAMINE                                                   
REMARK 900 RELATED ID: 1UYI   RELATED DB: PDB                                   
REMARK 900 HUMAN HSP90-ALPHA WITH 8-(2,5-DIMETHOXY-BENZYL)-2-FLUORO-9- PENT-9H- 
REMARK 900 PURIN-6-YLAMINE                                                      
REMARK 900 RELATED ID: 1UYK   RELATED DB: PDB                                   
REMARK 900 HUMAN HSP90-ALPHA WITH 8-BENZO[1,3]DIOXOL-,5-YLMETHYL-9-BUTYL -2-    
REMARK 900 FLUORO-9H-PURIN-6-YLAMINE                                            
REMARK 900 RELATED ID: 1UYL   RELATED DB: PDB                                   
REMARK 900 STRUCTURE-ACTIVITY RELATIONSHIPS IN PURINE-BASED INHIBITOR BINDING   
REMARK 900 TO HSP90 ISOFORMS                                                    
REMARK 900 RELATED ID: 1UYM   RELATED DB: PDB                                   
REMARK 900 HUMAN HSP90-BETA WITH PU3 (9-BUTYL-8(3,4,5-TRIMETHOXY-BENZYL)-9H-    
REMARK 900 PURIN-6-YLAMINE)                                                     
DBREF  1UYG A    1     1  PDB    1UYG     1UYG             1      1             
DBREF  1UYG A    2   236  UNP    P07900   HS9A_HUMAN       1    235             
SEQADV 1UYG SER A   63  UNP  P07900    THR    62 CONFLICT                       
SEQRES   1 A  236  MET PRO GLU GLU THR GLN THR GLN ASP GLN PRO MET GLU          
SEQRES   2 A  236  GLU GLU GLU VAL GLU THR PHE ALA PHE GLN ALA GLU ILE          
SEQRES   3 A  236  ALA GLN LEU MET SER LEU ILE ILE ASN THR PHE TYR SER          
SEQRES   4 A  236  ASN LYS GLU ILE PHE LEU ARG GLU LEU ILE SER ASN SER          
SEQRES   5 A  236  SER ASP ALA LEU ASP LYS ILE ARG TYR GLU SER LEU THR          
SEQRES   6 A  236  ASP PRO SER LYS LEU ASP SER GLY LYS GLU LEU HIS ILE          
SEQRES   7 A  236  ASN LEU ILE PRO ASN LYS GLN ASP ARG THR LEU THR ILE          
SEQRES   8 A  236  VAL ASP THR GLY ILE GLY MET THR LYS ALA ASP LEU ILE          
SEQRES   9 A  236  ASN ASN LEU GLY THR ILE ALA LYS SER GLY THR LYS ALA          
SEQRES  10 A  236  PHE MET GLU ALA LEU GLN ALA GLY ALA ASP ILE SER MET          
SEQRES  11 A  236  ILE GLY GLN PHE GLY VAL GLY PHE TYR SER ALA TYR LEU          
SEQRES  12 A  236  VAL ALA GLU LYS VAL THR VAL ILE THR LYS HIS ASN ASP          
SEQRES  13 A  236  ASP GLU GLN TYR ALA TRP GLU SER SER ALA GLY GLY SER          
SEQRES  14 A  236  PHE THR VAL ARG THR ASP THR GLY GLU PRO MET GLY ARG          
SEQRES  15 A  236  GLY THR LYS VAL ILE LEU HIS LEU LYS GLU ASP GLN THR          
SEQRES  16 A  236  GLU TYR LEU GLU GLU ARG ARG ILE LYS GLU ILE VAL LYS          
SEQRES  17 A  236  LYS HIS SER GLN PHE ILE GLY TYR PRO ILE THR LEU PHE          
SEQRES  18 A  236  VAL GLU LYS GLU ARG ASP LYS GLU VAL SER ASP ASP GLU          
SEQRES  19 A  236  ALA GLU                                                      
HET    PU2  A1224      22                                                       
HETNAM     PU2 8-(2,5-DIMETHOXY-BENZYL)-2-FLUORO-9H-PURIN-6-YLAMINE             
FORMUL   2  PU2    C14 H14 F N5 O2                                              
FORMUL   3  HOH   *237(H2 O)                                                    
HELIX    1   1 ASN A   51  SER A   52  1                                   2
HELIX    2   2 ALA A   55  ALA A   55  1                                   1
HELIX    3   3 LEU A  103  LEU A  103  1                                   1
HELIX    4   4 LEU A  107  LEU A  107  1                                   1
HELIX    5   5 ALA A  111  ALA A  111  1                                   1
HELIX    6   6 GLY A  135  VAL A  136  1                                   2
HELIX    7   7 PHE A  138  TYR A  139  1                                   2
SHEET    1   1 1 ASP A  93  ASP A  93  0
SHEET    2   2 1 VAL A 150  VAL A 150  0
SHEET    3   3 1 TRP A 162  TRP A 162  0
SHEET    4   4 1 THR A 184  THR A 184  0
SITE     1 AC1 16 ASN A  51  ALA A  55  ASP A  93  ILE A  96                    
SITE     2 AC1 16 GLY A  97  MET A  98  LEU A 107  PHE A 138                    
SITE     3 AC1 16 TRP A 162  THR A 184  HOH A2059  HOH A2123                    
SITE     4 AC1 16 HOH A2155  HOH A2235  HOH A2236  HOH A2237                    
CRYST1   66.651   90.806   98.723  90.00  90.00  90.00 I 2 2 2       8          
ORIGX1      1.000000  0.000000  0.000000        0.00000                         
ORIGX2      0.000000  1.000000  0.000000        0.00000                         
ORIGX3      0.000000  0.000000  1.000000        0.00000                         
SCALE1      0.015003  0.000000  0.000000        0.00000                         
SCALE2      0.000000  0.011012  0.000000        0.00000                         
SCALE3      0.000000  0.000000  0.010129        0.00000                         
ATOM      1  N   ASN A  51      -1.631   7.920  19.467  1.00 42.34           N
ATOM      2  CA  ASN A  51      -1.137   8.163  20.842  1.00 41.31           C
ATOM      3  C   ASN A  51      -2.296   8.316  21.801  1.00 40.38           C
ATOM      4  O   ASN A  51      -2.260   7.772  22.917  1.00 41.17           O
ATOM      5  CB  ASN A  51      -0.238   9.423  20.885  1.00 40.77           C
ATOM      6  CG  ASN A  51       1.160   9.159  20.287  1.00 43.52           C
ATOM      7  OD1 ASN A  51       1.504   7.999  20.014  1.00 42.63           O
ATOM      8  ND2 ASN A  51       1.951  10.221  20.052  1.00 40.14           N
ATOM      9  N   SER A  52      -3.341   9.029  21.366  1.00 39.73           N
ATOM     10  CA  SER A  52      -4.563   9.197  22.164  1.00 38.72           C
ATOM     11  C   SER A  52      -5.294   7.869  22.390  1.00 38.59           C
ATOM     12  O   SER A  52      -5.708   7.549  23.511  1.00 36.71           O
ATOM     13  CB  SER A  52      -5.482  10.222  21.503  1.00 38.40           C
ATOM     14  OG  SER A  52      -4.909  11.508  21.717  1.00 39.50           O
TER      15      SER A  52
ATOM     16  N   ALA A  55      -3.479   5.743  24.966  1.00 40.83           N
ATOM     17  CA  ALA A  55      -3.782   6.323  26.278  1.00 41.19           C
ATOM     18  C   ALA A  55      -5.208   6.029  26.750  1.00 41.22           C
ATOM     19  O   ALA A  55      -5.443   5.856  27.944  1.00 40.81           O
ATOM     20  CB  ALA A  55      -3.531   7.846  26.266  1.00 40.50           C
TER      21      ALA A  55
ATOM     22  N   ASP A  93      -7.748  14.202  24.293  1.00 40.31           N
ATOM     23  CA  ASP A  93      -8.256  12.913  24.675  1.00 39.99           C
ATOM     24  C   ASP A  93      -8.607  12.842  26.173  1.00 41.66           C
ATOM     25  O   ASP A  93      -8.209  13.707  26.955  1.00 42.23           O
ATOM     26  CB  ASP A  93      -7.317  11.789  24.203  1.00 40.33           C
ATOM     27  CG  ASP A  93      -5.978  11.795  24.924  1.00 38.89           C
ATOM     28  OD1 ASP A  93      -5.958  11.600  26.162  1.00 43.01           O
ATOM     29  OD2 ASP A  93      -4.899  11.948  24.332  1.00 38.46           O
TER      30      ASP A  93
ATOM     31  N   ILE A  96      -5.357   8.188  29.774  1.00 41.38           N
ATOM     32  CA  ILE A  96      -4.766   8.066  31.099  1.00 42.31           C
ATOM     33  C   ILE A  96      -4.046   9.298  31.604  1.00 43.00           C
ATOM     34  O   ILE A  96      -3.886   9.458  32.807  1.00 44.21           O
ATOM     35  CB  ILE A  96      -3.834   6.855  31.147  1.00 40.45           C
ATOM     36  CG1 ILE A  96      -3.465   6.515  32.595  1.00 42.51           C
ATOM     37  CG2 ILE A  96      -2.578   7.071  30.210  1.00 42.31           C
ATOM     38  CD1 ILE A  96      -3.326   4.968  32.893  1.00 41.82           C
ATOM     39  N   GLY A  97      -3.570  10.148  30.697  1.00 43.42           N
ATOM     40  CA  GLY A  97      -2.857  11.344  31.123  1.00 44.22           C
ATOM     41  C   GLY A  97      -1.415  11.048  31.491  1.00 44.73           C
ATOM     42  O   GLY A  97      -0.987   9.882  31.569  1.00 43.15           O
ATOM     43  N   MET A  98      -0.628  12.110  31.657  1.00 44.27           N
ATOM     44  CA  MET A  98       0.795  11.933  31.936  1.00 44.00           C
ATOM     45  C   MET A  98       1.157  12.551  33.291  1.00 44.31           C
ATOM     46  O   MET A  98       0.671  13.645  33.660  1.00 44.46           O
ATOM     47  CB  MET A  98       1.635  12.532  30.808  1.00 43.84           C
ATOM     48  CG  MET A  98       1.750  11.611  29.601  1.00 43.39           C
ATOM     49  SD  MET A  98       2.585  12.307  28.168  1.00 46.04           S
ATOM     50  CE  MET A  98       1.469  13.730  27.602  1.00 42.74           C
TER      51      MET A  98
ATOM     52  N   LEU A 103       6.717  13.390  31.779  1.00 47.85           N
ATOM     53  CA  LEU A 103       7.047  14.571  30.974  1.00 49.05           C
ATOM     54  C   LEU A 103       8.550  14.898  30.946  1.00 50.25           C
ATOM     55  O   LEU A 103       9.125  15.202  29.900  1.00 49.42           O
ATOM     56  CB  LEU A 103       6.234  15.781  31.463  1.00 46.89           C
ATOM     57  CG  LEU A 103       4.744  15.771  31.116  1.00 44.85           C
ATOM     58  CD1 LEU A 103       4.037  17.042  31.644  1.00 44.17           C
ATOM     59  CD2 LEU A 103       4.537  15.594  29.635  1.00 44.43           C
TER      60      LEU A 103
ATOM     61  N   LEU A 107       9.240   9.613  29.194  1.00 57.32           N
ATOM     62  CA  LEU A 107       9.056   9.668  27.747  1.00 58.13           C
ATOM     63  C   LEU A 107      10.373   9.793  26.994  1.00 57.79           C
ATOM     64  O   LEU A 107      10.585   9.084  26.014  1.00 56.86           O
ATOM     65  CB  LEU A 107       8.094  10.766  27.343  1.00 57.82           C
ATOM     66  CG  LEU A 107       6.658  10.603  27.852  1.00 59.64           C
ATOM     67  CD1 LEU A 107       5.877  11.689  27.205  1.00 61.24           C
ATOM     68  CD2 LEU A 107       6.046   9.253  27.559  1.00 60.98           C
TER      69      LEU A 107
ATOM     70  N   ALA A 111      12.101   7.239  24.482  1.00 53.37           N
ATOM     71  CA  ALA A 111      12.236   7.778  23.136  1.00 53.99           C
ATOM     72  C   ALA A 111      13.665   7.655  22.562  1.00 54.36           C
ATOM     73  O   ALA A 111      13.855   7.601  21.344  1.00 54.61           O
ATOM     74  CB  ALA A 111      11.735   9.238  23.083  1.00 53.01           C
TER      75      ALA A 111
ATOM     76  N   GLY A 135       7.754   4.320  17.885  1.00 46.74           N
ATOM     77  CA  GLY A 135       7.115   4.765  19.152  1.00 45.72           C
ATOM     78  C   GLY A 135       7.511   6.317  19.383  1.00 44.61           C
ATOM     79  O   GLY A 135       7.398   6.815  20.505  1.00 44.92           O
ATOM     80  N   VAL A 136       7.840   7.053  18.328  1.00 43.58           N
ATOM     81  CA  VAL A 136       8.182   8.480  18.520  1.00 42.94           C
ATOM     82  C   VAL A 136       7.346   9.399  17.624  1.00 42.35           C
ATOM     83  O   VAL A 136       7.787  10.539  17.275  1.00 42.80           O
ATOM     84  CB  VAL A 136       9.730   8.769  18.317  1.00 42.50           C
ATOM     85  CG1 VAL A 136      10.495   8.302  19.473  1.00 43.46           C
ATOM     86  CG2 VAL A 136      10.277   8.134  17.036  1.00 41.65           C
TER      87      VAL A 136
ATOM     88  N   PHE A 138       4.926  11.240  18.185  1.00 39.97           N
ATOM     89  CA  PHE A 138       4.622  12.566  18.733  1.00 39.91           C
ATOM     90  C   PHE A 138       5.409  13.662  18.016  1.00 39.67           C
ATOM     91  O   PHE A 138       4.847  14.724  17.732  1.00 39.85           O
ATOM     92  CB  PHE A 138       4.894  12.613  20.254  1.00 40.49           C
ATOM     93  CG  PHE A 138       4.796  14.007  20.839  1.00 38.60           C
ATOM     94  CD1 PHE A 138       3.559  14.559  21.141  1.00 39.36           C
ATOM     95  CD2 PHE A 138       5.955  14.766  21.038  1.00 40.78           C
ATOM     96  CE1 PHE A 138       3.447  15.916  21.625  1.00 37.93           C
ATOM     97  CE2 PHE A 138       5.880  16.091  21.527  1.00 38.86           C
ATOM     98  CZ  PHE A 138       4.630  16.647  21.844  1.00 39.88           C
ATOM     99  N   TYR A 139       6.698  13.434  17.725  1.00 39.66           N
ATOM    100  CA  TYR A 139       7.528  14.514  17.204  1.00 39.59           C
ATOM    101  C   TYR A 139       7.195  14.900  15.770  1.00 40.10           C
ATOM    102  O   TYR A 139       7.670  15.939  15.264  1.00 40.23           O
ATOM    103  CB  TYR A 139       9.036  14.245  17.407  1.00 40.90           C
ATOM    104  CG  TYR A 139       9.383  13.925  18.845  1.00 40.45           C
ATOM    105  CD1 TYR A 139       9.492  14.940  19.813  1.00 40.84           C
ATOM    106  CD2 TYR A 139       9.583  12.593  19.256  1.00 42.18           C
ATOM    107  CE1 TYR A 139       9.797  14.621  21.186  1.00 42.11           C
ATOM    108  CE2 TYR A 139       9.855  12.276  20.594  1.00 41.67           C
ATOM    109  CZ  TYR A 139       9.982  13.292  21.549  1.00 44.93           C
ATOM    110  OH  TYR A 139      10.270  12.932  22.864  1.00 47.31           O
TER     111      TYR A 139
ATOM    112  N   VAL A 150       1.390  20.906  25.505  1.00 39.25           N
ATOM    113  CA  VAL A 150       0.697  19.671  25.915  1.00 38.72           C
ATOM    114  C   VAL A 150       0.217  19.928  27.306  1.00 38.83           C
ATOM    115  O   VAL A 150       1.032  20.201  28.175  1.00 38.94           O
ATOM    116  CB  VAL A 150       1.661  18.423  25.865  1.00 39.81           C
ATOM    117  CG1 VAL A 150       0.950  17.161  26.377  1.00 37.22           C
ATOM    118  CG2 VAL A 150       2.175  18.223  24.436  1.00 38.37           C
TER     119      VAL A 150
ATOM    120  N   TRP A 162       3.313  21.264  29.344  1.00 41.41           N
ATOM    121  CA  TRP A 162       4.610  21.025  28.684  1.00 40.91           C
ATOM    122  C   TRP A 162       4.608  21.885  27.436  1.00 41.39           C
ATOM    123  O   TRP A 162       3.537  22.065  26.772  1.00 40.50           O
ATOM    124  CB  TRP A 162       4.738  19.500  28.321  1.00 40.46           C
ATOM    125  CG  TRP A 162       5.985  19.012  27.528  1.00 38.37           C
ATOM    126  CD1 TRP A 162       7.071  18.307  28.028  1.00 36.93           C
ATOM    127  CD2 TRP A 162       6.205  19.116  26.118  1.00 40.18           C
ATOM    128  NE1 TRP A 162       7.951  18.016  27.015  1.00 39.18           N
ATOM    129  CE2 TRP A 162       7.449  18.506  25.836  1.00 39.36           C
ATOM    130  CE3 TRP A 162       5.489  19.702  25.059  1.00 41.33           C
ATOM    131  CZ2 TRP A 162       7.971  18.449  24.558  1.00 41.74           C
ATOM    132  CZ3 TRP A 162       6.014  19.637  23.780  1.00 40.59           C
ATOM    133  CH2 TRP A 162       7.228  19.031  23.539  1.00 42.01           C
TER     134      TRP A 162
ATOM    135  N   THR A 184      -5.239  14.342  28.061  1.00 40.93           N
ATOM    136  CA  THR A 184      -4.151  15.064  27.394  1.00 38.89           C
ATOM    137  C   THR A 184      -4.691  15.924  26.256  1.00 39.50           C
ATOM    138  O   THR A 184      -5.514  15.460  25.482  1.00 37.88           O
ATOM    139  CB  THR A 184      -3.128  14.057  26.827  1.00 38.62           C
ATOM    140  OG1 THR A 184      -2.576  13.279  27.880  1.00 39.51           O
ATOM    141  CG2 THR A 184      -1.917  14.796  26.198  1.00 37.45           C
TER     142      THR A 184
HETATM  165  O   HOH A2057      -0.165   7.269  24.435  1.00 45.29           O
HETATM  166  O   HOH A2058       2.330   7.088  23.225  1.00 73.06           O
HETATM  167  O   HOH A2059       0.811  12.365  21.330  1.00 34.98           O
HETATM  168  O   HOH A2062       6.191   7.059  24.735  1.00 80.88           O
HETATM  169  O   HOH A2066      -0.435   5.940  26.983  1.00 56.04           O
HETATM  170  O   HOH A2121      -3.906  14.360  22.817  1.00 42.54           O
HETATM  171  O   HOH A2123      -3.937  10.990  27.783  1.00 37.61           O
HETATM  172  O   HOH A2128       1.191   7.982  31.496  1.00 48.55           O
HETATM  173  O   HOH A2129       9.711  15.704  27.241  1.00 60.87           O
HETATM  174  O   HOH A2131       8.705   7.541  24.949  1.00 58.65           O
HETATM  175  O   HOH A2152       9.270   6.173  22.404  1.00 60.97           O
HETATM  176  O   HOH A2153       5.628   6.389  22.664  1.00 73.14           O
HETATM  177  O   HOH A2155       4.989   9.420  20.307  1.00 46.09           O
HETATM  178  O   HOH A2156      10.328  14.326  25.127  1.00 60.43           O
HETATM  179  O   HOH A2235       1.313   7.659  28.828  1.00 54.52           O
HETATM  180  O   HOH A2236      -2.106  12.839  21.527  1.00 40.35           O
HETATM  181  O   HOH A2237       3.835   7.835  25.649  1.00 70.66           O
CONECT  155  156  158  163
CONECT  154  144  148  153
CONECT  150  145  151  153
CONECT  145  144  146  150
CONECT  151  149  150  152
CONECT  147  146  149  161
CONECT  143  163
CONECT  158  155  159
CONECT  159  158  160
CONECT  160  157  159  162
CONECT  157  156  160
CONECT  156  148  155  157
CONECT  164  162
CONECT  148  154  156
CONECT  161  147
CONECT  153  150  154
CONECT  144  145  154
CONECT  149  147  151
CONECT  146  145  147
CONECT  152  151
CONECT  162  160  164
CONECT  163  143  155
END
