# Supplementary material for: Scaffold repositioning of spiro-acridine derivatives as fungi chitinase inhibitor by target fishing and in vitro studies
Source: Sci Rep. 2023 May 5;13:7320. doi: 10.1038/s41598-023-33279-9 (PMC10163251; doi:10.1038/s41598-023-33279-9)
Supplement: Supplementary file 2 — Supplementary Information 2. [file 41598_2023_33279_MOESM2_ESM.zip › PDBQT_TARGETS_ALL/1vwl_LEA.pdb]

HEADER    COMPLEX (BIOTIN-BINDING PROTEIN/PEPTIDE)03-MAR-97   1VWL              
TITLE     STREPTAVIDIN-CYCLO-[5-S-VALERAMIDE-HPQGPPC]K-NH2, PH 3.5, I222 COMPLEX
COMPND    MOL_ID: 1;                                                            
COMPND   2 MOLECULE: STREPTAVIDIN;                                              
COMPND   3 CHAIN: B, D;                                                         
COMPND   4 MOL_ID: 2;                                                           
COMPND   5 MOLECULE: PEPTIDE LIGAND CONTAINING HPQ;                             
COMPND   6 CHAIN: M, P                                                          
SOURCE    MOL_ID: 1;                                                            
SOURCE   2 ORGANISM_SCIENTIFIC: STREPTOMYCES AVIDINII;                          
SOURCE   3 ORGANISM_TAXID: 1895;                                                
SOURCE   4 MOL_ID: 2;                                                           
SOURCE   5 ORGANISM_SCIENTIFIC: BOTHROPS INSULARIS;                             
SOURCE   6 ORGANISM_COMMON: ISLAND JARARACA;                                    
SOURCE   7 ORGANISM_TAXID: 8723                                                 
KEYWDS    COMPLEX (BIOTIN-BINDING PROTEIN-PEPTIDE), LINEAR THIOETHER-CONTAINING 
KEYWDS   2 PEPTIDE ENGINEERED, COMPLEX (BIOTIN-BINDING PROTEIN-PEPTIDE) COMPLEX 
EXPDTA    X-RAY DIFFRACTION                                                     
AUTHOR    B.A.KATZ,R.T.CASS                                                     
REVDAT   3   16-NOV-11 1VWL    1       VERSN  HETATM                            
REVDAT   2   24-FEB-09 1VWL    1       VERSN                                    
REVDAT   1   18-MAR-98 1VWL    0                                                
JRNL        AUTH   B.A.KATZ,R.T.CASS                                            
JRNL        TITL   IN CRYSTALS OF COMPLEXES OF STREPTAVIDIN WITH PEPTIDE        
JRNL        TITL 2 LIGANDS CONTAINING THE HPQ SEQUENCE THE PKA OF THE PEPTIDE   
JRNL        TITL 3 HISTIDINE IS LESS THAN 3.0.                                  
JRNL        REF    J.BIOL.CHEM.                  V. 272 13220 1997              
JRNL        REFN                   ISSN 0021-9258                               
JRNL        PMID   9148939                                                      
JRNL        DOI    10.1074/JBC.272.20.13220                                     
REMARK   1                                                                      
REMARK   1 REFERENCE 1                                                          
REMARK   1  AUTH   B.A.KATZ,B.LIU,R.T.CASS                                      
REMARK   1  TITL   STRUCTURE-BASED DESIGN TOOLS: STRUCTURAL AND THERMODYNAMIC   
REMARK   1  TITL 2 COMPARISON WITH BIOTIN OF A SMALL MOLECULE THAT BINDS        
REMARK   1  TITL 3 STREPTAVIDIN WITH MICROMOLAR AFFINITY                        
REMARK   1  REF    J.AM.CHEM.SOC.                V. 118  7914 1996              
REMARK   1  REFN                   ISSN 0002-7863                               
REMARK   1 REFERENCE 2                                                          
REMARK   1  AUTH   B.A.KATZ                                                     
REMARK   1  TITL   PREPARATION OF A PROTEIN-DIMERIZING LIGAND BY TOPOCHEMISTRY  
REMARK   1  TITL 2 AND STRUCTURE-BASED DESIGN                                   
REMARK   1  REF    J.AM.CHEM.SOC.                V. 118  2535 1996              
REMARK   1  REFN                   ISSN 0002-7863                               
REMARK   1 REFERENCE 3                                                          
REMARK   1  AUTH   B.A.KATZ,R.T.CASS,B.LIU,R.ARZE,N.COLLINS                     
REMARK   1  TITL   TOPOCHEMICAL CATALYSIS ACHIEVED BY STRUCTURE-BASED LIGAND    
REMARK   1  TITL 2 DESIGN                                                       
REMARK   1  REF    J.BIOL.CHEM.                  V. 270 31210 1995              
REMARK   1  REFN                   ISSN 0021-9258                               
REMARK   1 REFERENCE 4                                                          
REMARK   1  AUTH   B.A.KATZ,R.M.STROUD,N.COLLINS,B.LIU,R.ARZE                   
REMARK   1  TITL   TOPOCHEMISTRY FOR PREPARING LIGANDS THAT DIMERIZE RECEPTORS  
REMARK   1  REF    CHEM.BIOL.                    V.   2   591 1995              
REMARK   1  REFN                   ISSN 1074-5521                               
REMARK   1 REFERENCE 5                                                          
REMARK   1  AUTH   B.A.KATZ                                                     
REMARK   1  TITL   BINDING TO PROTEIN TARGETS OF PEPTIDIC LEADS DISCOVERED BY   
REMARK   1  TITL 2 PHAGE DISPLAY: CRYSTAL STRUCTURES OF STREPTAVIDIN-BOUND      
REMARK   1  TITL 3 LINEAR AND CYCLIC PEPTIDE LIGANDS CONTAINING THE HPQ         
REMARK   1  TITL 4 SEQUENCE                                                     
REMARK   1  REF    BIOCHEMISTRY                  V.  34 15421 1995              
REMARK   1  REFN                   ISSN 0006-2960                               
REMARK   1 REFERENCE 6                                                          
REMARK   1  AUTH   B.A.KATZ,C.R.JOHNSON,R.T.CASS                                
REMARK   1  TITL   STRUCTURE-BASED DESIGN OF HIGH AFFINITY STREPTAVIDIN BINDING 
REMARK   1  TITL 2 CYCLIC PEPTIDE LIGANDS CONTAINING THIOETHER CROSS-LINKS      
REMARK   1  REF    J.AM.CHEM.SOC.                V. 117  8541 1995              
REMARK   1  REFN                   ISSN 0002-7863                               
REMARK   2                                                                      
REMARK   2 RESOLUTION.    1.45 ANGSTROMS.                                       
REMARK   3                                                                      
REMARK   3 REFINEMENT.                                                          
REMARK   3   PROGRAM     : X-PLOR                                               
REMARK   3   AUTHORS     : BRUNGER                                              
REMARK   3                                                                      
REMARK   3  DATA USED IN REFINEMENT.                                            
REMARK   3   RESOLUTION RANGE HIGH (ANGSTROMS) : 1.45                           
REMARK   3   RESOLUTION RANGE LOW  (ANGSTROMS) : 7.50                           
REMARK   3   DATA CUTOFF            (SIGMA(F)) : 1.700                          
REMARK   3   DATA CUTOFF HIGH         (ABS(F)) : NULL                           
REMARK   3   DATA CUTOFF LOW          (ABS(F)) : NULL                           
REMARK   3   COMPLETENESS (WORKING+TEST)   (%) : 64.0                           
REMARK   3   NUMBER OF REFLECTIONS             : 27282                          
REMARK   3                                                                      
REMARK   3  FIT TO DATA USED IN REFINEMENT.                                     
REMARK   3   CROSS-VALIDATION METHOD          : NULL                            
REMARK   3   FREE R VALUE TEST SET SELECTION  : NULL                            
REMARK   3   R VALUE            (WORKING SET) : 0.200                           
REMARK   3   FREE R VALUE                     : 0.244                           
REMARK   3   FREE R VALUE TEST SET SIZE   (%) : 10.000                          
REMARK   3   FREE R VALUE TEST SET COUNT      : NULL                            
REMARK   3   ESTIMATED ERROR OF FREE R VALUE  : NULL                            
REMARK   3                                                                      
REMARK   3  FIT IN THE HIGHEST RESOLUTION BIN.                                  
REMARK   3   TOTAL NUMBER OF BINS USED           : NULL                         
REMARK   3   BIN RESOLUTION RANGE HIGH       (A) : 1.45                         
REMARK   3   BIN RESOLUTION RANGE LOW        (A) : 1.52                         
REMARK   3   BIN COMPLETENESS (WORKING+TEST) (%) : 32.50                        
REMARK   3   REFLECTIONS IN BIN    (WORKING SET) : NULL                         
REMARK   3   BIN R VALUE           (WORKING SET) : NULL                         
REMARK   3   BIN FREE R VALUE                    : NULL                         
REMARK   3   BIN FREE R VALUE TEST SET SIZE  (%) : NULL                         
REMARK   3   BIN FREE R VALUE TEST SET COUNT     : NULL                         
REMARK   3   ESTIMATED ERROR OF BIN FREE R VALUE : NULL                         
REMARK   3                                                                      
REMARK   3  NUMBER OF NON-HYDROGEN ATOMS USED IN REFINEMENT.                    
REMARK   3   PROTEIN ATOMS            : 1939                                    
REMARK   3   NUCLEIC ACID ATOMS       : 0                                       
REMARK   3   HETEROGEN ATOMS          : 12                                      
REMARK   3   SOLVENT ATOMS            : 185                                     
REMARK   3                                                                      
REMARK   3  B VALUES.                                                           
REMARK   3   FROM WILSON PLOT           (A**2) : NULL                           
REMARK   3   MEAN B VALUE      (OVERALL, A**2) : NULL                           
REMARK   3   OVERALL ANISOTROPIC B VALUE.                                       
REMARK   3    B11 (A**2) : NULL                                                 
REMARK   3    B22 (A**2) : NULL                                                 
REMARK   3    B33 (A**2) : NULL                                                 
REMARK   3    B12 (A**2) : NULL                                                 
REMARK   3    B13 (A**2) : NULL                                                 
REMARK   3    B23 (A**2) : NULL                                                 
REMARK   3                                                                      
REMARK   3  ESTIMATED COORDINATE ERROR.                                         
REMARK   3   ESD FROM LUZZATI PLOT        (A) : NULL                            
REMARK   3   ESD FROM SIGMAA              (A) : NULL                            
REMARK   3   LOW RESOLUTION CUTOFF        (A) : NULL                            
REMARK   3                                                                      
REMARK   3  CROSS-VALIDATED ESTIMATED COORDINATE ERROR.                         
REMARK   3   ESD FROM C-V LUZZATI PLOT    (A) : NULL                            
REMARK   3   ESD FROM C-V SIGMAA          (A) : NULL                            
REMARK   3                                                                      
REMARK   3  RMS DEVIATIONS FROM IDEAL VALUES.                                   
REMARK   3   BOND LENGTHS                 (A) : 0.019                           
REMARK   3   BOND ANGLES            (DEGREES) : 4.30                            
REMARK   3   DIHEDRAL ANGLES        (DEGREES) : 25.30                           
REMARK   3   IMPROPER ANGLES        (DEGREES) : NULL                            
REMARK   3                                                                      
REMARK   3  ISOTROPIC THERMAL MODEL : NULL                                      
REMARK   3                                                                      
REMARK   3  ISOTROPIC THERMAL FACTOR RESTRAINTS.    RMS    SIGMA                
REMARK   3   MAIN-CHAIN BOND              (A**2) : NULL  ; NULL                 
REMARK   3   MAIN-CHAIN ANGLE             (A**2) : NULL  ; NULL                 
REMARK   3   SIDE-CHAIN BOND              (A**2) : NULL  ; NULL                 
REMARK   3   SIDE-CHAIN ANGLE             (A**2) : NULL  ; NULL                 
REMARK   3                                                                      
REMARK   3  NCS MODEL : NULL                                                    
REMARK   3                                                                      
REMARK   3  NCS RESTRAINTS.                         RMS   SIGMA/WEIGHT          
REMARK   3   GROUP  1  POSITIONAL            (A) : NULL  ; NULL                 
REMARK   3   GROUP  1  B-FACTOR           (A**2) : NULL  ; NULL                 
REMARK   3                                                                      
REMARK   3  PARAMETER FILE  1  : I2VAL305_PARMALLH3X.PRO                        
REMARK   3  PARAMETER FILE  2  : PARAM11_UCSF.WAT                               
REMARK   3  PARAMETER FILE  3  : PARAM19XB2_KBCO.PRO                            
REMARK   3  PARAMETER FILE  4  : NULL                                           
REMARK   3  TOPOLOGY FILE  1   : I2VAL35_TOPALLH6X_BAK.PRO                      
REMARK   3  TOPOLOGY FILE  2   : TOPH19.PEP                                     
REMARK   3  TOPOLOGY FILE  3   : TOPH19XB2_KBCO.PRO                             
REMARK   3  TOPOLOGY FILE  4   : NULL                                           
REMARK   3                                                                      
REMARK   3  OTHER REFINEMENT REMARKS:                                           
REMARK   3  THE FOLLOWING ATOMS HAD WEAK DENSITY AND OCCUPANCIES WERE           
REMARK   3  REFINED: B 13, B 14, B 15, B 22, B 46, B 47, B 48, B 49,            
REMARK   3  B 50, (TERMINUS OF ARG B 53), (TERMINUS OF ARG B 59),               
REMARK   3  (TERMINUS OF ARG B 84), (SIDE CHAIN OF GLU B 101),                  
REMARK   3  (TERMINUS OF ARG B 103), (CG, HG1, HG2, CD, OE1, OE2 OF             
REMARK   3  GLU B 116), B 135, D 13, D 14, D 15, D 46, D 47, D 48,              
REMARK   3  D 49, D 50, (TERMINUS OF ARG D 53), (TERMINUS OF ARG D 59),         
REMARK   3  (TERMINUS OF ARG D 84), (TERMINUS OF ARG D 103), (M 9 AND           
REMARK   3  M 10), (P 9 AND P 10).                                              
REMARK   3  DISCRETELY DISORDERED ENTIRE RESIDUES WHOSE OCCUPANCIES AND         
REMARK   3  STRUCTURES WERE SIMULTANEOUSLY REFINED ARE: B 60, B 61,             
REMARK   3  B 62, B 63, B 64, B 65, B 66, B 67, B 68, B 69, D 61, D 62,         
REMARK   3  D 63, D 64, D 65, D 66, D 67, D 68, D 69, (ACE P 0 AND              
REMARK   3  CYS P 1), (CYS P 6 AND NH2 P 7).  RESIDUES B 60 - B 69 AND          
REMARK   3  D 60 - D 69 WERE REFINED IN 2 CONFORMATIONS BECAUSE UPON            
REMARK   3  PROTONATION OF ASP 61 AT LOW PH, ASP B 61 AND ASP D 61              
REMARK   3  UNDERGO LARGE SHIFTS IN CONFORMATION AND CHANGES IN                 
REMARK   3  HYDROGEN BONDING.  THE LOOPS COMPRISING RESIDUES B 61 -             
REMARK   3  B 69 AND D 61 - D 69 ALSO UNDERGO CORRESPONDING                     
REMARK   3  CONFORMATIONAL CHANGES.  HOWEVER SOME OF THESE RESIDUES ARE         
REMARK   3  DISORDERED AND NOT VISIBLE IN EITHER CONFORMATION.                  
REMARK   3  DISCRETELY DISORDERED SIDE CHAINS WHOSE OCCUPANCIES AND             
REMARK   3  STRUCTURES WERE SIMULTANEOUSLY REFINED WERE B 29, B 40,             
REMARK   3  B 42, B 73, B 110, D 32, D 87, D 107, D 110.                        
REMARK   3  B 22 IS DISORDERED BETWEEN 2 CONFORMATIONS ONE OF WHICH             
REMARK   3  OCCUPIES A SIMILAR REGION OF SPACE AS A TWO-FOLD RELATED            
REMARK   3  B 22.  PROPER REFINEMENT WITH X-PLOR IS NOT POSSIBLE                
REMARK   3  BECAUSE OF THE OVERLAP OF ONE CONFORMER WITH THE                    
REMARK   3  SYMMETRY-RELATED COUNTERPART.  THE FOLLOWING WATERS WERE            
REMARK   3  USED TO ACCOUNT FOR DENSITY DUE TO THIS CONFORMER OF                
REMARK   3  TYR B 22: HOH 516, HOH 519, HOH 1249.                               
REMARK   3  DISORDERED WATERS ARE HOH 852 AND HOH 1414 WHICH ARE CLOSE          
REMARK   3  TO SYMMETRY-RELATED EQUIVALENTS OF THEMSELVES,                      
REMARK   3  RESPECTIVELY; HOH 1284 WHICH IS CLOSE TO A SYMMETRY-RELATED         
REMARK   3  EQUIVALENT OF ITSELF AND OCCUPIES THE SPACE AVAILABLE WHEN          
REMARK   3  ASN D 107 IS IN ONE OF ITS DISCRETE CONFORMATIONS.                  
REMARK   3  HOH 624 WHICH IS CLOSE TO HOH 1182;                                 
REMARK   3  HOH 504 WHICH IS CLOSE TO HOH 1403;                                 
REMARK   3  HOH 505 WHICH IS CLOSE TO HOH 1390;                                 
REMARK   3  HOH 727 WHICH IS CLOSE TO A SYMMETRY-RELATED EQUIVALENT OF          
REMARK   3  HOH 1365;                                                           
REMARK   3  HOH 1180 WHICH IS CLOSE TO A SYMMETRY-RELATED EQUIVALENT OF         
REMARK   3  HOH 1414;                                                           
REMARK   3  HOH 1139 THAT OCCUPIES THE REGION OF SPACE AVAILABLE WHEN           
REMARK   3  ASP B 61 IS IN CONFORMATION NO. 2;                                  
REMARK   3  HOH 1167 THAT OCCUPIES THE REGION OF SPACE AVAILABLE WHEN           
REMARK   3  ASP D 61 IS IN CONFORMATION NO. 2;                                  
REMARK   3  HOH 1358 WHICH MAKES A H-BOND WITH OG2 OF THR D 32 IN               
REMARK   3  CONFORMATION 1;                                                     
REMARK   3  HOH 513 WHICH IS CLOSE TO MAIN CHAIN CARBONYL OF B 49;              
REMARK   3  HOH 514 WHICH IS CLOSE TO CA OF B 51;                               
REMARK   3  HOH 1251 WHICH IS CLOSE TO O OF B 51;                               
REMARK   3  HOH 1209 WHICH IS CLOSE TO CA OF B 48;                              
REMARK   3  HOH 1375 WHICH IS CLOSE TO O OF D 51.                               
REMARK   3  IN REFINEMENT THERE WERE NO ENERGY INTERACTIONS INVOLVING           
REMARK   3  HOH 513, HOH 514, HOH 516, HOH 519, HOH 852, HOH 1249,              
REMARK   3  HOH 1251, HOH 1375, HOH 1284, HOH 1414.                             
REMARK   3  DISULFIDE BOND OF PHAGE-DISCOVERED PEPTIDE IS REPLACED WITH         
REMARK   3  THIOETHER.                                                          
REMARK   3                                                                      
REMARK   3  THE FOLLOWING ATOMS HAD WEAK DENSITY AND OCCUPANCIES WERE           
REMARK   3  REFINED: B 13, B 14, B 15, B 22, B 46, B 47, B 48, B 49,            
REMARK   3  B 50, (TERMINUS OF ARG B 53), (TERMINUS OF ARG B 59),               
REMARK   3  (TERMINUS OF ARG B 84), (SIDE CHAIN OF GLU B 101),                  
REMARK   3  (TERMINUS OF ARG B 103), (CG, HG1, HG2, CD, OE1, OE2 OF             
REMARK   3  GLU B 116), B 135, D 13, D 14, D 15, D 46, D 47, D 48,              
REMARK   3  D 49, D 50, (TERMINUS OF ARG D 53), (TERMINUS OF ARG D 59),         
REMARK   3  (TERMINUS OF ARG D 84), (TERMINUS OF ARG D 103), (M 9 AND           
REMARK   3  M 10), (P 9 AND P 10).                                              
REMARK   3                                                                      
REMARK   3  B 22 IS DISORDERED BETWEEN 2 CONFORMATIONS ONE OF WHICH             
REMARK   3  OCCUPIES A SIMILAR REGION OF SPACE AS A TWO-FOLD RELATED            
REMARK   3  B 22.  PROPER REFINEMENT WITH X-PLOR IS NOT POSSIBLE                
REMARK   3  BECAUSE OF THE OVERLAP OF ONE CONFORMER WITH THE                    
REMARK   3  SYMMETRY-RELATED COUNTERPART.  THE FOLLOWING WATERS WERE            
REMARK   3  USED TO ACCOUNT FOR DENSITY DUE TO THIS CONFORMER OF                
REMARK   3  TYR B 22: HOH 516, HOH 519, HOH 1249.                               
REMARK   4                                                                      
REMARK   4 1VWL COMPLIES WITH FORMAT V. 3.15, 01-DEC-08                         
REMARK 100                                                                      
REMARK 100 THIS ENTRY HAS BEEN PROCESSED BY BNL.                                
REMARK 200                                                                      
REMARK 200 EXPERIMENTAL DETAILS                                                 
REMARK 200  EXPERIMENT TYPE                : X-RAY DIFFRACTION                  
REMARK 200  DATE OF DATA COLLECTION        : NULL                               
REMARK 200  TEMPERATURE           (KELVIN) : 293                                
REMARK 200  PH                             : 3.5                                
REMARK 200  NUMBER OF CRYSTALS USED        : 1                                  
REMARK 200                                                                      
REMARK 200  SYNCHROTRON              (Y/N) : N                                  
REMARK 200  RADIATION SOURCE               : NULL                               
REMARK 200  BEAMLINE                       : NULL                               
REMARK 200  X-RAY GENERATOR MODEL          : NULL                               
REMARK 200  MONOCHROMATIC OR LAUE    (M/L) : M                                  
REMARK 200  WAVELENGTH OR RANGE        (A) : 1.5418                             
REMARK 200  MONOCHROMATOR                  : NULL                               
REMARK 200  OPTICS                         : NULL                               
REMARK 200                                                                      
REMARK 200  DETECTOR TYPE                  : IMAGE PLATE                        
REMARK 200  DETECTOR MANUFACTURER          : RIGAKU                             
REMARK 200  INTENSITY-INTEGRATION SOFTWARE : BIOTEX (MSC)                       
REMARK 200  DATA SCALING SOFTWARE          : NULL                               
REMARK 200                                                                      
REMARK 200  NUMBER OF UNIQUE REFLECTIONS   : 42836                              
REMARK 200  RESOLUTION RANGE HIGH      (A) : NULL                               
REMARK 200  RESOLUTION RANGE LOW       (A) : NULL                               
REMARK 200  REJECTION CRITERIA  (SIGMA(I)) : NULL                               
REMARK 200                                                                      
REMARK 200 OVERALL.                                                             
REMARK 200  COMPLETENESS FOR RANGE     (%) : NULL                               
REMARK 200  DATA REDUNDANCY                : 1.900                              
REMARK 200  R MERGE                    (I) : 0.07000                            
REMARK 200  R SYM                      (I) : NULL                               
REMARK 200  <I/SIGMA(I)> FOR THE DATA SET  : NULL                               
REMARK 200                                                                      
REMARK 200 IN THE HIGHEST RESOLUTION SHELL.                                     
REMARK 200  HIGHEST RESOLUTION SHELL, RANGE HIGH (A) : NULL                     
REMARK 200  HIGHEST RESOLUTION SHELL, RANGE LOW  (A) : NULL                     
REMARK 200  COMPLETENESS FOR SHELL     (%) : NULL                               
REMARK 200  DATA REDUNDANCY IN SHELL       : NULL                               
REMARK 200  R MERGE FOR SHELL          (I) : NULL                               
REMARK 200  R SYM FOR SHELL            (I) : NULL                               
REMARK 200  <I/SIGMA(I)> FOR SHELL         : NULL                               
REMARK 200                                                                      
REMARK 200 DIFFRACTION PROTOCOL: NULL                                           
REMARK 200 METHOD USED TO DETERMINE THE STRUCTURE: NULL                         
REMARK 200 SOFTWARE USED: X-PLOR                                                
REMARK 200 STARTING MODEL: NULL                                                 
REMARK 200                                                                      
REMARK 200 REMARK: NULL                                                         
REMARK 280                                                                      
REMARK 280 CRYSTAL                                                              
REMARK 280 SOLVENT CONTENT, VS   (%): 18.10                                     
REMARK 280 MATTHEWS COEFFICIENT, VM (ANGSTROMS**3/DA): 2.16                     
REMARK 280                                                                      
REMARK 280 CRYSTALLIZATION CONDITIONS: SYNTHETIC MOTHER LIQUOR = 75 %           
REMARK 280  SATURATED AMMONIUM SULFATE, 25 % 1.0 M POTASSIUM ACETATE ADJUSTED   
REMARK 280  TO PH 3.5.                                                          
REMARK 290                                                                      
REMARK 290 CRYSTALLOGRAPHIC SYMMETRY                                            
REMARK 290 SYMMETRY OPERATORS FOR SPACE GROUP: I 2 2 2                          
REMARK 290                                                                      
REMARK 290      SYMOP   SYMMETRY                                                
REMARK 290     NNNMMM   OPERATOR                                                
REMARK 290       1555   X,Y,Z                                                   
REMARK 290       2555   -X,-Y,Z                                                 
REMARK 290       3555   -X,Y,-Z                                                 
REMARK 290       4555   X,-Y,-Z                                                 
REMARK 290       5555   X+1/2,Y+1/2,Z+1/2                                       
REMARK 290       6555   -X+1/2,-Y+1/2,Z+1/2                                     
REMARK 290       7555   -X+1/2,Y+1/2,-Z+1/2                                     
REMARK 290       8555   X+1/2,-Y+1/2,-Z+1/2                                     
REMARK 290                                                                      
REMARK 290     WHERE NNN -> OPERATOR NUMBER                                     
REMARK 290           MMM -> TRANSLATION VECTOR                                  
REMARK 290                                                                      
REMARK 290 CRYSTALLOGRAPHIC SYMMETRY TRANSFORMATIONS                            
REMARK 290 THE FOLLOWING TRANSFORMATIONS OPERATE ON THE ATOM/HETATM             
REMARK 290 RECORDS IN THIS ENTRY TO PRODUCE CRYSTALLOGRAPHICALLY                
REMARK 290 RELATED MOLECULES.                                                   
REMARK 290   SMTRY1   1  1.000000  0.000000  0.000000        0.00000            
REMARK 290   SMTRY2   1  0.000000  1.000000  0.000000        0.00000            
REMARK 290   SMTRY3   1  0.000000  0.000000  1.000000        0.00000            
REMARK 290   SMTRY1   2 -1.000000  0.000000  0.000000        0.00000            
REMARK 290   SMTRY2   2  0.000000 -1.000000  0.000000        0.00000            
REMARK 290   SMTRY3   2  0.000000  0.000000  1.000000        0.00000            
REMARK 290   SMTRY1   3 -1.000000  0.000000  0.000000        0.00000            
REMARK 290   SMTRY2   3  0.000000  1.000000  0.000000        0.00000            
REMARK 290   SMTRY3   3  0.000000  0.000000 -1.000000        0.00000            
REMARK 290   SMTRY1   4  1.000000  0.000000  0.000000        0.00000            
REMARK 290   SMTRY2   4  0.000000 -1.000000  0.000000        0.00000            
REMARK 290   SMTRY3   4  0.000000  0.000000 -1.000000        0.00000            
REMARK 290   SMTRY1   5  1.000000  0.000000  0.000000       47.40500            
REMARK 290   SMTRY2   5  0.000000  1.000000  0.000000       52.71000            
REMARK 290   SMTRY3   5  0.000000  0.000000  1.000000       23.95500            
REMARK 290   SMTRY1   6 -1.000000  0.000000  0.000000       47.40500            
REMARK 290   SMTRY2   6  0.000000 -1.000000  0.000000       52.71000            
REMARK 290   SMTRY3   6  0.000000  0.000000  1.000000       23.95500            
REMARK 290   SMTRY1   7 -1.000000  0.000000  0.000000       47.40500            
REMARK 290   SMTRY2   7  0.000000  1.000000  0.000000       52.71000            
REMARK 290   SMTRY3   7  0.000000  0.000000 -1.000000       23.95500            
REMARK 290   SMTRY1   8  1.000000  0.000000  0.000000       47.40500            
REMARK 290   SMTRY2   8  0.000000 -1.000000  0.000000       52.71000            
REMARK 290   SMTRY3   8  0.000000  0.000000 -1.000000       23.95500            
REMARK 290                                                                      
REMARK 290 REMARK: NULL                                                         
REMARK 300                                                                      
REMARK 300 BIOMOLECULE: 1                                                       
REMARK 300 SEE REMARK 350 FOR THE AUTHOR PROVIDED AND/OR PROGRAM                
REMARK 300 GENERATED ASSEMBLY INFORMATION FOR THE STRUCTURE IN                  
REMARK 300 THIS ENTRY. THE REMARK MAY ALSO PROVIDE INFORMATION ON               
REMARK 300 BURIED SURFACE AREA.                                                 
REMARK 350                                                                      
REMARK 350 COORDINATES FOR A COMPLETE MULTIMER REPRESENTING THE KNOWN           
REMARK 350 BIOLOGICALLY SIGNIFICANT OLIGOMERIZATION STATE OF THE                
REMARK 350 MOLECULE CAN BE GENERATED BY APPLYING BIOMT TRANSFORMATIONS          
REMARK 350 GIVEN BELOW.  BOTH NON-CRYSTALLOGRAPHIC AND                          
REMARK 350 CRYSTALLOGRAPHIC OPERATIONS ARE GIVEN.                               
REMARK 350                                                                      
REMARK 350 BIOMOLECULE: 1                                                       
REMARK 350 AUTHOR DETERMINED BIOLOGICAL UNIT: OCTAMERIC                         
REMARK 350 APPLY THE FOLLOWING TO CHAINS: B, D, M, P                            
REMARK 350   BIOMT1   1  1.000000  0.000000  0.000000        0.00000            
REMARK 350   BIOMT2   1  0.000000  1.000000  0.000000        0.00000            
REMARK 350   BIOMT3   1  0.000000  0.000000  1.000000        0.00000            
REMARK 350   BIOMT1   2  1.000000  0.000000  0.000000        0.00000            
REMARK 350   BIOMT2   2  0.000000 -1.000000  0.000000        0.00000            
REMARK 350   BIOMT3   2  0.000000  0.000000 -1.000000        0.00000            
REMARK 375                                                                      
REMARK 375 SPECIAL POSITION                                                     
REMARK 375 THE FOLLOWING ATOMS ARE FOUND TO BE WITHIN 0.15 ANGSTROMS            
REMARK 375 OF A SYMMETRY RELATED ATOM AND ARE ASSUMED TO BE ON SPECIAL          
REMARK 375 POSITIONS.                                                           
REMARK 375                                                                      
REMARK 375 ATOM RES CSSEQI                                                      
REMARK 375      HOH B 519  LIES ON A SPECIAL POSITION.                          
REMARK 375      HOH B1249  LIES ON A SPECIAL POSITION.                          
REMARK 375      HOH B 516  LIES ON A SPECIAL POSITION.                          
REMARK 400                                                                      
REMARK 400 COMPOUND                                                             
REMARK 400                                                                      
REMARK 400 DISULFIDE BOND OF PHAGE-DISCOVERED PEPTIDE IS REPLACED WITH          
REMARK 400 THIOETHER.                                                           
REMARK 465                                                                      
REMARK 465 MISSING RESIDUES                                                     
REMARK 465 THE FOLLOWING RESIDUES WERE NOT LOCATED IN THE                       
REMARK 465 EXPERIMENT. (M=MODEL NUMBER; RES=RESIDUE NAME; C=CHAIN               
REMARK 465 IDENTIFIER; SSSEQ=SEQUENCE NUMBER; I=INSERTION CODE.)                
REMARK 465                                                                      
REMARK 465   M RES C SSSEQI                                                     
REMARK 465     LYS D   134                                                      
REMARK 465     PRO D   135                                                      
REMARK 475                                                                      
REMARK 475 ZERO OCCUPANCY RESIDUES                                              
REMARK 475 THE FOLLOWING RESIDUES WERE MODELED WITH ZERO OCCUPANCY.             
REMARK 475 THE LOCATION AND PROPERTIES OF THESE RESIDUES MAY NOT                
REMARK 475 BE RELIABLE. (M=MODEL NUMBER; RES=RESIDUE NAME;                      
REMARK 475 C=CHAIN IDENTIFIER; SSEQ=SEQUENCE NUMBER; I=INSERTION CODE)          
REMARK 475   M RES C SSEQI                                                      
REMARK 475     GLY B   48                                                       
REMARK 475     ASN B   49                                                       
REMARK 475     GLU D   14                                                       
REMARK 475     ALA D   46                                                       
REMARK 475     VAL D   47                                                       
REMARK 475     GLY D   48                                                       
REMARK 475     LYS M    9                                                       
REMARK 475     NH2 M   10                                                       
REMARK 480                                                                      
REMARK 480 ZERO OCCUPANCY ATOM                                                  
REMARK 480 THE FOLLOWING RESIDUES HAVE ATOMS MODELED WITH ZERO                  
REMARK 480 OCCUPANCY. THE LOCATION AND PROPERTIES OF THESE ATOMS                
REMARK 480 MAY NOT BE RELIABLE. (M=MODEL NUMBER; RES=RESIDUE NAME;              
REMARK 480 C=CHAIN IDENTIFIER; SSEQ=SEQUENCE NUMBER; I=INSERTION CODE):         
REMARK 480   M RES C SSEQI ATOMS                                                
REMARK 480     ARG B   53   NE   CZ   NH1  NH2                                  
REMARK 480     SER B   62   N    CA   C    O    CB   OG                         
REMARK 480     ALA B   63   N    CA   C    O    CB                              
REMARK 480     ALA B   65   N    CA   C    O    CB                              
REMARK 480     GLY B   68   N    CA   C    O                                    
REMARK 480     GLU B  101   CB   CG   CD   OE1  OE2                             
REMARK 480     SER D   62   N    CA   C    O    CB   OG                         
REMARK 480     ALA D   63   N    CA   C    O    CB                              
REMARK 480     ALA D   65   N    CA   C    O    CB                              
REMARK 480     THR D   66   N    CA   C    O    CB   OG1  CG2                   
REMARK 500                                                                      
REMARK 500 GEOMETRY AND STEREOCHEMISTRY                                         
REMARK 500 SUBTOPIC: CLOSE CONTACTS IN SAME ASYMMETRIC UNIT                     
REMARK 500                                                                      
REMARK 500 THE FOLLOWING ATOMS ARE IN CLOSE CONTACT.                            
REMARK 500                                                                      
REMARK 500  ATM1  RES C  SSEQI   ATM2  RES C  SSEQI           DISTANCE          
REMARK 500   OD1  ASP D    61     O    HOH D  1167              0.81            
REMARK 500   O    HOH D   624     O    HOH D  1182              1.10            
REMARK 500   OH   TYR B    22     O    HOH B   519              1.24            
REMARK 500   O    GLU D    51     O    HOH D  1375              1.37            
REMARK 500   CE2  TYR B    22     O    HOH B   516              1.38            
REMARK 500   O    HOH B   504     O    HOH B  1403              1.43            
REMARK 500   O    GLU B    51     O    HOH B  1251              1.46            
REMARK 500   CZ   TYR B    22     O    HOH B   516              1.74            
REMARK 500   O    HOH B   505     O    HOH B  1390              1.79            
REMARK 500   CG   ASP D    61     O    HOH D  1167              1.80            
REMARK 500   O    HOH B   516     O    HOH B   519              1.81            
REMARK 500   CA   GLU B    51     O    HOH B   514              1.82            
REMARK 500   O    GLY B    48     O    HOH B   513              1.91            
REMARK 500   CA   SER B    52     O    HOH B  1251              1.95            
REMARK 500   CZ   TYR B    22     O    HOH B   519              1.97            
REMARK 500   CB   ASN B    49     O    HOH B   513              1.97            
REMARK 500   O    HOH B   515     O    HOH B   852              2.06            
REMARK 500   O    ALA B    50     O    HOH B   514              2.09            
REMARK 500   C    GLU B    51     O    HOH B  1251              2.15            
REMARK 500                                                                      
REMARK 500 REMARK: NULL                                                         
REMARK 500                                                                      
REMARK 500 GEOMETRY AND STEREOCHEMISTRY                                         
REMARK 500 SUBTOPIC: CLOSE CONTACTS                                             
REMARK 500                                                                      
REMARK 500 THE FOLLOWING ATOMS THAT ARE RELATED BY CRYSTALLOGRAPHIC             
REMARK 500 SYMMETRY ARE IN CLOSE CONTACT.  AN ATOM LOCATED WITHIN 0.15          
REMARK 500 ANGSTROMS OF A SYMMETRY RELATED ATOM IS ASSUMED TO BE ON A           
REMARK 500 SPECIAL POSITION AND IS, THEREFORE, LISTED IN REMARK 375             
REMARK 500 INSTEAD OF REMARK 500.  ATOMS WITH NON-BLANK ALTERNATE               
REMARK 500 LOCATION INDICATORS ARE NOT INCLUDED IN THE CALCULATIONS.            
REMARK 500                                                                      
REMARK 500 DISTANCE CUTOFF:                                                     
REMARK 500 2.2 ANGSTROMS FOR CONTACTS NOT INVOLVING HYDROGEN ATOMS              
REMARK 500 1.6 ANGSTROMS FOR CONTACTS INVOLVING HYDROGEN ATOMS                  
REMARK 500                                                                      
REMARK 500  ATM1  RES C  SSEQI   ATM2  RES C  SSEQI  SSYMOP   DISTANCE          
REMARK 500   O    HOH D  1414     O    HOH P  1180     7555     0.46            
REMARK 500   NE2  GLN D   107     O    HOH D  1284     4555     0.84            
REMARK 500   CD   GLN D   107     O    HOH D  1284     4555     1.65            
REMARK 500   O    HOH B   727     O    HOH B  1365     4555     1.81            
REMARK 500   O    HOH D  1284     O    HOH D  1284     4555     2.00            
REMARK 500   OE1  GLN D   107     O    HOH D  1284     4555     2.08            
REMARK 500                                                                      
REMARK 500 REMARK: NULL                                                         
REMARK 500                                                                      
REMARK 500 GEOMETRY AND STEREOCHEMISTRY                                         
REMARK 500 SUBTOPIC: COVALENT BOND LENGTHS                                      
REMARK 500                                                                      
REMARK 500 THE STEREOCHEMICAL PARAMETERS OF THE FOLLOWING RESIDUES              
REMARK 500 HAVE VALUES WHICH DEVIATE FROM EXPECTED VALUES BY MORE               
REMARK 500 THAN 6*RMSD (M=MODEL NUMBER; RES=RESIDUE NAME; C=CHAIN               
REMARK 500 IDENTIFIER; SSEQ=SEQUENCE NUMBER; I=INSERTION CODE).                 
REMARK 500                                                                      
REMARK 500 STANDARD TABLE:                                                      
REMARK 500 FORMAT: (10X,I3,1X,2(A3,1X,A1,I4,A1,1X,A4,3X),1X,F6.3)               
REMARK 500                                                                      
REMARK 500 EXPECTED VALUES PROTEIN: ENGH AND HUBER, 1999                        
REMARK 500 EXPECTED VALUES NUCLEIC ACID: CLOWNEY ET AL 1996                     
REMARK 500                                                                      
REMARK 500  M RES CSSEQI ATM1   RES CSSEQI ATM2   DEVIATION                     
REMARK 500    HIS M   3   NE2   HIS M   3   CD2    -0.070                       
REMARK 500    HIS P   3   NE2   HIS P   3   CD2    -0.078                       
REMARK 500                                                                      
REMARK 500 REMARK: NULL                                                         
REMARK 500                                                                      
REMARK 500 GEOMETRY AND STEREOCHEMISTRY                                         
REMARK 500 SUBTOPIC: COVALENT BOND ANGLES                                       
REMARK 500                                                                      
REMARK 500 THE STEREOCHEMICAL PARAMETERS OF THE FOLLOWING RESIDUES              
REMARK 500 HAVE VALUES WHICH DEVIATE FROM EXPECTED VALUES BY MORE               
REMARK 500 THAN 6*RMSD (M=MODEL NUMBER; RES=RESIDUE NAME; C=CHAIN               
REMARK 500 IDENTIFIER; SSEQ=SEQUENCE NUMBER; I=INSERTION CODE).                 
REMARK 500                                                                      
REMARK 500 STANDARD TABLE:                                                      
REMARK 500 FORMAT: (10X,I3,1X,A3,1X,A1,I4,A1,3(1X,A4,2X),12X,F5.1)              
REMARK 500                                                                      
REMARK 500 EXPECTED VALUES PROTEIN: ENGH AND HUBER, 1999                        
REMARK 500 EXPECTED VALUES NUCLEIC ACID: CLOWNEY ET AL 1996                     
REMARK 500                                                                      
REMARK 500  M RES CSSEQI ATM1   ATM2   ATM3                                     
REMARK 500    TRP B  21   CG  -  CD1 -  NE1 ANGL. DEV. =  -8.0 DEGREES          
REMARK 500    TRP B  21   CD1 -  NE1 -  CE2 ANGL. DEV. =   9.4 DEGREES          
REMARK 500    TRP B  21   NE1 -  CE2 -  CZ2 ANGL. DEV. =  11.0 DEGREES          
REMARK 500    TRP B  21   NE1 -  CE2 -  CD2 ANGL. DEV. =  -7.3 DEGREES          
REMARK 500    TYR B  22   CB  -  CG  -  CD2 ANGL. DEV. =  -4.2 DEGREES          
REMARK 500    ARG B  53   NE  -  CZ  -  NH2 ANGL. DEV. =  -3.2 DEGREES          
REMARK 500    ARG B  59   NE  -  CZ  -  NH2 ANGL. DEV. =  -3.2 DEGREES          
REMARK 500    TRP B  75   CG  -  CD1 -  NE1 ANGL. DEV. =  -8.1 DEGREES          
REMARK 500    TRP B  75   CD1 -  NE1 -  CE2 ANGL. DEV. =   9.1 DEGREES          
REMARK 500    TRP B  75   NE1 -  CE2 -  CZ2 ANGL. DEV. =   7.4 DEGREES          
REMARK 500    ALA B  78   N   -  CA  -  C   ANGL. DEV. = -17.7 DEGREES          
REMARK 500    TRP B  79   CG  -  CD1 -  NE1 ANGL. DEV. =  -6.2 DEGREES          
REMARK 500    TRP B  79   CD1 -  NE1 -  CE2 ANGL. DEV. =   6.8 DEGREES          
REMARK 500    TRP B  79   NE1 -  CE2 -  CZ2 ANGL. DEV. =   7.6 DEGREES          
REMARK 500    TRP B  92   CG  -  CD1 -  NE1 ANGL. DEV. =  -8.3 DEGREES          
REMARK 500    TRP B  92   CD1 -  NE1 -  CE2 ANGL. DEV. =   9.4 DEGREES          
REMARK 500    TRP B  92   NE1 -  CE2 -  CZ2 ANGL. DEV. =   7.0 DEGREES          
REMARK 500    TRP B 108   CG  -  CD1 -  NE1 ANGL. DEV. =  -7.0 DEGREES          
REMARK 500    TRP B 108   CD1 -  NE1 -  CE2 ANGL. DEV. =   8.1 DEGREES          
REMARK 500    TRP B 120   CG  -  CD1 -  NE1 ANGL. DEV. =  -6.8 DEGREES          
REMARK 500    TRP B 120   CD1 -  NE1 -  CE2 ANGL. DEV. =   8.5 DEGREES          
REMARK 500    TRP B 120   NE1 -  CE2 -  CZ2 ANGL. DEV. =   8.7 DEGREES          
REMARK 500    TRP B 120   NE1 -  CE2 -  CD2 ANGL. DEV. =  -6.2 DEGREES          
REMARK 500    TRP D  21   CG  -  CD1 -  NE1 ANGL. DEV. =  -7.4 DEGREES          
REMARK 500    TRP D  21   CD1 -  NE1 -  CE2 ANGL. DEV. =   7.9 DEGREES          
REMARK 500    TRP D  21   NE1 -  CE2 -  CZ2 ANGL. DEV. =   8.3 DEGREES          
REMARK 500    SER D  45   N   -  CA  -  CB  ANGL. DEV. = -10.1 DEGREES          
REMARK 500    GLY D  48   N   -  CA  -  C   ANGL. DEV. = -25.4 DEGREES          
REMARK 500    SER D  52   N   -  CA  -  C   ANGL. DEV. = -20.8 DEGREES          
REMARK 500    TYR D  60   CB  -  CG  -  CD2 ANGL. DEV. =  -3.7 DEGREES          
REMARK 500    ASP D  61   CB  -  CG  -  OD2 ANGL. DEV. =   8.4 DEGREES          
REMARK 500    TRP D  75   CG  -  CD1 -  NE1 ANGL. DEV. =  -7.4 DEGREES          
REMARK 500    TRP D  75   CD1 -  NE1 -  CE2 ANGL. DEV. =   8.2 DEGREES          
REMARK 500    TRP D  75   NE1 -  CE2 -  CZ2 ANGL. DEV. =   7.4 DEGREES          
REMARK 500    ALA D  78   N   -  CA  -  C   ANGL. DEV. = -16.5 DEGREES          
REMARK 500    TRP D  79   CG  -  CD1 -  NE1 ANGL. DEV. =  -6.1 DEGREES          
REMARK 500    TRP D  79   CD1 -  NE1 -  CE2 ANGL. DEV. =   7.8 DEGREES          
REMARK 500    TRP D  92   CG  -  CD1 -  NE1 ANGL. DEV. =  -7.3 DEGREES          
REMARK 500    TRP D  92   CD1 -  NE1 -  CE2 ANGL. DEV. =   8.9 DEGREES          
REMARK 500    TRP D  92   NE1 -  CE2 -  CZ2 ANGL. DEV. =   8.3 DEGREES          
REMARK 500    TRP D  92   NE1 -  CE2 -  CD2 ANGL. DEV. =  -6.3 DEGREES          
REMARK 500    ARG D 103   NE  -  CZ  -  NH2 ANGL. DEV. =  -3.1 DEGREES          
REMARK 500    TRP D 108   CG  -  CD1 -  NE1 ANGL. DEV. =  -6.6 DEGREES          
REMARK 500    TRP D 108   CD1 -  NE1 -  CE2 ANGL. DEV. =   8.0 DEGREES          
REMARK 500    TRP D 108   NE1 -  CE2 -  CZ2 ANGL. DEV. =   6.6 DEGREES          
REMARK 500    TRP D 120   CG  -  CD1 -  NE1 ANGL. DEV. =  -7.4 DEGREES          
REMARK 500    TRP D 120   CD1 -  NE1 -  CE2 ANGL. DEV. =   8.2 DEGREES          
REMARK 500    TRP D 120   NE1 -  CE2 -  CZ2 ANGL. DEV. =   8.7 DEGREES          
REMARK 500                                                                      
REMARK 500 REMARK: NULL                                                         
REMARK 500                                                                      
REMARK 500 GEOMETRY AND STEREOCHEMISTRY                                         
REMARK 500 SUBTOPIC: TORSION ANGLES                                             
REMARK 500                                                                      
REMARK 500 TORSION ANGLES OUTSIDE THE EXPECTED RAMACHANDRAN REGIONS:            
REMARK 500 (M=MODEL NUMBER; RES=RESIDUE NAME; C=CHAIN IDENTIFIER;               
REMARK 500 SSEQ=SEQUENCE NUMBER; I=INSERTION CODE).                             
REMARK 500                                                                      
REMARK 500 STANDARD TABLE:                                                      
REMARK 500 FORMAT:(10X,I3,1X,A3,1X,A1,I4,A1,4X,F7.2,3X,F7.2)                    
REMARK 500                                                                      
REMARK 500 EXPECTED VALUES: GJ KLEYWEGT AND TA JONES (1996). PHI/PSI-           
REMARK 500 CHOLOGY: RAMACHANDRAN REVISITED. STRUCTURE 4, 1395 - 1400            
REMARK 500                                                                      
REMARK 500  M RES CSSEQI        PSI       PHI                                   
REMARK 500    VAL B  47     -158.84     53.87                                   
REMARK 500    ASN B  49     -166.46     60.90                                   
REMARK 500    GLU B  51       42.43    -74.61                                   
REMARK 500    PRO B  64       73.19    -53.59                                   
REMARK 500    ALA B  65       65.35   -108.46                                   
REMARK 500    THR B  66       46.33    -79.72                                   
REMARK 500    GLU D  14      -80.04    -27.01                                   
REMARK 500    ALA D  15       48.76    -90.13                                   
REMARK 500    ALA D  46      147.97    -31.85                                   
REMARK 500    VAL D  47      -31.44     68.64                                   
REMARK 500    ASN D  49     -170.06     78.82                                   
REMARK 500    ALA D  50      -87.55    -93.48                                   
REMARK 500    ALA D  65       50.51   -146.18                                   
REMARK 500    ASP D  67       24.60    -68.54                                   
REMARK 500    ASN D  82        6.10    -69.42                                   
REMARK 500    HIS D  87       55.66     38.22                                   
REMARK 500    PRO M   4       -2.42    -51.19                                   
REMARK 500    PRO P   4       -8.45    -58.99                                   
REMARK 500    CYS P   1       61.80   -108.54                                   
REMARK 500                                                                      
REMARK 500 REMARK: NULL                                                         
REMARK 500                                                                      
REMARK 500 GEOMETRY AND STEREOCHEMISTRY                                         
REMARK 500 SUBTOPIC: NON-CIS, NON-TRANS                                         
REMARK 500                                                                      
REMARK 500 THE FOLLOWING PEPTIDE BONDS DEVIATE SIGNIFICANTLY FROM BOTH          
REMARK 500 CIS AND TRANS CONFORMATION.  CIS BONDS, IF ANY, ARE LISTED           
REMARK 500 ON CISPEP RECORDS.  TRANS IS DEFINED AS 180 +/- 30 AND               
REMARK 500 CIS IS DEFINED AS 0 +/- 30 DEGREES.                                  
REMARK 500                                 MODEL     OMEGA                      
REMARK 500 ALA B   63     PRO B   64                  140.19                    
REMARK 500 ALA D   63     PRO D   64                  144.51                    
REMARK 500                                                                      
REMARK 500 REMARK: NULL                                                         
REMARK 500                                                                      
REMARK 500 GEOMETRY AND STEREOCHEMISTRY                                         
REMARK 500 SUBTOPIC: PLANAR GROUPS                                              
REMARK 500                                                                      
REMARK 500 PLANAR GROUPS IN THE FOLLOWING RESIDUES HAVE A TOTAL                 
REMARK 500 RMS DISTANCE OF ALL ATOMS FROM THE BEST-FIT PLANE                    
REMARK 500 BY MORE THAN AN EXPECTED VALUE OF 6*RMSD, WITH AN                    
REMARK 500 RMSD 0.02 ANGSTROMS, OR AT LEAST ONE ATOM HAS                        
REMARK 500 AN RMSD GREATER THAN THIS VALUE                                      
REMARK 500 (M=MODEL NUMBER; RES=RESIDUE NAME; C=CHAIN IDENTIFIER;               
REMARK 500 SSEQ=SEQUENCE NUMBER; I=INSERTION CODE).                             
REMARK 500                                                                      
REMARK 500  M RES CSSEQI        RMS     TYPE                                    
REMARK 500    ARG B 103         0.10    SIDE_CHAIN                              
REMARK 500    ARG D  53         0.18    SIDE_CHAIN                              
REMARK 500    ARG D  84         0.14    SIDE_CHAIN                              
REMARK 500    ARG D 103         0.09    SIDE_CHAIN                              
REMARK 500                                                                      
REMARK 500 REMARK: NULL                                                         
REMARK 525                                                                      
REMARK 525 SOLVENT                                                              
REMARK 525                                                                      
REMARK 525 THE SOLVENT MOLECULES HAVE CHAIN IDENTIFIERS THAT                    
REMARK 525 INDICATE THE POLYMER CHAIN WITH WHICH THEY ARE MOST                  
REMARK 525 CLOSELY ASSOCIATED. THE REMARK LISTS ALL THE SOLVENT                 
REMARK 525 MOLECULES WHICH ARE MORE THAN 5A AWAY FROM THE                       
REMARK 525 NEAREST POLYMER CHAIN (M = MODEL NUMBER;                             
REMARK 525 RES=RESIDUE NAME; C=CHAIN IDENTIFIER; SSEQ=SEQUENCE                  
REMARK 525 NUMBER; I=INSERTION CODE):                                           
REMARK 525                                                                      
REMARK 525  M RES CSSEQI                                                        
REMARK 525    HOH B 521        DISTANCE = 11.62 ANGSTROMS                       
REMARK 525    HOH B1077        DISTANCE = 14.91 ANGSTROMS                       
REMARK 525    HOH B1209        DISTANCE =  5.97 ANGSTROMS                       
REMARK 525    HOH B1348        DISTANCE = 12.42 ANGSTROMS                       
REMARK 525    HOH B1363        DISTANCE = 21.92 ANGSTROMS                       
REMARK 525    HOH B1365        DISTANCE =  5.91 ANGSTROMS                       
REMARK 525    HOH B1418        DISTANCE =  9.80 ANGSTROMS                       
REMARK 525    HOH D 508        DISTANCE = 18.57 ANGSTROMS                       
REMARK 525    HOH D 529        DISTANCE =  8.49 ANGSTROMS                       
REMARK 525    HOH D 961        DISTANCE =  8.65 ANGSTROMS                       
REMARK 525    HOH D 968        DISTANCE = 16.03 ANGSTROMS                       
REMARK 525    HOH D 972        DISTANCE =  7.13 ANGSTROMS                       
REMARK 525    HOH D1025        DISTANCE = 15.77 ANGSTROMS                       
REMARK 525    HOH D1068        DISTANCE = 17.04 ANGSTROMS                       
REMARK 525    HOH D1146        DISTANCE =  7.84 ANGSTROMS                       
REMARK 525    HOH D1151        DISTANCE = 10.48 ANGSTROMS                       
REMARK 525    HOH D1154        DISTANCE = 13.21 ANGSTROMS                       
REMARK 525    HOH D1211        DISTANCE =  6.18 ANGSTROMS                       
REMARK 525    HOH D1230        DISTANCE =  6.41 ANGSTROMS                       
REMARK 525    HOH D1238        DISTANCE = 16.58 ANGSTROMS                       
REMARK 525    HOH D1262        DISTANCE =  9.96 ANGSTROMS                       
REMARK 525    HOH D1314        DISTANCE = 10.56 ANGSTROMS                       
REMARK 525    HOH D1324        DISTANCE = 12.91 ANGSTROMS                       
REMARK 525    HOH D1399        DISTANCE =  5.43 ANGSTROMS                       
REMARK 525    HOH D1404        DISTANCE =  8.71 ANGSTROMS                       
REMARK 525    HOH D1408        DISTANCE = 20.88 ANGSTROMS                       
REMARK 525    HOH D1414        DISTANCE = 14.64 ANGSTROMS                       
REMARK 525    HOH D1421        DISTANCE = 13.75 ANGSTROMS                       
REMARK 525    HOH D1430        DISTANCE =  6.32 ANGSTROMS                       
REMARK 525    HOH P1180        DISTANCE = 14.55 ANGSTROMS                       
REMARK 525    HOH P1193        DISTANCE =  6.15 ANGSTROMS                       
REMARK 525    HOH P1253        DISTANCE =  8.11 ANGSTROMS                       
REMARK 610                                                                      
REMARK 610 MISSING HETEROATOM                                                   
REMARK 610 THE FOLLOWING RESIDUES HAVE MISSING ATOMS (M=MODEL NUMBER;           
REMARK 610 RES=RESIDUE NAME; C=CHAIN IDENTIFIER; SSEQ=SEQUENCE NUMBER;          
REMARK 610 I=INSERTION CODE):                                                   
REMARK 610   M RES C SSEQI                                                      
REMARK 610     LEA M    2                                                       
REMARK 610     LEA P    2                                                       
REMARK 800                                                                      
REMARK 800 SITE                                                                 
REMARK 800 SITE_IDENTIFIER: AC1                                                 
REMARK 800 EVIDENCE_CODE: SOFTWARE                                              
REMARK 800 SITE_DESCRIPTION: BINDING SITE FOR RESIDUE LEA M 2                   
REMARK 800                                                                      
REMARK 800 SITE_IDENTIFIER: AC2                                                 
REMARK 800 EVIDENCE_CODE: SOFTWARE                                              
REMARK 800 SITE_DESCRIPTION: BINDING SITE FOR RESIDUE LEA P 2                   
DBREF  1VWL B   13   135  UNP    P22629   SAV_STRAV       37    159             
DBREF  1VWL D   13   135  UNP    P22629   SAV_STRAV       37    159             
DBREF  1VWL M    3    10  PDB    1VWL     1VWL             3     10             
DBREF  1VWL P    3    10  PDB    1VWL     1VWL             3     10             
SEQRES   1 B  123  ALA GLU ALA GLY ILE THR GLY THR TRP TYR ASN GLN LEU          
SEQRES   2 B  123  GLY SER THR PHE ILE VAL THR ALA GLY ALA ASP GLY ALA          
SEQRES   3 B  123  LEU THR GLY THR TYR GLU SER ALA VAL GLY ASN ALA GLU          
SEQRES   4 B  123  SER ARG TYR VAL LEU THR GLY ARG TYR ASP SER ALA PRO          
SEQRES   5 B  123  ALA THR ASP GLY SER GLY THR ALA LEU GLY TRP THR VAL          
SEQRES   6 B  123  ALA TRP LYS ASN ASN TYR ARG ASN ALA HIS SER ALA THR          
SEQRES   7 B  123  THR TRP SER GLY GLN TYR VAL GLY GLY ALA GLU ALA ARG          
SEQRES   8 B  123  ILE ASN THR GLN TRP LEU LEU THR SER GLY THR THR GLU          
SEQRES   9 B  123  ALA ASN ALA TRP LYS SER THR LEU VAL GLY HIS ASP THR          
SEQRES  10 B  123  PHE THR LYS VAL LYS PRO                                      
SEQRES   1 D  123  ALA GLU ALA GLY ILE THR GLY THR TRP TYR ASN GLN LEU          
SEQRES   2 D  123  GLY SER THR PHE ILE VAL THR ALA GLY ALA ASP GLY ALA          
SEQRES   3 D  123  LEU THR GLY THR TYR GLU SER ALA VAL GLY ASN ALA GLU          
SEQRES   4 D  123  SER ARG TYR VAL LEU THR GLY ARG TYR ASP SER ALA PRO          
SEQRES   5 D  123  ALA THR ASP GLY SER GLY THR ALA LEU GLY TRP THR VAL          
SEQRES   6 D  123  ALA TRP LYS ASN ASN TYR ARG ASN ALA HIS SER ALA THR          
SEQRES   7 D  123  THR TRP SER GLY GLN TYR VAL GLY GLY ALA GLU ALA ARG          
SEQRES   8 D  123  ILE ASN THR GLN TRP LEU LEU THR SER GLY THR THR GLU          
SEQRES   9 D  123  ALA ASN ALA TRP LYS SER THR LEU VAL GLY HIS ASP THR          
SEQRES  10 D  123  PHE THR LYS VAL LYS PRO                                      
SEQRES   1 M    9  HIS PRO GLN GLY PRO PRO CYS LYS NH2                          
SEQRES   1 P    9  HIS PRO GLN GLY PRO PRO CYS LYS NH2                          
HET    NH2  M  10       3                                                       
HET    NH2  P  10       3                                                       
HET    LEA  M   2      14                                                       
HET    LEA  P   2      14                                                       
HETNAM     NH2 AMINO GROUP                                                      
HETNAM     LEA LEVULINIC ACID                                                   
FORMUL   3  NH2    2(H2 N)                                                      
FORMUL   5  LEA    2(C5 H10 O2)                                                 
FORMUL   7  HOH   *185(H2 O)                                                    
LINK         C2  LEA M   2                 N   HIS M   3     1555   1555  1.31  
LINK         C6  LEA M   2                 SG  CYS M   1     1555   1555  1.82  
LINK         N   NH2 M  10                 C   LYS M   9     1555   1555  1.30  
LINK         C2  LEA P   2                 N   HIS P   3     1555   1555  1.31  
LINK         C6  LEA P   2                 SG  CYS P   1     1555   1555  1.81  
LINK         N   NH2 P  10                 C   LYS P   9     1555   1555  1.29  
SITE     1 AC1  4 CYS M   1  HIS M   3  PRO M   4  HOH M1028                    
SITE     1 AC2  3 CYS P   1  HIS P   3  PRO P   4                               
CRYST1   94.810  105.420   47.910  90.00  90.00  90.00 I 2 2 2      16          
ORIGX1      1.000000  0.000000  0.000000        0.00000                         
ORIGX2      0.000000  1.000000  0.000000        0.00000                         
ORIGX3      0.000000  0.000000  1.000000        0.00000                         
SCALE1      0.010547  0.000000  0.000000        0.00000                         
SCALE2      0.000000  0.009486  0.000000        0.00000                         
SCALE3      0.000000  0.000000  0.020872        0.00000                         
MTRIX1   1 -0.999890 -0.014860  0.002413       51.68200    1                    
MTRIX2   1 -0.009240  0.731886  0.681364        0.27840    1                    
MTRIX3   1 -0.011890  0.681265 -0.731940        0.48840    1                    
ATOM      1  N   ARG B  84      29.295  25.348 -11.144  1.00 21.93           N
ATOM      2  CA  ARG B  84      28.652  24.109 -11.665  1.00 25.85           C
ATOM      3  C   ARG B  84      27.567  23.558 -10.748  1.00 21.50           C
ATOM      4  O   ARG B  84      27.530  23.871  -9.571  1.00 22.21           O
ATOM      5  CB  ARG B  84      29.716  22.960 -11.820  1.00 29.85           C
ATOM      6  CG  ARG B  84      31.128  23.440 -12.245  1.00 34.92           C
ATOM      7  CD  ARG B  84      31.169  23.868 -13.737  1.00 40.00           C
ATOM      8  NE  ARG B  84      31.064  22.638 -14.588  0.06 40.78           N
ATOM      9  CZ  ARG B  84      31.969  22.318 -15.485  0.06 42.86           C
ATOM     10  NH1 ARG B  84      32.904  23.160 -15.845  0.06 43.14           N
ATOM     11  NH2 ARG B  84      31.903  21.128 -16.016  0.06 44.35           N
ATOM     12  H   ARG B  84      29.492  25.417 -10.187  1.00 22.78           H
ATOM     13  HA  ARG B  84      28.203  24.321 -12.628  1.00 25.39           H
ATOM     14  HB2 ARG B  84      29.817  22.470 -10.863  1.00 30.77           H
ATOM     15  HB3 ARG B  84      29.348  22.220 -12.519  1.00 29.88           H
ATOM     16  HG2 ARG B  84      31.458  24.267 -11.633  1.00 35.52           H
ATOM     17  HG3 ARG B  84      31.837  22.636 -12.098  1.00 35.12           H
ATOM     18  HD2 ARG B  84      30.361  24.536 -14.003  1.00 39.32           H
ATOM     19  HD3 ARG B  84      32.103  24.380 -13.921  1.00 39.45           H
ATOM     20  HE  ARG B  84      30.292  22.047 -14.469  0.06 40.32           H
ATOM     21 HH11 ARG B  84      32.955  24.071 -15.438  0.06 43.84           H
ATOM     22 HH12 ARG B  84      33.577  22.889 -16.533  0.06 42.56           H
ATOM     23 HH21 ARG B  84      31.184  20.493 -15.732  0.06 44.40           H
ATOM     24 HH22 ARG B  84      32.572  20.851 -16.705  0.06 46.05           H
TER      25      ARG B  84
ATOM     26  N   HIS M   3      32.865  14.182 -13.215  1.00 50.76           N
ATOM     27  CA  HIS M   3      32.115  14.418 -11.952  1.00 41.98           C
ATOM     28  C   HIS M   3      33.213  14.869 -11.002  1.00 42.06           C
ATOM     29  O   HIS M   3      34.213  14.164 -10.921  1.00 32.70           O
ATOM     30  CB  HIS M   3      31.432  13.108 -11.381  1.00 37.58           C
ATOM     31  CG  HIS M   3      30.527  13.552 -10.198  1.00 31.90           C
ATOM     32  ND1 HIS M   3      31.030  13.856  -9.007  1.00 28.67           N
ATOM     33  CD2 HIS M   3      29.137  13.733 -10.215  1.00 25.80           C
ATOM     34  CE1 HIS M   3      29.978  14.220  -8.315  1.00 30.75           C
ATOM     35  NE2 HIS M   3      28.872  14.148  -9.009  1.00 27.94           N
ATOM     36  H   HIS M   3      33.206  13.283 -13.426  1.00 52.42           H
ATOM     37  HA  HIS M   3      31.390  15.194 -12.123  1.00 42.52           H
ATOM     38  HB2 HIS M   3      30.821  12.627 -12.128  1.00 36.99           H
ATOM     39  HB3 HIS M   3      32.183  12.419 -11.022  1.00 37.28           H
ATOM     40  HD2 HIS M   3      28.441  13.565 -11.028  1.00 23.39           H
ATOM     41  HE1 HIS M   3      30.019  14.544  -7.280  1.00 30.01           H
ATOM     42  HE2 HIS M   3      27.970  14.384  -8.656  1.00 29.58           H
ATOM     43  N   PRO M   4      33.015  16.000 -10.328  1.00 45.19           N
ATOM     44  CA  PRO M   4      33.945  16.528  -9.271  1.00 46.68           C
ATOM     45  C   PRO M   4      34.351  15.543  -8.142  1.00 44.90           C
ATOM     46  O   PRO M   4      35.128  15.890  -7.266  1.00 42.24           O
ATOM     47  CB  PRO M   4      33.236  17.798  -8.712  1.00 45.90           C
ATOM     48  CG  PRO M   4      31.749  17.595  -9.092  1.00 48.18           C
ATOM     49  CD  PRO M   4      31.846  16.952 -10.488  1.00 47.98           C
ATOM     50  HA  PRO M   4      34.856  16.836  -9.767  1.00 46.94           H
ATOM     51  HB2 PRO M   4      33.351  17.857  -7.638  1.00 46.26           H
ATOM     52  HB3 PRO M   4      33.656  18.678  -9.151  1.00 46.40           H
ATOM     53  HG2 PRO M   4      31.228  16.953  -8.390  1.00 48.41           H
ATOM     54  HG3 PRO M   4      31.239  18.544  -9.144  1.00 48.39           H
ATOM     55  HD2 PRO M   4      30.919  16.433 -10.686  1.00 47.28           H
ATOM     56  HD3 PRO M   4      32.051  17.684 -11.260  1.00 46.58           H
TER      57      PRO M   4
ATOM     58  N   GLY M   6      35.365  12.431  -8.960  1.00 48.90           N
ATOM     59  CA  GLY M   6      36.324  11.515  -9.601  1.00 46.88           C
ATOM     60  C   GLY M   6      37.595  12.270  -9.919  1.00 48.90           C
ATOM     61  O   GLY M   6      37.667  13.483  -9.727  1.00 42.51           O
ATOM     62  H   GLY M   6      34.844  13.039  -9.521  1.00 48.19           H
ATOM     63  HA2 GLY M   6      36.538  10.682  -8.945  1.00 48.36           H
ATOM     64  HA3 GLY M   6      35.885  11.152 -10.518  1.00 48.64           H
ATOM     65  N   PRO M   7      38.560  11.494 -10.399  1.00 54.98           N
ATOM     66  CA  PRO M   7      39.921  12.008 -10.711  1.00 58.31           C
ATOM     67  C   PRO M   7      39.840  13.096 -11.816  1.00 61.08           C
ATOM     68  O   PRO M   7      38.776  13.392 -12.336  1.00 60.93           O
ATOM     69  CB  PRO M   7      40.750  10.711 -11.117  1.00 55.82           C
ATOM     70  CG  PRO M   7      39.679   9.711 -11.651  1.00 53.77           C
ATOM     71  CD  PRO M   7      38.448  10.011 -10.719  1.00 55.68           C
ATOM     72  HA  PRO M   7      40.318  12.458  -9.813  1.00 58.02           H
ATOM     73  HB2 PRO M   7      41.433  10.960 -11.917  1.00 56.44           H
ATOM     74  HB3 PRO M   7      41.305  10.322 -10.275  1.00 56.06           H
ATOM     75  HG2 PRO M   7      39.443   9.912 -12.689  1.00 54.25           H
ATOM     76  HG3 PRO M   7      40.007   8.687 -11.552  1.00 53.50           H
ATOM     77  HD2 PRO M   7      37.525   9.825 -11.252  1.00 54.96           H
ATOM     78  HD3 PRO M   7      38.458   9.435  -9.806  1.00 54.88           H
ATOM     79  N   PRO M   8      40.983  13.649 -12.144  1.00 66.12           N
ATOM     80  CA  PRO M   8      41.097  14.553 -13.313  1.00 69.55           C
ATOM     81  C   PRO M   8      40.677  13.721 -14.538  1.00 73.46           C
ATOM     82  O   PRO M   8      40.574  12.509 -14.470  1.00 77.09           O
ATOM     83  CB  PRO M   8      42.574  14.983 -13.318  1.00 69.31           C
ATOM     84  CG  PRO M   8      43.003  14.781 -11.815  1.00 68.73           C
ATOM     85  CD  PRO M   8      42.290  13.478 -11.437  1.00 66.80           C
ATOM     86  HA  PRO M   8      40.414  15.381 -13.179  1.00 68.62           H
ATOM     87  HB2 PRO M   8      43.158  14.354 -13.985  1.00 69.50           H
ATOM     88  HB3 PRO M   8      42.678  16.015 -13.620  1.00 69.69           H
ATOM     89  HG2 PRO M   8      44.077  14.670 -11.725  1.00 67.21           H
ATOM     90  HG3 PRO M   8      42.660  15.588 -11.186  1.00 66.67           H
ATOM     91  HD2 PRO M   8      42.806  12.617 -11.834  1.00 66.53           H
ATOM     92  HD3 PRO M   8      42.154  13.374 -10.374  1.00 67.06           H
ATOM     93  N   CYS M   1      40.463  14.376 -15.636  1.00 77.11           N
ATOM     94  CA  CYS M   1      40.048  13.608 -16.847  1.00 79.20           C
ATOM     95  C   CYS M   1      41.294  12.980 -17.495  1.00 77.54           C
ATOM     96  O   CYS M   1      42.343  12.903 -16.882  1.00 79.05           O
ATOM     97  CB  CYS M   1      39.354  14.589 -17.793  1.00 81.42           C
ATOM     98  SG  CYS M   1      38.080  15.606 -17.000  1.00 83.61           S
ATOM     99  H   CYS M   1      40.580  15.344 -15.663  1.00 76.91           H
ATOM    100  HA  CYS M   1      39.372  12.820 -16.542  1.00 78.99           H
ATOM    101  HB2 CYS M   1      40.108  15.248 -18.208  1.00 82.25           H
ATOM    102  HB3 CYS M   1      38.915  14.051 -18.621  1.00 82.48           H
ATOM    103  N   LYS M   9      41.106  12.554 -18.716  0.00 75.11           N
ATOM    104  CA  LYS M   9      42.202  11.920 -19.499  0.00 72.87           C
ATOM    105  C   LYS M   9      43.327  12.943 -19.629  0.00 73.47           C
ATOM    106  O   LYS M   9      43.104  14.135 -19.615  0.00 75.02           O
ATOM    107  CB  LYS M   9      41.661  11.536 -20.899  0.00 72.12           C
ATOM    108  CG  LYS M   9      42.783  10.991 -21.813  0.00 72.21           C
ATOM    109  CD  LYS M   9      42.210  10.719 -23.229  0.00 72.92           C
ATOM    110  CE  LYS M   9      43.365  10.368 -24.186  0.00 73.52           C
ATOM    111  NZ  LYS M   9      42.833  10.108 -25.554  0.00 73.67           N
ATOM    112  H   LYS M   9      40.226  12.661 -19.117  0.00 74.16           H
ATOM    113  HA  LYS M   9      42.555  11.062 -18.942  0.00 72.95           H
ATOM    114  HB2 LYS M   9      40.874  10.803 -20.802  0.00 69.88           H
ATOM    115  HB3 LYS M   9      41.251  12.429 -21.351  0.00 70.84           H
ATOM    116  HG2 LYS M   9      43.568  11.732 -21.882  0.00 71.96           H
ATOM    117  HG3 LYS M   9      43.193  10.087 -21.388  0.00 72.03           H
ATOM    118  HD2 LYS M   9      41.501   9.904 -23.202  0.00 73.14           H
ATOM    119  HD3 LYS M   9      41.699  11.598 -23.599  0.00 73.92           H
ATOM    120  HE2 LYS M   9      44.063  11.192 -24.246  0.00 74.28           H
ATOM    121  HE3 LYS M   9      43.891   9.486 -23.850  0.00 74.01           H
ATOM    122  HZ1 LYS M   9      41.798  10.214 -25.552  0.00 73.49           H
ATOM    123  HZ2 LYS M   9      43.249  10.787 -26.222  0.00 73.34           H
ATOM    124  HZ3 LYS M   9      43.082   9.141 -25.843  0.00 73.22           H
TER     125      LYS M   9
HETATM  140  O   HOH M 594      29.731  19.419 -12.918  1.00 67.97           O
HETATM  141  H1  HOH M 594      29.580  18.471 -13.121  1.00 66.78           H
HETATM  142  H2  HOH M 594      30.441  19.600 -13.537  1.00 67.47           H
HETATM  143  O   HOH M1028      30.043  16.895 -13.746  1.00 43.06           O
HETATM  144  H1  HOH M1028      29.710  16.452 -14.536  1.00 42.45           H
HETATM  145  H2  HOH M1028      31.013  16.762 -13.809  1.00 41.92           H
HETATM  146  O   HOH M1140      35.595  12.552 -12.669  1.00 45.91           O
HETATM  147  H1  HOH M1140      35.512  13.208 -11.956  1.00 45.37           H
HETATM  148  H2  HOH M1140      36.512  12.698 -12.954  1.00 45.58           H
CONECT   26  126   27   36
CONECT   98  130   97
CONECT  126  127  131   26
CONECT  127  126  128  132  133
CONECT  128  127  129  134  135
CONECT  129  128  130  136  137
CONECT  130  129  138  139   98
CONECT  132  127
CONECT  133  127
CONECT  134  128
CONECT  135  128
CONECT  136  129
CONECT  137  129
CONECT  138  130
CONECT  139  130
CONECT  131  126
CONECT  141  140
CONECT  142  140
CONECT  140  141  142
CONECT  144  143
CONECT  145  143
CONECT  143  144  145
CONECT  147  146
CONECT  148  146
CONECT  146  147  148
END
