# Supplementary material for: Scaffold repositioning of spiro-acridine derivatives as fungi chitinase inhibitor by target fishing and in vitro studies
Source: Sci Rep. 2023 May 5;13:7320. doi: 10.1038/s41598-023-33279-9 (PMC10163251; doi:10.1038/s41598-023-33279-9)
Supplement: Supplementary file 2 — Supplementary Information 2. [file 41598_2023_33279_MOESM2_ESM.zip › PDBQT_TARGETS_ALL/1wv7_FUC.pdb]

HEADER    HYDROLASE/BLOOD CLOTTING                11-DEC-04   1WV7              
TITLE     HUMAN FACTOR VIIA-TISSUE FACTOR COMPLEXED WITH                        
TITLE    2 ETHYLSULFONAMIDE-D-5-PROPOXY-TRP-GLN-P-AMINOBENZAMIDINE              
COMPND    MOL_ID: 1;                                                            
COMPND   2 MOLECULE: COAGULATION FACTOR VII;                                    
COMPND   3 CHAIN: L;                                                            
COMPND   4 FRAGMENT: FACTOR VII LIGHT CHAIN;                                    
COMPND   5 SYNONYM: SERUM PROTHROMBIN CONVERSION ACCELERATOR, SPCA,             
COMPND   6 PROCONVERTIN, EPTACOG ALFA;                                          
COMPND   7 EC: 3.4.21.21;                                                       
COMPND   8 ENGINEERED: YES;                                                     
COMPND   9 MOL_ID: 2;                                                           
COMPND  10 MOLECULE: COAGULATION FACTOR VII;                                    
COMPND  11 CHAIN: H;                                                            
COMPND  12 FRAGMENT: FACTOR VII HEAVY CHAIN;                                    
COMPND  13 SYNONYM: SERUM PROTHROMBIN CONVERSION ACCELERATOR, SPCA,             
COMPND  14 PROCONVERTIN, EPTACOG ALFA;                                          
COMPND  15 EC: 3.4.21.21;                                                       
COMPND  16 ENGINEERED: YES;                                                     
COMPND  17 MOL_ID: 3;                                                           
COMPND  18 MOLECULE: TISSUE FACTOR;                                             
COMPND  19 CHAIN: T;                                                            
COMPND  20 FRAGMENT: RESIDUES 1-218;                                            
COMPND  21 SYNONYM: TF, COAGULATION FACTOR III, THROMBOPLASTIN, CD142           
COMPND  22 ANTIGEN;                                                             
COMPND  23 ENGINEERED: YES                                                      
SOURCE    MOL_ID: 1;                                                            
SOURCE   2 ORGANISM_SCIENTIFIC: HOMO SAPIENS;                                   
SOURCE   3 ORGANISM_COMMON: HUMAN;                                              
SOURCE   4 ORGANISM_TAXID: 9606;                                                
SOURCE   5 EXPRESSION_SYSTEM: HOMO SAPIENS;                                     
SOURCE   6 EXPRESSION_SYSTEM_COMMON: HUMAN;                                     
SOURCE   7 EXPRESSION_SYSTEM_TAXID: 9606;                                       
SOURCE   8 EXPRESSION_SYSTEM_CELL: CHO;                                         
SOURCE   9 MOL_ID: 2;                                                           
SOURCE  10 ORGANISM_SCIENTIFIC: HOMO SAPIENS;                                   
SOURCE  11 ORGANISM_COMMON: HUMAN;                                              
SOURCE  12 ORGANISM_TAXID: 9606;                                                
SOURCE  13 EXPRESSION_SYSTEM: HOMO SAPIENS;                                     
SOURCE  14 EXPRESSION_SYSTEM_COMMON: HUMAN;                                     
SOURCE  15 EXPRESSION_SYSTEM_TAXID: 9606;                                       
SOURCE  16 EXPRESSION_SYSTEM_CELL: CHO;                                         
SOURCE  17 MOL_ID: 3;                                                           
SOURCE  18 ORGANISM_SCIENTIFIC: HOMO SAPIENS;                                   
SOURCE  19 ORGANISM_COMMON: HUMAN;                                              
SOURCE  20 ORGANISM_TAXID: 9606;                                                
SOURCE  21 EXPRESSION_SYSTEM: ESCHERICHIA COLI;                                 
SOURCE  22 EXPRESSION_SYSTEM_TAXID: 562;                                        
SOURCE  23 EXPRESSION_SYSTEM_STRAIN: JM-109;                                    
SOURCE  24 EXPRESSION_SYSTEM_VECTOR_TYPE: PLASMID;                              
SOURCE  25 EXPRESSION_SYSTEM_PLASMID: PKK223-3                                  
KEYWDS    SERINE PROTEASE, HYDROLASE/BLOOD CLOTTING COMPLEX                     
EXPDTA    X-RAY DIFFRACTION                                                     
AUTHOR    S.KADONO,A.SAKAMOTO,Y.KIKUCHI,M.OH-EDA,N.YABUTA,                      
AUTHOR   2 K.YOSHIHASHI,T.KITAZAWA,T.SUZUKI,T.KOGA,K.HATTORI,                   
AUTHOR   3 T.SHIRAISHI,M.HARAMURA,H.KODAMA,Y.ONO,T.ESAKI,H.SATO,                
AUTHOR   4 Y.WATANABE,S.ITOH,M.OHTA,T.KOZONO                                    
REVDAT   3   24-FEB-09 1WV7    1       VERSN                                    
REVDAT   2   24-JAN-06 1WV7    1       JRNL                                     
REVDAT   1   11-DEC-05 1WV7    0                                                
JRNL        AUTH   S.KADONO,A.SAKAMOTO,Y.KIKUCHI,M.OH-EDA,N.YABUTA,             
JRNL        AUTH 2 K.YOSHIHASHI,T.KITAZAWA,T.SUZUKI,T.KOGA,K.HATTORI,           
JRNL        AUTH 3 T.SHIRAISHI,M.HARAMURA,H.KODAMA,Y.ONO,T.ESAKI,               
JRNL        AUTH 4 H.SATO,Y.WATANABE,S.ITOH,M.OHTA,T.KOZONO                     
JRNL        TITL   STRUCTURE-BASED DESIGN OF P3 MOIETIES IN THE                 
JRNL        TITL 2 PEPTIDE MIMETIC FACTOR VIIA INHIBITOR                        
JRNL        REF    BIOCHEM.BIOPHYS.RES.COMMUN.   V. 327   589 2005              
JRNL        REFN                   ISSN 0006-291X                               
JRNL        PMID   15629154                                                     
JRNL        DOI    10.1016/J.BBRC.2004.12.042                                   
REMARK   1                                                                      
REMARK   2                                                                      
REMARK   2 RESOLUTION.    2.70 ANGSTROMS.                                       
REMARK   3                                                                      
REMARK   3 REFINEMENT.                                                          
REMARK   3   PROGRAM     : CNX 2002                                             
REMARK   3   AUTHORS     : BRUNGER,ADAMS,CLORE,DELANO,GROS,GROSSE-              
REMARK   3               : KUNSTLEVE,JIANG,KUSZEWSKI,NILGES,PANNU,              
REMARK   3               : READ,RICE,SIMONSON,WARREN,ACCELRYS                   
REMARK   3               : SOFTWARE INC.(BADGER,BERARD,KUMAR,SZALMA,            
REMARK   3               : YIP,DZAKULA)                                         
REMARK   3                                                                      
REMARK   3  DATA USED IN REFINEMENT.                                            
REMARK   3   RESOLUTION RANGE HIGH (ANGSTROMS) : 2.70                           
REMARK   3   RESOLUTION RANGE LOW  (ANGSTROMS) : 19.98                          
REMARK   3   DATA CUTOFF            (SIGMA(F)) : 0.000                          
REMARK   3   DATA CUTOFF HIGH         (ABS(F)) : 1772246.550                    
REMARK   3   DATA CUTOFF LOW          (ABS(F)) : 0.0000                         
REMARK   3   COMPLETENESS (WORKING+TEST)   (%) : 88.3                           
REMARK   3   NUMBER OF REFLECTIONS             : 18145                          
REMARK   3                                                                      
REMARK   3  FIT TO DATA USED IN REFINEMENT.                                     
REMARK   3   CROSS-VALIDATION METHOD          : THROUGHOUT                      
REMARK   3   FREE R VALUE TEST SET SELECTION  : RANDOM                          
REMARK   3   R VALUE     (WORKING + TEST SET) : NULL                            
REMARK   3   R VALUE            (WORKING SET) : 0.226                           
REMARK   3   FREE R VALUE                     : 0.273                           
REMARK   3   FREE R VALUE TEST SET SIZE   (%) : 6.800                           
REMARK   3   FREE R VALUE TEST SET COUNT      : 1237                            
REMARK   3   ESTIMATED ERROR OF FREE R VALUE  : 0.008                           
REMARK   3                                                                      
REMARK   3  FIT/AGREEMENT OF MODEL WITH ALL DATA.                               
REMARK   3   R VALUE     (WORKING + TEST SET, NO CUTOFF) : NULL                 
REMARK   3   R VALUE            (WORKING SET, NO CUTOFF) : NULL                 
REMARK   3   FREE R VALUE                    (NO CUTOFF) : NULL                 
REMARK   3   FREE R VALUE TEST SET SIZE   (%, NO CUTOFF) : NULL                 
REMARK   3   FREE R VALUE TEST SET COUNT     (NO CUTOFF) : NULL                 
REMARK   3   ESTIMATED ERROR OF FREE R VALUE (NO CUTOFF) : NULL                 
REMARK   3   TOTAL NUMBER OF REFLECTIONS     (NO CUTOFF) : NULL                 
REMARK   3                                                                      
REMARK   3  FIT IN THE HIGHEST RESOLUTION BIN.                                  
REMARK   3   TOTAL NUMBER OF BINS USED           : 10                           
REMARK   3   BIN RESOLUTION RANGE HIGH       (A) : 2.70                         
REMARK   3   BIN RESOLUTION RANGE LOW        (A) : 2.80                         
REMARK   3   BIN COMPLETENESS (WORKING+TEST) (%) : 98.80                        
REMARK   3   REFLECTIONS IN BIN    (WORKING SET) : 1883                         
REMARK   3   BIN R VALUE           (WORKING SET) : 0.2120                       
REMARK   3   BIN FREE R VALUE                    : 0.2850                       
REMARK   3   BIN FREE R VALUE TEST SET SIZE  (%) : 6.80                         
REMARK   3   BIN FREE R VALUE TEST SET COUNT     : 137                          
REMARK   3   ESTIMATED ERROR OF BIN FREE R VALUE : 0.024                        
REMARK   3                                                                      
REMARK   3  NUMBER OF NON-HYDROGEN ATOMS USED IN REFINEMENT.                    
REMARK   3   PROTEIN ATOMS            : 4665                                    
REMARK   3   NUCLEIC ACID ATOMS       : 0                                       
REMARK   3   HETEROGEN ATOMS          : 73                                      
REMARK   3   SOLVENT ATOMS            : 289                                     
REMARK   3                                                                      
REMARK   3  B VALUES.                                                           
REMARK   3   FROM WILSON PLOT           (A**2) : 32.30                          
REMARK   3   MEAN B VALUE      (OVERALL, A**2) : 21.40                          
REMARK   3   OVERALL ANISOTROPIC B VALUE.                                       
REMARK   3    B11 (A**2) : 4.77000                                              
REMARK   3    B22 (A**2) : 1.80000                                              
REMARK   3    B33 (A**2) : -6.57000                                             
REMARK   3    B12 (A**2) : 0.00000                                              
REMARK   3    B13 (A**2) : 0.00000                                              
REMARK   3    B23 (A**2) : 0.00000                                              
REMARK   3                                                                      
REMARK   3  ESTIMATED COORDINATE ERROR.                                         
REMARK   3   ESD FROM LUZZATI PLOT        (A) : 0.28                            
REMARK   3   ESD FROM SIGMAA              (A) : 0.08                            
REMARK   3   LOW RESOLUTION CUTOFF        (A) : 5.00                            
REMARK   3                                                                      
REMARK   3  CROSS-VALIDATED ESTIMATED COORDINATE ERROR.                         
REMARK   3   ESD FROM C-V LUZZATI PLOT    (A) : 0.37                            
REMARK   3   ESD FROM C-V SIGMAA          (A) : 0.30                            
REMARK   3                                                                      
REMARK   3  RMS DEVIATIONS FROM IDEAL VALUES.                                   
REMARK   3   BOND LENGTHS                 (A) : 0.007                           
REMARK   3   BOND ANGLES            (DEGREES) : 1.40                            
REMARK   3   DIHEDRAL ANGLES        (DEGREES) : 24.20                           
REMARK   3   IMPROPER ANGLES        (DEGREES) : 0.86                            
REMARK   3                                                                      
REMARK   3  ISOTROPIC THERMAL MODEL : RESTRAINED                                
REMARK   3                                                                      
REMARK   3  ISOTROPIC THERMAL FACTOR RESTRAINTS.    RMS    SIGMA                
REMARK   3   MAIN-CHAIN BOND              (A**2) : 1.320 ; 1.500                
REMARK   3   MAIN-CHAIN ANGLE             (A**2) : 2.230 ; 2.000                
REMARK   3   SIDE-CHAIN BOND              (A**2) : 1.810 ; 2.000                
REMARK   3   SIDE-CHAIN ANGLE             (A**2) : 2.650 ; 2.500                
REMARK   3                                                                      
REMARK   3  BULK SOLVENT MODELING.                                              
REMARK   3   METHOD USED : BABINET                                              
REMARK   3   KSOL        : NULL                                                 
REMARK   3   BSOL        : 280.00                                               
REMARK   3                                                                      
REMARK   3  NCS MODEL : NULL                                                    
REMARK   3                                                                      
REMARK   3  PARAMETER FILE  1  : PROTEIN_REP.PARAM                              
REMARK   3  PARAMETER FILE  2  : PARAHCSDX.CGU.PARAM                            
REMARK   3  PARAMETER FILE  3  : WATER_REP.PARAM                                
REMARK   3  PARAMETER FILE  4  : ION.PARAM                                      
REMARK   3  PARAMETER FILE  5  : 217.X.PARAM                                    
REMARK   3  TOPOLOGY FILE  1   : PROTEIN.TOP                                    
REMARK   3  TOPOLOGY FILE  2   : NULL                                           
REMARK   3  TOPOLOGY FILE  3   : NULL                                           
REMARK   3  TOPOLOGY FILE  4   : NULL                                           
REMARK   3  TOPOLOGY FILE  5   : NULL                                           
REMARK   3                                                                      
REMARK   3  OTHER REFINEMENT REMARKS: BULK SOLVENT MODEL USED                   
REMARK   4                                                                      
REMARK   4 1WV7 COMPLIES WITH FORMAT V. 3.15, 01-DEC-08                         
REMARK 100                                                                      
REMARK 100 THIS ENTRY HAS BEEN PROCESSED BY PDBJ ON 20-DEC-04.                  
REMARK 100 THE RCSB ID CODE IS RCSB024039.                                      
REMARK 200                                                                      
REMARK 200 EXPERIMENTAL DETAILS                                                 
REMARK 200  EXPERIMENT TYPE                : X-RAY DIFFRACTION                  
REMARK 200  DATE OF DATA COLLECTION        : 29-SEP-00                          
REMARK 200  TEMPERATURE           (KELVIN) : 100                                
REMARK 200  PH                             : 5                                  
REMARK 200  NUMBER OF CRYSTALS USED        : 1                                  
REMARK 200                                                                      
REMARK 200  SYNCHROTRON              (Y/N) : N                                  
REMARK 200  RADIATION SOURCE               : ROTATING ANODE                     
REMARK 200  BEAMLINE                       : NULL                               
REMARK 200  X-RAY GENERATOR MODEL          : RIGAKU                             
REMARK 200  MONOCHROMATIC OR LAUE    (M/L) : M                                  
REMARK 200  WAVELENGTH OR RANGE        (A) : 1.5418                             
REMARK 200  MONOCHROMATOR                  : NULL                               
REMARK 200  OPTICS                         : NULL                               
REMARK 200                                                                      
REMARK 200  DETECTOR TYPE                  : IMAGE PLATE                        
REMARK 200  DETECTOR MANUFACTURER          : RIGAKU RAXIS IV                    
REMARK 200  INTENSITY-INTEGRATION SOFTWARE : DENZO                              
REMARK 200  DATA SCALING SOFTWARE          : SCALEPACK                          
REMARK 200                                                                      
REMARK 200  NUMBER OF UNIQUE REFLECTIONS   : 23314                              
REMARK 200  RESOLUTION RANGE HIGH      (A) : 2.500                              
REMARK 200  RESOLUTION RANGE LOW       (A) : 50.000                             
REMARK 200  REJECTION CRITERIA  (SIGMA(I)) : NULL                               
REMARK 200                                                                      
REMARK 200 OVERALL.                                                             
REMARK 200  COMPLETENESS FOR RANGE     (%) : 89.9                               
REMARK 200  DATA REDUNDANCY                : 3.400                              
REMARK 200  R MERGE                    (I) : 0.09800                            
REMARK 200  R SYM                      (I) : NULL                               
REMARK 200  <I/SIGMA(I)> FOR THE DATA SET  : 11.0000                            
REMARK 200                                                                      
REMARK 200 IN THE HIGHEST RESOLUTION SHELL.                                     
REMARK 200  HIGHEST RESOLUTION SHELL, RANGE HIGH (A) : 2.50                     
REMARK 200  HIGHEST RESOLUTION SHELL, RANGE LOW  (A) : 2.59                     
REMARK 200  COMPLETENESS FOR SHELL     (%) : 87.5                               
REMARK 200  DATA REDUNDANCY IN SHELL       : NULL                               
REMARK 200  R MERGE FOR SHELL          (I) : 0.33000                            
REMARK 200  R SYM FOR SHELL            (I) : NULL                               
REMARK 200  <I/SIGMA(I)> FOR SHELL         : NULL                               
REMARK 200                                                                      
REMARK 200 DIFFRACTION PROTOCOL: SINGLE WAVELENGTH                              
REMARK 200 METHOD USED TO DETERMINE THE STRUCTURE: PDB ENTRY 1DAN               
REMARK 200 SOFTWARE USED: NULL                                                  
REMARK 200 STARTING MODEL: NULL                                                 
REMARK 200                                                                      
REMARK 200 REMARK: NULL                                                         
REMARK 280                                                                      
REMARK 280 CRYSTAL                                                              
REMARK 280 SOLVENT CONTENT, VS   (%): 53.00                                     
REMARK 280 MATTHEWS COEFFICIENT, VM (ANGSTROMS**3/DA): 2.63                     
REMARK 280                                                                      
REMARK 280 CRYSTALLIZATION CONDITIONS: PEG 5000, SODIUM CHLORIDE,               
REMARK 280  CACODYLATE, CALCIUM CHLORIDE, VAPOR DIFFUSION, HANGING DROP,        
REMARK 280  TEMPERATURE 298K                                                    
REMARK 290                                                                      
REMARK 290 CRYSTALLOGRAPHIC SYMMETRY                                            
REMARK 290 SYMMETRY OPERATORS FOR SPACE GROUP: P 21 21 21                       
REMARK 290                                                                      
REMARK 290      SYMOP   SYMMETRY                                                
REMARK 290     NNNMMM   OPERATOR                                                
REMARK 290       1555   X,Y,Z                                                   
REMARK 290       2555   -X+1/2,-Y,Z+1/2                                         
REMARK 290       3555   -X,Y+1/2,-Z+1/2                                         
REMARK 290       4555   X+1/2,-Y+1/2,-Z                                         
REMARK 290                                                                      
REMARK 290     WHERE NNN -> OPERATOR NUMBER                                     
REMARK 290           MMM -> TRANSLATION VECTOR                                  
REMARK 290                                                                      
REMARK 290 CRYSTALLOGRAPHIC SYMMETRY TRANSFORMATIONS                            
REMARK 290 THE FOLLOWING TRANSFORMATIONS OPERATE ON THE ATOM/HETATM             
REMARK 290 RECORDS IN THIS ENTRY TO PRODUCE CRYSTALLOGRAPHICALLY                
REMARK 290 RELATED MOLECULES.                                                   
REMARK 290   SMTRY1   1  1.000000  0.000000  0.000000        0.00000            
REMARK 290   SMTRY2   1  0.000000  1.000000  0.000000        0.00000            
REMARK 290   SMTRY3   1  0.000000  0.000000  1.000000        0.00000            
REMARK 290   SMTRY1   2 -1.000000  0.000000  0.000000       35.67000            
REMARK 290   SMTRY2   2  0.000000 -1.000000  0.000000        0.00000            
REMARK 290   SMTRY3   2  0.000000  0.000000  1.000000       61.78000            
REMARK 290   SMTRY1   3 -1.000000  0.000000  0.000000        0.00000            
REMARK 290   SMTRY2   3  0.000000  1.000000  0.000000       41.17000            
REMARK 290   SMTRY3   3  0.000000  0.000000 -1.000000       61.78000            
REMARK 290   SMTRY1   4  1.000000  0.000000  0.000000       35.67000            
REMARK 290   SMTRY2   4  0.000000 -1.000000  0.000000       41.17000            
REMARK 290   SMTRY3   4  0.000000  0.000000 -1.000000        0.00000            
REMARK 290                                                                      
REMARK 290 REMARK: NULL                                                         
REMARK 300                                                                      
REMARK 300 BIOMOLECULE: 1                                                       
REMARK 300 SEE REMARK 350 FOR THE AUTHOR PROVIDED AND/OR PROGRAM                
REMARK 300 GENERATED ASSEMBLY INFORMATION FOR THE STRUCTURE IN                  
REMARK 300 THIS ENTRY. THE REMARK MAY ALSO PROVIDE INFORMATION ON               
REMARK 300 BURIED SURFACE AREA.                                                 
REMARK 350                                                                      
REMARK 350 COORDINATES FOR A COMPLETE MULTIMER REPRESENTING THE KNOWN           
REMARK 350 BIOLOGICALLY SIGNIFICANT OLIGOMERIZATION STATE OF THE                
REMARK 350 MOLECULE CAN BE GENERATED BY APPLYING BIOMT TRANSFORMATIONS          
REMARK 350 GIVEN BELOW.  BOTH NON-CRYSTALLOGRAPHIC AND                          
REMARK 350 CRYSTALLOGRAPHIC OPERATIONS ARE GIVEN.                               
REMARK 350                                                                      
REMARK 350 BIOMOLECULE: 1                                                       
REMARK 350 AUTHOR DETERMINED BIOLOGICAL UNIT: TRIMERIC                          
REMARK 350 SOFTWARE DETERMINED QUATERNARY STRUCTURE: TRIMERIC                   
REMARK 350 SOFTWARE USED: PISA                                                  
REMARK 350 TOTAL BURIED SURFACE AREA: 8060 ANGSTROM**2                          
REMARK 350 SURFACE AREA OF THE COMPLEX: 27460 ANGSTROM**2                       
REMARK 350 CHANGE IN SOLVENT FREE ENERGY: -93.0 KCAL/MOL                        
REMARK 350 APPLY THE FOLLOWING TO CHAINS: L, H, T                               
REMARK 350   BIOMT1   1  1.000000  0.000000  0.000000        0.00000            
REMARK 350   BIOMT2   1  0.000000  1.000000  0.000000        0.00000            
REMARK 350   BIOMT3   1  0.000000  0.000000  1.000000        0.00000            
REMARK 465                                                                      
REMARK 465 MISSING RESIDUES                                                     
REMARK 465 THE FOLLOWING RESIDUES WERE NOT LOCATED IN THE                       
REMARK 465 EXPERIMENT. (M=MODEL NUMBER; RES=RESIDUE NAME; C=CHAIN               
REMARK 465 IDENTIFIER; SSSEQ=SEQUENCE NUMBER; I=INSERTION CODE.)                
REMARK 465                                                                      
REMARK 465   M RES C SSSEQI                                                     
REMARK 465     LYS L   143                                                      
REMARK 465     ARG L   144                                                      
REMARK 465     ASN L   145                                                      
REMARK 465     ALA L   146                                                      
REMARK 465     SER L   147                                                      
REMARK 465     LYS L   148                                                      
REMARK 465     PRO L   149                                                      
REMARK 465     GLN L   150                                                      
REMARK 465     GLY L   151                                                      
REMARK 465     ARG L   152                                                      
REMARK 465     SER T     1                                                      
REMARK 465     GLY T     2                                                      
REMARK 465     THR T     3                                                      
REMARK 465     THR T     4                                                      
REMARK 465     ASN T     5                                                      
REMARK 465     ALA T    80                                                      
REMARK 465     GLY T    81                                                      
REMARK 465     ASN T    82                                                      
REMARK 465     VAL T    83                                                      
REMARK 465     GLU T    84                                                      
REMARK 465     SER T    85                                                      
REMARK 465     THR T    86                                                      
REMARK 465     GLY T    87                                                      
REMARK 465     SER T    88                                                      
REMARK 465     ALA T    89                                                      
REMARK 465     GLY T    90                                                      
REMARK 465     SER T   161                                                      
REMARK 465     SER T   162                                                      
REMARK 465     SER T   163                                                      
REMARK 465     GLY T   211                                                      
REMARK 465     GLN T   212                                                      
REMARK 465     GLU T   213                                                      
REMARK 465     LYS T   214                                                      
REMARK 465     GLY T   215                                                      
REMARK 465     GLU T   216                                                      
REMARK 465     PHE T   217                                                      
REMARK 465     ARG T   218                                                      
REMARK 500                                                                      
REMARK 500 GEOMETRY AND STEREOCHEMISTRY                                         
REMARK 500 SUBTOPIC: TORSION ANGLES                                             
REMARK 500                                                                      
REMARK 500 TORSION ANGLES OUTSIDE THE EXPECTED RAMACHANDRAN REGIONS:            
REMARK 500 (M=MODEL NUMBER; RES=RESIDUE NAME; C=CHAIN IDENTIFIER;               
REMARK 500 SSEQ=SEQUENCE NUMBER; I=INSERTION CODE).                             
REMARK 500                                                                      
REMARK 500 STANDARD TABLE:                                                      
REMARK 500 FORMAT:(10X,I3,1X,A3,1X,A1,I4,A1,4X,F7.2,3X,F7.2)                    
REMARK 500                                                                      
REMARK 500 EXPECTED VALUES: GJ KLEYWEGT AND TA JONES (1996). PHI/PSI-           
REMARK 500 CHOLOGY: RAMACHANDRAN REVISITED. STRUCTURE 4, 1395 - 1400            
REMARK 500                                                                      
REMARK 500  M RES CSSEQI        PSI       PHI                                   
REMARK 500    LYS L  32      -70.79     65.26                                   
REMARK 500    SER L  67     -177.47   -176.28                                   
REMARK 500    GLN L 100      -92.34   -119.56                                   
REMARK 500    THR L 108     -158.32    -56.03                                   
REMARK 500    VAL L 125      -15.20   -141.61                                   
REMARK 500    ILE L 140        9.15    -66.75                                   
REMARK 500    LEU H  41      -55.03   -123.66                                   
REMARK 500    ASN H  48      167.03    177.54                                   
REMARK 500    ASN H  60D      72.24   -102.15                                   
REMARK 500    HIS H  71      -62.91   -154.35                                   
REMARK 500    THR H  98     -161.16   -107.98                                   
REMARK 500    THR H 129C     -64.42   -127.11                                   
REMARK 500    ARG H 147       10.94     84.58                                   
REMARK 500    PHE H 181      149.77   -179.39                                   
REMARK 500    SER H 195      133.61    -39.92                                   
REMARK 500    ARG H 204       54.41     36.53                                   
REMARK 500    PRO T  29      116.20    -33.46                                   
REMARK 500    TYR T  51       50.21     38.19                                   
REMARK 500    ASP T  66       93.16   -160.66                                   
REMARK 500    SER T 115     -167.94    172.67                                   
REMARK 500    PHE T 116      133.36   -174.71                                   
REMARK 500    ARG T 136      122.19   -179.48                                   
REMARK 500    TRP T 158      146.32   -175.99                                   
REMARK 500    THR T 172     -158.93   -140.46                                   
REMARK 500    ARG T 196      174.01    -57.21                                   
REMARK 500                                                                      
REMARK 500 REMARK: NULL                                                         
REMARK 615                                                                      
REMARK 615 ZERO OCCUPANCY ATOM                                                  
REMARK 615 THE FOLLOWING RESIDUES HAVE ATOMS MODELED WITH ZERO                  
REMARK 615 OCCUPANCY. THE LOCATION AND PROPERTIES OF THESE ATOMS                
REMARK 615 MAY NOT BE RELIABLE. (M=MODEL NUMBER; RES=RESIDUE NAME;              
REMARK 615 C=CHAIN IDENTIFIER; SSEQ=SEQUENCE NUMBER; I=INSERTION CODE):         
REMARK 615   M RES C SSEQI                                                      
REMARK 615     5PI H 2001                                                       
REMARK 620                                                                      
REMARK 620 METAL COORDINATION                                                   
REMARK 620  (M=MODEL NUMBER; RES=RESIDUE NAME; C=CHAIN IDENTIFIER;              
REMARK 620  SSEQ=SEQUENCE NUMBER; I=INSERTION CODE):                            
REMARK 620                                                                      
REMARK 620 COORDINATION ANGLES FOR:  M RES CSSEQI METAL                         
REMARK 620                              CA H1001  CA                            
REMARK 620 N RES CSSEQI ATOM                                                    
REMARK 620 1 GLU H  75   O                                                      
REMARK 620 2 GLU H  70   OE2 124.7                                              
REMARK 620 3 GLU H  70   OE1 160.2  44.3                                        
REMARK 620 4 GLU H  80   OE2  92.9  63.2  93.5                                  
REMARK 620 5 ASP H  72   O    73.3 100.7  91.7 148.0                            
REMARK 620 6 HOH H2084   O    55.1  69.6 111.7  64.5  84.2                      
REMARK 620 7 HOH H2090   O   114.5 118.1  73.8 132.8  78.9 162.5                
REMARK 620 N                    1     2     3     4     5     6                 
REMARK 620                                                                      
REMARK 620 COORDINATION ANGLES FOR:  M RES CSSEQI METAL                         
REMARK 620                              CA L1002  CA                            
REMARK 620 N RES CSSEQI ATOM                                                    
REMARK 620 1 ASP L  63   OD1                                                    
REMARK 620 2 GLY L  47   O    88.8                                              
REMARK 620 3 GLN L  49   OE1  76.2  57.6                                        
REMARK 620 4 GLN L  64   O    68.6 142.6  87.4                                  
REMARK 620 5 ASP L  63   OD2  44.4 104.5 119.8  80.4                            
REMARK 620 6 ASP L  46   OD2 139.1  87.3  67.5  91.0 168.2                      
REMARK 620 7 HOH L1108   O   111.1 124.1 172.1  92.5  67.9 104.6                
REMARK 620 N                    1     2     3     4     5     6                 
REMARK 620                                                                      
REMARK 620 COORDINATION ANGLES FOR:  M RES CSSEQI METAL                         
REMARK 620                              CA L1003  CA                            
REMARK 620 N RES CSSEQI ATOM                                                    
REMARK 620 1 CGU L  29  OE22                                                    
REMARK 620 2 CGU L  26  OE11  61.5                                              
REMARK 620 3 CGU L  26  OE12  95.0  38.9                                        
REMARK 620 4 CGU L  29  OE21  46.1  95.4 109.0                                  
REMARK 620 5 CGU L   7  OE22 146.9  92.9  71.8 166.7                            
REMARK 620 6 CGU L   7  OE12  87.5  77.2  97.6 126.8  65.2                      
REMARK 620 N                    1     2     3     4     5                       
REMARK 620                                                                      
REMARK 620 COORDINATION ANGLES FOR:  M RES CSSEQI METAL                         
REMARK 620                              CA L1004  CA                            
REMARK 620 N RES CSSEQI ATOM                                                    
REMARK 620 1 CGU L   7  OE12                                                    
REMARK 620 2 CGU L   7  OE11  44.2                                              
REMARK 620 3 CGU L  26  OE11  86.5  66.5                                        
REMARK 620 4 HOH L1085   O    90.5 129.1 146.9                                  
REMARK 620 5 CGU L  29  OE22  83.5 110.8  69.3  77.6                            
REMARK 620 6 CGU L  16  OE21 125.8  82.4  77.6 128.7 134.1                      
REMARK 620 7 HOH L1084   O    89.8  86.5 144.3  68.5 145.4  76.0                
REMARK 620 8 HOH L1068   O   162.6 147.4  90.5  82.8  79.4  69.8 102.4          
REMARK 620 N                    1     2     3     4     5     6     7           
REMARK 620                                                                      
REMARK 620 COORDINATION ANGLES FOR:  M RES CSSEQI METAL                         
REMARK 620                              CA L1005  CA                            
REMARK 620 N RES CSSEQI ATOM                                                    
REMARK 620 1 CGU L   7  OE11                                                    
REMARK 620 2 CGU L  26  OE22 133.9                                              
REMARK 620 3 CGU L  26  OE11  69.8  72.7                                        
REMARK 620 4 ASN L   2   OD1  62.3  82.8  74.7                                  
REMARK 620 5 CGU L   6  OE11  74.2 144.3 142.3  98.3                            
REMARK 620 6 CGU L  16  OE21  94.8 104.1  80.0 150.4  92.4                      
REMARK 620 7 CGU L  16  OE11 138.5  87.1 132.5 146.0  72.0  63.6                
REMARK 620 8 ALA L   1   O   123.8  71.1 136.7  77.9  74.2 131.7  68.1          
REMARK 620 N                    1     2     3     4     5     6     7           
REMARK 620                                                                      
REMARK 620 COORDINATION ANGLES FOR:  M RES CSSEQI METAL                         
REMARK 620                              CA L1006  CA                            
REMARK 620 N RES CSSEQI ATOM                                                    
REMARK 620 1 CGU L   6  OE22                                                    
REMARK 620 2 CGU L  20  OE22 145.1                                              
REMARK 620 3 CGU L  20  OE21 106.9  45.3                                        
REMARK 620 4 CGU L  16  OE12  96.9  98.1  81.5                                  
REMARK 620 5 CGU L   6  OE11  72.5 142.3 153.7  72.6                            
REMARK 620 6 CGU L  16  OE11 133.7  74.9  89.6  42.1  74.4                      
REMARK 620 7 ALA L   1   O   131.7  71.1 116.3 109.4  77.7  68.8                
REMARK 620 N                    1     2     3     4     5     6                 
REMARK 620                                                                      
REMARK 620 COORDINATION ANGLES FOR:  M RES CSSEQI METAL                         
REMARK 620                              CA L1007  CA                            
REMARK 620 N RES CSSEQI ATOM                                                    
REMARK 620 1 CGU L  19  OE21                                                    
REMARK 620 2 CGU L  19  OE12  80.1                                              
REMARK 620 3 CGU L  14  OE21  63.5  80.0                                        
REMARK 620 4 CGU L  14  OE12  73.7 148.3  72.5                                  
REMARK 620 N                    1     2     3                                   
REMARK 620                                                                      
REMARK 620 COORDINATION ANGLES FOR:  M RES CSSEQI METAL                         
REMARK 620                              CA L1008  CA                            
REMARK 620 N RES CSSEQI ATOM                                                    
REMARK 620 1 CGU L  20  OE21                                                    
REMARK 620 2 CGU L  20  OE11  75.4                                              
REMARK 620 N                    1                                               
REMARK 620                                                                      
REMARK 620 COORDINATION ANGLES FOR:  M RES CSSEQI METAL                         
REMARK 620                              CA L1009  CA                            
REMARK 620 N RES CSSEQI ATOM                                                    
REMARK 620 1 CGU L  25  OE22                                                    
REMARK 620 2 CGU L  25  OE11  82.2                                              
REMARK 620 3 CGU L  29  OE21  72.2  85.1                                        
REMARK 620 4 HOH H2146   O   111.0 152.0 122.0                                  
REMARK 620 N                    1     2     3                                   
REMARK 800                                                                      
REMARK 800 SITE                                                                 
REMARK 800 SITE_IDENTIFIER: AC1                                                 
REMARK 800 EVIDENCE_CODE: SOFTWARE                                              
REMARK 800 SITE_DESCRIPTION: BINDING SITE FOR RESIDUE BGC L 1052                
REMARK 800 SITE_IDENTIFIER: AC2                                                 
REMARK 800 EVIDENCE_CODE: SOFTWARE                                              
REMARK 800 SITE_DESCRIPTION: BINDING SITE FOR RESIDUE FUC L 1060                
REMARK 800 SITE_IDENTIFIER: AC3                                                 
REMARK 800 EVIDENCE_CODE: SOFTWARE                                              
REMARK 800 SITE_DESCRIPTION: BINDING SITE FOR RESIDUE CA H 1001                 
REMARK 800 SITE_IDENTIFIER: AC4                                                 
REMARK 800 EVIDENCE_CODE: SOFTWARE                                              
REMARK 800 SITE_DESCRIPTION: BINDING SITE FOR RESIDUE CA L 1002                 
REMARK 800 SITE_IDENTIFIER: AC5                                                 
REMARK 800 EVIDENCE_CODE: SOFTWARE                                              
REMARK 800 SITE_DESCRIPTION: BINDING SITE FOR RESIDUE CA L 1003                 
REMARK 800 SITE_IDENTIFIER: AC6                                                 
REMARK 800 EVIDENCE_CODE: SOFTWARE                                              
REMARK 800 SITE_DESCRIPTION: BINDING SITE FOR RESIDUE CA L 1004                 
REMARK 800 SITE_IDENTIFIER: AC7                                                 
REMARK 800 EVIDENCE_CODE: SOFTWARE                                              
REMARK 800 SITE_DESCRIPTION: BINDING SITE FOR RESIDUE CA L 1005                 
REMARK 800 SITE_IDENTIFIER: AC8                                                 
REMARK 800 EVIDENCE_CODE: SOFTWARE                                              
REMARK 800 SITE_DESCRIPTION: BINDING SITE FOR RESIDUE CA L 1006                 
REMARK 800 SITE_IDENTIFIER: AC9                                                 
REMARK 800 EVIDENCE_CODE: SOFTWARE                                              
REMARK 800 SITE_DESCRIPTION: BINDING SITE FOR RESIDUE CA L 1007                 
REMARK 800 SITE_IDENTIFIER: BC1                                                 
REMARK 800 EVIDENCE_CODE: SOFTWARE                                              
REMARK 800 SITE_DESCRIPTION: BINDING SITE FOR RESIDUE CA L 1008                 
REMARK 800 SITE_IDENTIFIER: BC2                                                 
REMARK 800 EVIDENCE_CODE: SOFTWARE                                              
REMARK 800 SITE_DESCRIPTION: BINDING SITE FOR RESIDUE CA L 1009                 
REMARK 800 SITE_IDENTIFIER: BC3                                                 
REMARK 800 EVIDENCE_CODE: SOFTWARE                                              
REMARK 800 SITE_DESCRIPTION: BINDING SITE FOR RESIDUE 5PI H 2001                
REMARK 900                                                                      
REMARK 900 RELATED ENTRIES                                                      
REMARK 900 RELATED ID: 1DAN   RELATED DB: PDB                                   
REMARK 900 THE SAME PROTEIN COMPLEXED WITH IRREVERSIBLE INHIBITOR               
REMARK 900 RELATED ID: 1WSS   RELATED DB: PDB                                   
REMARK 900 THE SAME PROTEIN COMPLEXED WITH ANOTHER INHIBITOR                    
REMARK 900 RELATED ID: 1WTG   RELATED DB: PDB                                   
REMARK 900 THE SAME PROTEIN COMPLEXED WITH ANOTHER INHIBITOR                    
REMARK 900 RELATED ID: 1WUN   RELATED DB: PDB                                   
REMARK 900 THE SAME PROTEIN COMPLEXED WITH ANOTHER INHIBITOR                    
REMARK 900 RELATED ID: 1WQV   RELATED DB: PDB                                   
REMARK 900 THE SAME PROTEIN COMPLEXED WITH ANOTHER INHIBITOR                    
DBREF  1WV7 L    1   152  UNP    P08709   FA7_HUMAN       61    212             
DBREF  1WV7 H   16   257  UNP    P08709   FA7_HUMAN      213    466             
DBREF  1WV7 T    1   218  UNP    P13726   TF_HUMAN        33    250             
SEQADV 1WV7 CGU L    6  UNP  P08709    GLU    66 MODIFIED RESIDUE               
SEQADV 1WV7 CGU L    7  UNP  P08709    GLU    67 MODIFIED RESIDUE               
SEQADV 1WV7 CGU L   14  UNP  P08709    GLU    74 MODIFIED RESIDUE               
SEQADV 1WV7 CGU L   16  UNP  P08709    GLU    76 MODIFIED RESIDUE               
SEQADV 1WV7 CGU L   19  UNP  P08709    GLU    79 MODIFIED RESIDUE               
SEQADV 1WV7 CGU L   20  UNP  P08709    GLU    80 MODIFIED RESIDUE               
SEQADV 1WV7 CGU L   25  UNP  P08709    GLU    85 MODIFIED RESIDUE               
SEQADV 1WV7 CGU L   26  UNP  P08709    GLU    86 MODIFIED RESIDUE               
SEQADV 1WV7 CGU L   29  UNP  P08709    GLU    89 MODIFIED RESIDUE               
SEQADV 1WV7 CGU L   35  UNP  P08709    GLU    95 MODIFIED RESIDUE               
SEQRES   1 L  152  ALA ASN ALA PHE LEU CGU CGU LEU ARG PRO GLY SER LEU          
SEQRES   2 L  152  CGU ARG CGU CYS LYS CGU CGU GLN CYS SER PHE CGU CGU          
SEQRES   3 L  152  ALA ARG CGU ILE PHE LYS ASP ALA CGU ARG THR LYS LEU          
SEQRES   4 L  152  PHE TRP ILE SER TYR SER ASP GLY ASP GLN CYS ALA SER          
SEQRES   5 L  152  SER PRO CYS GLN ASN GLY GLY SER CYS LYS ASP GLN LEU          
SEQRES   6 L  152  GLN SER TYR ILE CYS PHE CYS LEU PRO ALA PHE GLU GLY          
SEQRES   7 L  152  ARG ASN CYS GLU THR HIS LYS ASP ASP GLN LEU ILE CYS          
SEQRES   8 L  152  VAL ASN GLU ASN GLY GLY CYS GLU GLN TYR CYS SER ASP          
SEQRES   9 L  152  HIS THR GLY THR LYS ARG SER CYS ARG CYS HIS GLU GLY          
SEQRES  10 L  152  TYR SER LEU LEU ALA ASP GLY VAL SER CYS THR PRO THR          
SEQRES  11 L  152  VAL GLU TYR PRO CYS GLY LYS ILE PRO ILE LEU GLU LYS          
SEQRES  12 L  152  ARG ASN ALA SER LYS PRO GLN GLY ARG                          
SEQRES   1 H  254  ILE VAL GLY GLY LYS VAL CYS PRO LYS GLY GLU CYS PRO          
SEQRES   2 H  254  TRP GLN VAL LEU LEU LEU VAL ASN GLY ALA GLN LEU CYS          
SEQRES   3 H  254  GLY GLY THR LEU ILE ASN THR ILE TRP VAL VAL SER ALA          
SEQRES   4 H  254  ALA HIS CYS PHE ASP LYS ILE LYS ASN TRP ARG ASN LEU          
SEQRES   5 H  254  ILE ALA VAL LEU GLY GLU HIS ASP LEU SER GLU HIS ASP          
SEQRES   6 H  254  GLY ASP GLU GLN SER ARG ARG VAL ALA GLN VAL ILE ILE          
SEQRES   7 H  254  PRO SER THR TYR VAL PRO GLY THR THR ASN HIS ASP ILE          
SEQRES   8 H  254  ALA LEU LEU ARG LEU HIS GLN PRO VAL VAL LEU THR ASP          
SEQRES   9 H  254  HIS VAL VAL PRO LEU CYS LEU PRO GLU ARG THR PHE SER          
SEQRES  10 H  254  GLU ARG THR LEU ALA PHE VAL ARG PHE SER LEU VAL SER          
SEQRES  11 H  254  GLY TRP GLY GLN LEU LEU ASP ARG GLY ALA THR ALA LEU          
SEQRES  12 H  254  GLU LEU MET VAL LEU ASN VAL PRO ARG LEU MET THR GLN          
SEQRES  13 H  254  ASP CYS LEU GLN GLN SER ARG LYS VAL GLY ASP SER PRO          
SEQRES  14 H  254  ASN ILE THR GLU TYR MET PHE CYS ALA GLY TYR SER ASP          
SEQRES  15 H  254  GLY SER LYS ASP SER CYS LYS GLY ASP SER GLY GLY PRO          
SEQRES  16 H  254  HIS ALA THR HIS TYR ARG GLY THR TRP TYR LEU THR GLY          
SEQRES  17 H  254  ILE VAL SER TRP GLY GLN GLY CYS ALA THR VAL GLY HIS          
SEQRES  18 H  254  PHE GLY VAL TYR THR ARG VAL SER GLN TYR ILE GLU TRP          
SEQRES  19 H  254  LEU GLN LYS LEU MET ARG SER GLU PRO ARG PRO GLY VAL          
SEQRES  20 H  254  LEU LEU ARG ALA PRO PHE PRO                                  
SEQRES   1 T  218  SER GLY THR THR ASN THR VAL ALA ALA TYR ASN LEU THR          
SEQRES   2 T  218  TRP LYS SER THR ASN PHE LYS THR ILE LEU GLU TRP GLU          
SEQRES   3 T  218  PRO LYS PRO VAL ASN GLN VAL TYR THR VAL GLN ILE SER          
SEQRES   4 T  218  THR LYS SER GLY ASP TRP LYS SER LYS CYS PHE TYR THR          
SEQRES   5 T  218  THR ASP THR GLU CYS ASP LEU THR ASP GLU ILE VAL LYS          
SEQRES   6 T  218  ASP VAL LYS GLN THR TYR LEU ALA ARG VAL PHE SER TYR          
SEQRES   7 T  218  PRO ALA GLY ASN VAL GLU SER THR GLY SER ALA GLY GLU          
SEQRES   8 T  218  PRO LEU TYR GLU ASN SER PRO GLU PHE THR PRO TYR LEU          
SEQRES   9 T  218  GLU THR ASN LEU GLY GLN PRO THR ILE GLN SER PHE GLU          
SEQRES  10 T  218  GLN VAL GLY THR LYS VAL ASN VAL THR VAL GLU ASP GLU          
SEQRES  11 T  218  ARG THR LEU VAL ARG ARG ASN ASN THR PHE LEU SER LEU          
SEQRES  12 T  218  ARG ASP VAL PHE GLY LYS ASP LEU ILE TYR THR LEU TYR          
SEQRES  13 T  218  TYR TRP LYS SER SER SER SER GLY LYS LYS THR ALA LYS          
SEQRES  14 T  218  THR ASN THR ASN GLU PHE LEU ILE ASP VAL ASP LYS GLY          
SEQRES  15 T  218  GLU ASN TYR CYS PHE SER VAL GLN ALA VAL ILE PRO SER          
SEQRES  16 T  218  ARG THR VAL ASN ARG LYS SER THR ASP SER PRO VAL GLU          
SEQRES  17 T  218  CYS MET GLY GLN GLU LYS GLY GLU PHE ARG                      
MODRES 1WV7 SER L   52  SER  GLYCOSYLATION SITE                                 
MODRES 1WV7 SER L   60  SER  GLYCOSYLATION SITE                                 
MODRES 1WV7 CGU L    6  GLU  GAMMA-CARBOXY-GLUTAMIC ACID                        
MODRES 1WV7 CGU L    7  GLU  GAMMA-CARBOXY-GLUTAMIC ACID                        
MODRES 1WV7 CGU L   14  GLU  GAMMA-CARBOXY-GLUTAMIC ACID                        
MODRES 1WV7 CGU L   16  GLU  GAMMA-CARBOXY-GLUTAMIC ACID                        
MODRES 1WV7 CGU L   19  GLU  GAMMA-CARBOXY-GLUTAMIC ACID                        
MODRES 1WV7 CGU L   20  GLU  GAMMA-CARBOXY-GLUTAMIC ACID                        
MODRES 1WV7 CGU L   25  GLU  GAMMA-CARBOXY-GLUTAMIC ACID                        
MODRES 1WV7 CGU L   26  GLU  GAMMA-CARBOXY-GLUTAMIC ACID                        
MODRES 1WV7 CGU L   29  GLU  GAMMA-CARBOXY-GLUTAMIC ACID                        
MODRES 1WV7 CGU L   35  GLU  GAMMA-CARBOXY-GLUTAMIC ACID                        
HET    CGU  L   6      12                                                       
HET    CGU  L   7      12                                                       
HET    CGU  L  14      12                                                       
HET    CGU  L  16      12                                                       
HET    CGU  L  19      12                                                       
HET    CGU  L  20      12                                                       
HET    CGU  L  25      12                                                       
HET    CGU  L  26      12                                                       
HET    CGU  L  29      12                                                       
HET    CGU  L  35      12                                                       
HET    BGC  L1052      11                                                       
HET    FUC  L1060      10                                                       
HET     CA  H1001       1                                                       
HET     CA  L1002       1                                                       
HET     CA  L1003       1                                                       
HET     CA  L1004       1                                                       
HET     CA  L1005       1                                                       
HET     CA  L1006       1                                                       
HET     CA  L1007       1                                                       
HET     CA  L1008       1                                                       
HET     CA  L1009       1                                                       
HET    5PI  H2001      43                                                       
HETNAM     CGU GAMMA-CARBOXY-GLUTAMIC ACID                                      
HETNAM     BGC BETA-D-GLUCOSE                                                   
HETNAM     FUC ALPHA-L-FUCOSE                                                   
HETNAM      CA CALCIUM ION                                                      
HETNAM     5PI N-(ETHYLSULFONYL)-5-PROPOXY-L-TRYPTOPHYL-N~1~-{4-                
HETNAM   2 5PI  [AMINO(IMINO)METHYL]BENZYL}-L-GLUTAMAMIDE                       
HETSYN     5PI 2-[2-ETHANESULFONYLAMINO-3-(5-PROPOXY-1H-INDOL-3-YL)-            
HETSYN   2 5PI  PROPIONYLAMINO]-PENTANEDIOIC ACID 5-AMIDE 1-(4-                 
HETSYN   3 5PI  CARBAMIMIDOYL-BENZYLAMIDE)                                      
FORMUL   1  CGU    10(C6 H9 N O6)                                               
FORMUL   4  BGC    C6 H12 O6                                                    
FORMUL   5  FUC    C6 H12 O5                                                    
FORMUL   6   CA    9(CA 2+)                                                     
FORMUL  15  5PI    C29 H39 N7 O6 S                                              
FORMUL  16  HOH   *289(H2 O)                                                    
SHEET    1   1 1 SER L  60  SER L  60  0
SHEET    2   2 1 PHE L  71  PHE L  71  0
SHEET    3   3 1 ARG T 131  ARG T 131  0
SHEET    4   4 1 PHE T 140  PHE T 140  0
SSBOND   1 CYS L   17    CYS L   22                          1555   1555  2.03  
SSBOND   2 CYS L   50    CYS L   61                          1555   1555  2.03  
SSBOND   3 CYS L   55    CYS L   70                          1555   1555  2.02  
SSBOND   4 CYS L   72    CYS L   81                          1555   1555  2.03  
SSBOND   5 CYS L   91    CYS L  102                          1555   1555  2.03  
SSBOND   6 CYS L   98    CYS L  112                          1555   1555  2.03  
SSBOND   7 CYS L  114    CYS L  127                          1555   1555  2.02  
SSBOND   8 CYS L  135    CYS H  122                          1555   1555  2.02  
SSBOND   9 CYS H   22    CYS H   27                          1555   1555  2.02  
SSBOND  10 CYS H   42    CYS H   58                          1555   1555  2.03  
SSBOND  11 CYS H  168    CYS H  182                          1555   1555  2.03  
SSBOND  12 CYS H  191    CYS H  220                          1555   1555  2.04  
SSBOND  13 CYS T   49    CYS T   57                          1555   1555  2.75  
SSBOND  14 CYS T  186    CYS T  209                          1555   1555  2.75  
LINK         OG  SER L  52                 C1  BGC L1052     1555   1555  1.44  
LINK         OG  SER L  60                 C1  FUC L1060     1555   1555  1.43  
LINK        CA    CA H1001                 O   GLU H  75     1555   1555  2.62  
LINK        CA    CA H1001                 OE2 GLU H  70     1555   1555  3.04  
LINK        CA    CA H1001                 OE1 GLU H  70     1555   1555  2.70  
LINK        CA    CA H1001                 OE2 GLU H  80     1555   1555  2.91  
LINK        CA    CA H1001                 O   ASP H  72     1555   1555  2.85  
LINK        CA    CA H1001                 O   HOH H2084     1555   1555  2.94  
LINK        CA    CA H1001                 O   HOH H2090     1555   1555  2.91  
LINK         C   LEU L   5                 N   CGU L   6     1555   1555  1.33  
LINK         C   CGU L   6                 N   CGU L   7     1555   1555  1.33  
LINK         C   CGU L   7                 N   LEU L   8     1555   1555  1.33  
LINK         C   LEU L  13                 N   CGU L  14     1555   1555  1.33  
LINK         C   CGU L  14                 N   ARG L  15     1555   1555  1.33  
LINK         C   ARG L  15                 N   CGU L  16     1555   1555  1.33  
LINK         C   CGU L  16                 N   CYS L  17     1555   1555  1.33  
LINK         C   LYS L  18                 N   CGU L  19     1555   1555  1.33  
LINK         C   CGU L  19                 N   CGU L  20     1555   1555  1.33  
LINK         C   CGU L  20                 N   GLN L  21     1555   1555  1.32  
LINK         C   PHE L  24                 N   CGU L  25     1555   1555  1.33  
LINK         C   CGU L  25                 N   CGU L  26     1555   1555  1.33  
LINK         C   CGU L  26                 N   ALA L  27     1555   1555  1.33  
LINK         C   ARG L  28                 N   CGU L  29     1555   1555  1.33  
LINK         C   CGU L  29                 N   ILE L  30     1555   1555  1.33  
LINK         C   ALA L  34                 N   CGU L  35     1555   1555  1.33  
LINK         C   CGU L  35                 N   ARG L  36     1555   1555  1.33  
LINK        CA    CA L1002                 OD1 ASP L  63     1555   1555  2.98  
LINK        CA    CA L1002                 O   GLY L  47     1555   1555  2.70  
LINK        CA    CA L1002                 OE1 GLN L  49     1555   1555  2.77  
LINK        CA    CA L1002                 O   GLN L  64     1555   1555  2.60  
LINK        CA    CA L1002                 OD2 ASP L  63     1555   1555  2.85  
LINK        CA    CA L1002                 OD2 ASP L  46     1555   1555  2.61  
LINK        CA    CA L1002                 O   HOH L1108     1555   1555  3.07  
LINK        CA    CA L1003                OE22 CGU L  29     1555   1555  2.79  
LINK        CA    CA L1003                OE11 CGU L  26     1555   1555  3.39  
LINK        CA    CA L1003                OE12 CGU L  26     1555   1555  3.17  
LINK        CA    CA L1003                OE21 CGU L  29     1555   1555  2.85  
LINK        CA    CA L1003                OE22 CGU L   7     1555   1555  2.80  
LINK        CA    CA L1003                OE12 CGU L   7     1555   1555  2.74  
LINK        CA    CA L1004                OE12 CGU L   7     1555   1555  2.87  
LINK        CA    CA L1004                OE11 CGU L   7     1555   1555  2.98  
LINK        CA    CA L1004                OE11 CGU L  26     1555   1555  2.76  
LINK        CA    CA L1004                 O   HOH L1085     1555   1555  2.69  
LINK        CA    CA L1004                OE22 CGU L  29     1555   1555  2.87  
LINK        CA    CA L1004                OE21 CGU L  16     1555   1555  2.90  
LINK        CA    CA L1004                 O   HOH L1084     1555   1555  2.74  
LINK        CA    CA L1004                 O   HOH L1068     1555   1555  2.94  
LINK        CA    CA L1005                OE11 CGU L   7     1555   1555  2.63  
LINK        CA    CA L1005                OE22 CGU L  26     1555   1555  2.67  
LINK        CA    CA L1005                OE11 CGU L  26     1555   1555  2.87  
LINK        CA    CA L1005                 OD1 ASN L   2     1555   1555  2.77  
LINK        CA    CA L1005                OE11 CGU L   6     1555   1555  2.95  
LINK        CA    CA L1005                OE21 CGU L  16     1555   1555  2.64  
LINK        CA    CA L1005                OE11 CGU L  16     1555   1555  2.79  
LINK        CA    CA L1005                 O   ALA L   1     1555   1555  2.87  
LINK        CA    CA L1006                OE22 CGU L   6     1555   1555  2.84  
LINK        CA    CA L1006                OE22 CGU L  20     1555   1555  2.83  
LINK        CA    CA L1006                OE21 CGU L  20     1555   1555  2.89  
LINK        CA    CA L1006                OE12 CGU L  16     1555   1555  3.23  
LINK        CA    CA L1006                OE11 CGU L   6     1555   1555  2.79  
LINK        CA    CA L1006                OE11 CGU L  16     1555   1555  2.80  
LINK        CA    CA L1006                 O   ALA L   1     1555   1555  2.82  
LINK        CA    CA L1007                OE21 CGU L  19     1555   1555  2.98  
LINK        CA    CA L1007                OE12 CGU L  19     1555   1555  2.75  
LINK        CA    CA L1007                OE21 CGU L  14     1555   1555  2.86  
LINK        CA    CA L1007                OE12 CGU L  14     1555   1555  2.86  
LINK        CA    CA L1008                OE21 CGU L  20     1555   1555  2.75  
LINK        CA    CA L1008                OE11 CGU L  20     1555   1555  2.78  
LINK        CA    CA L1009                OE22 CGU L  25     1555   1555  3.15  
LINK        CA    CA L1009                OE11 CGU L  25     1555   1555  3.04  
LINK        CA    CA L1009                OE21 CGU L  29     1555   1555  2.89  
LINK        CA    CA L1009                 O   HOH H2146     1555   4556  3.02  
CISPEP   1 PHE H  256    PRO H  257          0        -0.01                     
CISPEP   2 GLU T   26    PRO T   27          0         0.13                     
SITE     1 AC1  3 GLN L  49  SER L  52  TYR L  68                               
SITE     1 AC2  5 GLY L  58  SER L  60  PHE L  71  CYS L  72                    
SITE     2 AC2  5 ARG T 131                                                     
SITE     1 AC3  6 GLU H  70  ASP H  72  GLU H  75  GLU H  80                    
SITE     2 AC3  6 HOH H2084  HOH H2090                                          
SITE     1 AC4  6 ASP L  46  GLY L  47  GLN L  49  ASP L  63                    
SITE     2 AC4  6 GLN L  64  HOH L1108                                          
SITE     1 AC5  3 CGU L   7  CGU L  26  CGU L  29                               
SITE     1 AC6  7 CGU L   7  CGU L  16  CGU L  26  CGU L  29                    
SITE     2 AC6  7 HOH L1068  HOH L1084  HOH L1085                               
SITE     1 AC7  6 ALA L   1  ASN L   2  CGU L   6  CGU L   7                    
SITE     2 AC7  6 CGU L  16  CGU L  26                                          
SITE     1 AC8  4 ALA L   1  CGU L   6  CGU L  16  CGU L  20                    
SITE     1 AC9  2 CGU L  14  CGU L  19                                          
SITE     1 BC1  1 CGU L  20                                                     
SITE     1 BC2  3 HOH H2146  CGU L  25  CGU L  29                               
SITE     1 BC3 19 HIS H  57  ASP H  60  TYR H  94  GLY H  97                    
SITE     2 BC3 19 THR H  98  ASP H 189  SER H 190  CYS H 191                    
SITE     3 BC3 19 LYS H 192  SER H 195  VAL H 213  SER H 214                    
SITE     4 BC3 19 TRP H 215  GLY H 216  GLN H 217  GLY H 219                    
SITE     5 BC3 19 HOH H2143  HOH H2156  HOH H2158                               
CRYST1   71.340   82.340  123.560  90.00  90.00  90.00 P 21 21 21    4          
ORIGX1      1.000000  0.000000  0.000000        0.00000                         
ORIGX2      0.000000  1.000000  0.000000        0.00000                         
ORIGX3      0.000000  0.000000  1.000000        0.00000                         
SCALE1      0.014017  0.000000  0.000000        0.00000                         
SCALE2      0.000000  0.012145  0.000000        0.00000                         
SCALE3      0.000000  0.000000  0.008093        0.00000                         
ATOM      1  N   GLY L  58      23.922  38.686  57.691  1.00 19.36           N
ATOM      2  CA  GLY L  58      22.964  38.027  58.557  1.00 19.65           C
ATOM      3  C   GLY L  58      23.150  36.535  58.765  1.00 20.25           C
ATOM      4  O   GLY L  58      22.282  35.880  59.302  1.00 22.20           O
ATOM      5  N   GLY L  59      24.280  35.989  58.341  1.00 20.23           N
ATOM      6  CA  GLY L  59      24.495  34.568  58.534  1.00 21.07           C
ATOM      7  C   GLY L  59      24.756  34.215  59.991  1.00 21.71           C
ATOM      8  O   GLY L  59      25.027  35.081  60.819  1.00 22.23           O
ATOM      9  N   SER L  60      24.681  32.931  60.307  1.00 21.01           N
ATOM     10  CA  SER L  60      24.912  32.485  61.666  1.00 21.19           C
ATOM     11  C   SER L  60      26.157  31.617  61.773  1.00 20.81           C
ATOM     12  O   SER L  60      26.328  30.643  61.048  1.00 21.41           O
ATOM     13  CB  SER L  60      23.673  31.753  62.189  1.00 20.69           C
ATOM     14  OG  SER L  60      22.628  32.697  62.383  1.00 24.56           O
TER      15      SER L  60
ATOM     16  N   PHE L  71      25.890  29.814  58.373  1.00 17.30           N
ATOM     17  CA  PHE L  71      24.557  29.453  57.906  1.00 16.85           C
ATOM     18  C   PHE L  71      24.065  30.772  57.347  1.00 17.54           C
ATOM     19  O   PHE L  71      23.908  31.725  58.077  1.00 19.75           O
ATOM     20  CB  PHE L  71      23.666  29.012  59.067  1.00 15.84           C
ATOM     21  CG  PHE L  71      23.995  27.645  59.601  1.00 15.47           C
ATOM     22  CD1 PHE L  71      25.168  27.424  60.306  1.00 13.56           C
ATOM     23  CD2 PHE L  71      23.141  26.574  59.369  1.00 14.50           C
ATOM     24  CE1 PHE L  71      25.487  26.163  60.771  1.00 13.31           C
ATOM     25  CE2 PHE L  71      23.452  25.312  59.829  1.00 14.23           C
ATOM     26  CZ  PHE L  71      24.627  25.103  60.531  1.00 14.78           C
ATOM     27  N   CYS L  72      23.844  30.831  56.043  1.00 18.39           N
ATOM     28  CA  CYS L  72      23.421  32.080  55.423  1.00 17.58           C
ATOM     29  C   CYS L  72      21.919  32.220  55.308  1.00 18.49           C
ATOM     30  O   CYS L  72      21.174  31.292  55.573  1.00 18.46           O
ATOM     31  CB  CYS L  72      24.037  32.204  54.027  1.00 15.33           C
ATOM     32  SG  CYS L  72      25.812  31.797  53.953  1.00 14.03           S
ATOM     33  N   LEU L  73      21.487  33.416  54.925  1.00 19.87           N
ATOM     34  CA  LEU L  73      20.073  33.685  54.712  1.00 20.32           C
ATOM     35  C   LEU L  73      19.812  33.207  53.289  1.00 20.34           C
ATOM     36  O   LEU L  73      20.714  33.183  52.465  1.00 20.95           O
ATOM     37  CB  LEU L  73      19.786  35.184  54.858  1.00 20.95           C
ATOM     38  CG  LEU L  73      19.807  35.681  56.309  1.00 21.32           C
ATOM     39  CD1 LEU L  73      19.652  37.188  56.352  1.00 20.37           C
ATOM     40  CD2 LEU L  73      18.683  35.003  57.092  1.00 19.39           C
TER      41      LEU L  73
ATOM     42  N   ARG T 131      22.407  21.713  63.793  1.00 29.39           N
ATOM     43  CA  ARG T 131      21.854  21.937  62.472  1.00 27.79           C
ATOM     44  C   ARG T 131      22.866  21.715  61.358  1.00 26.42           C
ATOM     45  O   ARG T 131      24.076  21.841  61.545  1.00 24.57           O
ATOM     46  CB  ARG T 131      21.277  23.348  62.379  1.00 27.93           C
ATOM     47  CG  ARG T 131      22.233  24.423  62.835  1.00 30.13           C
ATOM     48  CD  ARG T 131      21.560  25.781  62.777  1.00 33.97           C
ATOM     49  NE  ARG T 131      22.407  26.854  63.295  1.00 33.89           N
ATOM     50  CZ  ARG T 131      21.998  28.105  63.456  1.00 32.87           C
ATOM     51  NH1 ARG T 131      20.755  28.449  63.136  1.00 32.41           N
ATOM     52  NH2 ARG T 131      22.828  29.005  63.952  1.00 33.47           N
TER      53      ARG T 131
ATOM     54  N   PHE T 140      16.599  24.786  58.615  1.00 33.47           N
ATOM     55  CA  PHE T 140      17.766  23.923  58.495  1.00 29.00           C
ATOM     56  C   PHE T 140      17.498  22.593  59.171  1.00 26.06           C
ATOM     57  O   PHE T 140      17.034  22.545  60.294  1.00 24.16           O
ATOM     58  CB  PHE T 140      18.994  24.585  59.118  1.00 28.33           C
ATOM     59  CG  PHE T 140      19.529  25.728  58.314  1.00 29.20           C
ATOM     60  CD1 PHE T 140      20.144  25.501  57.091  1.00 29.16           C
ATOM     61  CD2 PHE T 140      19.403  27.036  58.769  1.00 28.28           C
ATOM     62  CE1 PHE T 140      20.626  26.559  56.333  1.00 29.75           C
ATOM     63  CE2 PHE T 140      19.882  28.100  58.016  1.00 28.96           C
ATOM     64  CZ  PHE T 140      20.495  27.861  56.796  1.00 29.14           C
TER      65      PHE T 140
HETATM   76  O   HOH T 273      17.287  30.419  56.548  1.00 46.32           O
CONECT   14   13   66
CONECT   66   14   67   75
CONECT   67   66   68   72
CONECT   68   67   69   73
CONECT   69   68   70   74
CONECT   70   69   71   75
CONECT   71   70
CONECT   72   67
CONECT   73   68
CONECT   74   69
CONECT   75   66   70
END
