# Supplementary material for: Scaffold repositioning of spiro-acridine derivatives as fungi chitinase inhibitor by target fishing and in vitro studies
Source: Sci Rep. 2023 May 5;13:7320. doi: 10.1038/s41598-023-33279-9 (PMC10163251; doi:10.1038/s41598-023-33279-9)
Supplement: Supplementary file 2 — Supplementary Information 2. [file 41598_2023_33279_MOESM2_ESM.zip › PDBQT_TARGETS_ALL/1yyr_POP.pdb]

HEADER    LYASE                                   25-FEB-05   1YYR              
TITLE     Y305F TRICHODIENE SYNTHASE: COMPLEX WITH MG, PYROPHOSPHATE,           
TITLE    2 AND (4R)-7-AZABISABOLENE                                             
COMPND    MOL_ID: 1;                                                            
COMPND   2 MOLECULE: TRICHODIENE SYNTHASE;                                      
COMPND   3 CHAIN: A, B;                                                         
COMPND   4 SYNONYM: SESQUITERPENE CYCLASE, TS;                                  
COMPND   5 EC: 4.2.3.6;                                                         
COMPND   6 ENGINEERED: YES;                                                     
COMPND   7 MUTATION: YES                                                        
SOURCE    MOL_ID: 1;                                                            
SOURCE   2 ORGANISM_SCIENTIFIC: FUSARIUM SPOROTRICHIOIDES;                      
SOURCE   3 ORGANISM_TAXID: 5514;                                                
SOURCE   4 GENE: TRI5;                                                          
SOURCE   5 EXPRESSION_SYSTEM: ESCHERICHIA COLI BL21(DE3);                       
SOURCE   6 EXPRESSION_SYSTEM_TAXID: 469008;                                     
SOURCE   7 EXPRESSION_SYSTEM_STRAIN: BL21(DE3);                                 
SOURCE   8 EXPRESSION_SYSTEM_VECTOR_TYPE: PLASMID                               
KEYWDS    TERPENOID CYCLASE FOLD, SITE-DIRECTED MUTANT, PYROPHOSPHATE,          
KEYWDS   2 (4R)-7-AZABISABOLENE, LYASE                                          
EXPDTA    X-RAY DIFFRACTION                                                     
AUTHOR    L.S.VEDULA,M.J.RYNKIEWICZ,H.J.PYUN,R.M.COATES,D.E.CANE,               
AUTHOR   2 D.W.CHRISTIANSON                                                     
REVDAT   3   24-FEB-09 1YYR    1       VERSN                                    
REVDAT   2   03-MAY-05 1YYR    1       JRNL                                     
REVDAT   1   29-MAR-05 1YYR    0                                                
JRNL        AUTH   L.S.VEDULA,M.J.RYNKIEWICZ,H.J.PYUN,R.M.COATES,               
JRNL        AUTH 2 D.E.CANE,D.W.CHRISTIANSON                                    
JRNL        TITL   MOLECULAR RECOGNITION OF THE SUBSTRATE DIPHOSPHATE           
JRNL        TITL 2 GROUP GOVERNS PRODUCT DIVERSITY IN TRICHODIENE               
JRNL        TITL 3 SYNTHASE MUTANTS.                                            
JRNL        REF    BIOCHEMISTRY                  V.  44  6153 2005              
JRNL        REFN                   ISSN 0006-2960                               
JRNL        PMID   15835903                                                     
JRNL        DOI    10.1021/BI050059O                                            
REMARK   1                                                                      
REMARK   2                                                                      
REMARK   2 RESOLUTION.    2.50 ANGSTROMS.                                       
REMARK   3                                                                      
REMARK   3 REFINEMENT.                                                          
REMARK   3   PROGRAM     : CNS                                                  
REMARK   3   AUTHORS     : BRUNGER,ADAMS,CLORE,DELANO,GROS,GROSSE-              
REMARK   3               : KUNSTLEVE,JIANG,KUSZEWSKI,NILGES, PANNU,             
REMARK   3               : READ,RICE,SIMONSON,WARREN                            
REMARK   3                                                                      
REMARK   3  REFINEMENT TARGET : ENGH & HUBER                                    
REMARK   3                                                                      
REMARK   3  DATA USED IN REFINEMENT.                                            
REMARK   3   RESOLUTION RANGE HIGH (ANGSTROMS) : 2.50                           
REMARK   3   RESOLUTION RANGE LOW  (ANGSTROMS) : 50.00                          
REMARK   3   DATA CUTOFF            (SIGMA(F)) : 0.000                          
REMARK   3   DATA CUTOFF HIGH         (ABS(F)) : NULL                           
REMARK   3   DATA CUTOFF LOW          (ABS(F)) : NULL                           
REMARK   3   COMPLETENESS (WORKING+TEST)   (%) : 99.0                           
REMARK   3   NUMBER OF REFLECTIONS             : 45022                          
REMARK   3                                                                      
REMARK   3  FIT TO DATA USED IN REFINEMENT.                                     
REMARK   3   CROSS-VALIDATION METHOD          : THROUGHOUT                      
REMARK   3   FREE R VALUE TEST SET SELECTION  : RANDOM                          
REMARK   3   R VALUE            (WORKING SET) : 0.219                           
REMARK   3   FREE R VALUE                     : 0.255                           
REMARK   3   FREE R VALUE TEST SET SIZE   (%) : 5.000                           
REMARK   3   FREE R VALUE TEST SET COUNT      : 2263                            
REMARK   3   ESTIMATED ERROR OF FREE R VALUE  : NULL                            
REMARK   3                                                                      
REMARK   3  FIT IN THE HIGHEST RESOLUTION BIN.                                  
REMARK   3   TOTAL NUMBER OF BINS USED           : NULL                         
REMARK   3   BIN RESOLUTION RANGE HIGH       (A) : NULL                         
REMARK   3   BIN RESOLUTION RANGE LOW        (A) : NULL                         
REMARK   3   BIN COMPLETENESS (WORKING+TEST) (%) : NULL                         
REMARK   3   REFLECTIONS IN BIN    (WORKING SET) : NULL                         
REMARK   3   BIN R VALUE           (WORKING SET) : NULL                         
REMARK   3   BIN FREE R VALUE                    : NULL                         
REMARK   3   BIN FREE R VALUE TEST SET SIZE  (%) : NULL                         
REMARK   3   BIN FREE R VALUE TEST SET COUNT     : NULL                         
REMARK   3   ESTIMATED ERROR OF BIN FREE R VALUE : NULL                         
REMARK   3                                                                      
REMARK   3  NUMBER OF NON-HYDROGEN ATOMS USED IN REFINEMENT.                    
REMARK   3   PROTEIN ATOMS            : 5802                                    
REMARK   3   NUCLEIC ACID ATOMS       : 0                                       
REMARK   3   HETEROGEN ATOMS          : 50                                      
REMARK   3   SOLVENT ATOMS            : 46                                      
REMARK   3                                                                      
REMARK   3  B VALUES.                                                           
REMARK   3   FROM WILSON PLOT           (A**2) : 62.90                          
REMARK   3   MEAN B VALUE      (OVERALL, A**2) : 55.00                          
REMARK   3   OVERALL ANISOTROPIC B VALUE.                                       
REMARK   3    B11 (A**2) : NULL                                                 
REMARK   3    B22 (A**2) : NULL                                                 
REMARK   3    B33 (A**2) : NULL                                                 
REMARK   3    B12 (A**2) : NULL                                                 
REMARK   3    B13 (A**2) : NULL                                                 
REMARK   3    B23 (A**2) : NULL                                                 
REMARK   3                                                                      
REMARK   3  ESTIMATED COORDINATE ERROR.                                         
REMARK   3   ESD FROM LUZZATI PLOT        (A) : NULL                            
REMARK   3   ESD FROM SIGMAA              (A) : NULL                            
REMARK   3   LOW RESOLUTION CUTOFF        (A) : NULL                            
REMARK   3                                                                      
REMARK   3  CROSS-VALIDATED ESTIMATED COORDINATE ERROR.                         
REMARK   3   ESD FROM C-V LUZZATI PLOT    (A) : NULL                            
REMARK   3   ESD FROM C-V SIGMAA          (A) : NULL                            
REMARK   3                                                                      
REMARK   3  RMS DEVIATIONS FROM IDEAL VALUES.                                   
REMARK   3   BOND LENGTHS                 (A) : 0.007                           
REMARK   3   BOND ANGLES            (DEGREES) : 1.20                            
REMARK   3   DIHEDRAL ANGLES        (DEGREES) : 18.70                           
REMARK   3   IMPROPER ANGLES        (DEGREES) : 0.80                            
REMARK   3                                                                      
REMARK   3  ISOTROPIC THERMAL MODEL : NULL                                      
REMARK   3                                                                      
REMARK   3  ISOTROPIC THERMAL FACTOR RESTRAINTS.    RMS    SIGMA                
REMARK   3   MAIN-CHAIN BOND              (A**2) : NULL  ; NULL                 
REMARK   3   MAIN-CHAIN ANGLE             (A**2) : NULL  ; NULL                 
REMARK   3   SIDE-CHAIN BOND              (A**2) : NULL  ; NULL                 
REMARK   3   SIDE-CHAIN ANGLE             (A**2) : NULL  ; NULL                 
REMARK   3                                                                      
REMARK   3  BULK SOLVENT MODELING.                                              
REMARK   3   METHOD USED : NULL                                                 
REMARK   3   KSOL        : NULL                                                 
REMARK   3   BSOL        : NULL                                                 
REMARK   3                                                                      
REMARK   3  NCS MODEL : NULL                                                    
REMARK   3                                                                      
REMARK   3  NCS RESTRAINTS.                         RMS   SIGMA/WEIGHT          
REMARK   3   GROUP  1  POSITIONAL            (A) : NULL  ; NULL                 
REMARK   3   GROUP  1  B-FACTOR           (A**2) : NULL  ; NULL                 
REMARK   3                                                                      
REMARK   3  PARAMETER FILE  1  : NULL                                           
REMARK   3  TOPOLOGY FILE  1   : NULL                                           
REMARK   3                                                                      
REMARK   3  OTHER REFINEMENT REMARKS: RESIDUES WITH OCCUPANCY ZERO IN           
REMARK   3  ENTRY WERE REFINED AS ALANINES.                                     
REMARK   4                                                                      
REMARK   4 1YYR COMPLIES WITH FORMAT V. 3.15, 01-DEC-08                         
REMARK 100                                                                      
REMARK 100 THIS ENTRY HAS BEEN PROCESSED BY RCSB ON 04-MAR-05.                  
REMARK 100 THE RCSB ID CODE IS RCSB032081.                                      
REMARK 200                                                                      
REMARK 200 EXPERIMENTAL DETAILS                                                 
REMARK 200  EXPERIMENT TYPE                : X-RAY DIFFRACTION                  
REMARK 200  DATE OF DATA COLLECTION        : 12-JUN-04                          
REMARK 200  TEMPERATURE           (KELVIN) : 100                                
REMARK 200  PH                             : 6.9                                
REMARK 200  NUMBER OF CRYSTALS USED        : 1                                  
REMARK 200                                                                      
REMARK 200  SYNCHROTRON              (Y/N) : Y                                  
REMARK 200  RADIATION SOURCE               : ALS                                
REMARK 200  BEAMLINE                       : 5.0.2                              
REMARK 200  X-RAY GENERATOR MODEL          : NULL                               
REMARK 200  MONOCHROMATIC OR LAUE    (M/L) : M                                  
REMARK 200  WAVELENGTH OR RANGE        (A) : 1.00000                            
REMARK 200  MONOCHROMATOR                  : NULL                               
REMARK 200  OPTICS                         : NULL                               
REMARK 200                                                                      
REMARK 200  DETECTOR TYPE                  : CCD                                
REMARK 200  DETECTOR MANUFACTURER          : ADSC QUANTUM 4                     
REMARK 200  INTENSITY-INTEGRATION SOFTWARE : HKL-2000                           
REMARK 200  DATA SCALING SOFTWARE          : SCALEPACK                          
REMARK 200                                                                      
REMARK 200  NUMBER OF UNIQUE REFLECTIONS   : 45564                              
REMARK 200  RESOLUTION RANGE HIGH      (A) : 2.500                              
REMARK 200  RESOLUTION RANGE LOW       (A) : 50.000                             
REMARK 200  REJECTION CRITERIA  (SIGMA(I)) : NULL                               
REMARK 200                                                                      
REMARK 200 OVERALL.                                                             
REMARK 200  COMPLETENESS FOR RANGE     (%) : 99.0                               
REMARK 200  DATA REDUNDANCY                : 5.100                              
REMARK 200  R MERGE                    (I) : 0.12600                            
REMARK 200  R SYM                      (I) : NULL                               
REMARK 200  <I/SIGMA(I)> FOR THE DATA SET  : 13.2000                            
REMARK 200                                                                      
REMARK 200 IN THE HIGHEST RESOLUTION SHELL.                                     
REMARK 200  HIGHEST RESOLUTION SHELL, RANGE HIGH (A) : 2.50                     
REMARK 200  HIGHEST RESOLUTION SHELL, RANGE LOW  (A) : 2.59                     
REMARK 200  COMPLETENESS FOR SHELL     (%) : 91.0                               
REMARK 200  DATA REDUNDANCY IN SHELL       : NULL                               
REMARK 200  R MERGE FOR SHELL          (I) : 0.40900                            
REMARK 200  R SYM FOR SHELL            (I) : NULL                               
REMARK 200  <I/SIGMA(I)> FOR SHELL         : 2.200                              
REMARK 200                                                                      
REMARK 200 DIFFRACTION PROTOCOL: SINGLE WAVELENGTH                              
REMARK 200 METHOD USED TO DETERMINE THE STRUCTURE: FOURIER SYNTHESIS            
REMARK 200 SOFTWARE USED: CNS                                                   
REMARK 200 STARTING MODEL: 1YYQ                                                 
REMARK 200                                                                      
REMARK 200 REMARK: NULL                                                         
REMARK 280                                                                      
REMARK 280 CRYSTAL                                                              
REMARK 280 SOLVENT CONTENT, VS   (%): 66.22                                     
REMARK 280 MATTHEWS COEFFICIENT, VM (ANGSTROMS**3/DA): 3.67                     
REMARK 280                                                                      
REMARK 280 CRYSTALLIZATION CONDITIONS: PEG 8000, SODIUM HEPES, CALCIUM          
REMARK 280  CHLORIDE , PH 6.9, VAPOR DIFFUSION, HANGING DROP, TEMPERATURE       
REMARK 280  277K                                                                
REMARK 290                                                                      
REMARK 290 CRYSTALLOGRAPHIC SYMMETRY                                            
REMARK 290 SYMMETRY OPERATORS FOR SPACE GROUP: P 31 2 1                         
REMARK 290                                                                      
REMARK 290      SYMOP   SYMMETRY                                                
REMARK 290     NNNMMM   OPERATOR                                                
REMARK 290       1555   X,Y,Z                                                   
REMARK 290       2555   -Y,X-Y,Z+1/3                                            
REMARK 290       3555   -X+Y,-X,Z+2/3                                           
REMARK 290       4555   Y,X,-Z                                                  
REMARK 290       5555   X-Y,-Y,-Z+2/3                                           
REMARK 290       6555   -X,-X+Y,-Z+1/3                                          
REMARK 290                                                                      
REMARK 290     WHERE NNN -> OPERATOR NUMBER                                     
REMARK 290           MMM -> TRANSLATION VECTOR                                  
REMARK 290                                                                      
REMARK 290 CRYSTALLOGRAPHIC SYMMETRY TRANSFORMATIONS                            
REMARK 290 THE FOLLOWING TRANSFORMATIONS OPERATE ON THE ATOM/HETATM             
REMARK 290 RECORDS IN THIS ENTRY TO PRODUCE CRYSTALLOGRAPHICALLY                
REMARK 290 RELATED MOLECULES.                                                   
REMARK 290   SMTRY1   1  1.000000  0.000000  0.000000        0.00000            
REMARK 290   SMTRY2   1  0.000000  1.000000  0.000000        0.00000            
REMARK 290   SMTRY3   1  0.000000  0.000000  1.000000        0.00000            
REMARK 290   SMTRY1   2 -0.500000 -0.866025  0.000000        0.00000            
REMARK 290   SMTRY2   2  0.866025 -0.500000  0.000000        0.00000            
REMARK 290   SMTRY3   2  0.000000  0.000000  1.000000       50.12000            
REMARK 290   SMTRY1   3 -0.500000  0.866025  0.000000        0.00000            
REMARK 290   SMTRY2   3 -0.866025 -0.500000  0.000000        0.00000            
REMARK 290   SMTRY3   3  0.000000  0.000000  1.000000      100.24000            
REMARK 290   SMTRY1   4 -0.500000  0.866025  0.000000        0.00000            
REMARK 290   SMTRY2   4  0.866025  0.500000  0.000000        0.00000            
REMARK 290   SMTRY3   4  0.000000  0.000000 -1.000000        0.00000            
REMARK 290   SMTRY1   5  1.000000  0.000000  0.000000        0.00000            
REMARK 290   SMTRY2   5  0.000000 -1.000000  0.000000        0.00000            
REMARK 290   SMTRY3   5  0.000000  0.000000 -1.000000      100.24000            
REMARK 290   SMTRY1   6 -0.500000 -0.866025  0.000000        0.00000            
REMARK 290   SMTRY2   6 -0.866025  0.500000  0.000000        0.00000            
REMARK 290   SMTRY3   6  0.000000  0.000000 -1.000000       50.12000            
REMARK 290                                                                      
REMARK 290 REMARK: NULL                                                         
REMARK 300                                                                      
REMARK 300 BIOMOLECULE: 1                                                       
REMARK 300 SEE REMARK 350 FOR THE AUTHOR PROVIDED AND/OR PROGRAM                
REMARK 300 GENERATED ASSEMBLY INFORMATION FOR THE STRUCTURE IN                  
REMARK 300 THIS ENTRY. THE REMARK MAY ALSO PROVIDE INFORMATION ON               
REMARK 300 BURIED SURFACE AREA.                                                 
REMARK 300 REMARK: ASYMMETRIC UNIT IS BIOLOGICAL DIMER                          
REMARK 350                                                                      
REMARK 350 COORDINATES FOR A COMPLETE MULTIMER REPRESENTING THE KNOWN           
REMARK 350 BIOLOGICALLY SIGNIFICANT OLIGOMERIZATION STATE OF THE                
REMARK 350 MOLECULE CAN BE GENERATED BY APPLYING BIOMT TRANSFORMATIONS          
REMARK 350 GIVEN BELOW.  BOTH NON-CRYSTALLOGRAPHIC AND                          
REMARK 350 CRYSTALLOGRAPHIC OPERATIONS ARE GIVEN.                               
REMARK 350                                                                      
REMARK 350 BIOMOLECULE: 1                                                       
REMARK 350 AUTHOR DETERMINED BIOLOGICAL UNIT: DIMERIC                           
REMARK 350 SOFTWARE DETERMINED QUATERNARY STRUCTURE: DIMERIC                    
REMARK 350 SOFTWARE USED: PISA                                                  
REMARK 350 TOTAL BURIED SURFACE AREA: 7770 ANGSTROM**2                          
REMARK 350 SURFACE AREA OF THE COMPLEX: 27020 ANGSTROM**2                       
REMARK 350 CHANGE IN SOLVENT FREE ENERGY: -74.0 KCAL/MOL                        
REMARK 350 APPLY THE FOLLOWING TO CHAINS: A, B                                  
REMARK 350   BIOMT1   1  1.000000  0.000000  0.000000        0.00000            
REMARK 350   BIOMT2   1  0.000000  1.000000  0.000000        0.00000            
REMARK 350   BIOMT3   1  0.000000  0.000000  1.000000        0.00000            
REMARK 465                                                                      
REMARK 465 MISSING RESIDUES                                                     
REMARK 465 THE FOLLOWING RESIDUES WERE NOT LOCATED IN THE                       
REMARK 465 EXPERIMENT. (M=MODEL NUMBER; RES=RESIDUE NAME; C=CHAIN               
REMARK 465 IDENTIFIER; SSSEQ=SEQUENCE NUMBER; I=INSERTION CODE.)                
REMARK 465                                                                      
REMARK 465   M RES C SSSEQI                                                     
REMARK 465     MET A     1                                                      
REMARK 465     ARG A   355                                                      
REMARK 465     SER A   356                                                      
REMARK 465     LYS A   357                                                      
REMARK 465     ASP A   358                                                      
REMARK 465     VAL A   359                                                      
REMARK 465     LYS A   360                                                      
REMARK 465     GLU A   361                                                      
REMARK 465     VAL A   362                                                      
REMARK 465     GLN A   363                                                      
REMARK 465     LYS A   364                                                      
REMARK 465     PRO A   365                                                      
REMARK 465     PHE A   366                                                      
REMARK 465     LEU A   367                                                      
REMARK 465     SER A   368                                                      
REMARK 465     SER A   369                                                      
REMARK 465     ILE A   370                                                      
REMARK 465     GLU A   371                                                      
REMARK 465     LEU A   372                                                      
REMARK 465     VAL A   373                                                      
REMARK 465     GLU A   374                                                      
REMARK 465     MET B     1                                                      
REMARK 465     GLU B     2                                                      
REMARK 465     ARG B   355                                                      
REMARK 465     SER B   356                                                      
REMARK 465     LYS B   357                                                      
REMARK 465     ASP B   358                                                      
REMARK 465     VAL B   359                                                      
REMARK 465     LYS B   360                                                      
REMARK 465     GLU B   361                                                      
REMARK 465     VAL B   362                                                      
REMARK 465     GLN B   363                                                      
REMARK 465     LYS B   364                                                      
REMARK 465     PRO B   365                                                      
REMARK 465     PHE B   366                                                      
REMARK 465     LEU B   367                                                      
REMARK 465     SER B   368                                                      
REMARK 465     SER B   369                                                      
REMARK 465     ILE B   370                                                      
REMARK 465     GLU B   371                                                      
REMARK 465     LEU B   372                                                      
REMARK 465     VAL B   373                                                      
REMARK 465     GLU B   374                                                      
REMARK 475                                                                      
REMARK 475 ZERO OCCUPANCY RESIDUES                                              
REMARK 475 THE FOLLOWING RESIDUES WERE MODELED WITH ZERO OCCUPANCY.             
REMARK 475 THE LOCATION AND PROPERTIES OF THESE RESIDUES MAY NOT                
REMARK 475 BE RELIABLE. (M=MODEL NUMBER; RES=RESIDUE NAME;                      
REMARK 475 C=CHAIN IDENTIFIER; SSEQ=SEQUENCE NUMBER; I=INSERTION CODE)          
REMARK 475   M RES C SSEQI                                                      
REMARK 475     ARG A  303                                                       
REMARK 475     LYS A  318                                                       
REMARK 475     LYS A  327                                                       
REMARK 475     GLU B    7                                                       
REMARK 475     ARG B   23                                                       
REMARK 475     LYS B  103                                                       
REMARK 475     ASP B  235                                                       
REMARK 475     GLU B  237                                                       
REMARK 475     ARG B  303                                                       
REMARK 475     LYS B  318                                                       
REMARK 475     GLU B  320                                                       
REMARK 475     LYS B  327                                                       
REMARK 500                                                                      
REMARK 500 GEOMETRY AND STEREOCHEMISTRY                                         
REMARK 500 SUBTOPIC: TORSION ANGLES                                             
REMARK 500                                                                      
REMARK 500 TORSION ANGLES OUTSIDE THE EXPECTED RAMACHANDRAN REGIONS:            
REMARK 500 (M=MODEL NUMBER; RES=RESIDUE NAME; C=CHAIN IDENTIFIER;               
REMARK 500 SSEQ=SEQUENCE NUMBER; I=INSERTION CODE).                             
REMARK 500                                                                      
REMARK 500 STANDARD TABLE:                                                      
REMARK 500 FORMAT:(10X,I3,1X,A3,1X,A1,I4,A1,4X,F7.2,3X,F7.2)                    
REMARK 500                                                                      
REMARK 500 EXPECTED VALUES: GJ KLEYWEGT AND TA JONES (1996). PHI/PSI-           
REMARK 500 CHOLOGY: RAMACHANDRAN REVISITED. STRUCTURE 4, 1395 - 1400            
REMARK 500                                                                      
REMARK 500  M RES CSSEQI        PSI       PHI                                   
REMARK 500    ASN A   3      122.13     61.75                                   
REMARK 500    LYS A  57       80.42    -66.04                                   
REMARK 500    TRP A  78       47.98   -100.50                                   
REMARK 500    ASP A 281      138.73    -39.17                                   
REMARK 500    ALA A 337       87.77    -68.07                                   
REMARK 500    TRP A 343      -39.14   -145.97                                   
REMARK 500    ARG B  23      104.88   -169.60                                   
REMARK 500    TRP B  78       50.98   -109.44                                   
REMARK 500    ASN B 167       50.84     33.95                                   
REMARK 500    PHE B 234      -72.68    176.36                                   
REMARK 500    ASP B 239     -117.51    -94.50                                   
REMARK 500    GLN B 240      -55.40     71.81                                   
REMARK 500    PHE B 277       45.46    -99.62                                   
REMARK 500    ARG B 306       45.85     38.21                                   
REMARK 500    VAL B 314       -2.04   -150.69                                   
REMARK 500    GLU B 316     -157.32    -86.76                                   
REMARK 500    GLU B 317      113.55     44.68                                   
REMARK 500    THR B 319       35.87   -140.17                                   
REMARK 500    GLU B 320      -68.78     62.96                                   
REMARK 500    ALA B 337       55.13    -90.04                                   
REMARK 500    TRP B 343      -40.57   -158.03                                   
REMARK 500                                                                      
REMARK 500 REMARK: NULL                                                         
REMARK 620                                                                      
REMARK 620 METAL COORDINATION                                                   
REMARK 620  (M=MODEL NUMBER; RES=RESIDUE NAME; C=CHAIN IDENTIFIER;              
REMARK 620  SSEQ=SEQUENCE NUMBER; I=INSERTION CODE):                            
REMARK 620                                                                      
REMARK 620 COORDINATION ANGLES FOR:  M RES CSSEQI METAL                         
REMARK 620                              MG B 701  MG                            
REMARK 620 N RES CSSEQI ATOM                                                    
REMARK 620 1 POP B 700   O4                                                     
REMARK 620 2 ASN B 225   OD1 115.5                                              
REMARK 620 3 HOH B 802   O   162.1  82.2                                        
REMARK 620 4 GLU B 233   OE1  76.9 166.6  85.2                                  
REMARK 620 5 POP B 700   O    56.4  80.8 129.0 103.9                            
REMARK 620 6 POP B 700   O1   93.4  93.7  82.4  80.0  51.4                      
REMARK 620 7 SER B 229   OG   97.9  89.3  84.2  94.0 142.8 165.7                
REMARK 620 N                    1     2     3     4     5     6                 
REMARK 620                                                                      
REMARK 620 COORDINATION ANGLES FOR:  M RES CSSEQI METAL                         
REMARK 620                              MG B 702  MG                            
REMARK 620 N RES CSSEQI ATOM                                                    
REMARK 620 1 ASP B 100   OD1                                                    
REMARK 620 2 POP B 700   O5   70.7                                              
REMARK 620 3 HOH B 820   O    63.1 133.6                                        
REMARK 620 4 HOH B 822   O    61.2  84.6  76.8                                  
REMARK 620 5 POP B 700   O2   68.3  85.9  74.4 129.0                            
REMARK 620 N                    1     2     3     4                             
REMARK 620                                                                      
REMARK 620 COORDINATION ANGLES FOR:  M RES CSSEQI METAL                         
REMARK 620                              MG B 703  MG                            
REMARK 620 N RES CSSEQI ATOM                                                    
REMARK 620 1 ASP B 100   OD2                                                    
REMARK 620 2 HOH B 820   O    88.6                                              
REMARK 620 3 HOH B 821   O    85.4 153.3                                        
REMARK 620 4 HOH B 823   O   161.4  90.3  87.2                                  
REMARK 620 5 POP B 700   O2   84.2  73.4  80.1  77.7                            
REMARK 620 N                    1     2     3     4                             
REMARK 800                                                                      
REMARK 800 SITE                                                                 
REMARK 800 SITE_IDENTIFIER: AC1                                                 
REMARK 800 EVIDENCE_CODE: SOFTWARE                                              
REMARK 800 SITE_DESCRIPTION: BINDING SITE FOR RESIDUE MG B 701                  
REMARK 800 SITE_IDENTIFIER: AC2                                                 
REMARK 800 EVIDENCE_CODE: SOFTWARE                                              
REMARK 800 SITE_DESCRIPTION: BINDING SITE FOR RESIDUE MG B 702                  
REMARK 800 SITE_IDENTIFIER: AC3                                                 
REMARK 800 EVIDENCE_CODE: SOFTWARE                                              
REMARK 800 SITE_DESCRIPTION: BINDING SITE FOR RESIDUE MG B 703                  
REMARK 800 SITE_IDENTIFIER: AC4                                                 
REMARK 800 EVIDENCE_CODE: SOFTWARE                                              
REMARK 800 SITE_DESCRIPTION: BINDING SITE FOR RESIDUE SAZ B 704                 
REMARK 800 SITE_IDENTIFIER: AC5                                                 
REMARK 800 EVIDENCE_CODE: SOFTWARE                                              
REMARK 800 SITE_DESCRIPTION: BINDING SITE FOR RESIDUE SAZ A 709                 
REMARK 800 SITE_IDENTIFIER: AC6                                                 
REMARK 800 EVIDENCE_CODE: SOFTWARE                                              
REMARK 800 SITE_DESCRIPTION: BINDING SITE FOR RESIDUE POP B 700                 
REMARK 800 SITE_IDENTIFIER: AC7                                                 
REMARK 800 EVIDENCE_CODE: SOFTWARE                                              
REMARK 800 SITE_DESCRIPTION: BINDING SITE FOR RESIDUE EDO B 801                 
REMARK 800 SITE_IDENTIFIER: AC8                                                 
REMARK 800 EVIDENCE_CODE: SOFTWARE                                              
REMARK 800 SITE_DESCRIPTION: BINDING SITE FOR RESIDUE EDO A 802                 
REMARK 900                                                                      
REMARK 900 RELATED ENTRIES                                                      
REMARK 900 RELATED ID: 1JFA   RELATED DB: PDB                                   
REMARK 900 TRICHODIENE SYNTHASE FROM FUSARIUM SPOROTRICHIOIDES                  
REMARK 900 RELATED ID: 1JFG   RELATED DB: PDB                                   
REMARK 900 TRICHODIENE SYNTHASE FROM FUSARIUM SPOROTRICHIOIDES                  
REMARK 900 COMPLEXED WITH DIPHOSPHATE                                           
REMARK 900 RELATED ID: 1KIY   RELATED DB: PDB                                   
REMARK 900 D100E TRICHODIENE SYNTHASE                                           
REMARK 900 RELATED ID: 1KIZ   RELATED DB: PDB                                   
REMARK 900 D100E TRICHODIENE SYNTHASE COMPLEXED WITH PYROPHOSPHATE              
REMARK 900 RELATED ID: 1YJ4   RELATED DB: PDB                                   
REMARK 900 Y305F TRICHODIENE SYNTHASE                                           
REMARK 900 RELATED ID: 1YYQ   RELATED DB: PDB                                   
REMARK 900 Y305F TRICHODIENE SYNTHASE COMPLEXED WITH PYROPHOSPHATE              
REMARK 900 RELATED ID: 1YYS   RELATED DB: PDB                                   
REMARK 900 Y305F TRICHODIENE SYNTHASE: COMPLEX WITH MG, PYROPHOSPHATE,          
REMARK 900 AND (4S)-7-AZABISABOLENE                                             
REMARK 900 RELATED ID: 1YYT   RELATED DB: PDB                                   
REMARK 900 D100E TRICHODIENE SYNTHASE: COMPLEX WITH MG, PYROPHOSPHATE,          
REMARK 900 AND (4R)-7-AZABISABOLENE                                             
REMARK 900 RELATED ID: 1YYU   RELATED DB: PDB                                   
REMARK 900 D100E TRICHODIENE SYNTHASE: COMPLEX WITH MG, PYROPHOSPHATE,          
REMARK 900 AND (4S)-7-AZABISABOLENE                                             
DBREF  1YYR A    1   374  UNP    P13513   TRI5_FUSSP       1    374             
DBREF  1YYR B    1   374  UNP    P13513   TRI5_FUSSP       1    374             
SEQADV 1YYR PHE A  305  UNP  P13513    TYR   305 ENGINEERED                     
SEQADV 1YYR PHE B  305  UNP  P13513    TYR   305 ENGINEERED                     
SEQRES   1 A  374  MET GLU ASN PHE PRO THR GLU TYR PHE LEU ASN THR THR          
SEQRES   2 A  374  VAL ARG LEU LEU GLU TYR ILE ARG TYR ARG ASP SER ASN          
SEQRES   3 A  374  TYR THR ARG GLU GLU ARG ILE GLU ASN LEU HIS TYR ALA          
SEQRES   4 A  374  TYR ASN LYS ALA ALA HIS HIS PHE ALA GLN PRO ARG GLN          
SEQRES   5 A  374  GLN GLN LEU LEU LYS VAL ASP PRO LYS ARG LEU GLN ALA          
SEQRES   6 A  374  SER LEU GLN THR ILE VAL GLY MET VAL VAL TYR SER TRP          
SEQRES   7 A  374  ALA LYS VAL SER LYS GLU CYS MET ALA ASP LEU SER ILE          
SEQRES   8 A  374  HIS TYR THR TYR THR LEU VAL LEU ASP ASP SER LYS ASP          
SEQRES   9 A  374  ASP PRO TYR PRO THR MET VAL ASN TYR PHE ASP ASP LEU          
SEQRES  10 A  374  GLN ALA GLY ARG GLU GLN ALA HIS PRO TRP TRP ALA LEU          
SEQRES  11 A  374  VAL ASN GLU HIS PHE PRO ASN VAL LEU ARG HIS PHE GLY          
SEQRES  12 A  374  PRO PHE CYS SER LEU ASN LEU ILE ARG SER THR LEU ASP          
SEQRES  13 A  374  PHE PHE GLU GLY CYS TRP ILE GLU GLN TYR ASN PHE GLY          
SEQRES  14 A  374  GLY PHE PRO GLY SER HIS ASP TYR PRO GLN PHE LEU ARG          
SEQRES  15 A  374  ARG MET ASN GLY LEU GLY HIS CYS VAL GLY ALA SER LEU          
SEQRES  16 A  374  TRP PRO LYS GLU GLN PHE ASN GLU ARG SER LEU PHE LEU          
SEQRES  17 A  374  GLU ILE THR SER ALA ILE ALA GLN MET GLU ASN TRP MET          
SEQRES  18 A  374  VAL TRP VAL ASN ASP LEU MET SER PHE TYR LYS GLU PHE          
SEQRES  19 A  374  ASP ASP GLU ARG ASP GLN ILE SER LEU VAL LYS ASN TYR          
SEQRES  20 A  374  VAL VAL SER ASP GLU ILE SER LEU HIS GLU ALA LEU GLU          
SEQRES  21 A  374  LYS LEU THR GLN ASP THR LEU HIS SER SER LYS GLN MET          
SEQRES  22 A  374  VAL ALA VAL PHE SER ASP LYS ASP PRO GLN VAL MET ASP          
SEQRES  23 A  374  THR ILE GLU CYS PHE MET HIS GLY TYR VAL THR TRP HIS          
SEQRES  24 A  374  LEU CYS ASP ARG ARG PHE ARG LEU SER GLU ILE TYR GLU          
SEQRES  25 A  374  LYS VAL LYS GLU GLU LYS THR GLU ASP ALA GLN LYS PHE          
SEQRES  26 A  374  CYS LYS PHE TYR GLU GLN ALA ALA ASN VAL GLY ALA VAL          
SEQRES  27 A  374  SER PRO SER GLU TRP ALA TYR PRO PRO VAL ALA GLN LEU          
SEQRES  28 A  374  ALA ASN VAL ARG SER LYS ASP VAL LYS GLU VAL GLN LYS          
SEQRES  29 A  374  PRO PHE LEU SER SER ILE GLU LEU VAL GLU                      
SEQRES   1 B  374  MET GLU ASN PHE PRO THR GLU TYR PHE LEU ASN THR THR          
SEQRES   2 B  374  VAL ARG LEU LEU GLU TYR ILE ARG TYR ARG ASP SER ASN          
SEQRES   3 B  374  TYR THR ARG GLU GLU ARG ILE GLU ASN LEU HIS TYR ALA          
SEQRES   4 B  374  TYR ASN LYS ALA ALA HIS HIS PHE ALA GLN PRO ARG GLN          
SEQRES   5 B  374  GLN GLN LEU LEU LYS VAL ASP PRO LYS ARG LEU GLN ALA          
SEQRES   6 B  374  SER LEU GLN THR ILE VAL GLY MET VAL VAL TYR SER TRP          
SEQRES   7 B  374  ALA LYS VAL SER LYS GLU CYS MET ALA ASP LEU SER ILE          
SEQRES   8 B  374  HIS TYR THR TYR THR LEU VAL LEU ASP ASP SER LYS ASP          
SEQRES   9 B  374  ASP PRO TYR PRO THR MET VAL ASN TYR PHE ASP ASP LEU          
SEQRES  10 B  374  GLN ALA GLY ARG GLU GLN ALA HIS PRO TRP TRP ALA LEU          
SEQRES  11 B  374  VAL ASN GLU HIS PHE PRO ASN VAL LEU ARG HIS PHE GLY          
SEQRES  12 B  374  PRO PHE CYS SER LEU ASN LEU ILE ARG SER THR LEU ASP          
SEQRES  13 B  374  PHE PHE GLU GLY CYS TRP ILE GLU GLN TYR ASN PHE GLY          
SEQRES  14 B  374  GLY PHE PRO GLY SER HIS ASP TYR PRO GLN PHE LEU ARG          
SEQRES  15 B  374  ARG MET ASN GLY LEU GLY HIS CYS VAL GLY ALA SER LEU          
SEQRES  16 B  374  TRP PRO LYS GLU GLN PHE ASN GLU ARG SER LEU PHE LEU          
SEQRES  17 B  374  GLU ILE THR SER ALA ILE ALA GLN MET GLU ASN TRP MET          
SEQRES  18 B  374  VAL TRP VAL ASN ASP LEU MET SER PHE TYR LYS GLU PHE          
SEQRES  19 B  374  ASP ASP GLU ARG ASP GLN ILE SER LEU VAL LYS ASN TYR          
SEQRES  20 B  374  VAL VAL SER ASP GLU ILE SER LEU HIS GLU ALA LEU GLU          
SEQRES  21 B  374  LYS LEU THR GLN ASP THR LEU HIS SER SER LYS GLN MET          
SEQRES  22 B  374  VAL ALA VAL PHE SER ASP LYS ASP PRO GLN VAL MET ASP          
SEQRES  23 B  374  THR ILE GLU CYS PHE MET HIS GLY TYR VAL THR TRP HIS          
SEQRES  24 B  374  LEU CYS ASP ARG ARG PHE ARG LEU SER GLU ILE TYR GLU          
SEQRES  25 B  374  LYS VAL LYS GLU GLU LYS THR GLU ASP ALA GLN LYS PHE          
SEQRES  26 B  374  CYS LYS PHE TYR GLU GLN ALA ALA ASN VAL GLY ALA VAL          
SEQRES  27 B  374  SER PRO SER GLU TRP ALA TYR PRO PRO VAL ALA GLN LEU          
SEQRES  28 B  374  ALA ASN VAL ARG SER LYS ASP VAL LYS GLU VAL GLN LYS          
SEQRES  29 B  374  PRO PHE LEU SER SER ILE GLU LEU VAL GLU                      
HET     MG  B 701       1                                                       
HET     MG  B 702       1                                                       
HET     MG  B 703       1                                                       
HET    SAZ  B 704      15                                                       
HET    SAZ  A 709      15                                                       
HET    POP  B 700       9                                                       
HET    EDO  B 801       4                                                       
HET    EDO  A 802       4                                                       
HETNAM      MG MAGNESIUM ION                                                    
HETNAM     SAZ (1S)-N,4-DIMETHYL-N-(4-METHYLPENT-3-ENYL)CYCLOHEX-3-             
HETNAM   2 SAZ  ENAMINIUM                                                       
HETNAM     POP PYROPHOSPHATE 2-                                                 
HETNAM     EDO 1,2-ETHANEDIOL                                                   
HETSYN     SAZ (4S)-7-AZABISABOLENE; S-AZABISABOLENE                            
HETSYN     EDO ETHYLENE GLYCOL                                                  
FORMUL   3   MG    3(MG 2+)                                                     
FORMUL   6  SAZ    2(C14 H26 N 1+)                                              
FORMUL   8  POP    H2 O7 P2 2-                                                  
FORMUL   9  EDO    2(C2 H6 O2)                                                  
FORMUL  11  HOH   *46(H2 O)                                                     
HELIX    1   1 ASP B  100  ASP B  101  1                                   2
HELIX    2   2 ARG B  182  ARG B  182  1                                   1
HELIX    3   3 ASN B  185  ASN B  185  1                                   1
HELIX    4   4 ASN B  225  ASP B  226  1                                   2
HELIX    5   5 SER B  229  SER B  229  1                                   1
HELIX    6   6 TRP B  298  TRP B  298  1                                   1
HELIX    7   7 ARG B  304  PHE B  305  1                                   2
LINK         O4  POP B 700                MG    MG B 701     1555   1555  1.95  
LINK        MG    MG B 701                 OD1 ASN B 225     1555   1555  2.01  
LINK        MG    MG B 701                 O   HOH B 802     1555   1555  2.24  
LINK        MG    MG B 701                 OE1 GLU B 233     1555   1555  2.31  
LINK        MG    MG B 701                 O   POP B 700     1555   1555  3.13  
LINK        MG    MG B 701                 O1  POP B 700     1555   1555  2.31  
LINK        MG    MG B 701                 OG  SER B 229     1555   1555  2.16  
LINK        MG    MG B 702                 OD1 ASP B 100     1555   1555  2.76  
LINK        MG    MG B 702                 O5  POP B 700     1555   1555  2.55  
LINK        MG    MG B 702                 O   HOH B 820     1555   1555  2.30  
LINK        MG    MG B 702                 O   HOH B 822     1555   1555  2.29  
LINK        MG    MG B 702                 O2  POP B 700     1555   1555  2.23  
LINK        MG    MG B 703                 OD2 ASP B 100     1555   1555  1.95  
LINK        MG    MG B 703                 O   HOH B 820     1555   1555  2.36  
LINK        MG    MG B 703                 O   HOH B 821     1555   1555  2.15  
LINK        MG    MG B 703                 O   HOH B 823     1555   1555  2.09  
LINK        MG    MG B 703                 O2  POP B 700     1555   1555  2.23  
CISPEP   1 TYR A  345    PRO A  346          0        -0.57                     
CISPEP   2 TYR B  345    PRO B  346          0        -0.75                     
SITE     1 AC1  5 ASN B 225  SER B 229  GLU B 233  POP B 700                    
SITE     2 AC1  5 HOH B 802                                                     
SITE     1 AC2  8 ASP B 100  LYS B 232  GLU B 233  ASP B 239                    
SITE     2 AC2  8 POP B 700   MG B 703  HOH B 820  HOH B 822                    
SITE     1 AC3  7 ASP B 100  GLU B 164  POP B 700   MG B 702                    
SITE     2 AC3  7 HOH B 820  HOH B 821  HOH B 823                               
SITE     1 AC4 10 TRP B  78  THR B  96  LEU B  97  GLY B 186                    
SITE     2 AC4 10 VAL B 191  MET B 221  VAL B 222  TYR B 295                    
SITE     3 AC4 10 POP B 700  HOH B 825                                          
SITE     1 AC5  7 TYR A  93  THR A  96  GLY A 186  LEU A 187                    
SITE     2 AC5  7 ASN A 225  TYR A 295  TRP A 298                               
SITE     1 AC6 16 ASP B 100  ARG B 182  ASN B 225  SER B 229                    
SITE     2 AC6 16 LYS B 232  GLU B 233  ARG B 304  PHE B 305                    
SITE     3 AC6 16  MG B 701   MG B 702   MG B 703  SAZ B 704                    
SITE     4 AC6 16 HOH B 802  HOH B 820  HOH B 821  HOH B 823                    
SITE     1 AC7  5 PHE A 114  TYR B 113  TRP B 128  ASN B 132                    
SITE     2 AC7  5 PHE B 135                                                     
SITE     1 AC8  5 TYR A 113  TRP A 128  ASN A 132  PHE A 135                    
SITE     2 AC8  5 ILE A 151                                                     
CRYST1  122.020  122.020  150.360  90.00  90.00 120.00 P 31 2 1     12          
ORIGX1      1.000000  0.000000  0.000000        0.00000                         
ORIGX2      0.000000  1.000000  0.000000        0.00000                         
ORIGX3      0.000000  0.000000  1.000000        0.00000                         
SCALE1      0.008195  0.004731  0.000000        0.00000                         
SCALE2      0.000000  0.009463  0.000000        0.00000                         
SCALE3      0.000000  0.000000  0.006651        0.00000                         
ATOM      1  N   ASP B 100     -13.698 107.231   9.368  1.00 50.36           N
ATOM      2  CA  ASP B 100     -14.861 106.345   9.445  1.00 51.26           C
ATOM      3  C   ASP B 100     -15.260 105.711   8.114  1.00 52.36           C
ATOM      4  O   ASP B 100     -15.805 104.604   8.091  1.00 51.09           O
ATOM      5  CB  ASP B 100     -16.064 107.102  10.026  1.00 48.79           C
ATOM      6  CG  ASP B 100     -17.216 106.181  10.394  1.00 49.88           C
ATOM      7  OD1 ASP B 100     -18.216 106.110   9.637  1.00 50.47           O
ATOM      8  OD2 ASP B 100     -17.120 105.516  11.447  1.00 49.48           O
ATOM      9  N   ASP B 101     -15.001 106.415   7.015  1.00 54.10           N
ATOM     10  CA  ASP B 101     -15.341 105.917   5.685  1.00 56.44           C
ATOM     11  C   ASP B 101     -14.107 105.407   4.927  1.00 57.34           C
ATOM     12  O   ASP B 101     -14.214 104.929   3.796  1.00 57.87           O
ATOM     13  CB  ASP B 101     -16.017 107.024   4.855  1.00 56.83           C
ATOM     14  CG  ASP B 101     -17.411 107.404   5.371  1.00 58.77           C
ATOM     15  OD1 ASP B 101     -18.263 106.501   5.566  1.00 55.97           O
ATOM     16  OD2 ASP B 101     -17.657 108.620   5.561  1.00 58.59           O
TER      17      ASP B 101
ATOM     18  N   ARG B 182     -19.268  97.895  18.418  1.00 48.22           N
ATOM     19  CA  ARG B 182     -20.008  99.154  18.409  1.00 48.89           C
ATOM     20  C   ARG B 182     -19.487 100.149  19.443  1.00 48.35           C
ATOM     21  O   ARG B 182     -19.427 101.344  19.165  1.00 50.67           O
ATOM     22  CB  ARG B 182     -21.508  98.907  18.612  1.00 50.57           C
ATOM     23  CG  ARG B 182     -22.380 100.132  18.325  1.00 50.84           C
ATOM     24  CD  ARG B 182     -21.859 100.919  17.128  1.00 50.49           C
ATOM     25  NE  ARG B 182     -22.825 101.917  16.681  1.00 52.50           N
ATOM     26  CZ  ARG B 182     -22.588 102.837  15.749  1.00 51.40           C
ATOM     27  NH1 ARG B 182     -21.405 102.907  15.151  1.00 49.38           N
ATOM     28  NH2 ARG B 182     -23.550 103.680  15.400  1.00 52.10           N
TER      29      ARG B 182
ATOM     30  N   ASN B 185     -16.098 101.590  18.039  1.00 45.81           N
ATOM     31  CA  ASN B 185     -16.242 102.617  17.004  1.00 47.22           C
ATOM     32  C   ASN B 185     -17.253 103.708  17.316  1.00 46.39           C
ATOM     33  O   ASN B 185     -17.428 104.626  16.521  1.00 46.37           O
ATOM     34  CB  ASN B 185     -16.635 101.971  15.674  1.00 48.28           C
ATOM     35  CG  ASN B 185     -17.970 101.247  15.751  1.00 50.69           C
ATOM     36  OD1 ASN B 185     -18.931 101.739  16.357  1.00 53.37           O
ATOM     37  ND2 ASN B 185     -18.043 100.080  15.127  1.00 51.48           N
TER      38      ASN B 185
ATOM     39  N   ASN B 225     -27.986 106.067  16.030  1.00 50.27           N
ATOM     40  CA  ASN B 225     -27.381 106.133  14.710  1.00 51.51           C
ATOM     41  C   ASN B 225     -27.496 104.787  13.992  1.00 53.60           C
ATOM     42  O   ASN B 225     -27.684 104.743  12.775  1.00 54.47           O
ATOM     43  CB  ASN B 225     -25.918 106.557  14.782  1.00 47.92           C
ATOM     44  CG  ASN B 225     -25.190 106.353  13.462  1.00 48.29           C
ATOM     45  OD1 ASN B 225     -24.757 105.242  13.146  1.00 51.57           O
ATOM     46  ND2 ASN B 225     -25.064 107.418  12.678  1.00 42.99           N
ATOM     47  N   ASP B 226     -27.395 103.686  14.728  1.00 55.96           N
ATOM     48  CA  ASP B 226     -27.497 102.379  14.082  1.00 58.22           C
ATOM     49  C   ASP B 226     -28.842 102.241  13.394  1.00 59.02           C
ATOM     50  O   ASP B 226     -28.969 101.565  12.370  1.00 58.35           O
ATOM     51  CB  ASP B 226     -27.320 101.244  15.093  1.00 57.31           C
ATOM     52  CG  ASP B 226     -25.868 101.004  15.445  1.00 58.81           C
ATOM     53  OD1 ASP B 226     -25.043 100.868  14.513  1.00 60.90           O
ATOM     54  OD2 ASP B 226     -25.547 100.945  16.650  1.00 58.88           O
TER      55      ASP B 226
ATOM     56  N   SER B 229     -29.146 105.589  10.625  1.00 62.37           N
ATOM     57  CA  SER B 229     -28.202 105.407   9.520  1.00 62.95           C
ATOM     58  C   SER B 229     -28.321 104.038   8.867  1.00 63.38           C
ATOM     59  O   SER B 229     -27.482 103.662   8.044  1.00 62.93           O
ATOM     60  CB  SER B 229     -26.752 105.610   9.994  1.00 62.58           C
ATOM     61  OG  SER B 229     -26.270 104.502  10.744  1.00 60.94           O
TER      62      SER B 229
ATOM     63  N   LYS B 232     -28.491 104.492   4.728  1.00 63.70           N
ATOM     64  CA  LYS B 232     -27.281 104.760   3.943  1.00 62.37           C
ATOM     65  C   LYS B 232     -26.294 103.590   4.036  1.00 63.42           C
ATOM     66  O   LYS B 232     -25.470 103.373   3.138  1.00 60.84           O
ATOM     67  CB  LYS B 232     -26.620 106.080   4.391  1.00 60.75           C
ATOM     68  CG  LYS B 232     -25.904 106.058   5.737  1.00 57.69           C
ATOM     69  CD  LYS B 232     -24.390 105.920   5.550  1.00 56.01           C
ATOM     70  CE  LYS B 232     -23.650 105.890   6.895  1.00 54.58           C
ATOM     71  NZ  LYS B 232     -22.163 105.789   6.754  1.00 48.75           N
ATOM     72  N   GLU B 233     -26.387 102.841   5.131  1.00 65.13           N
ATOM     73  CA  GLU B 233     -25.539 101.668   5.344  1.00 68.82           C
ATOM     74  C   GLU B 233     -26.381 100.479   4.906  1.00 70.15           C
ATOM     75  O   GLU B 233     -27.388 100.171   5.541  1.00 72.31           O
ATOM     76  CB  GLU B 233     -25.207 101.484   6.830  1.00 69.05           C
ATOM     77  CG  GLU B 233     -24.382 102.574   7.469  1.00 70.22           C
ATOM     78  CD  GLU B 233     -24.366 102.465   8.985  1.00 70.50           C
ATOM     79  OE1 GLU B 233     -23.523 103.138   9.614  1.00 71.50           O
ATOM     80  OE2 GLU B 233     -25.198 101.716   9.544  1.00 69.08           O
TER      81      GLU B 233
ATOM     82  N   TRP B 298     -30.467 116.205  12.972  1.00 55.96           N
ATOM     83  CA  TRP B 298     -29.315 116.077  12.088  1.00 53.55           C
ATOM     84  C   TRP B 298     -29.392 114.831  11.213  1.00 53.59           C
ATOM     85  O   TRP B 298     -29.014 114.854  10.032  1.00 51.14           O
ATOM     86  CB  TRP B 298     -28.044 116.045  12.932  1.00 51.52           C
ATOM     87  CG  TRP B 298     -26.802 115.727  12.175  1.00 50.52           C
ATOM     88  CD1 TRP B 298     -26.156 116.521  11.270  1.00 48.09           C
ATOM     89  CD2 TRP B 298     -26.013 114.542  12.308  1.00 51.53           C
ATOM     90  NE1 TRP B 298     -25.006 115.908  10.838  1.00 48.09           N
ATOM     91  CE2 TRP B 298     -24.892 114.690  11.459  1.00 51.52           C
ATOM     92  CE3 TRP B 298     -26.140 113.370  13.069  1.00 52.02           C
ATOM     93  CZ2 TRP B 298     -23.897 113.707  11.352  1.00 52.30           C
ATOM     94  CZ3 TRP B 298     -25.150 112.392  12.965  1.00 52.58           C
ATOM     95  CH2 TRP B 298     -24.042 112.570  12.112  1.00 52.65           C
TER      96      TRP B 298
ATOM     97  N   ARG B 304     -25.587 112.922   4.217  1.00 59.80           N
ATOM     98  CA  ARG B 304     -24.920 111.644   4.476  1.00 58.96           C
ATOM     99  C   ARG B 304     -25.874 110.462   4.655  1.00 58.92           C
ATOM    100  O   ARG B 304     -25.622 109.371   4.131  1.00 57.72           O
ATOM    101  CB  ARG B 304     -24.030 111.754   5.723  1.00 59.78           C
ATOM    102  CG  ARG B 304     -23.267 110.473   6.080  1.00 58.14           C
ATOM    103  CD  ARG B 304     -22.650 110.568   7.478  1.00 58.15           C
ATOM    104  NE  ARG B 304     -21.735 109.465   7.788  1.00 56.77           N
ATOM    105  CZ  ARG B 304     -20.543 109.286   7.217  1.00 56.23           C
ATOM    106  NH1 ARG B 304     -20.105 110.135   6.294  1.00 55.97           N
ATOM    107  NH2 ARG B 304     -19.778 108.264   7.577  1.00 54.39           N
ATOM    108  N   PHE B 305     -26.970 110.681   5.378  1.00 58.45           N
ATOM    109  CA  PHE B 305     -27.928 109.615   5.647  1.00 59.98           C
ATOM    110  C   PHE B 305     -29.029 109.401   4.623  1.00 61.59           C
ATOM    111  O   PHE B 305     -29.817 108.457   4.735  1.00 61.01           O
ATOM    112  CB  PHE B 305     -28.521 109.826   7.027  1.00 58.90           C
ATOM    113  CG  PHE B 305     -27.483 109.933   8.086  1.00 60.36           C
ATOM    114  CD1 PHE B 305     -27.127 111.170   8.608  1.00 59.78           C
ATOM    115  CD2 PHE B 305     -26.802 108.801   8.514  1.00 59.33           C
ATOM    116  CE1 PHE B 305     -26.106 111.276   9.540  1.00 58.78           C
ATOM    117  CE2 PHE B 305     -25.780 108.902   9.444  1.00 60.49           C
ATOM    118  CZ  PHE B 305     -25.431 110.142   9.958  1.00 59.27           C
TER     119      PHE B 305
HETATM  120 MG   MG  B 701     -24.204 104.474  11.369  1.00 56.31          Mg
HETATM  121 MG   MG  B 702     -20.276 104.313   9.286  1.00 46.79          Mg
HETATM  122 MG   MG  B 703     -17.737 103.709  11.820  1.00 55.84          Mg
HETATM  123  C01 SAZ B 704     -21.646 109.050  16.696  1.00 62.57           C
HETATM  124  C02 SAZ B 704     -20.352 109.906  17.062  1.00 60.80           C
HETATM  125  C03 SAZ B 704     -22.644 109.143  17.918  1.00 62.46           C
HETATM  126  C05 SAZ B 704     -20.708 111.420  17.264  1.00 63.43           C
HETATM  127  C07 SAZ B 704     -22.968 110.629  18.175  1.00 64.41           C
HETATM  128  C08 SAZ B 704     -18.743 108.576  13.718  1.00 57.25           C
HETATM  129  C09 SAZ B 704     -20.121 108.227  14.196  1.00 57.84           C
HETATM  130  C10 SAZ B 704     -20.152 107.401  15.508  1.00 58.96           C
HETATM  131  C13 SAZ B 704     -18.150 109.773  13.609  1.00 57.74           C
HETATM  132  C16 SAZ B 704     -18.746 111.124  13.961  1.00 56.15           C
HETATM  133  C17 SAZ B 704     -16.743 109.842  13.076  1.00 59.06           C
HETATM  134  C25 SAZ B 704     -22.111 111.663  17.870  1.00 64.90           C
HETATM  135  C26 SAZ B 704     -22.487 113.090  18.101  1.00 65.26           C
HETATM  136  N35 SAZ B 704     -21.353 107.587  16.338  1.00 61.75           N
HETATM  137  C36 SAZ B 704     -21.184 106.682  17.474  1.00 65.12           C
HETATM  147  O   HOH B 802     -24.770 102.549  12.369  1.00 37.39           O
HETATM  148  O   HOH B 820     -18.163 103.440   9.520  1.00 49.81           O
HETATM  149  O   HOH B 821     -18.196 104.456  13.788  1.00 49.51           O
HETATM  150  O   HOH B 822     -19.175 105.105   7.439  1.00 43.93           O
HETATM  151  O   HOH B 823     -18.992 102.094  12.254  1.00 44.03           O
HETATM  152  O   HOH B 825     -22.988 110.288  14.313  1.00 54.11           O
CONECT    7  121
CONECT    8  122
CONECT   45  120
CONECT   61  120
CONECT   79  120
CONECT  120  139  142  144  147
CONECT  120   45   61   79
CONECT  121  145    7  148  140
CONECT  121  150
CONECT  122    8  148  151  149
CONECT  122  140
CONECT  123  124  125  136
CONECT  124  123  126
CONECT  125  123  127
CONECT  126  124  134
CONECT  127  125  134
CONECT  128  129  131
CONECT  129  128  130
CONECT  130  129  136
CONECT  131  128  132  133
CONECT  132  131
CONECT  133  131
CONECT  134  126  127  135
CONECT  135  134
CONECT  137  136
CONECT  136  123  130  137
CONECT  142  138  143
CONECT  142  120
CONECT  139  138
CONECT  139  120
CONECT  140  138
CONECT  140  121  122
CONECT  141  138
CONECT  144  143
CONECT  144  120
CONECT  145  143
CONECT  145  121
CONECT  146  143
CONECT  138  139  140  141  142
CONECT  143  142  144  145  146
CONECT  147  120
CONECT  148  121  122
CONECT  149  122
CONECT  150  121
CONECT  151  122
END
