# Supplementary material for: Scaffold repositioning of spiro-acridine derivatives as fungi chitinase inhibitor by target fishing and in vitro studies
Source: Sci Rep. 2023 May 5;13:7320. doi: 10.1038/s41598-023-33279-9 (PMC10163251; doi:10.1038/s41598-023-33279-9)
Supplement: Supplementary file 2 — Supplementary Information 2. [file 41598_2023_33279_MOESM2_ESM.zip › PDBQT_TARGETS_ALL/1zd3_15P.pdb]

HEADER    HYDROLASE                               14-APR-05   1ZD3              
TITLE     HUMAN SOLUBLE EPOXIDE HYDROLASE 4-(3-CYCLOHEXYLURIEDO)-               
TITLE    2 BUTYRIC ACID COMPLEX                                                 
COMPND    MOL_ID: 1;                                                            
COMPND   2 MOLECULE: EPOXIDE HYDROLASE 2, CYTOPLASMIC;                          
COMPND   3 CHAIN: A;                                                            
COMPND   4 EC: 3.3.2.3;                                                         
COMPND   5 ENGINEERED: YES                                                      
SOURCE    MOL_ID: 1;                                                            
SOURCE   2 ORGANISM_SCIENTIFIC: HOMO SAPIENS;                                   
SOURCE   3 ORGANISM_COMMON: HUMAN;                                              
SOURCE   4 ORGANISM_TAXID: 9606;                                                
SOURCE   5 GENE: EPHX2;                                                         
SOURCE   6 EXPRESSION_SYSTEM: SPODOPTERA FRUGIPERDA;                            
SOURCE   7 EXPRESSION_SYSTEM_COMMON: FALL ARMYWORM;                             
SOURCE   8 EXPRESSION_SYSTEM_TAXID: 7108;                                       
SOURCE   9 EXPRESSION_SYSTEM_CELL_LINE: SF9;                                    
SOURCE  10 EXPRESSION_SYSTEM_VECTOR_TYPE: BACULOVIRUS;                          
SOURCE  11 EXPRESSION_SYSTEM_PLASMID: ACHSEH1                                   
KEYWDS    DOMAIN-SWAPPED DIMER, HYDROLASE                                       
EXPDTA    X-RAY DIFFRACTION                                                     
AUTHOR    G.A.GOMEZ,C.MORISSEAU,B.D.HAMMOCK,D.W.CHRISTIANSON                    
REVDAT   2   24-FEB-09 1ZD3    1       VERSN                                    
REVDAT   1   07-MAR-06 1ZD3    0                                                
JRNL        AUTH   G.A.GOMEZ,C.MORISSEAU,B.D.HAMMOCK,D.W.CHRISTIANSON           
JRNL        TITL   HUMAN SOLUBLE EPOXIDE HYDROLASE: STRUCTURAL BASIS            
JRNL        TITL 2 OF INHIBITION BY 4-(3-CYCLOHEXYLUREIDO)-CARBOXYLIC           
JRNL        TITL 3 ACIDS                                                        
JRNL        REF    PROTEIN SCI.                  V.  15    58 2006              
JRNL        REFN                   ISSN 0961-8368                               
JRNL        PMID   16322563                                                     
JRNL        DOI    10.1110/PS.051720206                                         
REMARK   1                                                                      
REMARK   2                                                                      
REMARK   2 RESOLUTION.    2.30 ANGSTROMS.                                       
REMARK   3                                                                      
REMARK   3 REFINEMENT.                                                          
REMARK   3   PROGRAM     : CNS 1.0                                              
REMARK   3   AUTHORS     : BRUNGER,ADAMS,CLORE,DELANO,GROS,GROSSE-              
REMARK   3               : KUNSTLEVE,JIANG,KUSZEWSKI,NILGES, PANNU,             
REMARK   3               : READ,RICE,SIMONSON,WARREN                            
REMARK   3                                                                      
REMARK   3  REFINEMENT TARGET : ENGH & HUBER                                    
REMARK   3                                                                      
REMARK   3  DATA USED IN REFINEMENT.                                            
REMARK   3   RESOLUTION RANGE HIGH (ANGSTROMS) : 2.30                           
REMARK   3   RESOLUTION RANGE LOW  (ANGSTROMS) : 50.00                          
REMARK   3   DATA CUTOFF            (SIGMA(F)) : 0.000                          
REMARK   3   DATA CUTOFF HIGH         (ABS(F)) : NULL                           
REMARK   3   DATA CUTOFF LOW          (ABS(F)) : NULL                           
REMARK   3   COMPLETENESS (WORKING+TEST)   (%) : 83.1                           
REMARK   3   NUMBER OF REFLECTIONS             : 23477                          
REMARK   3                                                                      
REMARK   3  FIT TO DATA USED IN REFINEMENT.                                     
REMARK   3   CROSS-VALIDATION METHOD          : THHROUGHOUT                     
REMARK   3   FREE R VALUE TEST SET SELECTION  : RANDOM                          
REMARK   3   R VALUE            (WORKING SET) : 0.212                           
REMARK   3   FREE R VALUE                     : 0.254                           
REMARK   3   FREE R VALUE TEST SET SIZE   (%) : NULL                            
REMARK   3   FREE R VALUE TEST SET COUNT      : 1365                            
REMARK   3   ESTIMATED ERROR OF FREE R VALUE  : NULL                            
REMARK   3                                                                      
REMARK   3  FIT IN THE HIGHEST RESOLUTION BIN.                                  
REMARK   3   TOTAL NUMBER OF BINS USED           : NULL                         
REMARK   3   BIN RESOLUTION RANGE HIGH       (A) : NULL                         
REMARK   3   BIN RESOLUTION RANGE LOW        (A) : NULL                         
REMARK   3   BIN COMPLETENESS (WORKING+TEST) (%) : NULL                         
REMARK   3   REFLECTIONS IN BIN    (WORKING SET) : NULL                         
REMARK   3   BIN R VALUE           (WORKING SET) : NULL                         
REMARK   3   BIN FREE R VALUE                    : NULL                         
REMARK   3   BIN FREE R VALUE TEST SET SIZE  (%) : NULL                         
REMARK   3   BIN FREE R VALUE TEST SET COUNT     : NULL                         
REMARK   3   ESTIMATED ERROR OF BIN FREE R VALUE : NULL                         
REMARK   3                                                                      
REMARK   3  NUMBER OF NON-HYDROGEN ATOMS USED IN REFINEMENT.                    
REMARK   3   PROTEIN ATOMS            : 4332                                    
REMARK   3   NUCLEIC ACID ATOMS       : 0                                       
REMARK   3   HETEROGEN ATOMS          : 31                                      
REMARK   3   SOLVENT ATOMS            : 132                                     
REMARK   3                                                                      
REMARK   3  B VALUES.                                                           
REMARK   3   FROM WILSON PLOT           (A**2) : NULL                           
REMARK   3   MEAN B VALUE      (OVERALL, A**2) : NULL                           
REMARK   3   OVERALL ANISOTROPIC B VALUE.                                       
REMARK   3    B11 (A**2) : NULL                                                 
REMARK   3    B22 (A**2) : NULL                                                 
REMARK   3    B33 (A**2) : NULL                                                 
REMARK   3    B12 (A**2) : NULL                                                 
REMARK   3    B13 (A**2) : NULL                                                 
REMARK   3    B23 (A**2) : NULL                                                 
REMARK   3                                                                      
REMARK   3  ESTIMATED COORDINATE ERROR.                                         
REMARK   3   ESD FROM LUZZATI PLOT        (A) : NULL                            
REMARK   3   ESD FROM SIGMAA              (A) : NULL                            
REMARK   3   LOW RESOLUTION CUTOFF        (A) : NULL                            
REMARK   3                                                                      
REMARK   3  CROSS-VALIDATED ESTIMATED COORDINATE ERROR.                         
REMARK   3   ESD FROM C-V LUZZATI PLOT    (A) : NULL                            
REMARK   3   ESD FROM C-V SIGMAA          (A) : NULL                            
REMARK   3                                                                      
REMARK   3  RMS DEVIATIONS FROM IDEAL VALUES.                                   
REMARK   3   BOND LENGTHS                 (A) : 0.007                           
REMARK   3   BOND ANGLES            (DEGREES) : 1.40                            
REMARK   3   DIHEDRAL ANGLES        (DEGREES) : 22.50                           
REMARK   3   IMPROPER ANGLES        (DEGREES) : 0.90                            
REMARK   3                                                                      
REMARK   3  ISOTROPIC THERMAL MODEL : NULL                                      
REMARK   3                                                                      
REMARK   3  ISOTROPIC THERMAL FACTOR RESTRAINTS.    RMS    SIGMA                
REMARK   3   MAIN-CHAIN BOND              (A**2) : NULL  ; NULL                 
REMARK   3   MAIN-CHAIN ANGLE             (A**2) : NULL  ; NULL                 
REMARK   3   SIDE-CHAIN BOND              (A**2) : NULL  ; NULL                 
REMARK   3   SIDE-CHAIN ANGLE             (A**2) : NULL  ; NULL                 
REMARK   3                                                                      
REMARK   3  BULK SOLVENT MODELING.                                              
REMARK   3   METHOD USED : NULL                                                 
REMARK   3   KSOL        : NULL                                                 
REMARK   3   BSOL        : NULL                                                 
REMARK   3                                                                      
REMARK   3  NCS MODEL : NULL                                                    
REMARK   3                                                                      
REMARK   3  NCS RESTRAINTS.                         RMS   SIGMA/WEIGHT          
REMARK   3   GROUP  1  POSITIONAL            (A) : NULL  ; NULL                 
REMARK   3   GROUP  1  B-FACTOR           (A**2) : NULL  ; NULL                 
REMARK   3                                                                      
REMARK   3  PARAMETER FILE  1  : NULL                                           
REMARK   3  TOPOLOGY FILE  1   : NULL                                           
REMARK   3                                                                      
REMARK   3  OTHER REFINEMENT REMARKS: NULL                                      
REMARK   4                                                                      
REMARK   4 1ZD3 COMPLIES WITH FORMAT V. 3.15, 01-DEC-08                         
REMARK 100                                                                      
REMARK 100 THIS ENTRY HAS BEEN PROCESSED BY RCSB ON 21-APR-05.                  
REMARK 100 THE RCSB ID CODE IS RCSB032588.                                      
REMARK 200                                                                      
REMARK 200 EXPERIMENTAL DETAILS                                                 
REMARK 200  EXPERIMENT TYPE                : X-RAY DIFFRACTION                  
REMARK 200  DATE OF DATA COLLECTION        : 05-DEC-04                          
REMARK 200  TEMPERATURE           (KELVIN) : 100                                
REMARK 200  PH                             : 8.4                                
REMARK 200  NUMBER OF CRYSTALS USED        : 1                                  
REMARK 200                                                                      
REMARK 200  SYNCHROTRON              (Y/N) : Y                                  
REMARK 200  RADIATION SOURCE               : ALS                                
REMARK 200  BEAMLINE                       : 5.0.3                              
REMARK 200  X-RAY GENERATOR MODEL          : NULL                               
REMARK 200  MONOCHROMATIC OR LAUE    (M/L) : M                                  
REMARK 200  WAVELENGTH OR RANGE        (A) : 1                                  
REMARK 200  MONOCHROMATOR                  : NULL                               
REMARK 200  OPTICS                         : SINGLE CRYSTAL, CYLINDRICALLY      
REMARK 200                                   BENT, ASYMMETRICALLY CUT           
REMARK 200                                   SI(220) CRYSTAL                    
REMARK 200                                                                      
REMARK 200  DETECTOR TYPE                  : CCD                                
REMARK 200  DETECTOR MANUFACTURER          : ADSC QUANTUM 4                     
REMARK 200  INTENSITY-INTEGRATION SOFTWARE : HKL-2000                           
REMARK 200  DATA SCALING SOFTWARE          : SCALEPACK                          
REMARK 200                                                                      
REMARK 200  NUMBER OF UNIQUE REFLECTIONS   : 24352                              
REMARK 200  RESOLUTION RANGE HIGH      (A) : 2.300                              
REMARK 200  RESOLUTION RANGE LOW       (A) : 50.000                             
REMARK 200  REJECTION CRITERIA  (SIGMA(I)) : 1.000                              
REMARK 200                                                                      
REMARK 200 OVERALL.                                                             
REMARK 200  COMPLETENESS FOR RANGE     (%) : 86.1                               
REMARK 200  DATA REDUNDANCY                : 5.100                              
REMARK 200  R MERGE                    (I) : NULL                               
REMARK 200  R SYM                      (I) : 0.06800                            
REMARK 200  <I/SIGMA(I)> FOR THE DATA SET  : 23.6000                            
REMARK 200                                                                      
REMARK 200 IN THE HIGHEST RESOLUTION SHELL.                                     
REMARK 200  HIGHEST RESOLUTION SHELL, RANGE HIGH (A) : 2.30                     
REMARK 200  HIGHEST RESOLUTION SHELL, RANGE LOW  (A) : 2.38                     
REMARK 200  COMPLETENESS FOR SHELL     (%) : 50.8                               
REMARK 200  DATA REDUNDANCY IN SHELL       : 2.80                               
REMARK 200  R MERGE FOR SHELL          (I) : NULL                               
REMARK 200  R SYM FOR SHELL            (I) : 0.37000                            
REMARK 200  <I/SIGMA(I)> FOR SHELL         : 3.000                              
REMARK 200                                                                      
REMARK 200 DIFFRACTION PROTOCOL: SINGLE WAVELENGTH                              
REMARK 200 METHOD USED TO DETERMINE THE STRUCTURE: MOLECULAR REPLACEMENT        
REMARK 200 SOFTWARE USED: AMORE                                                 
REMARK 200 STARTING MODEL: PDB ENTRY 1S8O                                       
REMARK 200                                                                      
REMARK 200 REMARK: NULL                                                         
REMARK 280                                                                      
REMARK 280 CRYSTAL                                                              
REMARK 280 SOLVENT CONTENT, VS   (%): 48.00                                     
REMARK 280 MATTHEWS COEFFICIENT, VM (ANGSTROMS**3/DA): 2.40                     
REMARK 280                                                                      
REMARK 280 CRYSTALLIZATION CONDITIONS: PEG 3350, TRIS, N-HEXADECYL-B-D-         
REMARK 280  MALTOSIDE, PH 8.4, VAPOR DIFFUSION, SITTING DROP, TEMPERATURE       
REMARK 280  277K                                                                
REMARK 290                                                                      
REMARK 290 CRYSTALLOGRAPHIC SYMMETRY                                            
REMARK 290 SYMMETRY OPERATORS FOR SPACE GROUP: P 65 2 2                         
REMARK 290                                                                      
REMARK 290      SYMOP   SYMMETRY                                                
REMARK 290     NNNMMM   OPERATOR                                                
REMARK 290       1555   X,Y,Z                                                   
REMARK 290       2555   -Y,X-Y,Z+2/3                                            
REMARK 290       3555   -X+Y,-X,Z+1/3                                           
REMARK 290       4555   -X,-Y,Z+1/2                                             
REMARK 290       5555   Y,-X+Y,Z+1/6                                            
REMARK 290       6555   X-Y,X,Z+5/6                                             
REMARK 290       7555   Y,X,-Z+2/3                                              
REMARK 290       8555   X-Y,-Y,-Z                                               
REMARK 290       9555   -X,-X+Y,-Z+1/3                                          
REMARK 290      10555   -Y,-X,-Z+1/6                                            
REMARK 290      11555   -X+Y,Y,-Z+1/2                                           
REMARK 290      12555   X,X-Y,-Z+5/6                                            
REMARK 290                                                                      
REMARK 290     WHERE NNN -> OPERATOR NUMBER                                     
REMARK 290           MMM -> TRANSLATION VECTOR                                  
REMARK 290                                                                      
REMARK 290 CRYSTALLOGRAPHIC SYMMETRY TRANSFORMATIONS                            
REMARK 290 THE FOLLOWING TRANSFORMATIONS OPERATE ON THE ATOM/HETATM             
REMARK 290 RECORDS IN THIS ENTRY TO PRODUCE CRYSTALLOGRAPHICALLY                
REMARK 290 RELATED MOLECULES.                                                   
REMARK 290   SMTRY1   1  1.000000  0.000000  0.000000        0.00000            
REMARK 290   SMTRY2   1  0.000000  1.000000  0.000000        0.00000            
REMARK 290   SMTRY3   1  0.000000  0.000000  1.000000        0.00000            
REMARK 290   SMTRY1   2 -0.500000 -0.866025  0.000000        0.00000            
REMARK 290   SMTRY2   2  0.866025 -0.500000  0.000000        0.00000            
REMARK 290   SMTRY3   2  0.000000  0.000000  1.000000      162.21067            
REMARK 290   SMTRY1   3 -0.500000  0.866025  0.000000        0.00000            
REMARK 290   SMTRY2   3 -0.866025 -0.500000  0.000000        0.00000            
REMARK 290   SMTRY3   3  0.000000  0.000000  1.000000       81.10533            
REMARK 290   SMTRY1   4 -1.000000  0.000000  0.000000        0.00000            
REMARK 290   SMTRY2   4  0.000000 -1.000000  0.000000        0.00000            
REMARK 290   SMTRY3   4  0.000000  0.000000  1.000000      121.65800            
REMARK 290   SMTRY1   5  0.500000  0.866025  0.000000        0.00000            
REMARK 290   SMTRY2   5 -0.866025  0.500000  0.000000        0.00000            
REMARK 290   SMTRY3   5  0.000000  0.000000  1.000000       40.55267            
REMARK 290   SMTRY1   6  0.500000 -0.866025  0.000000        0.00000            
REMARK 290   SMTRY2   6  0.866025  0.500000  0.000000        0.00000            
REMARK 290   SMTRY3   6  0.000000  0.000000  1.000000      202.76333            
REMARK 290   SMTRY1   7 -0.500000  0.866025  0.000000        0.00000            
REMARK 290   SMTRY2   7  0.866025  0.500000  0.000000        0.00000            
REMARK 290   SMTRY3   7  0.000000  0.000000 -1.000000      162.21067            
REMARK 290   SMTRY1   8  1.000000  0.000000  0.000000        0.00000            
REMARK 290   SMTRY2   8  0.000000 -1.000000  0.000000        0.00000            
REMARK 290   SMTRY3   8  0.000000  0.000000 -1.000000        0.00000            
REMARK 290   SMTRY1   9 -0.500000 -0.866025  0.000000        0.00000            
REMARK 290   SMTRY2   9 -0.866025  0.500000  0.000000        0.00000            
REMARK 290   SMTRY3   9  0.000000  0.000000 -1.000000       81.10533            
REMARK 290   SMTRY1  10  0.500000 -0.866025  0.000000        0.00000            
REMARK 290   SMTRY2  10 -0.866025 -0.500000  0.000000        0.00000            
REMARK 290   SMTRY3  10  0.000000  0.000000 -1.000000       40.55267            
REMARK 290   SMTRY1  11 -1.000000  0.000000  0.000000        0.00000            
REMARK 290   SMTRY2  11  0.000000  1.000000  0.000000        0.00000            
REMARK 290   SMTRY3  11  0.000000  0.000000 -1.000000      121.65800            
REMARK 290   SMTRY1  12  0.500000  0.866025  0.000000        0.00000            
REMARK 290   SMTRY2  12  0.866025 -0.500000  0.000000        0.00000            
REMARK 290   SMTRY3  12  0.000000  0.000000 -1.000000      202.76333            
REMARK 290                                                                      
REMARK 290 REMARK: NULL                                                         
REMARK 300                                                                      
REMARK 300 BIOMOLECULE: 1                                                       
REMARK 300 SEE REMARK 350 FOR THE AUTHOR PROVIDED AND/OR PROGRAM                
REMARK 300 GENERATED ASSEMBLY INFORMATION FOR THE STRUCTURE IN                  
REMARK 300 THIS ENTRY. THE REMARK MAY ALSO PROVIDE INFORMATION ON               
REMARK 300 BURIED SURFACE AREA.                                                 
REMARK 300 REMARK: THE SECOND PART OF THE BIOLOGICAL ASSEMBLY IS GENERATED      
REMARK 300 BY THE SYMMETRY_OP=(-X+Y,Y,-Z+1/2) DX=-1 DY= 0 DZ= 0 DISTANCE=       
REMARK 300 0.334                                                                
REMARK 350                                                                      
REMARK 350 COORDINATES FOR A COMPLETE MULTIMER REPRESENTING THE KNOWN           
REMARK 350 BIOLOGICALLY SIGNIFICANT OLIGOMERIZATION STATE OF THE                
REMARK 350 MOLECULE CAN BE GENERATED BY APPLYING BIOMT TRANSFORMATIONS          
REMARK 350 GIVEN BELOW.  BOTH NON-CRYSTALLOGRAPHIC AND                          
REMARK 350 CRYSTALLOGRAPHIC OPERATIONS ARE GIVEN.                               
REMARK 350                                                                      
REMARK 350 BIOMOLECULE: 1                                                       
REMARK 350 AUTHOR DETERMINED BIOLOGICAL UNIT: DIMERIC                           
REMARK 350 APPLY THE FOLLOWING TO CHAINS: A                                     
REMARK 350   BIOMT1   1  1.000000  0.000000  0.000000        0.00000            
REMARK 350   BIOMT2   1  0.000000  1.000000  0.000000        0.00000            
REMARK 350   BIOMT3   1  0.000000  0.000000  1.000000        0.00000            
REMARK 350   BIOMT1   2 -1.000000  0.000000  0.000000      -92.41000            
REMARK 350   BIOMT2   2  0.000000  1.000000  0.000000        0.00000            
REMARK 350   BIOMT3   2  0.000000  0.000000 -1.000000      121.65800            
REMARK 465                                                                      
REMARK 465 MISSING RESIDUES                                                     
REMARK 465 THE FOLLOWING RESIDUES WERE NOT LOCATED IN THE                       
REMARK 465 EXPERIMENT. (M=MODEL NUMBER; RES=RESIDUE NAME; C=CHAIN               
REMARK 465 IDENTIFIER; SSSEQ=SEQUENCE NUMBER; I=INSERTION CODE.)                
REMARK 465                                                                      
REMARK 465   M RES C SSSEQI                                                     
REMARK 465     MET A     1                                                      
REMARK 465     PRO A   548                                                      
REMARK 465     PRO A   549                                                      
REMARK 465     VAL A   550                                                      
REMARK 465     VAL A   551                                                      
REMARK 465     SER A   552                                                      
REMARK 465     LYS A   553                                                      
REMARK 465     MET A   554                                                      
REMARK 500                                                                      
REMARK 500 GEOMETRY AND STEREOCHEMISTRY                                         
REMARK 500 SUBTOPIC: CLOSE CONTACTS                                             
REMARK 500                                                                      
REMARK 500 THE FOLLOWING ATOMS THAT ARE RELATED BY CRYSTALLOGRAPHIC             
REMARK 500 SYMMETRY ARE IN CLOSE CONTACT.  AN ATOM LOCATED WITHIN 0.15          
REMARK 500 ANGSTROMS OF A SYMMETRY RELATED ATOM IS ASSUMED TO BE ON A           
REMARK 500 SPECIAL POSITION AND IS, THEREFORE, LISTED IN REMARK 375             
REMARK 500 INSTEAD OF REMARK 500.  ATOMS WITH NON-BLANK ALTERNATE               
REMARK 500 LOCATION INDICATORS ARE NOT INCLUDED IN THE CALCULATIONS.            
REMARK 500                                                                      
REMARK 500 DISTANCE CUTOFF:                                                     
REMARK 500 2.2 ANGSTROMS FOR CONTACTS NOT INVOLVING HYDROGEN ATOMS              
REMARK 500 1.6 ANGSTROMS FOR CONTACTS INVOLVING HYDROGEN ATOMS                  
REMARK 500                                                                      
REMARK 500  ATM1  RES C  SSEQI   ATM2  RES C  SSEQI  SSYMOP   DISTANCE          
REMARK 500   C8   15P A   780     C8   15P A   780    11455     1.82            
REMARK 500                                                                      
REMARK 500 REMARK: NULL                                                         
REMARK 500                                                                      
REMARK 500 GEOMETRY AND STEREOCHEMISTRY                                         
REMARK 500 SUBTOPIC: COVALENT BOND ANGLES                                       
REMARK 500                                                                      
REMARK 500 THE STEREOCHEMICAL PARAMETERS OF THE FOLLOWING RESIDUES              
REMARK 500 HAVE VALUES WHICH DEVIATE FROM EXPECTED VALUES BY MORE               
REMARK 500 THAN 6*RMSD (M=MODEL NUMBER; RES=RESIDUE NAME; C=CHAIN               
REMARK 500 IDENTIFIER; SSEQ=SEQUENCE NUMBER; I=INSERTION CODE).                 
REMARK 500                                                                      
REMARK 500 STANDARD TABLE:                                                      
REMARK 500 FORMAT: (10X,I3,1X,A3,1X,A1,I4,A1,3(1X,A4,2X),12X,F5.1)              
REMARK 500                                                                      
REMARK 500 EXPECTED VALUES PROTEIN: ENGH AND HUBER, 1999                        
REMARK 500 EXPECTED VALUES NUCLEIC ACID: CLOWNEY ET AL 1996                     
REMARK 500                                                                      
REMARK 500  M RES CSSEQI ATM1   ATM2   ATM3                                     
REMARK 500    ASP A 290   N   -  CA  -  C   ANGL. DEV. = -20.5 DEGREES          
REMARK 500                                                                      
REMARK 500 REMARK: NULL                                                         
REMARK 500                                                                      
REMARK 500 GEOMETRY AND STEREOCHEMISTRY                                         
REMARK 500 SUBTOPIC: TORSION ANGLES                                             
REMARK 500                                                                      
REMARK 500 TORSION ANGLES OUTSIDE THE EXPECTED RAMACHANDRAN REGIONS:            
REMARK 500 (M=MODEL NUMBER; RES=RESIDUE NAME; C=CHAIN IDENTIFIER;               
REMARK 500 SSEQ=SEQUENCE NUMBER; I=INSERTION CODE).                             
REMARK 500                                                                      
REMARK 500 STANDARD TABLE:                                                      
REMARK 500 FORMAT:(10X,I3,1X,A3,1X,A1,I4,A1,4X,F7.2,3X,F7.2)                    
REMARK 500                                                                      
REMARK 500 EXPECTED VALUES: GJ KLEYWEGT AND TA JONES (1996). PHI/PSI-           
REMARK 500 CHOLOGY: RAMACHANDRAN REVISITED. STRUCTURE 4, 1395 - 1400            
REMARK 500                                                                      
REMARK 500  M RES CSSEQI        PSI       PHI                                   
REMARK 500    LEU A  10      -76.80    -90.99                                   
REMARK 500    VAL A  13      -61.48   -122.99                                   
REMARK 500    PRO A  83      150.33    -43.74                                   
REMARK 500    ASN A  85       34.14    -95.03                                   
REMARK 500    GLN A 204      -72.49    -99.26                                   
REMARK 500    GLU A 267     -138.53   -115.09                                   
REMARK 500    ASP A 333     -126.99     50.16                                   
REMARK 500    TYR A 346       53.21   -140.23                                   
REMARK 500    ASN A 357      -47.30     69.31                                   
REMARK 500    ASN A 366      -61.75    -97.70                                   
REMARK 500    GLU A 387      109.56    -58.75                                   
REMARK 500    SER A 413      150.28    -46.01                                   
REMARK 500    MET A 418      -19.32    -47.52                                   
REMARK 500    LEU A 498       75.91   -102.12                                   
REMARK 500                                                                      
REMARK 500 REMARK: NULL                                                         
REMARK 600                                                                      
REMARK 600 HETEROGEN 15P IS PART OF A PEG MOLECULE THAT INITIALLY WAS           
REMARK 600 MODELED AS 15P, HOWVER THE MOLECULE THOUGH IS AT A SPECIAL           
REMARK 600 POSITION AND ONLY HALF WAS MODELED.                                  
REMARK 610                                                                      
REMARK 610 MISSING HETEROATOM                                                   
REMARK 610 THE FOLLOWING RESIDUES HAVE MISSING ATOMS (M=MODEL NUMBER;           
REMARK 610 RES=RESIDUE NAME; C=CHAIN IDENTIFIER; SSEQ=SEQUENCE NUMBER;          
REMARK 610 I=INSERTION CODE):                                                   
REMARK 610   M RES C SSEQI                                                      
REMARK 610     15P A  780                                                       
REMARK 620                                                                      
REMARK 620 METAL COORDINATION                                                   
REMARK 620  (M=MODEL NUMBER; RES=RESIDUE NAME; C=CHAIN IDENTIFIER;              
REMARK 620  SSEQ=SEQUENCE NUMBER; I=INSERTION CODE):                            
REMARK 620                                                                      
REMARK 620 COORDINATION ANGLES FOR:  M RES CSSEQI METAL                         
REMARK 620                              MG A 800  MG                            
REMARK 620 N RES CSSEQI ATOM                                                    
REMARK 620 1 ASP A   9   OD2                                                    
REMARK 620 2 ASP A  11   O    76.7                                              
REMARK 620 3 ASP A 185   OD1  87.7  87.0                                        
REMARK 620 4 PO4 A 900   O3   87.7 107.6 163.2                                  
REMARK 620 5 HOH A 721   O   155.2  79.9  99.1  91.8                            
REMARK 620 N                    1     2     3     4                             
REMARK 800                                                                      
REMARK 800 SITE                                                                 
REMARK 800 SITE_IDENTIFIER: AC1                                                 
REMARK 800 EVIDENCE_CODE: SOFTWARE                                              
REMARK 800 SITE_DESCRIPTION: BINDING SITE FOR RESIDUE MG A 800                  
REMARK 800 SITE_IDENTIFIER: AC2                                                 
REMARK 800 EVIDENCE_CODE: SOFTWARE                                              
REMARK 800 SITE_DESCRIPTION: BINDING SITE FOR RESIDUE PO4 A 900                 
REMARK 800 SITE_IDENTIFIER: AC3                                                 
REMARK 800 EVIDENCE_CODE: SOFTWARE                                              
REMARK 800 SITE_DESCRIPTION: BINDING SITE FOR RESIDUE 15P A 780                 
REMARK 800 SITE_IDENTIFIER: AC4                                                 
REMARK 800 EVIDENCE_CODE: SOFTWARE                                              
REMARK 800 SITE_DESCRIPTION: BINDING SITE FOR RESIDUE NC4 A 790                 
REMARK 900                                                                      
REMARK 900 RELATED ENTRIES                                                      
REMARK 900 RELATED ID: 1S8O   RELATED DB: PDB                                   
REMARK 900 HUMAN SOLUBLE EPOXIDE HYDROLASE                                      
REMARK 900 RELATED ID: 1VJ5   RELATED DB: PDB                                   
REMARK 900 HUMAN SOLUBLE EPOXIDE HYDROLASE- N-CYCLOHEXYL-N'-(4-                 
REMARK 900 IODOPHENYL)UREA COMPLEX                                              
REMARK 900 RELATED ID: 1ZD2   RELATED DB: PDB                                   
REMARK 900 HUMAN SOLUBLE EPOXIDE HYDROLASE 4-(3-CYCLOHEXYLURIEDO)-              
REMARK 900 ETHANOIC ACID COMPLEX                                                
REMARK 900 RELATED ID: 1ZD4   RELATED DB: PDB                                   
REMARK 900 HUMAN SOLUBLE EPOXIDE HYDROLASE 4-(3-CYCLOHEXYLURIEDO)-              
REMARK 900 HEXANOIC ACID COMPLEX                                                
REMARK 900 RELATED ID: 1ZD5   RELATED DB: PDB                                   
REMARK 900 HUMAN SOLUBLE EPOXIDE HYDROLASE 4-(3-CYCLOHEXYLURIEDO)-              
REMARK 900 HEPTANOIC ACID COMPLEX                                               
DBREF  1ZD3 A    1   554  UNP    P34913   HYES_HUMAN       1    555             
SEQRES   1 A  555  MET THR LEU ARG ALA ALA VAL PHE ASP LEU ASP GLY VAL          
SEQRES   2 A  555  LEU ALA LEU PRO ALA VAL PHE GLY VAL LEU GLY ARG THR          
SEQRES   3 A  555  GLU GLU ALA LEU ALA LEU PRO ARG GLY LEU LEU ASN ASP          
SEQRES   4 A  555  ALA PHE GLN LYS GLY GLY PRO GLU GLY ALA THR THR ARG          
SEQRES   5 A  555  LEU MET LYS GLY GLU ILE THR LEU SER GLN TRP ILE PRO          
SEQRES   6 A  555  LEU MET GLU GLU ASN CYS ARG LYS CYS SER GLU THR ALA          
SEQRES   7 A  555  LYS VAL CYS LEU PRO LYS ASN PHE SER ILE LYS GLU ILE          
SEQRES   8 A  555  PHE ASP LYS ALA ILE SER ALA ARG LYS ILE ASN ARG PRO          
SEQRES   9 A  555  MET LEU GLN ALA ALA LEU MET LEU ARG LYS LYS GLY PHE          
SEQRES  10 A  555  THR THR ALA ILE LEU THR ASN THR TRP LEU ASP ASP ARG          
SEQRES  11 A  555  ALA GLU ARG ASP GLY LEU ALA GLN LEU MET CYS GLU LEU          
SEQRES  12 A  555  LYS MET HIS PHE ASP PHE LEU ILE GLU SER CYS GLN VAL          
SEQRES  13 A  555  GLY MET VAL LYS PRO GLU PRO GLN ILE TYR LYS PHE LEU          
SEQRES  14 A  555  LEU ASP THR LEU LYS ALA SER PRO SER GLU VAL VAL PHE          
SEQRES  15 A  555  LEU ASP ASP ILE GLY ALA ASN LEU LYS PRO ALA ARG ASP          
SEQRES  16 A  555  LEU GLY MET VAL THR ILE LEU VAL GLN ASP THR ASP THR          
SEQRES  17 A  555  ALA LEU LYS GLU LEU GLU LYS VAL THR GLY ILE GLN LEU          
SEQRES  18 A  555  LEU ASN THR PRO ALA PRO LEU PRO THR SER CYS ASN PRO          
SEQRES  19 A  555  SER ASP MET SER HIS GLY TYR VAL THR VAL LYS PRO ARG          
SEQRES  20 A  555  VAL ARG LEU HIS PHE VAL GLU LEU GLY SER GLY PRO ALA          
SEQRES  21 A  555  VAL CYS LEU CYS HIS GLY PHE PRO GLU SER TRP TYR SER          
SEQRES  22 A  555  TRP ARG TYR GLN ILE PRO ALA LEU ALA GLN ALA GLY TYR          
SEQRES  23 A  555  ARG VAL LEU ALA MET ASP MET LYS GLY TYR GLY GLU SER          
SEQRES  24 A  555  SER ALA PRO PRO GLU ILE GLU GLU TYR CYS MET GLU VAL          
SEQRES  25 A  555  LEU CYS LYS GLU MET VAL THR PHE LEU ASP LYS LEU GLY          
SEQRES  26 A  555  LEU SER GLN ALA VAL PHE ILE GLY HIS ASP TRP GLY GLY          
SEQRES  27 A  555  MET LEU VAL TRP TYR MET ALA LEU PHE TYR PRO GLU ARG          
SEQRES  28 A  555  VAL ARG ALA VAL ALA SER LEU ASN THR PRO PHE ILE PRO          
SEQRES  29 A  555  ALA ASN PRO ASN MET SER PRO LEU GLU SER ILE LYS ALA          
SEQRES  30 A  555  ASN PRO VAL PHE ASP TYR GLN LEU TYR PHE GLN GLU PRO          
SEQRES  31 A  555  GLY VAL ALA GLU ALA GLU LEU GLU GLN ASN LEU SER ARG          
SEQRES  32 A  555  THR PHE LYS SER LEU PHE ARG ALA SER ASP GLU SER VAL          
SEQRES  33 A  555  LEU SER MET HIS LYS VAL CYS GLU ALA GLY GLY LEU PHE          
SEQRES  34 A  555  VAL ASN SER PRO GLU GLU PRO SER LEU SER ARG MET VAL          
SEQRES  35 A  555  THR GLU GLU GLU ILE GLN PHE TYR VAL GLN GLN PHE LYS          
SEQRES  36 A  555  LYS SER GLY PHE ARG GLY PRO LEU ASN TRP TYR ARG ASN          
SEQRES  37 A  555  MET GLU ARG ASN TRP LYS TRP ALA CYS LYS SER LEU GLY          
SEQRES  38 A  555  ARG LYS ILE LEU ILE PRO ALA LEU MET VAL THR ALA GLU          
SEQRES  39 A  555  LYS ASP PHE VAL LEU VAL PRO GLN MET SER GLN HIS MET          
SEQRES  40 A  555  GLU ASP TRP ILE PRO HIS LEU LYS ARG GLY HIS ILE GLU          
SEQRES  41 A  555  ASP CYS GLY HIS TRP THR GLN MET ASP LYS PRO THR GLU          
SEQRES  42 A  555  VAL ASN GLN ILE LEU ILE LYS TRP LEU ASP SER ASP ALA          
SEQRES  43 A  555  ARG ASN PRO PRO VAL VAL SER LYS MET                          
HET     MG  A 800       1                                                       
HET    PO4  A 900       5                                                       
HET    15P  A 780       9                                                       
HET    NC4  A 790      16                                                       
HETNAM      MG MAGNESIUM ION                                                    
HETNAM     PO4 PHOSPHATE ION                                                    
HETNAM     15P POLYETHYLENE GLYCOL (N=34)                                       
HETNAM     NC4 4-{[(CYCLOHEXYLAMINO)CARBONYL]AMINO}BUTANOIC ACID                
HETSYN     15P PEG 1500                                                         
HETSYN     NC4 4-(3-CYCLOHEXYLURIEDO)-BUTYRIC ACID                              
FORMUL   2   MG    MG 2+                                                        
FORMUL   3  PO4    O4 P 3-                                                      
FORMUL   4  15P    C69 H140 O35                                                 
FORMUL   5  NC4    C11 H20 N2 O3                                                
FORMUL   6  HOH   *132(H2 O)                                                    
SHEET    1   1 1 HIS A 237  HIS A 237  0
SHEET    2   2 1 TYR A 239  TYR A 239  0
SHEET    3   3 1 HIS A 249  HIS A 249  0
LINK         OD2 ASP A   9                MG    MG A 800     1555   1555  2.14  
LINK         O   ASP A  11                MG    MG A 800     1555   1555  2.44  
LINK         OD1 ASP A 185                MG    MG A 800     1555   1555  2.24  
LINK        MG    MG A 800                 O3  PO4 A 900     1555   1555  2.03  
LINK        MG    MG A 800                 O   HOH A 721     1555   1555  2.42  
CISPEP   1 LEU A   16    PRO A   17          0         0.50                     
CISPEP   2 LYS A  160    PRO A  161          0         1.32                     
CISPEP   3 PHE A  265    PRO A  266          0        -1.45                     
SITE     1 AC1  5 ASP A   9  ASP A  11  ASP A 185  HOH A 721                    
SITE     2 AC1  5 PO4 A 900                                                     
SITE     1 AC2  7 ASP A   9  LEU A  10  ASP A  11  THR A 123                    
SITE     2 AC2  7 ASN A 124  LYS A 160   MG A 800                               
SITE     1 AC3  4 HIS A 237  ARG A 247  GLU A 296  HOH A 731                    
SITE     1 AC4  9 ASP A 333  MET A 337  TYR A 381  GLN A 382                    
SITE     2 AC4  9 MET A 418  TYR A 465  HIS A 523  TRP A 524                    
SITE     3 AC4  9 HOH A 707                                                     
CRYST1   92.410   92.410  243.316  90.00  90.00 120.00 P 65 2 2     12          
ORIGX1      1.000000  0.000000  0.000000        0.00000                         
ORIGX2      0.000000  1.000000  0.000000        0.00000                         
ORIGX3      0.000000  0.000000  1.000000        0.00000                         
SCALE1      0.010821  0.006248  0.000000        0.00000                         
SCALE2      0.000000  0.012495  0.000000        0.00000                         
SCALE3      0.000000  0.000000  0.004110        0.00000                         
ATOM      1  N   HIS A 237     -45.530  -9.361  65.278  1.00 20.35           N
ATOM      2  CA  HIS A 237     -44.519 -10.000  64.458  1.00 20.20           C
ATOM      3  C   HIS A 237     -44.844  -9.849  62.987  1.00 19.64           C
ATOM      4  O   HIS A 237     -45.936 -10.202  62.542  1.00 19.60           O
ATOM      5  CB  HIS A 237     -44.415 -11.479  64.827  1.00 19.23           C
ATOM      6  CG  HIS A 237     -43.746 -11.715  66.142  1.00 19.54           C
ATOM      7  ND1 HIS A 237     -42.394 -11.959  66.254  1.00 19.24           N
ATOM      8  CD2 HIS A 237     -44.220 -11.640  67.409  1.00 19.58           C
ATOM      9  CE1 HIS A 237     -42.062 -12.017  67.532  1.00 19.12           C
ATOM     10  NE2 HIS A 237     -43.154 -11.826  68.252  1.00 19.26           N
TER      11      HIS A 237
ATOM     12  N   TYR A 239     -43.635 -10.324  58.805  1.00 19.47           N
ATOM     13  CA  TYR A 239     -42.893 -11.131  57.870  1.00 20.37           C
ATOM     14  C   TYR A 239     -43.116 -10.611  56.459  1.00 20.00           C
ATOM     15  O   TYR A 239     -44.255 -10.410  56.032  1.00 20.34           O
ATOM     16  CB  TYR A 239     -43.325 -12.595  57.968  1.00 18.64           C
ATOM     17  CG  TYR A 239     -43.296 -13.135  59.394  1.00 18.43           C
ATOM     18  CD1 TYR A 239     -44.288 -12.768  60.316  1.00 17.56           C
ATOM     19  CD2 TYR A 239     -42.286 -14.005  59.821  1.00 18.00           C
ATOM     20  CE1 TYR A 239     -44.286 -13.245  61.614  1.00 17.38           C
ATOM     21  CE2 TYR A 239     -42.268 -14.497  61.124  1.00 17.78           C
ATOM     22  CZ  TYR A 239     -43.271 -14.111  62.013  1.00 17.64           C
ATOM     23  OH  TYR A 239     -43.253 -14.575  63.307  1.00 16.89           O
TER      24      TYR A 239
ATOM     25  N   HIS A 249     -38.069 -11.433  59.086  1.00 20.80           N
ATOM     26  CA  HIS A 249     -38.937 -11.258  60.228  1.00 19.68           C
ATOM     27  C   HIS A 249     -38.528 -10.044  61.059  1.00 18.56           C
ATOM     28  O   HIS A 249     -37.348  -9.740  61.183  1.00 18.94           O
ATOM     29  CB  HIS A 249     -38.902 -12.530  61.085  1.00 19.15           C
ATOM     30  CG  HIS A 249     -39.439 -12.337  62.471  1.00 18.87           C
ATOM     31  ND1 HIS A 249     -38.618 -12.186  63.571  1.00 18.70           N
ATOM     32  CD2 HIS A 249     -40.704 -12.222  62.926  1.00 18.67           C
ATOM     33  CE1 HIS A 249     -39.363 -11.988  64.642  1.00 19.03           C
ATOM     34  NE2 HIS A 249     -40.634 -12.004  64.283  1.00 18.94           N
TER      35      HIS A 249
ATOM     36  N   GLU A 296     -36.469 -15.905  63.093  1.00 19.99           N
ATOM     37  CA  GLU A 296     -37.532 -16.306  62.186  1.00 20.85           C
ATOM     38  C   GLU A 296     -37.322 -15.817  60.757  1.00 20.39           C
ATOM     39  O   GLU A 296     -38.211 -15.947  59.904  1.00 19.86           O
ATOM     40  CB  GLU A 296     -38.868 -15.824  62.731  1.00 22.63           C
ATOM     41  CG  GLU A 296     -39.067 -16.159  64.196  1.00 24.81           C
ATOM     42  CD  GLU A 296     -40.458 -15.813  64.685  1.00 25.64           C
ATOM     43  OE1 GLU A 296     -40.563 -15.213  65.779  1.00 25.11           O
ATOM     44  OE2 GLU A 296     -41.442 -16.141  63.973  1.00 26.42           O
TER      45      GLU A 296
HETATM   55  O   HOH A 602     -38.497 -14.202  67.265  1.00 17.85           O
HETATM   56  O   HOH A 688     -39.688 -18.122  67.525  1.00 38.28           O
HETATM   57  O   HOH A 723     -41.686 -18.011  62.245  1.00 40.78           O
HETATM   58  O   HOH A 731     -45.548 -15.047  65.361  1.00 48.04           O
CONECT   47   46   48
CONECT   48   47   49
CONECT   50   49   51
CONECT   51   50   52
CONECT   53   52   54
CONECT   54   53
CONECT   46   47
CONECT   49   48   50
CONECT   52   51   53
END
