# Supplementary material for: Scaffold repositioning of spiro-acridine derivatives as fungi chitinase inhibitor by target fishing and in vitro studies
Source: Sci Rep. 2023 May 5;13:7320. doi: 10.1038/s41598-023-33279-9 (PMC10163251; doi:10.1038/s41598-023-33279-9)
Supplement: Supplementary file 2 — Supplementary Information 2. [file 41598_2023_33279_MOESM2_ESM.zip › PDBQT_TARGETS_ALL/1zs0_MES.pdb]

HEADER    HYDROLASE                               23-MAY-05   1ZS0              
TITLE     CRYSTAL STRUCTURE OF THE COMPLEX BETWEEN MMP-8 AND A PHOSPHONATE      
TITLE    2 INHIBITOR (S-ENANTIOMER)                                             
COMPND    MOL_ID: 1;                                                            
COMPND   2 MOLECULE: NEUTROPHIL COLLAGENASE;                                    
COMPND   3 CHAIN: A;                                                            
COMPND   4 FRAGMENT: CATALYTIC DOMAIN OF NEUTROPHIL COLLAGENASE (RESIDUES:80-   
COMPND   5 242);                                                                
COMPND   6 SYNONYM: MATRIX METALLOPROTEINASE-8, MMP-8, PMNL COLLAGENASE, PMNL-  
COMPND   7 CL;                                                                  
COMPND   8 EC: 3.4.24.34;                                                       
COMPND   9 ENGINEERED: YES                                                      
SOURCE    MOL_ID: 1;                                                            
SOURCE   2 ORGANISM_SCIENTIFIC: HOMO SAPIENS;                                   
SOURCE   3 ORGANISM_COMMON: HUMAN;                                              
SOURCE   4 ORGANISM_TAXID: 9606;                                                
SOURCE   5 GENE: MMP8, CLG1;                                                    
SOURCE   6 EXPRESSION_SYSTEM: ESCHERICHIA COLI BL21;                            
SOURCE   7 EXPRESSION_SYSTEM_TAXID: 511693;                                     
SOURCE   8 EXPRESSION_SYSTEM_STRAIN: BL21;                                      
SOURCE   9 EXPRESSION_SYSTEM_PLASMID: PSVB30                                    
KEYWDS    PHOSPHONIC INHIBITOR, SULPHONAMIDE JUNCTION, STEREOSELECTIVE          
KEYWDS   2 INHIBITION, HYDROLASE                                                
EXPDTA    X-RAY DIFFRACTION                                                     
AUTHOR    G.POCHETTI,E.GAVUZZO,C.CAMPESTRE,M.AGAMENNONE,P.TORTORELLA,           
AUTHOR   2 V.CONSALVI,C.GALLINA,O.HILLER,H.TSCHESCHE,P.A.TUCKER,F.MAZZA         
REVDAT   4   24-JAN-18 1ZS0    1       JRNL                                     
REVDAT   3   11-OCT-17 1ZS0    1       REMARK                                   
REVDAT   2   24-FEB-09 1ZS0    1       VERSN                                    
REVDAT   1   02-MAY-06 1ZS0    0                                                
JRNL        AUTH   G.POCHETTI,E.GAVUZZO,C.CAMPESTRE,M.AGAMENNONE,P.TORTORELLA,  
JRNL        AUTH 2 V.CONSALVI,C.GALLINA,O.HILLER,H.TSCHESCHE,P.A.TUCKER,F.MAZZA 
JRNL        TITL   STRUCTURAL INSIGHT INTO THE STEREOSELECTIVE INHIBITION OF    
JRNL        TITL 2 MMP-8 BY ENANTIOMERIC SULFONAMIDE PHOSPHONATES.              
JRNL        REF    J.MED.CHEM.                   V.  49   923 2006              
JRNL        REFN                   ISSN 0022-2623                               
JRNL        PMID   16451058                                                     
JRNL        DOI    10.1021/JM050787+                                            
REMARK   1                                                                      
REMARK   1 REFERENCE 1                                                          
REMARK   1  AUTH   A.G.PAVLOVSKY,M.G.WILLIAMS,Q.Z.YE,D.F.ORTWINE,               
REMARK   1  AUTH 2 C.F.PURCHASE II,A.D.WHITE,V.DHANARAJ,B.D.ROTH,L.L.JOHNSON,   
REMARK   1  AUTH 3 D.HUPE,C.HUMBLET,T.L.BLUNDELL                                
REMARK   1  TITL   X-RAY STRUCTURE OF HUMAN STROMELYSIN CATALYTIC DOMAIN        
REMARK   1  TITL 2 COMPLEXED WITH NONPEPTIDE INHIBITORS: IMPLICATIONS FOR       
REMARK   1  TITL 3 INHIBITOR SELECTIVITY                                        
REMARK   1  REF    PROTEIN SCI.                  V.   8  1455 1999              
REMARK   1  REFN                   ISSN 0961-8368                               
REMARK   1  PMID   10422833                                                     
REMARK   1 REFERENCE 2                                                          
REMARK   1  AUTH   E.GAVUZZO,G.POCHETTI,F.MAZZA,C.GALLINA,B.GORINI,S.D'ALESSIO, 
REMARK   1  AUTH 2 M.PIEPER,H.TSCHESCHE,P.A.TUCKER                              
REMARK   1  TITL   TWO CRYSTAL STRUCTURES OF HUMAN NEUTROPHIL COLLAGENASE, ONE  
REMARK   1  TITL 2 COMPLEXED WITH A PRIMED- AND THE OTHER WITH AN UNPRIMED-SIDE 
REMARK   1  TITL 3 INHIBITOR: IMPLICATIONS FOR DRUG DESIGN                      
REMARK   1  REF    J.MED.CHEM.                   V.  43  3377 2000              
REMARK   1  REFN                   ISSN 0022-2623                               
REMARK   1  PMID   10978185                                                     
REMARK   1  DOI    10.1021/JM9909589                                            
REMARK   1 REFERENCE 3                                                          
REMARK   1  AUTH   F.GRAMS,P.REINEMER,J.C.POWERS,T.KLEINE,M.PIEPER,H.TSCHESCHE, 
REMARK   1  AUTH 2 R.HUBER,W.BODE                                               
REMARK   1  TITL   X-RAY STRUCTURES OF HUMAN NEUTROPHIL COLLAGENASE COMPLEXED   
REMARK   1  TITL 2 WITH PEPTIDE HYDROXAMATE AND PEPTIDE THIOL INHIBITORS.       
REMARK   1  TITL 3 IMPLICATIONS FOR SUBSTRATE BINDING AND RATIONAL DRUG DESIGN. 
REMARK   1  REF    EUR.J.BIOCHEM.                V. 228   830 1995              
REMARK   1  REFN                   ISSN 0014-2956                               
REMARK   1  PMID   7737183                                                      
REMARK   1  DOI    10.1111/J.1432-1033.1995.TB20329.X                           
REMARK   2                                                                      
REMARK   2 RESOLUTION.    1.56 ANGSTROMS.                                       
REMARK   3                                                                      
REMARK   3 REFINEMENT.                                                          
REMARK   3   PROGRAM     : CNS 1.0                                              
REMARK   3   AUTHORS     : BRUNGER,ADAMS,CLORE,DELANO,GROS,GROSSE-              
REMARK   3               : KUNSTLEVE,JIANG,KUSZEWSKI,NILGES,PANNU,              
REMARK   3               : READ,RICE,SIMONSON,WARREN                            
REMARK   3                                                                      
REMARK   3  REFINEMENT TARGET : ENGH & HUBER                                    
REMARK   3                                                                      
REMARK   3  DATA USED IN REFINEMENT.                                            
REMARK   3   RESOLUTION RANGE HIGH (ANGSTROMS) : 1.56                           
REMARK   3   RESOLUTION RANGE LOW  (ANGSTROMS) : 10.00                          
REMARK   3   DATA CUTOFF            (SIGMA(F)) : 0.000                          
REMARK   3   DATA CUTOFF HIGH         (ABS(F)) : NULL                           
REMARK   3   DATA CUTOFF LOW          (ABS(F)) : NULL                           
REMARK   3   COMPLETENESS (WORKING+TEST)   (%) : 10.0                           
REMARK   3   NUMBER OF REFLECTIONS             : 19432                          
REMARK   3                                                                      
REMARK   3  FIT TO DATA USED IN REFINEMENT.                                     
REMARK   3   CROSS-VALIDATION METHOD          : NULL                            
REMARK   3   FREE R VALUE TEST SET SELECTION  : RANDOM                          
REMARK   3   R VALUE            (WORKING SET) : 0.210                           
REMARK   3   FREE R VALUE                     : 0.235                           
REMARK   3   FREE R VALUE TEST SET SIZE   (%) : NULL                            
REMARK   3   FREE R VALUE TEST SET COUNT      : 2146                            
REMARK   3   ESTIMATED ERROR OF FREE R VALUE  : NULL                            
REMARK   3                                                                      
REMARK   3  FIT IN THE HIGHEST RESOLUTION BIN.                                  
REMARK   3   TOTAL NUMBER OF BINS USED           : NULL                         
REMARK   3   BIN RESOLUTION RANGE HIGH       (A) : NULL                         
REMARK   3   BIN RESOLUTION RANGE LOW        (A) : NULL                         
REMARK   3   BIN COMPLETENESS (WORKING+TEST) (%) : NULL                         
REMARK   3   REFLECTIONS IN BIN    (WORKING SET) : NULL                         
REMARK   3   BIN R VALUE           (WORKING SET) : NULL                         
REMARK   3   BIN FREE R VALUE                    : NULL                         
REMARK   3   BIN FREE R VALUE TEST SET SIZE  (%) : NULL                         
REMARK   3   BIN FREE R VALUE TEST SET COUNT     : NULL                         
REMARK   3   ESTIMATED ERROR OF BIN FREE R VALUE : NULL                         
REMARK   3                                                                      
REMARK   3  NUMBER OF NON-HYDROGEN ATOMS USED IN REFINEMENT.                    
REMARK   3   PROTEIN ATOMS            : 1282                                    
REMARK   3   NUCLEIC ACID ATOMS       : 0                                       
REMARK   3   HETEROGEN ATOMS          : 42                                      
REMARK   3   SOLVENT ATOMS            : 244                                     
REMARK   3                                                                      
REMARK   3  B VALUES.                                                           
REMARK   3   FROM WILSON PLOT           (A**2) : 14.10                          
REMARK   3   MEAN B VALUE      (OVERALL, A**2) : NULL                           
REMARK   3   OVERALL ANISOTROPIC B VALUE.                                       
REMARK   3    B11 (A**2) : NULL                                                 
REMARK   3    B22 (A**2) : NULL                                                 
REMARK   3    B33 (A**2) : NULL                                                 
REMARK   3    B12 (A**2) : NULL                                                 
REMARK   3    B13 (A**2) : NULL                                                 
REMARK   3    B23 (A**2) : NULL                                                 
REMARK   3                                                                      
REMARK   3  ESTIMATED COORDINATE ERROR.                                         
REMARK   3   ESD FROM LUZZATI PLOT        (A) : NULL                            
REMARK   3   ESD FROM SIGMAA              (A) : NULL                            
REMARK   3   LOW RESOLUTION CUTOFF        (A) : NULL                            
REMARK   3                                                                      
REMARK   3  CROSS-VALIDATED ESTIMATED COORDINATE ERROR.                         
REMARK   3   ESD FROM C-V LUZZATI PLOT    (A) : NULL                            
REMARK   3   ESD FROM C-V SIGMAA          (A) : NULL                            
REMARK   3                                                                      
REMARK   3  RMS DEVIATIONS FROM IDEAL VALUES.                                   
REMARK   3   BOND LENGTHS                 (A) : 0.010                           
REMARK   3   BOND ANGLES            (DEGREES) : 1.341                           
REMARK   3   DIHEDRAL ANGLES        (DEGREES) : NULL                            
REMARK   3   IMPROPER ANGLES        (DEGREES) : NULL                            
REMARK   3                                                                      
REMARK   3  ISOTROPIC THERMAL MODEL : NULL                                      
REMARK   3                                                                      
REMARK   3  ISOTROPIC THERMAL FACTOR RESTRAINTS.    RMS    SIGMA                
REMARK   3   MAIN-CHAIN BOND              (A**2) : NULL  ; NULL                 
REMARK   3   MAIN-CHAIN ANGLE             (A**2) : NULL  ; NULL                 
REMARK   3   SIDE-CHAIN BOND              (A**2) : NULL  ; NULL                 
REMARK   3   SIDE-CHAIN ANGLE             (A**2) : NULL  ; NULL                 
REMARK   3                                                                      
REMARK   3  BULK SOLVENT MODELING.                                              
REMARK   3   METHOD USED : NULL                                                 
REMARK   3   KSOL        : NULL                                                 
REMARK   3   BSOL        : NULL                                                 
REMARK   3                                                                      
REMARK   3  NCS MODEL : NULL                                                    
REMARK   3                                                                      
REMARK   3  NCS RESTRAINTS.                         RMS   SIGMA/WEIGHT          
REMARK   3   GROUP  1  POSITIONAL            (A) : NULL  ; NULL                 
REMARK   3   GROUP  1  B-FACTOR           (A**2) : NULL  ; NULL                 
REMARK   3                                                                      
REMARK   3  PARAMETER FILE  1  : NULL                                           
REMARK   3  TOPOLOGY FILE  1   : NULL                                           
REMARK   3                                                                      
REMARK   3  OTHER REFINEMENT REMARKS: NULL                                      
REMARK   4                                                                      
REMARK   4 1ZS0 COMPLIES WITH FORMAT V. 3.30, 13-JUL-11                         
REMARK 100                                                                      
REMARK 100 THIS ENTRY HAS BEEN PROCESSED BY RCSB ON 01-JUN-05.                  
REMARK 100 THE DEPOSITION ID IS D_1000033050.                                   
REMARK 200                                                                      
REMARK 200 EXPERIMENTAL DETAILS                                                 
REMARK 200  EXPERIMENT TYPE                : X-RAY DIFFRACTION                  
REMARK 200  DATE OF DATA COLLECTION        : 28-JAN-04                          
REMARK 200  TEMPERATURE           (KELVIN) : 100.0                              
REMARK 200  PH                             : 6.0                                
REMARK 200  NUMBER OF CRYSTALS USED        : 1                                  
REMARK 200                                                                      
REMARK 200  SYNCHROTRON              (Y/N) : Y                                  
REMARK 200  RADIATION SOURCE               : EMBL/DESY, HAMBURG                 
REMARK 200  BEAMLINE                       : X13                                
REMARK 200  X-RAY GENERATOR MODEL          : NULL                               
REMARK 200  MONOCHROMATIC OR LAUE    (M/L) : M                                  
REMARK 200  WAVELENGTH OR RANGE        (A) : 0.8042                             
REMARK 200  MONOCHROMATOR                  : NULL                               
REMARK 200  OPTICS                         : NULL                               
REMARK 200                                                                      
REMARK 200  DETECTOR TYPE                  : CCD                                
REMARK 200  DETECTOR MANUFACTURER          : MARRESEARCH                        
REMARK 200  INTENSITY-INTEGRATION SOFTWARE : MAR                                
REMARK 200  DATA SCALING SOFTWARE          : SCALEPACK                          
REMARK 200                                                                      
REMARK 200  NUMBER OF UNIQUE REFLECTIONS   : 21073                              
REMARK 200  RESOLUTION RANGE HIGH      (A) : 1.560                              
REMARK 200  RESOLUTION RANGE LOW       (A) : 30.000                             
REMARK 200  REJECTION CRITERIA  (SIGMA(I)) : 0.000                              
REMARK 200                                                                      
REMARK 200 OVERALL.                                                             
REMARK 200  COMPLETENESS FOR RANGE     (%) : 95.8                               
REMARK 200  DATA REDUNDANCY                : 5.500                              
REMARK 200  R MERGE                    (I) : 0.04500                            
REMARK 200  R SYM                      (I) : NULL                               
REMARK 200  <I/SIGMA(I)> FOR THE DATA SET  : 20.6000                            
REMARK 200                                                                      
REMARK 200 IN THE HIGHEST RESOLUTION SHELL.                                     
REMARK 200  HIGHEST RESOLUTION SHELL, RANGE HIGH (A) : 1.56                     
REMARK 200  HIGHEST RESOLUTION SHELL, RANGE LOW  (A) : 1.62                     
REMARK 200  COMPLETENESS FOR SHELL     (%) : 90.1                               
REMARK 200  DATA REDUNDANCY IN SHELL       : 5.00                               
REMARK 200  R MERGE FOR SHELL          (I) : 0.17100                            
REMARK 200  R SYM FOR SHELL            (I) : NULL                               
REMARK 200  <I/SIGMA(I)> FOR SHELL         : 9.100                              
REMARK 200                                                                      
REMARK 200 DIFFRACTION PROTOCOL: SINGLE WAVELENGTH                              
REMARK 200 METHOD USED TO DETERMINE THE STRUCTURE: MOLECULAR REPLACEMENT        
REMARK 200 SOFTWARE USED: AMORE                                                 
REMARK 200 STARTING MODEL: PDB ENTRY 1I76                                       
REMARK 200                                                                      
REMARK 200 REMARK: NULL                                                         
REMARK 280                                                                      
REMARK 280 CRYSTAL                                                              
REMARK 280 SOLVENT CONTENT, VS   (%): 38.00                                     
REMARK 280 MATTHEWS COEFFICIENT, VM (ANGSTROMS**3/DA): 2.00                     
REMARK 280                                                                      
REMARK 280 CRYSTALLIZATION CONDITIONS: PEG6000, MES/NAOH, NACL, CACL2, ZNCL2,   
REMARK 280  NA PHOSPHATE, PH 6.0, VAPOR DIFFUSION, HANGING DROP, TEMPERATURE    
REMARK 280  293.0K                                                              
REMARK 290                                                                      
REMARK 290 CRYSTALLOGRAPHIC SYMMETRY                                            
REMARK 290 SYMMETRY OPERATORS FOR SPACE GROUP: P 21 21 21                       
REMARK 290                                                                      
REMARK 290      SYMOP   SYMMETRY                                                
REMARK 290     NNNMMM   OPERATOR                                                
REMARK 290       1555   X,Y,Z                                                   
REMARK 290       2555   -X+1/2,-Y,Z+1/2                                         
REMARK 290       3555   -X,Y+1/2,-Z+1/2                                         
REMARK 290       4555   X+1/2,-Y+1/2,-Z                                         
REMARK 290                                                                      
REMARK 290     WHERE NNN -> OPERATOR NUMBER                                     
REMARK 290           MMM -> TRANSLATION VECTOR                                  
REMARK 290                                                                      
REMARK 290 CRYSTALLOGRAPHIC SYMMETRY TRANSFORMATIONS                            
REMARK 290 THE FOLLOWING TRANSFORMATIONS OPERATE ON THE ATOM/HETATM             
REMARK 290 RECORDS IN THIS ENTRY TO PRODUCE CRYSTALLOGRAPHICALLY                
REMARK 290 RELATED MOLECULES.                                                   
REMARK 290   SMTRY1   1  1.000000  0.000000  0.000000        0.00000            
REMARK 290   SMTRY2   1  0.000000  1.000000  0.000000        0.00000            
REMARK 290   SMTRY3   1  0.000000  0.000000  1.000000        0.00000            
REMARK 290   SMTRY1   2 -1.000000  0.000000  0.000000       16.03100            
REMARK 290   SMTRY2   2  0.000000 -1.000000  0.000000        0.00000            
REMARK 290   SMTRY3   2  0.000000  0.000000  1.000000       35.25850            
REMARK 290   SMTRY1   3 -1.000000  0.000000  0.000000        0.00000            
REMARK 290   SMTRY2   3  0.000000  1.000000  0.000000       33.94200            
REMARK 290   SMTRY3   3  0.000000  0.000000 -1.000000       35.25850            
REMARK 290   SMTRY1   4  1.000000  0.000000  0.000000       16.03100            
REMARK 290   SMTRY2   4  0.000000 -1.000000  0.000000       33.94200            
REMARK 290   SMTRY3   4  0.000000  0.000000 -1.000000        0.00000            
REMARK 290                                                                      
REMARK 290 REMARK: NULL                                                         
REMARK 300                                                                      
REMARK 300 BIOMOLECULE: 1                                                       
REMARK 300 SEE REMARK 350 FOR THE AUTHOR PROVIDED AND/OR PROGRAM                
REMARK 300 GENERATED ASSEMBLY INFORMATION FOR THE STRUCTURE IN                  
REMARK 300 THIS ENTRY. THE REMARK MAY ALSO PROVIDE INFORMATION ON               
REMARK 300 BURIED SURFACE AREA.                                                 
REMARK 350                                                                      
REMARK 350 COORDINATES FOR A COMPLETE MULTIMER REPRESENTING THE KNOWN           
REMARK 350 BIOLOGICALLY SIGNIFICANT OLIGOMERIZATION STATE OF THE                
REMARK 350 MOLECULE CAN BE GENERATED BY APPLYING BIOMT TRANSFORMATIONS          
REMARK 350 GIVEN BELOW.  BOTH NON-CRYSTALLOGRAPHIC AND                          
REMARK 350 CRYSTALLOGRAPHIC OPERATIONS ARE GIVEN.                               
REMARK 350                                                                      
REMARK 350 BIOMOLECULE: 1                                                       
REMARK 350 AUTHOR DETERMINED BIOLOGICAL UNIT: MONOMERIC                         
REMARK 350 APPLY THE FOLLOWING TO CHAINS: A                                     
REMARK 350   BIOMT1   1  1.000000  0.000000  0.000000        0.00000            
REMARK 350   BIOMT2   1  0.000000  1.000000  0.000000        0.00000            
REMARK 350   BIOMT3   1  0.000000  0.000000  1.000000        0.00000            
REMARK 500                                                                      
REMARK 500 GEOMETRY AND STEREOCHEMISTRY                                         
REMARK 500 SUBTOPIC: CLOSE CONTACTS IN SAME ASYMMETRIC UNIT                     
REMARK 500                                                                      
REMARK 500 THE FOLLOWING ATOMS ARE IN CLOSE CONTACT.                            
REMARK 500                                                                      
REMARK 500  ATM1  RES C  SSEQI   ATM2  RES C  SSEQI           DISTANCE          
REMARK 500   O    HOH A  1026     O    HOH A  1144              2.15            
REMARK 500   O    HOH A  1003     O    HOH A  1129              2.16            
REMARK 500                                                                      
REMARK 500 REMARK: NULL                                                         
REMARK 500                                                                      
REMARK 500 GEOMETRY AND STEREOCHEMISTRY                                         
REMARK 500 SUBTOPIC: CLOSE CONTACTS                                             
REMARK 500                                                                      
REMARK 500 THE FOLLOWING ATOMS THAT ARE RELATED BY CRYSTALLOGRAPHIC             
REMARK 500 SYMMETRY ARE IN CLOSE CONTACT.  AN ATOM LOCATED WITHIN 0.15          
REMARK 500 ANGSTROMS OF A SYMMETRY RELATED ATOM IS ASSUMED TO BE ON A           
REMARK 500 SPECIAL POSITION AND IS, THEREFORE, LISTED IN REMARK 375             
REMARK 500 INSTEAD OF REMARK 500.  ATOMS WITH NON-BLANK ALTERNATE               
REMARK 500 LOCATION INDICATORS ARE NOT INCLUDED IN THE CALCULATIONS.            
REMARK 500                                                                      
REMARK 500 DISTANCE CUTOFF:                                                     
REMARK 500 2.2 ANGSTROMS FOR CONTACTS NOT INVOLVING HYDROGEN ATOMS              
REMARK 500 1.6 ANGSTROMS FOR CONTACTS INVOLVING HYDROGEN ATOMS                  
REMARK 500                                                                      
REMARK 500  ATM1  RES C  SSEQI   ATM2  RES C  SSEQI  SSYMOP   DISTANCE          
REMARK 500   O    HOH A  1001     O    HOH A  1161     3555     2.06            
REMARK 500                                                                      
REMARK 500 REMARK: NULL                                                         
REMARK 500                                                                      
REMARK 500 GEOMETRY AND STEREOCHEMISTRY                                         
REMARK 500 SUBTOPIC: TORSION ANGLES                                             
REMARK 500                                                                      
REMARK 500 TORSION ANGLES OUTSIDE THE EXPECTED RAMACHANDRAN REGIONS:            
REMARK 500 (M=MODEL NUMBER; RES=RESIDUE NAME; C=CHAIN IDENTIFIER;               
REMARK 500 SSEQ=SEQUENCE NUMBER; I=INSERTION CODE).                             
REMARK 500                                                                      
REMARK 500 STANDARD TABLE:                                                      
REMARK 500 FORMAT:(10X,I3,1X,A3,1X,A1,I4,A1,4X,F7.2,3X,F7.2)                    
REMARK 500                                                                      
REMARK 500 EXPECTED VALUES: GJ KLEYWEGT AND TA JONES (1996). PHI/PSI-           
REMARK 500 CHOLOGY: RAMACHANDRAN REVISITED. STRUCTURE 4, 1395 - 1400            
REMARK 500                                                                      
REMARK 500  M RES CSSEQI        PSI       PHI                                   
REMARK 500    ARG A 145     -128.22     41.00                                   
REMARK 500    ASN A 157     -162.47     55.81                                   
REMARK 500                                                                      
REMARK 500 REMARK: NULL                                                         
REMARK 620                                                                      
REMARK 620 METAL COORDINATION                                                   
REMARK 620 (M=MODEL NUMBER; RES=RESIDUE NAME; C=CHAIN IDENTIFIER;               
REMARK 620 SSEQ=SEQUENCE NUMBER; I=INSERTION CODE):                             
REMARK 620                                                                      
REMARK 620 COORDINATION ANGLES FOR:  M RES CSSEQI METAL                         
REMARK 620                              ZN A 999  ZN                            
REMARK 620 N RES CSSEQI ATOM                                                    
REMARK 620 1 EIN A 994   O6                                                     
REMARK 620 2 HIS A 207   NE2 100.8                                              
REMARK 620 3 HIS A 197   NE2 108.6 118.1                                        
REMARK 620 4 HIS A 201   NE2 127.4  99.3 103.4                                  
REMARK 620 N                    1     2     3                                   
REMARK 620                                                                      
REMARK 620 COORDINATION ANGLES FOR:  M RES CSSEQI METAL                         
REMARK 620                              CA A 996  CA                            
REMARK 620 N RES CSSEQI ATOM                                                    
REMARK 620 1 HOH A1126   O                                                      
REMARK 620 2 HOH A1127   O    84.6                                              
REMARK 620 3 ASP A 173   OD1 101.0 167.2                                        
REMARK 620 4 GLY A 171   O   165.1  81.2  93.8                                  
REMARK 620 5 GLY A 169   O    70.5  91.6 101.1 105.2                            
REMARK 620 6 ASP A 137   O    89.3  80.9  87.7  92.9 159.1                      
REMARK 620 N                    1     2     3     4     5                       
REMARK 620                                                                      
REMARK 620 COORDINATION ANGLES FOR:  M RES CSSEQI METAL                         
REMARK 620                              CA A 997  CA                            
REMARK 620 N RES CSSEQI ATOM                                                    
REMARK 620 1 ILE A 159   O                                                      
REMARK 620 2 ASP A 177   OD2  89.3                                              
REMARK 620 3 GLY A 155   O   173.2  87.2                                        
REMARK 620 4 ASN A 157   O    98.7 168.6  84.0                                  
REMARK 620 5 ASP A 154   OD1  86.3  86.0  87.7  86.4                            
REMARK 620 6 GLU A 180   OE2  88.3 102.6  98.1  85.9 169.8                      
REMARK 620 N                    1     2     3     4     5                       
REMARK 620                                                                      
REMARK 620 COORDINATION ANGLES FOR:  M RES CSSEQI METAL                         
REMARK 620                              ZN A 998  ZN                            
REMARK 620 N RES CSSEQI ATOM                                                    
REMARK 620 1 ASP A 149   OD2                                                    
REMARK 620 2 HIS A 175   ND1  94.0                                              
REMARK 620 3 HIS A 147   NE2 109.1 108.2                                        
REMARK 620 4 HIS A 162   NE2 116.0 113.4 114.2                                  
REMARK 620 N                    1     2     3                                   
REMARK 800                                                                      
REMARK 800 SITE                                                                 
REMARK 800 SITE_IDENTIFIER: AC1                                                 
REMARK 800 EVIDENCE_CODE: SOFTWARE                                              
REMARK 800 SITE_DESCRIPTION: BINDING SITE FOR RESIDUE CA A 996                  
REMARK 800                                                                      
REMARK 800 SITE_IDENTIFIER: AC2                                                 
REMARK 800 EVIDENCE_CODE: SOFTWARE                                              
REMARK 800 SITE_DESCRIPTION: BINDING SITE FOR RESIDUE CA A 997                  
REMARK 800                                                                      
REMARK 800 SITE_IDENTIFIER: AC3                                                 
REMARK 800 EVIDENCE_CODE: SOFTWARE                                              
REMARK 800 SITE_DESCRIPTION: BINDING SITE FOR RESIDUE ZN A 998                  
REMARK 800                                                                      
REMARK 800 SITE_IDENTIFIER: AC4                                                 
REMARK 800 EVIDENCE_CODE: SOFTWARE                                              
REMARK 800 SITE_DESCRIPTION: BINDING SITE FOR RESIDUE ZN A 999                  
REMARK 800                                                                      
REMARK 800 SITE_IDENTIFIER: AC5                                                 
REMARK 800 EVIDENCE_CODE: SOFTWARE                                              
REMARK 800 SITE_DESCRIPTION: BINDING SITE FOR RESIDUE EIN A 994                 
REMARK 800                                                                      
REMARK 800 SITE_IDENTIFIER: AC6                                                 
REMARK 800 EVIDENCE_CODE: SOFTWARE                                              
REMARK 800 SITE_DESCRIPTION: BINDING SITE FOR RESIDUE MES A 995                 
DBREF  1ZS0 A   80   242  UNP    P22894   MMP8_HUMAN     100    262             
SEQRES   1 A  163  MET LEU THR PRO GLY ASN PRO LYS TRP GLU ARG THR ASN          
SEQRES   2 A  163  LEU THR TYR ARG ILE ARG ASN TYR THR PRO GLN LEU SER          
SEQRES   3 A  163  GLU ALA GLU VAL GLU ARG ALA ILE LYS ASP ALA PHE GLU          
SEQRES   4 A  163  LEU TRP SER VAL ALA SER PRO LEU ILE PHE THR ARG ILE          
SEQRES   5 A  163  SER GLN GLY GLU ALA ASP ILE ASN ILE ALA PHE TYR GLN          
SEQRES   6 A  163  ARG ASP HIS GLY ASP ASN SER PRO PHE ASP GLY PRO ASN          
SEQRES   7 A  163  GLY ILE LEU ALA HIS ALA PHE GLN PRO GLY GLN GLY ILE          
SEQRES   8 A  163  GLY GLY ASP ALA HIS PHE ASP ALA GLU GLU THR TRP THR          
SEQRES   9 A  163  ASN THR SER ALA ASN TYR ASN LEU PHE LEU VAL ALA ALA          
SEQRES  10 A  163  HIS GLU PHE GLY HIS SER LEU GLY LEU ALA HIS SER SER          
SEQRES  11 A  163  ASP PRO GLY ALA LEU MET TYR PRO ASN TYR ALA PHE ARG          
SEQRES  12 A  163  GLU THR SER ASN TYR SER LEU PRO GLN ASP ASP ILE ASP          
SEQRES  13 A  163  GLY ILE GLN ALA ILE TYR GLY                                  
HET     CA  A 996       1                                                       
HET     CA  A 997       1                                                       
HET     ZN  A 998       1                                                       
HET     ZN  A 999       1                                                       
HET    EIN  A 994      26                                                       
HET    MES  A 995      12                                                       
HETNAM      CA CALCIUM ION                                                      
HETNAM      ZN ZINC ION                                                         
HETNAM     EIN (1S)-1-{[(4'-METHOXY-1,1'-BIPHENYL-4-YL)                         
HETNAM   2 EIN  SULFONYL]AMINO}-2-METHYLPROPYLPHOSPHONIC ACID                   
HETNAM     MES 2-(N-MORPHOLINO)-ETHANESULFONIC ACID                             
FORMUL   2   CA    2(CA 2+)                                                     
FORMUL   4   ZN    2(ZN 2+)                                                     
FORMUL   6  EIN    C17 H22 N O6 P S                                             
FORMUL   7  MES    C6 H13 N O4 S                                                
FORMUL   8  HOH   *244(H2 O)                                                    
HELIX    1   1 GLU A  108  GLU A  108  1                                   1
HELIX    2   2 ARG A  111  ALA A  112  1                                   2
HELIX    3   3 ASP A  115  ASP A  115  1                                   1
HELIX    4   4 LEU A  119  LEU A  119  1                                   1
HELIX    5   5 ASN A  190  ASN A  190  1                                   1
HELIX    6   6 PHE A  192  PHE A  192  1                                   1
LINK         O6  EIN A 994                ZN    ZN A 999     1555   1555  1.92  
LINK        CA    CA A 996                 O   HOH A1126     1555   1555  2.62  
LINK        CA    CA A 996                 O   HOH A1127     1555   1555  2.64  
LINK        CA    CA A 996                 OD1 ASP A 173     1555   1555  2.53  
LINK        CA    CA A 996                 O   GLY A 171     1555   1555  2.51  
LINK        CA    CA A 996                 O   GLY A 169     1555   1555  2.63  
LINK        CA    CA A 996                 O   ASP A 137     1555   1555  2.46  
LINK        CA    CA A 997                 O   ILE A 159     1555   1555  2.43  
LINK        CA    CA A 997                 OD2 ASP A 177     1555   1555  2.50  
LINK        CA    CA A 997                 O   GLY A 155     1555   1555  2.34  
LINK        CA    CA A 997                 O   ASN A 157     1555   1555  2.44  
LINK        CA    CA A 997                 OD1 ASP A 154     1555   1555  2.45  
LINK        CA    CA A 997                 OE2 GLU A 180     1555   1555  2.32  
LINK        ZN    ZN A 998                 OD2 ASP A 149     1555   1555  2.01  
LINK        ZN    ZN A 998                 ND1 HIS A 175     1555   1555  2.13  
LINK        ZN    ZN A 998                 NE2 HIS A 147     1555   1555  2.09  
LINK        ZN    ZN A 998                 NE2 HIS A 162     1555   1555  2.05  
LINK        ZN    ZN A 999                 NE2 HIS A 207     1555   1555  2.16  
LINK        ZN    ZN A 999                 NE2 HIS A 197     1555   1555  2.08  
LINK        ZN    ZN A 999                 NE2 HIS A 201     1555   1555  2.10  
CISPEP   1 ASN A  188    TYR A  189          0         0.43                     
SITE     1 AC1  6 ASP A 137  GLY A 169  GLY A 171  ASP A 173                    
SITE     2 AC1  6 HOH A1126  HOH A1127                                          
SITE     1 AC2  6 ASP A 154  GLY A 155  ASN A 157  ILE A 159                    
SITE     2 AC2  6 ASP A 177  GLU A 180                                          
SITE     1 AC3  4 HIS A 147  ASP A 149  HIS A 162  HIS A 175                    
SITE     1 AC4  4 HIS A 197  HIS A 201  HIS A 207  EIN A 994                    
SITE     1 AC5 21 THR A 129  GLY A 158  ILE A 159  LEU A 160                    
SITE     2 AC5 21 ALA A 161  HIS A 162  LEU A 193  HIS A 197                    
SITE     3 AC5 21 GLU A 198  HIS A 201  HIS A 207  LEU A 214                    
SITE     4 AC5 21 TYR A 216  PRO A 217  ASN A 218  TYR A 219                    
SITE     5 AC5 21  ZN A 999  HOH A1040  HOH A1070  HOH A1102                    
SITE     6 AC5 21 HOH A1148                                                     
SITE     1 AC6 15 ALA A 112  ASP A 115  SER A 186  PHE A 192                    
SITE     2 AC6 15 THR A 224  SER A 225  TYR A 227  HOH A1002                    
SITE     3 AC6 15 HOH A1016  HOH A1096  HOH A1121  HOH A1129                    
SITE     4 AC6 15 HOH A1132  HOH A1134  HOH A1183                               
CRYST1   32.062   67.884   70.517  90.00  90.00  90.00 P 21 21 21    4          
ORIGX1      1.000000  0.000000  0.000000        0.00000                         
ORIGX2      0.000000  1.000000  0.000000        0.00000                         
ORIGX3      0.000000  0.000000  1.000000        0.00000                         
SCALE1      0.031190  0.000000  0.000000        0.00000                         
SCALE2      0.000000  0.014731  0.000000        0.00000                         
SCALE3      0.000000  0.000000  0.014181        0.00000                         
ATOM      1  N   GLU A 108      -6.015  26.756   0.824  1.00  8.82           N
ATOM      2  CA  GLU A 108      -4.903  25.832   1.022  1.00  8.69           C
ATOM      3  C   GLU A 108      -4.348  25.953   2.437  1.00  7.82           C
ATOM      4  O   GLU A 108      -3.981  24.954   3.052  1.00  8.83           O
ATOM      5  CB  GLU A 108      -3.795  26.107   0.002  1.00 10.45           C
ATOM      6  CG  GLU A 108      -4.193  25.775  -1.426  1.00 12.58           C
ATOM      7  CD  GLU A 108      -3.115  26.125  -2.427  1.00 13.02           C
ATOM      8  OE1 GLU A 108      -2.661  27.284  -2.429  1.00 12.07           O
ATOM      9  OE2 GLU A 108      -2.720  25.245  -3.219  1.00 17.47           O
TER      10      GLU A 108
ATOM     11  N   ARG A 111      -6.791  24.360   4.695  1.00  6.14           N
ATOM     12  CA  ARG A 111      -6.744  22.907   4.545  1.00  6.34           C
ATOM     13  C   ARG A 111      -5.546  22.326   5.292  1.00  6.77           C
ATOM     14  O   ARG A 111      -5.656  21.301   5.970  1.00  6.60           O
ATOM     15  CB  ARG A 111      -6.670  22.534   3.065  1.00  7.91           C
ATOM     16  CG  ARG A 111      -6.342  21.074   2.822  1.00  7.79           C
ATOM     17  CD  ARG A 111      -7.306  20.154   3.555  1.00  8.94           C
ATOM     18  NE  ARG A 111      -8.670  20.258   3.044  1.00  9.60           N
ATOM     19  CZ  ARG A 111      -9.661  19.458   3.422  1.00 10.06           C
ATOM     20  NH1 ARG A 111      -9.438  18.499   4.313  1.00 12.54           N
ATOM     21  NH2 ARG A 111     -10.872  19.608   2.903  1.00 11.54           N
ATOM     22  N   ALA A 112      -4.399  22.982   5.167  1.00  6.09           N
ATOM     23  CA  ALA A 112      -3.195  22.527   5.847  1.00  4.89           C
ATOM     24  C   ALA A 112      -3.439  22.491   7.352  1.00  6.19           C
ATOM     25  O   ALA A 112      -3.110  21.513   8.025  1.00  7.58           O
ATOM     26  CB  ALA A 112      -2.026  23.464   5.525  1.00  4.53           C
TER      27      ALA A 112
ATOM     28  N   ASP A 115      -6.214  19.806   8.332  1.00  7.87           N
ATOM     29  CA  ASP A 115      -5.652  18.464   8.293  1.00  6.42           C
ATOM     30  C   ASP A 115      -4.632  18.231   9.400  1.00  6.61           C
ATOM     31  O   ASP A 115      -4.511  17.123   9.914  1.00  7.66           O
ATOM     32  CB  ASP A 115      -5.019  18.198   6.927  1.00  6.10           C
ATOM     33  CG  ASP A 115      -6.053  17.906   5.857  1.00  6.03           C
ATOM     34  OD1 ASP A 115      -7.262  18.059   6.138  1.00  7.12           O
ATOM     35  OD2 ASP A 115      -5.651  17.529   4.739  1.00  9.05           O
TER      36      ASP A 115
ATOM     37  N   LEU A 119      -5.007  15.238  12.441  1.00  9.75           N
ATOM     38  CA  LEU A 119      -4.014  14.220  12.763  1.00 10.27           C
ATOM     39  C   LEU A 119      -4.081  13.858  14.235  1.00  9.79           C
ATOM     40  O   LEU A 119      -4.063  12.684  14.604  1.00 11.00           O
ATOM     41  CB  LEU A 119      -2.602  14.715  12.465  1.00 10.07           C
ATOM     42  CG  LEU A 119      -2.168  14.944  11.021  1.00 12.87           C
ATOM     43  CD1 LEU A 119      -0.665  15.201  11.024  1.00 13.33           C
ATOM     44  CD2 LEU A 119      -2.494  13.734  10.162  1.00 13.53           C
TER      45      LEU A 119
ATOM     46  N   ASN A 184       2.522  23.204  -0.035  1.00  8.32           N
ATOM     47  CA  ASN A 184       1.714  22.033   0.237  1.00  9.30           C
ATOM     48  C   ASN A 184       2.257  20.991  -0.731  1.00  9.56           C
ATOM     49  O   ASN A 184       1.531  20.161  -1.272  1.00 10.95           O
ATOM     50  CB  ASN A 184       0.200  22.289   0.070  1.00 10.27           C
ATOM     51  CG  ASN A 184      -0.197  22.783  -1.310  1.00  9.90           C
ATOM     52  OD1 ASN A 184      -1.369  23.081  -1.537  1.00 15.18           O
ATOM     53  ND2 ASN A 184       0.750  22.877  -2.226  1.00  8.83           N
TER      54      ASN A 184
ATOM     55  N   ASN A 190       6.653  22.395   4.012  1.00  7.26           N
ATOM     56  CA  ASN A 190       5.266  21.998   3.896  1.00  7.63           C
ATOM     57  C   ASN A 190       4.526  22.502   5.135  1.00  7.10           C
ATOM     58  O   ASN A 190       4.794  22.077   6.258  1.00  6.97           O
ATOM     59  CB  ASN A 190       5.181  20.483   3.764  1.00  8.34           C
ATOM     60  CG  ASN A 190       3.776  20.011   3.543  1.00  7.56           C
ATOM     61  OD1 ASN A 190       2.978  19.965   4.478  1.00  7.64           O
ATOM     62  ND2 ASN A 190       3.449  19.680   2.294  1.00  9.46           N
TER      63      ASN A 190
ATOM     64  N   PHE A 192       1.433  22.070   6.185  1.00  5.17           N
ATOM     65  CA  PHE A 192       0.690  21.037   6.888  1.00  5.62           C
ATOM     66  C   PHE A 192       1.589  20.333   7.904  1.00  6.45           C
ATOM     67  O   PHE A 192       1.218  20.177   9.069  1.00  6.55           O
ATOM     68  CB  PHE A 192       0.138  20.014   5.890  1.00  6.82           C
ATOM     69  CG  PHE A 192      -0.185  18.679   6.506  1.00  8.08           C
ATOM     70  CD1 PHE A 192      -1.221  18.546   7.428  1.00  7.46           C
ATOM     71  CD2 PHE A 192       0.577  17.559   6.189  1.00  9.35           C
ATOM     72  CE1 PHE A 192      -1.490  17.312   8.028  1.00  7.25           C
ATOM     73  CE2 PHE A 192       0.316  16.324   6.782  1.00  8.44           C
ATOM     74  CZ  PHE A 192      -0.717  16.199   7.702  1.00  8.17           C
TER      75      PHE A 192
ATOM     76  N   THR A 224       2.645  13.694   2.255  1.00  8.71           N
ATOM     77  CA  THR A 224       1.505  14.281   2.939  1.00  7.64           C
ATOM     78  C   THR A 224       0.129  13.892   2.415  1.00  7.73           C
ATOM     79  O   THR A 224      -0.861  14.085   3.111  1.00  7.78           O
ATOM     80  CB  THR A 224       1.590  15.812   2.885  1.00  8.95           C
ATOM     81  OG1 THR A 224       1.623  16.232   1.513  1.00 10.97           O
ATOM     82  CG2 THR A 224       2.847  16.307   3.588  1.00  8.40           C
ATOM     83  N   SER A 225       0.062  13.352   1.204  1.00  9.68           N
ATOM     84  CA  SER A 225      -1.218  12.995   0.594  1.00  9.61           C
ATOM     85  C   SER A 225      -2.118  12.090   1.433  1.00  9.93           C
ATOM     86  O   SER A 225      -3.345  12.188   1.365  1.00  8.78           O
ATOM     87  CB  SER A 225      -0.979  12.353  -0.775  1.00 10.50           C
ATOM     88  OG  SER A 225      -0.257  11.146  -0.650  1.00 10.60           O
ATOM     89  N   ASN A 226      -1.509  11.208   2.215  1.00  8.58           N
ATOM     90  CA  ASN A 226      -2.260  10.288   3.064  1.00  8.04           C
ATOM     91  C   ASN A 226      -1.545  10.176   4.396  1.00  8.43           C
ATOM     92  O   ASN A 226      -1.447   9.091   4.975  1.00  9.45           O
ATOM     93  CB  ASN A 226      -2.325   8.913   2.412  1.00  8.72           C
ATOM     94  CG  ASN A 226      -3.144   8.913   1.143  1.00  8.56           C
ATOM     95  OD1 ASN A 226      -4.336   8.600   1.162  1.00 11.46           O
ATOM     96  ND2 ASN A 226      -2.513   9.270   0.032  1.00  6.87           N
ATOM     97  N   TYR A 227      -1.057  11.313   4.875  1.00  9.83           N
ATOM     98  CA  TYR A 227      -0.316  11.368   6.123  1.00  8.97           C
ATOM     99  C   TYR A 227      -1.200  11.176   7.342  1.00 10.86           C
ATOM    100  O   TYR A 227      -2.240  11.818   7.476  1.00 14.11           O
ATOM    101  CB  TYR A 227       0.403  12.715   6.244  1.00 10.02           C
ATOM    102  CG  TYR A 227       1.418  12.783   7.364  1.00 10.25           C
ATOM    103  CD1 TYR A 227       2.737  12.386   7.157  1.00 11.22           C
ATOM    104  CD2 TYR A 227       1.056  13.228   8.631  1.00  9.50           C
ATOM    105  CE1 TYR A 227       3.674  12.432   8.186  1.00 10.39           C
ATOM    106  CE2 TYR A 227       1.984  13.275   9.669  1.00  9.49           C
ATOM    107  CZ  TYR A 227       3.291  12.876   9.439  1.00  9.79           C
ATOM    108  OH  TYR A 227       4.219  12.919  10.454  1.00 10.61           O
TER     109      TYR A 227
HETATM  122  O   HOH A1002       0.723  22.535   3.492  1.00  9.14           O
HETATM  123  O   HOH A1003      -6.497  15.820   8.459  1.00 37.68           O
HETATM  124  O   HOH A1016      -3.003  22.883   1.371  1.00 10.84           O
HETATM  125  O   HOH A1035      -0.133  17.745  -1.955  1.00 39.51           O
HETATM  126  O   HOH A1063      -4.601  12.202   8.124  1.00 27.67           O
HETATM  127  O   HOH A1089      -0.396  15.905  -0.268  1.00 28.42           O
HETATM  128  O   HOH A1090       3.013  17.612  -0.491  1.00 24.31           O
HETATM  129  O   HOH A1096      -4.417  10.771   5.507  1.00 24.82           O
HETATM  130  O   HOH A1113      -6.843  11.762   5.838  1.00 30.39           O
HETATM  131  O   HOH A1120      -2.101  19.459  -2.997  1.00 21.08           O
HETATM  132  O   HOH A1121      -3.617  19.160  -0.833  1.00 35.88           O
HETATM  133  O   HOH A1122      -4.973  21.899  -0.321  1.00 14.12           O
HETATM  134  O   HOH A1129      -4.726  14.584   8.570  1.00 36.99           O
HETATM  135  O   HOH A1130      -6.941  12.912   8.104  1.00 40.61           O
HETATM  136  O   HOH A1132      -5.231  19.137   0.881  1.00 32.06           O
HETATM  137  O   HOH A1134      -0.900  19.570  -0.519  1.00 38.85           O
HETATM  138  O   HOH A1183       1.479  18.773   0.952  1.00 28.33           O
CONECT  111  110  112
CONECT  112  111  113
CONECT  114  113  115
CONECT  115  110  114
CONECT  116  113  117
CONECT  117  116  118
CONECT  113  112  114  116
CONECT  110  111  115
CONECT  119  118
CONECT  120  118
CONECT  121  118
CONECT  118  117  119  120  121
END
