# Supplementary material for: Scaffold repositioning of spiro-acridine derivatives as fungi chitinase inhibitor by target fishing and in vitro studies
Source: Sci Rep. 2023 May 5;13:7320. doi: 10.1038/s41598-023-33279-9 (PMC10163251; doi:10.1038/s41598-023-33279-9)
Supplement: Supplementary file 2 — Supplementary Information 2. [file 41598_2023_33279_MOESM2_ESM.zip › PDBQT_TARGETS_ALL/2a0c_CK9.pdb]

HEADER    TRANSFERASE                             16-JUN-05   2A0C              
TITLE     HUMAN CDK2 IN COMPLEX WITH OLOMOUCINE II, A NOVEL 2,6,9-              
TITLE    2 TRISUBSTITUTED PURINE CYCLIN-DEPENDENT KINASE INHIBITOR              
COMPND    MOL_ID: 1;                                                            
COMPND   2 MOLECULE: CELL DIVISION PROTEIN KINASE 2;                            
COMPND   3 CHAIN: X;                                                            
COMPND   4 SYNONYM: CYCLIN DEPENDANT KINASE 2, CDK2, P33 PROTEIN                
COMPND   5 KINASE;                                                              
COMPND   6 EC: 2.7.1.37;                                                        
COMPND   7 ENGINEERED: YES                                                      
SOURCE    MOL_ID: 1;                                                            
SOURCE   2 ORGANISM_SCIENTIFIC: HOMO SAPIENS;                                   
SOURCE   3 ORGANISM_COMMON: HUMAN;                                              
SOURCE   4 ORGANISM_TAXID: 9606;                                                
SOURCE   5 GENE: CDK2;                                                          
SOURCE   6 EXPRESSION_SYSTEM_VECTOR_TYPE: BACULOVIRUS                           
KEYWDS    PROTEIN KINASE, CELL CYCLE, PHOSPHORYLATION, CELL DIVISION,           
KEYWDS   2 MITOSIS, INHIBITION, TRANSFERASE, SERINE/THREONINE-PROTEIN           
KEYWDS   3 KINASE, ATP-BINDING, 3D-STRUCTURE                                    
EXPDTA    X-RAY DIFFRACTION                                                     
AUTHOR    V.KRYSTOF,I.W.MCNAE,M.D.WALKINSHAW,P.M.FISCHER,P.MULLER,              
AUTHOR   2 B.VOJTESEK,M.ORSAG,L.HAVLICEK,M.STRNAD                               
REVDAT   2   24-FEB-09 2A0C    1       VERSN                                    
REVDAT   1   24-JAN-06 2A0C    0                                                
JRNL        AUTH   V.KRYSTOF,I.W.MCNAE,M.D.WALKINSHAW,P.M.FISCHER,              
JRNL        AUTH 2 P.MULLER,B.VOJTESEK,M.ORSAG,L.HAVLICEK,M.STRNAD              
JRNL        TITL   ANTIPROLIFERATIVE ACTIVITY OF OLOMOUCINE II, A               
JRNL        TITL 2 NOVEL 2,6,9-TRISUBSTITUTED PURINE CYCLIN-DEPENDENT           
JRNL        TITL 3 KINASE INHIBITOR                                             
JRNL        REF    CELL.MOL.LIFE SCI.            V.  62  1763 2005              
JRNL        REFN                   ISSN 1420-682X                               
JRNL        PMID   16003486                                                     
JRNL        DOI    10.1007/S00018-005-5185-1                                    
REMARK   1                                                                      
REMARK   2                                                                      
REMARK   2 RESOLUTION.    1.95 ANGSTROMS.                                       
REMARK   3                                                                      
REMARK   3 REFINEMENT.                                                          
REMARK   3   PROGRAM     : REFMAC 5.1.24                                        
REMARK   3   AUTHORS     : MURSHUDOV,VAGIN,DODSON                               
REMARK   3                                                                      
REMARK   3    REFINEMENT TARGET : MAXIMUM LIKELIHOOD                            
REMARK   3                                                                      
REMARK   3  DATA USED IN REFINEMENT.                                            
REMARK   3   RESOLUTION RANGE HIGH (ANGSTROMS) : 1.95                           
REMARK   3   RESOLUTION RANGE LOW  (ANGSTROMS) : 50.64                          
REMARK   3   DATA CUTOFF            (SIGMA(F)) : NULL                           
REMARK   3   COMPLETENESS FOR RANGE        (%) : 97.9                           
REMARK   3   NUMBER OF REFLECTIONS             : 19008                          
REMARK   3                                                                      
REMARK   3  FIT TO DATA USED IN REFINEMENT.                                     
REMARK   3   CROSS-VALIDATION METHOD          : THROUGHOUT                      
REMARK   3   FREE R VALUE TEST SET SELECTION  : RANDOM                          
REMARK   3   R VALUE     (WORKING + TEST SET) : 0.194                           
REMARK   3   R VALUE            (WORKING SET) : 0.191                           
REMARK   3   FREE R VALUE                     : 0.244                           
REMARK   3   FREE R VALUE TEST SET SIZE   (%) : 5.100                           
REMARK   3   FREE R VALUE TEST SET COUNT      : 1027                            
REMARK   3                                                                      
REMARK   3  FIT IN THE HIGHEST RESOLUTION BIN.                                  
REMARK   3   TOTAL NUMBER OF BINS USED           : 20                           
REMARK   3   BIN RESOLUTION RANGE HIGH       (A) : 1.95                         
REMARK   3   BIN RESOLUTION RANGE LOW        (A) : 2.00                         
REMARK   3   REFLECTION IN BIN     (WORKING SET) : 1400                         
REMARK   3   BIN COMPLETENESS (WORKING+TEST) (%) : NULL                         
REMARK   3   BIN R VALUE           (WORKING SET) : 0.2080                       
REMARK   3   BIN FREE R VALUE SET COUNT          : 72                           
REMARK   3   BIN FREE R VALUE                    : 0.2870                       
REMARK   3                                                                      
REMARK   3  NUMBER OF NON-HYDROGEN ATOMS USED IN REFINEMENT.                    
REMARK   3   PROTEIN ATOMS            : 2370                                    
REMARK   3   NUCLEIC ACID ATOMS       : 0                                       
REMARK   3   HETEROGEN ATOMS          : 27                                      
REMARK   3   SOLVENT ATOMS            : 134                                     
REMARK   3                                                                      
REMARK   3  B VALUES.                                                           
REMARK   3   FROM WILSON PLOT           (A**2) : NULL                           
REMARK   3   MEAN B VALUE      (OVERALL, A**2) : 32.84                          
REMARK   3   OVERALL ANISOTROPIC B VALUE.                                       
REMARK   3    B11 (A**2) : -0.22000                                             
REMARK   3    B22 (A**2) : 1.25000                                              
REMARK   3    B33 (A**2) : -1.03000                                             
REMARK   3    B12 (A**2) : 0.00000                                              
REMARK   3    B13 (A**2) : 0.00000                                              
REMARK   3    B23 (A**2) : 0.00000                                              
REMARK   3                                                                      
REMARK   3  ESTIMATED OVERALL COORDINATE ERROR.                                 
REMARK   3   ESU BASED ON R VALUE                            (A): 0.204         
REMARK   3   ESU BASED ON FREE R VALUE                       (A): 0.178         
REMARK   3   ESU BASED ON MAXIMUM LIKELIHOOD                 (A): 0.112         
REMARK   3   ESU FOR B VALUES BASED ON MAXIMUM LIKELIHOOD (A**2): 3.862         
REMARK   3                                                                      
REMARK   3 CORRELATION COEFFICIENTS.                                            
REMARK   3   CORRELATION COEFFICIENT FO-FC      : 0.949                         
REMARK   3   CORRELATION COEFFICIENT FO-FC FREE : 0.927                         
REMARK   3                                                                      
REMARK   3  RMS DEVIATIONS FROM IDEAL VALUES        COUNT    RMS    WEIGHT      
REMARK   3   BOND LENGTHS REFINED ATOMS        (A):  2460 ; 0.017 ; 0.022       
REMARK   3   BOND LENGTHS OTHERS               (A):  2294 ; 0.002 ; 0.020       
REMARK   3   BOND ANGLES REFINED ATOMS   (DEGREES):  3337 ; 1.703 ; 1.978       
REMARK   3   BOND ANGLES OTHERS          (DEGREES):  5338 ; 1.361 ; 3.000       
REMARK   3   TORSION ANGLES, PERIOD 1    (DEGREES):   292 ; 6.234 ; 5.000       
REMARK   3   TORSION ANGLES, PERIOD 2    (DEGREES):  NULL ;  NULL ;  NULL       
REMARK   3   TORSION ANGLES, PERIOD 3    (DEGREES):  NULL ;  NULL ;  NULL       
REMARK   3   TORSION ANGLES, PERIOD 4    (DEGREES):  NULL ;  NULL ;  NULL       
REMARK   3   CHIRAL-CENTER RESTRAINTS       (A**3):   373 ; 0.125 ; 0.200       
REMARK   3   GENERAL PLANES REFINED ATOMS      (A):  2657 ; 0.007 ; 0.020       
REMARK   3   GENERAL PLANES OTHERS             (A):   506 ; 0.005 ; 0.020       
REMARK   3   NON-BONDED CONTACTS REFINED ATOMS (A):   542 ; 0.225 ; 0.200       
REMARK   3   NON-BONDED CONTACTS OTHERS        (A):  2669 ; 0.240 ; 0.200       
REMARK   3   NON-BONDED TORSION REFINED ATOMS  (A):  NULL ;  NULL ;  NULL       
REMARK   3   NON-BONDED TORSION OTHERS         (A):  1453 ; 0.093 ; 0.200       
REMARK   3   H-BOND (X...Y) REFINED ATOMS      (A):   114 ; 0.179 ; 0.200       
REMARK   3   H-BOND (X...Y) OTHERS             (A):  NULL ;  NULL ;  NULL       
REMARK   3   POTENTIAL METAL-ION REFINED ATOMS (A):  NULL ;  NULL ;  NULL       
REMARK   3   POTENTIAL METAL-ION OTHERS        (A):  NULL ;  NULL ;  NULL       
REMARK   3   SYMMETRY VDW REFINED ATOMS        (A):    27 ; 0.194 ; 0.200       
REMARK   3   SYMMETRY VDW OTHERS               (A):    71 ; 0.266 ; 0.200       
REMARK   3   SYMMETRY H-BOND REFINED ATOMS     (A):    16 ; 0.156 ; 0.200       
REMARK   3   SYMMETRY H-BOND OTHERS            (A):  NULL ;  NULL ;  NULL       
REMARK   3   SYMMETRY METAL-ION REFINED ATOMS  (A):  NULL ;  NULL ;  NULL       
REMARK   3   SYMMETRY METAL-ION OTHERS         (A):  NULL ;  NULL ;  NULL       
REMARK   3                                                                      
REMARK   3  ISOTROPIC THERMAL FACTOR RESTRAINTS.     COUNT   RMS    WEIGHT      
REMARK   3   MAIN-CHAIN BOND REFINED ATOMS  (A**2):  1470 ; 1.266 ; 1.500       
REMARK   3   MAIN-CHAIN BOND OTHER ATOMS    (A**2):  NULL ;  NULL ;  NULL       
REMARK   3   MAIN-CHAIN ANGLE REFINED ATOMS (A**2):  2393 ; 2.320 ; 2.000       
REMARK   3   SIDE-CHAIN BOND REFINED ATOMS  (A**2):   990 ; 2.841 ; 3.000       
REMARK   3   SIDE-CHAIN ANGLE REFINED ATOMS (A**2):   944 ; 4.646 ; 4.500       
REMARK   3                                                                      
REMARK   3 ANISOTROPIC THERMAL FACTOR RESTRAINTS.    COUNT   RMS   WEIGHT       
REMARK   3   RIGID-BOND RESTRAINTS          (A**2):  NULL ;  NULL ;  NULL       
REMARK   3   SPHERICITY; FREE ATOMS         (A**2):  NULL ;  NULL ;  NULL       
REMARK   3   SPHERICITY; BONDED ATOMS       (A**2):  NULL ;  NULL ;  NULL       
REMARK   3                                                                      
REMARK   3  NCS RESTRAINTS STATISTICS                                           
REMARK   3   NUMBER OF DIFFERENT NCS GROUPS : NULL                              
REMARK   3                                                                      
REMARK   3  TLS DETAILS                                                         
REMARK   3   NUMBER OF TLS GROUPS  : NULL                                       
REMARK   3                                                                      
REMARK   3  BULK SOLVENT MODELLING.                                             
REMARK   3   METHOD USED : BABINET MODEL WITH MASK                              
REMARK   3   PARAMETERS FOR MASK CALCULATION                                    
REMARK   3   VDW PROBE RADIUS   : 1.40                                          
REMARK   3   ION PROBE RADIUS   : 0.80                                          
REMARK   3   SHRINKAGE RADIUS   : 0.80                                          
REMARK   3                                                                      
REMARK   3  OTHER REFINEMENT REMARKS: HYDROGENS HAVE BEEN ADDED IN THE          
REMARK   3  RIDING POSITIONS                                                    
REMARK   4                                                                      
REMARK   4 2A0C COMPLIES WITH FORMAT V. 3.15, 01-DEC-08                         
REMARK 100                                                                      
REMARK 100 THIS ENTRY HAS BEEN PROCESSED BY PDBJ ON 09-SEP-05.                  
REMARK 100 THE RCSB ID CODE IS RCSB033332.                                      
REMARK 200                                                                      
REMARK 200 EXPERIMENTAL DETAILS                                                 
REMARK 200  EXPERIMENT TYPE                : X-RAY DIFFRACTION                  
REMARK 200  DATE OF DATA COLLECTION        : 02-OCT-03                          
REMARK 200  TEMPERATURE           (KELVIN) : 100                                
REMARK 200  PH                             : 7.8                                
REMARK 200  NUMBER OF CRYSTALS USED        : 1                                  
REMARK 200                                                                      
REMARK 200  SYNCHROTRON              (Y/N) : Y                                  
REMARK 200  RADIATION SOURCE               : ESRF                               
REMARK 200  BEAMLINE                       : ID14-2                             
REMARK 200  X-RAY GENERATOR MODEL          : NULL                               
REMARK 200  MONOCHROMATIC OR LAUE    (M/L) : M                                  
REMARK 200  WAVELENGTH OR RANGE        (A) : 0.93400                            
REMARK 200  MONOCHROMATOR                  : NULL                               
REMARK 200  OPTICS                         : NULL                               
REMARK 200                                                                      
REMARK 200  DETECTOR TYPE                  : CCD                                
REMARK 200  DETECTOR MANUFACTURER          : ADSC QUANTUM 4                     
REMARK 200  INTENSITY-INTEGRATION SOFTWARE : MOSFLM                             
REMARK 200  DATA SCALING SOFTWARE          : CCP4 (SCALA)                       
REMARK 200                                                                      
REMARK 200  NUMBER OF UNIQUE REFLECTIONS   : 20070                              
REMARK 200  RESOLUTION RANGE HIGH      (A) : 1.950                              
REMARK 200  RESOLUTION RANGE LOW       (A) : 50.640                             
REMARK 200  REJECTION CRITERIA  (SIGMA(I)) : NULL                               
REMARK 200                                                                      
REMARK 200 OVERALL.                                                             
REMARK 200  COMPLETENESS FOR RANGE     (%) : 98.6                               
REMARK 200  DATA REDUNDANCY                : NULL                               
REMARK 200  R MERGE                    (I) : NULL                               
REMARK 200  R SYM                      (I) : NULL                               
REMARK 200  <I/SIGMA(I)> FOR THE DATA SET  : NULL                               
REMARK 200                                                                      
REMARK 200 IN THE HIGHEST RESOLUTION SHELL.                                     
REMARK 200  HIGHEST RESOLUTION SHELL, RANGE HIGH (A) : 1.95                     
REMARK 200  HIGHEST RESOLUTION SHELL, RANGE LOW  (A) : 2.01                     
REMARK 200  COMPLETENESS FOR SHELL     (%) : 98.6                               
REMARK 200  DATA REDUNDANCY IN SHELL       : 4.00                               
REMARK 200  R MERGE FOR SHELL          (I) : 0.32500                            
REMARK 200  R SYM FOR SHELL            (I) : 0.28100                            
REMARK 200  <I/SIGMA(I)> FOR SHELL         : 4.200                              
REMARK 200                                                                      
REMARK 200 DIFFRACTION PROTOCOL: SINGLE WAVELENGTH                              
REMARK 200 METHOD USED TO DETERMINE THE STRUCTURE: MOLECULAR REPLACEMENT        
REMARK 200 SOFTWARE USED: MOLREP                                                
REMARK 200 STARTING MODEL: NULL                                                 
REMARK 200                                                                      
REMARK 200 REMARK: NULL                                                         
REMARK 280                                                                      
REMARK 280 CRYSTAL                                                              
REMARK 280 SOLVENT CONTENT, VS   (%): 38.39                                     
REMARK 280 MATTHEWS COEFFICIENT, VM (ANGSTROMS**3/DA): 2.00                     
REMARK 280                                                                      
REMARK 280 CRYSTALLIZATION CONDITIONS: PEG 6000, NA-HEPES,, PH 7.8, VAPOR       
REMARK 280  DIFFUSION, HANGING DROP, TEMPERATURE 277K                           
REMARK 290                                                                      
REMARK 290 CRYSTALLOGRAPHIC SYMMETRY                                            
REMARK 290 SYMMETRY OPERATORS FOR SPACE GROUP: P 21 21 21                       
REMARK 290                                                                      
REMARK 290      SYMOP   SYMMETRY                                                
REMARK 290     NNNMMM   OPERATOR                                                
REMARK 290       1555   X,Y,Z                                                   
REMARK 290       2555   -X+1/2,-Y,Z+1/2                                         
REMARK 290       3555   -X,Y+1/2,-Z+1/2                                         
REMARK 290       4555   X+1/2,-Y+1/2,-Z                                         
REMARK 290                                                                      
REMARK 290     WHERE NNN -> OPERATOR NUMBER                                     
REMARK 290           MMM -> TRANSLATION VECTOR                                  
REMARK 290                                                                      
REMARK 290 CRYSTALLOGRAPHIC SYMMETRY TRANSFORMATIONS                            
REMARK 290 THE FOLLOWING TRANSFORMATIONS OPERATE ON THE ATOM/HETATM             
REMARK 290 RECORDS IN THIS ENTRY TO PRODUCE CRYSTALLOGRAPHICALLY                
REMARK 290 RELATED MOLECULES.                                                   
REMARK 290   SMTRY1   1  1.000000  0.000000  0.000000        0.00000            
REMARK 290   SMTRY2   1  0.000000  1.000000  0.000000        0.00000            
REMARK 290   SMTRY3   1  0.000000  0.000000  1.000000        0.00000            
REMARK 290   SMTRY1   2 -1.000000  0.000000  0.000000       26.62100            
REMARK 290   SMTRY2   2  0.000000 -1.000000  0.000000        0.00000            
REMARK 290   SMTRY3   2  0.000000  0.000000  1.000000       35.93450            
REMARK 290   SMTRY1   3 -1.000000  0.000000  0.000000        0.00000            
REMARK 290   SMTRY2   3  0.000000  1.000000  0.000000       35.47250            
REMARK 290   SMTRY3   3  0.000000  0.000000 -1.000000       35.93450            
REMARK 290   SMTRY1   4  1.000000  0.000000  0.000000       26.62100            
REMARK 290   SMTRY2   4  0.000000 -1.000000  0.000000       35.47250            
REMARK 290   SMTRY3   4  0.000000  0.000000 -1.000000        0.00000            
REMARK 290                                                                      
REMARK 290 REMARK: NULL                                                         
REMARK 300                                                                      
REMARK 300 BIOMOLECULE: 1                                                       
REMARK 300 SEE REMARK 350 FOR THE AUTHOR PROVIDED AND/OR PROGRAM                
REMARK 300 GENERATED ASSEMBLY INFORMATION FOR THE STRUCTURE IN                  
REMARK 300 THIS ENTRY. THE REMARK MAY ALSO PROVIDE INFORMATION ON               
REMARK 300 BURIED SURFACE AREA.                                                 
REMARK 350                                                                      
REMARK 350 COORDINATES FOR A COMPLETE MULTIMER REPRESENTING THE KNOWN           
REMARK 350 BIOLOGICALLY SIGNIFICANT OLIGOMERIZATION STATE OF THE                
REMARK 350 MOLECULE CAN BE GENERATED BY APPLYING BIOMT TRANSFORMATIONS          
REMARK 350 GIVEN BELOW.  BOTH NON-CRYSTALLOGRAPHIC AND                          
REMARK 350 CRYSTALLOGRAPHIC OPERATIONS ARE GIVEN.                               
REMARK 350                                                                      
REMARK 350 BIOMOLECULE: 1                                                       
REMARK 350 AUTHOR DETERMINED BIOLOGICAL UNIT: MONOMERIC                         
REMARK 350 APPLY THE FOLLOWING TO CHAINS: X                                     
REMARK 350   BIOMT1   1  1.000000  0.000000  0.000000        0.00000            
REMARK 350   BIOMT2   1  0.000000  1.000000  0.000000        0.00000            
REMARK 350   BIOMT3   1  0.000000  0.000000  1.000000        0.00000            
REMARK 465                                                                      
REMARK 465 MISSING RESIDUES                                                     
REMARK 465 THE FOLLOWING RESIDUES WERE NOT LOCATED IN THE                       
REMARK 465 EXPERIMENT. (M=MODEL NUMBER; RES=RESIDUE NAME; C=CHAIN               
REMARK 465 IDENTIFIER; SSSEQ=SEQUENCE NUMBER; I=INSERTION CODE.)                
REMARK 465                                                                      
REMARK 465   M RES C SSSEQI                                                     
REMARK 465     LEU X    37                                                      
REMARK 465     ASP X    38                                                      
REMARK 465     THR X    39                                                      
REMARK 465     GLU X    40                                                      
REMARK 470                                                                      
REMARK 470 MISSING ATOM                                                         
REMARK 470 THE FOLLOWING RESIDUES HAVE MISSING ATOMS(M=MODEL NUMBER;            
REMARK 470 RES=RESIDUE NAME; C=CHAIN IDENTIFIER; SSEQ=SEQUENCE NUMBER;          
REMARK 470 I=INSERTION CODE):                                                   
REMARK 470   M RES CSSEQI  ATOMS                                                
REMARK 470     LEU X 298    O                                                   
REMARK 500                                                                      
REMARK 500 GEOMETRY AND STEREOCHEMISTRY                                         
REMARK 500 SUBTOPIC: COVALENT BOND ANGLES                                       
REMARK 500                                                                      
REMARK 500 THE STEREOCHEMICAL PARAMETERS OF THE FOLLOWING RESIDUES              
REMARK 500 HAVE VALUES WHICH DEVIATE FROM EXPECTED VALUES BY MORE               
REMARK 500 THAN 6*RMSD (M=MODEL NUMBER; RES=RESIDUE NAME; C=CHAIN               
REMARK 500 IDENTIFIER; SSEQ=SEQUENCE NUMBER; I=INSERTION CODE).                 
REMARK 500                                                                      
REMARK 500 STANDARD TABLE:                                                      
REMARK 500 FORMAT: (10X,I3,1X,A3,1X,A1,I4,A1,3(1X,A4,2X),12X,F5.1)              
REMARK 500                                                                      
REMARK 500 EXPECTED VALUES PROTEIN: ENGH AND HUBER, 1999                        
REMARK 500 EXPECTED VALUES NUCLEIC ACID: CLOWNEY ET AL 1996                     
REMARK 500                                                                      
REMARK 500  M RES CSSEQI ATM1   ATM2   ATM3                                     
REMARK 500    ASP X 145   CB  -  CG  -  OD2 ANGL. DEV. =   6.5 DEGREES          
REMARK 500    ASP X 210   CB  -  CG  -  OD2 ANGL. DEV. =   6.8 DEGREES          
REMARK 500                                                                      
REMARK 500 REMARK: NULL                                                         
REMARK 500                                                                      
REMARK 500 GEOMETRY AND STEREOCHEMISTRY                                         
REMARK 500 SUBTOPIC: TORSION ANGLES                                             
REMARK 500                                                                      
REMARK 500 TORSION ANGLES OUTSIDE THE EXPECTED RAMACHANDRAN REGIONS:            
REMARK 500 (M=MODEL NUMBER; RES=RESIDUE NAME; C=CHAIN IDENTIFIER;               
REMARK 500 SSEQ=SEQUENCE NUMBER; I=INSERTION CODE).                             
REMARK 500                                                                      
REMARK 500 STANDARD TABLE:                                                      
REMARK 500 FORMAT:(10X,I3,1X,A3,1X,A1,I4,A1,4X,F7.2,3X,F7.2)                    
REMARK 500                                                                      
REMARK 500 EXPECTED VALUES: GJ KLEYWEGT AND TA JONES (1996). PHI/PSI-           
REMARK 500 CHOLOGY: RAMACHANDRAN REVISITED. STRUCTURE 4, 1395 - 1400            
REMARK 500                                                                      
REMARK 500  M RES CSSEQI        PSI       PHI                                   
REMARK 500    VAL X  44      110.19     53.97                                   
REMARK 500    ARG X 126      -22.41     83.44                                   
REMARK 500    ASP X 127       49.66   -141.46                                   
REMARK 500    THR X 158     -152.67    -94.74                                   
REMARK 500    TYR X 179       56.67   -108.43                                   
REMARK 500                                                                      
REMARK 500 REMARK: NULL                                                         
REMARK 800                                                                      
REMARK 800 SITE                                                                 
REMARK 800 SITE_IDENTIFIER: AC1                                                 
REMARK 800 EVIDENCE_CODE: SOFTWARE                                              
REMARK 800 SITE_DESCRIPTION: BINDING SITE FOR RESIDUE CK9 X 500                 
DBREF  2A0C X    1   298  UNP    P24941   CDK2_HUMAN       1    298             
SEQRES   1 X  298  MET GLU ASN PHE GLN LYS VAL GLU LYS ILE GLY GLU GLY          
SEQRES   2 X  298  THR TYR GLY VAL VAL TYR LYS ALA ARG ASN LYS LEU THR          
SEQRES   3 X  298  GLY GLU VAL VAL ALA LEU LYS LYS ILE ARG LEU ASP THR          
SEQRES   4 X  298  GLU THR GLU GLY VAL PRO SER THR ALA ILE ARG GLU ILE          
SEQRES   5 X  298  SER LEU LEU LYS GLU LEU ASN HIS PRO ASN ILE VAL LYS          
SEQRES   6 X  298  LEU LEU ASP VAL ILE HIS THR GLU ASN LYS LEU TYR LEU          
SEQRES   7 X  298  VAL PHE GLU PHE LEU HIS GLN ASP LEU LYS LYS PHE MET          
SEQRES   8 X  298  ASP ALA SER ALA LEU THR GLY ILE PRO LEU PRO LEU ILE          
SEQRES   9 X  298  LYS SER TYR LEU PHE GLN LEU LEU GLN GLY LEU ALA PHE          
SEQRES  10 X  298  CYS HIS SER HIS ARG VAL LEU HIS ARG ASP LEU LYS PRO          
SEQRES  11 X  298  GLN ASN LEU LEU ILE ASN THR GLU GLY ALA ILE LYS LEU          
SEQRES  12 X  298  ALA ASP PHE GLY LEU ALA ARG ALA PHE GLY VAL PRO VAL          
SEQRES  13 X  298  ARG THR TYR THR HIS GLU VAL VAL THR LEU TRP TYR ARG          
SEQRES  14 X  298  ALA PRO GLU ILE LEU LEU GLY CYS LYS TYR TYR SER THR          
SEQRES  15 X  298  ALA VAL ASP ILE TRP SER LEU GLY CYS ILE PHE ALA GLU          
SEQRES  16 X  298  MET VAL THR ARG ARG ALA LEU PHE PRO GLY ASP SER GLU          
SEQRES  17 X  298  ILE ASP GLN LEU PHE ARG ILE PHE ARG THR LEU GLY THR          
SEQRES  18 X  298  PRO ASP GLU VAL VAL TRP PRO GLY VAL THR SER MET PRO          
SEQRES  19 X  298  ASP TYR LYS PRO SER PHE PRO LYS TRP ALA ARG GLN ASP          
SEQRES  20 X  298  PHE SER LYS VAL VAL PRO PRO LEU ASP GLU ASP GLY ARG          
SEQRES  21 X  298  SER LEU LEU SER GLN MET LEU HIS TYR ASP PRO ASN LYS          
SEQRES  22 X  298  ARG ILE SER ALA LYS ALA ALA LEU ALA HIS PRO PHE PHE          
SEQRES  23 X  298  GLN ASP VAL THR LYS PRO VAL PRO HIS LEU ARG LEU              
HET    CK9  X 500      27                                                       
HETNAM     CK9 2-{[(2-{[(1R)-1-(HYDROXYMETHYL)PROPYL]AMINO}-9-                  
HETNAM   2 CK9  ISOPROPYL-9H-PURIN-6-YL)AMINO]METHYL}PHENOL                     
HETSYN     CK9 OLOMOUCINE II                                                    
FORMUL   2  CK9    C19 H26 N6 O2                                                
FORMUL   3  HOH   *134(H2 O)                                                    
HELIX    1   1 LYS X   89  LYS X   89  1                                   1
HELIX    2   2 GLN X  131  GLN X  131  1                                   1
SHEET    1   1 1 GLU X   8  GLU X   8  0
SHEET    2   2 1 ILE X  10  GLU X  12  0
SHEET    3   3 1 VAL X  18  VAL X  18  0
SHEET    4   4 1 ALA X  31  ALA X  31  0
SHEET    5   5 1 LYS X  33  LYS X  33  0
SHEET    6   6 1 PHE X  80  GLU X  81  0
SHEET    7   7 1 GLN X  85  ASP X  86  0
SHEET    8   8 1 LEU X 134  LEU X 134  0
CISPEP   1 PRO X  253    PRO X  254          0         6.24                     
SITE     1 AC1 15 ILE X  10  GLY X  11  GLU X  12  VAL X  18                    
SITE     2 AC1 15 ALA X  31  PHE X  80  GLU X  81  LEU X  83                    
SITE     3 AC1 15 HIS X  84  LYS X  89  GLN X 131  ASN X 132                    
SITE     4 AC1 15 LEU X 134  ALA X 144  HOH X 517                               
CRYST1   53.242   70.945   71.869  90.00  90.00  90.00 P 21 21 21    4          
ORIGX1      1.000000  0.000000  0.000000        0.00000                         
ORIGX2      0.000000  1.000000  0.000000        0.00000                         
ORIGX3      0.000000  0.000000  1.000000        0.00000                         
SCALE1      0.018782  0.000000  0.000000        0.00000                         
SCALE2      0.000000  0.014095  0.000000        0.00000                         
SCALE3      0.000000  0.000000  0.013914        0.00000                         
ATOM      1  N   GLU X   8      -0.777  11.244  38.122  1.00 47.36           N
ATOM      2  CA  GLU X   8      -0.359  12.411  37.338  1.00 47.65           C
ATOM      3  C   GLU X   8      -0.932  12.387  35.929  1.00 47.45           C
ATOM      4  O   GLU X   8      -1.174  11.319  35.383  1.00 45.80           O
ATOM      5  CB  GLU X   8       1.179  12.518  37.279  1.00 48.03           C
ATOM      6  CG  GLU X   8       1.916  11.377  36.578  1.00 49.15           C
ATOM      7  CD  GLU X   8       3.431  11.537  36.609  1.00 52.85           C
ATOM      8  OE1 GLU X   8       4.108  11.301  35.567  1.00 51.22           O
ATOM      9  OE2 GLU X   8       3.958  11.901  37.689  1.00 56.24           O
TER      10      GLU X   8
ATOM     11  N   ILE X  10      -0.655  12.158  32.330  1.00 49.97           N
ATOM     12  CA  ILE X  10       0.270  11.641  31.317  1.00 50.85           C
ATOM     13  C   ILE X  10       0.186  12.481  30.043  1.00 51.63           C
ATOM     14  O   ILE X  10       1.186  12.661  29.342  1.00 51.50           O
ATOM     15  CB  ILE X  10      -0.092  10.124  31.004  1.00 50.65           C
ATOM     16  CG1 ILE X  10       0.785   9.177  31.790  1.00 50.32           C
ATOM     17  CG2 ILE X  10      -0.018   9.767  29.521  1.00 51.04           C
ATOM     18  CD1 ILE X  10       0.272   7.757  31.760  1.00 49.65           C
ATOM     19  N   GLY X  11      -1.019  12.949  29.724  1.00 52.29           N
ATOM     20  CA  GLY X  11      -1.251  13.703  28.504  1.00 53.11           C
ATOM     21  C   GLY X  11      -2.699  13.770  28.048  1.00 53.74           C
ATOM     22  O   GLY X  11      -3.623  13.472  28.789  1.00 52.91           O
ATOM     23  N   GLU X  12      -2.880  14.205  26.807  1.00 55.37           N
ATOM     24  CA  GLU X  12      -4.194  14.513  26.266  1.00 56.75           C
ATOM     25  C   GLU X  12      -4.241  14.044  24.821  1.00 57.72           C
ATOM     26  O   GLU X  12      -3.798  14.753  23.916  1.00 57.92           O
ATOM     27  CB  GLU X  12      -4.477  16.021  26.366  1.00 57.20           C
ATOM     28  CG  GLU X  12      -4.042  16.674  27.682  1.00 58.83           C
ATOM     29  CD  GLU X  12      -4.064  18.203  27.642  1.00 60.63           C
ATOM     30  OE1 GLU X  12      -3.195  18.802  26.955  1.00 61.39           O
ATOM     31  OE2 GLU X  12      -4.937  18.807  28.319  1.00 60.73           O
ATOM     32  N   GLY X  13      -4.735  12.820  24.615  1.00 58.82           N
ATOM     33  CA  GLY X  13      -4.926  12.267  23.282  1.00 59.28           C
ATOM     34  C   GLY X  13      -6.034  12.949  22.494  1.00 59.64           C
ATOM     35  O   GLY X  13      -6.538  14.016  22.876  1.00 60.15           O
TER      36      GLY X  13
ATOM     37  N   VAL X  18      -5.286  11.239  29.445  1.00 34.84           N
ATOM     38  CA  VAL X  18      -4.626  10.040  29.950  1.00 32.66           C
ATOM     39  C   VAL X  18      -3.961  10.354  31.287  1.00 31.05           C
ATOM     40  O   VAL X  18      -3.234  11.345  31.427  1.00 31.41           O
ATOM     41  CB  VAL X  18      -3.621   9.457  28.913  1.00 32.13           C
ATOM     42  CG1 VAL X  18      -3.057   8.074  29.403  1.00 32.84           C
ATOM     43  CG2 VAL X  18      -4.285   9.263  27.574  1.00 31.52           C
TER      44      VAL X  18
ATOM     45  N   ALA X  31      -2.219   3.070  32.987  1.00 24.45           N
ATOM     46  CA  ALA X  31      -2.547   4.327  32.331  1.00 25.30           C
ATOM     47  C   ALA X  31      -4.046   4.284  32.109  1.00 26.28           C
ATOM     48  O   ALA X  31      -4.557   3.288  31.643  1.00 27.59           O
ATOM     49  CB  ALA X  31      -1.851   4.455  31.054  1.00 24.78           C
TER      50      ALA X  31
ATOM     51  N   LYS X  33      -7.251   6.065  30.279  1.00 30.44           N
ATOM     52  CA  LYS X  33      -7.729   7.038  29.314  1.00 31.96           C
ATOM     53  C   LYS X  33      -9.212   7.301  29.600  1.00 33.64           C
ATOM     54  O   LYS X  33     -10.009   6.376  29.605  1.00 32.75           O
ATOM     55  CB  LYS X  33      -7.516   6.512  27.893  1.00 31.60           C
ATOM     56  CG  LYS X  33      -7.849   7.479  26.802  1.00 33.10           C
ATOM     57  CD  LYS X  33      -7.521   6.929  25.439  1.00 36.81           C
ATOM     58  CE  LYS X  33      -7.426   8.031  24.374  1.00 41.02           C
ATOM     59  NZ  LYS X  33      -7.670   7.447  22.999  1.00 41.40           N
TER      60      LYS X  33
ATOM     61  N   VAL X  64       0.389  -2.265  23.179  1.00 22.30           N
ATOM     62  CA  VAL X  64       0.117  -1.911  24.576  1.00 23.16           C
ATOM     63  C   VAL X  64      -1.159  -2.651  25.019  1.00 23.88           C
ATOM     64  O   VAL X  64      -2.236  -2.484  24.438  1.00 21.80           O
ATOM     65  CB  VAL X  64      -0.045  -0.380  24.811  1.00 23.02           C
ATOM     66  CG1 VAL X  64      -0.319  -0.052  26.280  1.00 25.71           C
ATOM     67  CG2 VAL X  64       1.216   0.341  24.463  1.00 26.65           C
TER      68      VAL X  64
ATOM     69  N   PHE X  80      -5.084   0.768  30.492  1.00 25.79           N
ATOM     70  CA  PHE X  80      -3.963   0.172  29.751  1.00 25.54           C
ATOM     71  C   PHE X  80      -2.835  -0.176  30.673  1.00 25.73           C
ATOM     72  O   PHE X  80      -2.708   0.402  31.725  1.00 26.42           O
ATOM     73  CB  PHE X  80      -3.446   1.134  28.699  1.00 24.75           C
ATOM     74  CG  PHE X  80      -4.387   1.390  27.574  1.00 23.76           C
ATOM     75  CD1 PHE X  80      -4.352   0.586  26.447  1.00 23.48           C
ATOM     76  CD2 PHE X  80      -5.299   2.477  27.616  1.00 23.72           C
ATOM     77  CE1 PHE X  80      -5.202   0.819  25.348  1.00 23.33           C
ATOM     78  CE2 PHE X  80      -6.134   2.719  26.532  1.00 21.11           C
ATOM     79  CZ  PHE X  80      -6.069   1.871  25.383  1.00 24.56           C
ATOM     80  N   GLU X  81      -1.976  -1.095  30.247  1.00 25.42           N
ATOM     81  CA  GLU X  81      -0.676  -1.230  30.880  1.00 25.66           C
ATOM     82  C   GLU X  81       0.087   0.110  30.745  1.00 24.33           C
ATOM     83  O   GLU X  81      -0.089   0.828  29.765  1.00 24.49           O
ATOM     84  CB  GLU X  81       0.074  -2.429  30.253  1.00 27.17           C
ATOM     85  CG  GLU X  81       1.485  -2.176  29.764  1.00 28.91           C
ATOM     86  CD  GLU X  81       1.999  -3.240  28.783  1.00 32.12           C
ATOM     87  OE1 GLU X  81       2.936  -3.937  29.155  1.00 40.15           O
ATOM     88  OE2 GLU X  81       1.516  -3.373  27.636  1.00 29.32           O
ATOM     89  N   PHE X  82       0.935   0.433  31.709  1.00 22.10           N
ATOM     90  CA  PHE X  82       1.699   1.664  31.699  1.00 22.74           C
ATOM     91  C   PHE X  82       3.133   1.412  31.199  1.00 23.09           C
ATOM     92  O   PHE X  82       3.797   0.534  31.704  1.00 20.70           O
ATOM     93  CB  PHE X  82       1.704   2.269  33.117  1.00 22.00           C
ATOM     94  CG  PHE X  82       2.516   3.499  33.261  1.00 22.96           C
ATOM     95  CD1 PHE X  82       2.031   4.720  32.846  1.00 25.24           C
ATOM     96  CD2 PHE X  82       3.778   3.447  33.819  1.00 24.59           C
ATOM     97  CE1 PHE X  82       2.780   5.848  32.954  1.00 28.35           C
ATOM     98  CE2 PHE X  82       4.543   4.571  33.936  1.00 27.26           C
ATOM     99  CZ  PHE X  82       4.047   5.797  33.514  1.00 29.15           C
ATOM    100  N   LEU X  83       3.596   2.239  30.252  1.00 23.54           N
ATOM    101  CA  LEU X  83       5.003   2.285  29.840  1.00 25.13           C
ATOM    102  C   LEU X  83       5.644   3.618  30.224  1.00 24.77           C
ATOM    103  O   LEU X  83       4.984   4.646  30.235  1.00 25.79           O
ATOM    104  CB  LEU X  83       5.158   2.015  28.333  1.00 25.62           C
ATOM    105  CG  LEU X  83       5.179   0.485  28.089  1.00 29.78           C
ATOM    106  CD1 LEU X  83       3.740  -0.020  27.817  1.00 30.60           C
ATOM    107  CD2 LEU X  83       6.116   0.107  26.951  1.00 30.20           C
ATOM    108  N   HIS X  84       6.944   3.629  30.495  1.00 25.88           N
ATOM    109  CA  HIS X  84       7.550   4.814  31.127  1.00 26.39           C
ATOM    110  C   HIS X  84       8.000   5.912  30.206  1.00 25.83           C
ATOM    111  O   HIS X  84       8.235   7.031  30.646  1.00 25.16           O
ATOM    112  CB  HIS X  84       8.716   4.398  31.994  1.00 28.62           C
ATOM    113  CG  HIS X  84       8.296   3.851  33.317  1.00 29.09           C
ATOM    114  ND1 HIS X  84       7.802   2.573  33.470  1.00 30.74           N
ATOM    115  CD2 HIS X  84       8.260   4.428  34.542  1.00 31.15           C
ATOM    116  CE1 HIS X  84       7.503   2.379  34.747  1.00 32.27           C
ATOM    117  NE2 HIS X  84       7.773   3.488  35.417  1.00 28.86           N
ATOM    118  N   GLN X  85       8.082   5.624  28.913  1.00 24.76           N
ATOM    119  CA  GLN X  85       8.488   6.653  27.990  1.00 24.42           C
ATOM    120  C   GLN X  85       7.880   6.449  26.611  1.00 22.66           C
ATOM    121  O   GLN X  85       7.585   5.336  26.225  1.00 21.34           O
ATOM    122  CB  GLN X  85       9.996   6.661  27.876  1.00 24.85           C
ATOM    123  CG  GLN X  85      10.539   7.944  27.207  1.00 29.99           C
ATOM    124  CD  GLN X  85      11.877   8.298  27.752  1.00 35.02           C
ATOM    125  OE1 GLN X  85      12.040   8.428  28.991  1.00 40.82           O
ATOM    126  NE2 GLN X  85      12.869   8.366  26.882  1.00 38.56           N
ATOM    127  N   ASP X  86       7.732   7.528  25.871  1.00 22.51           N
ATOM    128  CA  ASP X  86       7.306   7.419  24.461  1.00 23.34           C
ATOM    129  C   ASP X  86       8.465   7.818  23.520  1.00 22.28           C
ATOM    130  O   ASP X  86       9.415   8.485  23.934  1.00 21.09           O
ATOM    131  CB  ASP X  86       6.027   8.213  24.201  1.00 23.29           C
ATOM    132  CG  ASP X  86       6.229   9.726  24.217  1.00 29.43           C
ATOM    133  OD1 ASP X  86       7.166  10.269  23.579  1.00 34.59           O
ATOM    134  OD2 ASP X  86       5.428  10.464  24.785  1.00 32.43           O
TER     135      ASP X  86
ATOM    136  N   LYS X  89       9.595  11.572  23.152  1.00 27.26           N
ATOM    137  CA  LYS X  89      10.467  12.070  24.213  1.00 28.00           C
ATOM    138  C   LYS X  89      11.857  11.441  24.103  1.00 27.84           C
ATOM    139  O   LYS X  89      12.871  12.093  24.360  1.00 29.57           O
ATOM    140  CB  LYS X  89       9.836  11.829  25.603  1.00 28.95           C
ATOM    141  CG  LYS X  89       8.455  12.485  25.747  1.00 32.22           C
ATOM    142  CD  LYS X  89       7.875  12.400  27.192  1.00 36.41           C
ATOM    143  CE  LYS X  89       6.811  11.270  27.339  1.00 39.74           C
ATOM    144  NZ  LYS X  89       7.315   9.864  27.689  1.00 35.81           N
TER     145      LYS X  89
ATOM    146  N   GLN X 131       4.468   9.909  19.374  1.00 20.62           N
ATOM    147  CA  GLN X 131       3.878  10.031  20.739  1.00 22.69           C
ATOM    148  C   GLN X 131       3.010   8.821  21.131  1.00 22.36           C
ATOM    149  O   GLN X 131       2.712   8.641  22.327  1.00 23.51           O
ATOM    150  CB  GLN X 131       3.048  11.300  20.910  0.80 22.96           C
ATOM    151  CG  GLN X 131       2.388  11.791  19.698  0.80 27.07           C
ATOM    152  CD  GLN X 131       3.223  12.823  18.889  0.80 30.95           C
ATOM    153  OE1 GLN X 131       4.047  12.458  18.027  0.80 24.71           O
ATOM    154  NE2 GLN X 131       2.982  14.111  19.162  0.80 34.65           N
ATOM    155  N   ASN X 132       2.554   8.026  20.163  1.00 21.55           N
ATOM    156  CA  ASN X 132       1.877   6.778  20.545  1.00 21.57           C
ATOM    157  C   ASN X 132       2.662   5.468  20.371  1.00 20.74           C
ATOM    158  O   ASN X 132       2.091   4.372  20.364  1.00 20.32           O
ATOM    159  CB  ASN X 132       0.466   6.727  20.025  1.00 23.57           C
ATOM    160  CG  ASN X 132       0.396   6.826  18.587  1.00 25.31           C
ATOM    161  OD1 ASN X 132       1.194   6.191  17.895  1.00 31.18           O
ATOM    162  ND2 ASN X 132      -0.630   7.557  18.082  1.00 30.31           N
TER     163      ASN X 132
ATOM    164  N   LEU X 134       5.412   3.541  22.457  1.00 18.13           N
ATOM    165  CA  LEU X 134       5.853   3.561  23.833  1.00 18.62           C
ATOM    166  C   LEU X 134       6.934   2.546  24.068  1.00 18.01           C
ATOM    167  O   LEU X 134       6.927   1.467  23.491  1.00 17.42           O
ATOM    168  CB  LEU X 134       4.654   3.295  24.768  1.00 19.23           C
ATOM    169  CG  LEU X 134       3.434   4.213  24.594  1.00 22.93           C
ATOM    170  CD1 LEU X 134       2.353   3.876  25.638  1.00 26.90           C
ATOM    171  CD2 LEU X 134       3.839   5.642  24.696  1.00 24.50           C
TER     172      LEU X 134
ATOM    173  N   ALA X 144       0.493   2.010  20.639  1.00 21.61           N
ATOM    174  CA  ALA X 144      -0.535   2.410  21.605  1.00 23.99           C
ATOM    175  C   ALA X 144      -1.670   3.117  20.872  1.00 26.92           C
ATOM    176  O   ALA X 144      -1.419   3.808  19.904  1.00 25.55           O
ATOM    177  CB  ALA X 144       0.035   3.305  22.636  1.00 24.42           C
ATOM    178  N   ASP X 145      -2.893   2.991  21.373  1.00 32.31           N
ATOM    179  CA  ASP X 145      -4.138   3.556  20.742  1.00 36.53           C
ATOM    180  C   ASP X 145      -4.611   2.777  19.504  1.00 38.19           C
ATOM    181  O   ASP X 145      -5.344   3.249  18.625  1.00 39.31           O
ATOM    182  CB  ASP X 145      -4.009   5.057  20.522  1.00 37.71           C
ATOM    183  CG  ASP X 145      -4.095   5.839  21.856  1.00 42.92           C
ATOM    184  OD1 ASP X 145      -4.149   5.170  22.927  1.00 46.94           O
ATOM    185  OD2 ASP X 145      -4.152   7.099  21.952  1.00 46.49           O
TER     186      ASP X 145
HETATM  214  O   HOH X 517       2.979   9.996  24.618  1.00 31.52           O
HETATM  215  O   HOH X 521       6.190   7.842  35.266  1.00 31.12           O
HETATM  216  O   HOH X 604       8.206   8.144  33.427  1.00 40.85           O
HETATM  217  O   HOH X 606       9.683   9.021  30.796  1.00 45.11           O
CONECT  202  201  203  204
CONECT  204  202
CONECT  203  202
CONECT  209  208  210  212
CONECT  212  209  213
CONECT  194  193  195
CONECT  193  188  192  194
CONECT  206  205  207  208
CONECT  192  191  193
CONECT  191  190  192
CONECT  190  189  191
CONECT  189  188  190
CONECT  188  187  189  193
CONECT  210  209  211
CONECT  211  210
CONECT  196  195  197  207
CONECT  197  196  198  200
CONECT  200  197  201  205
CONECT  199  198  201
CONECT  207  196  206
CONECT  208  206  209
CONECT  195  194  196
CONECT  205  200  206
CONECT  201  199  200  202
CONECT  198  197  199
CONECT  213  212
CONECT  187  188
END
