# Supplementary material for: Scaffold repositioning of spiro-acridine derivatives as fungi chitinase inhibitor by target fishing and in vitro studies
Source: Sci Rep. 2023 May 5;13:7320. doi: 10.1038/s41598-023-33279-9 (PMC10163251; doi:10.1038/s41598-023-33279-9)
Supplement: Supplementary file 2 — Supplementary Information 2. [file 41598_2023_33279_MOESM2_ESM.zip › PDBQT_TARGETS_ALL/2ael_POP.pdb]

HEADER    LYASE                                   22-JUL-05   2AEL              
TITLE     R304K TRICHODIENE SYNTHASE: COMPLEX WITH MG, PYROPHOSPHATE, AND (4R)- 
TITLE    2 7-AZABISABOLENE                                                      
COMPND    MOL_ID: 1;                                                            
COMPND   2 MOLECULE: TRICHODIENE SYNTHASE;                                      
COMPND   3 CHAIN: A, B;                                                         
COMPND   4 SYNONYM: SESQUITERPENE CYCLASE, TS;                                  
COMPND   5 EC: 4.2.3.6;                                                         
COMPND   6 ENGINEERED: YES;                                                     
COMPND   7 MUTATION: YES                                                        
SOURCE    MOL_ID: 1;                                                            
SOURCE   2 ORGANISM_SCIENTIFIC: FUSARIUM SPOROTRICHIOIDES;                      
SOURCE   3 ORGANISM_TAXID: 5514;                                                
SOURCE   4 GENE: TRI5;                                                          
SOURCE   5 EXPRESSION_SYSTEM: ESCHERICHIA COLI BL21(DE3);                       
SOURCE   6 EXPRESSION_SYSTEM_TAXID: 469008;                                     
SOURCE   7 EXPRESSION_SYSTEM_STRAIN: BL21(DE3);                                 
SOURCE   8 EXPRESSION_SYSTEM_VECTOR_TYPE: PLASMID                               
KEYWDS    TERPENOID CYCLASE FOLD, SITE-DIRECTED MUTANT, PYROPHOSPHATE,(4R)-7-   
KEYWDS   2 AZABISABOLENE, LYASE                                                 
EXPDTA    X-RAY DIFFRACTION                                                     
AUTHOR    L.S.VEDULA,D.E.CANE,D.W.CHRISTIANSON                                  
REVDAT   3   13-JUL-11 2AEL    1       VERSN                                    
REVDAT   2   24-FEB-09 2AEL    1       VERSN                                    
REVDAT   1   04-OCT-05 2AEL    0                                                
JRNL        AUTH   L.S.VEDULA,D.E.CANE,D.W.CHRISTIANSON                         
JRNL        TITL   ROLE OF ARGININE-304 IN THE DIPHOSPHATE-TRIGGERED ACTIVE     
JRNL        TITL 2 SITE CLOSURE MECHANISM OF TRICHODIENE SYNTHASE.              
JRNL        REF    BIOCHEMISTRY                  V.  44 12719 2005              
JRNL        REFN                   ISSN 0006-2960                               
JRNL        PMID   16171386                                                     
JRNL        DOI    10.1021/BI0510476                                            
REMARK   2                                                                      
REMARK   2 RESOLUTION.    2.50 ANGSTROMS.                                       
REMARK   3                                                                      
REMARK   3 REFINEMENT.                                                          
REMARK   3   PROGRAM     : CNS 1.1                                              
REMARK   3   AUTHORS     : BRUNGER,ADAMS,CLORE,DELANO,GROS,GROSSE-              
REMARK   3               : KUNSTLEVE,JIANG,KUSZEWSKI,NILGES,PANNU,              
REMARK   3               : READ,RICE,SIMONSON,WARREN                            
REMARK   3                                                                      
REMARK   3  REFINEMENT TARGET : ENGH & HUBER                                    
REMARK   3                                                                      
REMARK   3  DATA USED IN REFINEMENT.                                            
REMARK   3   RESOLUTION RANGE HIGH (ANGSTROMS) : 2.50                           
REMARK   3   RESOLUTION RANGE LOW  (ANGSTROMS) : 80.00                          
REMARK   3   DATA CUTOFF            (SIGMA(F)) : 0.000                          
REMARK   3   DATA CUTOFF HIGH         (ABS(F)) : NULL                           
REMARK   3   DATA CUTOFF LOW          (ABS(F)) : NULL                           
REMARK   3   COMPLETENESS (WORKING+TEST)   (%) : 92.3                           
REMARK   3   NUMBER OF REFLECTIONS             : 42448                          
REMARK   3                                                                      
REMARK   3  FIT TO DATA USED IN REFINEMENT.                                     
REMARK   3   CROSS-VALIDATION METHOD          : THROUGHOUT                      
REMARK   3   FREE R VALUE TEST SET SELECTION  : RANDOM                          
REMARK   3   R VALUE            (WORKING SET) : 0.216                           
REMARK   3   FREE R VALUE                     : 0.251                           
REMARK   3   FREE R VALUE TEST SET SIZE   (%) : NULL                            
REMARK   3   FREE R VALUE TEST SET COUNT      : 2130                            
REMARK   3   ESTIMATED ERROR OF FREE R VALUE  : NULL                            
REMARK   3                                                                      
REMARK   3  FIT IN THE HIGHEST RESOLUTION BIN.                                  
REMARK   3   TOTAL NUMBER OF BINS USED           : NULL                         
REMARK   3   BIN RESOLUTION RANGE HIGH       (A) : NULL                         
REMARK   3   BIN RESOLUTION RANGE LOW        (A) : NULL                         
REMARK   3   BIN COMPLETENESS (WORKING+TEST) (%) : NULL                         
REMARK   3   REFLECTIONS IN BIN    (WORKING SET) : NULL                         
REMARK   3   BIN R VALUE           (WORKING SET) : NULL                         
REMARK   3   BIN FREE R VALUE                    : NULL                         
REMARK   3   BIN FREE R VALUE TEST SET SIZE  (%) : NULL                         
REMARK   3   BIN FREE R VALUE TEST SET COUNT     : NULL                         
REMARK   3   ESTIMATED ERROR OF BIN FREE R VALUE : NULL                         
REMARK   3                                                                      
REMARK   3  NUMBER OF NON-HYDROGEN ATOMS USED IN REFINEMENT.                    
REMARK   3   PROTEIN ATOMS            : 5851                                    
REMARK   3   NUCLEIC ACID ATOMS       : 0                                       
REMARK   3   HETEROGEN ATOMS          : 39                                      
REMARK   3   SOLVENT ATOMS            : 183                                     
REMARK   3                                                                      
REMARK   3  B VALUES.                                                           
REMARK   3   FROM WILSON PLOT           (A**2) : 61.00                          
REMARK   3   MEAN B VALUE      (OVERALL, A**2) : 56.00                          
REMARK   3   OVERALL ANISOTROPIC B VALUE.                                       
REMARK   3    B11 (A**2) : NULL                                                 
REMARK   3    B22 (A**2) : NULL                                                 
REMARK   3    B33 (A**2) : NULL                                                 
REMARK   3    B12 (A**2) : NULL                                                 
REMARK   3    B13 (A**2) : NULL                                                 
REMARK   3    B23 (A**2) : NULL                                                 
REMARK   3                                                                      
REMARK   3  ESTIMATED COORDINATE ERROR.                                         
REMARK   3   ESD FROM LUZZATI PLOT        (A) : 0.34                            
REMARK   3   ESD FROM SIGMAA              (A) : 0.33                            
REMARK   3   LOW RESOLUTION CUTOFF        (A) : 5.00                            
REMARK   3                                                                      
REMARK   3  CROSS-VALIDATED ESTIMATED COORDINATE ERROR.                         
REMARK   3   ESD FROM C-V LUZZATI PLOT    (A) : 0.39                            
REMARK   3   ESD FROM C-V SIGMAA          (A) : 0.36                            
REMARK   3                                                                      
REMARK   3  RMS DEVIATIONS FROM IDEAL VALUES.                                   
REMARK   3   BOND LENGTHS                 (A) : 0.007                           
REMARK   3   BOND ANGLES            (DEGREES) : 1.10                            
REMARK   3   DIHEDRAL ANGLES        (DEGREES) : 18.60                           
REMARK   3   IMPROPER ANGLES        (DEGREES) : 0.80                            
REMARK   3                                                                      
REMARK   3  ISOTROPIC THERMAL MODEL : NULL                                      
REMARK   3                                                                      
REMARK   3  ISOTROPIC THERMAL FACTOR RESTRAINTS.    RMS    SIGMA                
REMARK   3   MAIN-CHAIN BOND              (A**2) : NULL  ; NULL                 
REMARK   3   MAIN-CHAIN ANGLE             (A**2) : NULL  ; NULL                 
REMARK   3   SIDE-CHAIN BOND              (A**2) : NULL  ; NULL                 
REMARK   3   SIDE-CHAIN ANGLE             (A**2) : NULL  ; NULL                 
REMARK   3                                                                      
REMARK   3  BULK SOLVENT MODELING.                                              
REMARK   3   METHOD USED : NULL                                                 
REMARK   3   KSOL        : NULL                                                 
REMARK   3   BSOL        : NULL                                                 
REMARK   3                                                                      
REMARK   3  NCS MODEL : NULL                                                    
REMARK   3                                                                      
REMARK   3  NCS RESTRAINTS.                         RMS   SIGMA/WEIGHT          
REMARK   3   GROUP  1  POSITIONAL            (A) : NULL  ; NULL                 
REMARK   3   GROUP  1  B-FACTOR           (A**2) : NULL  ; NULL                 
REMARK   3                                                                      
REMARK   3  PARAMETER FILE  1  : NULL                                           
REMARK   3  TOPOLOGY FILE  1   : NULL                                           
REMARK   3                                                                      
REMARK   3  OTHER REFINEMENT REMARKS:                                           
REMARK   3  RESIDUES IN PDB ENTRY THAT HAVE OCCUPANCY ZERO                      
REMARK   3  WERE REFINED AS ALANINES.                                           
REMARK   4                                                                      
REMARK   4 2AEL COMPLIES WITH FORMAT V. 3.30, 13-JUL-11                         
REMARK 100                                                                      
REMARK 100 THIS ENTRY HAS BEEN PROCESSED BY RCSB ON 03-AUG-05.                  
REMARK 100 THE RCSB ID CODE IS RCSB033800.                                      
REMARK 200                                                                      
REMARK 200 EXPERIMENTAL DETAILS                                                 
REMARK 200  EXPERIMENT TYPE                : X-RAY DIFFRACTION                  
REMARK 200  DATE OF DATA COLLECTION        : 01-APR-05                          
REMARK 200  TEMPERATURE           (KELVIN) : 100                                
REMARK 200  PH                             : 6.9                                
REMARK 200  NUMBER OF CRYSTALS USED        : 1                                  
REMARK 200                                                                      
REMARK 200  SYNCHROTRON              (Y/N) : Y                                  
REMARK 200  RADIATION SOURCE               : NSLS                               
REMARK 200  BEAMLINE                       : X12B                               
REMARK 200  X-RAY GENERATOR MODEL          : NULL                               
REMARK 200  MONOCHROMATIC OR LAUE    (M/L) : M                                  
REMARK 200  WAVELENGTH OR RANGE        (A) : 1.0                                
REMARK 200  MONOCHROMATOR                  : NULL                               
REMARK 200  OPTICS                         : NULL                               
REMARK 200                                                                      
REMARK 200  DETECTOR TYPE                  : CCD                                
REMARK 200  DETECTOR MANUFACTURER          : ADSC QUANTUM 4                     
REMARK 200  INTENSITY-INTEGRATION SOFTWARE : HKL-2000                           
REMARK 200  DATA SCALING SOFTWARE          : SCALEPACK                          
REMARK 200                                                                      
REMARK 200  NUMBER OF UNIQUE REFLECTIONS   : NULL                               
REMARK 200  RESOLUTION RANGE HIGH      (A) : 2.500                              
REMARK 200  RESOLUTION RANGE LOW       (A) : 80.000                             
REMARK 200  REJECTION CRITERIA  (SIGMA(I)) : 0.000                              
REMARK 200                                                                      
REMARK 200 OVERALL.                                                             
REMARK 200  COMPLETENESS FOR RANGE     (%) : 91.9                               
REMARK 200  DATA REDUNDANCY                : 5.300                              
REMARK 200  R MERGE                    (I) : 0.08400                            
REMARK 200  R SYM                      (I) : NULL                               
REMARK 200  <I/SIGMA(I)> FOR THE DATA SET  : 15.9000                            
REMARK 200                                                                      
REMARK 200 IN THE HIGHEST RESOLUTION SHELL.                                     
REMARK 200  HIGHEST RESOLUTION SHELL, RANGE HIGH (A) : 2.50                     
REMARK 200  HIGHEST RESOLUTION SHELL, RANGE LOW  (A) : 2.59                     
REMARK 200  COMPLETENESS FOR SHELL     (%) : 75.8                               
REMARK 200  DATA REDUNDANCY IN SHELL       : 4.20                               
REMARK 200  R MERGE FOR SHELL          (I) : 0.34300                            
REMARK 200  R SYM FOR SHELL            (I) : NULL                               
REMARK 200  <I/SIGMA(I)> FOR SHELL         : 4.100                              
REMARK 200                                                                      
REMARK 200 DIFFRACTION PROTOCOL: SINGLE WAVELENGTH                              
REMARK 200 METHOD USED TO DETERMINE THE STRUCTURE: FOURIER SYNTHESIS            
REMARK 200 SOFTWARE USED: CNS                                                   
REMARK 200 STARTING MODEL: 1JFG                                                 
REMARK 200                                                                      
REMARK 200 REMARK: NULL                                                         
REMARK 280                                                                      
REMARK 280 CRYSTAL                                                              
REMARK 280 SOLVENT CONTENT, VS   (%): 67.00                                     
REMARK 280 MATTHEWS COEFFICIENT, VM (ANGSTROMS**3/DA): 3.73                     
REMARK 280                                                                      
REMARK 280 CRYSTALLIZATION CONDITIONS: PEG 8000, SODIUM HEPES, CALCIUM          
REMARK 280  CHLORIDE, PH 6.9, VAPOR DIFFUSION, HANGING DROP, TEMPERATURE        
REMARK 280  277.0K                                                              
REMARK 290                                                                      
REMARK 290 CRYSTALLOGRAPHIC SYMMETRY                                            
REMARK 290 SYMMETRY OPERATORS FOR SPACE GROUP: P 31 2 1                         
REMARK 290                                                                      
REMARK 290      SYMOP   SYMMETRY                                                
REMARK 290     NNNMMM   OPERATOR                                                
REMARK 290       1555   X,Y,Z                                                   
REMARK 290       2555   -Y,X-Y,Z+1/3                                            
REMARK 290       3555   -X+Y,-X,Z+2/3                                           
REMARK 290       4555   Y,X,-Z                                                  
REMARK 290       5555   X-Y,-Y,-Z+2/3                                           
REMARK 290       6555   -X,-X+Y,-Z+1/3                                          
REMARK 290                                                                      
REMARK 290     WHERE NNN -> OPERATOR NUMBER                                     
REMARK 290           MMM -> TRANSLATION VECTOR                                  
REMARK 290                                                                      
REMARK 290 CRYSTALLOGRAPHIC SYMMETRY TRANSFORMATIONS                            
REMARK 290 THE FOLLOWING TRANSFORMATIONS OPERATE ON THE ATOM/HETATM             
REMARK 290 RECORDS IN THIS ENTRY TO PRODUCE CRYSTALLOGRAPHICALLY                
REMARK 290 RELATED MOLECULES.                                                   
REMARK 290   SMTRY1   1  1.000000  0.000000  0.000000        0.00000            
REMARK 290   SMTRY2   1  0.000000  1.000000  0.000000        0.00000            
REMARK 290   SMTRY3   1  0.000000  0.000000  1.000000        0.00000            
REMARK 290   SMTRY1   2 -0.500000 -0.866025  0.000000        0.00000            
REMARK 290   SMTRY2   2  0.866025 -0.500000  0.000000        0.00000            
REMARK 290   SMTRY3   2  0.000000  0.000000  1.000000       50.34667            
REMARK 290   SMTRY1   3 -0.500000  0.866025  0.000000        0.00000            
REMARK 290   SMTRY2   3 -0.866025 -0.500000  0.000000        0.00000            
REMARK 290   SMTRY3   3  0.000000  0.000000  1.000000      100.69333            
REMARK 290   SMTRY1   4 -0.500000  0.866025  0.000000        0.00000            
REMARK 290   SMTRY2   4  0.866025  0.500000  0.000000        0.00000            
REMARK 290   SMTRY3   4  0.000000  0.000000 -1.000000        0.00000            
REMARK 290   SMTRY1   5  1.000000  0.000000  0.000000        0.00000            
REMARK 290   SMTRY2   5  0.000000 -1.000000  0.000000        0.00000            
REMARK 290   SMTRY3   5  0.000000  0.000000 -1.000000      100.69333            
REMARK 290   SMTRY1   6 -0.500000 -0.866025  0.000000        0.00000            
REMARK 290   SMTRY2   6 -0.866025  0.500000  0.000000        0.00000            
REMARK 290   SMTRY3   6  0.000000  0.000000 -1.000000       50.34667            
REMARK 290                                                                      
REMARK 290 REMARK: NULL                                                         
REMARK 300                                                                      
REMARK 300 BIOMOLECULE: 1, 2, 3                                                 
REMARK 300 SEE REMARK 350 FOR THE AUTHOR PROVIDED AND/OR PROGRAM                
REMARK 300 GENERATED ASSEMBLY INFORMATION FOR THE STRUCTURE IN                  
REMARK 300 THIS ENTRY. THE REMARK MAY ALSO PROVIDE INFORMATION ON               
REMARK 300 BURIED SURFACE AREA.                                                 
REMARK 350                                                                      
REMARK 350 COORDINATES FOR A COMPLETE MULTIMER REPRESENTING THE KNOWN           
REMARK 350 BIOLOGICALLY SIGNIFICANT OLIGOMERIZATION STATE OF THE                
REMARK 350 MOLECULE CAN BE GENERATED BY APPLYING BIOMT TRANSFORMATIONS          
REMARK 350 GIVEN BELOW.  BOTH NON-CRYSTALLOGRAPHIC AND                          
REMARK 350 CRYSTALLOGRAPHIC OPERATIONS ARE GIVEN.                               
REMARK 350                                                                      
REMARK 350 BIOMOLECULE: 1                                                       
REMARK 350 AUTHOR DETERMINED BIOLOGICAL UNIT: MONOMERIC                         
REMARK 350 APPLY THE FOLLOWING TO CHAINS: A                                     
REMARK 350   BIOMT1   1  1.000000  0.000000  0.000000        0.00000            
REMARK 350   BIOMT2   1  0.000000  1.000000  0.000000        0.00000            
REMARK 350   BIOMT3   1  0.000000  0.000000  1.000000        0.00000            
REMARK 350                                                                      
REMARK 350 BIOMOLECULE: 2                                                       
REMARK 350 AUTHOR DETERMINED BIOLOGICAL UNIT: MONOMERIC                         
REMARK 350 APPLY THE FOLLOWING TO CHAINS: B                                     
REMARK 350   BIOMT1   1  1.000000  0.000000  0.000000        0.00000            
REMARK 350   BIOMT2   1  0.000000  1.000000  0.000000        0.00000            
REMARK 350   BIOMT3   1  0.000000  0.000000  1.000000        0.00000            
REMARK 350                                                                      
REMARK 350 BIOMOLECULE: 3                                                       
REMARK 350 SOFTWARE DETERMINED QUATERNARY STRUCTURE: DIMERIC                    
REMARK 350 SOFTWARE USED: PISA,PQS                                              
REMARK 350 TOTAL BURIED SURFACE AREA: 7440 ANGSTROM**2                          
REMARK 350 SURFACE AREA OF THE COMPLEX: 27560 ANGSTROM**2                       
REMARK 350 CHANGE IN SOLVENT FREE ENERGY: -68.0 KCAL/MOL                        
REMARK 350 APPLY THE FOLLOWING TO CHAINS: A, B                                  
REMARK 350   BIOMT1   1  1.000000  0.000000  0.000000        0.00000            
REMARK 350   BIOMT2   1  0.000000  1.000000  0.000000        0.00000            
REMARK 350   BIOMT3   1  0.000000  0.000000  1.000000        0.00000            
REMARK 465                                                                      
REMARK 465 MISSING RESIDUES                                                     
REMARK 465 THE FOLLOWING RESIDUES WERE NOT LOCATED IN THE                       
REMARK 465 EXPERIMENT. (M=MODEL NUMBER; RES=RESIDUE NAME; C=CHAIN               
REMARK 465 IDENTIFIER; SSSEQ=SEQUENCE NUMBER; I=INSERTION CODE.)                
REMARK 465                                                                      
REMARK 465   M RES C SSSEQI                                                     
REMARK 465     MET A     1                                                      
REMARK 465     GLU A     2                                                      
REMARK 465     ARG A   355                                                      
REMARK 465     SER A   356                                                      
REMARK 465     LYS A   357                                                      
REMARK 465     ASP A   358                                                      
REMARK 465     VAL A   359                                                      
REMARK 465     LYS A   360                                                      
REMARK 465     GLU A   361                                                      
REMARK 465     VAL A   362                                                      
REMARK 465     GLN A   363                                                      
REMARK 465     LYS A   364                                                      
REMARK 465     PRO A   365                                                      
REMARK 465     PHE A   366                                                      
REMARK 465     LEU A   367                                                      
REMARK 465     SER A   368                                                      
REMARK 465     SER A   369                                                      
REMARK 465     ILE A   370                                                      
REMARK 465     GLU A   371                                                      
REMARK 465     LEU A   372                                                      
REMARK 465     VAL A   373                                                      
REMARK 465     GLU A   374                                                      
REMARK 465     MET B     1                                                      
REMARK 465     ARG B   355                                                      
REMARK 465     SER B   356                                                      
REMARK 465     LYS B   357                                                      
REMARK 465     ASP B   358                                                      
REMARK 465     VAL B   359                                                      
REMARK 465     LYS B   360                                                      
REMARK 465     GLU B   361                                                      
REMARK 465     VAL B   362                                                      
REMARK 465     GLN B   363                                                      
REMARK 465     LYS B   364                                                      
REMARK 465     PRO B   365                                                      
REMARK 465     PHE B   366                                                      
REMARK 465     LEU B   367                                                      
REMARK 465     SER B   368                                                      
REMARK 465     SER B   369                                                      
REMARK 465     ILE B   370                                                      
REMARK 465     GLU B   371                                                      
REMARK 465     LEU B   372                                                      
REMARK 465     VAL B   373                                                      
REMARK 465     GLU B   374                                                      
REMARK 475                                                                      
REMARK 475 ZERO OCCUPANCY RESIDUES                                              
REMARK 475 THE FOLLOWING RESIDUES WERE MODELED WITH ZERO OCCUPANCY.             
REMARK 475 THE LOCATION AND PROPERTIES OF THESE RESIDUES MAY NOT                
REMARK 475 BE RELIABLE. (M=MODEL NUMBER; RES=RESIDUE NAME;                      
REMARK 475 C=CHAIN IDENTIFIER; SSEQ=SEQUENCE NUMBER; I=INSERTION CODE)          
REMARK 475   M RES C SSEQI                                                      
REMARK 475     ASN A    3                                                       
REMARK 475     ASN A   26                                                       
REMARK 475     GLN A  264                                                       
REMARK 475     ARG A  303                                                       
REMARK 475     LYS A  318                                                       
REMARK 475     LYS A  324                                                       
REMARK 475     GLU B    2                                                       
REMARK 475     ASN B    3                                                       
REMARK 475     GLU B    7                                                       
REMARK 475     TYR B    8                                                       
REMARK 475     LEU B   10                                                       
REMARK 475     GLU B   18                                                       
REMARK 475     ARG B   21                                                       
REMARK 475     ARG B   23                                                       
REMARK 475     LYS B  103                                                       
REMARK 475     ASP B  235                                                       
REMARK 475     GLU B  237                                                       
REMARK 475     GLN B  240                                                       
REMARK 475     ARG B  303                                                       
REMARK 475     LYS B  315                                                       
REMARK 475     GLU B  316                                                       
REMARK 475     LYS B  318                                                       
REMARK 500                                                                      
REMARK 500 GEOMETRY AND STEREOCHEMISTRY                                         
REMARK 500 SUBTOPIC: TORSION ANGLES                                             
REMARK 500                                                                      
REMARK 500 TORSION ANGLES OUTSIDE THE EXPECTED RAMACHANDRAN REGIONS:            
REMARK 500 (M=MODEL NUMBER; RES=RESIDUE NAME; C=CHAIN IDENTIFIER;               
REMARK 500 SSEQ=SEQUENCE NUMBER; I=INSERTION CODE).                             
REMARK 500                                                                      
REMARK 500 STANDARD TABLE:                                                      
REMARK 500 FORMAT:(10X,I3,1X,A3,1X,A1,I4,A1,4X,F7.2,3X,F7.2)                    
REMARK 500                                                                      
REMARK 500 EXPECTED VALUES: GJ KLEYWEGT AND TA JONES (1996). PHI/PSI-           
REMARK 500 CHOLOGY: RAMACHANDRAN REVISITED. STRUCTURE 4, 1395 - 1400            
REMARK 500                                                                      
REMARK 500  M RES CSSEQI        PSI       PHI                                   
REMARK 500    PRO A   5       70.89    -69.94                                   
REMARK 500    TRP A  78       48.74    -94.86                                   
REMARK 500    ASP A 279       47.50    -93.63                                   
REMARK 500    ASP A 281      127.77    -36.70                                   
REMARK 500    ALA A 337      104.12    -57.30                                   
REMARK 500    TRP A 343      -41.29   -145.88                                   
REMARK 500    PRO B   5       51.39    -64.28                                   
REMARK 500    TRP B  78       48.83   -102.32                                   
REMARK 500    ASP B 101      -60.70   -105.76                                   
REMARK 500    SER B 102      139.27    -13.36                                   
REMARK 500    TYR B 107      -63.26    -27.99                                   
REMARK 500    SER B 229       30.42    -93.25                                   
REMARK 500    ASP B 235       62.96   -116.38                                   
REMARK 500    ASP B 239       22.85    -66.10                                   
REMARK 500    ASP B 281      116.43    -39.53                                   
REMARK 500    LYS B 304      -35.05    -26.34                                   
REMARK 500    ARG B 306       44.41     37.26                                   
REMARK 500    GLU B 312       42.35    -86.66                                   
REMARK 500    LYS B 313        2.13   -161.23                                   
REMARK 500    VAL B 314       -4.49   -147.20                                   
REMARK 500    GLU B 316      -65.18    -92.69                                   
REMARK 500    GLU B 317      122.31    -31.07                                   
REMARK 500    LYS B 318       41.10    -88.44                                   
REMARK 500    TRP B 343      -39.41   -153.75                                   
REMARK 500                                                                      
REMARK 500 REMARK: NULL                                                         
REMARK 500                                                                      
REMARK 500 GEOMETRY AND STEREOCHEMISTRY                                         
REMARK 500 SUBTOPIC: PLANAR GROUPS                                              
REMARK 500                                                                      
REMARK 500 PLANAR GROUPS IN THE FOLLOWING RESIDUES HAVE A TOTAL                 
REMARK 500 RMS DISTANCE OF ALL ATOMS FROM THE BEST-FIT PLANE                    
REMARK 500 BY MORE THAN AN EXPECTED VALUE OF 6*RMSD, WITH AN                    
REMARK 500 RMSD 0.02 ANGSTROMS, OR AT LEAST ONE ATOM HAS                        
REMARK 500 AN RMSD GREATER THAN THIS VALUE                                      
REMARK 500 (M=MODEL NUMBER; RES=RESIDUE NAME; C=CHAIN IDENTIFIER;               
REMARK 500 SSEQ=SEQUENCE NUMBER; I=INSERTION CODE).                             
REMARK 500                                                                      
REMARK 500  M RES CSSEQI        RMS     TYPE                                    
REMARK 500    TYR B  27         0.06    SIDE CHAIN                              
REMARK 500                                                                      
REMARK 500 REMARK: NULL                                                         
REMARK 620                                                                      
REMARK 620 METAL COORDINATION                                                   
REMARK 620 (M=MODEL NUMBER; RES=RESIDUE NAME; C=CHAIN IDENTIFIER;               
REMARK 620 SSEQ=SEQUENCE NUMBER; I=INSERTION CODE):                             
REMARK 620                                                                      
REMARK 620 COORDINATION ANGLES FOR:  M RES CSSEQI METAL                         
REMARK 620                              MG B 701  MG                            
REMARK 620 N RES CSSEQI ATOM                                                    
REMARK 620 1 POP B 700   O1                                                     
REMARK 620 2 POP B 700   O4   73.0                                              
REMARK 620 3 ASN B 225   OD1 107.7  95.0                                        
REMARK 620 4 SER B 229   OG  146.4  73.5  73.3                                  
REMARK 620 5 GLU B 233   OE2 105.9  63.4 131.7  59.6                            
REMARK 620 N                    1     2     3     4                             
REMARK 620                                                                      
REMARK 620 COORDINATION ANGLES FOR:  M RES CSSEQI METAL                         
REMARK 620                              MG B 702  MG                            
REMARK 620 N RES CSSEQI ATOM                                                    
REMARK 620 1 POP B 700   O2                                                     
REMARK 620 2 POP B 700   O5   81.5                                              
REMARK 620 3 ASP B 100   OD2  70.1  82.6                                        
REMARK 620 N                    1     2                                         
REMARK 620                                                                      
REMARK 620 COORDINATION ANGLES FOR:  M RES CSSEQI METAL                         
REMARK 620                              MG B 703  MG                            
REMARK 620 N RES CSSEQI ATOM                                                    
REMARK 620 1 GLU B 164   OE2                                                    
REMARK 620 2 POP B 700   O2  124.3                                              
REMARK 620 3 ASP B 100   OD1 129.1  80.9                                        
REMARK 620 N                    1     2                                         
REMARK 800                                                                      
REMARK 800 SITE                                                                 
REMARK 800 SITE_IDENTIFIER: AC1                                                 
REMARK 800 EVIDENCE_CODE: SOFTWARE                                              
REMARK 800 SITE_DESCRIPTION: BINDING SITE FOR RESIDUE MG B 701                  
REMARK 800                                                                      
REMARK 800 SITE_IDENTIFIER: AC2                                                 
REMARK 800 EVIDENCE_CODE: SOFTWARE                                              
REMARK 800 SITE_DESCRIPTION: BINDING SITE FOR RESIDUE MG B 702                  
REMARK 800                                                                      
REMARK 800 SITE_IDENTIFIER: AC3                                                 
REMARK 800 EVIDENCE_CODE: SOFTWARE                                              
REMARK 800 SITE_DESCRIPTION: BINDING SITE FOR RESIDUE MG B 703                  
REMARK 800                                                                      
REMARK 800 SITE_IDENTIFIER: AC4                                                 
REMARK 800 EVIDENCE_CODE: SOFTWARE                                              
REMARK 800 SITE_DESCRIPTION: BINDING SITE FOR RESIDUE SAZ B 704                 
REMARK 800                                                                      
REMARK 800 SITE_IDENTIFIER: AC5                                                 
REMARK 800 EVIDENCE_CODE: SOFTWARE                                              
REMARK 800 SITE_DESCRIPTION: BINDING SITE FOR RESIDUE POP B 700                 
REMARK 800                                                                      
REMARK 800 SITE_IDENTIFIER: AC6                                                 
REMARK 800 EVIDENCE_CODE: SOFTWARE                                              
REMARK 800 SITE_DESCRIPTION: BINDING SITE FOR RESIDUE EDO A 750                 
REMARK 800                                                                      
REMARK 800 SITE_IDENTIFIER: AC7                                                 
REMARK 800 EVIDENCE_CODE: SOFTWARE                                              
REMARK 800 SITE_DESCRIPTION: BINDING SITE FOR RESIDUE EDO B 751                 
REMARK 800                                                                      
REMARK 800 SITE_IDENTIFIER: AC8                                                 
REMARK 800 EVIDENCE_CODE: SOFTWARE                                              
REMARK 800 SITE_DESCRIPTION: BINDING SITE FOR RESIDUE EDO A 752                 
REMARK 900                                                                      
REMARK 900 RELATED ENTRIES                                                      
REMARK 900 RELATED ID: 1JFA   RELATED DB: PDB                                   
REMARK 900 TRICHODIENE SYNTHASE FROM FUSARIUM SPOROTRICHIODES                   
REMARK 900 RELATED ID: 1JFG   RELATED DB: PDB                                   
REMARK 900 TRICHODIENE SYNTHASE FROM FUSARIUM SPOROTRICHIOIDES                  
REMARK 900 COMPLEXED WITH DIPHOSPHATE                                           
REMARK 900 RELATED ID: 1YYR   RELATED DB: PDB                                   
REMARK 900 Y305F TRICHODIENE SYNTHASE: COMPLEX WITH MG, PYROPHOSPHATE,          
REMARK 900 AND (4R)-7-AZABISABOLENE                                             
REMARK 900 RELATED ID: 2AEK   RELATED DB: PDB                                   
REMARK 900 R304K TRICHODIENE SYNTHASE                                           
REMARK 900 RELATED ID: 1YYT   RELATED DB: PDB                                   
REMARK 900 D100E TRICHODIENE SYNTHASE: COMPLEX WITH MG, PYROPHOSPHATE,          
REMARK 900 AND (4R)-7-AZABISABOLENE                                             
DBREF  2AEL A    1   374  UNP    P13513   TRI5_FUSSP       1    374             
DBREF  2AEL B    1   374  UNP    P13513   TRI5_FUSSP       1    374             
SEQADV 2AEL LYS A  304  UNP  P13513    ARG   304 ENGINEERED                     
SEQADV 2AEL LYS B  304  UNP  P13513    ARG   304 ENGINEERED                     
SEQRES   1 A  374  MET GLU ASN PHE PRO THR GLU TYR PHE LEU ASN THR THR          
SEQRES   2 A  374  VAL ARG LEU LEU GLU TYR ILE ARG TYR ARG ASP SER ASN          
SEQRES   3 A  374  TYR THR ARG GLU GLU ARG ILE GLU ASN LEU HIS TYR ALA          
SEQRES   4 A  374  TYR ASN LYS ALA ALA HIS HIS PHE ALA GLN PRO ARG GLN          
SEQRES   5 A  374  GLN GLN LEU LEU LYS VAL ASP PRO LYS ARG LEU GLN ALA          
SEQRES   6 A  374  SER LEU GLN THR ILE VAL GLY MET VAL VAL TYR SER TRP          
SEQRES   7 A  374  ALA LYS VAL SER LYS GLU CYS MET ALA ASP LEU SER ILE          
SEQRES   8 A  374  HIS TYR THR TYR THR LEU VAL LEU ASP ASP SER LYS ASP          
SEQRES   9 A  374  ASP PRO TYR PRO THR MET VAL ASN TYR PHE ASP ASP LEU          
SEQRES  10 A  374  GLN ALA GLY ARG GLU GLN ALA HIS PRO TRP TRP ALA LEU          
SEQRES  11 A  374  VAL ASN GLU HIS PHE PRO ASN VAL LEU ARG HIS PHE GLY          
SEQRES  12 A  374  PRO PHE CYS SER LEU ASN LEU ILE ARG SER THR LEU ASP          
SEQRES  13 A  374  PHE PHE GLU GLY CYS TRP ILE GLU GLN TYR ASN PHE GLY          
SEQRES  14 A  374  GLY PHE PRO GLY SER HIS ASP TYR PRO GLN PHE LEU ARG          
SEQRES  15 A  374  ARG MET ASN GLY LEU GLY HIS CYS VAL GLY ALA SER LEU          
SEQRES  16 A  374  TRP PRO LYS GLU GLN PHE ASN GLU ARG SER LEU PHE LEU          
SEQRES  17 A  374  GLU ILE THR SER ALA ILE ALA GLN MET GLU ASN TRP MET          
SEQRES  18 A  374  VAL TRP VAL ASN ASP LEU MET SER PHE TYR LYS GLU PHE          
SEQRES  19 A  374  ASP ASP GLU ARG ASP GLN ILE SER LEU VAL LYS ASN TYR          
SEQRES  20 A  374  VAL VAL SER ASP GLU ILE SER LEU HIS GLU ALA LEU GLU          
SEQRES  21 A  374  LYS LEU THR GLN ASP THR LEU HIS SER SER LYS GLN MET          
SEQRES  22 A  374  VAL ALA VAL PHE SER ASP LYS ASP PRO GLN VAL MET ASP          
SEQRES  23 A  374  THR ILE GLU CYS PHE MET HIS GLY TYR VAL THR TRP HIS          
SEQRES  24 A  374  LEU CYS ASP ARG LYS TYR ARG LEU SER GLU ILE TYR GLU          
SEQRES  25 A  374  LYS VAL LYS GLU GLU LYS THR GLU ASP ALA GLN LYS PHE          
SEQRES  26 A  374  CYS LYS PHE TYR GLU GLN ALA ALA ASN VAL GLY ALA VAL          
SEQRES  27 A  374  SER PRO SER GLU TRP ALA TYR PRO PRO VAL ALA GLN LEU          
SEQRES  28 A  374  ALA ASN VAL ARG SER LYS ASP VAL LYS GLU VAL GLN LYS          
SEQRES  29 A  374  PRO PHE LEU SER SER ILE GLU LEU VAL GLU                      
SEQRES   1 B  374  MET GLU ASN PHE PRO THR GLU TYR PHE LEU ASN THR THR          
SEQRES   2 B  374  VAL ARG LEU LEU GLU TYR ILE ARG TYR ARG ASP SER ASN          
SEQRES   3 B  374  TYR THR ARG GLU GLU ARG ILE GLU ASN LEU HIS TYR ALA          
SEQRES   4 B  374  TYR ASN LYS ALA ALA HIS HIS PHE ALA GLN PRO ARG GLN          
SEQRES   5 B  374  GLN GLN LEU LEU LYS VAL ASP PRO LYS ARG LEU GLN ALA          
SEQRES   6 B  374  SER LEU GLN THR ILE VAL GLY MET VAL VAL TYR SER TRP          
SEQRES   7 B  374  ALA LYS VAL SER LYS GLU CYS MET ALA ASP LEU SER ILE          
SEQRES   8 B  374  HIS TYR THR TYR THR LEU VAL LEU ASP ASP SER LYS ASP          
SEQRES   9 B  374  ASP PRO TYR PRO THR MET VAL ASN TYR PHE ASP ASP LEU          
SEQRES  10 B  374  GLN ALA GLY ARG GLU GLN ALA HIS PRO TRP TRP ALA LEU          
SEQRES  11 B  374  VAL ASN GLU HIS PHE PRO ASN VAL LEU ARG HIS PHE GLY          
SEQRES  12 B  374  PRO PHE CYS SER LEU ASN LEU ILE ARG SER THR LEU ASP          
SEQRES  13 B  374  PHE PHE GLU GLY CYS TRP ILE GLU GLN TYR ASN PHE GLY          
SEQRES  14 B  374  GLY PHE PRO GLY SER HIS ASP TYR PRO GLN PHE LEU ARG          
SEQRES  15 B  374  ARG MET ASN GLY LEU GLY HIS CYS VAL GLY ALA SER LEU          
SEQRES  16 B  374  TRP PRO LYS GLU GLN PHE ASN GLU ARG SER LEU PHE LEU          
SEQRES  17 B  374  GLU ILE THR SER ALA ILE ALA GLN MET GLU ASN TRP MET          
SEQRES  18 B  374  VAL TRP VAL ASN ASP LEU MET SER PHE TYR LYS GLU PHE          
SEQRES  19 B  374  ASP ASP GLU ARG ASP GLN ILE SER LEU VAL LYS ASN TYR          
SEQRES  20 B  374  VAL VAL SER ASP GLU ILE SER LEU HIS GLU ALA LEU GLU          
SEQRES  21 B  374  LYS LEU THR GLN ASP THR LEU HIS SER SER LYS GLN MET          
SEQRES  22 B  374  VAL ALA VAL PHE SER ASP LYS ASP PRO GLN VAL MET ASP          
SEQRES  23 B  374  THR ILE GLU CYS PHE MET HIS GLY TYR VAL THR TRP HIS          
SEQRES  24 B  374  LEU CYS ASP ARG LYS TYR ARG LEU SER GLU ILE TYR GLU          
SEQRES  25 B  374  LYS VAL LYS GLU GLU LYS THR GLU ASP ALA GLN LYS PHE          
SEQRES  26 B  374  CYS LYS PHE TYR GLU GLN ALA ALA ASN VAL GLY ALA VAL          
SEQRES  27 B  374  SER PRO SER GLU TRP ALA TYR PRO PRO VAL ALA GLN LEU          
SEQRES  28 B  374  ALA ASN VAL ARG SER LYS ASP VAL LYS GLU VAL GLN LYS          
SEQRES  29 B  374  PRO PHE LEU SER SER ILE GLU LEU VAL GLU                      
HET     MG  B 701       1                                                       
HET     MG  B 702       1                                                       
HET     MG  B 703       1                                                       
HET    SAZ  B 704      15                                                       
HET    POP  B 700       9                                                       
HET    EDO  A 750       4                                                       
HET    EDO  B 751       4                                                       
HET    EDO  A 752       4                                                       
HETNAM      MG MAGNESIUM ION                                                    
HETNAM     SAZ (1S)-N,4-DIMETHYL-N-(4-METHYLPENT-3-ENYL)CYCLOHEX-3-             
HETNAM   2 SAZ  ENAMINIUM                                                       
HETNAM     POP PYROPHOSPHATE 2-                                                 
HETNAM     EDO 1,2-ETHANEDIOL                                                   
HETSYN     SAZ (4S)-7-AZABISABOLENE; S-AZABISABOLENE                            
HETSYN     EDO ETHYLENE GLYCOL                                                  
FORMUL   3   MG    3(MG 2+)                                                     
FORMUL   6  SAZ    C14 H26 N 1+                                                 
FORMUL   7  POP    H2 O7 P2 2-                                                  
FORMUL   8  EDO    3(C2 H6 O2)                                                  
FORMUL  11  HOH   *183(H2 O)                                                    
HELIX    1   1 ASP B  100  ASP B  100  1                                   1
HELIX    2   2 GLU B  164  GLU B  164  1                                   1
HELIX    3   3 ARG B  182  ARG B  182  1                                   1
HELIX    4   4 ASN B  185  ASN B  185  1                                   1
HELIX    5   5 ASN B  225  ASP B  226  1                                   2
HELIX    6   6 SER B  229  SER B  229  1                                   1
HELIX    7   7 LYS B  232  GLU B  233  1                                   2
HELIX    8   8 ASP B  239  ASP B  239  1                                   1
HELIX    9   9 LYS B  304  TYR B  305  1                                   2
LINK        MG    MG B 701                 O1  POP B 700     1555   1555  2.49  
LINK        MG    MG B 701                 O4  POP B 700     1555   1555  2.87  
LINK        MG    MG B 701                 OD1 ASN B 225     1555   1555  2.39  
LINK        MG    MG B 701                 OG  SER B 229     1555   1555  2.87  
LINK        MG    MG B 701                 OE2 GLU B 233     1555   1555  2.24  
LINK        MG    MG B 702                 O2  POP B 700     1555   1555  2.64  
LINK        MG    MG B 702                 O5  POP B 700     1555   1555  2.52  
LINK        MG    MG B 702                 OD2 ASP B 100     1555   1555  3.09  
LINK        MG    MG B 703                 OE2 GLU B 164     1555   1555  2.93  
LINK        MG    MG B 703                 O2  POP B 700     1555   1555  2.71  
LINK        MG    MG B 703                 OD1 ASP B 100     1555   1555  2.22  
CISPEP   1 TYR A  345    PRO A  346          0        -0.52                     
CISPEP   2 TYR B  345    PRO B  346          0        -0.65                     
SITE     1 AC1  6 ARG B 182  ASN B 225  ASP B 226  SER B 229                    
SITE     2 AC1  6 GLU B 233  POP B 700                                          
SITE     1 AC2  3 ASP B 100  ASP B 239  POP B 700                               
SITE     1 AC3  3 ASP B 100  GLU B 164  POP B 700                               
SITE     1 AC4 14 MET B  73  THR B  96  LEU B  97  PHE B 157                    
SITE     2 AC4 14 ASN B 185  GLY B 186  LEU B 187  MET B 221                    
SITE     3 AC4 14 ASN B 225  TYR B 295  TRP B 298  LYS B 304                    
SITE     4 AC4 14 TYR B 305  POP B 700                                          
SITE     1 AC5 12 ASP B 100  ARG B 182  ASN B 225  SER B 229                    
SITE     2 AC5 12 LYS B 232  GLU B 233  LYS B 304  TYR B 305                    
SITE     3 AC5 12  MG B 701   MG B 702   MG B 703  SAZ B 704                    
SITE     1 AC6  5 TYR A 113  TRP A 128  ASN A 132  HOH A 773                    
SITE     2 AC6  5 PHE B 114                                                     
SITE     1 AC7  5 TYR B 113  TRP B 128  ASN B 132  PHE B 135                    
SITE     2 AC7  5 HOH B 769                                                     
SITE     1 AC8  4 MET A  73  MET A 221  TYR A 295  HOH A 839                    
CRYST1  122.710  122.710  151.040  90.00  90.00 120.00 P 31 2 1     12          
ORIGX1      1.000000  0.000000  0.000000        0.00000                         
ORIGX2      0.000000  1.000000  0.000000        0.00000                         
ORIGX3      0.000000  0.000000  1.000000        0.00000                         
SCALE1      0.008149  0.004705  0.000000        0.00000                         
SCALE2      0.000000  0.009410  0.000000        0.00000                         
SCALE3      0.000000  0.000000  0.006621        0.00000                         
ATOM      1  N   ASP B 100      35.934  65.241  40.723  1.00 60.83           N
ATOM      2  CA  ASP B 100      37.308  65.739  40.717  1.00 65.08           C
ATOM      3  C   ASP B 100      37.969  65.548  42.075  1.00 69.18           C
ATOM      4  O   ASP B 100      39.194  65.630  42.205  1.00 68.34           O
ATOM      5  CB  ASP B 100      37.317  67.222  40.325  1.00 66.01           C
ATOM      6  CG  ASP B 100      38.721  67.785  40.154  1.00 66.12           C
ATOM      7  OD1 ASP B 100      39.498  67.240  39.345  1.00 67.08           O
ATOM      8  OD2 ASP B 100      39.046  68.787  40.825  1.00 68.99           O
TER       9      ASP B 100
ATOM     10  N   GLU B 164      44.412  60.004  38.622  1.00 57.93           N
ATOM     11  CA  GLU B 164      44.861  60.846  39.727  1.00 58.16           C
ATOM     12  C   GLU B 164      44.837  60.139  41.081  1.00 58.99           C
ATOM     13  O   GLU B 164      45.715  60.366  41.913  1.00 60.35           O
ATOM     14  CB  GLU B 164      44.016  62.121  39.811  1.00 58.91           C
ATOM     15  CG  GLU B 164      44.139  63.061  38.616  1.00 60.94           C
ATOM     16  CD  GLU B 164      43.241  64.285  38.749  1.00 62.90           C
ATOM     17  OE1 GLU B 164      42.123  64.152  39.298  1.00 65.57           O
ATOM     18  OE2 GLU B 164      43.644  65.378  38.297  1.00 62.32           O
TER      19      GLU B 164
ATOM     20  N   ARG B 182      47.075  66.012  31.793  1.00 44.08           N
ATOM     21  CA  ARG B 182      46.357  67.275  31.835  1.00 45.54           C
ATOM     22  C   ARG B 182      45.169  67.301  30.867  1.00 46.91           C
ATOM     23  O   ARG B 182      44.106  67.824  31.211  1.00 48.90           O
ATOM     24  CB  ARG B 182      47.300  68.454  31.562  1.00 46.91           C
ATOM     25  CG  ARG B 182      46.655  69.832  31.807  1.00 46.06           C
ATOM     26  CD  ARG B 182      45.764  69.813  33.047  1.00 44.96           C
ATOM     27  NE  ARG B 182      45.328  71.147  33.455  1.00 46.35           N
ATOM     28  CZ  ARG B 182      44.459  71.383  34.437  1.00 45.46           C
ATOM     29  NH1 ARG B 182      43.923  70.378  35.115  1.00 40.87           N
ATOM     30  NH2 ARG B 182      44.131  72.630  34.749  1.00 47.60           N
TER      31      ARG B 182
ATOM     32  N   ASN B 185      42.083  65.109  32.299  1.00 50.58           N
ATOM     33  CA  ASN B 185      41.280  65.770  33.326  1.00 50.59           C
ATOM     34  C   ASN B 185      40.904  67.202  32.975  1.00 49.55           C
ATOM     35  O   ASN B 185      40.252  67.886  33.762  1.00 49.36           O
ATOM     36  CB  ASN B 185      42.036  65.766  34.665  1.00 51.46           C
ATOM     37  CG  ASN B 185      43.404  66.452  34.578  1.00 53.79           C
ATOM     38  OD1 ASN B 185      43.553  67.511  33.961  1.00 55.60           O
ATOM     39  ND2 ASN B 185      44.404  65.854  35.214  1.00 54.81           N
TER      40      ASN B 185
ATOM     41  N   ASN B 225      44.335  77.827  34.017  1.00 57.10           N
ATOM     42  CA  ASN B 225      43.951  77.380  35.342  1.00 57.71           C
ATOM     43  C   ASN B 225      45.156  76.807  36.070  1.00 59.35           C
ATOM     44  O   ASN B 225      45.269  76.938  37.282  1.00 60.57           O
ATOM     45  CB  ASN B 225      42.841  76.336  35.280  1.00 57.09           C
ATOM     46  CG  ASN B 225      42.570  75.698  36.634  1.00 57.77           C
ATOM     47  OD1 ASN B 225      43.270  74.771  37.052  1.00 58.42           O
ATOM     48  ND2 ASN B 225      41.561  76.202  37.336  1.00 56.85           N
ATOM     49  N   ASP B 226      46.064  76.167  35.345  1.00 60.95           N
ATOM     50  CA  ASP B 226      47.234  75.617  36.007  1.00 62.40           C
ATOM     51  C   ASP B 226      48.048  76.758  36.601  1.00 64.33           C
ATOM     52  O   ASP B 226      48.696  76.606  37.642  1.00 63.64           O
ATOM     53  CB  ASP B 226      48.088  74.803  35.032  1.00 61.20           C
ATOM     54  CG  ASP B 226      47.588  73.381  34.873  1.00 61.65           C
ATOM     55  OD1 ASP B 226      47.218  72.765  35.896  1.00 61.35           O
ATOM     56  OD2 ASP B 226      47.571  72.875  33.732  1.00 62.09           O
TER      57      ASP B 226
ATOM     58  N   SER B 229      45.542  78.806  39.426  1.00 74.65           N
ATOM     59  CA  SER B 229      45.350  77.980  40.612  1.00 77.10           C
ATOM     60  C   SER B 229      46.633  77.346  41.132  1.00 79.36           C
ATOM     61  O   SER B 229      46.602  76.257  41.711  1.00 79.18           O
ATOM     62  CB  SER B 229      44.321  76.877  40.339  1.00 75.90           C
ATOM     63  OG  SER B 229      44.874  75.825  39.569  1.00 74.57           O
TER      64      SER B 229
ATOM     65  N   LYS B 232      46.452  77.860  45.335  1.00 92.97           N
ATOM     66  CA  LYS B 232      45.574  76.869  45.958  1.00 94.18           C
ATOM     67  C   LYS B 232      46.105  75.430  45.934  1.00 95.91           C
ATOM     68  O   LYS B 232      45.840  74.653  46.856  1.00 95.73           O
ATOM     69  CB  LYS B 232      44.190  76.914  45.283  1.00 93.72           C
ATOM     70  CG  LYS B 232      43.368  75.621  45.388  1.00 93.02           C
ATOM     71  CD  LYS B 232      43.042  75.062  43.995  1.00 93.24           C
ATOM     72  CE  LYS B 232      42.471  73.637  44.029  1.00 92.49           C
ATOM     73  NZ  LYS B 232      41.142  73.525  44.704  1.00 92.13           N
ATOM     74  N   GLU B 233      46.856  75.079  44.893  1.00 97.77           N
ATOM     75  CA  GLU B 233      47.376  73.720  44.750  1.00 99.77           C
ATOM     76  C   GLU B 233      48.778  73.447  45.293  1.00100.67           C
ATOM     77  O   GLU B 233      49.101  72.306  45.630  1.00100.56           O
ATOM     78  CB  GLU B 233      47.331  73.298  43.274  1.00100.36           C
ATOM     79  CG  GLU B 233      45.936  73.265  42.668  1.00101.27           C
ATOM     80  CD  GLU B 233      45.920  72.695  41.261  1.00101.40           C
ATOM     81  OE1 GLU B 233      46.236  71.496  41.096  1.00102.31           O
ATOM     82  OE2 GLU B 233      45.593  73.445  40.319  1.00101.71           O
TER      83      GLU B 233
ATOM     84  N   ASP B 239      46.081  67.868  45.551  1.00 99.43           N
ATOM     85  CA  ASP B 239      46.709  68.674  44.509  1.00 97.86           C
ATOM     86  C   ASP B 239      48.228  68.537  44.405  1.00 95.81           C
ATOM     87  O   ASP B 239      48.904  69.438  43.904  1.00 95.60           O
ATOM     88  CB  ASP B 239      46.341  70.152  44.696  1.00 99.57           C
ATOM     89  CG  ASP B 239      44.838  70.393  44.646  1.00100.61           C
ATOM     90  OD1 ASP B 239      44.182  69.888  43.711  1.00101.73           O
ATOM     91  OD2 ASP B 239      44.311  71.095  45.537  1.00101.37           O
TER      92      ASP B 239
ATOM     93  N   LYS B 304      37.640  79.306  46.181  1.00 77.15           N
ATOM     94  CA  LYS B 304      38.464  78.160  45.806  1.00 78.73           C
ATOM     95  C   LYS B 304      39.941  78.407  45.501  1.00 79.51           C
ATOM     96  O   LYS B 304      40.784  77.560  45.805  1.00 78.26           O
ATOM     97  CB  LYS B 304      37.842  77.439  44.610  1.00 79.58           C
ATOM     98  CG  LYS B 304      38.041  75.944  44.669  1.00 80.29           C
ATOM     99  CD  LYS B 304      37.877  75.276  43.324  1.00 81.19           C
ATOM    100  CE  LYS B 304      37.985  73.771  43.495  1.00 82.16           C
ATOM    101  NZ  LYS B 304      38.358  73.073  42.241  1.00 82.63           N
ATOM    102  N   TYR B 305      40.260  79.552  44.905  1.00 80.66           N
ATOM    103  CA  TYR B 305      41.645  79.848  44.551  1.00 82.72           C
ATOM    104  C   TYR B 305      42.415  80.720  45.526  1.00 84.94           C
ATOM    105  O   TYR B 305      43.612  80.962  45.342  1.00 85.14           O
ATOM    106  CB  TYR B 305      41.680  80.446  43.148  1.00 79.95           C
ATOM    107  CG  TYR B 305      41.078  79.481  42.171  1.00 78.48           C
ATOM    108  CD1 TYR B 305      41.640  78.219  41.996  1.00 77.09           C
ATOM    109  CD2 TYR B 305      39.893  79.775  41.506  1.00 77.62           C
ATOM    110  CE1 TYR B 305      41.037  77.272  41.196  1.00 75.43           C
ATOM    111  CE2 TYR B 305      39.281  78.830  40.698  1.00 76.41           C
ATOM    112  CZ  TYR B 305      39.861  77.579  40.553  1.00 75.61           C
ATOM    113  OH  TYR B 305      39.257  76.624  39.780  1.00 74.13           O
TER     114      TYR B 305
HETATM  115 MG   MG  B 701      44.615  73.254  38.316  1.00 65.88          Mg
HETATM  116 MG   MG  B 702      41.846  70.041  41.227  1.00 60.81          Mg
HETATM  117 MG   MG  B 703      41.315  67.142  38.068  1.00 70.39          Mg
HETATM  118  C01 SAZ B 704      38.110  72.213  35.158  1.00 97.24           C
HETATM  119  C02 SAZ B 704      38.679  70.741  35.255  1.00 95.83           C
HETATM  120  C03 SAZ B 704      36.601  72.112  34.778  1.00 97.56           C
HETATM  121  C05 SAZ B 704      38.041  70.076  36.518  1.00 96.24           C
HETATM  122  C07 SAZ B 704      35.865  71.205  35.796  1.00 97.13           C
HETATM  123  C08 SAZ B 704      38.446  74.815  37.232  1.00 98.55           C
HETATM  124  C09 SAZ B 704      38.446  75.194  35.770  1.00 97.01           C
HETATM  125  C10 SAZ B 704      39.421  74.355  34.881  1.00 97.30           C
HETATM  126  C13 SAZ B 704      37.423  74.445  38.042  1.00 98.84           C
HETATM  127  C16 SAZ B 704      35.956  74.314  37.682  1.00 99.08           C
HETATM  128  C17 SAZ B 704      37.701  74.106  39.473  1.00 98.70           C
HETATM  129  C25 SAZ B 704      36.509  70.284  36.591  1.00 96.49           C
HETATM  130  C26 SAZ B 704      35.768  69.436  37.572  1.00 96.64           C
HETATM  131  N35 SAZ B 704      38.847  73.163  34.199  1.00 96.79           N
HETATM  132  C36 SAZ B 704      39.971  72.576  33.473  1.00 95.64           C
HETATM  142  O   HOH B 809      46.895  70.369  36.397  1.00 52.03           O
CONECT    7  117
CONECT    8  116
CONECT   18  117
CONECT   47  115
CONECT   63  115
CONECT   82  115
CONECT  115   82  134   47  139
CONECT  115   63
CONECT  116  140  135    8
CONECT  117   18    7  135
CONECT  118  119  120  131
CONECT  119  118  121
CONECT  120  118  122
CONECT  121  119  129
CONECT  122  120  129
CONECT  123  124  126
CONECT  124  123  125
CONECT  125  124  131
CONECT  126  123  127  128
CONECT  127  126
CONECT  128  126
CONECT  129  121  122  130
CONECT  130  129
CONECT  132  131
CONECT  131  118  125  132
CONECT  137  133  138
CONECT  134  133
CONECT  134  115
CONECT  135  133
CONECT  135  116  117
CONECT  136  133
CONECT  139  138
CONECT  139  115
CONECT  140  138
CONECT  140  116
CONECT  141  138
CONECT  133  134  135  136  137
CONECT  138  137  139  140  141
END
