# Supplementary material for: Scaffold repositioning of spiro-acridine derivatives as fungi chitinase inhibitor by target fishing and in vitro studies
Source: Sci Rep. 2023 May 5;13:7320. doi: 10.1038/s41598-023-33279-9 (PMC10163251; doi:10.1038/s41598-023-33279-9)
Supplement: Supplementary file 2 — Supplementary Information 2. [file 41598_2023_33279_MOESM2_ESM.zip › PDBQT_TARGETS_ALL/2bdf_24A.pdb]

HEADER    TRANSFERASE                             20-OCT-05   2BDF              
TITLE     SRC KINASE IN COMPLEX WITH INHIBITOR AP23451                          
COMPND    MOL_ID: 1;                                                            
COMPND   2 MOLECULE: PROTO-ONCOGENE TYROSINE-PROTEIN KINASE SRC;                
COMPND   3 CHAIN: A, B;                                                         
COMPND   4 FRAGMENT: KINASE DOMAIN;                                             
COMPND   5 SYNONYM: P60-SRC, C-SRC, PP60C-SRC;                                  
COMPND   6 EC: 2.7.1.112;                                                       
COMPND   7 ENGINEERED: YES                                                      
SOURCE    MOL_ID: 1;                                                            
SOURCE   2 ORGANISM_SCIENTIFIC: HOMO SAPIENS;                                   
SOURCE   3 ORGANISM_COMMON: HUMAN;                                              
SOURCE   4 ORGANISM_TAXID: 9606;                                                
SOURCE   5 GENE: SRC, SRC1;                                                     
SOURCE   6 EXPRESSION_SYSTEM: SPODOPTERA FRUGIPERDA;                            
SOURCE   7 EXPRESSION_SYSTEM_COMMON: FALL ARMYWORM;                             
SOURCE   8 EXPRESSION_SYSTEM_TAXID: 7108;                                       
SOURCE   9 EXPRESSION_SYSTEM_CELL_LINE: SF-9;                                   
SOURCE  10 EXPRESSION_SYSTEM_VECTOR_TYPE: BACULOVIRUS;                          
SOURCE  11 EXPRESSION_SYSTEM_VECTOR: PFASTBAC                                   
KEYWDS    SRC KINASE INHIBITOR, TRANSFERASE                                     
EXPDTA    X-RAY DIFFRACTION                                                     
AUTHOR    D.DALGARNO,T.STEHLE,P.SCHELLING,T.SAWYER,S.NARULA                     
REVDAT   2   24-FEB-09 2BDF    1       VERSN                                    
REVDAT   1   24-OCT-06 2BDF    0                                                
JRNL        AUTH   D.DALGARNO,T.STEHLE,S.NARULA,P.SCHELLING,                    
JRNL        AUTH 2 M.R.VAN SCHRAVENDIJK,S.ADAMS,L.ANDRADE,J.KEATS,              
JRNL        AUTH 3 M.RAM,L.JIN,T.GROSSMAN,I.MACNEIL,C.METCALF III,              
JRNL        AUTH 4 W.SHAKESPEARE,Y.WANG,T.KEENAN,R.SUNDARAMOORTHI,              
JRNL        AUTH 5 R.BOHACEK,M.WEIGELE,T.SAWYER                                 
JRNL        TITL   STRUCTURAL BASIS OF SRC TYROSINE KINASE INHIBITION           
JRNL        TITL 2 WITH A NEW CLASS OF POTENT AND SELECTIVE                     
JRNL        TITL 3 TRISUBSTITUTED PURINE-BASED COMPOUNDS.                       
JRNL        REF    CHEM.BIOL.DRUG DES.           V.  67    46 2006              
JRNL        REFN                   ISSN 1747-0277                               
JRNL        PMID   16492148                                                     
JRNL        DOI    10.1111/J.1747-0285.2005.00316.X                             
REMARK   1                                                                      
REMARK   2                                                                      
REMARK   2 RESOLUTION.    2.10 ANGSTROMS.                                       
REMARK   3                                                                      
REMARK   3 REFINEMENT.                                                          
REMARK   3   PROGRAM     : X-PLOR 3.1                                           
REMARK   3   AUTHORS     : BRUNGER                                              
REMARK   3                                                                      
REMARK   3  DATA USED IN REFINEMENT.                                            
REMARK   3   RESOLUTION RANGE HIGH (ANGSTROMS) : 2.10                           
REMARK   3   RESOLUTION RANGE LOW  (ANGSTROMS) : 20.00                          
REMARK   3   DATA CUTOFF            (SIGMA(F)) : 0.000                          
REMARK   3   DATA CUTOFF HIGH         (ABS(F)) : NULL                           
REMARK   3   DATA CUTOFF LOW          (ABS(F)) : NULL                           
REMARK   3   COMPLETENESS (WORKING+TEST)   (%) : NULL                           
REMARK   3   NUMBER OF REFLECTIONS             : 59170                          
REMARK   3                                                                      
REMARK   3  FIT TO DATA USED IN REFINEMENT.                                     
REMARK   3   CROSS-VALIDATION METHOD          : NULL                            
REMARK   3   FREE R VALUE TEST SET SELECTION  : 10% OF DATA                     
REMARK   3   R VALUE            (WORKING SET) : 0.206                           
REMARK   3   FREE R VALUE                     : 0.271                           
REMARK   3   FREE R VALUE TEST SET SIZE   (%) : NULL                            
REMARK   3   FREE R VALUE TEST SET COUNT      : 5917                            
REMARK   3   ESTIMATED ERROR OF FREE R VALUE  : NULL                            
REMARK   3                                                                      
REMARK   3  FIT IN THE HIGHEST RESOLUTION BIN.                                  
REMARK   3   TOTAL NUMBER OF BINS USED           : NULL                         
REMARK   3   BIN RESOLUTION RANGE HIGH       (A) : NULL                         
REMARK   3   BIN RESOLUTION RANGE LOW        (A) : NULL                         
REMARK   3   BIN COMPLETENESS (WORKING+TEST) (%) : NULL                         
REMARK   3   REFLECTIONS IN BIN    (WORKING SET) : NULL                         
REMARK   3   BIN R VALUE           (WORKING SET) : NULL                         
REMARK   3   BIN FREE R VALUE                    : NULL                         
REMARK   3   BIN FREE R VALUE TEST SET SIZE  (%) : NULL                         
REMARK   3   BIN FREE R VALUE TEST SET COUNT     : NULL                         
REMARK   3   ESTIMATED ERROR OF BIN FREE R VALUE : NULL                         
REMARK   3                                                                      
REMARK   3  NUMBER OF NON-HYDROGEN ATOMS USED IN REFINEMENT.                    
REMARK   3   PROTEIN ATOMS            : 4233                                    
REMARK   3   NUCLEIC ACID ATOMS       : 0                                       
REMARK   3   HETEROGEN ATOMS          : 66                                      
REMARK   3   SOLVENT ATOMS            : 502                                     
REMARK   3                                                                      
REMARK   3  B VALUES.                                                           
REMARK   3   FROM WILSON PLOT           (A**2) : NULL                           
REMARK   3   MEAN B VALUE      (OVERALL, A**2) : NULL                           
REMARK   3   OVERALL ANISOTROPIC B VALUE.                                       
REMARK   3    B11 (A**2) : NULL                                                 
REMARK   3    B22 (A**2) : NULL                                                 
REMARK   3    B33 (A**2) : NULL                                                 
REMARK   3    B12 (A**2) : NULL                                                 
REMARK   3    B13 (A**2) : NULL                                                 
REMARK   3    B23 (A**2) : NULL                                                 
REMARK   3                                                                      
REMARK   3  ESTIMATED COORDINATE ERROR.                                         
REMARK   3   ESD FROM LUZZATI PLOT        (A) : NULL                            
REMARK   3   ESD FROM SIGMAA              (A) : NULL                            
REMARK   3   LOW RESOLUTION CUTOFF        (A) : NULL                            
REMARK   3                                                                      
REMARK   3  CROSS-VALIDATED ESTIMATED COORDINATE ERROR.                         
REMARK   3   ESD FROM C-V LUZZATI PLOT    (A) : NULL                            
REMARK   3   ESD FROM C-V SIGMAA          (A) : NULL                            
REMARK   3                                                                      
REMARK   3  RMS DEVIATIONS FROM IDEAL VALUES.                                   
REMARK   3   BOND LENGTHS                 (A) : NULL                            
REMARK   3   BOND ANGLES            (DEGREES) : NULL                            
REMARK   3   DIHEDRAL ANGLES        (DEGREES) : NULL                            
REMARK   3   IMPROPER ANGLES        (DEGREES) : NULL                            
REMARK   3                                                                      
REMARK   3  ISOTROPIC THERMAL MODEL : NULL                                      
REMARK   3                                                                      
REMARK   3  ISOTROPIC THERMAL FACTOR RESTRAINTS.    RMS    SIGMA                
REMARK   3   MAIN-CHAIN BOND              (A**2) : NULL  ; NULL                 
REMARK   3   MAIN-CHAIN ANGLE             (A**2) : NULL  ; NULL                 
REMARK   3   SIDE-CHAIN BOND              (A**2) : NULL  ; NULL                 
REMARK   3   SIDE-CHAIN ANGLE             (A**2) : NULL  ; NULL                 
REMARK   3                                                                      
REMARK   3  NCS MODEL : NULL                                                    
REMARK   3                                                                      
REMARK   3  NCS RESTRAINTS.                         RMS   SIGMA/WEIGHT          
REMARK   3   GROUP  1  POSITIONAL            (A) : NULL  ; NULL                 
REMARK   3   GROUP  1  B-FACTOR           (A**2) : NULL  ; NULL                 
REMARK   3                                                                      
REMARK   3  PARAMETER FILE  1  : NULL                                           
REMARK   3  TOPOLOGY FILE  1   : NULL                                           
REMARK   3                                                                      
REMARK   3  OTHER REFINEMENT REMARKS: NULL                                      
REMARK   4                                                                      
REMARK   4 2BDF COMPLIES WITH FORMAT V. 3.15, 01-DEC-08                         
REMARK 100                                                                      
REMARK 100 THIS ENTRY HAS BEEN PROCESSED BY RCSB ON 08-NOV-05.                  
REMARK 100 THE RCSB ID CODE IS RCSB034964.                                      
REMARK 200                                                                      
REMARK 200 EXPERIMENTAL DETAILS                                                 
REMARK 200  EXPERIMENT TYPE                : X-RAY DIFFRACTION                  
REMARK 200  DATE OF DATA COLLECTION        : 01-JAN-02                          
REMARK 200  TEMPERATURE           (KELVIN) : 298                                
REMARK 200  PH                             : 7.5                                
REMARK 200  NUMBER OF CRYSTALS USED        : 1                                  
REMARK 200                                                                      
REMARK 200  SYNCHROTRON              (Y/N) : N                                  
REMARK 200  RADIATION SOURCE               : ROTATING ANODE                     
REMARK 200  BEAMLINE                       : NULL                               
REMARK 200  X-RAY GENERATOR MODEL          : RIGAKU RU300                       
REMARK 200  MONOCHROMATIC OR LAUE    (M/L) : M                                  
REMARK 200  WAVELENGTH OR RANGE        (A) : 1.5418                             
REMARK 200  MONOCHROMATOR                  : MIRRORS                            
REMARK 200  OPTICS                         : NULL                               
REMARK 200                                                                      
REMARK 200  DETECTOR TYPE                  : IMAGE PLATE                        
REMARK 200  DETECTOR MANUFACTURER          : RIGAKU RAXIS II                    
REMARK 200  INTENSITY-INTEGRATION SOFTWARE : DENZO                              
REMARK 200  DATA SCALING SOFTWARE          : SCALEPACK                          
REMARK 200                                                                      
REMARK 200  NUMBER OF UNIQUE REFLECTIONS   : 59170                              
REMARK 200  RESOLUTION RANGE HIGH      (A) : 2.100                              
REMARK 200  RESOLUTION RANGE LOW       (A) : 50.000                             
REMARK 200  REJECTION CRITERIA  (SIGMA(I)) : 1.000                              
REMARK 200                                                                      
REMARK 200 OVERALL.                                                             
REMARK 200  COMPLETENESS FOR RANGE     (%) : 82.9                               
REMARK 200  DATA REDUNDANCY                : NULL                               
REMARK 200  R MERGE                    (I) : NULL                               
REMARK 200  R SYM                      (I) : NULL                               
REMARK 200  <I/SIGMA(I)> FOR THE DATA SET  : NULL                               
REMARK 200                                                                      
REMARK 200 IN THE HIGHEST RESOLUTION SHELL.                                     
REMARK 200  HIGHEST RESOLUTION SHELL, RANGE HIGH (A) : NULL                     
REMARK 200  HIGHEST RESOLUTION SHELL, RANGE LOW  (A) : NULL                     
REMARK 200  COMPLETENESS FOR SHELL     (%) : NULL                               
REMARK 200  DATA REDUNDANCY IN SHELL       : NULL                               
REMARK 200  R MERGE FOR SHELL          (I) : NULL                               
REMARK 200  R SYM FOR SHELL            (I) : NULL                               
REMARK 200  <I/SIGMA(I)> FOR SHELL         : NULL                               
REMARK 200                                                                      
REMARK 200 DIFFRACTION PROTOCOL: SINGLE WAVELENGTH                              
REMARK 200 METHOD USED TO DETERMINE THE STRUCTURE: MOLECULAR REPLACEMENT        
REMARK 200 SOFTWARE USED: AMORE                                                 
REMARK 200 STARTING MODEL: PDB ENTRY 1FMK                                       
REMARK 200                                                                      
REMARK 200 REMARK: NULL                                                         
REMARK 280                                                                      
REMARK 280 CRYSTAL                                                              
REMARK 280 SOLVENT CONTENT, VS   (%): 50.04                                     
REMARK 280 MATTHEWS COEFFICIENT, VM (ANGSTROMS**3/DA): 2.46                     
REMARK 280                                                                      
REMARK 280 CRYSTALLIZATION CONDITIONS: 15% PEG400, 50MM NACL, 100MM HEPES       
REMARK 280  PH 7.5, VAPOR DIFFUSION, HANGING DROP, TEMPERATURE 298K             
REMARK 290                                                                      
REMARK 290 CRYSTALLOGRAPHIC SYMMETRY                                            
REMARK 290 SYMMETRY OPERATORS FOR SPACE GROUP: P 1                              
REMARK 290                                                                      
REMARK 290      SYMOP   SYMMETRY                                                
REMARK 290     NNNMMM   OPERATOR                                                
REMARK 290       1555   X,Y,Z                                                   
REMARK 290                                                                      
REMARK 290     WHERE NNN -> OPERATOR NUMBER                                     
REMARK 290           MMM -> TRANSLATION VECTOR                                  
REMARK 290                                                                      
REMARK 290 CRYSTALLOGRAPHIC SYMMETRY TRANSFORMATIONS                            
REMARK 290 THE FOLLOWING TRANSFORMATIONS OPERATE ON THE ATOM/HETATM             
REMARK 290 RECORDS IN THIS ENTRY TO PRODUCE CRYSTALLOGRAPHICALLY                
REMARK 290 RELATED MOLECULES.                                                   
REMARK 290   SMTRY1   1  1.000000  0.000000  0.000000        0.00000            
REMARK 290   SMTRY2   1  0.000000  1.000000  0.000000        0.00000            
REMARK 290   SMTRY3   1  0.000000  0.000000  1.000000        0.00000            
REMARK 290                                                                      
REMARK 290 REMARK: NULL                                                         
REMARK 300                                                                      
REMARK 300 BIOMOLECULE: 1, 2                                                    
REMARK 300 SEE REMARK 350 FOR THE AUTHOR PROVIDED AND/OR PROGRAM                
REMARK 300 GENERATED ASSEMBLY INFORMATION FOR THE STRUCTURE IN                  
REMARK 300 THIS ENTRY. THE REMARK MAY ALSO PROVIDE INFORMATION ON               
REMARK 300 BURIED SURFACE AREA.                                                 
REMARK 350                                                                      
REMARK 350 COORDINATES FOR A COMPLETE MULTIMER REPRESENTING THE KNOWN           
REMARK 350 BIOLOGICALLY SIGNIFICANT OLIGOMERIZATION STATE OF THE                
REMARK 350 MOLECULE CAN BE GENERATED BY APPLYING BIOMT TRANSFORMATIONS          
REMARK 350 GIVEN BELOW.  BOTH NON-CRYSTALLOGRAPHIC AND                          
REMARK 350 CRYSTALLOGRAPHIC OPERATIONS ARE GIVEN.                               
REMARK 350                                                                      
REMARK 350 BIOMOLECULE: 1                                                       
REMARK 350 AUTHOR DETERMINED BIOLOGICAL UNIT: MONOMERIC                         
REMARK 350 APPLY THE FOLLOWING TO CHAINS: A                                     
REMARK 350   BIOMT1   1  1.000000  0.000000  0.000000        0.00000            
REMARK 350   BIOMT2   1  0.000000  1.000000  0.000000        0.00000            
REMARK 350   BIOMT3   1  0.000000  0.000000  1.000000        0.00000            
REMARK 350                                                                      
REMARK 350 BIOMOLECULE: 2                                                       
REMARK 350 AUTHOR DETERMINED BIOLOGICAL UNIT: MONOMERIC                         
REMARK 350 APPLY THE FOLLOWING TO CHAINS: B                                     
REMARK 350   BIOMT1   1  1.000000  0.000000  0.000000        0.00000            
REMARK 350   BIOMT2   1  0.000000  1.000000  0.000000        0.00000            
REMARK 350   BIOMT3   1  0.000000  0.000000  1.000000        0.00000            
REMARK 465                                                                      
REMARK 465 MISSING RESIDUES                                                     
REMARK 465 THE FOLLOWING RESIDUES WERE NOT LOCATED IN THE                       
REMARK 465 EXPERIMENT. (M=MODEL NUMBER; RES=RESIDUE NAME; C=CHAIN               
REMARK 465 IDENTIFIER; SSSEQ=SEQUENCE NUMBER; I=INSERTION CODE.)                
REMARK 465                                                                      
REMARK 465   M RES C SSSEQI                                                     
REMARK 465     LEU A   255                                                      
REMARK 465     ALA A   256                                                      
REMARK 465     ASP A   413                                                      
REMARK 465     ASN A   414                                                      
REMARK 465     GLU A   415                                                      
REMARK 465     TYR A   416                                                      
REMARK 465     THR A   417                                                      
REMARK 465     ALA A   418                                                      
REMARK 465     ARG A   419                                                      
REMARK 465     GLN A   420                                                      
REMARK 465     GLY A   421                                                      
REMARK 465     ALA A   422                                                      
REMARK 465     LYS A   423                                                      
REMARK 465     PRO A   529                                                      
REMARK 465     GLY A   530                                                      
REMARK 465     GLU A   531                                                      
REMARK 465     ASN A   532                                                      
REMARK 465     LEU A   533                                                      
REMARK 465     ASP B   413                                                      
REMARK 465     ASN B   414                                                      
REMARK 465     GLU B   415                                                      
REMARK 465     TYR B   416                                                      
REMARK 465     THR B   417                                                      
REMARK 465     ALA B   418                                                      
REMARK 465     ARG B   419                                                      
REMARK 465     GLN B   420                                                      
REMARK 465     GLY B   421                                                      
REMARK 465     PRO B   529                                                      
REMARK 465     GLY B   530                                                      
REMARK 465     GLU B   531                                                      
REMARK 465     ASN B   532                                                      
REMARK 465     LEU B   533                                                      
REMARK 470                                                                      
REMARK 470 MISSING ATOM                                                         
REMARK 470 THE FOLLOWING RESIDUES HAVE MISSING ATOMS(M=MODEL NUMBER;            
REMARK 470 RES=RESIDUE NAME; C=CHAIN IDENTIFIER; SSEQ=SEQUENCE NUMBER;          
REMARK 470 I=INSERTION CODE):                                                   
REMARK 470   M RES CSSEQI  ATOMS                                                
REMARK 470     GLN A 528    CG   CD   OE1  NE2                                  
REMARK 470     GLN B 528    CG   CD   OE1  NE2                                  
REMARK 500                                                                      
REMARK 500 GEOMETRY AND STEREOCHEMISTRY                                         
REMARK 500 SUBTOPIC: TORSION ANGLES                                             
REMARK 500                                                                      
REMARK 500 TORSION ANGLES OUTSIDE THE EXPECTED RAMACHANDRAN REGIONS:            
REMARK 500 (M=MODEL NUMBER; RES=RESIDUE NAME; C=CHAIN IDENTIFIER;               
REMARK 500 SSEQ=SEQUENCE NUMBER; I=INSERTION CODE).                             
REMARK 500                                                                      
REMARK 500 STANDARD TABLE:                                                      
REMARK 500 FORMAT:(10X,I3,1X,A3,1X,A1,I4,A1,4X,F7.2,3X,F7.2)                    
REMARK 500                                                                      
REMARK 500 EXPECTED VALUES: GJ KLEYWEGT AND TA JONES (1996). PHI/PSI-           
REMARK 500 CHOLOGY: RAMACHANDRAN REVISITED. STRUCTURE 4, 1395 - 1400            
REMARK 500                                                                      
REMARK 500  M RES CSSEQI        PSI       PHI                                   
REMARK 500    PRO A 299      -31.04    -27.53                                   
REMARK 500    THR A 301      -67.41    -27.40                                   
REMARK 500    ARG A 385      -18.55     76.87                                   
REMARK 500    ASP A 404       71.04     56.99                                   
REMARK 500    LYS A 458       35.97     70.66                                   
REMARK 500    GLU A 486       -7.08     73.31                                   
REMARK 500    PRO B 299      -30.78    -31.45                                   
REMARK 500    THR B 301      -70.08    -30.38                                   
REMARK 500    GLU B 353      -70.60     38.64                                   
REMARK 500    ARG B 385      -15.27     75.67                                   
REMARK 500    LYS B 423       82.58     -3.22                                   
REMARK 500    PHE B 424      152.11    -36.94                                   
REMARK 500    PRO B 425      107.84    -56.36                                   
REMARK 500    LYS B 458       37.01     70.06                                   
REMARK 500    GLU B 486       -5.73     71.82                                   
REMARK 500                                                                      
REMARK 500 REMARK: NULL                                                         
REMARK 525                                                                      
REMARK 525 SOLVENT                                                              
REMARK 525                                                                      
REMARK 525 THE SOLVENT MOLECULES HAVE CHAIN IDENTIFIERS THAT                    
REMARK 525 INDICATE THE POLYMER CHAIN WITH WHICH THEY ARE MOST                  
REMARK 525 CLOSELY ASSOCIATED. THE REMARK LISTS ALL THE SOLVENT                 
REMARK 525 MOLECULES WHICH ARE MORE THAN 5A AWAY FROM THE                       
REMARK 525 NEAREST POLYMER CHAIN (M = MODEL NUMBER;                             
REMARK 525 RES=RESIDUE NAME; C=CHAIN IDENTIFIER; SSEQ=SEQUENCE                  
REMARK 525 NUMBER; I=INSERTION CODE):                                           
REMARK 525                                                                      
REMARK 525  M RES CSSEQI                                                        
REMARK 525    HOH B 823        DISTANCE =  5.50 ANGSTROMS                       
REMARK 525    HOH A 775        DISTANCE =  5.73 ANGSTROMS                       
REMARK 525    HOH B 899        DISTANCE =  5.72 ANGSTROMS                       
REMARK 800                                                                      
REMARK 800 SITE                                                                 
REMARK 800 SITE_IDENTIFIER: AC1                                                 
REMARK 800 EVIDENCE_CODE: SOFTWARE                                              
REMARK 800 SITE_DESCRIPTION: BINDING SITE FOR RESIDUE 24A A 600                 
REMARK 800 SITE_IDENTIFIER: AC2                                                 
REMARK 800 EVIDENCE_CODE: SOFTWARE                                              
REMARK 800 SITE_DESCRIPTION: BINDING SITE FOR RESIDUE 24A B 700                 
REMARK 900                                                                      
REMARK 900 RELATED ENTRIES                                                      
REMARK 900 RELATED ID: 2BDJ   RELATED DB: PDB                                   
DBREF  2BDF A  255   533  UNP    P12931   SRC_HUMAN      257    535             
DBREF  2BDF B  255   533  UNP    P12931   SRC_HUMAN      257    535             
SEQRES   1 A  279  LEU ALA LYS ASP ALA TRP GLU ILE PRO ARG GLU SER LEU          
SEQRES   2 A  279  ARG LEU GLU VAL LYS LEU GLY GLN GLY CYS PHE GLY GLU          
SEQRES   3 A  279  VAL TRP MET GLY THR TRP ASN GLY THR THR ARG VAL ALA          
SEQRES   4 A  279  ILE LYS THR LEU LYS PRO GLY THR MET SER PRO GLU ALA          
SEQRES   5 A  279  PHE LEU GLN GLU ALA GLN VAL MET LYS LYS LEU ARG HIS          
SEQRES   6 A  279  GLU LYS LEU VAL GLN LEU TYR ALA VAL VAL SER GLU GLU          
SEQRES   7 A  279  PRO ILE TYR ILE VAL THR GLU TYR MET SER LYS GLY SER          
SEQRES   8 A  279  LEU LEU ASP PHE LEU LYS GLY GLU THR GLY LYS TYR LEU          
SEQRES   9 A  279  ARG LEU PRO GLN LEU VAL ASP MET ALA ALA GLN ILE ALA          
SEQRES  10 A  279  SER GLY MET ALA TYR VAL GLU ARG MET ASN TYR VAL HIS          
SEQRES  11 A  279  ARG ASP LEU ARG ALA ALA ASN ILE LEU VAL GLY GLU ASN          
SEQRES  12 A  279  LEU VAL CYS LYS VAL ALA ASP PHE GLY LEU ALA ARG LEU          
SEQRES  13 A  279  ILE GLU ASP ASN GLU TYR THR ALA ARG GLN GLY ALA LYS          
SEQRES  14 A  279  PHE PRO ILE LYS TRP THR ALA PRO GLU ALA ALA LEU TYR          
SEQRES  15 A  279  GLY ARG PHE THR ILE LYS SER ASP VAL TRP SER PHE GLY          
SEQRES  16 A  279  ILE LEU LEU THR GLU LEU THR THR LYS GLY ARG VAL PRO          
SEQRES  17 A  279  TYR PRO GLY MET VAL ASN ARG GLU VAL LEU ASP GLN VAL          
SEQRES  18 A  279  GLU ARG GLY TYR ARG MET PRO CYS PRO PRO GLU CYS PRO          
SEQRES  19 A  279  GLU SER LEU HIS ASP LEU MET CYS GLN CYS TRP ARG LYS          
SEQRES  20 A  279  GLU PRO GLU GLU ARG PRO THR PHE GLU TYR LEU GLN ALA          
SEQRES  21 A  279  PHE LEU GLU ASP TYR PHE THR SER THR GLU PRO GLN TYR          
SEQRES  22 A  279  GLN PRO GLY GLU ASN LEU                                      
SEQRES   1 B  279  LEU ALA LYS ASP ALA TRP GLU ILE PRO ARG GLU SER LEU          
SEQRES   2 B  279  ARG LEU GLU VAL LYS LEU GLY GLN GLY CYS PHE GLY GLU          
SEQRES   3 B  279  VAL TRP MET GLY THR TRP ASN GLY THR THR ARG VAL ALA          
SEQRES   4 B  279  ILE LYS THR LEU LYS PRO GLY THR MET SER PRO GLU ALA          
SEQRES   5 B  279  PHE LEU GLN GLU ALA GLN VAL MET LYS LYS LEU ARG HIS          
SEQRES   6 B  279  GLU LYS LEU VAL GLN LEU TYR ALA VAL VAL SER GLU GLU          
SEQRES   7 B  279  PRO ILE TYR ILE VAL THR GLU TYR MET SER LYS GLY SER          
SEQRES   8 B  279  LEU LEU ASP PHE LEU LYS GLY GLU THR GLY LYS TYR LEU          
SEQRES   9 B  279  ARG LEU PRO GLN LEU VAL ASP MET ALA ALA GLN ILE ALA          
SEQRES  10 B  279  SER GLY MET ALA TYR VAL GLU ARG MET ASN TYR VAL HIS          
SEQRES  11 B  279  ARG ASP LEU ARG ALA ALA ASN ILE LEU VAL GLY GLU ASN          
SEQRES  12 B  279  LEU VAL CYS LYS VAL ALA ASP PHE GLY LEU ALA ARG LEU          
SEQRES  13 B  279  ILE GLU ASP ASN GLU TYR THR ALA ARG GLN GLY ALA LYS          
SEQRES  14 B  279  PHE PRO ILE LYS TRP THR ALA PRO GLU ALA ALA LEU TYR          
SEQRES  15 B  279  GLY ARG PHE THR ILE LYS SER ASP VAL TRP SER PHE GLY          
SEQRES  16 B  279  ILE LEU LEU THR GLU LEU THR THR LYS GLY ARG VAL PRO          
SEQRES  17 B  279  TYR PRO GLY MET VAL ASN ARG GLU VAL LEU ASP GLN VAL          
SEQRES  18 B  279  GLU ARG GLY TYR ARG MET PRO CYS PRO PRO GLU CYS PRO          
SEQRES  19 B  279  GLU SER LEU HIS ASP LEU MET CYS GLN CYS TRP ARG LYS          
SEQRES  20 B  279  GLU PRO GLU GLU ARG PRO THR PHE GLU TYR LEU GLN ALA          
SEQRES  21 B  279  PHE LEU GLU ASP TYR PHE THR SER THR GLU PRO GLN TYR          
SEQRES  22 B  279  GLN PRO GLY GLU ASN LEU                                      
HET    24A  A 600      33                                                       
HET    24A  B 700      33                                                       
HETNAM     24A {[(4-{[2-(4-AMINOCYCLOHEXYL)-9-ETHYL-9H-PURIN-6-                 
HETNAM   2 24A  YL]AMINO}PHENYL)(HYDROXY)PHOSPHORYL]METHYL}PHOSPHONIC           
HETNAM   3 24A  ACID                                                            
FORMUL   3  24A    2(C20 H28 N6 O5 P2)                                          
FORMUL   5  HOH   *502(H2 O)                                                    
HELIX    1   1 ASP A  348  ASP A  348  1                                   1
SHEET    1   1 1 LEU A 273  GLN A 275  0
SHEET    2   2 1 VAL A 281  VAL A 281  0
SHEET    3   3 1 ALA A 293  ALA A 293  0
SHEET    4   4 1 LYS A 295  LYS A 295  0
SHEET    5   5 1 THR A 338  GLU A 339  0
SHEET    6   6 1 GLY A 344  SER A 345  0
SHEET    7   7 1 LEU A 393  LEU A 393  0
CISPEP   1 GLU A  332    PRO A  333          0        -0.27                     
CISPEP   2 GLU B  332    PRO B  333          0        -0.33                     
SITE     1 AC1 13 GLY A 274  VAL A 281  ALA A 293  LYS A 295                    
SITE     2 AC1 13 THR A 338  GLU A 339  TYR A 340  MET A 341                    
SITE     3 AC1 13 SER A 342  GLY A 344  LEU A 393  HOH A 737                    
SITE     4 AC1 13 HOH A 826                                                     
SITE     1 AC2 11 ALA B 293  THR B 338  GLU B 339  TYR B 340                    
SITE     2 AC2 11 MET B 341  SER B 342  GLY B 344  SER B 345                    
SITE     3 AC2 11 LEU B 393  HOH B 860  HOH B 950                               
CRYST1   41.930   59.740   63.590  93.03  91.43  97.79 P 1           2          
ORIGX1      1.000000  0.000000  0.000000        0.00000                         
ORIGX2      0.000000  1.000000  0.000000        0.00000                         
ORIGX3      0.000000  0.000000  1.000000        0.00000                         
SCALE1      0.023849  0.003262  0.000781        0.00000                         
SCALE2      0.000000  0.016895  0.000960        0.00000                         
SCALE3      0.000000  0.000000  0.015756        0.00000                         
ATOM      1  N   LEU A 273      13.765  18.385 -14.555  1.00 63.26           N
ATOM      2  CA  LEU A 273      13.803  17.042 -13.998  1.00 63.84           C
ATOM      3  C   LEU A 273      12.805  16.160 -14.706  1.00 65.14           C
ATOM      4  O   LEU A 273      13.106  15.036 -15.083  1.00 64.86           O
ATOM      5  CB  LEU A 273      13.492  17.089 -12.497  1.00 61.84           C
ATOM      6  CG  LEU A 273      14.417  17.968 -11.654  1.00 60.35           C
ATOM      7  CD1 LEU A 273      13.835  18.159 -10.266  1.00 59.61           C
ATOM      8  CD2 LEU A 273      15.799  17.360 -11.609  1.00 59.33           C
ATOM      9  N   GLY A 274      11.610  16.687 -14.893  1.00 67.51           N
ATOM     10  CA  GLY A 274      10.578  15.920 -15.545  1.00 70.71           C
ATOM     11  C   GLY A 274       9.539  16.842 -16.126  1.00 73.53           C
ATOM     12  O   GLY A 274       9.607  18.068 -15.960  1.00 73.08           O
ATOM     13  N   GLN A 275       8.544  16.240 -16.763  1.00 76.71           N
ATOM     14  CA  GLN A 275       7.477  16.982 -17.400  1.00 80.12           C
ATOM     15  C   GLN A 275       6.225  16.116 -17.440  1.00 81.35           C
ATOM     16  O   GLN A 275       6.308  14.893 -17.603  1.00 81.67           O
ATOM     17  CB  GLN A 275       7.928  17.369 -18.814  1.00 81.77           C
ATOM     18  CG  GLN A 275       6.832  17.805 -19.755  1.00 85.20           C
ATOM     19  CD  GLN A 275       6.938  17.106 -21.107  1.00 87.29           C
ATOM     20  OE1 GLN A 275       7.927  16.413 -21.384  1.00 88.40           O
ATOM     21  NE2 GLN A 275       5.910  17.263 -21.946  1.00 88.03           N
TER      22      GLN A 275
ATOM     23  N   VAL A 281       8.628  19.818 -13.888  1.00 62.37           N
ATOM     24  CA  VAL A 281       9.366  19.908 -12.638  1.00 60.14           C
ATOM     25  C   VAL A 281      10.789  20.338 -12.946  1.00 59.87           C
ATOM     26  O   VAL A 281      11.440  19.803 -13.849  1.00 59.50           O
ATOM     27  CB  VAL A 281       9.413  18.563 -11.884  1.00 59.09           C
ATOM     28  CG1 VAL A 281       9.912  18.786 -10.472  1.00 57.99           C
ATOM     29  CG2 VAL A 281       8.054  17.905 -11.871  1.00 58.17           C
TER      30      VAL A 281
ATOM     31  N   ALA A 293      13.188  22.317  -5.709  1.00 51.01           N
ATOM     32  CA  ALA A 293      12.515  21.676  -6.827  1.00 49.25           C
ATOM     33  C   ALA A 293      11.328  22.620  -7.090  1.00 48.78           C
ATOM     34  O   ALA A 293      10.733  23.160  -6.142  1.00 48.18           O
ATOM     35  CB  ALA A 293      12.026  20.291  -6.435  1.00 47.65           C
TER      36      ALA A 293
ATOM     37  N   LYS A 295       7.650  23.062  -9.293  1.00 46.93           N
ATOM     38  CA  LYS A 295       6.619  22.475 -10.145  1.00 47.62           C
ATOM     39  C   LYS A 295       5.942  23.652 -10.834  1.00 48.84           C
ATOM     40  O   LYS A 295       5.471  24.581 -10.166  1.00 48.89           O
ATOM     41  CB  LYS A 295       5.599  21.692  -9.319  1.00 46.70           C
ATOM     42  CG  LYS A 295       6.073  20.332  -8.902  1.00 45.73           C
ATOM     43  CD  LYS A 295       5.008  19.604  -8.131  1.00 46.03           C
ATOM     44  CE  LYS A 295       3.772  19.406  -8.950  1.00 45.86           C
ATOM     45  NZ  LYS A 295       2.932  18.350  -8.339  1.00 46.29           N
TER      46      LYS A 295
ATOM     47  N   VAL A 323       7.334  15.210   1.571  1.00 33.51           N
ATOM     48  CA  VAL A 323       8.069  16.256   0.856  1.00 34.19           C
ATOM     49  C   VAL A 323       7.588  17.609   1.388  1.00 34.97           C
ATOM     50  O   VAL A 323       6.395  17.889   1.425  1.00 34.80           O
ATOM     51  CB  VAL A 323       7.887  16.136  -0.700  1.00 33.90           C
ATOM     52  CG1 VAL A 323       8.593  17.278  -1.425  1.00 33.78           C
ATOM     53  CG2 VAL A 323       8.446  14.809  -1.184  1.00 32.86           C
TER      54      VAL A 323
ATOM     55  N   THR A 338       9.407  23.229  -3.549  1.00 40.04           N
ATOM     56  CA  THR A 338       9.483  22.206  -2.510  1.00 38.84           C
ATOM     57  C   THR A 338      10.931  21.789  -2.299  1.00 38.69           C
ATOM     58  O   THR A 338      11.832  22.231  -3.020  1.00 37.60           O
ATOM     59  CB  THR A 338       8.662  20.906  -2.866  1.00 38.20           C
ATOM     60  OG1 THR A 338       9.327  20.155  -3.896  1.00 36.21           O
ATOM     61  CG2 THR A 338       7.242  21.250  -3.303  1.00 37.48           C
ATOM     62  N   GLU A 339      11.152  20.961  -1.282  1.00 38.58           N
ATOM     63  CA  GLU A 339      12.482  20.456  -1.022  1.00 38.33           C
ATOM     64  C   GLU A 339      12.838  19.605  -2.218  1.00 38.13           C
ATOM     65  O   GLU A 339      11.959  19.000  -2.845  1.00 38.72           O
ATOM     66  CB  GLU A 339      12.527  19.624   0.261  1.00 38.70           C
ATOM     67  CG  GLU A 339      11.776  18.319   0.234  1.00 38.29           C
ATOM     68  CD  GLU A 339      12.022  17.512   1.483  1.00 38.19           C
ATOM     69  OE1 GLU A 339      13.181  17.157   1.753  1.00 38.42           O
ATOM     70  OE2 GLU A 339      11.062  17.232   2.213  1.00 38.73           O
ATOM     71  N   TYR A 340      14.129  19.549  -2.522  1.00 37.93           N
ATOM     72  CA  TYR A 340      14.621  18.793  -3.655  1.00 37.08           C
ATOM     73  C   TYR A 340      14.973  17.372  -3.248  1.00 37.22           C
ATOM     74  O   TYR A 340      15.670  17.151  -2.249  1.00 37.45           O
ATOM     75  CB  TYR A 340      15.832  19.517  -4.252  1.00 37.17           C
ATOM     76  CG  TYR A 340      16.494  18.776  -5.381  1.00 37.65           C
ATOM     77  CD1 TYR A 340      15.843  18.603  -6.600  1.00 37.69           C
ATOM     78  CD2 TYR A 340      17.768  18.212  -5.218  1.00 37.24           C
ATOM     79  CE1 TYR A 340      16.440  17.880  -7.628  1.00 38.76           C
ATOM     80  CE2 TYR A 340      18.388  17.490  -6.243  1.00 38.04           C
ATOM     81  CZ  TYR A 340      17.716  17.325  -7.444  1.00 38.92           C
ATOM     82  OH  TYR A 340      18.303  16.599  -8.451  1.00 39.06           O
ATOM     83  N   MET A 341      14.463  16.402  -3.997  1.00 36.69           N
ATOM     84  CA  MET A 341      14.748  14.990  -3.724  1.00 36.88           C
ATOM     85  C   MET A 341      15.661  14.487  -4.850  1.00 36.68           C
ATOM     86  O   MET A 341      15.212  14.251  -5.973  1.00 36.37           O
ATOM     87  CB  MET A 341      13.447  14.169  -3.646  1.00 36.07           C
ATOM     88  CG  MET A 341      12.475  14.661  -2.583  1.00 35.08           C
ATOM     89  SD  MET A 341      13.109  14.540  -0.889  1.00 34.30           S
ATOM     90  CE  MET A 341      13.223  12.784  -0.662  1.00 32.63           C
ATOM     91  N   SER A 342      16.932  14.294  -4.511  1.00 36.84           N
ATOM     92  CA  SER A 342      17.982  13.903  -5.450  1.00 36.93           C
ATOM     93  C   SER A 342      17.908  12.628  -6.272  1.00 36.89           C
ATOM     94  O   SER A 342      18.646  12.499  -7.245  1.00 37.66           O
ATOM     95  CB  SER A 342      19.327  13.948  -4.733  1.00 37.40           C
ATOM     96  OG  SER A 342      19.320  13.092  -3.595  1.00 37.50           O
ATOM     97  N   LYS A 343      17.081  11.664  -5.892  1.00 37.30           N
ATOM     98  CA  LYS A 343      17.022  10.431  -6.683  1.00 37.84           C
ATOM     99  C   LYS A 343      15.725  10.275  -7.496  1.00 36.23           C
ATOM    100  O   LYS A 343      15.537   9.270  -8.191  1.00 35.64           O
ATOM    101  CB  LYS A 343      17.246   9.199  -5.790  1.00 40.56           C
ATOM    102  CG  LYS A 343      18.430   9.298  -4.819  1.00 44.27           C
ATOM    103  CD  LYS A 343      19.773   9.139  -5.488  1.00 48.16           C
ATOM    104  CE  LYS A 343      20.896   9.053  -4.439  1.00 50.39           C
ATOM    105  NZ  LYS A 343      22.250   8.692  -4.995  1.00 51.54           N
ATOM    106  N   GLY A 344      14.854  11.274  -7.426  1.00 34.50           N
ATOM    107  CA  GLY A 344      13.600  11.221  -8.152  1.00 33.43           C
ATOM    108  C   GLY A 344      12.592  10.211  -7.638  1.00 33.11           C
ATOM    109  O   GLY A 344      12.650   9.778  -6.497  1.00 32.40           O
ATOM    110  N   SER A 345      11.698   9.794  -8.527  1.00 32.68           N
ATOM    111  CA  SER A 345      10.631   8.839  -8.230  1.00 31.39           C
ATOM    112  C   SER A 345      11.029   7.428  -7.763  1.00 29.62           C
ATOM    113  O   SER A 345      11.904   6.786  -8.329  1.00 29.28           O
ATOM    114  CB  SER A 345       9.721   8.759  -9.456  1.00 32.43           C
ATOM    115  OG  SER A 345       8.838   7.658  -9.413  1.00 36.42           O
TER     116      SER A 345
ATOM    117  N   ASP A 348      10.651   4.950 -10.789  1.00 26.76           N
ATOM    118  CA  ASP A 348      11.758   4.991 -11.737  1.00 27.98           C
ATOM    119  C   ASP A 348      12.988   4.329 -11.129  1.00 28.91           C
ATOM    120  O   ASP A 348      13.734   3.627 -11.815  1.00 28.08           O
ATOM    121  CB  ASP A 348      12.064   6.439 -12.106  1.00 27.97           C
ATOM    122  CG  ASP A 348      10.921   7.101 -12.850  1.00 29.02           C
ATOM    123  OD1 ASP A 348      10.056   6.378 -13.388  1.00 30.03           O
ATOM    124  OD2 ASP A 348      10.878   8.346 -12.900  1.00 29.85           O
TER     125      ASP A 348
ATOM    126  N   LEU A 393       9.082   9.945  -3.471  1.00 30.02           N
ATOM    127  CA  LEU A 393      10.353  10.482  -3.951  1.00 29.90           C
ATOM    128  C   LEU A 393      11.518   9.920  -3.103  1.00 31.06           C
ATOM    129  O   LEU A 393      11.392   9.740  -1.889  1.00 31.18           O
ATOM    130  CB  LEU A 393      10.325  12.017  -3.933  1.00 28.40           C
ATOM    131  CG  LEU A 393       9.494  12.681  -5.025  1.00 27.32           C
ATOM    132  CD1 LEU A 393       9.434  14.142  -4.770  1.00 26.68           C
ATOM    133  CD2 LEU A 393      10.069  12.408  -6.415  1.00 27.16           C
TER     134      LEU A 393
HETATM  168  O   HOH A 622       4.982  16.421  -4.456  1.00 39.39           O
HETATM  169  O   HOH A 647       7.657  10.684  -7.264  1.00 33.75           O
HETATM  170  O   HOH A 651       4.161  13.200  -9.726  1.00 40.16           O
HETATM  171  O   HOH A 653      14.741   7.453 -10.090  1.00 35.97           O
HETATM  172  O   HOH A 669       5.094  10.995 -10.828  1.00 50.76           O
HETATM  173  O   HOH A 706       5.764  14.391 -13.972  1.00 59.64           O
HETATM  174  O   HOH A 725       5.488  15.165 -10.681  1.00 49.80           O
HETATM  175  O   HOH A 732       6.228  12.838  -7.476  1.00 31.93           O
HETATM  176  O   HOH A 735      12.039  10.369 -11.343  1.00 40.19           O
HETATM  177  O   HOH A 737       7.015  15.500  -7.728  1.00 46.06           O
HETATM  178  O   HOH A 738       9.390  12.469 -16.699  1.00 56.52           O
HETATM  179  O   HOH A 753      20.945   6.069 -12.299  1.00 47.03           O
HETATM  180  O   HOH A 761       6.959  11.370 -16.998  1.00 66.48           O
HETATM  181  O   HOH A 790       4.647  16.534  -6.997  1.00 50.56           O
HETATM  182  O   HOH A 799      21.926  10.954  -7.159  1.00 45.80           O
HETATM  183  O   HOH A 826      18.064   7.576  -8.821  1.00 55.86           O
HETATM  184  O   HOH A 837      16.760   4.861 -12.583  1.00 60.02           O
HETATM  185  O   HOH A 839      20.257  14.185  -8.755  1.00 50.95           O
CONECT  135  136
CONECT  136  135  137
CONECT  140  139  141  165
CONECT  138  137  139  143
CONECT  143  138  142  144
CONECT  142  141  143  146
CONECT  145  137  144
CONECT  156  153  157
CONECT  147  146  148  152
CONECT  148  147  149
CONECT  149  148  150
CONECT  150  149  151  153
CONECT  151  150  152
CONECT  152  147  151
CONECT  162  161  163  167
CONECT  163  162  164
CONECT  164  163  165
CONECT  165  140  164  166
CONECT  166  165  167
CONECT  167  162  166
CONECT  141  140  142
CONECT  139  138  140
CONECT  146  142  147
CONECT  144  143  145
CONECT  137  136  138  145
CONECT  161  162
CONECT  154  153
CONECT  155  153
CONECT  158  157
CONECT  159  157
CONECT  160  157
CONECT  153  150  154  155  156
CONECT  157  156  158  159  160
END
