# Supplementary material for: Scaffold repositioning of spiro-acridine derivatives as fungi chitinase inhibitor by target fishing and in vitro studies
Source: Sci Rep. 2023 May 5;13:7320. doi: 10.1038/s41598-023-33279-9 (PMC10163251; doi:10.1038/s41598-023-33279-9)
Supplement: Supplementary file 2 — Supplementary Information 2. [file 41598_2023_33279_MOESM2_ESM.zip › PDBQT_TARGETS_ALL/2c02_ADP.pdb]

HEADER    HYDROLASE                               24-AUG-05   2C02              
TITLE     CRYSTAL STRUCTURES OF EOSINOPHIL-DERIVED NEUROTOXIN IN                
TITLE    2 COMPLEX WITH THE INHIBITORS 5'-ATP, AP3A, AP4A AND AP5A              
COMPND    MOL_ID: 1;                                                            
COMPND   2 MOLECULE: NONSECRETORY RIBONUCLEASE;                                 
COMPND   3 CHAIN: A;                                                            
COMPND   4 SYNONYM: EOSINOPHIL-DERIVED NEUROTOXIN, RIBONUCLEASE US,             
COMPND   5  RNASE UPI-2, RIBONUCLEASE 2, RNASE 2;                               
COMPND   6 EC: 3.1.27.5;                                                        
COMPND   7 ENGINEERED: YES                                                      
SOURCE    MOL_ID: 1;                                                            
SOURCE   2 ORGANISM_SCIENTIFIC: HOMO SAPIENS;                                   
SOURCE   3 ORGANISM_COMMON: HUMAN;                                              
SOURCE   4 ORGANISM_TAXID: 9606;                                                
SOURCE   5 CELL: EOSINOPHIL;                                                    
SOURCE   6 EXPRESSION_SYSTEM: ESCHERICHIA COLI;                                 
SOURCE   7 EXPRESSION_SYSTEM_TAXID: 562                                         
KEYWDS    ENDONUCLEASE, EOSINOPHIL, HYDROLASE, NUCLEASE,                        
KEYWDS   2 RIBONUCLEASE, RNASE US, RNASE-2, INHIBITOR, 5'-ATP, AP3A,            
KEYWDS   3 AP4A, AP5A, CHEMOTAXIS, GLYCOPROTEIN, POLYMORPHISM,                  
KEYWDS   4 SENSORY TRANSDUCTION                                                 
EXPDTA    X-RAY DIFFRACTION                                                     
AUTHOR    M.D.BAKER,D.E.HOLLOWAY,G.J.SWAMINATHAN,K.R.ACHARYA                    
REVDAT   3   24-FEB-09 2C02    1       VERSN                                    
REVDAT   2   12-JUN-07 2C02    1       REMARK                                   
REVDAT   1   18-JAN-06 2C02    0                                                
JRNL        AUTH   M.D.BAKER,D.E.HOLLOWAY,G.J.SWAMINATHAN,K.R.ACHARYA           
JRNL        TITL   CRYSTAL STRUCTURES OF EOSINOPHIL-DERIVED                     
JRNL        TITL 2 NEUROTOXIN (EDN) IN COMPLEX WITH THE INHIBITORS              
JRNL        TITL 3 5'- ATP, AP(3)A, AP(4)A, AND AP(5)A.                         
JRNL        REF    BIOCHEMISTRY                  V.  45   416 2006              
JRNL        REFN                   ISSN 0006-2960                               
JRNL        PMID   16401072                                                     
JRNL        DOI    10.1021/BI0518592                                            
REMARK   2                                                                      
REMARK   2 RESOLUTION.    2.0  ANGSTROMS.                                       
REMARK   3                                                                      
REMARK   3 REFINEMENT.                                                          
REMARK   3   PROGRAM     : CNS 1.1                                              
REMARK   3   AUTHORS     : BRUNGER,ADAMS,CLORE,DELANO,GROS,GROSSE-              
REMARK   3               : KUNSTLEVE,JIANG,KUSZEWSKI,NILGES, PANNU,             
REMARK   3               : READ,RICE,SIMONSON,WARREN                            
REMARK   3                                                                      
REMARK   3  REFINEMENT TARGET : NULL                                            
REMARK   3                                                                      
REMARK   3  DATA USED IN REFINEMENT.                                            
REMARK   3   RESOLUTION RANGE HIGH (ANGSTROMS) : 2.00                           
REMARK   3   RESOLUTION RANGE LOW  (ANGSTROMS) : 20                             
REMARK   3   DATA CUTOFF            (SIGMA(F)) : 2                              
REMARK   3   DATA CUTOFF HIGH         (ABS(F)) : NULL                           
REMARK   3   DATA CUTOFF LOW          (ABS(F)) : NULL                           
REMARK   3   COMPLETENESS (WORKING+TEST)   (%) : 99.2                           
REMARK   3   NUMBER OF REFLECTIONS             : 32823                          
REMARK   3                                                                      
REMARK   3  FIT TO DATA USED IN REFINEMENT.                                     
REMARK   3   CROSS-VALIDATION METHOD          : THROUGHOUT                      
REMARK   3   FREE R VALUE TEST SET SELECTION  : RANDOM                          
REMARK   3   R VALUE            (WORKING SET) : 0.19                            
REMARK   3   FREE R VALUE                     : 0.228                           
REMARK   3   FREE R VALUE TEST SET SIZE   (%) : 5.0                             
REMARK   3   FREE R VALUE TEST SET COUNT      : NULL                            
REMARK   3   ESTIMATED ERROR OF FREE R VALUE  : NULL                            
REMARK   3                                                                      
REMARK   3  FIT IN THE HIGHEST RESOLUTION BIN.                                  
REMARK   3   TOTAL NUMBER OF BINS USED           : 10                           
REMARK   3   BIN RESOLUTION RANGE HIGH       (A) : NULL                         
REMARK   3   BIN RESOLUTION RANGE LOW        (A) : NULL                         
REMARK   3   BIN COMPLETENESS (WORKING+TEST) (%) : NULL                         
REMARK   3   REFLECTIONS IN BIN    (WORKING SET) : NULL                         
REMARK   3   BIN R VALUE           (WORKING SET) : NULL                         
REMARK   3   BIN FREE R VALUE                    : NULL                         
REMARK   3   BIN FREE R VALUE TEST SET SIZE  (%) : NULL                         
REMARK   3   BIN FREE R VALUE TEST SET COUNT     : NULL                         
REMARK   3   ESTIMATED ERROR OF BIN FREE R VALUE : NULL                         
REMARK   3                                                                      
REMARK   3  NUMBER OF NON-HYDROGEN ATOMS USED IN REFINEMENT.                    
REMARK   3   PROTEIN ATOMS            : 1089                                    
REMARK   3   NUCLEIC ACID ATOMS       : 0                                       
REMARK   3   HETEROGEN ATOMS          : 31                                      
REMARK   3   SOLVENT ATOMS            : 100                                     
REMARK   3                                                                      
REMARK   3  B VALUES.                                                           
REMARK   3   FROM WILSON PLOT           (A**2) : NULL                           
REMARK   3   MEAN B VALUE      (OVERALL, A**2) : NULL                           
REMARK   3   OVERALL ANISOTROPIC B VALUE.                                       
REMARK   3    B11 (A**2) : NULL                                                 
REMARK   3    B22 (A**2) : NULL                                                 
REMARK   3    B33 (A**2) : NULL                                                 
REMARK   3    B12 (A**2) : NULL                                                 
REMARK   3    B13 (A**2) : NULL                                                 
REMARK   3    B23 (A**2) : NULL                                                 
REMARK   3                                                                      
REMARK   3  ESTIMATED COORDINATE ERROR.                                         
REMARK   3   ESD FROM LUZZATI PLOT        (A) : NULL                            
REMARK   3   ESD FROM SIGMAA              (A) : NULL                            
REMARK   3   LOW RESOLUTION CUTOFF        (A) : NULL                            
REMARK   3                                                                      
REMARK   3  CROSS-VALIDATED ESTIMATED COORDINATE ERROR.                         
REMARK   3   ESD FROM C-V LUZZATI PLOT    (A) : NULL                            
REMARK   3   ESD FROM C-V SIGMAA          (A) : NULL                            
REMARK   3                                                                      
REMARK   3  RMS DEVIATIONS FROM IDEAL VALUES.                                   
REMARK   3   BOND LENGTHS                 (A) : 0.006                           
REMARK   3   BOND ANGLES            (DEGREES) : 1.37                            
REMARK   3   DIHEDRAL ANGLES        (DEGREES) : NULL                            
REMARK   3   IMPROPER ANGLES        (DEGREES) : NULL                            
REMARK   3                                                                      
REMARK   3  ISOTROPIC THERMAL MODEL : NULL                                      
REMARK   3                                                                      
REMARK   3  ISOTROPIC THERMAL FACTOR RESTRAINTS.    RMS    SIGMA                
REMARK   3   MAIN-CHAIN BOND              (A**2) : NULL  ; NULL                 
REMARK   3   MAIN-CHAIN ANGLE             (A**2) : NULL  ; NULL                 
REMARK   3   SIDE-CHAIN BOND              (A**2) : NULL  ; NULL                 
REMARK   3   SIDE-CHAIN ANGLE             (A**2) : NULL  ; NULL                 
REMARK   3                                                                      
REMARK   3  BULK SOLVENT MODELING.                                              
REMARK   3   METHOD USED : NULL                                                 
REMARK   3   KSOL        : NULL                                                 
REMARK   3   BSOL        : NULL                                                 
REMARK   3                                                                      
REMARK   3  NCS MODEL : NULL                                                    
REMARK   3                                                                      
REMARK   3  NCS RESTRAINTS.                         RMS   SIGMA/WEIGHT          
REMARK   3   GROUP  1  POSITIONAL            (A) : NULL  ; NULL                 
REMARK   3   GROUP  1  B-FACTOR           (A**2) : NULL  ; NULL                 
REMARK   3                                                                      
REMARK   3  PARAMETER FILE  1  : NULL                                           
REMARK   3  TOPOLOGY FILE  1   : NULL                                           
REMARK   3                                                                      
REMARK   3  OTHER REFINEMENT REMARKS: GAMMA PHOSPHATE AND B ADENOSINE NOT       
REMARK   3  MODELLED DUE TO POOR DENSITY.                                       
REMARK   4                                                                      
REMARK   4 2C02 COMPLIES WITH FORMAT V. 3.15, 01-DEC-08                         
REMARK 100                                                                      
REMARK 100 THIS ENTRY HAS BEEN PROCESSED BY PDBE ON 25-AUG-05.                  
REMARK 100 THE PDBE ID CODE IS EBI-25436.                                       
REMARK 200                                                                      
REMARK 200 EXPERIMENTAL DETAILS                                                 
REMARK 200  EXPERIMENT TYPE                : X-RAY DIFFRACTION                  
REMARK 200  DATE OF DATA COLLECTION        : NULL                               
REMARK 200  TEMPERATURE           (KELVIN) : 203.0                              
REMARK 200  PH                             : 6.50                               
REMARK 200  NUMBER OF CRYSTALS USED        : 1                                  
REMARK 200                                                                      
REMARK 200  SYNCHROTRON              (Y/N) : N                                  
REMARK 200  RADIATION SOURCE               : ROTATING ANODE                     
REMARK 200  BEAMLINE                       : NULL                               
REMARK 200  X-RAY GENERATOR MODEL          : NULL                               
REMARK 200  MONOCHROMATIC OR LAUE    (M/L) : M                                  
REMARK 200  WAVELENGTH OR RANGE        (A) : 1.54                               
REMARK 200  MONOCHROMATOR                  : NULL                               
REMARK 200  OPTICS                         : NULL                               
REMARK 200                                                                      
REMARK 200  DETECTOR TYPE                  : NULL                               
REMARK 200  DETECTOR MANUFACTURER          : NULL                               
REMARK 200  INTENSITY-INTEGRATION SOFTWARE : DENZO                              
REMARK 200  DATA SCALING SOFTWARE          : SCALEPACK                          
REMARK 200                                                                      
REMARK 200  NUMBER OF UNIQUE REFLECTIONS   : 8785                               
REMARK 200  RESOLUTION RANGE HIGH      (A) : 2.000                              
REMARK 200  RESOLUTION RANGE LOW       (A) : 20.000                             
REMARK 200  REJECTION CRITERIA  (SIGMA(I)) : 2.000                              
REMARK 200                                                                      
REMARK 200 OVERALL.                                                             
REMARK 200  COMPLETENESS FOR RANGE     (%) : 99.2                               
REMARK 200  DATA REDUNDANCY                : 3.370                              
REMARK 200  R MERGE                    (I) : 0.05000                            
REMARK 200  R SYM                      (I) : NULL                               
REMARK 200  <I/SIGMA(I)> FOR THE DATA SET  : 12.2000                            
REMARK 200                                                                      
REMARK 200 IN THE HIGHEST RESOLUTION SHELL.                                     
REMARK 200  HIGHEST RESOLUTION SHELL, RANGE HIGH (A) : 2.00                     
REMARK 200  HIGHEST RESOLUTION SHELL, RANGE LOW  (A) : 2.07                     
REMARK 200  COMPLETENESS FOR SHELL     (%) : 99.1                               
REMARK 200  DATA REDUNDANCY IN SHELL       : NULL                               
REMARK 200  R MERGE FOR SHELL          (I) : 0.32000                            
REMARK 200  R SYM FOR SHELL            (I) : NULL                               
REMARK 200  <I/SIGMA(I)> FOR SHELL         : 3.100                              
REMARK 200                                                                      
REMARK 200 DIFFRACTION PROTOCOL: SINGLE WAVELENGTH                              
REMARK 200 METHOD USED TO DETERMINE THE STRUCTURE: MOLECULAR REPLACEMENT        
REMARK 200 SOFTWARE USED: AMORE                                                 
REMARK 200 STARTING MODEL: PDB ENTRY 1GQV                                       
REMARK 200                                                                      
REMARK 200 REMARK: NULL                                                         
REMARK 280                                                                      
REMARK 280 CRYSTAL                                                              
REMARK 280 SOLVENT CONTENT, VS   (%): 31.68                                     
REMARK 280 MATTHEWS COEFFICIENT, VM (ANGSTROMS**3/DA): 1.81                     
REMARK 280                                                                      
REMARK 280 CRYSTALLIZATION CONDITIONS: NULL                                     
REMARK 290                                                                      
REMARK 290 CRYSTALLOGRAPHIC SYMMETRY                                            
REMARK 290 SYMMETRY OPERATORS FOR SPACE GROUP: P 21 21 21                       
REMARK 290                                                                      
REMARK 290      SYMOP   SYMMETRY                                                
REMARK 290     NNNMMM   OPERATOR                                                
REMARK 290       1555   X,Y,Z                                                   
REMARK 290       2555   -X+1/2,-Y,Z+1/2                                         
REMARK 290       3555   -X,Y+1/2,-Z+1/2                                         
REMARK 290       4555   X+1/2,-Y+1/2,-Z                                         
REMARK 290                                                                      
REMARK 290     WHERE NNN -> OPERATOR NUMBER                                     
REMARK 290           MMM -> TRANSLATION VECTOR                                  
REMARK 290                                                                      
REMARK 290 CRYSTALLOGRAPHIC SYMMETRY TRANSFORMATIONS                            
REMARK 290 THE FOLLOWING TRANSFORMATIONS OPERATE ON THE ATOM/HETATM             
REMARK 290 RECORDS IN THIS ENTRY TO PRODUCE CRYSTALLOGRAPHICALLY                
REMARK 290 RELATED MOLECULES.                                                   
REMARK 290   SMTRY1   1  1.000000  0.000000  0.000000        0.00000            
REMARK 290   SMTRY2   1  0.000000  1.000000  0.000000        0.00000            
REMARK 290   SMTRY3   1  0.000000  0.000000  1.000000        0.00000            
REMARK 290   SMTRY1   2 -1.000000  0.000000  0.000000       26.35000            
REMARK 290   SMTRY2   2  0.000000 -1.000000  0.000000        0.00000            
REMARK 290   SMTRY3   2  0.000000  0.000000  1.000000       20.86500            
REMARK 290   SMTRY1   3 -1.000000  0.000000  0.000000        0.00000            
REMARK 290   SMTRY2   3  0.000000  1.000000  0.000000       28.18500            
REMARK 290   SMTRY3   3  0.000000  0.000000 -1.000000       20.86500            
REMARK 290   SMTRY1   4  1.000000  0.000000  0.000000       26.35000            
REMARK 290   SMTRY2   4  0.000000 -1.000000  0.000000       28.18500            
REMARK 290   SMTRY3   4  0.000000  0.000000 -1.000000        0.00000            
REMARK 290                                                                      
REMARK 290 REMARK: NULL                                                         
REMARK 300                                                                      
REMARK 300 BIOMOLECULE: 1                                                       
REMARK 300 SEE REMARK 350 FOR THE AUTHOR PROVIDED AND/OR PROGRAM                
REMARK 300 GENERATED ASSEMBLY INFORMATION FOR THE STRUCTURE IN                  
REMARK 300 THIS ENTRY.  THE REMARK MAY ALSO PROVIDE INFORMATION ON              
REMARK 300 BURIED SURFACE AREA.                                                 
REMARK 350                                                                      
REMARK 350 GENERATING THE BIOMOLECULE                                           
REMARK 350 COORDINATES FOR A COMPLETE MULTIMER REPRESENTING THE KNOWN           
REMARK 350 BIOLOGICALLY SIGNIFICANT OLIGOMERIZATION STATE OF THE                
REMARK 350 MOLECULE CAN BE GENERATED BY APPLYING BIOMT TRANSFORMATIONS          
REMARK 350 GIVEN BELOW.  BOTH NON-CRYSTALLOGRAPHIC AND                          
REMARK 350 CRYSTALLOGRAPHIC OPERATIONS ARE GIVEN.                               
REMARK 350                                                                      
REMARK 350 BIOMOLECULE:  1                                                      
REMARK 350 AUTHOR DETERMINED BIOLOGICAL UNIT: MONOMERIC                         
REMARK 350 SOFTWARE DETERMINED QUATERNARY STRUCTURE: MONOMERIC                  
REMARK 350 SOFTWARE USED: PQS                                                   
REMARK 350 APPLY THE FOLLOWING TO CHAINS: A                                     
REMARK 350   BIOMT1   1  1.000000  0.000000  0.000000        0.00000            
REMARK 350   BIOMT2   1  0.000000  1.000000  0.000000        0.00000            
REMARK 350   BIOMT3   1  0.000000  0.000000  1.000000        0.00000            
REMARK 500                                                                      
REMARK 500 GEOMETRY AND STEREOCHEMISTRY                                         
REMARK 500 SUBTOPIC: COVALENT BOND ANGLES                                       
REMARK 500                                                                      
REMARK 500 THE STEREOCHEMICAL PARAMETERS OF THE FOLLOWING RESIDUES              
REMARK 500 HAVE VALUES WHICH DEVIATE FROM EXPECTED VALUES BY MORE               
REMARK 500 THAN 6*RMSD (M=MODEL NUMBER; RES=RESIDUE NAME; C=CHAIN               
REMARK 500 IDENTIFIER; SSEQ=SEQUENCE NUMBER; I=INSERTION CODE).                 
REMARK 500                                                                      
REMARK 500 STANDARD TABLE:                                                      
REMARK 500 FORMAT: (10X,I3,1X,A3,1X,A1,I4,A1,3(1X,A4,2X),12X,F5.1)              
REMARK 500                                                                      
REMARK 500 EXPECTED VALUES PROTEIN: ENGH AND HUBER, 1999                        
REMARK 500 EXPECTED VALUES NUCLEIC ACID: CLOWNEY ET AL 1996                     
REMARK 500                                                                      
REMARK 500  M RES CSSEQI ATM1   ATM2   ATM3                                     
REMARK 500    PRO A  88   C   -  N   -  CA  ANGL. DEV. =   9.4 DEGREES          
REMARK 500                                                                      
REMARK 500 GEOMETRY AND STEREOCHEMISTRY                                         
REMARK 500 SUBTOPIC: TORSION ANGLES                                             
REMARK 500                                                                      
REMARK 500 TORSION ANGLES OUTSIDE THE EXPECTED RAMACHANDRAN REGIONS:            
REMARK 500 (M=MODEL NUMBER; RES=RESIDUE NAME; C=CHAIN IDENTIFIER;               
REMARK 500 SSEQ=SEQUENCE NUMBER; I=INSERTION CODE).                             
REMARK 500 STANDARD TABLE:                                                      
REMARK 500 FORMAT:(10X,I3,1X,A3,1X,A1,I4,A1,4X,F7.2,3X,F7.2)                    
REMARK 500                                                                      
REMARK 500 EXPECTED VALUES: GJ KLEYWEGT AND TA JONES (1996). PHI/PSI-           
REMARK 500 CHOLOGY: RAMACHANDRAN REVISITED. STRUCTURE 4, 1395 - 1400            
REMARK 500                                                                      
REMARK 500  M RES CSSEQI        PSI       PHI                                   
REMARK 500    LYS A  66        5.29    -65.18                                   
REMARK 500    SER A  89       86.27     37.56                                   
REMARK 500    ASN A  92       80.96     63.07                                   
REMARK 500                                                                      
REMARK 500 REMARK: NULL                                                         
REMARK 525                                                                      
REMARK 525 SOLVENT                                                              
REMARK 525                                                                      
REMARK 525 THE SOLVENT MOLECULES HAVE CHAIN IDENTIFIERS THAT                    
REMARK 525 INDICATE THE POLYMER CHAIN WITH WHICH THEY ARE MOST                  
REMARK 525 CLOSELY ASSOCIATED. THE REMARK LISTS ALL THE SOLVENT                 
REMARK 525 MOLECULES WHICH ARE MORE THAN 5A AWAY FROM THE                       
REMARK 525 NEAREST POLYMER CHAIN (M = MODEL NUMBER;                             
REMARK 525 RES=RESIDUE NAME; C=CHAIN IDENTIFIER; SSEQ=SEQUENCE                  
REMARK 525 NUMBER; I=INSERTION CODE):                                           
REMARK 700                                                                      
REMARK 700 SHEET                                                                
REMARK 700 THE SHEET STRUCTURE OF THIS MOLECULE IS BIFURCATED. IN               
REMARK 700 ORDER TO REPRESENT THIS FEATURE IN THE SHEET RECORDS BELOW,          
REMARK 700 TWO SHEETS ARE DEFINED.                                              
REMARK 800                                                                      
REMARK 800 SITE                                                                 
REMARK 800 SITE_IDENTIFIER: AC1                                                 
REMARK 800 EVIDENCE_CODE: SOFTWARE                                              
REMARK 800 SITE_DESCRIPTION: BINDING SITE FOR RESIDUE ADP A1135                 
REMARK 800                                                                      
REMARK 800 SITE_IDENTIFIER: AC2                                                 
REMARK 800 EVIDENCE_CODE: SOFTWARE                                              
REMARK 800 SITE_DESCRIPTION: BINDING SITE FOR RESIDUE ACY A1136                 
REMARK 900                                                                      
REMARK 900 RELATED ENTRIES                                                      
REMARK 900 RELATED ID: 1GQV   RELATED DB: PDB                                   
REMARK 900  ATOMIC RESOLUTION (0.98A) STRUCTURE OF                              
REMARK 900  EOSINOPHIL-DERIVED NEUROTOXIN                                       
REMARK 900 RELATED ID: 1HI2   RELATED DB: PDB                                   
REMARK 900  EOSINOPHIL-DERIVED NEUROTOXIN (EDN) - SULPHATE                      
REMARK 900  COMPLEX                                                             
REMARK 900 RELATED ID: 1HI3   RELATED DB: PDB                                   
REMARK 900  EOSINOPHIL-DERIVED NEUROTOXIN (EDN) - ADENOSINE                     
REMARK 900  -2'-5'-DIPHOSPHATE COMPLEX                                          
REMARK 900 RELATED ID: 1HI4   RELATED DB: PDB                                   
REMARK 900  EOSINOPHIL-DERIVED NEUROTOXIN (EDN) - ADENOSINE                     
REMARK 900  -3'-5'-DIPHOSPHATE COMPLEX                                          
REMARK 900 RELATED ID: 1HI5   RELATED DB: PDB                                   
REMARK 900  EOSINOPHIL-DERIVED NEUROTOXIN (EDN) - ADENOSINE                     
REMARK 900  -5'-DIPHOSPHATE COMPLEX                                             
REMARK 900 RELATED ID: 1K2A   RELATED DB: PDB                                   
REMARK 900  MODIFIED FORM OF EOSINOPHIL-DERIVED NEUROTOXIN                      
REMARK 900 RELATED ID: 2BEX   RELATED DB: PDB                                   
REMARK 900  CRYSTAL STRUCTURE OF PLACENTAL RIBONUCLEASE                         
REMARK 900  INHIBITOR IN COMPLEX WITH HUMAN EOSINOPHIL                          
REMARK 900  DERIVED NEUROTOXIN AT 2A RESOLUTION.                                
REMARK 900 RELATED ID: 2BZZ   RELATED DB: PDB                                   
REMARK 900  CRYSTAL STRUCTURES OF EOSINOPHIL-DERIVED                            
REMARK 900  NEUROTOXIN IN COMPLEX WITH THE INHIBITORS                           
REMARK 900  5'-ATP, AP3A, AP4A AND AP5A                                         
REMARK 900 RELATED ID: 2C01   RELATED DB: PDB                                   
REMARK 900  CRYSTAL STRUCTURES OF EOSINOPHIL-DERIVED                            
REMARK 900  NEUROTOXIN IN COMPLEX WITH THE INHIBITORS                           
REMARK 900  5'-ATP, AP3A, AP4A AND AP5A                                         
REMARK 900 RELATED ID: 2C05   RELATED DB: PDB                                   
REMARK 900  CRYSTAL STRUCTURES OF EOSINOPHIL-DERIVED                            
REMARK 900  NEUROTOXIN IN COMPLEX WITH THE INHIBITORS                           
REMARK 900  5'-ATP, AP3A, AP4A AND AP5A                                         
DBREF  2C02 A    0     0  PDB    2C02     2C02             0      0             
DBREF  2C02 A    1   134  UNP    P10153   RNAS2_HUMAN     28    161             
SEQRES   1 A  135  MET LYS PRO PRO GLN PHE THR TRP ALA GLN TRP PHE GLU          
SEQRES   2 A  135  THR GLN HIS ILE ASN MET THR SER GLN GLN CYS THR ASN          
SEQRES   3 A  135  ALA MET GLN VAL ILE ASN ASN TYR GLN ARG ARG CYS LYS          
SEQRES   4 A  135  ASN GLN ASN THR PHE LEU LEU THR THR PHE ALA ASN VAL          
SEQRES   5 A  135  VAL ASN VAL CYS GLY ASN PRO ASN MET THR CYS PRO SER          
SEQRES   6 A  135  ASN LYS THR ARG LYS ASN CYS HIS HIS SER GLY SER GLN          
SEQRES   7 A  135  VAL PRO LEU ILE HIS CYS ASN LEU THR THR PRO SER PRO          
SEQRES   8 A  135  GLN ASN ILE SER ASN CYS ARG TYR ALA GLN THR PRO ALA          
SEQRES   9 A  135  ASN MET PHE TYR ILE VAL ALA CYS ASP ASN ARG ASP GLN          
SEQRES  10 A  135  ARG ARG ASP PRO PRO GLN TYR PRO VAL VAL PRO VAL HIS          
SEQRES  11 A  135  LEU ASP ARG ILE ILE                                          
HET    ADP  A1135      27                                                       
HET    ACY  A1136       4                                                       
HETNAM     ADP ADENOSINE-5'-DIPHOSPHATE                                         
HETNAM     ACY ACETIC ACID                                                      
FORMUL   2  ADP    C10 H15 N5 O10 P2                                            
FORMUL   3  ACY    C2 H4 O2                                                     
FORMUL   4  HOH   *100(H2 O1)                                                   
HELIX    1   1 TRP A    7  TRP A    7  1                                   1
HELIX    2   2 TRP A   10  TRP A   10  1                                   1
HELIX    3   3 GLN A   14  HIS A   15  1                                   2
SHEET    1   1 1 GLN A  40  ASN A  41  0
SHEET    2   2 1 CYS A  71  CYS A  71  0
SHEET    3   3 1 ALA A 110  ALA A 110  0
SHEET    4   4 1 ASP A 112  ASP A 112  0
SHEET    5   5 1 VAL A 128  ASP A 131  0
SSBOND   1 CYS A   23    CYS A   83                          1555   1555  2.03  
SSBOND   2 CYS A   37    CYS A   96                          1555   1555  2.02  
SSBOND   3 CYS A   55    CYS A  111                          1555   1555  2.02  
SSBOND   4 CYS A   62    CYS A   71                          1555   1555  2.03  
SITE     1 AC1 10 GLN A  14  HIS A  15  LYS A  38  CYS A  62                    
SITE     2 AC1 10 ARG A  68  ASN A  70  ALA A 110  ASP A 112                    
SITE     3 AC1 10 VAL A 128  HIS A 129                                          
SITE     1 AC2  6 THR A  46  ASN A  50  SER A  74  VAL A  78                    
SITE     2 AC2  6 TYR A 107  HOH A2100                                          
CRYST1   52.700   56.370   41.730  90.00  90.00  90.00 P 21 21 21    4          
ORIGX1      1.000000  0.000000  0.000000        0.00000                         
ORIGX2      0.000000  1.000000  0.000000        0.00000                         
ORIGX3      0.000000  0.000000  1.000000        0.00000                         
SCALE1      0.018975  0.000000  0.000000        0.00000                         
SCALE2      0.000000  0.017740  0.000000        0.00000                         
SCALE3      0.000000  0.000000  0.023964        0.00000                         
ATOM      1  N   TRP A   7      10.787  13.395  20.218  1.00 17.19           N
ATOM      2  CA  TRP A   7      10.567  13.348  18.775  1.00 16.57           C
ATOM      3  C   TRP A   7       9.541  14.379  18.336  1.00 15.69           C
ATOM      4  O   TRP A   7       9.659  14.956  17.255  1.00 15.91           O
ATOM      5  CB  TRP A   7      10.122  11.955  18.336  1.00 18.73           C
ATOM      6  CG  TRP A   7      11.234  10.953  18.374  1.00 22.31           C
ATOM      7  CD1 TRP A   7      11.358   9.898  19.228  1.00 24.03           C
ATOM      8  CD2 TRP A   7      12.387  10.922  17.524  1.00 23.30           C
ATOM      9  NE1 TRP A   7      12.519   9.207  18.963  1.00 24.57           N
ATOM     10  CE2 TRP A   7      13.169   9.815  17.922  1.00 24.88           C
ATOM     11  CE3 TRP A   7      12.836  11.723  16.465  1.00 23.35           C
ATOM     12  CZ2 TRP A   7      14.376   9.486  17.297  1.00 24.14           C
ATOM     13  CZ3 TRP A   7      14.038  11.396  15.842  1.00 26.57           C
ATOM     14  CH2 TRP A   7      14.794  10.285  16.262  1.00 24.66           C
TER      15      TRP A   7
ATOM     16  N   TRP A  10      11.075  17.811  18.210  1.00 15.09           N
ATOM     17  CA  TRP A  10      11.982  17.878  17.068  1.00 15.45           C
ATOM     18  C   TRP A  10      11.182  18.041  15.778  1.00 14.78           C
ATOM     19  O   TRP A  10      11.612  18.726  14.841  1.00 13.58           O
ATOM     20  CB  TRP A  10      12.835  16.606  16.991  1.00 14.94           C
ATOM     21  CG  TRP A  10      13.894  16.657  15.916  1.00 16.44           C
ATOM     22  CD1 TRP A  10      14.140  15.710  14.963  1.00 17.26           C
ATOM     23  CD2 TRP A  10      14.850  17.706  15.694  1.00 15.05           C
ATOM     24  NE1 TRP A  10      15.184  16.103  14.162  1.00 16.18           N
ATOM     25  CE2 TRP A  10      15.639  17.323  14.588  1.00 16.56           C
ATOM     26  CE3 TRP A  10      15.114  18.932  16.323  1.00 16.57           C
ATOM     27  CZ2 TRP A  10      16.680  18.124  14.091  1.00 17.61           C
ATOM     28  CZ3 TRP A  10      16.150  19.730  15.831  1.00 17.18           C
ATOM     29  CH2 TRP A  10      16.919  19.318  14.723  1.00 16.74           C
TER      30      TRP A  10
ATOM     31  N   GLN A  14      11.508  21.221  13.334  1.00 16.22           N
ATOM     32  CA  GLN A  14      11.850  21.052  11.933  1.00 16.50           C
ATOM     33  C   GLN A  14      10.763  21.318  10.913  1.00 15.24           C
ATOM     34  O   GLN A  14      11.063  21.757   9.805  1.00 15.17           O
ATOM     35  CB  GLN A  14      12.369  19.634  11.680  1.00 18.25           C
ATOM     36  CG  GLN A  14      13.764  19.362  12.180  1.00 17.60           C
ATOM     37  CD  GLN A  14      14.343  18.112  11.547  1.00 20.97           C
ATOM     38  OE1 GLN A  14      15.443  18.133  10.998  1.00 19.98           O
ATOM     39  NE2 GLN A  14      13.598  17.016  11.617  1.00 19.38           N
ATOM     40  N   HIS A  15       9.506  21.069  11.272  1.00 15.50           N
ATOM     41  CA  HIS A  15       8.432  21.214  10.296  1.00 14.10           C
ATOM     42  C   HIS A  15       7.263  22.131  10.609  1.00 13.85           C
ATOM     43  O   HIS A  15       6.358  22.271   9.792  1.00 15.79           O
ATOM     44  CB  HIS A  15       7.906  19.818   9.959  1.00 15.52           C
ATOM     45  CG  HIS A  15       8.987  18.854   9.586  1.00 14.19           C
ATOM     46  ND1 HIS A  15       9.762  19.011   8.458  1.00 15.06           N
ATOM     47  CD2 HIS A  15       9.454  17.748  10.212  1.00 17.54           C
ATOM     48  CE1 HIS A  15      10.659  18.044   8.404  1.00 17.90           C
ATOM     49  NE2 HIS A  15      10.495  17.263   9.457  1.00 16.64           N
TER      50      HIS A  15
ATOM     51  N   LYS A  38      21.255  20.429   6.450  1.00 24.15           N
ATOM     52  CA  LYS A  38      20.280  19.484   5.919  1.00 23.16           C
ATOM     53  C   LYS A  38      20.025  19.822   4.449  1.00 22.29           C
ATOM     54  O   LYS A  38      19.726  20.967   4.115  1.00 22.48           O
ATOM     55  CB  LYS A  38      18.989  19.589   6.734  1.00 21.68           C
ATOM     56  CG  LYS A  38      18.051  18.409   6.609  1.00 20.62           C
ATOM     57  CD  LYS A  38      16.848  18.583   7.537  1.00 19.94           C
ATOM     58  CE  LYS A  38      15.893  17.402   7.437  1.00 18.48           C
ATOM     59  NZ  LYS A  38      14.669  17.611   8.250  1.00 18.65           N
TER      60      LYS A  38
ATOM     61  N   GLN A  40      17.558  19.195   2.423  1.00 19.69           N
ATOM     62  CA  GLN A  40      16.232  19.729   2.164  1.00 19.19           C
ATOM     63  C   GLN A  40      15.322  19.488   3.355  1.00 18.45           C
ATOM     64  O   GLN A  40      15.521  18.557   4.137  1.00 17.01           O
ATOM     65  CB  GLN A  40      15.628  19.157   0.880  1.00 22.26           C
ATOM     66  CG  GLN A  40      15.387  17.673   0.829  1.00 23.47           C
ATOM     67  CD  GLN A  40      14.993  17.241  -0.579  1.00 29.04           C
ATOM     68  OE1 GLN A  40      14.045  17.780  -1.165  1.00 28.88           O
ATOM     69  NE2 GLN A  40      15.724  16.275  -1.131  1.00 28.95           N
ATOM     70  N   ASN A  41      14.326  20.349   3.497  1.00 17.56           N
ATOM     71  CA  ASN A  41      13.422  20.264   4.625  1.00 17.10           C
ATOM     72  C   ASN A  41      12.125  21.001   4.328  1.00 17.10           C
ATOM     73  O   ASN A  41      12.139  22.079   3.737  1.00 16.71           O
ATOM     74  CB  ASN A  41      14.094  20.890   5.840  1.00 16.19           C
ATOM     75  CG  ASN A  41      13.233  20.825   7.067  1.00 19.17           C
ATOM     76  OD1 ASN A  41      13.053  19.755   7.654  1.00 17.07           O
ATOM     77  ND2 ASN A  41      12.678  21.970   7.463  1.00 17.38           N
TER      78      ASN A  41
ATOM     79  N   CYS A  62       2.820   3.970   5.765  1.00 18.20           N
ATOM     80  CA  CYS A  62       3.696   5.095   5.461  1.00 19.40           C
ATOM     81  C   CYS A  62       4.353   4.923   4.096  1.00 21.86           C
ATOM     82  O   CYS A  62       5.052   3.939   3.858  1.00 22.43           O
ATOM     83  CB  CYS A  62       4.795   5.209   6.510  1.00 18.69           C
ATOM     84  SG  CYS A  62       4.261   5.569   8.207  1.00 16.44           S
TER      85      CYS A  62
ATOM     86  N   ARG A  68       5.583   0.297   8.333  1.00 20.82           N
ATOM     87  CA  ARG A  68       4.993   1.143   9.366  1.00 20.14           C
ATOM     88  C   ARG A  68       3.547   1.495   9.050  1.00 18.29           C
ATOM     89  O   ARG A  68       3.209   1.862   7.927  1.00 17.70           O
ATOM     90  CB  ARG A  68       5.816   2.416   9.555  1.00 21.71           C
ATOM     91  CG  ARG A  68       7.248   2.150  10.004  1.00 26.20           C
ATOM     92  CD  ARG A  68       7.315   1.081  11.087  1.00 28.14           C
ATOM     93  NE  ARG A  68       6.552   1.424  12.285  1.00 30.50           N
ATOM     94  CZ  ARG A  68       6.886   2.385  13.138  1.00 32.00           C
ATOM     95  NH1 ARG A  68       6.129   2.620  14.201  1.00 31.25           N
ATOM     96  NH2 ARG A  68       7.979   3.110  12.930  1.00 33.65           N
TER      97      ARG A  68
ATOM     98  N   ASN A  70       1.705   3.625  11.269  1.00 14.74           N
ATOM     99  CA  ASN A  70       1.332   4.727  12.147  1.00 16.57           C
ATOM    100  C   ASN A  70       1.289   6.076  11.431  1.00 15.78           C
ATOM    101  O   ASN A  70       1.484   7.123  12.057  1.00 16.51           O
ATOM    102  CB  ASN A  70       2.299   4.792  13.332  1.00 16.85           C
ATOM    103  CG  ASN A  70       3.715   5.118  12.905  1.00 19.48           C
ATOM    104  OD1 ASN A  70       4.169   4.684  11.847  1.00 17.92           O
ATOM    105  ND2 ASN A  70       4.427   5.873  13.737  1.00 20.29           N
ATOM    106  N   CYS A  71       1.038   6.055  10.123  1.00 14.40           N
ATOM    107  CA  CYS A  71       0.956   7.288   9.343  1.00 15.77           C
ATOM    108  C   CYS A  71      -0.489   7.750   9.190  1.00 15.66           C
ATOM    109  O   CYS A  71      -1.428   6.960   9.316  1.00 13.88           O
ATOM    110  CB  CYS A  71       1.626   7.114   7.965  1.00 15.91           C
ATOM    111  SG  CYS A  71       3.424   7.415   8.077  1.00 18.69           S
TER     112      CYS A  71
ATOM    113  N   ALA A 110       3.706  10.582  10.586  1.00 13.64           N
ATOM    114  CA  ALA A 110       3.682   9.405  11.432  1.00 13.17           C
ATOM    115  C   ALA A 110       3.555   9.960  12.838  1.00 14.85           C
ATOM    116  O   ALA A 110       4.202  10.958  13.179  1.00 15.74           O
ATOM    117  CB  ALA A 110       4.978   8.603  11.286  1.00 13.78           C
TER     118      ALA A 110
ATOM    119  N   ASP A 112       3.035   8.895  17.206  1.00 19.17           N
ATOM    120  CA  ASP A 112       3.231   7.885  18.244  1.00 20.57           C
ATOM    121  C   ASP A 112       2.754   8.457  19.573  1.00 20.82           C
ATOM    122  O   ASP A 112       2.373   9.627  19.657  1.00 20.40           O
ATOM    123  CB  ASP A 112       4.716   7.511  18.389  1.00 22.75           C
ATOM    124  CG  ASP A 112       5.210   6.594  17.282  1.00 27.22           C
ATOM    125  OD1 ASP A 112       4.469   5.665  16.892  1.00 28.78           O
ATOM    126  OD2 ASP A 112       6.354   6.788  16.814  1.00 29.39           O
TER     127      ASP A 112
ATOM    128  N   VAL A 128       5.591  12.607  14.945  1.00 16.52           N
ATOM    129  CA  VAL A 128       7.012  12.405  15.213  1.00 17.51           C
ATOM    130  C   VAL A 128       7.849  12.372  13.946  1.00 18.48           C
ATOM    131  O   VAL A 128       9.077  12.408  14.006  1.00 19.75           O
ATOM    132  CB  VAL A 128       7.256  11.087  15.989  1.00 17.06           C
ATOM    133  CG1 VAL A 128       6.633  11.172  17.374  1.00 17.95           C
ATOM    134  CG2 VAL A 128       6.672   9.912  15.223  1.00 16.64           C
ATOM    135  N   HIS A 129       7.186  12.321  12.796  1.00 18.45           N
ATOM    136  CA  HIS A 129       7.896  12.258  11.528  1.00 19.36           C
ATOM    137  C   HIS A 129       7.029  12.698  10.349  1.00 18.89           C
ATOM    138  O   HIS A 129       5.847  12.370  10.278  1.00 16.83           O
ATOM    139  CB  HIS A 129       8.377  10.822  11.300  1.00 22.03           C
ATOM    140  CG  HIS A 129       8.951  10.579   9.939  1.00 26.25           C
ATOM    141  ND1 HIS A 129      10.146  11.127   9.524  1.00 29.80           N
ATOM    142  CD2 HIS A 129       8.494   9.841   8.899  1.00 28.04           C
ATOM    143  CE1 HIS A 129      10.400  10.737   8.288  1.00 29.81           C
ATOM    144  NE2 HIS A 129       9.414   9.956   7.885  1.00 30.14           N
ATOM    145  N   LEU A 130       7.624  13.453   9.432  1.00 18.39           N
ATOM    146  CA  LEU A 130       6.915  13.896   8.235  1.00 18.79           C
ATOM    147  C   LEU A 130       7.291  12.869   7.179  1.00 20.12           C
ATOM    148  O   LEU A 130       8.423  12.844   6.706  1.00 18.32           O
ATOM    149  CB  LEU A 130       7.378  15.290   7.803  1.00 16.68           C
ATOM    150  CG  LEU A 130       6.713  15.824   6.529  1.00 17.69           C
ATOM    151  CD1 LEU A 130       5.198  15.721   6.658  1.00 17.26           C
ATOM    152  CD2 LEU A 130       7.129  17.274   6.292  1.00 17.29           C
ATOM    153  N   ASP A 131       6.342  12.019   6.808  1.00 21.87           N
ATOM    154  CA  ASP A 131       6.627  10.970   5.846  1.00 23.06           C
ATOM    155  C   ASP A 131       6.558  11.397   4.388  1.00 24.15           C
ATOM    156  O   ASP A 131       7.338  10.914   3.562  1.00 23.38           O
ATOM    157  CB  ASP A 131       5.690   9.784   6.092  1.00 24.74           C
ATOM    158  CG  ASP A 131       6.234   8.491   5.525  1.00 24.84           C
ATOM    159  OD1 ASP A 131       5.874   8.133   4.386  1.00 26.12           O
ATOM    160  OD2 ASP A 131       7.038   7.839   6.220  1.00 26.99           O
TER     161      ASP A 131
HETATM  189  O   HOH A2010      15.887  13.940  12.280  1.00 23.63           O
HETATM  190  O   HOH A2014      10.907  15.583  12.766  1.00 26.19           O
HETATM  191  O   HOH A2030      17.407  14.898   9.296  1.00 40.57           O
HETATM  192  O   HOH A2041      17.456  16.257   3.192  1.00 32.84           O
HETATM  193  O   HOH A2042      11.146  17.696   5.189  1.00 17.35           O
HETATM  194  O   HOH A2057       8.222   5.230   7.509  1.00 37.65           O
HETATM  195  O   HOH A2079       8.069   8.376  18.733  1.00 30.63           O
HETATM  196  O   HOH A2096      10.836  14.069  15.009  1.00 18.53           O
CONECT   84   83  111
CONECT  111   84  110
CONECT  178  173  176  179
CONECT  186  185  187
CONECT  176  174  177  178
CONECT  174  172  175  176
CONECT  188  179  182  187
CONECT  172  171  173  174
CONECT  182  181  183  188
CONECT  171  170  172
CONECT  183  182  184  185
CONECT  180  179  181
CONECT  185  183  186
CONECT  187  186  188
CONECT  184  183
CONECT  181  180  182
CONECT  179  178  180  188
CONECT  167  166
CONECT  163  162
CONECT  177  176
CONECT  168  166
CONECT  164  162
CONECT  175  174
CONECT  169  162  166
CONECT  165  162
CONECT  173  172  178
CONECT  170  166  171
CONECT  166  167  168  169  170
CONECT  162  163  164  165  169
END
