# Supplementary material for: Scaffold repositioning of spiro-acridine derivatives as fungi chitinase inhibitor by target fishing and in vitro studies
Source: Sci Rep. 2023 May 5;13:7320. doi: 10.1038/s41598-023-33279-9 (PMC10163251; doi:10.1038/s41598-023-33279-9)
Supplement: Supplementary file 2 — Supplementary Information 2. [file 41598_2023_33279_MOESM2_ESM.zip › PDBQT_TARGETS_ALL/2ca8_GSH.pdb]

HEADER    TRANSFERASE                             20-DEC-05   2CA8              
TITLE     STRUCTURE OF SH28GST IN COMPLEX WITH GSH AT PH 6.0                    
CAVEAT     2CA8    LIGAND GSH HAS INCORRECT CHIRALITY                           
COMPND    MOL_ID: 1;                                                            
COMPND   2 MOLECULE: GLUTATHIONE S-TRANSFERASE 28 KDA;                          
COMPND   3 CHAIN: A;                                                            
COMPND   4 SYNONYM: GST 28, GST CLASS-SIGMA;                                    
COMPND   5 EC: 2.5.1.18;                                                        
COMPND   6 ENGINEERED: YES                                                      
SOURCE    MOL_ID: 1;                                                            
SOURCE   2 ORGANISM_SCIENTIFIC: SCHISTOSOMA HAEMATOBIUM;                        
SOURCE   3 ORGANISM_TAXID: 6185;                                                
SOURCE   4 EXPRESSION_SYSTEM: ESCHERICHIA COLI;                                 
SOURCE   5 EXPRESSION_SYSTEM_TAXID: 469008;                                     
SOURCE   6 EXPRESSION_SYSTEM_STRAIN: BL21(DE3);                                 
SOURCE   7 EXPRESSION_SYSTEM_PLASMID: PET-23D                                   
KEYWDS    SIGMA CLASS GST, DETOXIFICATION, GLUTATHIONE, PROSTAGLANDIN D2        
KEYWDS   2 SYNTHASE, TRANSFERASE                                                
EXPDTA    X-RAY DIFFRACTION                                                     
AUTHOR    P.BAIOCCO,L.J.GOURLAY,F.ANGELUCCI,A.BELLELLI,A.E.MIELE,M.BRUNORI      
REVDAT   5   17-APR-13 2CA8    1       AUTHOR REMARK VERSN  FORMUL              
REVDAT   4   29-FEB-12 2CA8    1       CAVEAT KEYWDS AUTHOR JRNL                
REVDAT   4 2                           REMARK HET    HETNAM FORMUL              
REVDAT   4 3                           HETSYN HETATM CONECT MASTER              
REVDAT   3   24-FEB-09 2CA8    1       VERSN                                    
REVDAT   2   12-JUL-06 2CA8    1       JRNL                                     
REVDAT   1   26-JUN-06 2CA8    0                                                
JRNL        AUTH   P.BAIOCCO,L.J.GOURLAY,F.ANGELUCCI,J.FONTAINE,M.HERVE,        
JRNL        AUTH 2 A.E.MIELE,F.TROTTEIN,M.BRUNORI,A.BELLELLI                    
JRNL        TITL   PROBING THE MECHANISM OF GSH ACTIVATION IN SCHISTOSOMA       
JRNL        TITL 2 HAEMATOBIUM GLUTATHIONE-S-TRANSFERASE BY SITE-DIRECTED       
JRNL        TITL 3 MUTAGENESIS AND X-RAY CRYSTALLOGRAPHY.                       
JRNL        REF    J.MOL.BIOL.                   V. 360   678 2006              
JRNL        REFN                   ISSN 0022-2836                               
JRNL        PMID   16777141                                                     
JRNL        DOI    10.1016/J.JMB.2006.05.040                                    
REMARK   2                                                                      
REMARK   2 RESOLUTION.    2.49 ANGSTROMS.                                       
REMARK   3                                                                      
REMARK   3 REFINEMENT.                                                          
REMARK   3   PROGRAM     : REFMAC 5.2.0005                                      
REMARK   3   AUTHORS     : MURSHUDOV,VAGIN,DODSON                               
REMARK   3                                                                      
REMARK   3    REFINEMENT TARGET : MAXIMUM LIKELIHOOD                            
REMARK   3                                                                      
REMARK   3  DATA USED IN REFINEMENT.                                            
REMARK   3   RESOLUTION RANGE HIGH (ANGSTROMS) : 2.49                           
REMARK   3   RESOLUTION RANGE LOW  (ANGSTROMS) : 47.46                          
REMARK   3   DATA CUTOFF            (SIGMA(F)) : NULL                           
REMARK   3   COMPLETENESS FOR RANGE        (%) : 99.1                           
REMARK   3   NUMBER OF REFLECTIONS             : 8261                           
REMARK   3                                                                      
REMARK   3  FIT TO DATA USED IN REFINEMENT.                                     
REMARK   3   CROSS-VALIDATION METHOD          : THROUGHOUT                      
REMARK   3   FREE R VALUE TEST SET SELECTION  : RANDOM                          
REMARK   3   R VALUE     (WORKING + TEST SET) : 0.206                           
REMARK   3   R VALUE            (WORKING SET) : 0.203                           
REMARK   3   FREE R VALUE                     : 0.264                           
REMARK   3   FREE R VALUE TEST SET SIZE   (%) : 4.800                           
REMARK   3   FREE R VALUE TEST SET COUNT      : 412                             
REMARK   3                                                                      
REMARK   3  FIT IN THE HIGHEST RESOLUTION BIN.                                  
REMARK   3   TOTAL NUMBER OF BINS USED           : 20                           
REMARK   3   BIN RESOLUTION RANGE HIGH       (A) : 2.49                         
REMARK   3   BIN RESOLUTION RANGE LOW        (A) : 2.55                         
REMARK   3   REFLECTION IN BIN     (WORKING SET) : 553                          
REMARK   3   BIN COMPLETENESS (WORKING+TEST) (%) : NULL                         
REMARK   3   BIN R VALUE           (WORKING SET) : 0.2440                       
REMARK   3   BIN FREE R VALUE SET COUNT          : 23                           
REMARK   3   BIN FREE R VALUE                    : 0.3270                       
REMARK   3                                                                      
REMARK   3  NUMBER OF NON-HYDROGEN ATOMS USED IN REFINEMENT.                    
REMARK   3   PROTEIN ATOMS            : 1668                                    
REMARK   3   NUCLEIC ACID ATOMS       : 0                                       
REMARK   3   HETEROGEN ATOMS          : 33                                      
REMARK   3   SOLVENT ATOMS            : 50                                      
REMARK   3                                                                      
REMARK   3  B VALUES.                                                           
REMARK   3   FROM WILSON PLOT           (A**2) : NULL                           
REMARK   3   MEAN B VALUE      (OVERALL, A**2) : 29.65                          
REMARK   3   OVERALL ANISOTROPIC B VALUE.                                       
REMARK   3    B11 (A**2) : 0.02000                                              
REMARK   3    B22 (A**2) : 0.02000                                              
REMARK   3    B33 (A**2) : -0.03000                                             
REMARK   3    B12 (A**2) : 0.01000                                              
REMARK   3    B13 (A**2) : 0.00000                                              
REMARK   3    B23 (A**2) : 0.00000                                              
REMARK   3                                                                      
REMARK   3  ESTIMATED OVERALL COORDINATE ERROR.                                 
REMARK   3   ESU BASED ON R VALUE                            (A): 0.609         
REMARK   3   ESU BASED ON FREE R VALUE                       (A): 0.309         
REMARK   3   ESU BASED ON MAXIMUM LIKELIHOOD                 (A): 0.206         
REMARK   3   ESU FOR B VALUES BASED ON MAXIMUM LIKELIHOOD (A**2): 8.760         
REMARK   3                                                                      
REMARK   3 CORRELATION COEFFICIENTS.                                            
REMARK   3   CORRELATION COEFFICIENT FO-FC      : 0.933                         
REMARK   3   CORRELATION COEFFICIENT FO-FC FREE : 0.905                         
REMARK   3                                                                      
REMARK   3  RMS DEVIATIONS FROM IDEAL VALUES        COUNT    RMS    WEIGHT      
REMARK   3   BOND LENGTHS REFINED ATOMS        (A):  1734 ; 0.013 ; 0.022       
REMARK   3   BOND LENGTHS OTHERS               (A):  NULL ;  NULL ;  NULL       
REMARK   3   BOND ANGLES REFINED ATOMS   (DEGREES):  2335 ; 1.475 ; 1.985       
REMARK   3   BOND ANGLES OTHERS          (DEGREES):  NULL ;  NULL ;  NULL       
REMARK   3   TORSION ANGLES, PERIOD 1    (DEGREES):   207 ; 5.879 ; 5.000       
REMARK   3   TORSION ANGLES, PERIOD 2    (DEGREES):    74 ;32.228 ;23.919       
REMARK   3   TORSION ANGLES, PERIOD 3    (DEGREES):   321 ;16.784 ;15.000       
REMARK   3   TORSION ANGLES, PERIOD 4    (DEGREES):    10 ;24.249 ;15.000       
REMARK   3   CHIRAL-CENTER RESTRAINTS       (A**3):   261 ; 0.103 ; 0.200       
REMARK   3   GENERAL PLANES REFINED ATOMS      (A):  1266 ; 0.005 ; 0.020       
REMARK   3   GENERAL PLANES OTHERS             (A):  NULL ;  NULL ;  NULL       
REMARK   3   NON-BONDED CONTACTS REFINED ATOMS (A):   770 ; 0.215 ; 0.200       
REMARK   3   NON-BONDED CONTACTS OTHERS        (A):  NULL ;  NULL ;  NULL       
REMARK   3   NON-BONDED TORSION REFINED ATOMS  (A):  1164 ; 0.310 ; 0.200       
REMARK   3   NON-BONDED TORSION OTHERS         (A):  NULL ;  NULL ;  NULL       
REMARK   3   H-BOND (X...Y) REFINED ATOMS      (A):    93 ; 0.161 ; 0.200       
REMARK   3   H-BOND (X...Y) OTHERS             (A):  NULL ;  NULL ;  NULL       
REMARK   3   POTENTIAL METAL-ION REFINED ATOMS (A):  NULL ;  NULL ;  NULL       
REMARK   3   POTENTIAL METAL-ION OTHERS        (A):  NULL ;  NULL ;  NULL       
REMARK   3   SYMMETRY VDW REFINED ATOMS        (A):    63 ; 0.215 ; 0.200       
REMARK   3   SYMMETRY VDW OTHERS               (A):  NULL ;  NULL ;  NULL       
REMARK   3   SYMMETRY H-BOND REFINED ATOMS     (A):     9 ; 0.216 ; 0.200       
REMARK   3   SYMMETRY H-BOND OTHERS            (A):  NULL ;  NULL ;  NULL       
REMARK   3   SYMMETRY METAL-ION REFINED ATOMS  (A):  NULL ;  NULL ;  NULL       
REMARK   3   SYMMETRY METAL-ION OTHERS         (A):  NULL ;  NULL ;  NULL       
REMARK   3                                                                      
REMARK   3  ISOTROPIC THERMAL FACTOR RESTRAINTS.     COUNT   RMS    WEIGHT      
REMARK   3   MAIN-CHAIN BOND REFINED ATOMS  (A**2):  1066 ; 0.715 ; 1.500       
REMARK   3   MAIN-CHAIN BOND OTHER ATOMS    (A**2):  NULL ;  NULL ;  NULL       
REMARK   3   MAIN-CHAIN ANGLE REFINED ATOMS (A**2):  1682 ; 1.300 ; 2.000       
REMARK   3   SIDE-CHAIN BOND REFINED ATOMS  (A**2):   747 ; 2.076 ; 3.000       
REMARK   3   SIDE-CHAIN ANGLE REFINED ATOMS (A**2):   653 ; 3.299 ; 4.500       
REMARK   3                                                                      
REMARK   3 ANISOTROPIC THERMAL FACTOR RESTRAINTS.    COUNT   RMS   WEIGHT       
REMARK   3   RIGID-BOND RESTRAINTS          (A**2):  NULL ;  NULL ;  NULL       
REMARK   3   SPHERICITY; FREE ATOMS         (A**2):  NULL ;  NULL ;  NULL       
REMARK   3   SPHERICITY; BONDED ATOMS       (A**2):  NULL ;  NULL ;  NULL       
REMARK   3                                                                      
REMARK   3  NCS RESTRAINTS STATISTICS                                           
REMARK   3   NUMBER OF DIFFERENT NCS GROUPS : NULL                              
REMARK   3                                                                      
REMARK   3  TLS DETAILS                                                         
REMARK   3   NUMBER OF TLS GROUPS  : NULL                                       
REMARK   3                                                                      
REMARK   3  BULK SOLVENT MODELLING.                                             
REMARK   3   METHOD USED : MASK                                                 
REMARK   3   PARAMETERS FOR MASK CALCULATION                                    
REMARK   3   VDW PROBE RADIUS   : 1.40                                          
REMARK   3   ION PROBE RADIUS   : 0.80                                          
REMARK   3   SHRINKAGE RADIUS   : 0.80                                          
REMARK   3                                                                      
REMARK   3  OTHER REFINEMENT REMARKS: HYDROGENS HAVE BEEN ADDED IN THE          
REMARK   3  RIDING POSITIONS.                                                   
REMARK   4                                                                      
REMARK   4 2CA8 COMPLIES WITH FORMAT V. 3.30, 13-JUL-11                         
REMARK 100                                                                      
REMARK 100 THIS ENTRY HAS BEEN PROCESSED BY PDBE ON 20-DEC-05.                  
REMARK 100 THE PDBE ID CODE IS EBI-26891.                                       
REMARK 200                                                                      
REMARK 200 EXPERIMENTAL DETAILS                                                 
REMARK 200  EXPERIMENT TYPE                : X-RAY DIFFRACTION                  
REMARK 200  DATE OF DATA COLLECTION        : 14-JUL-05                          
REMARK 200  TEMPERATURE           (KELVIN) : 100.0                              
REMARK 200  PH                             : 6.0                                
REMARK 200  NUMBER OF CRYSTALS USED        : 1                                  
REMARK 200                                                                      
REMARK 200  SYNCHROTRON              (Y/N) : Y                                  
REMARK 200  RADIATION SOURCE               : ESRF                               
REMARK 200  BEAMLINE                       : ID29                               
REMARK 200  X-RAY GENERATOR MODEL          : NULL                               
REMARK 200  MONOCHROMATIC OR LAUE    (M/L) : M                                  
REMARK 200  WAVELENGTH OR RANGE        (A) : 1.0                                
REMARK 200  MONOCHROMATOR                  : NULL                               
REMARK 200  OPTICS                         : NULL                               
REMARK 200                                                                      
REMARK 200  DETECTOR TYPE                  : CCD                                
REMARK 200  DETECTOR MANUFACTURER          : MARRESEARCH                        
REMARK 200  INTENSITY-INTEGRATION SOFTWARE : DENZO                              
REMARK 200  DATA SCALING SOFTWARE          : SCALEPACK                          
REMARK 200                                                                      
REMARK 200  NUMBER OF UNIQUE REFLECTIONS   : 8673                               
REMARK 200  RESOLUTION RANGE HIGH      (A) : 2.460                              
REMARK 200  RESOLUTION RANGE LOW       (A) : 20.0                               
REMARK 200  REJECTION CRITERIA  (SIGMA(I)) : 1.0                                
REMARK 200                                                                      
REMARK 200 OVERALL.                                                             
REMARK 200  COMPLETENESS FOR RANGE     (%) : 99.1                               
REMARK 200  DATA REDUNDANCY                : 8.3                                
REMARK 200  R MERGE                    (I) : 0.070                              
REMARK 200  R SYM                      (I) : NULL                               
REMARK 200  <I/SIGMA(I)> FOR THE DATA SET  : 10.20                              
REMARK 200                                                                      
REMARK 200 IN THE HIGHEST RESOLUTION SHELL.                                     
REMARK 200  HIGHEST RESOLUTION SHELL, RANGE HIGH (A) : 2.00                     
REMARK 200  HIGHEST RESOLUTION SHELL, RANGE LOW  (A) : 2.59                     
REMARK 200  COMPLETENESS FOR SHELL     (%) : 98.4                               
REMARK 200  DATA REDUNDANCY IN SHELL       : 8.30                               
REMARK 200  R MERGE FOR SHELL          (I) : 0.070                              
REMARK 200  R SYM FOR SHELL            (I) : NULL                               
REMARK 200  <I/SIGMA(I)> FOR SHELL         : 8.7                                
REMARK 200                                                                      
REMARK 200 DIFFRACTION PROTOCOL: SINGLE WAVELENGTH                              
REMARK 200 METHOD USED TO DETERMINE THE STRUCTURE: MOLECULAR REPLACEMENT        
REMARK 200 SOFTWARE USED: AMORE                                                 
REMARK 200 STARTING MODEL: PDB ENTRY 1OE7                                       
REMARK 200                                                                      
REMARK 200 REMARK: NULL                                                         
REMARK 280                                                                      
REMARK 280 CRYSTAL                                                              
REMARK 280 SOLVENT CONTENT, VS   (%): 47.3                                      
REMARK 280 MATTHEWS COEFFICIENT, VM (ANGSTROMS**3/DA): 2.35                     
REMARK 280                                                                      
REMARK 280 CRYSTALLIZATION CONDITIONS: 10% PEG4K, 0.2M                          
REMARK 280  IMADAZOLE/MALATE PH 6.0                                             
REMARK 290                                                                      
REMARK 290 CRYSTALLOGRAPHIC SYMMETRY                                            
REMARK 290 SYMMETRY OPERATORS FOR SPACE GROUP: P 32 2 1                         
REMARK 290                                                                      
REMARK 290      SYMOP   SYMMETRY                                                
REMARK 290     NNNMMM   OPERATOR                                                
REMARK 290       1555   X,Y,Z                                                   
REMARK 290       2555   -Y,X-Y,Z+2/3                                            
REMARK 290       3555   -X+Y,-X,Z+1/3                                           
REMARK 290       4555   Y,X,-Z                                                  
REMARK 290       5555   X-Y,-Y,-Z+1/3                                           
REMARK 290       6555   -X,-X+Y,-Z+2/3                                          
REMARK 290                                                                      
REMARK 290     WHERE NNN -> OPERATOR NUMBER                                     
REMARK 290           MMM -> TRANSLATION VECTOR                                  
REMARK 290                                                                      
REMARK 290 CRYSTALLOGRAPHIC SYMMETRY TRANSFORMATIONS                            
REMARK 290 THE FOLLOWING TRANSFORMATIONS OPERATE ON THE ATOM/HETATM             
REMARK 290 RECORDS IN THIS ENTRY TO PRODUCE CRYSTALLOGRAPHICALLY                
REMARK 290 RELATED MOLECULES.                                                   
REMARK 290   SMTRY1   1  1.000000  0.000000  0.000000        0.00000            
REMARK 290   SMTRY2   1  0.000000  1.000000  0.000000        0.00000            
REMARK 290   SMTRY3   1  0.000000  0.000000  1.000000        0.00000            
REMARK 290   SMTRY1   2 -0.500000 -0.866025  0.000000        0.00000            
REMARK 290   SMTRY2   2  0.866025 -0.500000  0.000000        0.00000            
REMARK 290   SMTRY3   2  0.000000  0.000000  1.000000       94.90800            
REMARK 290   SMTRY1   3 -0.500000  0.866025  0.000000        0.00000            
REMARK 290   SMTRY2   3 -0.866025 -0.500000  0.000000        0.00000            
REMARK 290   SMTRY3   3  0.000000  0.000000  1.000000       47.45400            
REMARK 290   SMTRY1   4 -0.500000  0.866025  0.000000        0.00000            
REMARK 290   SMTRY2   4  0.866025  0.500000  0.000000        0.00000            
REMARK 290   SMTRY3   4  0.000000  0.000000 -1.000000        0.00000            
REMARK 290   SMTRY1   5  1.000000  0.000000  0.000000        0.00000            
REMARK 290   SMTRY2   5  0.000000 -1.000000  0.000000        0.00000            
REMARK 290   SMTRY3   5  0.000000  0.000000 -1.000000       47.45400            
REMARK 290   SMTRY1   6 -0.500000 -0.866025  0.000000        0.00000            
REMARK 290   SMTRY2   6 -0.866025  0.500000  0.000000        0.00000            
REMARK 290   SMTRY3   6  0.000000  0.000000 -1.000000       94.90800            
REMARK 290                                                                      
REMARK 290 REMARK: NULL                                                         
REMARK 300                                                                      
REMARK 300 BIOMOLECULE: 1                                                       
REMARK 300 SEE REMARK 350 FOR THE AUTHOR PROVIDED AND/OR PROGRAM                
REMARK 300 GENERATED ASSEMBLY INFORMATION FOR THE STRUCTURE IN                  
REMARK 300 THIS ENTRY. THE REMARK MAY ALSO PROVIDE INFORMATION ON               
REMARK 300 BURIED SURFACE AREA.                                                 
REMARK 350                                                                      
REMARK 350 COORDINATES FOR A COMPLETE MULTIMER REPRESENTING THE KNOWN           
REMARK 350 BIOLOGICALLY SIGNIFICANT OLIGOMERIZATION STATE OF THE                
REMARK 350 MOLECULE CAN BE GENERATED BY APPLYING BIOMT TRANSFORMATIONS          
REMARK 350 GIVEN BELOW.  BOTH NON-CRYSTALLOGRAPHIC AND                          
REMARK 350 CRYSTALLOGRAPHIC OPERATIONS ARE GIVEN.                               
REMARK 350                                                                      
REMARK 350 BIOMOLECULE: 1                                                       
REMARK 350 AUTHOR DETERMINED BIOLOGICAL UNIT: DIMERIC                           
REMARK 350 SOFTWARE DETERMINED QUATERNARY STRUCTURE: DIMERIC                    
REMARK 350 SOFTWARE USED: PISA                                                  
REMARK 350 APPLY THE FOLLOWING TO CHAINS: A                                     
REMARK 350   BIOMT1   1  1.000000  0.000000  0.000000        0.00000            
REMARK 350   BIOMT2   1  0.000000  1.000000  0.000000        0.00000            
REMARK 350   BIOMT3   1  0.000000  0.000000  1.000000        0.00000            
REMARK 350   BIOMT1   2 -0.500000 -0.866025  0.000000        0.00000            
REMARK 350   BIOMT2   2 -0.866025  0.500000  0.000000        0.00000            
REMARK 350   BIOMT3   2  0.000000  0.000000 -1.000000       94.90847            
REMARK 400                                                                      
REMARK 400 COMPOUND                                                             
REMARK 400  CONJUGATION OF REDUCED GLUTATHIONE TO A WIDE NUMBER OF              
REMARK 400  EXOGENOUS AND ENDOGENOUS HYDROPHOBIC ELECTROPHILES.                 
REMARK 465                                                                      
REMARK 465 MISSING RESIDUES                                                     
REMARK 465 THE FOLLOWING RESIDUES WERE NOT LOCATED IN THE                       
REMARK 465 EXPERIMENT. (M=MODEL NUMBER; RES=RESIDUE NAME; C=CHAIN               
REMARK 465 IDENTIFIER; SSSEQ=SEQUENCE NUMBER; I=INSERTION CODE.)                
REMARK 465                                                                      
REMARK 465   M RES C SSSEQI                                                     
REMARK 465     MET A     1                                                      
REMARK 465     THR A     2                                                      
REMARK 465     GLY A     3                                                      
REMARK 470                                                                      
REMARK 470 MISSING ATOM                                                         
REMARK 470 THE FOLLOWING RESIDUES HAVE MISSING ATOMS (M=MODEL NUMBER;           
REMARK 470 RES=RESIDUE NAME; C=CHAIN IDENTIFIER; SSEQ=SEQUENCE NUMBER;          
REMARK 470 I=INSERTION CODE):                                                   
REMARK 470   M RES CSSEQI  ATOMS                                                
REMARK 470     GLN A  39    CG   CD   OE1  NE2                                  
REMARK 470     MET A 114    CE                                                  
REMARK 470     GLU A 126    OE1  OE2                                            
REMARK 470     LYS A 149    CD   CE   NZ                                        
REMARK 500                                                                      
REMARK 500 GEOMETRY AND STEREOCHEMISTRY                                         
REMARK 500 SUBTOPIC: CLOSE CONTACTS IN SAME ASYMMETRIC UNIT                     
REMARK 500                                                                      
REMARK 500 THE FOLLOWING ATOMS ARE IN CLOSE CONTACT.                            
REMARK 500                                                                      
REMARK 500  ATM1  RES C  SSEQI   ATM2  RES C  SSEQI           DISTANCE          
REMARK 500   NH2B ARG A    52     O    HOH A  2012              2.17            
REMARK 500                                                                      
REMARK 500 REMARK: NULL                                                         
REMARK 500                                                                      
REMARK 500 GEOMETRY AND STEREOCHEMISTRY                                         
REMARK 500 SUBTOPIC: CLOSE CONTACTS                                             
REMARK 500                                                                      
REMARK 500 THE FOLLOWING ATOMS THAT ARE RELATED BY CRYSTALLOGRAPHIC             
REMARK 500 SYMMETRY ARE IN CLOSE CONTACT.  AN ATOM LOCATED WITHIN 0.15          
REMARK 500 ANGSTROMS OF A SYMMETRY RELATED ATOM IS ASSUMED TO BE ON A           
REMARK 500 SPECIAL POSITION AND IS, THEREFORE, LISTED IN REMARK 375             
REMARK 500 INSTEAD OF REMARK 500.  ATOMS WITH NON-BLANK ALTERNATE               
REMARK 500 LOCATION INDICATORS ARE NOT INCLUDED IN THE CALCULATIONS.            
REMARK 500                                                                      
REMARK 500 DISTANCE CUTOFF:                                                     
REMARK 500 2.2 ANGSTROMS FOR CONTACTS NOT INVOLVING HYDROGEN ATOMS              
REMARK 500 1.6 ANGSTROMS FOR CONTACTS INVOLVING HYDROGEN ATOMS                  
REMARK 500                                                                      
REMARK 500  ATM1  RES C  SSEQI   ATM2  RES C  SSEQI  SSYMOP   DISTANCE          
REMARK 500   O    HOH A  2025     O    HOH A  2025     6555     0.50            
REMARK 500                                                                      
REMARK 500 REMARK: NULL                                                         
REMARK 500                                                                      
REMARK 500 GEOMETRY AND STEREOCHEMISTRY                                         
REMARK 500 SUBTOPIC: TORSION ANGLES                                             
REMARK 500                                                                      
REMARK 500 TORSION ANGLES OUTSIDE THE EXPECTED RAMACHANDRAN REGIONS:            
REMARK 500 (M=MODEL NUMBER; RES=RESIDUE NAME; C=CHAIN IDENTIFIER;               
REMARK 500 SSEQ=SEQUENCE NUMBER; I=INSERTION CODE).                             
REMARK 500                                                                      
REMARK 500 STANDARD TABLE:                                                      
REMARK 500 FORMAT:(10X,I3,1X,A3,1X,A1,I4,A1,4X,F7.2,3X,F7.2)                    
REMARK 500                                                                      
REMARK 500 EXPECTED VALUES: GJ KLEYWEGT AND TA JONES (1996). PHI/PSI-           
REMARK 500 CHOLOGY: RAMACHANDRAN REVISITED. STRUCTURE 4, 1395 - 1400            
REMARK 500                                                                      
REMARK 500  M RES CSSEQI        PSI       PHI                                   
REMARK 500    GLU A  70       97.06     75.71                                   
REMARK 500    PRO A 116       34.65    -68.78                                   
REMARK 500    GLU A 117     -165.06     70.03                                   
REMARK 500    GLU A 118      -60.29     48.30                                   
REMARK 500    ALA A 207       61.71     66.45                                   
REMARK 500                                                                      
REMARK 500 REMARK: NULL                                                         
REMARK 500                                                                      
REMARK 500 GEOMETRY AND STEREOCHEMISTRY                                         
REMARK 500 SUBTOPIC: NON-CIS, NON-TRANS                                         
REMARK 500                                                                      
REMARK 500 THE FOLLOWING PEPTIDE BONDS DEVIATE SIGNIFICANTLY FROM BOTH          
REMARK 500 CIS AND TRANS CONFORMATION.  CIS BONDS, IF ANY, ARE LISTED           
REMARK 500 ON CISPEP RECORDS.  TRANS IS DEFINED AS 180 +/- 30 AND               
REMARK 500 CIS IS DEFINED AS 0 +/- 30 DEGREES.                                  
REMARK 500                                 MODEL     OMEGA                      
REMARK 500 ARG A  206     ALA A  207                   38.05                    
REMARK 500                                                                      
REMARK 500 REMARK: NULL                                                         
REMARK 800                                                                      
REMARK 800 SITE                                                                 
REMARK 800 SITE_IDENTIFIER: AC1                                                 
REMARK 800 EVIDENCE_CODE: SOFTWARE                                              
REMARK 800 SITE_DESCRIPTION: BINDING SITE FOR RESIDUE GSH A1212                 
REMARK 800                                                                      
REMARK 800 SITE_IDENTIFIER: AC2                                                 
REMARK 800 EVIDENCE_CODE: SOFTWARE                                              
REMARK 800 SITE_DESCRIPTION: BINDING SITE FOR RESIDUE PG4 A1213                 
REMARK 900                                                                      
REMARK 900 RELATED ENTRIES                                                      
REMARK 900 RELATED ID: 2C80   RELATED DB: PDB                                   
REMARK 900  STRUCTURE OF SH28GST IN COMPLEX WITH S-HEXYL                        
REMARK 900  GLUTATHIONE                                                         
REMARK 900 RELATED ID: 2C8U   RELATED DB: PDB                                   
REMARK 900  STRUCTURE OF R21Q MUTANT OF SH28GST                                 
REMARK 900 RELATED ID: 2CAI   RELATED DB: PDB                                   
REMARK 900  STRUCTURE OF GLUTATHIONE-S-TRANSFERASE MUTANT,                      
REMARK 900  R21L, FROM SCHISTOSOMA HAEMATOBIUM                                  
REMARK 900 RELATED ID: 2CAQ   RELATED DB: PDB                                   
REMARK 900  STUCTURE OF R21L MUTANT OF SH28GST IN                               
REMARK 900  COMPLEX WITH GSH                                                    
DBREF  2CA8 A    1   211  UNP    P30113   GST28_SCHBO      1    211             
SEQRES   1 A  211  MET THR GLY ASP HIS ILE LYS VAL ILE TYR PHE ASN GLY          
SEQRES   2 A  211  ARG GLY ARG ALA GLU SER ILE ARG MET THR LEU VAL ALA          
SEQRES   3 A  211  ALA GLY VAL ASN TYR GLU ASP GLU ARG ILE SER PHE GLN          
SEQRES   4 A  211  ASP TRP PRO LYS ILE LYS PRO THR ILE PRO GLY GLY ARG          
SEQRES   5 A  211  LEU PRO ALA VAL LYS ILE THR ASP ASN HIS GLY HIS VAL          
SEQRES   6 A  211  LYS TRP MET VAL GLU SER LEU ALA ILE ALA ARG TYR MET          
SEQRES   7 A  211  ALA LYS LYS HIS HIS MET MET GLY GLY THR GLU GLU GLU          
SEQRES   8 A  211  TYR TYR ASN VAL GLU LYS LEU ILE GLY GLN ALA GLU ASP          
SEQRES   9 A  211  LEU GLU HIS GLU TYR TYR LYS THR LEU MET LYS PRO GLU          
SEQRES  10 A  211  GLU GLU LYS GLN LYS ILE ILE LYS GLU ILE LEU ASN GLY          
SEQRES  11 A  211  LYS VAL PRO VAL LEU LEU ASP ILE ILE CYS GLU SER LEU          
SEQRES  12 A  211  LYS ALA SER THR GLY LYS LEU ALA VAL GLY ASP LYS VAL          
SEQRES  13 A  211  THR LEU ALA ASP LEU VAL LEU ILE ALA VAL ILE ASP HIS          
SEQRES  14 A  211  VAL THR ASP LEU ASP LYS GLU PHE LEU THR GLY LYS TYR          
SEQRES  15 A  211  PRO GLU ILE HIS LYS HIS ARG GLU ASN LEU LEU ALA SER          
SEQRES  16 A  211  SER PRO ARG LEU ALA LYS TYR LEU SER ASP ARG ALA ALA          
SEQRES  17 A  211  THR PRO PHE                                                  
HET    GSH  A1212      20                                                       
HET    PG4  A1213      13                                                       
HETNAM     GSH GLUTATHIONE                                                      
HETNAM     PG4 TETRAETHYLENE GLYCOL                                             
FORMUL   2  GSH    C10 H17 N3 O6 S                                              
FORMUL   3  PG4    C8 H18 O5                                                    
FORMUL   4  HOH   *50(H2 O)                                                     
HELIX    1   1 TRP A   41  TRP A   41  1                                   1
HELIX    2   2 LYS A   45  LYS A   45  1                                   1
HELIX    3   3 GLU A   70  LEU A   72  1                                   3
SHEET    1   1 1 TYR A  10  PHE A  11  0
CISPEP   1 LEU A   53    PRO A   54          0         6.00                     
SITE     1 AC1 12 TYR A  10  PHE A  11  ARG A  16  TRP A  41                    
SITE     2 AC1 12 LYS A  45  ARG A  52  LEU A  53  PRO A  54                    
SITE     3 AC1 12 GLU A  70  SER A  71  ASP A 104  HOH A2050                    
SITE     1 AC2  5 LYS A  80  GLY A  86  GLY A  87  THR A  88                    
SITE     2 AC2  5 TYR A  92                                                     
CRYST1   53.304   53.304  142.362  90.00  90.00 120.00 P 32 2 1      6          
ORIGX1      1.000000  0.000000  0.000000        0.00000                         
ORIGX2      0.000000  1.000000  0.000000        0.00000                         
ORIGX3      0.000000  0.000000  1.000000        0.00000                         
SCALE1      0.018760  0.010831  0.000000        0.00000                         
SCALE2      0.000000  0.021663  0.000000        0.00000                         
SCALE3      0.000000  0.000000  0.007024        0.00000                         
ATOM      1  N   TYR A  10       7.373  16.089  34.162  1.00 28.37           N
ATOM      2  CA  TYR A  10       7.225  14.669  34.487  1.00 29.64           C
ATOM      3  C   TYR A  10       8.160  13.833  33.622  1.00 30.29           C
ATOM      4  O   TYR A  10       8.932  14.372  32.826  1.00 30.98           O
ATOM      5  CB  TYR A  10       5.788  14.168  34.255  1.00 30.15           C
ATOM      6  CG  TYR A  10       5.445  12.841  34.980  1.00 31.29           C
ATOM      7  CD1 TYR A  10       5.824  12.625  36.300  1.00 31.64           C
ATOM      8  CD2 TYR A  10       4.718  11.826  34.346  1.00 33.15           C
ATOM      9  CE1 TYR A  10       5.497  11.458  36.973  1.00 31.94           C
ATOM     10  CE2 TYR A  10       4.376  10.647  35.021  1.00 32.92           C
ATOM     11  CZ  TYR A  10       4.777  10.470  36.342  1.00 32.37           C
ATOM     12  OH  TYR A  10       4.469   9.300  37.044  1.00 32.03           O
ATOM     13  N   PHE A  11       8.084  12.514  33.793  1.00 30.88           N
ATOM     14  CA  PHE A  11       8.794  11.542  32.970  1.00 31.80           C
ATOM     15  C   PHE A  11       8.019  11.244  31.685  1.00 33.09           C
ATOM     16  O   PHE A  11       6.939  11.782  31.485  1.00 34.02           O
ATOM     17  CB  PHE A  11       9.076  10.279  33.794  1.00 31.51           C
ATOM     18  CG  PHE A  11       9.908  10.542  35.015  1.00 31.10           C
ATOM     19  CD1 PHE A  11       9.385  10.348  36.284  1.00 31.26           C
ATOM     20  CD2 PHE A  11      11.197  11.044  34.899  1.00 31.56           C
ATOM     21  CE1 PHE A  11      10.142  10.612  37.426  1.00 31.06           C
ATOM     22  CE2 PHE A  11      11.960  11.319  36.042  1.00 33.90           C
ATOM     23  CZ  PHE A  11      11.421  11.094  37.315  1.00 32.13           C
TER      24      PHE A  11
ATOM     25  N   ARG A  16       1.414   9.927  37.032  1.00 26.74           N
ATOM     26  CA  ARG A  16       0.823  10.902  37.965  1.00 25.66           C
ATOM     27  C   ARG A  16       0.528  12.255  37.333  1.00 24.97           C
ATOM     28  O   ARG A  16      -0.315  12.988  37.817  1.00 25.58           O
ATOM     29  CB  ARG A  16       1.733  11.128  39.174  1.00 25.43           C
ATOM     30  CG  ARG A  16       1.939   9.936  40.081  1.00 27.50           C
ATOM     31  CD  ARG A  16       0.607   9.282  40.522  1.00 32.33           C
ATOM     32  NE  ARG A  16      -0.220  10.085  41.438  1.00 33.41           N
ATOM     33  CZ  ARG A  16      -1.360   9.666  41.997  1.00 36.53           C
ATOM     34  NH1 ARG A  16      -1.832   8.440  41.754  1.00 35.08           N
ATOM     35  NH2 ARG A  16      -2.037  10.475  42.822  1.00 38.33           N
TER      36      ARG A  16
ATOM     37  N   TRP A  41      17.609  12.532  34.462  1.00 45.75           N
ATOM     38  CA  TRP A  41      16.965  12.764  35.766  1.00 45.64           C
ATOM     39  C   TRP A  41      17.925  13.054  36.930  1.00 45.89           C
ATOM     40  O   TRP A  41      17.637  13.934  37.740  1.00 46.08           O
ATOM     41  CB  TRP A  41      15.979  11.633  36.126  1.00 45.15           C
ATOM     42  CG  TRP A  41      15.380  11.734  37.534  1.00 44.80           C
ATOM     43  CD1 TRP A  41      15.455  10.791  38.529  1.00 43.65           C
ATOM     44  CD2 TRP A  41      14.631  12.837  38.086  1.00 43.26           C
ATOM     45  NE1 TRP A  41      14.812  11.241  39.659  1.00 42.75           N
ATOM     46  CE2 TRP A  41      14.296  12.489  39.418  1.00 42.85           C
ATOM     47  CE3 TRP A  41      14.220  14.079  37.589  1.00 42.63           C
ATOM     48  CZ2 TRP A  41      13.551  13.331  40.250  1.00 42.89           C
ATOM     49  CZ3 TRP A  41      13.494  14.924  38.420  1.00 43.86           C
ATOM     50  CH2 TRP A  41      13.163  14.542  39.738  1.00 44.17           C
TER      51      TRP A  41
ATOM     52  N   LYS A  45      17.045  16.376  39.031  1.00 43.47           N
ATOM     53  CA  LYS A  45      16.483  16.157  40.387  1.00 43.03           C
ATOM     54  C   LYS A  45      16.743  17.261  41.425  1.00 43.73           C
ATOM     55  O   LYS A  45      15.796  17.679  42.097  1.00 44.05           O
ATOM     56  CB  LYS A  45      16.895  14.783  40.943  1.00 42.74           C
ATOM     57  CG  LYS A  45      16.376  14.457  42.337  1.00 41.17           C
ATOM     58  CD  LYS A  45      16.691  12.994  42.693  1.00 41.86           C
ATOM     59  CE  LYS A  45      16.278  12.612  44.120  1.00 40.37           C
ATOM     60  NZ  LYS A  45      14.833  12.263  44.260  1.00 39.52           N
TER      61      LYS A  45
ATOM     62  N   GLY A  51      12.496  17.443  44.962  1.00 34.36           N
ATOM     63  CA  GLY A  51      13.235  16.436  44.184  1.00 33.00           C
ATOM     64  C   GLY A  51      12.418  15.280  43.623  1.00 32.10           C
ATOM     65  O   GLY A  51      12.958  14.202  43.363  1.00 32.13           O
ATOM     66  N   ARG A  52      11.114  15.499  43.438  1.00 30.67           N
ATOM     67  CA  ARG A  52      10.212  14.466  42.945  1.00 29.11           C
ATOM     68  C   ARG A  52       9.365  15.037  41.834  1.00 28.52           C
ATOM     69  O   ARG A  52       9.130  16.249  41.780  1.00 28.68           O
ATOM     70  CB AARG A  52       9.254  14.057  44.066  0.50 29.59           C
ATOM     71  CB BARG A  52       9.346  13.892  44.065  0.50 29.08           C
ATOM     72  CG AARG A  52       9.810  13.118  45.109  0.50 30.09           C
ATOM     73  CG BARG A  52      10.127  13.277  45.237  0.50 27.78           C
ATOM     74  CD AARG A  52       9.593  11.699  44.657  0.50 30.76           C
ATOM     75  CD BARG A  52       9.237  12.330  46.010  0.50 24.74           C
ATOM     76  NE AARG A  52       9.511  10.767  45.771  0.50 31.27           N
ATOM     77  NE BARG A  52       7.948  12.961  46.271  0.50 23.08           N
ATOM     78  CZ AARG A  52       8.381  10.268  46.253  0.50 31.03           C
ATOM     79  CZ BARG A  52       6.830  12.313  46.556  0.50 20.24           C
ATOM     80  NH1AARG A  52       7.214  10.602  45.730  0.50 31.31           N
ATOM     81  NH1BARG A  52       6.801  10.990  46.615  0.50 21.19           N
ATOM     82  NH2AARG A  52       8.420   9.426  47.268  0.50 32.91           N
ATOM     83  NH2BARG A  52       5.736  12.999  46.770  0.50 18.74           N
ATOM     84  N   LEU A  53       8.876  14.169  40.960  1.00 27.13           N
ATOM     85  CA  LEU A  53       7.950  14.593  39.930  1.00 26.25           C
ATOM     86  C   LEU A  53       6.577  13.899  40.077  1.00 25.93           C
ATOM     87  O   LEU A  53       6.494  12.824  40.652  1.00 26.17           O
ATOM     88  CB  LEU A  53       8.567  14.337  38.557  1.00 25.92           C
ATOM     89  CG  LEU A  53       9.818  15.118  38.159  1.00 24.59           C
ATOM     90  CD1 LEU A  53      10.220  14.730  36.731  1.00 20.86           C
ATOM     91  CD2 LEU A  53       9.640  16.655  38.293  1.00 22.14           C
ATOM     92  N   PRO A  54       5.495  14.501  39.549  1.00 25.64           N
ATOM     93  CA  PRO A  54       5.411  15.706  38.722  1.00 25.60           C
ATOM     94  C   PRO A  54       5.587  16.980  39.543  1.00 25.56           C
ATOM     95  O   PRO A  54       5.251  17.008  40.743  1.00 25.06           O
ATOM     96  CB  PRO A  54       3.981  15.663  38.162  1.00 25.15           C
ATOM     97  CG  PRO A  54       3.389  14.379  38.653  1.00 25.15           C
ATOM     98  CD  PRO A  54       4.163  13.950  39.821  1.00 25.33           C
TER      99      PRO A  54
ATOM    100  N   GLU A  70       2.894  17.524  44.011  1.00 23.26           N
ATOM    101  CA  GLU A  70       1.791  16.666  44.455  1.00 22.07           C
ATOM    102  C   GLU A  70       0.642  16.708  43.471  1.00 21.89           C
ATOM    103  O   GLU A  70      -0.213  17.610  43.501  1.00 20.88           O
ATOM    104  CB  GLU A  70       1.321  16.988  45.875  1.00 22.20           C
ATOM    105  CG  GLU A  70       0.423  15.914  46.476  1.00 20.32           C
ATOM    106  CD  GLU A  70       1.112  14.572  46.582  1.00 20.18           C
ATOM    107  OE1 GLU A  70       0.456  13.533  46.297  1.00 18.07           O
ATOM    108  OE2 GLU A  70       2.320  14.562  46.946  1.00 19.70           O
ATOM    109  N   SER A  71       0.636  15.698  42.604  1.00 21.30           N
ATOM    110  CA  SER A  71      -0.123  15.748  41.379  1.00 20.96           C
ATOM    111  C   SER A  71      -1.582  16.078  41.595  1.00 20.63           C
ATOM    112  O   SER A  71      -2.049  17.076  41.044  1.00 21.15           O
ATOM    113  CB  SER A  71       0.071  14.477  40.560  1.00 21.21           C
ATOM    114  OG  SER A  71      -0.418  13.347  41.245  1.00 22.38           O
ATOM    115  N   LEU A  72      -2.298  15.297  42.418  1.00 20.18           N
ATOM    116  CA  LEU A  72      -3.753  15.534  42.599  1.00 19.31           C
ATOM    117  C   LEU A  72      -4.103  16.771  43.403  1.00 19.51           C
ATOM    118  O   LEU A  72      -5.246  17.251  43.348  1.00 19.94           O
ATOM    119  CB  LEU A  72      -4.469  14.326  43.175  1.00 19.35           C
ATOM    120  CG  LEU A  72      -4.578  13.108  42.260  1.00 20.33           C
ATOM    121  CD1 LEU A  72      -5.214  11.941  43.014  1.00 20.43           C
ATOM    122  CD2 LEU A  72      -5.313  13.439  40.950  1.00 19.29           C
TER     123      LEU A  72
HETATM  144  O   HOH A2011       6.434  15.529  45.276  1.00 19.28           O
HETATM  145  O   HOH A2012       4.060  13.025  48.154  1.00 22.56           O
HETATM  146  O   HOH A2020      -1.476  13.237  44.478  1.00 23.10           O
HETATM  147  O   HOH A2021       4.581  16.099  47.148  1.00 11.49           O
HETATM  148  O   HOH A2049       3.208   7.571  41.874  1.00 39.76           O
HETATM  149  O   HOH A2050       4.913  15.615  43.046  1.00 10.76           O
CONECT  126  125  127  128
CONECT  135  134  136  139
CONECT  141  140  142  143
CONECT  125  124  126  129
CONECT  134  133  135  137
CONECT  140  139  141
CONECT  129  125  130
CONECT  137  134  138
CONECT  131  130  132  133
CONECT  130  129  131
CONECT  124  125
CONECT  133  131  134
CONECT  139  135  140
CONECT  127  126
CONECT  128  126
CONECT  136  135
CONECT  142  141
CONECT  143  141
CONECT  132  131
CONECT  138  137
END
