# Supplementary material for: Scaffold repositioning of spiro-acridine derivatives as fungi chitinase inhibitor by target fishing and in vitro studies
Source: Sci Rep. 2023 May 5;13:7320. doi: 10.1038/s41598-023-33279-9 (PMC10163251; doi:10.1038/s41598-023-33279-9)
Supplement: Supplementary file 2 — Supplementary Information 2. [file 41598_2023_33279_MOESM2_ESM.zip › PDBQT_TARGETS_ALL/2dxs_JTP.pdb]

HEADER    TRANSFERASE/TRANSFERASE INHIBITOR       30-AUG-06   2DXS              
TITLE     CRYSTAL STRUCTURE OF HCV NS5B RNA POLYMERASE COMPLEXED WITH           
TITLE    2 A TETRACYCLIC INHIBITOR                                              
COMPND    MOL_ID: 1;                                                            
COMPND   2 MOLECULE: GENOME POLYPROTEIN;                                        
COMPND   3 CHAIN: A, B;                                                         
COMPND   4 FRAGMENT: RNA-DIRECTED RNA POLYMERASE, RESIDUES 2419-2962;           
COMPND   5 SYNONYM: NS5B, P68;                                                  
COMPND   6 EC: 2.7.7.48;                                                        
COMPND   7 ENGINEERED: YES                                                      
SOURCE    MOL_ID: 1;                                                            
SOURCE   2 ORGANISM_SCIENTIFIC: HEPATITIS C VIRUS;                              
SOURCE   3 ORGANISM_TAXID: 11103;                                               
SOURCE   4 STRAIN: BK;                                                          
SOURCE   5 GENE: 1B;                                                            
SOURCE   6 EXPRESSION_SYSTEM: ESCHERICHIA COLI BL21(DE3);                       
SOURCE   7 EXPRESSION_SYSTEM_TAXID: 469008;                                     
SOURCE   8 EXPRESSION_SYSTEM_STRAIN: BL21 (DE3);                                
SOURCE   9 EXPRESSION_SYSTEM_VECTOR_TYPE: T7;                                   
SOURCE  10 EXPRESSION_SYSTEM_PLASMID: PET17B                                    
KEYWDS    HCV, NS5B, RNA POLYMERASE, TRANSFERASE/TRANSFERASE                    
KEYWDS   2 INHIBITOR COMPLEX                                                    
EXPDTA    X-RAY DIFFRACTION                                                     
AUTHOR    T.ADACHI,J.TSURUHA,S.DOI,K.MURASE,K.IKEGASHIRA,S.WATANABE,            
AUTHOR   2 K.UEHARA,T.ORITA,A.NOMURA,M.KAMADA                                   
REVDAT   2   24-FEB-09 2DXS    1       VERSN                                    
REVDAT   1   26-DEC-06 2DXS    0                                                
JRNL        AUTH   K.IKEGASHIRA,T.OKA,S.HIRASHIMA,S.NOJI,H.YAMANAKA,            
JRNL        AUTH 2 Y.HARA,T.ADACHI,J.TSURUHA,S.DOI,Y.HASE,T.NOGUCHI,            
JRNL        AUTH 3 I.ANDO,N.OGURA,S.IKEDA,H.HASHIMOTO                           
JRNL        TITL   DISCOVERY OF CONFORMATIONALLY CONSTRAINED                    
JRNL        TITL 2 TETRACYCLIC COMPOUNDS AS POTENT HEPATITIS C VIRUS            
JRNL        TITL 3 NS5B RNA POLYMERASE INHIBITORS                               
JRNL        REF    J.MED.CHEM.                   V.  49  6950 2006              
JRNL        REFN                   ISSN 0022-2623                               
JRNL        PMID   17125247                                                     
JRNL        DOI    10.1021/JM0610245                                            
REMARK   1                                                                      
REMARK   2                                                                      
REMARK   2 RESOLUTION.    2.20 ANGSTROMS.                                       
REMARK   3                                                                      
REMARK   3 REFINEMENT.                                                          
REMARK   3   PROGRAM     : CNX 2005                                             
REMARK   3   AUTHORS     : BRUNGER,ADAMS,CLORE,DELANO,GROS,GROSSE-              
REMARK   3               : KUNSTLEVE,JIANG,KUSZEWSKI,NILGES,PANNU,              
REMARK   3               : READ,RICE,SIMONSON,WARREN,ACCELRYS                   
REMARK   3               : SOFTWARE INC.(BADGER,BERARD,KUMAR,SZALMA,            
REMARK   3               : YIP,DZAKULA)                                         
REMARK   3                                                                      
REMARK   3  DATA USED IN REFINEMENT.                                            
REMARK   3   RESOLUTION RANGE HIGH (ANGSTROMS) : 2.20                           
REMARK   3   RESOLUTION RANGE LOW  (ANGSTROMS) : 29.99                          
REMARK   3   DATA CUTOFF            (SIGMA(F)) : 0.000                          
REMARK   3   DATA CUTOFF HIGH         (ABS(F)) : 1821441.430                    
REMARK   3   DATA CUTOFF LOW          (ABS(F)) : 0.0000                         
REMARK   3   COMPLETENESS (WORKING+TEST)   (%) : 99.0                           
REMARK   3   NUMBER OF REFLECTIONS             : 63249                          
REMARK   3                                                                      
REMARK   3  FIT TO DATA USED IN REFINEMENT.                                     
REMARK   3   CROSS-VALIDATION METHOD          : THROUGHOUT                      
REMARK   3   FREE R VALUE TEST SET SELECTION  : RANDOM                          
REMARK   3   R VALUE     (WORKING + TEST SET) : 0.219                           
REMARK   3   R VALUE            (WORKING SET) : 0.217                           
REMARK   3   FREE R VALUE                     : 0.259                           
REMARK   3   FREE R VALUE TEST SET SIZE   (%) : 5.100                           
REMARK   3   FREE R VALUE TEST SET COUNT      : 3217                            
REMARK   3   ESTIMATED ERROR OF FREE R VALUE  : 0.005                           
REMARK   3                                                                      
REMARK   3  FIT/AGREEMENT OF MODEL WITH ALL DATA.                               
REMARK   3   R VALUE     (WORKING + TEST SET, NO CUTOFF) : 0.2730               
REMARK   3   R VALUE            (WORKING SET, NO CUTOFF) : 0.2720               
REMARK   3   FREE R VALUE                    (NO CUTOFF) : 0.300                
REMARK   3   FREE R VALUE TEST SET SIZE   (%, NO CUTOFF) : 5.100                
REMARK   3   FREE R VALUE TEST SET COUNT     (NO CUTOFF) : 3217                 
REMARK   3   ESTIMATED ERROR OF FREE R VALUE (NO CUTOFF) : 0.0050               
REMARK   3   TOTAL NUMBER OF REFLECTIONS     (NO CUTOFF) : 63249                
REMARK   3                                                                      
REMARK   3  FIT IN THE HIGHEST RESOLUTION BIN.                                  
REMARK   3   TOTAL NUMBER OF BINS USED           : 6                            
REMARK   3   BIN RESOLUTION RANGE HIGH       (A) : 2.20                         
REMARK   3   BIN RESOLUTION RANGE LOW        (A) : 2.34                         
REMARK   3   BIN COMPLETENESS (WORKING+TEST) (%) : 98.20                        
REMARK   3   REFLECTIONS IN BIN    (WORKING SET) : 9840                         
REMARK   3   BIN R VALUE           (WORKING SET) : 0.2660                       
REMARK   3   BIN FREE R VALUE                    : 0.3080                       
REMARK   3   BIN FREE R VALUE TEST SET SIZE  (%) : 5.00                         
REMARK   3   BIN FREE R VALUE TEST SET COUNT     : 517                          
REMARK   3   ESTIMATED ERROR OF BIN FREE R VALUE : 0.014                        
REMARK   3                                                                      
REMARK   3  NUMBER OF NON-HYDROGEN ATOMS USED IN REFINEMENT.                    
REMARK   3   PROTEIN ATOMS            : 8040                                    
REMARK   3   NUCLEIC ACID ATOMS       : 0                                       
REMARK   3   HETEROGEN ATOMS          : 66                                      
REMARK   3   SOLVENT ATOMS            : 584                                     
REMARK   3                                                                      
REMARK   3  B VALUES.                                                           
REMARK   3   FROM WILSON PLOT           (A**2) : 17.60                          
REMARK   3   MEAN B VALUE      (OVERALL, A**2) : 30.40                          
REMARK   3   OVERALL ANISOTROPIC B VALUE.                                       
REMARK   3    B11 (A**2) : -12.45000                                            
REMARK   3    B22 (A**2) : -4.39000                                             
REMARK   3    B33 (A**2) : 16.83000                                             
REMARK   3    B12 (A**2) : 0.00000                                              
REMARK   3    B13 (A**2) : -0.03000                                             
REMARK   3    B23 (A**2) : 0.00000                                              
REMARK   3                                                                      
REMARK   3  ESTIMATED COORDINATE ERROR.                                         
REMARK   3   ESD FROM LUZZATI PLOT        (A) : 0.26                            
REMARK   3   ESD FROM SIGMAA              (A) : 0.26                            
REMARK   3   LOW RESOLUTION CUTOFF        (A) : 5.00                            
REMARK   3                                                                      
REMARK   3  CROSS-VALIDATED ESTIMATED COORDINATE ERROR.                         
REMARK   3   ESD FROM C-V LUZZATI PLOT    (A) : 0.32                            
REMARK   3   ESD FROM C-V SIGMAA          (A) : 0.29                            
REMARK   3                                                                      
REMARK   3  RMS DEVIATIONS FROM IDEAL VALUES.                                   
REMARK   3   BOND LENGTHS                 (A) : 0.338                           
REMARK   3   BOND ANGLES            (DEGREES) : 1.70                            
REMARK   3   DIHEDRAL ANGLES        (DEGREES) : 19.30                           
REMARK   3   IMPROPER ANGLES        (DEGREES) : 1.03                            
REMARK   3                                                                      
REMARK   3  ISOTROPIC THERMAL MODEL : RESTRAINED                                
REMARK   3                                                                      
REMARK   3  ISOTROPIC THERMAL FACTOR RESTRAINTS.    RMS    SIGMA                
REMARK   3   MAIN-CHAIN BOND              (A**2) : 1.360 ; 1.500                
REMARK   3   MAIN-CHAIN ANGLE             (A**2) : 2.150 ; 2.000                
REMARK   3   SIDE-CHAIN BOND              (A**2) : 2.030 ; 2.000                
REMARK   3   SIDE-CHAIN ANGLE             (A**2) : 2.780 ; 2.500                
REMARK   3                                                                      
REMARK   3  BULK SOLVENT MODELING.                                              
REMARK   3   METHOD USED : FLAT MODEL                                           
REMARK   3   KSOL        : 0.39                                                 
REMARK   3   BSOL        : 53.50                                                
REMARK   3                                                                      
REMARK   3  NCS MODEL : NULL                                                    
REMARK   3                                                                      
REMARK   3                                                                      
REMARK   3  OTHER REFINEMENT REMARKS: NULL                                      
REMARK   4                                                                      
REMARK   4 2DXS COMPLIES WITH FORMAT V. 3.15, 01-DEC-08                         
REMARK 100                                                                      
REMARK 100 THIS ENTRY HAS BEEN PROCESSED BY PDBJ ON 04-SEP-06.                  
REMARK 100 THE RCSB ID CODE IS RCSB025975.                                      
REMARK 200                                                                      
REMARK 200 EXPERIMENTAL DETAILS                                                 
REMARK 200  EXPERIMENT TYPE                : X-RAY DIFFRACTION                  
REMARK 200  DATE OF DATA COLLECTION        : 09-DEC-04                          
REMARK 200  TEMPERATURE           (KELVIN) : 100                                
REMARK 200  PH                             : 5.5                                
REMARK 200  NUMBER OF CRYSTALS USED        : 1                                  
REMARK 200                                                                      
REMARK 200  SYNCHROTRON              (Y/N) : Y                                  
REMARK 200  RADIATION SOURCE               : PHOTON FACTORY                     
REMARK 200  BEAMLINE                       : AR-NW12A                           
REMARK 200  X-RAY GENERATOR MODEL          : NULL                               
REMARK 200  MONOCHROMATIC OR LAUE    (M/L) : M                                  
REMARK 200  WAVELENGTH OR RANGE        (A) : 1.0                                
REMARK 200  MONOCHROMATOR                  : SI(111)                            
REMARK 200  OPTICS                         : NULL                               
REMARK 200                                                                      
REMARK 200  DETECTOR TYPE                  : CCD                                
REMARK 200  DETECTOR MANUFACTURER          : ADSC QUANTUM 210                   
REMARK 200  INTENSITY-INTEGRATION SOFTWARE : MOSFLM                             
REMARK 200  DATA SCALING SOFTWARE          : CCP4 (SCALA)                       
REMARK 200                                                                      
REMARK 200  NUMBER OF UNIQUE REFLECTIONS   : 63257                              
REMARK 200  RESOLUTION RANGE HIGH      (A) : 2.200                              
REMARK 200  RESOLUTION RANGE LOW       (A) : 30.000                             
REMARK 200  REJECTION CRITERIA  (SIGMA(I)) : NULL                               
REMARK 200                                                                      
REMARK 200 OVERALL.                                                             
REMARK 200  COMPLETENESS FOR RANGE     (%) : 99.3                               
REMARK 200  DATA REDUNDANCY                : 3.600                              
REMARK 200  R MERGE                    (I) : 0.12200                            
REMARK 200  R SYM                      (I) : NULL                               
REMARK 200  <I/SIGMA(I)> FOR THE DATA SET  : 10.4000                            
REMARK 200                                                                      
REMARK 200 IN THE HIGHEST RESOLUTION SHELL.                                     
REMARK 200  HIGHEST RESOLUTION SHELL, RANGE HIGH (A) : 2.20                     
REMARK 200  HIGHEST RESOLUTION SHELL, RANGE LOW  (A) : 2.32                     
REMARK 200  COMPLETENESS FOR SHELL     (%) : 98.3                               
REMARK 200  DATA REDUNDANCY IN SHELL       : 3.40                               
REMARK 200  R MERGE FOR SHELL          (I) : 0.34000                            
REMARK 200  R SYM FOR SHELL            (I) : NULL                               
REMARK 200  <I/SIGMA(I)> FOR SHELL         : 3.300                              
REMARK 200                                                                      
REMARK 200 DIFFRACTION PROTOCOL: SINGLE WAVELENGTH                              
REMARK 200 METHOD USED TO DETERMINE THE STRUCTURE: MOLECULAR REPLACEMENT        
REMARK 200 SOFTWARE USED: MOLREP                                                
REMARK 200 STARTING MODEL: PDB ENTRY 1QUV                                       
REMARK 200                                                                      
REMARK 200 REMARK: NULL                                                         
REMARK 280                                                                      
REMARK 280 CRYSTAL                                                              
REMARK 280 SOLVENT CONTENT, VS   (%): 52.30                                     
REMARK 280 MATTHEWS COEFFICIENT, VM (ANGSTROMS**3/DA): 2.58                     
REMARK 280                                                                      
REMARK 280 CRYSTALLIZATION CONDITIONS: 0.1M CITRATE, 8% PEG 8000, 5% 2-         
REMARK 280  PROPANOL, PH 5.5, VAPOR DIFFUSION, HANGING DROP, TEMPERATURE        
REMARK 280  277.0K                                                              
REMARK 290                                                                      
REMARK 290 CRYSTALLOGRAPHIC SYMMETRY                                            
REMARK 290 SYMMETRY OPERATORS FOR SPACE GROUP: P 1 21 1                         
REMARK 290                                                                      
REMARK 290      SYMOP   SYMMETRY                                                
REMARK 290     NNNMMM   OPERATOR                                                
REMARK 290       1555   X,Y,Z                                                   
REMARK 290       2555   -X,Y+1/2,-Z                                             
REMARK 290                                                                      
REMARK 290     WHERE NNN -> OPERATOR NUMBER                                     
REMARK 290           MMM -> TRANSLATION VECTOR                                  
REMARK 290                                                                      
REMARK 290 CRYSTALLOGRAPHIC SYMMETRY TRANSFORMATIONS                            
REMARK 290 THE FOLLOWING TRANSFORMATIONS OPERATE ON THE ATOM/HETATM             
REMARK 290 RECORDS IN THIS ENTRY TO PRODUCE CRYSTALLOGRAPHICALLY                
REMARK 290 RELATED MOLECULES.                                                   
REMARK 290   SMTRY1   1  1.000000  0.000000  0.000000        0.00000            
REMARK 290   SMTRY2   1  0.000000  1.000000  0.000000        0.00000            
REMARK 290   SMTRY3   1  0.000000  0.000000  1.000000        0.00000            
REMARK 290   SMTRY1   2 -1.000000  0.000000  0.000000        0.00000            
REMARK 290   SMTRY2   2  0.000000  1.000000  0.000000       33.61550            
REMARK 290   SMTRY3   2  0.000000  0.000000 -1.000000        0.00000            
REMARK 290                                                                      
REMARK 290 REMARK: NULL                                                         
REMARK 300                                                                      
REMARK 300 BIOMOLECULE: 1, 2                                                    
REMARK 300 SEE REMARK 350 FOR THE AUTHOR PROVIDED AND/OR PROGRAM                
REMARK 300 GENERATED ASSEMBLY INFORMATION FOR THE STRUCTURE IN                  
REMARK 300 THIS ENTRY. THE REMARK MAY ALSO PROVIDE INFORMATION ON               
REMARK 300 BURIED SURFACE AREA.                                                 
REMARK 350                                                                      
REMARK 350 COORDINATES FOR A COMPLETE MULTIMER REPRESENTING THE KNOWN           
REMARK 350 BIOLOGICALLY SIGNIFICANT OLIGOMERIZATION STATE OF THE                
REMARK 350 MOLECULE CAN BE GENERATED BY APPLYING BIOMT TRANSFORMATIONS          
REMARK 350 GIVEN BELOW.  BOTH NON-CRYSTALLOGRAPHIC AND                          
REMARK 350 CRYSTALLOGRAPHIC OPERATIONS ARE GIVEN.                               
REMARK 350                                                                      
REMARK 350 BIOMOLECULE: 1                                                       
REMARK 350 AUTHOR DETERMINED BIOLOGICAL UNIT: MONOMERIC                         
REMARK 350 APPLY THE FOLLOWING TO CHAINS: A                                     
REMARK 350   BIOMT1   1  1.000000  0.000000  0.000000        0.00000            
REMARK 350   BIOMT2   1  0.000000  1.000000  0.000000        0.00000            
REMARK 350   BIOMT3   1  0.000000  0.000000  1.000000        0.00000            
REMARK 350                                                                      
REMARK 350 BIOMOLECULE: 2                                                       
REMARK 350 AUTHOR DETERMINED BIOLOGICAL UNIT: MONOMERIC                         
REMARK 350 APPLY THE FOLLOWING TO CHAINS: B                                     
REMARK 350   BIOMT1   1  1.000000  0.000000  0.000000        0.00000            
REMARK 350   BIOMT2   1  0.000000  1.000000  0.000000        0.00000            
REMARK 350   BIOMT3   1  0.000000  0.000000  1.000000        0.00000            
REMARK 465                                                                      
REMARK 465 MISSING RESIDUES                                                     
REMARK 465 THE FOLLOWING RESIDUES WERE NOT LOCATED IN THE                       
REMARK 465 EXPERIMENT. (M=MODEL NUMBER; RES=RESIDUE NAME; C=CHAIN               
REMARK 465 IDENTIFIER; SSSEQ=SEQUENCE NUMBER; I=INSERTION CODE.)                
REMARK 465                                                                      
REMARK 465   M RES C SSSEQI                                                     
REMARK 465     ALA A    15                                                      
REMARK 465     ALA A    16                                                      
REMARK 465     GLU A    17                                                      
REMARK 465     GLU A    18                                                      
REMARK 465     SER A    19                                                      
REMARK 465     LYS A    20                                                      
REMARK 465     LEU A    21                                                      
REMARK 465     PRO A    22                                                      
REMARK 465     ILE A    23                                                      
REMARK 465     ASN A    24                                                      
REMARK 465     ALA A    25                                                      
REMARK 465     LEU A    26                                                      
REMARK 465     SER A    27                                                      
REMARK 465     ASN A    28                                                      
REMARK 465     SER A    29                                                      
REMARK 465     LEU A    30                                                      
REMARK 465     LEU A    31                                                      
REMARK 465     ARG A    32                                                      
REMARK 465     HIS A    33                                                      
REMARK 465     HIS A    34                                                      
REMARK 465     ASN A    35                                                      
REMARK 465     MET A    36                                                      
REMARK 465     GLN A   148                                                      
REMARK 465     PRO A   149                                                      
REMARK 465     GLU A   150                                                      
REMARK 465     LYS A   151                                                      
REMARK 465     GLY A   152                                                      
REMARK 465     GLY A   545                                                      
REMARK 465     SER A   546                                                      
REMARK 465     HIS A   547                                                      
REMARK 465     HIS A   548                                                      
REMARK 465     ASP A   549                                                      
REMARK 465     HIS A   550                                                      
REMARK 465     HIS A   551                                                      
REMARK 465     HIS A   552                                                      
REMARK 465     ALA B    15                                                      
REMARK 465     ALA B    16                                                      
REMARK 465     GLU B    17                                                      
REMARK 465     GLU B    18                                                      
REMARK 465     SER B    19                                                      
REMARK 465     LYS B    20                                                      
REMARK 465     LEU B    21                                                      
REMARK 465     PRO B    22                                                      
REMARK 465     ILE B    23                                                      
REMARK 465     ASN B    24                                                      
REMARK 465     ALA B    25                                                      
REMARK 465     LEU B    26                                                      
REMARK 465     SER B    27                                                      
REMARK 465     ASN B    28                                                      
REMARK 465     SER B    29                                                      
REMARK 465     LEU B    30                                                      
REMARK 465     LEU B    31                                                      
REMARK 465     ARG B    32                                                      
REMARK 465     HIS B    33                                                      
REMARK 465     HIS B    34                                                      
REMARK 465     ASN B    35                                                      
REMARK 465     MET B    36                                                      
REMARK 465     GLN B   148                                                      
REMARK 465     PRO B   149                                                      
REMARK 465     GLU B   150                                                      
REMARK 465     LYS B   151                                                      
REMARK 465     GLY B   152                                                      
REMARK 465     GLY B   545                                                      
REMARK 465     SER B   546                                                      
REMARK 465     HIS B   547                                                      
REMARK 465     HIS B   548                                                      
REMARK 465     ASP B   549                                                      
REMARK 465     HIS B   550                                                      
REMARK 465     HIS B   551                                                      
REMARK 465     HIS B   552                                                      
REMARK 500                                                                      
REMARK 500 GEOMETRY AND STEREOCHEMISTRY                                         
REMARK 500 SUBTOPIC: TORSION ANGLES                                             
REMARK 500                                                                      
REMARK 500 TORSION ANGLES OUTSIDE THE EXPECTED RAMACHANDRAN REGIONS:            
REMARK 500 (M=MODEL NUMBER; RES=RESIDUE NAME; C=CHAIN IDENTIFIER;               
REMARK 500 SSEQ=SEQUENCE NUMBER; I=INSERTION CODE).                             
REMARK 500                                                                      
REMARK 500 STANDARD TABLE:                                                      
REMARK 500 FORMAT:(10X,I3,1X,A3,1X,A1,I4,A1,4X,F7.2,3X,F7.2)                    
REMARK 500                                                                      
REMARK 500 EXPECTED VALUES: GJ KLEYWEGT AND TA JONES (1996). PHI/PSI-           
REMARK 500 CHOLOGY: RAMACHANDRAN REVISITED. STRUCTURE 4, 1395 - 1400            
REMARK 500                                                                      
REMARK 500  M RES CSSEQI        PSI       PHI                                   
REMARK 500    VAL A 131      -39.22   -130.89                                   
REMARK 500    SER A 196      171.75    -58.15                                   
REMARK 500    LEU A 260      -53.12   -129.86                                   
REMARK 500    SER A 347        6.55     92.98                                   
REMARK 500    ALA A 348       74.90   -112.22                                   
REMARK 500    ALA A 400      -70.72    -65.39                                   
REMARK 500    HIS A 402       70.26     43.94                                   
REMARK 500    ASN A 406       54.12   -118.69                                   
REMARK 500    ILE A 424      -62.42   -107.96                                   
REMARK 500    VAL B 131      -33.34   -134.94                                   
REMARK 500    LEU B 260      -55.85   -136.89                                   
REMARK 500    SER B 347        4.02     90.86                                   
REMARK 500    ALA B 348       74.75   -115.31                                   
REMARK 500    THR B 385     -169.99   -127.54                                   
REMARK 500    ILE B 424      -65.47   -104.59                                   
REMARK 500                                                                      
REMARK 500 REMARK: NULL                                                         
REMARK 800                                                                      
REMARK 800 SITE                                                                 
REMARK 800 SITE_IDENTIFIER: AC1                                                 
REMARK 800 EVIDENCE_CODE: SOFTWARE                                              
REMARK 800 SITE_DESCRIPTION: BINDING SITE FOR RESIDUE JTP A 1000                
REMARK 800 SITE_IDENTIFIER: AC2                                                 
REMARK 800 EVIDENCE_CODE: SOFTWARE                                              
REMARK 800 SITE_DESCRIPTION: BINDING SITE FOR RESIDUE JTP B 2000                
REMARK 900                                                                      
REMARK 900 RELATED ENTRIES                                                      
REMARK 900 RELATED ID: 1QUV   RELATED DB: PDB                                   
REMARK 900 THE SAME PROTEIN WITHOUT INHIBITOR                                   
DBREF  2DXS A    1   544  UNP    P26663   POLG_HCVBK    2419   2962             
DBREF  2DXS B    1   544  UNP    P26663   POLG_HCVBK    2419   2962             
SEQADV 2DXS GLN A  544  UNP  P26663    ARG  2962 SEE REMARK 999                 
SEQADV 2DXS GLY A  545  UNP  P26663              CLONING ARTIFACT               
SEQADV 2DXS SER A  546  UNP  P26663              CLONING ARTIFACT               
SEQADV 2DXS HIS A  547  UNP  P26663              CLONING ARTIFACT               
SEQADV 2DXS HIS A  548  UNP  P26663              CLONING ARTIFACT               
SEQADV 2DXS ASP A  549  UNP  P26663              CLONING ARTIFACT               
SEQADV 2DXS HIS A  550  UNP  P26663              CLONING ARTIFACT               
SEQADV 2DXS HIS A  551  UNP  P26663              CLONING ARTIFACT               
SEQADV 2DXS HIS A  552  UNP  P26663              CLONING ARTIFACT               
SEQADV 2DXS GLN B  544  UNP  P26663    ARG  2962 SEE REMARK 999                 
SEQADV 2DXS GLY B  545  UNP  P26663              CLONING ARTIFACT               
SEQADV 2DXS SER B  546  UNP  P26663              CLONING ARTIFACT               
SEQADV 2DXS HIS B  547  UNP  P26663              CLONING ARTIFACT               
SEQADV 2DXS HIS B  548  UNP  P26663              CLONING ARTIFACT               
SEQADV 2DXS ASP B  549  UNP  P26663              CLONING ARTIFACT               
SEQADV 2DXS HIS B  550  UNP  P26663              CLONING ARTIFACT               
SEQADV 2DXS HIS B  551  UNP  P26663              CLONING ARTIFACT               
SEQADV 2DXS HIS B  552  UNP  P26663              CLONING ARTIFACT               
SEQRES   1 A  552  SER MET SER TYR THR TRP THR GLY ALA LEU ILE THR PRO          
SEQRES   2 A  552  CYS ALA ALA GLU GLU SER LYS LEU PRO ILE ASN ALA LEU          
SEQRES   3 A  552  SER ASN SER LEU LEU ARG HIS HIS ASN MET VAL TYR ALA          
SEQRES   4 A  552  THR THR SER ARG SER ALA GLY LEU ARG GLN LYS LYS VAL          
SEQRES   5 A  552  THR PHE ASP ARG LEU GLN VAL LEU ASP ASP HIS TYR ARG          
SEQRES   6 A  552  ASP VAL LEU LYS GLU MET LYS ALA LYS ALA SER THR VAL          
SEQRES   7 A  552  LYS ALA LYS LEU LEU SER VAL GLU GLU ALA CYS LYS LEU          
SEQRES   8 A  552  THR PRO PRO HIS SER ALA LYS SER LYS PHE GLY TYR GLY          
SEQRES   9 A  552  ALA LYS ASP VAL ARG ASN LEU SER SER LYS ALA VAL ASN          
SEQRES  10 A  552  HIS ILE HIS SER VAL TRP LYS ASP LEU LEU GLU ASP THR          
SEQRES  11 A  552  VAL THR PRO ILE ASP THR THR ILE MET ALA LYS ASN GLU          
SEQRES  12 A  552  VAL PHE CYS VAL GLN PRO GLU LYS GLY GLY ARG LYS PRO          
SEQRES  13 A  552  ALA ARG LEU ILE VAL PHE PRO ASP LEU GLY VAL ARG VAL          
SEQRES  14 A  552  CYS GLU LYS MET ALA LEU TYR ASP VAL VAL SER THR LEU          
SEQRES  15 A  552  PRO GLN VAL VAL MET GLY SER SER TYR GLY PHE GLN TYR          
SEQRES  16 A  552  SER PRO GLY GLN ARG VAL GLU PHE LEU VAL ASN THR TRP          
SEQRES  17 A  552  LYS SER LYS LYS ASN PRO MET GLY PHE SER TYR ASP THR          
SEQRES  18 A  552  ARG CYS PHE ASP SER THR VAL THR GLU ASN ASP ILE ARG          
SEQRES  19 A  552  VAL GLU GLU SER ILE TYR GLN CYS CYS ASP LEU ALA PRO          
SEQRES  20 A  552  GLU ALA ARG GLN ALA ILE LYS SER LEU THR GLU ARG LEU          
SEQRES  21 A  552  TYR ILE GLY GLY PRO LEU THR ASN SER LYS GLY GLN ASN          
SEQRES  22 A  552  CYS GLY TYR ARG ARG CYS ARG ALA SER GLY VAL LEU THR          
SEQRES  23 A  552  THR SER CYS GLY ASN THR LEU THR CYS TYR LEU LYS ALA          
SEQRES  24 A  552  SER ALA ALA CYS ARG ALA ALA LYS LEU GLN ASP CYS THR          
SEQRES  25 A  552  MET LEU VAL ASN GLY ASP ASP LEU VAL VAL ILE CYS GLU          
SEQRES  26 A  552  SER ALA GLY THR GLN GLU ASP ALA ALA SER LEU ARG VAL          
SEQRES  27 A  552  PHE THR GLU ALA MET THR ARG TYR SER ALA PRO PRO GLY          
SEQRES  28 A  552  ASP PRO PRO GLN PRO GLU TYR ASP LEU GLU LEU ILE THR          
SEQRES  29 A  552  SER CYS SER SER ASN VAL SER VAL ALA HIS ASP ALA SER          
SEQRES  30 A  552  GLY LYS ARG VAL TYR TYR LEU THR ARG ASP PRO THR THR          
SEQRES  31 A  552  PRO LEU ALA ARG ALA ALA TRP GLU THR ALA ARG HIS THR          
SEQRES  32 A  552  PRO VAL ASN SER TRP LEU GLY ASN ILE ILE MET TYR ALA          
SEQRES  33 A  552  PRO THR LEU TRP ALA ARG MET ILE LEU MET THR HIS PHE          
SEQRES  34 A  552  PHE SER ILE LEU LEU ALA GLN GLU GLN LEU GLU LYS ALA          
SEQRES  35 A  552  LEU ASP CYS GLN ILE TYR GLY ALA CYS TYR SER ILE GLU          
SEQRES  36 A  552  PRO LEU ASP LEU PRO GLN ILE ILE GLU ARG LEU HIS GLY          
SEQRES  37 A  552  LEU SER ALA PHE SER LEU HIS SER TYR SER PRO GLY GLU          
SEQRES  38 A  552  ILE ASN ARG VAL ALA SER CYS LEU ARG LYS LEU GLY VAL          
SEQRES  39 A  552  PRO PRO LEU ARG VAL TRP ARG HIS ARG ALA ARG SER VAL          
SEQRES  40 A  552  ARG ALA ARG LEU LEU SER GLN GLY GLY ARG ALA ALA THR          
SEQRES  41 A  552  CYS GLY LYS TYR LEU PHE ASN TRP ALA VAL LYS THR LYS          
SEQRES  42 A  552  LEU LYS LEU THR PRO ILE PRO ALA ALA SER GLN GLY SER          
SEQRES  43 A  552  HIS HIS ASP HIS HIS HIS                                      
SEQRES   1 B  552  SER MET SER TYR THR TRP THR GLY ALA LEU ILE THR PRO          
SEQRES   2 B  552  CYS ALA ALA GLU GLU SER LYS LEU PRO ILE ASN ALA LEU          
SEQRES   3 B  552  SER ASN SER LEU LEU ARG HIS HIS ASN MET VAL TYR ALA          
SEQRES   4 B  552  THR THR SER ARG SER ALA GLY LEU ARG GLN LYS LYS VAL          
SEQRES   5 B  552  THR PHE ASP ARG LEU GLN VAL LEU ASP ASP HIS TYR ARG          
SEQRES   6 B  552  ASP VAL LEU LYS GLU MET LYS ALA LYS ALA SER THR VAL          
SEQRES   7 B  552  LYS ALA LYS LEU LEU SER VAL GLU GLU ALA CYS LYS LEU          
SEQRES   8 B  552  THR PRO PRO HIS SER ALA LYS SER LYS PHE GLY TYR GLY          
SEQRES   9 B  552  ALA LYS ASP VAL ARG ASN LEU SER SER LYS ALA VAL ASN          
SEQRES  10 B  552  HIS ILE HIS SER VAL TRP LYS ASP LEU LEU GLU ASP THR          
SEQRES  11 B  552  VAL THR PRO ILE ASP THR THR ILE MET ALA LYS ASN GLU          
SEQRES  12 B  552  VAL PHE CYS VAL GLN PRO GLU LYS GLY GLY ARG LYS PRO          
SEQRES  13 B  552  ALA ARG LEU ILE VAL PHE PRO ASP LEU GLY VAL ARG VAL          
SEQRES  14 B  552  CYS GLU LYS MET ALA LEU TYR ASP VAL VAL SER THR LEU          
SEQRES  15 B  552  PRO GLN VAL VAL MET GLY SER SER TYR GLY PHE GLN TYR          
SEQRES  16 B  552  SER PRO GLY GLN ARG VAL GLU PHE LEU VAL ASN THR TRP          
SEQRES  17 B  552  LYS SER LYS LYS ASN PRO MET GLY PHE SER TYR ASP THR          
SEQRES  18 B  552  ARG CYS PHE ASP SER THR VAL THR GLU ASN ASP ILE ARG          
SEQRES  19 B  552  VAL GLU GLU SER ILE TYR GLN CYS CYS ASP LEU ALA PRO          
SEQRES  20 B  552  GLU ALA ARG GLN ALA ILE LYS SER LEU THR GLU ARG LEU          
SEQRES  21 B  552  TYR ILE GLY GLY PRO LEU THR ASN SER LYS GLY GLN ASN          
SEQRES  22 B  552  CYS GLY TYR ARG ARG CYS ARG ALA SER GLY VAL LEU THR          
SEQRES  23 B  552  THR SER CYS GLY ASN THR LEU THR CYS TYR LEU LYS ALA          
SEQRES  24 B  552  SER ALA ALA CYS ARG ALA ALA LYS LEU GLN ASP CYS THR          
SEQRES  25 B  552  MET LEU VAL ASN GLY ASP ASP LEU VAL VAL ILE CYS GLU          
SEQRES  26 B  552  SER ALA GLY THR GLN GLU ASP ALA ALA SER LEU ARG VAL          
SEQRES  27 B  552  PHE THR GLU ALA MET THR ARG TYR SER ALA PRO PRO GLY          
SEQRES  28 B  552  ASP PRO PRO GLN PRO GLU TYR ASP LEU GLU LEU ILE THR          
SEQRES  29 B  552  SER CYS SER SER ASN VAL SER VAL ALA HIS ASP ALA SER          
SEQRES  30 B  552  GLY LYS ARG VAL TYR TYR LEU THR ARG ASP PRO THR THR          
SEQRES  31 B  552  PRO LEU ALA ARG ALA ALA TRP GLU THR ALA ARG HIS THR          
SEQRES  32 B  552  PRO VAL ASN SER TRP LEU GLY ASN ILE ILE MET TYR ALA          
SEQRES  33 B  552  PRO THR LEU TRP ALA ARG MET ILE LEU MET THR HIS PHE          
SEQRES  34 B  552  PHE SER ILE LEU LEU ALA GLN GLU GLN LEU GLU LYS ALA          
SEQRES  35 B  552  LEU ASP CYS GLN ILE TYR GLY ALA CYS TYR SER ILE GLU          
SEQRES  36 B  552  PRO LEU ASP LEU PRO GLN ILE ILE GLU ARG LEU HIS GLY          
SEQRES  37 B  552  LEU SER ALA PHE SER LEU HIS SER TYR SER PRO GLY GLU          
SEQRES  38 B  552  ILE ASN ARG VAL ALA SER CYS LEU ARG LYS LEU GLY VAL          
SEQRES  39 B  552  PRO PRO LEU ARG VAL TRP ARG HIS ARG ALA ARG SER VAL          
SEQRES  40 B  552  ARG ALA ARG LEU LEU SER GLN GLY GLY ARG ALA ALA THR          
SEQRES  41 B  552  CYS GLY LYS TYR LEU PHE ASN TRP ALA VAL LYS THR LYS          
SEQRES  42 B  552  LEU LYS LEU THR PRO ILE PRO ALA ALA SER GLN GLY SER          
SEQRES  43 B  552  HIS HIS ASP HIS HIS HIS                                      
HET    JTP  A1000      33                                                       
HET    JTP  B2000      33                                                       
HETNAM     JTP N-[(13-CYCLOHEXYL-6,7-DIHYDROINDOLO[1,2-D][1,                    
HETNAM   2 JTP  4]BENZOXAZEPIN-10-YL)CARBONYL]-2-METHYL-L-ALANINE               
HETSYN     JTP 2-[(12-CYCLOHEXYL-6,7-DIHYDRO-5-OXA-7A-AZA-DIBENZO[A,            
HETSYN   2 JTP  E]AZULENE-9-CARBONYL)-AMINO]-2-METHYL-PROPIONIC ACID            
FORMUL   3  JTP    2(C27 H30 N2 O4)                                             
FORMUL   5  HOH   *584(H2 O)                                                    
HELIX    1   1 LEU A  392  ALA A  393  1                                   2
HELIX    2   2 ALA A  395  ALA A  396  1                                   2
HELIX    3   3 THR A  399  THR A  399  1                                   1
HELIX    4   4 ILE A  424  LEU A  425  1                                   2
HELIX    5   5 HIS A  428  PHE A  429  1                                   2
HELIX    6   6 LEU A  492  GLY A  493  1                                   2
HELIX    7   7 TRP A  500  TRP A  500  1                                   1
HELIX    8   8 ARG A  503  ARG A  503  1                                   1
SITE     1 AC1 13 VAL A  37  LEU A 392  ALA A 393  ALA A 395                    
SITE     2 AC1 13 ALA A 396  LEU A 425  HIS A 428  PHE A 429                    
SITE     3 AC1 13 GLY A 493  VAL A 494  PRO A 495  TRP A 500                    
SITE     4 AC1 13 ARG A 503                                                     
SITE     1 AC2 12 VAL B  37  LEU B 392  ALA B 393  ALA B 395                    
SITE     2 AC2 12 ALA B 396  HIS B 428  LEU B 492  GLY B 493                    
SITE     3 AC2 12 VAL B 494  PRO B 495  TRP B 500  ARG B 503                    
CRYST1   96.454   67.231   97.853  90.00  93.78  90.00 P 1 21 1      4          
ORIGX1      1.000000  0.000000  0.000000        0.00000                         
ORIGX2      0.000000  1.000000  0.000000        0.00000                         
ORIGX3      0.000000  0.000000  1.000000        0.00000                         
SCALE1      0.010368  0.000000  0.000685        0.00000                         
SCALE2      0.000000  0.014874  0.000000        0.00000                         
SCALE3      0.000000  0.000000  0.010242        0.00000                         
ATOM      1  N   VAL A  37     -10.325   7.450  10.038  1.00 43.71           N
ATOM      2  CA  VAL A  37      -8.947   6.885  10.105  1.00 43.32           C
ATOM      3  C   VAL A  37      -7.908   7.915   9.669  1.00 43.14           C
ATOM      4  O   VAL A  37      -7.941   8.407   8.540  1.00 43.37           O
ATOM      5  CB  VAL A  37      -8.814   5.643   9.208  1.00 43.58           C
ATOM      6  CG1 VAL A  37      -7.462   4.991   9.426  1.00 43.91           C
ATOM      7  CG2 VAL A  37      -9.935   4.664   9.512  1.00 44.32           C
TER       8      VAL A  37
ATOM      9  N   LEU A 392      -9.013  -2.353  14.851  1.00 28.79           N
ATOM     10  CA  LEU A 392      -9.585  -2.468  13.511  1.00 29.71           C
ATOM     11  C   LEU A 392      -9.057  -1.377  12.586  1.00 30.34           C
ATOM     12  O   LEU A 392      -8.660  -1.660  11.455  1.00 31.47           O
ATOM     13  CB  LEU A 392     -11.113  -2.406  13.564  1.00 28.10           C
ATOM     14  CG  LEU A 392     -11.778  -3.601  14.254  1.00 26.65           C
ATOM     15  CD1 LEU A 392     -13.271  -3.548  14.058  1.00 27.42           C
ATOM     16  CD2 LEU A 392     -11.221  -4.885  13.684  1.00 27.76           C
ATOM     17  N   ALA A 393      -9.033  -0.138  13.071  1.00 29.35           N
ATOM     18  CA  ALA A 393      -8.597   0.985  12.250  1.00 29.58           C
ATOM     19  C   ALA A 393      -7.149   0.831  11.817  1.00 29.52           C
ATOM     20  O   ALA A 393      -6.808   1.071  10.656  1.00 30.14           O
ATOM     21  CB  ALA A 393      -8.774   2.293  13.008  1.00 29.97           C
TER      22      ALA A 393
ATOM     23  N   ALA A 395      -5.349  -2.003  11.744  1.00 30.91           N
ATOM     24  CA  ALA A 395      -5.279  -3.143  10.844  1.00 34.38           C
ATOM     25  C   ALA A 395      -5.737  -2.736   9.441  1.00 36.32           C
ATOM     26  O   ALA A 395      -5.120  -3.110   8.444  1.00 37.69           O
ATOM     27  CB  ALA A 395      -6.147  -4.277  11.373  1.00 33.46           C
ATOM     28  N   ALA A 396      -6.816  -1.964   9.367  1.00 37.50           N
ATOM     29  CA  ALA A 396      -7.300  -1.471   8.086  1.00 39.10           C
ATOM     30  C   ALA A 396      -6.205  -0.653   7.422  1.00 41.03           C
ATOM     31  O   ALA A 396      -5.931  -0.811   6.236  1.00 42.10           O
ATOM     32  CB  ALA A 396      -8.535  -0.616   8.287  1.00 38.07           C
TER      33      ALA A 396
ATOM     34  N   THR A 399      -3.422  -2.947   6.093  1.00 56.17           N
ATOM     35  CA  THR A 399      -3.831  -3.600   4.857  1.00 58.70           C
ATOM     36  C   THR A 399      -3.528  -2.668   3.694  1.00 60.42           C
ATOM     37  O   THR A 399      -2.953  -3.076   2.687  1.00 60.32           O
ATOM     38  CB  THR A 399      -5.343  -3.899   4.844  1.00 58.62           C
ATOM     39  OG1 THR A 399      -5.659  -4.841   5.874  1.00 59.86           O
ATOM     40  CG2 THR A 399      -5.759  -4.468   3.497  1.00 59.51           C
TER      41      THR A 399
ATOM     42  N   ILE A 424     -12.944 -11.581  13.036  1.00 33.32           N
ATOM     43  CA  ILE A 424     -12.648 -10.524  12.079  1.00 32.35           C
ATOM     44  C   ILE A 424     -11.188 -10.506  11.651  1.00 32.85           C
ATOM     45  O   ILE A 424     -10.879 -10.696  10.475  1.00 33.66           O
ATOM     46  CB  ILE A 424     -13.000  -9.140  12.655  1.00 32.75           C
ATOM     47  CG1 ILE A 424     -14.439  -9.149  13.178  1.00 32.39           C
ATOM     48  CG2 ILE A 424     -12.817  -8.076  11.583  1.00 29.99           C
ATOM     49  CD1 ILE A 424     -14.833  -7.891  13.920  1.00 34.19           C
ATOM     50  N   LEU A 425     -10.290 -10.274  12.604  1.00 31.86           N
ATOM     51  CA  LEU A 425      -8.884 -10.081  12.282  1.00 30.32           C
ATOM     52  C   LEU A 425      -8.238 -11.357  11.752  1.00 29.85           C
ATOM     53  O   LEU A 425      -7.512 -11.325  10.764  1.00 29.88           O
ATOM     54  CB  LEU A 425      -8.116  -9.593  13.513  1.00 30.79           C
ATOM     55  CG  LEU A 425      -8.521  -8.254  14.136  1.00 30.08           C
ATOM     56  CD1 LEU A 425      -7.583  -7.953  15.295  1.00 28.01           C
ATOM     57  CD2 LEU A 425      -8.450  -7.142  13.098  1.00 26.47           C
TER      58      LEU A 425
ATOM     59  N   HIS A 428      -9.838 -12.214   8.196  1.00 37.97           N
ATOM     60  CA  HIS A 428      -9.458 -11.287   7.141  1.00 39.82           C
ATOM     61  C   HIS A 428      -7.984 -11.365   6.760  1.00 39.64           C
ATOM     62  O   HIS A 428      -7.624 -11.162   5.600  1.00 39.93           O
ATOM     63  CB  HIS A 428      -9.800  -9.855   7.555  1.00 41.32           C
ATOM     64  CG  HIS A 428      -9.411  -8.825   6.542  1.00 42.99           C
ATOM     65  ND1 HIS A 428     -10.054  -8.695   5.330  1.00 44.99           N
ATOM     66  CD2 HIS A 428      -8.455  -7.867   6.567  1.00 43.66           C
ATOM     67  CE1 HIS A 428      -9.512  -7.699   4.651  1.00 45.17           C
ATOM     68  NE2 HIS A 428      -8.540  -7.179   5.380  1.00 45.16           N
ATOM     69  N   PHE A 429      -7.122 -11.651   7.727  1.00 39.48           N
ATOM     70  CA  PHE A 429      -5.699 -11.650   7.439  1.00 38.91           C
ATOM     71  C   PHE A 429      -5.186 -12.991   6.943  1.00 37.59           C
ATOM     72  O   PHE A 429      -4.294 -13.039   6.098  1.00 37.47           O
ATOM     73  CB  PHE A 429      -4.909 -11.168   8.659  1.00 39.85           C
ATOM     74  CG  PHE A 429      -4.977  -9.678   8.852  1.00 41.39           C
ATOM     75  CD1 PHE A 429      -4.290  -8.828   8.000  1.00 41.01           C
ATOM     76  CD2 PHE A 429      -5.768  -9.126   9.845  1.00 41.43           C
ATOM     77  CE1 PHE A 429      -4.395  -7.456   8.132  1.00 42.14           C
ATOM     78  CE2 PHE A 429      -5.875  -7.754   9.981  1.00 41.50           C
ATOM     79  CZ  PHE A 429      -5.190  -6.919   9.124  1.00 41.39           C
TER      80      PHE A 429
ATOM     81  N   LEU A 492     -17.939   1.722  11.674  1.00 40.52           N
ATOM     82  CA  LEU A 492     -16.744   1.764  10.836  1.00 40.59           C
ATOM     83  C   LEU A 492     -16.986   1.328   9.395  1.00 40.87           C
ATOM     84  O   LEU A 492     -16.096   1.433   8.554  1.00 40.71           O
ATOM     85  CB  LEU A 492     -15.640   0.900  11.456  1.00 40.54           C
ATOM     86  CG  LEU A 492     -14.984   1.456  12.725  1.00 40.58           C
ATOM     87  CD1 LEU A 492     -14.148   0.374  13.401  1.00 40.25           C
ATOM     88  CD2 LEU A 492     -14.124   2.654  12.365  1.00 38.95           C
ATOM     89  N   GLY A 493     -18.187   0.838   9.109  1.00 41.79           N
ATOM     90  CA  GLY A 493     -18.474   0.358   7.769  1.00 42.82           C
ATOM     91  C   GLY A 493     -17.870  -1.012   7.508  1.00 43.37           C
ATOM     92  O   GLY A 493     -17.579  -1.368   6.366  1.00 43.62           O
ATOM     93  N   VAL A 494     -17.676  -1.779   8.576  1.00 43.04           N
ATOM     94  CA  VAL A 494     -17.183  -3.147   8.467  1.00 41.11           C
ATOM     95  C   VAL A 494     -18.368  -4.098   8.430  1.00 41.28           C
ATOM     96  O   VAL A 494     -19.343  -3.923   9.159  1.00 41.34           O
ATOM     97  CB  VAL A 494     -16.296  -3.516   9.675  1.00 39.66           C
ATOM     98  CG1 VAL A 494     -15.731  -4.914   9.508  1.00 38.20           C
ATOM     99  CG2 VAL A 494     -15.188  -2.506   9.823  1.00 38.30           C
ATOM    100  N   PRO A 495     -18.297  -5.128   7.582  1.00 42.03           N
ATOM    101  CA  PRO A 495     -19.408  -6.075   7.464  1.00 42.98           C
ATOM    102  C   PRO A 495     -19.793  -6.667   8.811  1.00 43.31           C
ATOM    103  O   PRO A 495     -18.957  -6.810   9.697  1.00 43.81           O
ATOM    104  CB  PRO A 495     -18.873  -7.131   6.500  1.00 43.10           C
ATOM    105  CG  PRO A 495     -17.861  -6.392   5.680  1.00 43.13           C
ATOM    106  CD  PRO A 495     -17.213  -5.431   6.632  1.00 43.08           C
TER     107      PRO A 495
ATOM    108  N   TRP A 500     -18.665 -12.423   8.405  1.00 43.17           N
ATOM    109  CA  TRP A 500     -17.359 -12.925   8.796  1.00 41.67           C
ATOM    110  C   TRP A 500     -17.383 -14.423   9.048  1.00 42.40           C
ATOM    111  O   TRP A 500     -16.427 -15.124   8.726  1.00 42.30           O
ATOM    112  CB  TRP A 500     -16.876 -12.181  10.043  1.00 37.72           C
ATOM    113  CG  TRP A 500     -16.560 -10.756   9.751  1.00 32.41           C
ATOM    114  CD1 TRP A 500     -17.264  -9.655  10.148  1.00 30.89           C
ATOM    115  CD2 TRP A 500     -15.479 -10.275   8.950  1.00 30.17           C
ATOM    116  NE1 TRP A 500     -16.685  -8.515   9.640  1.00 28.73           N
ATOM    117  CE2 TRP A 500     -15.587  -8.871   8.901  1.00 28.82           C
ATOM    118  CE3 TRP A 500     -14.429 -10.897   8.268  1.00 30.41           C
ATOM    119  CZ2 TRP A 500     -14.685  -8.081   8.198  1.00 28.18           C
ATOM    120  CZ3 TRP A 500     -13.536 -10.113   7.572  1.00 27.40           C
ATOM    121  CH2 TRP A 500     -13.668  -8.719   7.542  1.00 29.29           C
TER     122      TRP A 500
ATOM    123  N   ARG A 503     -17.312 -15.972   5.564  1.00 49.41           N
ATOM    124  CA  ARG A 503     -15.972 -15.869   5.005  1.00 49.32           C
ATOM    125  C   ARG A 503     -15.005 -16.815   5.715  1.00 49.15           C
ATOM    126  O   ARG A 503     -14.131 -17.414   5.087  1.00 49.14           O
ATOM    127  CB  ARG A 503     -15.466 -14.433   5.125  1.00 49.24           C
ATOM    128  CG  ARG A 503     -16.355 -13.417   4.440  1.00 50.59           C
ATOM    129  CD  ARG A 503     -15.797 -12.015   4.568  1.00 52.14           C
ATOM    130  NE  ARG A 503     -16.588 -11.049   3.812  1.00 55.59           N
ATOM    131  CZ  ARG A 503     -16.332  -9.745   3.765  1.00 57.47           C
ATOM    132  NH1 ARG A 503     -15.302  -9.244   4.433  1.00 58.19           N
ATOM    133  NH2 ARG A 503     -17.106  -8.942   3.049  1.00 58.65           N
TER     134      ARG A 503
CONECT  135  136
CONECT  145  144  146  155
CONECT  146  145  147  151
CONECT  147  146  148  152
CONECT  148  147  149
CONECT  149  148  150
CONECT  150  149  151
CONECT  151  146  150
CONECT  153  152  154
CONECT  136  135  137  164  167
CONECT  154  144  153
CONECT  155  142  145  156
CONECT  156  155  157  161
CONECT  157  156  158
CONECT  158  157  159
CONECT  159  158  160
CONECT  160  159  161
CONECT  161  156  160
CONECT  162  139  143
CONECT  164  136  165  166
CONECT  167  136
CONECT  138  137  139  163
CONECT  139  138  140  162
CONECT  140  139  141
CONECT  141  140  142
CONECT  142  141  143  155
CONECT  143  142  144  162
CONECT  144  143  145  154
CONECT  137  136  138
CONECT  152  147  153
CONECT  163  138
CONECT  165  164
CONECT  166  164
END
