# Supplementary material for: Scaffold repositioning of spiro-acridine derivatives as fungi chitinase inhibitor by target fishing and in vitro studies
Source: Sci Rep. 2023 May 5;13:7320. doi: 10.1038/s41598-023-33279-9 (PMC10163251; doi:10.1038/s41598-023-33279-9)
Supplement: Supplementary file 2 — Supplementary Information 2. [file 41598_2023_33279_MOESM2_ESM.zip › PDBQT_TARGETS_ALL/2e91_ZOL.pdb]

HEADER    TRANSFERASE                             24-JAN-07   2E91              
TITLE     S. CEREVISIAE GERANYLGERANYL PYROPHOSPHATE SYNTHASE IN                
TITLE    2 COMPLEX WITH MAGNESIUM AND BPH-91                                    
COMPND    MOL_ID: 1;                                                            
COMPND   2 MOLECULE: GERANYLGERANYL PYROPHOSPHATE SYNTHETASE;                   
COMPND   3 CHAIN: A, B;                                                         
COMPND   4 SYNONYM: GGPP SYNTHETASE, GGPPSASE, GERANYLGERANYL                   
COMPND   5 DIPHOSPHATE SYNTHASE, BET2 SUPPRESSOR PROTEIN 1;                     
COMPND   6 EC: 2.5.1.30;                                                        
COMPND   7 ENGINEERED: YES                                                      
SOURCE    MOL_ID: 1;                                                            
SOURCE   2 ORGANISM_SCIENTIFIC: SACCHAROMYCES CEREVISIAE;                       
SOURCE   3 ORGANISM_COMMON: BAKER'S YEAST;                                      
SOURCE   4 ORGANISM_TAXID: 4932;                                                
SOURCE   5 EXPRESSION_SYSTEM: ESCHERICHIA COLI BL21(DE3);                       
SOURCE   6 EXPRESSION_SYSTEM_TAXID: 469008;                                     
SOURCE   7 EXPRESSION_SYSTEM_STRAIN: BL21 (DE3);                                
SOURCE   8 EXPRESSION_SYSTEM_VECTOR_TYPE: PLASMID;                              
SOURCE   9 EXPRESSION_SYSTEM_PLASMID: PET32/LIC                                 
KEYWDS    PRENYLTRANSFERASE, FARNESYL PYROPHOSPHATE, BISPHOSPHONATE             
EXPDTA    X-RAY DIFFRACTION                                                     
AUTHOR    R.T.GUO,T.P.KO,R.CAO,C.K.-M.CHEN,W.Y.JENG,T.H.CHANG,                  
AUTHOR   2 P.H.LIANG,E.OLDFIELD,A.H.-J.WANG                                     
REVDAT   3   24-FEB-09 2E91    1       VERSN                                    
REVDAT   2   19-JUN-07 2E91    1       JRNL                                     
REVDAT   1   12-JUN-07 2E91    0                                                
JRNL        AUTH   R.T.GUO,R.CAO,P.H.LIANG,T.P.KO,T.H.CHANG,                    
JRNL        AUTH 2 M.P.HUDOCK,W.Y.JENG,C.K.-M.CHEN,Y.ZHANG,Y.SONG,              
JRNL        AUTH 3 C.J.KUO,F.YIN,E.OLDFIELD,A.H.-J.WANG                         
JRNL        TITL   BISPHOSPHONATES TARGET MULTIPLE SITES IN BOTH CIS-           
JRNL        TITL 2 AND TRANS-PRENYLTRANSFERASES                                 
JRNL        REF    PROC.NATL.ACAD.SCI.USA        V. 104 10022 2007              
JRNL        REFN                   ISSN 0027-8424                               
JRNL        PMID   17535895                                                     
JRNL        DOI    10.1073/PNAS.0702254104                                      
REMARK   1                                                                      
REMARK   2                                                                      
REMARK   2 RESOLUTION.    2.14 ANGSTROMS.                                       
REMARK   3                                                                      
REMARK   3 REFINEMENT.                                                          
REMARK   3   PROGRAM     : CNS 1.1                                              
REMARK   3   AUTHORS     : BRUNGER,ADAMS,CLORE,DELANO,GROS,GROSSE-              
REMARK   3               : KUNSTLEVE,JIANG,KUSZEWSKI,NILGES, PANNU,             
REMARK   3               : READ,RICE,SIMONSON,WARREN                            
REMARK   3                                                                      
REMARK   3  REFINEMENT TARGET : NULL                                            
REMARK   3                                                                      
REMARK   3  DATA USED IN REFINEMENT.                                            
REMARK   3   RESOLUTION RANGE HIGH (ANGSTROMS) : 2.14                           
REMARK   3   RESOLUTION RANGE LOW  (ANGSTROMS) : 30.00                          
REMARK   3   DATA CUTOFF            (SIGMA(F)) : 0.000                          
REMARK   3   DATA CUTOFF HIGH         (ABS(F)) : NULL                           
REMARK   3   DATA CUTOFF LOW          (ABS(F)) : NULL                           
REMARK   3   COMPLETENESS (WORKING+TEST)   (%) : 94.5                           
REMARK   3   NUMBER OF REFLECTIONS             : 36847                          
REMARK   3                                                                      
REMARK   3  FIT TO DATA USED IN REFINEMENT.                                     
REMARK   3   CROSS-VALIDATION METHOD          : THROUGHOUT                      
REMARK   3   FREE R VALUE TEST SET SELECTION  : RANDOM                          
REMARK   3   R VALUE            (WORKING SET) : 0.197                           
REMARK   3   FREE R VALUE                     : 0.249                           
REMARK   3   FREE R VALUE TEST SET SIZE   (%) : NULL                            
REMARK   3   FREE R VALUE TEST SET COUNT      : 1847                            
REMARK   3   ESTIMATED ERROR OF FREE R VALUE  : NULL                            
REMARK   3                                                                      
REMARK   3  FIT IN THE HIGHEST RESOLUTION BIN.                                  
REMARK   3   TOTAL NUMBER OF BINS USED           : NULL                         
REMARK   3   BIN RESOLUTION RANGE HIGH       (A) : 2.14                         
REMARK   3   BIN RESOLUTION RANGE LOW        (A) : 2.22                         
REMARK   3   BIN COMPLETENESS (WORKING+TEST) (%) : NULL                         
REMARK   3   REFLECTIONS IN BIN    (WORKING SET) : NULL                         
REMARK   3   BIN R VALUE           (WORKING SET) : 0.2420                       
REMARK   3   BIN FREE R VALUE                    : 0.2750                       
REMARK   3   BIN FREE R VALUE TEST SET SIZE  (%) : NULL                         
REMARK   3   BIN FREE R VALUE TEST SET COUNT     : 175                          
REMARK   3   ESTIMATED ERROR OF BIN FREE R VALUE : NULL                         
REMARK   3                                                                      
REMARK   3  NUMBER OF NON-HYDROGEN ATOMS USED IN REFINEMENT.                    
REMARK   3   PROTEIN ATOMS            : 4716                                    
REMARK   3   NUCLEIC ACID ATOMS       : 0                                       
REMARK   3   HETEROGEN ATOMS          : 36                                      
REMARK   3   SOLVENT ATOMS            : 470                                     
REMARK   3                                                                      
REMARK   3  B VALUES.                                                           
REMARK   3   FROM WILSON PLOT           (A**2) : NULL                           
REMARK   3   MEAN B VALUE      (OVERALL, A**2) : 43.23                          
REMARK   3   OVERALL ANISOTROPIC B VALUE.                                       
REMARK   3    B11 (A**2) : NULL                                                 
REMARK   3    B22 (A**2) : NULL                                                 
REMARK   3    B33 (A**2) : NULL                                                 
REMARK   3    B12 (A**2) : NULL                                                 
REMARK   3    B13 (A**2) : NULL                                                 
REMARK   3    B23 (A**2) : NULL                                                 
REMARK   3                                                                      
REMARK   3  ESTIMATED COORDINATE ERROR.                                         
REMARK   3   ESD FROM LUZZATI PLOT        (A) : 0.24                            
REMARK   3   ESD FROM SIGMAA              (A) : 0.19                            
REMARK   3   LOW RESOLUTION CUTOFF        (A) : NULL                            
REMARK   3                                                                      
REMARK   3  CROSS-VALIDATED ESTIMATED COORDINATE ERROR.                         
REMARK   3   ESD FROM C-V LUZZATI PLOT    (A) : NULL                            
REMARK   3   ESD FROM C-V SIGMAA          (A) : NULL                            
REMARK   3                                                                      
REMARK   3  RMS DEVIATIONS FROM IDEAL VALUES.                                   
REMARK   3   BOND LENGTHS                 (A) : 0.018                           
REMARK   3   BOND ANGLES            (DEGREES) : 1.70                            
REMARK   3   DIHEDRAL ANGLES        (DEGREES) : NULL                            
REMARK   3   IMPROPER ANGLES        (DEGREES) : NULL                            
REMARK   3                                                                      
REMARK   3  ISOTROPIC THERMAL MODEL : ISOTROPIC                                 
REMARK   3                                                                      
REMARK   3  ISOTROPIC THERMAL FACTOR RESTRAINTS.    RMS    SIGMA                
REMARK   3   MAIN-CHAIN BOND              (A**2) : NULL  ; NULL                 
REMARK   3   MAIN-CHAIN ANGLE             (A**2) : NULL  ; NULL                 
REMARK   3   SIDE-CHAIN BOND              (A**2) : NULL  ; NULL                 
REMARK   3   SIDE-CHAIN ANGLE             (A**2) : NULL  ; NULL                 
REMARK   3                                                                      
REMARK   3  BULK SOLVENT MODELING.                                              
REMARK   3   METHOD USED : NULL                                                 
REMARK   3   KSOL        : NULL                                                 
REMARK   3   BSOL        : NULL                                                 
REMARK   3                                                                      
REMARK   3  NCS MODEL : NULL                                                    
REMARK   3                                                                      
REMARK   3  NCS RESTRAINTS.                         RMS   SIGMA/WEIGHT          
REMARK   3   GROUP  1  POSITIONAL            (A) : NULL  ; NULL                 
REMARK   3   GROUP  1  B-FACTOR           (A**2) : NULL  ; NULL                 
REMARK   3                                                                      
REMARK   3  PARAMETER FILE  1  : NULL                                           
REMARK   3  TOPOLOGY FILE  1   : NULL                                           
REMARK   3                                                                      
REMARK   3  OTHER REFINEMENT REMARKS: NULL                                      
REMARK   4                                                                      
REMARK   4 2E91 COMPLIES WITH FORMAT V. 3.15, 01-DEC-08                         
REMARK 100                                                                      
REMARK 100 THIS ENTRY HAS BEEN PROCESSED BY PDBJ ON 31-JAN-07.                  
REMARK 100 THE RCSB ID CODE IS RCSB026377.                                      
REMARK 200                                                                      
REMARK 200 EXPERIMENTAL DETAILS                                                 
REMARK 200  EXPERIMENT TYPE                : X-RAY DIFFRACTION                  
REMARK 200  DATE OF DATA COLLECTION        : NULL                               
REMARK 200  TEMPERATURE           (KELVIN) : 100                                
REMARK 200  PH                             : 7.5                                
REMARK 200  NUMBER OF CRYSTALS USED        : 1                                  
REMARK 200                                                                      
REMARK 200  SYNCHROTRON              (Y/N) : Y                                  
REMARK 200  RADIATION SOURCE               : SPRING-8                           
REMARK 200  BEAMLINE                       : BL12B2                             
REMARK 200  X-RAY GENERATOR MODEL          : NULL                               
REMARK 200  MONOCHROMATIC OR LAUE    (M/L) : M                                  
REMARK 200  WAVELENGTH OR RANGE        (A) : 1.0                                
REMARK 200  MONOCHROMATOR                  : GRAPHITE                           
REMARK 200  OPTICS                         : MIRRORS                            
REMARK 200                                                                      
REMARK 200  DETECTOR TYPE                  : CCD                                
REMARK 200  DETECTOR MANUFACTURER          : ADSC QUANTUM 210                   
REMARK 200  INTENSITY-INTEGRATION SOFTWARE : HKL-2000                           
REMARK 200  DATA SCALING SOFTWARE          : HKL-2000                           
REMARK 200                                                                      
REMARK 200  NUMBER OF UNIQUE REFLECTIONS   : 38804                              
REMARK 200  RESOLUTION RANGE HIGH      (A) : 2.140                              
REMARK 200  RESOLUTION RANGE LOW       (A) : 30.000                             
REMARK 200  REJECTION CRITERIA  (SIGMA(I)) : NULL                               
REMARK 200                                                                      
REMARK 200 OVERALL.                                                             
REMARK 200  COMPLETENESS FOR RANGE     (%) : 99.5                               
REMARK 200  DATA REDUNDANCY                : 6.330                              
REMARK 200  R MERGE                    (I) : 0.10600                            
REMARK 200  R SYM                      (I) : NULL                               
REMARK 200  <I/SIGMA(I)> FOR THE DATA SET  : 23.1000                            
REMARK 200                                                                      
REMARK 200 IN THE HIGHEST RESOLUTION SHELL.                                     
REMARK 200  HIGHEST RESOLUTION SHELL, RANGE HIGH (A) : 2.14                     
REMARK 200  HIGHEST RESOLUTION SHELL, RANGE LOW  (A) : 2.22                     
REMARK 200  COMPLETENESS FOR SHELL     (%) : 98.2                               
REMARK 200  DATA REDUNDANCY IN SHELL       : 5.10                               
REMARK 200  R MERGE FOR SHELL          (I) : 0.44200                            
REMARK 200  R SYM FOR SHELL            (I) : NULL                               
REMARK 200  <I/SIGMA(I)> FOR SHELL         : 4.600                              
REMARK 200                                                                      
REMARK 200 DIFFRACTION PROTOCOL: SINGLE WAVELENGTH                              
REMARK 200 METHOD USED TO DETERMINE THE STRUCTURE: MOLECULAR REPLACEMENT        
REMARK 200 SOFTWARE USED: CNS                                                   
REMARK 200 STARTING MODEL: PDB ENTRY 2DH4                                       
REMARK 200                                                                      
REMARK 200 REMARK: NULL                                                         
REMARK 280                                                                      
REMARK 280 CRYSTAL                                                              
REMARK 280 SOLVENT CONTENT, VS   (%): 43.84                                     
REMARK 280 MATTHEWS COEFFICIENT, VM (ANGSTROMS**3/DA): 2.19                     
REMARK 280                                                                      
REMARK 280 CRYSTALLIZATION CONDITIONS: 0.08M CH3COONA, 16% PEG 4000, 6-10%      
REMARK 280  GLYCEROL, 6-10% 1,2-PROPANEDIOL, PH 7.5, VAPOR DIFFUSION,           
REMARK 280  HANGING DROP, TEMPERATURE 298.0K                                    
REMARK 290                                                                      
REMARK 290 CRYSTALLOGRAPHIC SYMMETRY                                            
REMARK 290 SYMMETRY OPERATORS FOR SPACE GROUP: P 21 21 21                       
REMARK 290                                                                      
REMARK 290      SYMOP   SYMMETRY                                                
REMARK 290     NNNMMM   OPERATOR                                                
REMARK 290       1555   X,Y,Z                                                   
REMARK 290       2555   -X+1/2,-Y,Z+1/2                                         
REMARK 290       3555   -X,Y+1/2,-Z+1/2                                         
REMARK 290       4555   X+1/2,-Y+1/2,-Z                                         
REMARK 290                                                                      
REMARK 290     WHERE NNN -> OPERATOR NUMBER                                     
REMARK 290           MMM -> TRANSLATION VECTOR                                  
REMARK 290                                                                      
REMARK 290 CRYSTALLOGRAPHIC SYMMETRY TRANSFORMATIONS                            
REMARK 290 THE FOLLOWING TRANSFORMATIONS OPERATE ON THE ATOM/HETATM             
REMARK 290 RECORDS IN THIS ENTRY TO PRODUCE CRYSTALLOGRAPHICALLY                
REMARK 290 RELATED MOLECULES.                                                   
REMARK 290   SMTRY1   1  1.000000  0.000000  0.000000        0.00000            
REMARK 290   SMTRY2   1  0.000000  1.000000  0.000000        0.00000            
REMARK 290   SMTRY3   1  0.000000  0.000000  1.000000        0.00000            
REMARK 290   SMTRY1   2 -1.000000  0.000000  0.000000       23.32850            
REMARK 290   SMTRY2   2  0.000000 -1.000000  0.000000        0.00000            
REMARK 290   SMTRY3   2  0.000000  0.000000  1.000000       63.47300            
REMARK 290   SMTRY1   3 -1.000000  0.000000  0.000000        0.00000            
REMARK 290   SMTRY2   3  0.000000  1.000000  0.000000       58.14650            
REMARK 290   SMTRY3   3  0.000000  0.000000 -1.000000       63.47300            
REMARK 290   SMTRY1   4  1.000000  0.000000  0.000000       23.32850            
REMARK 290   SMTRY2   4  0.000000 -1.000000  0.000000       58.14650            
REMARK 290   SMTRY3   4  0.000000  0.000000 -1.000000        0.00000            
REMARK 290                                                                      
REMARK 290 REMARK: NULL                                                         
REMARK 300                                                                      
REMARK 300 BIOMOLECULE: 1                                                       
REMARK 300 SEE REMARK 350 FOR THE AUTHOR PROVIDED AND/OR PROGRAM                
REMARK 300 GENERATED ASSEMBLY INFORMATION FOR THE STRUCTURE IN                  
REMARK 300 THIS ENTRY. THE REMARK MAY ALSO PROVIDE INFORMATION ON               
REMARK 300 BURIED SURFACE AREA.                                                 
REMARK 350                                                                      
REMARK 350 COORDINATES FOR A COMPLETE MULTIMER REPRESENTING THE KNOWN           
REMARK 350 BIOLOGICALLY SIGNIFICANT OLIGOMERIZATION STATE OF THE                
REMARK 350 MOLECULE CAN BE GENERATED BY APPLYING BIOMT TRANSFORMATIONS          
REMARK 350 GIVEN BELOW.  BOTH NON-CRYSTALLOGRAPHIC AND                          
REMARK 350 CRYSTALLOGRAPHIC OPERATIONS ARE GIVEN.                               
REMARK 350                                                                      
REMARK 350 BIOMOLECULE: 1                                                       
REMARK 350 AUTHOR DETERMINED BIOLOGICAL UNIT: DIMERIC                           
REMARK 350 SOFTWARE DETERMINED QUATERNARY STRUCTURE: DIMERIC                    
REMARK 350 SOFTWARE USED: PISA                                                  
REMARK 350 TOTAL BURIED SURFACE AREA: 8060 ANGSTROM**2                          
REMARK 350 SURFACE AREA OF THE COMPLEX: 24550 ANGSTROM**2                       
REMARK 350 CHANGE IN SOLVENT FREE ENERGY: -92.0 KCAL/MOL                        
REMARK 350 APPLY THE FOLLOWING TO CHAINS: A, B                                  
REMARK 350   BIOMT1   1  1.000000  0.000000  0.000000        0.00000            
REMARK 350   BIOMT2   1  0.000000  1.000000  0.000000        0.00000            
REMARK 350   BIOMT3   1  0.000000  0.000000  1.000000        0.00000            
REMARK 465                                                                      
REMARK 465 MISSING RESIDUES                                                     
REMARK 465 THE FOLLOWING RESIDUES WERE NOT LOCATED IN THE                       
REMARK 465 EXPERIMENT. (M=MODEL NUMBER; RES=RESIDUE NAME; C=CHAIN               
REMARK 465 IDENTIFIER; SSSEQ=SEQUENCE NUMBER; I=INSERTION CODE.)                
REMARK 465                                                                      
REMARK 465   M RES C SSSEQI                                                     
REMARK 465     MET A     1                                                      
REMARK 465     THR A     2                                                      
REMARK 465     LYS A     3                                                      
REMARK 465     SER A   193                                                      
REMARK 465     HIS A   194                                                      
REMARK 465     HIS A   195                                                      
REMARK 465     GLY A   196                                                      
REMARK 465     SER A   226                                                      
REMARK 465     GLU A   227                                                      
REMARK 465     LYS A   228                                                      
REMARK 465     ASP A   307                                                      
REMARK 465     ASN A   308                                                      
REMARK 465     GLU A   309                                                      
REMARK 465     ASN A   310                                                      
REMARK 465     LYS A   311                                                      
REMARK 465     TYR A   312                                                      
REMARK 465     LEU A   313                                                      
REMARK 465     PRO A   314                                                      
REMARK 465     ASP A   315                                                      
REMARK 465     LEU A   316                                                      
REMARK 465     ALA A   317                                                      
REMARK 465     SER A   318                                                      
REMARK 465     HIS A   319                                                      
REMARK 465     SER A   320                                                      
REMARK 465     ASP A   321                                                      
REMARK 465     THR A   322                                                      
REMARK 465     ALA A   323                                                      
REMARK 465     THR A   324                                                      
REMARK 465     ASN A   325                                                      
REMARK 465     LEU A   326                                                      
REMARK 465     HIS A   327                                                      
REMARK 465     ASP A   328                                                      
REMARK 465     GLU A   329                                                      
REMARK 465     LEU A   330                                                      
REMARK 465     LEU A   331                                                      
REMARK 465     TYR A   332                                                      
REMARK 465     ILE A   333                                                      
REMARK 465     ILE A   334                                                      
REMARK 465     ASP A   335                                                      
REMARK 465     HIS A   336                                                      
REMARK 465     LEU A   337                                                      
REMARK 465     SER A   338                                                      
REMARK 465     GLU A   339                                                      
REMARK 465     LEU A   340                                                      
REMARK 465     MET B     1                                                      
REMARK 465     THR B     2                                                      
REMARK 465     LYS B     3                                                      
REMARK 465     ASN B     4                                                      
REMARK 465     LYS B    38                                                      
REMARK 465     PRO B    39                                                      
REMARK 465     GLY B    40                                                      
REMARK 465     LYS B    41                                                      
REMARK 465     ASN B    42                                                      
REMARK 465     PHE B    43                                                      
REMARK 465     ARG B    44                                                      
REMARK 465     SER B   193                                                      
REMARK 465     HIS B   194                                                      
REMARK 465     HIS B   195                                                      
REMARK 465     GLY B   196                                                      
REMARK 465     MET B   224                                                      
REMARK 465     SER B   225                                                      
REMARK 465     SER B   226                                                      
REMARK 465     GLU B   227                                                      
REMARK 465     LYS B   228                                                      
REMARK 465     GLY B   229                                                      
REMARK 465     PHE B   230                                                      
REMARK 465     ASN B   306                                                      
REMARK 465     ASP B   307                                                      
REMARK 465     ASN B   308                                                      
REMARK 465     GLU B   309                                                      
REMARK 465     ASN B   310                                                      
REMARK 465     LYS B   311                                                      
REMARK 465     TYR B   312                                                      
REMARK 465     LEU B   313                                                      
REMARK 465     PRO B   314                                                      
REMARK 465     ASP B   315                                                      
REMARK 465     LEU B   316                                                      
REMARK 465     ALA B   317                                                      
REMARK 465     SER B   318                                                      
REMARK 465     HIS B   319                                                      
REMARK 465     SER B   320                                                      
REMARK 465     ASP B   321                                                      
REMARK 465     THR B   322                                                      
REMARK 465     ALA B   323                                                      
REMARK 465     THR B   324                                                      
REMARK 465     ASN B   325                                                      
REMARK 465     LEU B   326                                                      
REMARK 465     HIS B   327                                                      
REMARK 465     ASP B   328                                                      
REMARK 465     GLU B   329                                                      
REMARK 465     LEU B   330                                                      
REMARK 465     LEU B   331                                                      
REMARK 465     TYR B   332                                                      
REMARK 465     ILE B   333                                                      
REMARK 465     ILE B   334                                                      
REMARK 465     ASP B   335                                                      
REMARK 465     HIS B   336                                                      
REMARK 465     LEU B   337                                                      
REMARK 465     SER B   338                                                      
REMARK 465     GLU B   339                                                      
REMARK 465     LEU B   340                                                      
REMARK 500                                                                      
REMARK 500 GEOMETRY AND STEREOCHEMISTRY                                         
REMARK 500 SUBTOPIC: CLOSE CONTACTS IN SAME ASYMMETRIC UNIT                     
REMARK 500                                                                      
REMARK 500 THE FOLLOWING ATOMS ARE IN CLOSE CONTACT.                            
REMARK 500                                                                      
REMARK 500  ATM1  RES C  SSEQI   ATM2  RES C  SSEQI           DISTANCE          
REMARK 500   O16  ZOL B   902     O    HOH B   651              2.01            
REMARK 500   O    GLN B   223     O    HOH B   789              2.10            
REMARK 500   O    HOH B   516     O    HOH B   528              2.14            
REMARK 500   O12  ZOL B   902     O    HOH B   651              2.16            
REMARK 500   OD2  ASP B   214     O    HOH B   651              2.18            
REMARK 500                                                                      
REMARK 500 REMARK: NULL                                                         
REMARK 500                                                                      
REMARK 500 GEOMETRY AND STEREOCHEMISTRY                                         
REMARK 500 SUBTOPIC: COVALENT BOND ANGLES                                       
REMARK 500                                                                      
REMARK 500 THE STEREOCHEMICAL PARAMETERS OF THE FOLLOWING RESIDUES              
REMARK 500 HAVE VALUES WHICH DEVIATE FROM EXPECTED VALUES BY MORE               
REMARK 500 THAN 6*RMSD (M=MODEL NUMBER; RES=RESIDUE NAME; C=CHAIN               
REMARK 500 IDENTIFIER; SSEQ=SEQUENCE NUMBER; I=INSERTION CODE).                 
REMARK 500                                                                      
REMARK 500 STANDARD TABLE:                                                      
REMARK 500 FORMAT: (10X,I3,1X,A3,1X,A1,I4,A1,3(1X,A4,2X),12X,F5.1)              
REMARK 500                                                                      
REMARK 500 EXPECTED VALUES PROTEIN: ENGH AND HUBER, 1999                        
REMARK 500 EXPECTED VALUES NUCLEIC ACID: CLOWNEY ET AL 1996                     
REMARK 500                                                                      
REMARK 500  M RES CSSEQI ATM1   ATM2   ATM3                                     
REMARK 500    LEU A  57   CA  -  CB  -  CG  ANGL. DEV. =  15.2 DEGREES          
REMARK 500    LEU A 181   CA  -  CB  -  CG  ANGL. DEV. =  14.2 DEGREES          
REMARK 500                                                                      
REMARK 500 REMARK: NULL                                                         
REMARK 500                                                                      
REMARK 500 GEOMETRY AND STEREOCHEMISTRY                                         
REMARK 500 SUBTOPIC: TORSION ANGLES                                             
REMARK 500                                                                      
REMARK 500 TORSION ANGLES OUTSIDE THE EXPECTED RAMACHANDRAN REGIONS:            
REMARK 500 (M=MODEL NUMBER; RES=RESIDUE NAME; C=CHAIN IDENTIFIER;               
REMARK 500 SSEQ=SEQUENCE NUMBER; I=INSERTION CODE).                             
REMARK 500                                                                      
REMARK 500 STANDARD TABLE:                                                      
REMARK 500 FORMAT:(10X,I3,1X,A3,1X,A1,I4,A1,4X,F7.2,3X,F7.2)                    
REMARK 500                                                                      
REMARK 500 EXPECTED VALUES: GJ KLEYWEGT AND TA JONES (1996). PHI/PSI-           
REMARK 500 CHOLOGY: RAMACHANDRAN REVISITED. STRUCTURE 4, 1395 - 1400            
REMARK 500                                                                      
REMARK 500  M RES CSSEQI        PSI       PHI                                   
REMARK 500    ARG A  90       60.69     61.18                                   
REMARK 500    SER A 120        3.47    -68.22                                   
REMARK 500                                                                      
REMARK 500 REMARK: NULL                                                         
REMARK 525                                                                      
REMARK 525 SOLVENT                                                              
REMARK 525                                                                      
REMARK 525 THE SOLVENT MOLECULES HAVE CHAIN IDENTIFIERS THAT                    
REMARK 525 INDICATE THE POLYMER CHAIN WITH WHICH THEY ARE MOST                  
REMARK 525 CLOSELY ASSOCIATED. THE REMARK LISTS ALL THE SOLVENT                 
REMARK 525 MOLECULES WHICH ARE MORE THAN 5A AWAY FROM THE                       
REMARK 525 NEAREST POLYMER CHAIN (M = MODEL NUMBER;                             
REMARK 525 RES=RESIDUE NAME; C=CHAIN IDENTIFIER; SSEQ=SEQUENCE                  
REMARK 525 NUMBER; I=INSERTION CODE):                                           
REMARK 525                                                                      
REMARK 525  M RES CSSEQI                                                        
REMARK 525    HOH B 486        DISTANCE =  5.01 ANGSTROMS                       
REMARK 525    HOH B 490        DISTANCE =  5.07 ANGSTROMS                       
REMARK 525    HOH A 479        DISTANCE =  5.08 ANGSTROMS                       
REMARK 525    HOH A 521        DISTANCE =  7.44 ANGSTROMS                       
REMARK 525    HOH B 568        DISTANCE =  6.47 ANGSTROMS                       
REMARK 525    HOH B 573        DISTANCE =  6.26 ANGSTROMS                       
REMARK 525    HOH B 590        DISTANCE =  5.97 ANGSTROMS                       
REMARK 525    HOH B 598        DISTANCE =  5.62 ANGSTROMS                       
REMARK 525    HOH A 578        DISTANCE =  5.23 ANGSTROMS                       
REMARK 525    HOH A 595        DISTANCE =  8.21 ANGSTROMS                       
REMARK 525    HOH A 603        DISTANCE =  7.61 ANGSTROMS                       
REMARK 525    HOH B 678        DISTANCE =  7.37 ANGSTROMS                       
REMARK 525    HOH B 685        DISTANCE =  7.15 ANGSTROMS                       
REMARK 525    HOH B 720        DISTANCE =  6.19 ANGSTROMS                       
REMARK 525    HOH B 724        DISTANCE =  5.17 ANGSTROMS                       
REMARK 525    HOH A 672        DISTANCE =  6.03 ANGSTROMS                       
REMARK 525    HOH B 739        DISTANCE =  9.66 ANGSTROMS                       
REMARK 525    HOH A 696        DISTANCE =  7.44 ANGSTROMS                       
REMARK 525    HOH A 702        DISTANCE =  8.30 ANGSTROMS                       
REMARK 525    HOH B 756        DISTANCE =  5.11 ANGSTROMS                       
REMARK 525    HOH B 761        DISTANCE =  8.45 ANGSTROMS                       
REMARK 525    HOH B 766        DISTANCE =  7.10 ANGSTROMS                       
REMARK 525    HOH A 715        DISTANCE =  9.74 ANGSTROMS                       
REMARK 525    HOH A 731        DISTANCE =  6.57 ANGSTROMS                       
REMARK 525    HOH B 776        DISTANCE =  5.92 ANGSTROMS                       
REMARK 525    HOH B 778        DISTANCE =  9.09 ANGSTROMS                       
REMARK 525    HOH B 785        DISTANCE =  6.11 ANGSTROMS                       
REMARK 525    HOH A 764        DISTANCE =  5.02 ANGSTROMS                       
REMARK 525    HOH B 794        DISTANCE =  8.12 ANGSTROMS                       
REMARK 525    HOH B 800        DISTANCE =  6.80 ANGSTROMS                       
REMARK 525    HOH A 791        DISTANCE =  6.69 ANGSTROMS                       
REMARK 525    HOH A 796        DISTANCE =  7.02 ANGSTROMS                       
REMARK 525    HOH A 798        DISTANCE =  5.32 ANGSTROMS                       
REMARK 525    HOH B 823        DISTANCE =  6.79 ANGSTROMS                       
REMARK 525    HOH B 824        DISTANCE =  5.80 ANGSTROMS                       
REMARK 525    HOH B 827        DISTANCE =  7.57 ANGSTROMS                       
REMARK 525    HOH B 828        DISTANCE =  9.21 ANGSTROMS                       
REMARK 525    HOH B 829        DISTANCE = 10.36 ANGSTROMS                       
REMARK 525    HOH B 832        DISTANCE =  7.36 ANGSTROMS                       
REMARK 525    HOH B 833        DISTANCE =  9.38 ANGSTROMS                       
REMARK 525    HOH A 852        DISTANCE =  5.28 ANGSTROMS                       
REMARK 525    HOH A 857        DISTANCE =  7.43 ANGSTROMS                       
REMARK 525    HOH A 858        DISTANCE =  9.15 ANGSTROMS                       
REMARK 525    HOH B 840        DISTANCE =  6.19 ANGSTROMS                       
REMARK 525    HOH B 841        DISTANCE = 11.58 ANGSTROMS                       
REMARK 525    HOH A 865        DISTANCE =  6.28 ANGSTROMS                       
REMARK 525    HOH B 844        DISTANCE =  5.77 ANGSTROMS                       
REMARK 525    HOH B 845        DISTANCE =  6.41 ANGSTROMS                       
REMARK 525    HOH B 846        DISTANCE =  5.67 ANGSTROMS                       
REMARK 525    HOH B 854        DISTANCE =  6.10 ANGSTROMS                       
REMARK 525    HOH B 855        DISTANCE =  7.66 ANGSTROMS                       
REMARK 525    HOH B 867        DISTANCE =  8.69 ANGSTROMS                       
REMARK 620                                                                      
REMARK 620 METAL COORDINATION                                                   
REMARK 620  (M=MODEL NUMBER; RES=RESIDUE NAME; C=CHAIN IDENTIFIER;              
REMARK 620  SSEQ=SEQUENCE NUMBER; I=INSERTION CODE):                            
REMARK 620                                                                      
REMARK 620 COORDINATION ANGLES FOR:  M RES CSSEQI METAL                         
REMARK 620                              MG A1302  MG                            
REMARK 620 N RES CSSEQI ATOM                                                    
REMARK 620 1 ZOL A 901   O17                                                    
REMARK 620 2 ZOL A 901   O10  85.8                                              
REMARK 620 3 HOH A 634   O    99.9 168.5                                        
REMARK 620 4 HOH A 635   O    84.9  81.5  89.0                                  
REMARK 620 5 ASP A  80   OD2 102.2  93.1  95.5 170.8                            
REMARK 620 6 ASP A  84   OD2 162.2  78.4  94.4  84.7  87.0                      
REMARK 620 N                    1     2     3     4     5                       
REMARK 620                                                                      
REMARK 620 COORDINATION ANGLES FOR:  M RES CSSEQI METAL                         
REMARK 620                              MG A1301  MG                            
REMARK 620 N RES CSSEQI ATOM                                                    
REMARK 620 1 ZOL A 901   O10                                                    
REMARK 620 2 ASP A  84   OD2  82.8                                              
REMARK 620 3  MG A1302  MG    42.2  46.4                                        
REMARK 620 4 ASP A  80   OD1  97.0  92.7  79.2                                  
REMARK 620 5 HOH A 636   O    98.7 171.4 138.1  95.5                            
REMARK 620 6 HOH A 638   O    98.0  84.4 109.1 164.2  87.0                      
REMARK 620 7 HOH A 637   O   176.5  96.5 138.5  86.4  81.5  78.5                
REMARK 620 N                    1     2     3     4     5     6                 
REMARK 620                                                                      
REMARK 620 COORDINATION ANGLES FOR:  M RES CSSEQI METAL                         
REMARK 620                              MG B1303  MG                            
REMARK 620 N RES CSSEQI ATOM                                                    
REMARK 620 1 ZOL B 902   O17                                                    
REMARK 620 2 ZOL B 902   O10  87.1                                              
REMARK 620 3 ASP B  84   OD2 162.3  78.6                                        
REMARK 620 4 ASP B  80   OD1  86.4  83.5  81.7                                  
REMARK 620 5 HOH B 646   O    94.2 164.1  96.7  80.8                            
REMARK 620 N                    1     2     3     4                             
REMARK 620                                                                      
REMARK 620 COORDINATION ANGLES FOR:  M RES CSSEQI METAL                         
REMARK 620                              MG B1304  MG                            
REMARK 620 N RES CSSEQI ATOM                                                    
REMARK 620 1 HOH B 647   O                                                      
REMARK 620 2 HOH B 648   O    83.4                                              
REMARK 620 3 ZOL B 902   O10  92.5  91.3                                        
REMARK 620 4 ASP B  80   OD2 174.5 102.1  87.0                                  
REMARK 620 5 HOH B 649   O    90.4  95.8 172.6  89.5                            
REMARK 620 6 ASP B  84   OD2  86.1 165.5  79.0  88.4  94.4                      
REMARK 620 N                    1     2     3     4     5                       
REMARK 800                                                                      
REMARK 800 SITE                                                                 
REMARK 800 SITE_IDENTIFIER: AC1                                                 
REMARK 800 EVIDENCE_CODE: SOFTWARE                                              
REMARK 800 SITE_DESCRIPTION: BINDING SITE FOR RESIDUE MG A 1301                 
REMARK 800 SITE_IDENTIFIER: AC2                                                 
REMARK 800 EVIDENCE_CODE: SOFTWARE                                              
REMARK 800 SITE_DESCRIPTION: BINDING SITE FOR RESIDUE MG A 1302                 
REMARK 800 SITE_IDENTIFIER: AC3                                                 
REMARK 800 EVIDENCE_CODE: SOFTWARE                                              
REMARK 800 SITE_DESCRIPTION: BINDING SITE FOR RESIDUE MG B 1303                 
REMARK 800 SITE_IDENTIFIER: AC4                                                 
REMARK 800 EVIDENCE_CODE: SOFTWARE                                              
REMARK 800 SITE_DESCRIPTION: BINDING SITE FOR RESIDUE MG B 1304                 
REMARK 800 SITE_IDENTIFIER: AC5                                                 
REMARK 800 EVIDENCE_CODE: SOFTWARE                                              
REMARK 800 SITE_DESCRIPTION: BINDING SITE FOR RESIDUE ZOL A 901                 
REMARK 800 SITE_IDENTIFIER: AC6                                                 
REMARK 800 EVIDENCE_CODE: SOFTWARE                                              
REMARK 800 SITE_DESCRIPTION: BINDING SITE FOR RESIDUE ZOL B 902                 
REMARK 900                                                                      
REMARK 900 RELATED ENTRIES                                                      
REMARK 900 RELATED ID: 2DH4   RELATED DB: PDB                                   
REMARK 900 NATIVE PROTEIN WITHOUT LIGAND                                        
REMARK 900 RELATED ID: 2E8T   RELATED DB: PDB                                   
REMARK 900 THE SAME PROTEIN IN COMPLEX WITH MAGNESIUM, FSPP AND IPP             
REMARK 900 RELATED ID: 2E8U   RELATED DB: PDB                                   
REMARK 900 THE SAME PROTEIN IN COMPLEX WITH MAGNESIUM AND IPP (IN               
REMARK 900 SPACE GROUP, P21)                                                    
REMARK 900 RELATED ID: 2E8V   RELATED DB: PDB                                   
REMARK 900 THE SAME PROTEIN IN COMPLEX WITH PRODUCT GGPP (IN SPACE              
REMARK 900 GROUP, P21)                                                          
REMARK 900 RELATED ID: 2E8W   RELATED DB: PDB                                   
REMARK 900 THE SAME PROTEIN IN COMPLEX WITH MAGNESIUM AND IPP                   
REMARK 900 RELATED ID: 2E8X   RELATED DB: PDB                                   
REMARK 900 THE SAME PROTEIN IN COMPLEX WITH MAGNESIUM AND GPP                   
REMARK 900 RELATED ID: 2E90   RELATED DB: PDB                                   
REMARK 900 THE SAME PROTEIN IN COMPLEX WITH MAGNESIUM, PYROPHOSPHATE            
REMARK 900 AND FPP                                                              
REMARK 900 RELATED ID: 2E92   RELATED DB: PDB                                   
REMARK 900 THE SAME PROTEIN IN COMPLEX WITH MAGNESIUM AND BPH-                  
REMARK 900 261(MINODRONATE)                                                     
REMARK 900 RELATED ID: 2E93   RELATED DB: PDB                                   
REMARK 900 THE SAME PROTEIN IN COMPLEX WITH BPH-629                             
REMARK 900 RELATED ID: 2E94   RELATED DB: PDB                                   
REMARK 900 THE SAME PROTEIN IN COMPLEX WITH MAGNESIUM AND BPH-364               
REMARK 900 RELATED ID: 2E95   RELATED DB: PDB                                   
REMARK 900 THE SAME PROTEIN IN COMPLEX WITH MAGNESIUM AND BPH-675               
REMARK 900 RELATED ID: 2E96   RELATED DB: PDB                                   
REMARK 900 THE SAME PROTEIN IN COMPLEX WITH BPH-715                             
REMARK 900 RELATED ID: 2E97   RELATED DB: PDB                                   
REMARK 900 THE SAME PROTEIN IN COMPLEX WITH MAGNESIUM, IPP AND BPH-715          
DBREF  2E91 A    6   340  UNP    Q12051   GGPPS_YEAST      1    335             
DBREF  2E91 B    6   340  UNP    Q12051   GGPPS_YEAST      1    335             
SEQADV 2E91 MET A    1  UNP  Q12051              CLONING ARTIFACT               
SEQADV 2E91 THR A    2  UNP  Q12051              CLONING ARTIFACT               
SEQADV 2E91 LYS A    3  UNP  Q12051              CLONING ARTIFACT               
SEQADV 2E91 ASN A    4  UNP  Q12051              CLONING ARTIFACT               
SEQADV 2E91 LYS A    5  UNP  Q12051              CLONING ARTIFACT               
SEQADV 2E91 MET B    1  UNP  Q12051              CLONING ARTIFACT               
SEQADV 2E91 THR B    2  UNP  Q12051              CLONING ARTIFACT               
SEQADV 2E91 LYS B    3  UNP  Q12051              CLONING ARTIFACT               
SEQADV 2E91 ASN B    4  UNP  Q12051              CLONING ARTIFACT               
SEQADV 2E91 LYS B    5  UNP  Q12051              CLONING ARTIFACT               
SEQRES   1 A  340  MET THR LYS ASN LYS MET GLU ALA LYS ILE ASP GLU LEU          
SEQRES   2 A  340  ILE ASN ASN ASP PRO VAL TRP SER SER GLN ASN GLU SER          
SEQRES   3 A  340  LEU ILE SER LYS PRO TYR ASN HIS ILE LEU LEU LYS PRO          
SEQRES   4 A  340  GLY LYS ASN PHE ARG LEU ASN LEU ILE VAL GLN ILE ASN          
SEQRES   5 A  340  ARG VAL MET ASN LEU PRO LYS ASP GLN LEU ALA ILE VAL          
SEQRES   6 A  340  SER GLN ILE VAL GLU LEU LEU HIS ASN SER SER LEU LEU          
SEQRES   7 A  340  ILE ASP ASP ILE GLU ASP ASN ALA PRO LEU ARG ARG GLY          
SEQRES   8 A  340  GLN THR THR SER HIS LEU ILE PHE GLY VAL PRO SER THR          
SEQRES   9 A  340  ILE ASN THR ALA ASN TYR MET TYR PHE ARG ALA MET GLN          
SEQRES  10 A  340  LEU VAL SER GLN LEU THR THR LYS GLU PRO LEU TYR HIS          
SEQRES  11 A  340  ASN LEU ILE THR ILE PHE ASN GLU GLU LEU ILE ASN LEU          
SEQRES  12 A  340  HIS ARG GLY GLN GLY LEU ASP ILE TYR TRP ARG ASP PHE          
SEQRES  13 A  340  LEU PRO GLU ILE ILE PRO THR GLN GLU MET TYR LEU ASN          
SEQRES  14 A  340  MET VAL MET ASN LYS THR GLY GLY LEU PHE ARG LEU THR          
SEQRES  15 A  340  LEU ARG LEU MET GLU ALA LEU SER PRO SER SER HIS HIS          
SEQRES  16 A  340  GLY HIS SER LEU VAL PRO PHE ILE ASN LEU LEU GLY ILE          
SEQRES  17 A  340  ILE TYR GLN ILE ARG ASP ASP TYR LEU ASN LEU LYS ASP          
SEQRES  18 A  340  PHE GLN MET SER SER GLU LYS GLY PHE ALA GLU ASP ILE          
SEQRES  19 A  340  THR GLU GLY LYS LEU SER PHE PRO ILE VAL HIS ALA LEU          
SEQRES  20 A  340  ASN PHE THR LYS THR LYS GLY GLN THR GLU GLN HIS ASN          
SEQRES  21 A  340  GLU ILE LEU ARG ILE LEU LEU LEU ARG THR SER ASP LYS          
SEQRES  22 A  340  ASP ILE LYS LEU LYS LEU ILE GLN ILE LEU GLU PHE ASP          
SEQRES  23 A  340  THR ASN SER LEU ALA TYR THR LYS ASN PHE ILE ASN GLN          
SEQRES  24 A  340  LEU VAL ASN MET ILE LYS ASN ASP ASN GLU ASN LYS TYR          
SEQRES  25 A  340  LEU PRO ASP LEU ALA SER HIS SER ASP THR ALA THR ASN          
SEQRES  26 A  340  LEU HIS ASP GLU LEU LEU TYR ILE ILE ASP HIS LEU SER          
SEQRES  27 A  340  GLU LEU                                                      
SEQRES   1 B  340  MET THR LYS ASN LYS MET GLU ALA LYS ILE ASP GLU LEU          
SEQRES   2 B  340  ILE ASN ASN ASP PRO VAL TRP SER SER GLN ASN GLU SER          
SEQRES   3 B  340  LEU ILE SER LYS PRO TYR ASN HIS ILE LEU LEU LYS PRO          
SEQRES   4 B  340  GLY LYS ASN PHE ARG LEU ASN LEU ILE VAL GLN ILE ASN          
SEQRES   5 B  340  ARG VAL MET ASN LEU PRO LYS ASP GLN LEU ALA ILE VAL          
SEQRES   6 B  340  SER GLN ILE VAL GLU LEU LEU HIS ASN SER SER LEU LEU          
SEQRES   7 B  340  ILE ASP ASP ILE GLU ASP ASN ALA PRO LEU ARG ARG GLY          
SEQRES   8 B  340  GLN THR THR SER HIS LEU ILE PHE GLY VAL PRO SER THR          
SEQRES   9 B  340  ILE ASN THR ALA ASN TYR MET TYR PHE ARG ALA MET GLN          
SEQRES  10 B  340  LEU VAL SER GLN LEU THR THR LYS GLU PRO LEU TYR HIS          
SEQRES  11 B  340  ASN LEU ILE THR ILE PHE ASN GLU GLU LEU ILE ASN LEU          
SEQRES  12 B  340  HIS ARG GLY GLN GLY LEU ASP ILE TYR TRP ARG ASP PHE          
SEQRES  13 B  340  LEU PRO GLU ILE ILE PRO THR GLN GLU MET TYR LEU ASN          
SEQRES  14 B  340  MET VAL MET ASN LYS THR GLY GLY LEU PHE ARG LEU THR          
SEQRES  15 B  340  LEU ARG LEU MET GLU ALA LEU SER PRO SER SER HIS HIS          
SEQRES  16 B  340  GLY HIS SER LEU VAL PRO PHE ILE ASN LEU LEU GLY ILE          
SEQRES  17 B  340  ILE TYR GLN ILE ARG ASP ASP TYR LEU ASN LEU LYS ASP          
SEQRES  18 B  340  PHE GLN MET SER SER GLU LYS GLY PHE ALA GLU ASP ILE          
SEQRES  19 B  340  THR GLU GLY LYS LEU SER PHE PRO ILE VAL HIS ALA LEU          
SEQRES  20 B  340  ASN PHE THR LYS THR LYS GLY GLN THR GLU GLN HIS ASN          
SEQRES  21 B  340  GLU ILE LEU ARG ILE LEU LEU LEU ARG THR SER ASP LYS          
SEQRES  22 B  340  ASP ILE LYS LEU LYS LEU ILE GLN ILE LEU GLU PHE ASP          
SEQRES  23 B  340  THR ASN SER LEU ALA TYR THR LYS ASN PHE ILE ASN GLN          
SEQRES  24 B  340  LEU VAL ASN MET ILE LYS ASN ASP ASN GLU ASN LYS TYR          
SEQRES  25 B  340  LEU PRO ASP LEU ALA SER HIS SER ASP THR ALA THR ASN          
SEQRES  26 B  340  LEU HIS ASP GLU LEU LEU TYR ILE ILE ASP HIS LEU SER          
SEQRES  27 B  340  GLU LEU                                                      
HET     MG  A1301       1                                                       
HET     MG  A1302       1                                                       
HET     MG  B1303       1                                                       
HET     MG  B1304       1                                                       
HET    ZOL  A 901      16                                                       
HET    ZOL  B 902      16                                                       
HETNAM      MG MAGNESIUM ION                                                    
HETNAM     ZOL ZOLEDRONIC ACID                                                  
HETSYN     ZOL (1-HYDROXY-2-IMIDAZOL-1-YLETHYLIDENE)DIPHOSPHONIC ACID           
FORMUL   3   MG    4(MG 2+)                                                     
FORMUL   7  ZOL    2(C5 H10 N2 O7 P2)                                           
FORMUL   9  HOH   *470(H2 O)                                                    
HELIX    1   1 LEU A   77  LEU A   77  1                                   1
HELIX    2   2 ASP A   80  ASP A   81  1                                   2
HELIX    3   3 ASP A   84  ASP A   84  1                                   1
HELIX    4   4 LEU A  143  LEU A  143  1                                   1
HELIX    5   5 GLN A  147  GLN A  147  1                                   1
HELIX    6   6 ASP A  150  ASP A  150  1                                   1
HELIX    7   7 LYS A  174  THR A  175  1                                   2
HELIX    8   8 TYR A  210  GLN A  211  1                                   2
HELIX    9   9 ASP A  214  ASP A  215  1                                   2
HELIX   10  10 ASP A  233  ASP A  233  1                                   1
HELIX   11  11 GLU A  236  GLU A  236  1                                   1
SHEET    1   1 1 ARG A  89  ARG A  89  0
LINK         O17 ZOL A 901                MG    MG A1302     1555   1555  1.98  
LINK         O10 ZOL A 901                MG    MG A1301     1555   1555  2.00  
LINK        MG    MG A1301                 OD2 ASP A  84     1555   1555  2.17  
LINK        MG    MG A1301                MG    MG A1302     1555   1555  3.12  
LINK        MG    MG A1301                 OD1 ASP A  80     1555   1555  2.14  
LINK        MG    MG A1301                 O   HOH A 636     1555   1555  2.07  
LINK        MG    MG A1301                 O   HOH A 638     1555   1555  2.19  
LINK        MG    MG A1301                 O   HOH A 637     1555   1555  2.32  
LINK        MG    MG A1302                 O10 ZOL A 901     1555   1555  2.11  
LINK        MG    MG A1302                 O   HOH A 634     1555   1555  2.09  
LINK        MG    MG A1302                 O   HOH A 635     1555   1555  2.31  
LINK        MG    MG A1302                 OD2 ASP A  80     1555   1555  1.94  
LINK        MG    MG A1302                 OD2 ASP A  84     1555   1555  2.26  
LINK         O17 ZOL B 902                MG    MG B1303     1555   1555  1.91  
LINK        MG    MG B1303                 O10 ZOL B 902     1555   1555  2.07  
LINK        MG    MG B1303                 OD2 ASP B  84     1555   1555  2.27  
LINK        MG    MG B1303                 OD1 ASP B  80     1555   1555  2.13  
LINK        MG    MG B1303                 O   HOH B 646     1555   1555  2.23  
LINK        MG    MG B1304                 O   HOH B 647     1555   1555  2.17  
LINK        MG    MG B1304                 O   HOH B 648     1555   1555  2.07  
LINK        MG    MG B1304                 O10 ZOL B 902     1555   1555  2.14  
LINK        MG    MG B1304                 OD2 ASP B  80     1555   1555  2.06  
LINK        MG    MG B1304                 O   HOH B 649     1555   1555  2.10  
LINK        MG    MG B1304                 OD2 ASP B  84     1555   1555  2.18  
CISPEP   1 LEU A  157    PRO A  158          0         0.60                     
CISPEP   2 LEU B  157    PRO B  158          0        -0.09                     
SITE     1 AC1  7 ASP A  80  ASP A  84  HOH A 636  HOH A 637                    
SITE     2 AC1  7 HOH A 638  ZOL A 901   MG A1302                               
SITE     1 AC2  6 ASP A  80  ASP A  84  HOH A 634  HOH A 635                    
SITE     2 AC2  6 ZOL A 901   MG A1301                                          
SITE     1 AC3  5 ASP B  80  ASP B  84  HOH B 646  ZOL B 902                    
SITE     2 AC3  5  MG B1304                                                     
SITE     1 AC4  7 ASP B  80  ASP B  84  HOH B 647  HOH B 648                    
SITE     2 AC4  7 HOH B 649  ZOL B 902   MG B1303                               
SITE     1 AC5 17 ASP A  80  ASP A  84  ARG A  89  GLN A 147                    
SITE     2 AC5 17 LYS A 174  THR A 175  GLN A 211  ASP A 214                    
SITE     3 AC5 17 LYS A 238  HOH A 481  HOH A 570  HOH A 635                    
SITE     4 AC5 17 HOH A 636  HOH A 639  HOH A 640   MG A1301                    
SITE     5 AC5 17  MG A1302                                                     
SITE     1 AC6 14 ASP B  80  ASP B  84  ARG B  89  GLN B 147                    
SITE     2 AC6 14 LYS B 174  THR B 175  GLN B 211  ASP B 214                    
SITE     3 AC6 14 LYS B 238  HOH B 646  HOH B 648  HOH B 651                    
SITE     4 AC6 14  MG B1303   MG B1304                                          
CRYST1   46.657  116.293  126.946  90.00  90.00  90.00 P 21 21 21    8          
ORIGX1      1.000000  0.000000  0.000000        0.00000                         
ORIGX2      0.000000  1.000000  0.000000        0.00000                         
ORIGX3      0.000000  0.000000  1.000000        0.00000                         
SCALE1      0.021433  0.000000  0.000000        0.00000                         
SCALE2      0.000000  0.008599  0.000000        0.00000                         
SCALE3      0.000000  0.000000  0.007877        0.00000                         
ATOM      1  N   LEU A  77      32.480  42.616  12.189  1.00 28.65           N
ATOM      2  CA  LEU A  77      32.413  42.010  10.828  1.00 31.20           C
ATOM      3  C   LEU A  77      32.274  40.472  10.937  1.00 30.37           C
ATOM      4  O   LEU A  77      31.601  39.851  10.124  1.00 31.04           O
ATOM      5  CB  LEU A  77      33.659  42.364   9.956  1.00 29.87           C
ATOM      6  CG  LEU A  77      33.876  43.853   9.609  1.00 32.79           C
ATOM      7  CD1 LEU A  77      35.065  44.022   8.575  1.00 31.57           C
ATOM      8  CD2 LEU A  77      32.554  44.432   9.007  1.00 30.26           C
TER       9      LEU A  77
ATOM     10  N   ASP A  80      28.641  40.215  11.713  1.00 27.93           N
ATOM     11  CA  ASP A  80      27.886  40.667  10.566  1.00 28.44           C
ATOM     12  C   ASP A  80      27.821  39.587   9.472  1.00 28.95           C
ATOM     13  O   ASP A  80      26.750  39.350   8.881  1.00 26.87           O
ATOM     14  CB  ASP A  80      28.488  41.982  10.018  1.00 29.89           C
ATOM     15  CG  ASP A  80      27.702  42.506   8.884  1.00 30.52           C
ATOM     16  OD1 ASP A  80      26.660  43.138   9.142  1.00 31.39           O
ATOM     17  OD2 ASP A  80      28.094  42.242   7.729  1.00 29.41           O
ATOM     18  N   ASP A  81      28.936  38.877   9.233  1.00 28.08           N
ATOM     19  CA  ASP A  81      28.934  37.855   8.200  1.00 26.01           C
ATOM     20  C   ASP A  81      28.080  36.653   8.616  1.00 27.03           C
ATOM     21  O   ASP A  81      27.553  35.931   7.791  1.00 25.64           O
ATOM     22  CB  ASP A  81      30.376  37.411   7.884  1.00 26.79           C
ATOM     23  CG  ASP A  81      31.144  38.490   7.106  1.00 28.61           C
ATOM     24  OD1 ASP A  81      30.479  39.331   6.477  1.00 28.25           O
ATOM     25  OD2 ASP A  81      32.393  38.512   7.126  1.00 31.20           O
TER      26      ASP A  81
ATOM     27  N   ASP A  84      24.494  38.044   8.007  1.00 32.80           N
ATOM     28  CA  ASP A  84      24.178  38.266   6.609  1.00 33.50           C
ATOM     29  C   ASP A  84      24.405  37.006   5.789  1.00 34.27           C
ATOM     30  O   ASP A  84      24.275  37.033   4.579  1.00 35.23           O
ATOM     31  CB  ASP A  84      25.038  39.434   6.072  1.00 33.80           C
ATOM     32  CG  ASP A  84      24.783  40.760   6.843  1.00 34.91           C
ATOM     33  OD1 ASP A  84      23.862  40.785   7.686  1.00 34.65           O
ATOM     34  OD2 ASP A  84      25.468  41.785   6.600  1.00 33.21           O
TER      35      ASP A  84
ATOM     36  N   ARG A  89      34.640  37.310   2.475  1.00 37.48           N
ATOM     37  CA  ARG A  89      34.942  38.623   3.049  1.00 41.71           C
ATOM     38  C   ARG A  89      36.368  38.935   2.603  1.00 45.46           C
ATOM     39  O   ARG A  89      37.326  38.266   3.010  1.00 46.88           O
ATOM     40  CB  ARG A  89      34.798  38.600   4.593  1.00 39.27           C
ATOM     41  CG  ARG A  89      35.567  39.658   5.421  1.00 38.96           C
ATOM     42  CD  ARG A  89      34.928  41.043   5.609  1.00 37.16           C
ATOM     43  NE  ARG A  89      33.557  41.027   6.119  1.00 36.93           N
ATOM     44  CZ  ARG A  89      32.726  42.045   5.964  1.00 31.54           C
ATOM     45  NH1 ARG A  89      33.146  43.130   5.351  1.00 34.59           N
ATOM     46  NH2 ARG A  89      31.471  41.975   6.366  1.00 35.19           N
TER      47      ARG A  89
ATOM     48  N   LEU A 143      25.541  50.728  17.638  1.00 29.09           N
ATOM     49  CA  LEU A 143      25.828  49.763  16.603  1.00 29.90           C
ATOM     50  C   LEU A 143      24.724  48.691  16.613  1.00 29.16           C
ATOM     51  O   LEU A 143      24.122  48.411  15.597  1.00 28.48           O
ATOM     52  CB  LEU A 143      27.167  49.079  16.869  1.00 31.22           C
ATOM     53  CG  LEU A 143      27.420  47.818  16.027  1.00 33.87           C
ATOM     54  CD1 LEU A 143      27.424  48.205  14.495  1.00 34.66           C
ATOM     55  CD2 LEU A 143      28.772  47.176  16.422  1.00 33.68           C
TER      56      LEU A 143
ATOM     57  N   GLN A 147      22.083  47.675  13.527  1.00 30.78           N
ATOM     58  CA  GLN A 147      22.116  46.300  13.010  1.00 29.62           C
ATOM     59  C   GLN A 147      20.742  45.651  13.278  1.00 29.12           C
ATOM     60  O   GLN A 147      20.180  44.978  12.435  1.00 27.52           O
ATOM     61  CB  GLN A 147      23.147  45.457  13.740  1.00 30.97           C
ATOM     62  CG  GLN A 147      24.630  45.723  13.406  1.00 36.33           C
ATOM     63  CD  GLN A 147      24.950  45.381  11.963  1.00 38.08           C
ATOM     64  OE1 GLN A 147      24.733  46.198  11.075  1.00 43.65           O
ATOM     65  NE2 GLN A 147      25.431  44.173  11.720  1.00 37.23           N
TER      66      GLN A 147
ATOM     67  N   ASP A 150      18.299  46.836  10.589  1.00 29.54           N
ATOM     68  CA  ASP A 150      18.674  46.351   9.248  1.00 31.28           C
ATOM     69  C   ASP A 150      18.303  44.887   9.181  1.00 29.03           C
ATOM     70  O   ASP A 150      17.698  44.412   8.234  1.00 28.36           O
ATOM     71  CB  ASP A 150      20.187  46.505   9.006  1.00 34.23           C
ATOM     72  CG  ASP A 150      20.536  46.624   7.537  1.00 38.96           C
ATOM     73  OD1 ASP A 150      19.784  47.247   6.760  1.00 41.90           O
ATOM     74  OD2 ASP A 150      21.587  46.108   7.150  1.00 42.13           O
TER      75      ASP A 150
ATOM     76  N   LYS A 174      23.956  52.048  12.725  1.00 38.49           N
ATOM     77  CA  LYS A 174      24.662  50.872  12.208  1.00 39.07           C
ATOM     78  C   LYS A 174      26.117  51.083  11.777  1.00 37.32           C
ATOM     79  O   LYS A 174      26.979  50.175  11.890  1.00 35.10           O
ATOM     80  CB  LYS A 174      23.870  50.323  11.018  1.00 40.70           C
ATOM     81  CG  LYS A 174      24.558  49.246  10.215  1.00 42.80           C
ATOM     82  CD  LYS A 174      23.670  48.690   9.092  1.00 42.21           C
ATOM     83  CE  LYS A 174      24.033  49.189   7.690  1.00 44.62           C
ATOM     84  NZ  LYS A 174      23.530  48.240   6.610  1.00 42.34           N
ATOM     85  N   THR A 175      26.366  52.255  11.222  1.00 35.77           N
ATOM     86  CA  THR A 175      27.682  52.580  10.699  1.00 37.06           C
ATOM     87  C   THR A 175      28.247  53.782  11.430  1.00 37.29           C
ATOM     88  O   THR A 175      29.429  53.804  11.767  1.00 38.45           O
ATOM     89  CB  THR A 175      27.582  52.877   9.160  1.00 36.68           C
ATOM     90  OG1 THR A 175      27.002  51.745   8.515  1.00 38.61           O
ATOM     91  CG2 THR A 175      28.946  53.124   8.554  1.00 36.16           C
TER      92      THR A 175
ATOM     93  N   TYR A 210      29.719  56.621   3.509  1.00 34.47           N
ATOM     94  CA  TYR A 210      30.324  55.304   3.441  1.00 34.85           C
ATOM     95  C   TYR A 210      29.301  54.181   3.168  1.00 35.70           C
ATOM     96  O   TYR A 210      29.528  53.332   2.301  1.00 33.05           O
ATOM     97  CB  TYR A 210      31.068  54.951   4.740  1.00 37.60           C
ATOM     98  CG  TYR A 210      31.551  53.518   4.720  1.00 41.38           C
ATOM     99  CD1 TYR A 210      32.844  53.185   4.274  1.00 43.34           C
ATOM    100  CD2 TYR A 210      30.683  52.471   5.072  1.00 42.67           C
ATOM    101  CE1 TYR A 210      33.259  51.817   4.177  1.00 45.13           C
ATOM    102  CE2 TYR A 210      31.069  51.130   4.979  1.00 45.21           C
ATOM    103  CZ  TYR A 210      32.353  50.794   4.531  1.00 46.91           C
ATOM    104  OH  TYR A 210      32.675  49.429   4.414  1.00 49.48           O
ATOM    105  N   GLN A 211      28.201  54.168   3.938  1.00 34.38           N
ATOM    106  CA  GLN A 211      27.190  53.129   3.800  1.00 34.48           C
ATOM    107  C   GLN A 211      26.427  53.162   2.472  1.00 33.97           C
ATOM    108  O   GLN A 211      26.213  52.117   1.828  1.00 36.38           O
ATOM    109  CB  GLN A 211      26.167  53.182   4.965  1.00 33.00           C
ATOM    110  CG  GLN A 211      25.243  51.929   4.996  1.00 32.66           C
ATOM    111  CD  GLN A 211      26.077  50.656   5.102  1.00 34.37           C
ATOM    112  OE1 GLN A 211      26.925  50.573   5.986  1.00 32.75           O
ATOM    113  NE2 GLN A 211      25.860  49.677   4.210  1.00 28.06           N
TER     114      GLN A 211
ATOM    115  N   ASP A 214      28.752  51.838  -0.180  1.00 35.01           N
ATOM    116  CA  ASP A 214      28.906  50.388  -0.028  1.00 36.42           C
ATOM    117  C   ASP A 214      27.643  49.713  -0.670  1.00 36.80           C
ATOM    118  O   ASP A 214      27.760  48.724  -1.402  1.00 34.51           O
ATOM    119  CB  ASP A 214      28.966  50.059   1.471  1.00 41.09           C
ATOM    120  CG  ASP A 214      29.126  48.563   1.772  1.00 43.99           C
ATOM    121  OD1 ASP A 214      28.169  47.905   2.291  1.00 45.85           O
ATOM    122  OD2 ASP A 214      30.243  48.059   1.512  1.00 46.54           O
ATOM    123  N   ASP A 215      26.447  50.238  -0.360  1.00 33.35           N
ATOM    124  CA  ASP A 215      25.219  49.699  -0.918  1.00 31.56           C
ATOM    125  C   ASP A 215      25.232  49.824  -2.455  1.00 33.24           C
ATOM    126  O   ASP A 215      24.944  48.892  -3.184  1.00 34.26           O
ATOM    127  CB  ASP A 215      24.009  50.468  -0.396  1.00 29.99           C
ATOM    128  CG  ASP A 215      23.665  50.128   1.043  1.00 30.54           C
ATOM    129  OD1 ASP A 215      22.683  50.686   1.560  1.00 32.41           O
ATOM    130  OD2 ASP A 215      24.358  49.308   1.664  1.00 31.24           O
TER     131      ASP A 215
ATOM    132  N   ASP A 233      24.353  41.689  -1.885  1.00 29.89           N
ATOM    133  CA  ASP A 233      23.311  42.325  -1.087  1.00 30.23           C
ATOM    134  C   ASP A 233      21.952  41.816  -1.594  1.00 30.09           C
ATOM    135  O   ASP A 233      21.044  41.727  -0.801  1.00 30.82           O
ATOM    136  CB  ASP A 233      23.321  43.860  -1.199  1.00 30.57           C
ATOM    137  CG  ASP A 233      24.420  44.497  -0.385  1.00 30.44           C
ATOM    138  OD1 ASP A 233      24.995  43.821   0.491  1.00 29.72           O
ATOM    139  OD2 ASP A 233      24.705  45.678  -0.621  1.00 30.03           O
TER     140      ASP A 233
ATOM    141  N   GLU A 236      21.532  38.510   0.005  1.00 31.14           N
ATOM    142  CA  GLU A 236      21.274  38.692   1.433  1.00 30.14           C
ATOM    143  C   GLU A 236      19.832  39.201   1.662  1.00 28.79           C
ATOM    144  O   GLU A 236      19.238  38.856   2.662  1.00 28.61           O
ATOM    145  CB  GLU A 236      22.284  39.679   2.048  1.00 31.00           C
ATOM    146  CG  GLU A 236      21.959  40.064   3.547  1.00 35.05           C
ATOM    147  CD  GLU A 236      22.755  41.293   4.063  1.00 36.16           C
ATOM    148  OE1 GLU A 236      22.300  41.942   5.048  1.00 34.86           O
ATOM    149  OE2 GLU A 236      23.832  41.598   3.494  1.00 39.16           O
TER     150      GLU A 236
ATOM    151  N   LYS A 238      18.988  42.486   1.815  1.00 28.84           N
ATOM    152  CA  LYS A 238      19.231  43.789   2.473  1.00 31.01           C
ATOM    153  C   LYS A 238      18.359  44.930   1.910  1.00 30.97           C
ATOM    154  O   LYS A 238      18.243  45.072   0.671  1.00 32.69           O
ATOM    155  CB  LYS A 238      20.758  44.127   2.278  1.00 31.61           C
ATOM    156  CG  LYS A 238      21.179  45.526   2.557  1.00 36.74           C
ATOM    157  CD  LYS A 238      22.598  45.825   2.123  1.00 35.86           C
ATOM    158  CE  LYS A 238      23.595  45.680   3.273  1.00 37.27           C
ATOM    159  NZ  LYS A 238      24.275  44.325   3.255  1.00 35.26           N
TER     160      LYS A 238
HETATM  161 MG   MG  A1301      25.247  43.681   7.633  1.00 33.20          Mg
HETATM  162 MG   MG  A1302      27.508  42.433   5.891  1.00 35.06          Mg
HETATM  179  O   HOH A 481      32.394  46.991   6.203  1.00 39.82           O
HETATM  180  O   HOH A 492      29.854  49.631  12.281  1.00 49.00           O
HETATM  181  O   HOH A 538      22.890  49.249   4.138  1.00 33.51           O
HETATM  182  O   HOH A 570      31.629  46.078   2.422  1.00 48.31           O
HETATM  183  O   HOH A 596      31.388  39.903   3.863  1.00 35.55           O
HETATM  184  O   HOH A 634      28.086  40.515   5.297  1.00 33.63           O
HETATM  185  O   HOH A 635      26.473  42.711   3.850  1.00 28.86           O
HETATM  186  O   HOH A 636      24.775  45.518   8.455  1.00 33.23           O
HETATM  187  O   HOH A 637      23.609  42.979   9.119  1.00 40.63           O
HETATM  188  O   HOH A 638      23.438  43.887   6.419  1.00 38.40           O
HETATM  189  O   HOH A 639      27.041  44.254   1.840  1.00 33.32           O
HETATM  190  O   HOH A 640      25.683  46.756   1.386  1.00 36.01           O
CONECT   16  161
CONECT   17  162
CONECT   34  161  162
CONECT  161   34  162  169  186
CONECT  161  187  188   16
CONECT  162  161  169   34  184
CONECT  162  185  163   17
CONECT  175  174  176
CONECT  177  176  178
CONECT  178  174  177
CONECT  173  167  174
CONECT  167  164  168  172  173
CONECT  174  173  175  178
CONECT  176  175  177
CONECT  169  168
CONECT  169  161  162
CONECT  170  168
CONECT  171  168
CONECT  172  167
CONECT  166  164
CONECT  165  164
CONECT  163  164
CONECT  163  162
CONECT  164  163  165  166  167
CONECT  168  167  169  170  171
CONECT  184  162
CONECT  185  162
CONECT  186  161
CONECT  187  161
CONECT  188  161
END
