# Supplementary material for: Scaffold repositioning of spiro-acridine derivatives as fungi chitinase inhibitor by target fishing and in vitro studies
Source: Sci Rep. 2023 May 5;13:7320. doi: 10.1038/s41598-023-33279-9 (PMC10163251; doi:10.1038/s41598-023-33279-9)
Supplement: Supplementary file 2 — Supplementary Information 2. [file 41598_2023_33279_MOESM2_ESM.zip › PDBQT_TARGETS_ALL/2fxu_BID.pdb]

HEADER    STRUCTURAL PROTEIN                      06-FEB-06   2FXU              
TITLE     X-RAY STRUCTURE OF BISTRAMIDE A- ACTIN COMPLEX AT 1.35 A RESOLUTION.  
COMPND    MOL_ID: 1;                                                            
COMPND   2 MOLECULE: ACTIN, ALPHA SKELETAL MUSCLE;                              
COMPND   3 CHAIN: A;                                                            
COMPND   4 SYNONYM: ALPHA-ACTIN-1                                               
SOURCE    MOL_ID: 1;                                                            
SOURCE   2 ORGANISM_SCIENTIFIC: ORYCTOLAGUS CUNICULUS;                          
SOURCE   3 ORGANISM_COMMON: RABBIT;                                             
SOURCE   4 ORGANISM_TAXID: 9986;                                                
SOURCE   5 OTHER_DETAILS: MUSCLE                                                
KEYWDS    ACTIN COMPLEXED TO BISTRAMIDE A, STRUCTURAL PROTEIN                   
EXPDTA    X-RAY DIFFRACTION                                                     
AUTHOR    S.A.RIZVI,V.TERESHKO,A.A.KOSSIAKOFF,S.A.KOZMIN                        
REVDAT   4   13-JUL-11 2FXU    1       VERSN                                    
REVDAT   3   24-FEB-09 2FXU    1       VERSN                                    
REVDAT   2   04-APR-06 2FXU    1       JRNL                                     
REVDAT   1   07-MAR-06 2FXU    0                                                
JRNL        AUTH   S.A.RIZVI,V.TERESHKO,A.A.KOSSIAKOFF,S.A.KOZMIN               
JRNL        TITL   STRUCTURE OF BISTRAMIDE A-ACTIN COMPLEX AT A 1.35 A          
JRNL        TITL 2 RESOLUTION                                                   
JRNL        REF    J.AM.CHEM.SOC.                V. 128  3882 2006              
JRNL        REFN                   ISSN 0002-7863                               
JRNL        PMID   16551075                                                     
JRNL        DOI    10.1021/JA058319C                                            
REMARK   2                                                                      
REMARK   2 RESOLUTION.    1.35 ANGSTROMS.                                       
REMARK   3                                                                      
REMARK   3 REFINEMENT.                                                          
REMARK   3   PROGRAM     : REFMAC 5.2.0005                                      
REMARK   3   AUTHORS     : MURSHUDOV,VAGIN,DODSON                               
REMARK   3                                                                      
REMARK   3    REFINEMENT TARGET : MAXIMUM LIKELIHOOD                            
REMARK   3                                                                      
REMARK   3  DATA USED IN REFINEMENT.                                            
REMARK   3   RESOLUTION RANGE HIGH (ANGSTROMS) : 1.35                           
REMARK   3   RESOLUTION RANGE LOW  (ANGSTROMS) : 50.00                          
REMARK   3   DATA CUTOFF            (SIGMA(F)) : 0.000                          
REMARK   3   COMPLETENESS FOR RANGE        (%) : 97.5                           
REMARK   3   NUMBER OF REFLECTIONS             : 72716                          
REMARK   3                                                                      
REMARK   3  FIT TO DATA USED IN REFINEMENT.                                     
REMARK   3   CROSS-VALIDATION METHOD          : THROUGHOUT                      
REMARK   3   FREE R VALUE TEST SET SELECTION  : RANDOM                          
REMARK   3   R VALUE     (WORKING + TEST SET) : 0.176                           
REMARK   3   R VALUE            (WORKING SET) : 0.174                           
REMARK   3   FREE R VALUE                     : 0.201                           
REMARK   3   FREE R VALUE TEST SET SIZE   (%) : 5.100                           
REMARK   3   FREE R VALUE TEST SET COUNT      : 3681                            
REMARK   3                                                                      
REMARK   3  FIT IN THE HIGHEST RESOLUTION BIN.                                  
REMARK   3   TOTAL NUMBER OF BINS USED           : 14                           
REMARK   3   BIN RESOLUTION RANGE HIGH       (A) : 1.35                         
REMARK   3   BIN RESOLUTION RANGE LOW        (A) : 1.40                         
REMARK   3   REFLECTION IN BIN     (WORKING SET) : 6061                         
REMARK   3   BIN COMPLETENESS (WORKING+TEST) (%) : 81.77                        
REMARK   3   BIN R VALUE           (WORKING SET) : 0.2580                       
REMARK   3   BIN FREE R VALUE SET COUNT          : 325                          
REMARK   3   BIN FREE R VALUE                    : 0.2810                       
REMARK   3                                                                      
REMARK   3  NUMBER OF NON-HYDROGEN ATOMS USED IN REFINEMENT.                    
REMARK   3   PROTEIN ATOMS            : 2822                                    
REMARK   3   NUCLEIC ACID ATOMS       : 0                                       
REMARK   3   HETEROGEN ATOMS          : 85                                      
REMARK   3   SOLVENT ATOMS            : 422                                     
REMARK   3                                                                      
REMARK   3  B VALUES.                                                           
REMARK   3   B VALUE TYPE : LIKELY RESIDUAL                                     
REMARK   3   FROM WILSON PLOT           (A**2) : 25.30                          
REMARK   3   MEAN B VALUE      (OVERALL, A**2) : 22.84                          
REMARK   3   OVERALL ANISOTROPIC B VALUE.                                       
REMARK   3    B11 (A**2) : 0.59000                                              
REMARK   3    B22 (A**2) : 0.12000                                              
REMARK   3    B33 (A**2) : -0.55000                                             
REMARK   3    B12 (A**2) : 0.00000                                              
REMARK   3    B13 (A**2) : 1.08000                                              
REMARK   3    B23 (A**2) : 0.00000                                              
REMARK   3                                                                      
REMARK   3  ESTIMATED OVERALL COORDINATE ERROR.                                 
REMARK   3   ESU BASED ON R VALUE                            (A): 0.059         
REMARK   3   ESU BASED ON FREE R VALUE                       (A): 0.062         
REMARK   3   ESU BASED ON MAXIMUM LIKELIHOOD                 (A): 0.038         
REMARK   3   ESU FOR B VALUES BASED ON MAXIMUM LIKELIHOOD (A**2): 2.008         
REMARK   3                                                                      
REMARK   3 CORRELATION COEFFICIENTS.                                            
REMARK   3   CORRELATION COEFFICIENT FO-FC      : 0.969                         
REMARK   3   CORRELATION COEFFICIENT FO-FC FREE : 0.957                         
REMARK   3                                                                      
REMARK   3  RMS DEVIATIONS FROM IDEAL VALUES        COUNT    RMS    WEIGHT      
REMARK   3   BOND LENGTHS REFINED ATOMS        (A):  2984 ; 0.016 ; 0.022       
REMARK   3   BOND LENGTHS OTHERS               (A):  2704 ; 0.001 ; 0.020       
REMARK   3   BOND ANGLES REFINED ATOMS   (DEGREES):  4054 ; 1.605 ; 1.998       
REMARK   3   BOND ANGLES OTHERS          (DEGREES):  6312 ; 1.159 ; 3.000       
REMARK   3   TORSION ANGLES, PERIOD 1    (DEGREES):   359 ; 5.829 ; 5.000       
REMARK   3   TORSION ANGLES, PERIOD 2    (DEGREES):   127 ;34.962 ;24.252       
REMARK   3   TORSION ANGLES, PERIOD 3    (DEGREES):   502 ;13.160 ;15.000       
REMARK   3   TORSION ANGLES, PERIOD 4    (DEGREES):    17 ;17.155 ;15.000       
REMARK   3   CHIRAL-CENTER RESTRAINTS       (A**3):   455 ; 0.095 ; 0.200       
REMARK   3   GENERAL PLANES REFINED ATOMS      (A):  3241 ; 0.007 ; 0.020       
REMARK   3   GENERAL PLANES OTHERS             (A):   575 ; 0.001 ; 0.020       
REMARK   3   NON-BONDED CONTACTS REFINED ATOMS (A):   641 ; 0.217 ; 0.200       
REMARK   3   NON-BONDED CONTACTS OTHERS        (A):  2910 ; 0.183 ; 0.200       
REMARK   3   NON-BONDED TORSION REFINED ATOMS  (A):  1488 ; 0.182 ; 0.200       
REMARK   3   NON-BONDED TORSION OTHERS         (A):  1678 ; 0.085 ; 0.200       
REMARK   3   H-BOND (X...Y) REFINED ATOMS      (A):   286 ; 0.159 ; 0.200       
REMARK   3   H-BOND (X...Y) OTHERS             (A):  NULL ;  NULL ;  NULL       
REMARK   3   POTENTIAL METAL-ION REFINED ATOMS (A):    11 ; 0.098 ; 0.200       
REMARK   3   POTENTIAL METAL-ION OTHERS        (A):  NULL ;  NULL ;  NULL       
REMARK   3   SYMMETRY VDW REFINED ATOMS        (A):    24 ; 0.280 ; 0.200       
REMARK   3   SYMMETRY VDW OTHERS               (A):    42 ; 0.293 ; 0.200       
REMARK   3   SYMMETRY H-BOND REFINED ATOMS     (A):    37 ; 0.188 ; 0.200       
REMARK   3   SYMMETRY H-BOND OTHERS            (A):  NULL ;  NULL ;  NULL       
REMARK   3   SYMMETRY METAL-ION REFINED ATOMS  (A):     3 ; 0.076 ; 0.200       
REMARK   3   SYMMETRY METAL-ION OTHERS         (A):  NULL ;  NULL ;  NULL       
REMARK   3                                                                      
REMARK   3  ISOTROPIC THERMAL FACTOR RESTRAINTS.     COUNT   RMS    WEIGHT      
REMARK   3   MAIN-CHAIN BOND REFINED ATOMS  (A**2):  1851 ; 1.058 ; 1.500       
REMARK   3   MAIN-CHAIN BOND OTHER ATOMS    (A**2):   731 ; 0.269 ; 1.500       
REMARK   3   MAIN-CHAIN ANGLE REFINED ATOMS (A**2):  2918 ; 1.476 ; 2.000       
REMARK   3   SIDE-CHAIN BOND REFINED ATOMS  (A**2):  1298 ; 2.351 ; 3.000       
REMARK   3   SIDE-CHAIN ANGLE REFINED ATOMS (A**2):  1136 ; 3.295 ; 4.500       
REMARK   3                                                                      
REMARK   3 ANISOTROPIC THERMAL FACTOR RESTRAINTS.    COUNT   RMS   WEIGHT       
REMARK   3   RIGID-BOND RESTRAINTS          (A**2):  NULL ;  NULL ;  NULL       
REMARK   3   SPHERICITY; FREE ATOMS         (A**2):  NULL ;  NULL ;  NULL       
REMARK   3   SPHERICITY; BONDED ATOMS       (A**2):  NULL ;  NULL ;  NULL       
REMARK   3                                                                      
REMARK   3  NCS RESTRAINTS STATISTICS                                           
REMARK   3   NUMBER OF DIFFERENT NCS GROUPS : NULL                              
REMARK   3                                                                      
REMARK   3  TLS DETAILS                                                         
REMARK   3   NUMBER OF TLS GROUPS  : 1                                          
REMARK   3                                                                      
REMARK   3   TLS GROUP : 1                                                      
REMARK   3    NUMBER OF COMPONENTS GROUP : 3                                    
REMARK   3    COMPONENTS        C SSSEQI   TO  C SSSEQI                         
REMARK   3    RESIDUE RANGE :   A     4        A   371                          
REMARK   3    RESIDUE RANGE :   A   401        A   402                          
REMARK   3    RESIDUE RANGE :   A   423        A   824                          
REMARK   3    ORIGIN FOR THE GROUP (A):  18.1975  -0.7607  25.1161              
REMARK   3    T TENSOR                                                          
REMARK   3      T11:  -0.0147 T22:  -0.0032                                     
REMARK   3      T33:  -0.0167 T12:  -0.0194                                     
REMARK   3      T13:   0.0026 T23:  -0.0128                                     
REMARK   3    L TENSOR                                                          
REMARK   3      L11:   0.5747 L22:   0.5979                                     
REMARK   3      L33:   0.7877 L12:   0.0635                                     
REMARK   3      L13:  -0.1158 L23:  -0.1036                                     
REMARK   3    S TENSOR                                                          
REMARK   3      S11:   0.0517 S12:  -0.1191 S13:   0.0137                       
REMARK   3      S21:   0.1568 S22:  -0.0402 S23:   0.0521                       
REMARK   3      S31:  -0.0326 S32:  -0.1031 S33:  -0.0115                       
REMARK   3                                                                      
REMARK   3  BULK SOLVENT MODELLING.                                             
REMARK   3   METHOD USED : BABINET MODEL WITH MASK                              
REMARK   3   PARAMETERS FOR MASK CALCULATION                                    
REMARK   3   VDW PROBE RADIUS   : 1.20                                          
REMARK   3   ION PROBE RADIUS   : 0.80                                          
REMARK   3   SHRINKAGE RADIUS   : 0.80                                          
REMARK   3                                                                      
REMARK   3  OTHER REFINEMENT REMARKS: HYDROGENS HAVE BEEN ADDED IN THE RIDING   
REMARK   3  POSITIONS                                                           
REMARK   4                                                                      
REMARK   4 2FXU COMPLIES WITH FORMAT V. 3.30, 13-JUL-11                         
REMARK 100                                                                      
REMARK 100 THIS ENTRY HAS BEEN PROCESSED BY RCSB ON 09-FEB-06.                  
REMARK 100 THE RCSB ID CODE IS RCSB036438.                                      
REMARK 200                                                                      
REMARK 200 EXPERIMENTAL DETAILS                                                 
REMARK 200  EXPERIMENT TYPE                : X-RAY DIFFRACTION                  
REMARK 200  DATE OF DATA COLLECTION        : 27-OCT-05                          
REMARK 200  TEMPERATURE           (KELVIN) : 100                                
REMARK 200  PH                             : 6.0                                
REMARK 200  NUMBER OF CRYSTALS USED        : 1                                  
REMARK 200                                                                      
REMARK 200  SYNCHROTRON              (Y/N) : Y                                  
REMARK 200  RADIATION SOURCE               : APS                                
REMARK 200  BEAMLINE                       : 22-ID                              
REMARK 200  X-RAY GENERATOR MODEL          : NULL                               
REMARK 200  MONOCHROMATIC OR LAUE    (M/L) : M                                  
REMARK 200  WAVELENGTH OR RANGE        (A) : 1.000                              
REMARK 200  MONOCHROMATOR                  : SI CHANNEL 220                     
REMARK 200  OPTICS                         : MIRRORS                            
REMARK 200                                                                      
REMARK 200  DETECTOR TYPE                  : CCD                                
REMARK 200  DETECTOR MANUFACTURER          : MARRESEARCH                        
REMARK 200  INTENSITY-INTEGRATION SOFTWARE : HKL-2000                           
REMARK 200  DATA SCALING SOFTWARE          : SCALEPACK                          
REMARK 200                                                                      
REMARK 200  NUMBER OF UNIQUE REFLECTIONS   : 72741                              
REMARK 200  RESOLUTION RANGE HIGH      (A) : 1.350                              
REMARK 200  RESOLUTION RANGE LOW       (A) : 50.000                             
REMARK 200  REJECTION CRITERIA  (SIGMA(I)) : 0.000                              
REMARK 200                                                                      
REMARK 200 OVERALL.                                                             
REMARK 200  COMPLETENESS FOR RANGE     (%) : 97.5                               
REMARK 200  DATA REDUNDANCY                : 3.500                              
REMARK 200  R MERGE                    (I) : 0.04600                            
REMARK 200  R SYM                      (I) : NULL                               
REMARK 200  <I/SIGMA(I)> FOR THE DATA SET  : 27.6000                            
REMARK 200                                                                      
REMARK 200 IN THE HIGHEST RESOLUTION SHELL.                                     
REMARK 200  HIGHEST RESOLUTION SHELL, RANGE HIGH (A) : 1.35                     
REMARK 200  HIGHEST RESOLUTION SHELL, RANGE LOW  (A) : 1.40                     
REMARK 200  COMPLETENESS FOR SHELL     (%) : 81.4                               
REMARK 200  DATA REDUNDANCY IN SHELL       : 2.20                               
REMARK 200  R MERGE FOR SHELL          (I) : 0.38900                            
REMARK 200  R SYM FOR SHELL            (I) : NULL                               
REMARK 200  <I/SIGMA(I)> FOR SHELL         : 2.600                              
REMARK 200                                                                      
REMARK 200 DIFFRACTION PROTOCOL: SINGLE WAVELENGTH                              
REMARK 200 METHOD USED TO DETERMINE THE STRUCTURE: MOLECULAR REPLACEMENT        
REMARK 200 SOFTWARE USED: MOLREP                                                
REMARK 200 STARTING MODEL: PDB CODE: 1J6Z                                       
REMARK 200                                                                      
REMARK 200 REMARK: NULL                                                         
REMARK 280                                                                      
REMARK 280 CRYSTAL                                                              
REMARK 280 SOLVENT CONTENT, VS   (%): 40.15                                     
REMARK 280 MATTHEWS COEFFICIENT, VM (ANGSTROMS**3/DA): 2.06                     
REMARK 280                                                                      
REMARK 280 CRYSTALLIZATION CONDITIONS: THE BISTRAMIDE A- ACTIN COMPLEX WAS      
REMARK 280  MIXED WITH THE CRYSTALLIZATION BUFFER IN 1:1 RATIO. THE             
REMARK 280  CRYSTALLIZATION BUFFER IS 100 MM MES (PH 6.0), 24% (W/V) PEG1500,   
REMARK 280  70 MM CACL2, 1MM NAN3, 1MM TCEP., VAPOR DIFFUSION, TEMPERATURE      
REMARK 280  298K                                                                
REMARK 290                                                                      
REMARK 290 CRYSTALLOGRAPHIC SYMMETRY                                            
REMARK 290 SYMMETRY OPERATORS FOR SPACE GROUP: C 1 2 1                          
REMARK 290                                                                      
REMARK 290      SYMOP   SYMMETRY                                                
REMARK 290     NNNMMM   OPERATOR                                                
REMARK 290       1555   X,Y,Z                                                   
REMARK 290       2555   -X,Y,-Z                                                 
REMARK 290       3555   X+1/2,Y+1/2,Z                                           
REMARK 290       4555   -X+1/2,Y+1/2,-Z                                         
REMARK 290                                                                      
REMARK 290     WHERE NNN -> OPERATOR NUMBER                                     
REMARK 290           MMM -> TRANSLATION VECTOR                                  
REMARK 290                                                                      
REMARK 290 CRYSTALLOGRAPHIC SYMMETRY TRANSFORMATIONS                            
REMARK 290 THE FOLLOWING TRANSFORMATIONS OPERATE ON THE ATOM/HETATM             
REMARK 290 RECORDS IN THIS ENTRY TO PRODUCE CRYSTALLOGRAPHICALLY                
REMARK 290 RELATED MOLECULES.                                                   
REMARK 290   SMTRY1   1  1.000000  0.000000  0.000000        0.00000            
REMARK 290   SMTRY2   1  0.000000  1.000000  0.000000        0.00000            
REMARK 290   SMTRY3   1  0.000000  0.000000  1.000000        0.00000            
REMARK 290   SMTRY1   2 -1.000000  0.000000  0.000000        0.00000            
REMARK 290   SMTRY2   2  0.000000  1.000000  0.000000        0.00000            
REMARK 290   SMTRY3   2  0.000000  0.000000 -1.000000        0.00000            
REMARK 290   SMTRY1   3  1.000000  0.000000  0.000000       30.06250            
REMARK 290   SMTRY2   3  0.000000  1.000000  0.000000       28.25650            
REMARK 290   SMTRY3   3  0.000000  0.000000  1.000000        0.00000            
REMARK 290   SMTRY1   4 -1.000000  0.000000  0.000000       30.06250            
REMARK 290   SMTRY2   4  0.000000  1.000000  0.000000       28.25650            
REMARK 290   SMTRY3   4  0.000000  0.000000 -1.000000        0.00000            
REMARK 290                                                                      
REMARK 290 REMARK: NULL                                                         
REMARK 300                                                                      
REMARK 300 BIOMOLECULE: 1                                                       
REMARK 300 SEE REMARK 350 FOR THE AUTHOR PROVIDED AND/OR PROGRAM                
REMARK 300 GENERATED ASSEMBLY INFORMATION FOR THE STRUCTURE IN                  
REMARK 300 THIS ENTRY. THE REMARK MAY ALSO PROVIDE INFORMATION ON               
REMARK 300 BURIED SURFACE AREA.                                                 
REMARK 350                                                                      
REMARK 350 COORDINATES FOR A COMPLETE MULTIMER REPRESENTING THE KNOWN           
REMARK 350 BIOLOGICALLY SIGNIFICANT OLIGOMERIZATION STATE OF THE                
REMARK 350 MOLECULE CAN BE GENERATED BY APPLYING BIOMT TRANSFORMATIONS          
REMARK 350 GIVEN BELOW.  BOTH NON-CRYSTALLOGRAPHIC AND                          
REMARK 350 CRYSTALLOGRAPHIC OPERATIONS ARE GIVEN.                               
REMARK 350                                                                      
REMARK 350 BIOMOLECULE: 1                                                       
REMARK 350 AUTHOR DETERMINED BIOLOGICAL UNIT: MONOMERIC                         
REMARK 350 APPLY THE FOLLOWING TO CHAINS: A                                     
REMARK 350   BIOMT1   1  1.000000  0.000000  0.000000        0.00000            
REMARK 350   BIOMT2   1  0.000000  1.000000  0.000000        0.00000            
REMARK 350   BIOMT3   1  0.000000  0.000000  1.000000        0.00000            
REMARK 375                                                                      
REMARK 375 SPECIAL POSITION                                                     
REMARK 375 THE FOLLOWING ATOMS ARE FOUND TO BE WITHIN 0.15 ANGSTROMS            
REMARK 375 OF A SYMMETRY RELATED ATOM AND ARE ASSUMED TO BE ON SPECIAL          
REMARK 375 POSITIONS.                                                           
REMARK 375                                                                      
REMARK 375 ATOM RES CSSEQI                                                      
REMARK 375 CA    CA A 377  LIES ON A SPECIAL POSITION.                          
REMARK 465                                                                      
REMARK 465 MISSING RESIDUES                                                     
REMARK 465 THE FOLLOWING RESIDUES WERE NOT LOCATED IN THE                       
REMARK 465 EXPERIMENT. (M=MODEL NUMBER; RES=RESIDUE NAME; C=CHAIN               
REMARK 465 IDENTIFIER; SSSEQ=SEQUENCE NUMBER; I=INSERTION CODE.)                
REMARK 465                                                                      
REMARK 465   M RES C SSSEQI                                                     
REMARK 465     ASP A     1                                                      
REMARK 465     GLU A     2                                                      
REMARK 465     ASP A     3                                                      
REMARK 465     MET A    44                                                      
REMARK 465     VAL A    45                                                      
REMARK 465     GLY A    46                                                      
REMARK 465     MET A    47                                                      
REMARK 465     GLY A    48                                                      
REMARK 465     GLN A    49                                                      
REMARK 465     LYS A    50                                                      
REMARK 465     ARG A   372                                                      
REMARK 465     LYS A   373                                                      
REMARK 465     CYS A   374                                                      
REMARK 465     PHE A   375                                                      
REMARK 500                                                                      
REMARK 500 GEOMETRY AND STEREOCHEMISTRY                                         
REMARK 500 SUBTOPIC: COVALENT BOND ANGLES                                       
REMARK 500                                                                      
REMARK 500 THE STEREOCHEMICAL PARAMETERS OF THE FOLLOWING RESIDUES              
REMARK 500 HAVE VALUES WHICH DEVIATE FROM EXPECTED VALUES BY MORE               
REMARK 500 THAN 6*RMSD (M=MODEL NUMBER; RES=RESIDUE NAME; C=CHAIN               
REMARK 500 IDENTIFIER; SSEQ=SEQUENCE NUMBER; I=INSERTION CODE).                 
REMARK 500                                                                      
REMARK 500 STANDARD TABLE:                                                      
REMARK 500 FORMAT: (10X,I3,1X,A3,1X,A1,I4,A1,3(1X,A4,2X),12X,F5.1)              
REMARK 500                                                                      
REMARK 500 EXPECTED VALUES PROTEIN: ENGH AND HUBER, 1999                        
REMARK 500 EXPECTED VALUES NUCLEIC ACID: CLOWNEY ET AL 1996                     
REMARK 500                                                                      
REMARK 500  M RES CSSEQI ATM1   ATM2   ATM3                                     
REMARK 500    ARG A 312   NE  -  CZ  -  NH1 ANGL. DEV. =   3.3 DEGREES          
REMARK 500                                                                      
REMARK 500 REMARK: NULL                                                         
REMARK 500                                                                      
REMARK 500 GEOMETRY AND STEREOCHEMISTRY                                         
REMARK 500 SUBTOPIC: TORSION ANGLES                                             
REMARK 500                                                                      
REMARK 500 TORSION ANGLES OUTSIDE THE EXPECTED RAMACHANDRAN REGIONS:            
REMARK 500 (M=MODEL NUMBER; RES=RESIDUE NAME; C=CHAIN IDENTIFIER;               
REMARK 500 SSEQ=SEQUENCE NUMBER; I=INSERTION CODE).                             
REMARK 500                                                                      
REMARK 500 STANDARD TABLE:                                                      
REMARK 500 FORMAT:(10X,I3,1X,A3,1X,A1,I4,A1,4X,F7.2,3X,F7.2)                    
REMARK 500                                                                      
REMARK 500 EXPECTED VALUES: GJ KLEYWEGT AND TA JONES (1996). PHI/PSI-           
REMARK 500 CHOLOGY: RAMACHANDRAN REVISITED. STRUCTURE 4, 1395 - 1400            
REMARK 500                                                                      
REMARK 500  M RES CSSEQI        PSI       PHI                                   
REMARK 500    THR A   5      -37.30   -134.70                                   
REMARK 500    ALA A 181     -157.74   -159.53                                   
REMARK 500    ASN A 296       56.80   -145.08                                   
REMARK 500                                                                      
REMARK 500 REMARK: NULL                                                         
REMARK 525                                                                      
REMARK 525 SOLVENT                                                              
REMARK 525                                                                      
REMARK 525 THE SOLVENT MOLECULES HAVE CHAIN IDENTIFIERS THAT                    
REMARK 525 INDICATE THE POLYMER CHAIN WITH WHICH THEY ARE MOST                  
REMARK 525 CLOSELY ASSOCIATED. THE REMARK LISTS ALL THE SOLVENT                 
REMARK 525 MOLECULES WHICH ARE MORE THAN 5A AWAY FROM THE                       
REMARK 525 NEAREST POLYMER CHAIN (M = MODEL NUMBER;                             
REMARK 525 RES=RESIDUE NAME; C=CHAIN IDENTIFIER; SSEQ=SEQUENCE                  
REMARK 525 NUMBER; I=INSERTION CODE):                                           
REMARK 525                                                                      
REMARK 525  M RES CSSEQI                                                        
REMARK 525    HOH A 669        DISTANCE =  5.79 ANGSTROMS                       
REMARK 525    HOH A 670        DISTANCE =  5.23 ANGSTROMS                       
REMARK 525    HOH A 729        DISTANCE =  5.90 ANGSTROMS                       
REMARK 525    HOH A 738        DISTANCE =  5.47 ANGSTROMS                       
REMARK 525    HOH A 771        DISTANCE =  5.19 ANGSTROMS                       
REMARK 525    HOH A 778        DISTANCE =  6.04 ANGSTROMS                       
REMARK 525    HOH A 781        DISTANCE =  5.02 ANGSTROMS                       
REMARK 525    HOH A 804        DISTANCE =  5.96 ANGSTROMS                       
REMARK 525    HOH A 817        DISTANCE =  5.23 ANGSTROMS                       
REMARK 525    HOH A 823        DISTANCE =  5.47 ANGSTROMS                       
REMARK 600                                                                      
REMARK 600 HETEROGEN                                                            
REMARK 600 WHILE THE C(19)-C(40) SPIROKETAL AND THE C(14)-C(18) AMINO           
REMARK 600 ACID SUBUNITS OF BISTRAMIDE A ARE HIGHLY ORDERED, THE                
REMARK 600 C(1)-C(4) ENONE SIDE CHAIN ATTACHED TO THE PYRAN FRAGMENT            
REMARK 600 IS DISORDERED. THE C(5), C(4) AND O(1) ATOMS ARE PLACED              
REMARK 600 BASED ON THE DIFFERENCE ELECTRON DENSITY MAP F(OBS)-F(CALC)          
REMARK 600 AND HAVE OCCUPANCY 0.5. THE C(1)-C(3) ATOMS ARE INCLUDED             
REMARK 600 IN THE PDB ENTRY IN THE CALCULATED POSITIONS WITH THE                
REMARK 600 OCCUPANCY EQUAL TO 0.0                                               
REMARK 620                                                                      
REMARK 620 METAL COORDINATION                                                   
REMARK 620 (M=MODEL NUMBER; RES=RESIDUE NAME; C=CHAIN IDENTIFIER;               
REMARK 620 SSEQ=SEQUENCE NUMBER; I=INSERTION CODE):                             
REMARK 620                                                                      
REMARK 620 COORDINATION ANGLES FOR:  M RES CSSEQI METAL                         
REMARK 620                              CA A 376  CA                            
REMARK 620 N RES CSSEQI ATOM                                                    
REMARK 620 1 HOH A 403   O                                                      
REMARK 620 2 HOH A 404   O   102.4                                              
REMARK 620 3 HOH A 407   O    81.3  76.4                                        
REMARK 620 4 ATP A 401   O3G  96.5 146.5  79.5                                  
REMARK 620 5 ATP A 401   O1B 173.7  81.6  95.1  77.7                            
REMARK 620 6 HOH A 405   O    93.2  72.1 146.1 134.4  92.7                      
REMARK 620 7 HOH A 406   O    82.5 138.3 144.4  71.1  97.8  66.2                
REMARK 620 N                    1     2     3     4     5     6                 
REMARK 620                                                                      
REMARK 620 COORDINATION ANGLES FOR:  M RES CSSEQI METAL                         
REMARK 620                              CA A 377  CA                            
REMARK 620 N RES CSSEQI ATOM                                                    
REMARK 620 1 HOH A 408   O                                                      
REMARK 620 2 HOH A 409   O    80.0                                              
REMARK 620 3 HOH A 410   O    86.4  87.3                                        
REMARK 620 N                    1     2                                         
REMARK 620                                                                      
REMARK 620 COORDINATION ANGLES FOR:  M RES CSSEQI METAL                         
REMARK 620                              CA A 378  CA                            
REMARK 620 N RES CSSEQI ATOM                                                    
REMARK 620 1 SER A 265   OG                                                     
REMARK 620 2 HOH A 412   O    75.9                                              
REMARK 620 3 HOH A 413   O    72.0 147.8                                        
REMARK 620 4 HOH A 414   O   145.3  69.9 142.3                                  
REMARK 620 5 HOH A 415   O    96.9 101.4  80.6  95.4                            
REMARK 620 6 HOH A 416   O   139.0 141.2  70.1  72.6  91.8                      
REMARK 620 7 GLN A 263   OE1  79.5  85.3  90.9  91.9 171.4  86.1                
REMARK 620 N                    1     2     3     4     5     6                 
REMARK 620                                                                      
REMARK 620 COORDINATION ANGLES FOR:  M RES CSSEQI METAL                         
REMARK 620                              CA A 400  CA                            
REMARK 620 N RES CSSEQI ATOM                                                    
REMARK 620 1 HOH A 419   O                                                      
REMARK 620 2 ASP A 286   OD1  80.0                                              
REMARK 620 3 ASP A 286   OD2  78.1  50.6                                        
REMARK 620 4 HOH A 418   O   159.3  81.3  83.2                                  
REMARK 620 5 ASP A 288   OD2  85.7  80.1 129.9  99.9                            
REMARK 620 6 HOH A 417   O   126.1 137.3 152.6  74.3  70.4                      
REMARK 620 7 ASP A  25   OD2  93.8 125.9  75.4  89.9 153.6  89.0                
REMARK 620 N                    1     2     3     4     5     6                 
REMARK 800                                                                      
REMARK 800 SITE                                                                 
REMARK 800 SITE_IDENTIFIER: AC1                                                 
REMARK 800 EVIDENCE_CODE: SOFTWARE                                              
REMARK 800 SITE_DESCRIPTION: BINDING SITE FOR RESIDUE CA A 376                  
REMARK 800                                                                      
REMARK 800 SITE_IDENTIFIER: AC2                                                 
REMARK 800 EVIDENCE_CODE: SOFTWARE                                              
REMARK 800 SITE_DESCRIPTION: BINDING SITE FOR RESIDUE CA A 377                  
REMARK 800                                                                      
REMARK 800 SITE_IDENTIFIER: AC3                                                 
REMARK 800 EVIDENCE_CODE: SOFTWARE                                              
REMARK 800 SITE_DESCRIPTION: BINDING SITE FOR RESIDUE CA A 378                  
REMARK 800                                                                      
REMARK 800 SITE_IDENTIFIER: AC4                                                 
REMARK 800 EVIDENCE_CODE: SOFTWARE                                              
REMARK 800 SITE_DESCRIPTION: BINDING SITE FOR RESIDUE CA A 400                  
REMARK 800                                                                      
REMARK 800 SITE_IDENTIFIER: AC5                                                 
REMARK 800 EVIDENCE_CODE: SOFTWARE                                              
REMARK 800 SITE_DESCRIPTION: BINDING SITE FOR RESIDUE ATP A 401                 
REMARK 800                                                                      
REMARK 800 SITE_IDENTIFIER: AC6                                                 
REMARK 800 EVIDENCE_CODE: SOFTWARE                                              
REMARK 800 SITE_DESCRIPTION: BINDING SITE FOR RESIDUE BID A 402                 
DBREF  2FXU A    1   375  UNP    P68135   ACTS_RABIT       3    377             
SEQADV 2FXU HIC A   73  UNP  P68135    HIS    75 MODIFIED RESIDUE               
SEQRES   1 A  375  ASP GLU ASP GLU THR THR ALA LEU VAL CYS ASP ASN GLY          
SEQRES   2 A  375  SER GLY LEU VAL LYS ALA GLY PHE ALA GLY ASP ASP ALA          
SEQRES   3 A  375  PRO ARG ALA VAL PHE PRO SER ILE VAL GLY ARG PRO ARG          
SEQRES   4 A  375  HIS GLN GLY VAL MET VAL GLY MET GLY GLN LYS ASP SER          
SEQRES   5 A  375  TYR VAL GLY ASP GLU ALA GLN SER LYS ARG GLY ILE LEU          
SEQRES   6 A  375  THR LEU LYS TYR PRO ILE GLU HIC GLY ILE ILE THR ASN          
SEQRES   7 A  375  TRP ASP ASP MET GLU LYS ILE TRP HIS HIS THR PHE TYR          
SEQRES   8 A  375  ASN GLU LEU ARG VAL ALA PRO GLU GLU HIS PRO THR LEU          
SEQRES   9 A  375  LEU THR GLU ALA PRO LEU ASN PRO LYS ALA ASN ARG GLU          
SEQRES  10 A  375  LYS MET THR GLN ILE MET PHE GLU THR PHE ASN VAL PRO          
SEQRES  11 A  375  ALA MET TYR VAL ALA ILE GLN ALA VAL LEU SER LEU TYR          
SEQRES  12 A  375  ALA SER GLY ARG THR THR GLY ILE VAL LEU ASP SER GLY          
SEQRES  13 A  375  ASP GLY VAL THR HIS ASN VAL PRO ILE TYR GLU GLY TYR          
SEQRES  14 A  375  ALA LEU PRO HIS ALA ILE MET ARG LEU ASP LEU ALA GLY          
SEQRES  15 A  375  ARG ASP LEU THR ASP TYR LEU MET LYS ILE LEU THR GLU          
SEQRES  16 A  375  ARG GLY TYR SER PHE VAL THR THR ALA GLU ARG GLU ILE          
SEQRES  17 A  375  VAL ARG ASP ILE LYS GLU LYS LEU CYS TYR VAL ALA LEU          
SEQRES  18 A  375  ASP PHE GLU ASN GLU MET ALA THR ALA ALA SER SER SER          
SEQRES  19 A  375  SER LEU GLU LYS SER TYR GLU LEU PRO ASP GLY GLN VAL          
SEQRES  20 A  375  ILE THR ILE GLY ASN GLU ARG PHE ARG CYS PRO GLU THR          
SEQRES  21 A  375  LEU PHE GLN PRO SER PHE ILE GLY MET GLU SER ALA GLY          
SEQRES  22 A  375  ILE HIS GLU THR THR TYR ASN SER ILE MET LYS CYS ASP          
SEQRES  23 A  375  ILE ASP ILE ARG LYS ASP LEU TYR ALA ASN ASN VAL MET          
SEQRES  24 A  375  SER GLY GLY THR THR MET TYR PRO GLY ILE ALA ASP ARG          
SEQRES  25 A  375  MET GLN LYS GLU ILE THR ALA LEU ALA PRO SER THR MET          
SEQRES  26 A  375  LYS ILE LYS ILE ILE ALA PRO PRO GLU ARG LYS TYR SER          
SEQRES  27 A  375  VAL TRP ILE GLY GLY SER ILE LEU ALA SER LEU SER THR          
SEQRES  28 A  375  PHE GLN GLN MET TRP ILE THR LYS GLN GLU TYR ASP GLU          
SEQRES  29 A  375  ALA GLY PRO SER ILE VAL HIS ARG LYS CYS PHE                  
MODRES 2FXU HIC A   73  HIS  4-METHYL-HISTIDINE                                 
HET    HIC  A  73      11                                                       
HET     CA  A 376       1                                                       
HET     CA  A 377       1                                                       
HET     CA  A 378       1                                                       
HET     CA  A 400       1                                                       
HET    ATP  A 401      31                                                       
HET    BID  A 402      50                                                       
HETNAM     HIC 4-METHYL-HISTIDINE                                               
HETNAM      CA CALCIUM ION                                                      
HETNAM     ATP ADENOSINE-5'-TRIPHOSPHATE                                        
HETNAM     BID BISTRAMIDE A                                                     
HETSYN     BID (2S,3R)-3-HYDROXY-N-(3-{(2R,3S,6S,8S)-8-[(3S,4E,6S)-6-           
HETSYN   2 BID  HYDROXY-3,5-DIMETHYLHEPT-4-EN-1-YL]-3-METHYL-1,7-               
HETSYN   3 BID  DIOXASPIRO[5.5]UNDEC-2-YL}PROPYL)-2-METHYL-4-[({(2S,            
HETSYN   4 BID  3S,6R)-3-METHYL-6-[(3E)-2-OXOPENT-3-EN-1-                       
HETSYN   5 BID  YL]TETRAHYDRO-2H-PYRAN-2-YL}ACETYL)AMINO]BUTANAMIDE             
FORMUL   1  HIC    C7 H11 N3 O2                                                 
FORMUL   2   CA    4(CA 2+)                                                     
FORMUL   6  ATP    C10 H16 N5 O13 P3                                            
FORMUL   7  BID    C40 H68 N2 O8                                                
FORMUL   8  HOH   *422(H2 O)                                                    
HELIX    1   1 ARG A  116  ARG A  116  1                                   1
HELIX    2   2 VAL A  139  LEU A  140  1                                   2
HELIX    3   3 TYR A  143  TYR A  143  1                                   1
HELIX    4   4 PRO A  172  PRO A  172  1                                   1
HELIX    5   5 ILE A  345  LEU A  346  1                                   2
HELIX    6   6 LEU A  349  LEU A  349  1                                   1
HELIX    7   7 THR A  351  PHE A  352  1                                   2
HELIX    8   8 MET A  355  MET A  355  1                                   1
SHEET    1   1 1 TYR A 133  ILE A 136  0
SHEET    2   2 1 TYR A 169  ALA A 170  0
LINK         C   GLU A  72                 N   HIC A  73     1555   1555  1.32  
LINK         C   HIC A  73                 N   GLY A  74     1555   1555  1.34  
LINK        CA    CA A 376                 O   HOH A 403     1555   1555  2.32  
LINK        CA    CA A 376                 O   HOH A 404     1555   1555  2.43  
LINK        CA    CA A 376                 O   HOH A 407     1555   1555  2.46  
LINK        CA    CA A 376                 O3G ATP A 401     1555   1555  2.36  
LINK        CA    CA A 376                 O1B ATP A 401     1555   1555  2.33  
LINK        CA    CA A 376                 O   HOH A 405     1555   1555  2.35  
LINK        CA    CA A 376                 O   HOH A 406     1555   1555  2.58  
LINK        CA    CA A 377                 O   HOH A 408     1555   1555  2.46  
LINK        CA    CA A 377                 O   HOH A 409     1555   1555  2.45  
LINK        CA    CA A 377                 O   HOH A 410     1555   1555  2.31  
LINK        CA    CA A 378                 OG  SER A 265     1555   1555  2.42  
LINK        CA    CA A 378                 O   HOH A 412     1555   1555  2.44  
LINK        CA    CA A 378                 O   HOH A 413     1555   1555  2.42  
LINK        CA    CA A 378                 O   HOH A 414     1555   1555  2.45  
LINK        CA    CA A 378                 O   HOH A 415     1555   1555  2.27  
LINK        CA    CA A 378                 O   HOH A 416     1555   1555  2.45  
LINK        CA    CA A 378                 OE1 GLN A 263     1555   1555  2.37  
LINK        CA    CA A 400                 O   HOH A 419     1555   1555  2.31  
LINK        CA    CA A 400                 OD1 ASP A 286     1555   1555  2.48  
LINK        CA    CA A 400                 OD2 ASP A 286     1555   1555  2.60  
LINK        CA    CA A 400                 O   HOH A 418     1555   1555  2.26  
LINK        CA    CA A 400                 OD2 ASP A 288     1555   1555  2.38  
LINK        CA    CA A 377                 O   HOH A 408     1555   2655  2.47  
LINK        CA    CA A 377                 O   HOH A 409     1555   2655  2.46  
LINK        CA    CA A 377                 O   HOH A 410     1555   2655  2.31  
LINK        CA    CA A 400                 O   HOH A 417     1555   3545  2.41  
LINK        CA    CA A 400                 OD2 ASP A  25     1555   3545  2.36  
SITE     1 AC1  6 ATP A 401  HOH A 403  HOH A 404  HOH A 405                    
SITE     2 AC1  6 HOH A 406  HOH A 407                                          
SITE     1 AC2  3 HOH A 408  HOH A 409  HOH A 410                               
SITE     1 AC3  7 GLN A 263  SER A 265  HOH A 412  HOH A 413                    
SITE     2 AC3  7 HOH A 414  HOH A 415  HOH A 416                               
SITE     1 AC4  6 ASP A  25  ASP A 286  ASP A 288  HOH A 417                    
SITE     2 AC4  6 HOH A 418  HOH A 419                                          
SITE     1 AC5 27 GLY A  13  SER A  14  GLY A  15  LEU A  16                    
SITE     2 AC5 27 LYS A  18  GLY A 156  ASP A 157  GLY A 158                    
SITE     3 AC5 27 VAL A 159  GLY A 182  ARG A 210  LYS A 213                    
SITE     4 AC5 27 GLU A 214  GLY A 301  GLY A 302  THR A 303                    
SITE     5 AC5 27 MET A 305  TYR A 306   CA A 376  HOH A 406                    
SITE     6 AC5 27 HOH A 407  HOH A 426  HOH A 443  HOH A 449                    
SITE     7 AC5 27 HOH A 469  HOH A 485  HOH A 692                               
SITE     1 AC6 16 TYR A 133  ALA A 135  ILE A 136  LEU A 140                    
SITE     2 AC6 16 TYR A 143  ARG A 147  THR A 148  TYR A 169                    
SITE     3 AC6 16 ALA A 170  THR A 351  PHE A 352  MET A 355                    
SITE     4 AC6 16 HOH A 509  HOH A 524  HOH A 623  HOH A 645                    
CRYST1   60.125   56.513  101.652  90.00  94.56  90.00 C 1 2 1       4          
ORIGX1      1.000000  0.000000  0.000000        0.00000                         
ORIGX2      0.000000  1.000000  0.000000        0.00000                         
ORIGX3      0.000000  0.000000  1.000000        0.00000                         
SCALE1      0.016632  0.000000  0.001326        0.00000                         
SCALE2      0.000000  0.017695  0.000000        0.00000                         
SCALE3      0.000000  0.000000  0.009869        0.00000                         
ATOM      1  N   ARG A 116      23.805  -4.442  42.086  1.00 23.67           N
ATOM      2  CA  ARG A 116      22.413  -4.850  42.389  1.00 23.46           C
ATOM      3  C   ARG A 116      22.075  -4.594  43.868  1.00 24.13           C
ATOM      4  O   ARG A 116      20.937  -4.278  44.227  1.00 22.97           O
ATOM      5  CB  ARG A 116      22.175  -6.319  42.023  1.00 23.93           C
ATOM      6  CG  ARG A 116      20.713  -6.750  42.170  1.00 23.75           C
ATOM      7  CD  ARG A 116      20.471  -8.262  42.040  1.00 25.24           C
ATOM      8  NE  ARG A 116      20.471  -8.756  40.655  1.00 26.19           N
ATOM      9  CZ  ARG A 116      19.973  -9.932  40.288  1.00 28.02           C
ATOM     10  NH1 ARG A 116      19.439 -10.751  41.190  1.00 29.16           N
ATOM     11  NH2 ARG A 116      19.997 -10.307  39.014  1.00 29.86           N
TER      12      ARG A 116
ATOM     13  N   TYR A 133      12.318  -6.157  43.294  1.00 18.46           N
ATOM     14  CA  TYR A 133      12.961  -7.254  42.577  1.00 19.31           C
ATOM     15  C   TYR A 133      13.850  -6.650  41.509  1.00 18.00           C
ATOM     16  O   TYR A 133      13.542  -5.570  41.014  1.00 18.31           O
ATOM     17  CB  TYR A 133      11.904  -8.130  41.934  1.00 19.03           C
ATOM     18  CG  TYR A 133      12.421  -9.423  41.332  1.00 20.59           C
ATOM     19  CD1 TYR A 133      12.606 -10.557  42.124  1.00 20.42           C
ATOM     20  CD2 TYR A 133      12.684  -9.527  39.967  1.00 19.67           C
ATOM     21  CE1 TYR A 133      13.051 -11.753  41.575  1.00 20.58           C
ATOM     22  CE2 TYR A 133      13.137 -10.733  39.398  1.00 19.55           C
ATOM     23  CZ  TYR A 133      13.338 -11.836  40.218  1.00 19.50           C
ATOM     24  OH  TYR A 133      13.760 -13.045  39.746  1.00 20.32           O
ATOM     25  N   VAL A 134      14.967  -7.302  41.215  1.00 17.77           N
ATOM     26  CA  VAL A 134      15.848  -6.868  40.083  1.00 18.25           C
ATOM     27  C   VAL A 134      15.990  -7.998  39.061  1.00 18.91           C
ATOM     28  O   VAL A 134      16.452  -9.094  39.388  1.00 18.99           O
ATOM     29  CB  VAL A 134      17.236  -6.447  40.560  1.00 19.08           C
ATOM     30  CG1 VAL A 134      18.102  -5.961  39.407  1.00 19.67           C
ATOM     31  CG2 VAL A 134      17.118  -5.369  41.621  1.00 19.22           C
ATOM     32  N   ALA A 135      15.571  -7.695  37.829  1.00 17.61           N
ATOM     33  CA  ALA A 135      15.480  -8.647  36.712  1.00 17.67           C
ATOM     34  C   ALA A 135      16.479  -8.244  35.623  1.00 17.30           C
ATOM     35  O   ALA A 135      16.657  -7.070  35.351  1.00 18.76           O
ATOM     36  CB  ALA A 135      14.101  -8.613  36.146  1.00 17.81           C
ATOM     37  N   ILE A 136      17.071  -9.231  34.969  1.00 17.76           N
ATOM     38  CA  ILE A 136      17.988  -8.979  33.864  1.00 17.15           C
ATOM     39  C   ILE A 136      17.215  -8.638  32.602  1.00 16.42           C
ATOM     40  O   ILE A 136      16.344  -9.372  32.155  1.00 16.25           O
ATOM     41  CB  ILE A 136      18.937 -10.157  33.629  1.00 17.35           C
ATOM     42  CG1 ILE A 136      19.798 -10.358  34.880  1.00 21.70           C
ATOM     43  CG2 ILE A 136      19.830  -9.901  32.397  1.00 18.47           C
ATOM     44  CD1 ILE A 136      20.578 -11.621  34.798  1.00 24.68           C
TER      45      ILE A 136
ATOM     46  N   VAL A 139      16.745 -11.043  29.467  1.00 15.92           N
ATOM     47  CA  VAL A 139      15.945 -12.232  29.766  1.00 16.97           C
ATOM     48  C   VAL A 139      14.475 -11.828  29.787  1.00 17.02           C
ATOM     49  O   VAL A 139      13.627 -12.527  29.272  1.00 17.05           O
ATOM     50  CB  VAL A 139      16.391 -12.927  31.099  1.00 17.63           C
ATOM     51  CG1 VAL A 139      15.576 -14.160  31.366  1.00 18.04           C
ATOM     52  CG2 VAL A 139      17.858 -13.268  31.057  1.00 16.20           C
ATOM     53  N   LEU A 140      14.173 -10.658  30.331  1.00 15.94           N
ATOM     54  CA  LEU A 140      12.781 -10.132  30.272  1.00 16.75           C
ATOM     55  C   LEU A 140      12.311  -9.979  28.846  1.00 16.86           C
ATOM     56  O   LEU A 140      11.163 -10.274  28.531  1.00 16.07           O
ATOM     57  CB  LEU A 140      12.669  -8.794  30.982  1.00 16.75           C
ATOM     58  CG  LEU A 140      12.780  -8.769  32.507  1.00 16.88           C
ATOM     59  CD1 LEU A 140      12.692  -7.319  32.958  1.00 15.39           C
ATOM     60  CD2 LEU A 140      11.679  -9.626  33.171  1.00 16.51           C
TER      61      LEU A 140
ATOM     62  N   TYR A 143      11.209 -13.322  27.632  1.00 16.15           N
ATOM     63  CA  TYR A 143       9.902 -13.678  28.218  1.00 16.78           C
ATOM     64  C   TYR A 143       8.784 -12.952  27.491  1.00 17.23           C
ATOM     65  O   TYR A 143       7.715 -13.501  27.322  1.00 18.14           O
ATOM     66  CB  TYR A 143       9.831 -13.332  29.693  1.00 17.10           C
ATOM     67  CG  TYR A 143      10.760 -14.104  30.623  1.00 16.73           C
ATOM     68  CD1 TYR A 143      11.503 -15.208  30.200  1.00 16.30           C
ATOM     69  CD2 TYR A 143      10.854 -13.742  31.968  1.00 17.14           C
ATOM     70  CE1 TYR A 143      12.350 -15.887  31.084  1.00 18.77           C
ATOM     71  CE2 TYR A 143      11.673 -14.443  32.861  1.00 16.44           C
ATOM     72  CZ  TYR A 143      12.388 -15.509  32.428  1.00 17.48           C
ATOM     73  OH  TYR A 143      13.179 -16.126  33.362  1.00 18.05           O
TER      74      TYR A 143
ATOM     75  N   GLY A 146       7.305 -14.775  24.763  1.00 18.57           N
ATOM     76  CA  GLY A 146       6.700 -16.067  25.098  1.00 19.60           C
ATOM     77  C   GLY A 146       7.635 -17.248  25.175  1.00 19.33           C
ATOM     78  O   GLY A 146       7.198 -18.406  25.144  1.00 21.32           O
ATOM     79  N   ARG A 147       8.922 -16.983  25.310  1.00 19.79           N
ATOM     80  CA  ARG A 147       9.954 -18.010  25.253  1.00 19.11           C
ATOM     81  C   ARG A 147      10.755 -18.062  26.529  1.00 19.39           C
ATOM     82  O   ARG A 147      10.943 -17.031  27.192  1.00 19.24           O
ATOM     83  CB  ARG A 147      10.940 -17.654  24.144  1.00 19.60           C
ATOM     84  CG  ARG A 147      10.367 -17.819  22.766  1.00 21.92           C
ATOM     85  CD  ARG A 147      11.358 -17.358  21.710  1.00 21.04           C
ATOM     86  NE  ARG A 147      10.852 -17.628  20.363  1.00 22.23           N
ATOM     87  CZ  ARG A 147       9.916 -16.908  19.761  1.00 23.67           C
ATOM     88  NH1 ARG A 147       9.394 -15.839  20.334  1.00 25.26           N
ATOM     89  NH2 ARG A 147       9.496 -17.242  18.561  1.00 23.74           N
ATOM     90  N   THR A 148      11.274 -19.252  26.829  1.00 18.89           N
ATOM     91  CA  THR A 148      12.222 -19.446  27.916  1.00 18.88           C
ATOM     92  C   THR A 148      13.610 -19.936  27.408  1.00 17.57           C
ATOM     93  O   THR A 148      14.564 -19.970  28.183  1.00 18.99           O
ATOM     94  CB  THR A 148      11.633 -20.412  28.960  1.00 19.54           C
ATOM     95  OG1 THR A 148      11.353 -21.652  28.317  1.00 21.47           O
ATOM     96  CG2 THR A 148      10.338 -19.851  29.530  1.00 20.31           C
TER      97      THR A 148
ATOM     98  N   GLU A 167      16.030 -22.454  29.326  1.00 19.03           N
ATOM     99  CA  GLU A 167      15.041 -22.822  30.330  1.00 20.03           C
ATOM    100  C   GLU A 167      14.868 -21.748  31.384  1.00 19.87           C
ATOM    101  O   GLU A 167      14.773 -22.009  32.599  1.00 20.59           O
ATOM    102  CB  GLU A 167      15.420 -24.152  30.979  1.00 21.83           C
ATOM    103  CG  GLU A 167      15.492 -25.291  30.009  1.00 25.15           C
ATOM    104  CD  GLU A 167      14.226 -26.058  29.988  1.00 31.79           C
ATOM    105  OE1 GLU A 167      14.177 -27.053  30.735  1.00 35.68           O
ATOM    106  OE2 GLU A 167      13.282 -25.646  29.277  1.00 35.54           O
ATOM    107  N   GLY A 168      14.876 -20.500  30.909  1.00 18.51           N
ATOM    108  CA  GLY A 168      14.484 -19.353  31.713  1.00 18.71           C
ATOM    109  C   GLY A 168      15.629 -18.477  32.198  1.00 18.18           C
ATOM    110  O   GLY A 168      15.398 -17.367  32.688  1.00 18.18           O
ATOM    111  N   TYR A 169      16.870 -18.957  32.063  1.00 17.24           N
ATOM    112  CA  TYR A 169      18.003 -18.255  32.668  1.00 17.65           C
ATOM    113  C   TYR A 169      19.163 -18.097  31.720  1.00 17.47           C
ATOM    114  O   TYR A 169      19.442 -18.980  30.912  1.00 17.83           O
ATOM    115  CB  TYR A 169      18.439 -18.985  33.955  1.00 18.33           C
ATOM    116  CG  TYR A 169      17.296 -19.049  34.937  1.00 19.94           C
ATOM    117  CD1 TYR A 169      16.444 -20.141  34.957  1.00 21.64           C
ATOM    118  CD2 TYR A 169      17.005 -17.977  35.749  1.00 21.12           C
ATOM    119  CE1 TYR A 169      15.373 -20.181  35.832  1.00 22.28           C
ATOM    120  CE2 TYR A 169      15.953 -18.013  36.624  1.00 21.95           C
ATOM    121  CZ  TYR A 169      15.144 -19.086  36.642  1.00 21.21           C
ATOM    122  OH  TYR A 169      14.100 -19.082  37.532  1.00 25.60           O
ATOM    123  N   ALA A 170      19.801 -16.935  31.804  1.00 17.72           N
ATOM    124  CA  ALA A 170      20.937 -16.615  30.954  1.00 17.88           C
ATOM    125  C   ALA A 170      22.156 -17.503  31.259  1.00 17.63           C
ATOM    126  O   ALA A 170      22.371 -17.908  32.402  1.00 18.44           O
ATOM    127  CB  ALA A 170      21.307 -15.190  31.147  1.00 17.85           C
TER     128      ALA A 170
ATOM    129  N   PRO A 172      25.892 -17.268  31.593  1.00 18.76           N
ATOM    130  CA  PRO A 172      26.768 -16.100  31.650  1.00 19.32           C
ATOM    131  C   PRO A 172      28.100 -16.216  30.929  1.00 18.79           C
ATOM    132  O   PRO A 172      28.600 -15.210  30.437  1.00 19.52           O
ATOM    133  CB  PRO A 172      26.966 -15.869  33.138  1.00 20.97           C
ATOM    134  CG  PRO A 172      26.761 -17.176  33.754  1.00 20.35           C
ATOM    135  CD  PRO A 172      25.710 -17.886  32.921  1.00 19.75           C
TER     136      PRO A 172
ATOM    137  N   ILE A 345       4.751  -8.418  32.534  1.00 17.51           N
ATOM    138  CA  ILE A 345       4.199  -9.790  32.490  1.00 19.04           C
ATOM    139  C   ILE A 345       4.683 -10.575  33.704  1.00 18.89           C
ATOM    140  O   ILE A 345       3.861 -11.170  34.442  1.00 19.90           O
ATOM    141  CB  ILE A 345       4.610 -10.519  31.205  1.00 18.42           C
ATOM    142  CG1 ILE A 345       3.982  -9.826  29.990  1.00 19.69           C
ATOM    143  CG2 ILE A 345       4.182 -11.976  31.252  1.00 20.01           C
ATOM    144  CD1 ILE A 345       4.563 -10.218  28.716  1.00 21.22           C
ATOM    145  N   LEU A 346       5.991 -10.555  33.955  1.00 19.73           N
ATOM    146  CA  LEU A 346       6.556 -11.264  35.113  1.00 19.61           C
ATOM    147  C   LEU A 346       5.977 -10.800  36.459  1.00 20.19           C
ATOM    148  O   LEU A 346       5.576 -11.633  37.279  1.00 19.81           O
ATOM    149  CB  LEU A 346       8.081 -11.130  35.139  1.00 19.98           C
ATOM    150  CG  LEU A 346       8.851 -11.893  36.229  1.00 19.46           C
ATOM    151  CD1 LEU A 346       8.632 -13.386  36.107  1.00 20.45           C
ATOM    152  CD2 LEU A 346      10.375 -11.623  36.285  1.00 20.19           C
TER     153      LEU A 346
ATOM    154  N   LEU A 349       2.526 -12.271  37.441  1.00 24.85           N
ATOM    155  CA  LEU A 349       2.267 -13.717  37.553  1.00 25.21           C
ATOM    156  C   LEU A 349       1.973 -14.095  38.980  1.00 24.48           C
ATOM    157  O   LEU A 349       2.675 -13.654  39.878  1.00 24.76           O
ATOM    158  CB  LEU A 349       3.484 -14.529  37.122  1.00 25.34           C
ATOM    159  CG  LEU A 349       3.766 -14.774  35.652  1.00 26.68           C
ATOM    160  CD1 LEU A 349       5.028 -15.612  35.564  1.00 26.29           C
ATOM    161  CD2 LEU A 349       2.602 -15.472  34.950  1.00 27.93           C
TER     162      LEU A 349
ATOM    163  N   THR A 351       2.535 -16.921  40.387  1.00 24.73           N
ATOM    164  CA  THR A 351       3.710 -17.642  40.859  1.00 24.91           C
ATOM    165  C   THR A 351       4.955 -16.777  41.127  1.00 24.63           C
ATOM    166  O   THR A 351       5.937 -17.266  41.713  1.00 24.10           O
ATOM    167  CB  THR A 351       4.096 -18.740  39.882  1.00 25.76           C
ATOM    168  OG1 THR A 351       5.338 -19.331  40.301  1.00 31.08           O
ATOM    169  CG2 THR A 351       4.223 -18.175  38.469  1.00 24.14           C
ATOM    170  N   PHE A 352       4.916 -15.512  40.701  1.00 23.56           N
ATOM    171  CA  PHE A 352       5.968 -14.552  41.015  1.00 22.87           C
ATOM    172  C   PHE A 352       5.814 -13.857  42.352  1.00 23.05           C
ATOM    173  O   PHE A 352       6.783 -13.305  42.871  1.00 22.44           O
ATOM    174  CB  PHE A 352       6.026 -13.459  39.937  1.00 22.23           C
ATOM    175  CG  PHE A 352       7.149 -12.481  40.126  1.00 22.44           C
ATOM    176  CD1 PHE A 352       8.456 -12.871  39.912  1.00 22.37           C
ATOM    177  CD2 PHE A 352       6.896 -11.177  40.519  1.00 21.84           C
ATOM    178  CE1 PHE A 352       9.495 -11.960  40.068  1.00 22.08           C
ATOM    179  CE2 PHE A 352       7.922 -10.288  40.685  1.00 22.53           C
ATOM    180  CZ  PHE A 352       9.222 -10.677  40.467  1.00 21.89           C
TER     181      PHE A 352
ATOM    182  N   MET A 355       8.223 -14.206  45.005  1.00 25.86           N
ATOM    183  CA  MET A 355       9.607 -13.870  44.674  1.00 26.22           C
ATOM    184  C   MET A 355      10.018 -12.440  44.992  1.00 24.82           C
ATOM    185  O   MET A 355      11.209 -12.144  45.018  1.00 25.42           O
ATOM    186  CB  MET A 355       9.878 -14.187  43.210  1.00 26.18           C
ATOM    187  CG  MET A 355       9.751 -15.654  42.922  1.00 27.20           C
ATOM    188  SD  MET A 355      10.324 -16.070  41.286  1.00 29.11           S
ATOM    189  CE  MET A 355      12.095 -16.037  41.484  1.00 31.13           C
TER     190      MET A 355
HETATM  241  O   HOH A 509       5.100 -14.390  28.114  1.00 26.68           O
HETATM  242  O   HOH A 524      16.643 -11.670  38.668  1.00 27.28           O
HETATM  243  O   HOH A 527      21.850 -19.703  34.250  1.00 28.02           O
HETATM  244  O   HOH A 623      19.771 -13.052  38.221  1.00 32.31           O
HETATM  245  O   HOH A 629      23.987 -11.432  34.333  1.00 32.78           O
HETATM  246  O   HOH A 645      15.869 -15.833  39.641  1.00 37.81           O
HETATM  247  O   HOH A 667       4.633 -19.337  24.509  1.00 37.35           O
HETATM  248  O   HOH A 718      19.502 -22.214  36.683  1.00 54.20           O
HETATM  249  O   HOH A 750      12.873 -22.078  37.547  1.00 41.87           O
HETATM  250  O   HOH A 765      13.908 -23.940  34.249  0.50 26.69           O
HETATM  251  O   HOH A 799      22.339 -12.802  41.034  0.50 34.59           O
CONECT  214  213
CONECT  204  203
CONECT  202  201  203  207
CONECT  201  199  202
CONECT  199  198  200  201
CONECT  197  195  198
CONECT  195  193  196  197
CONECT  193  192  194  195
CONECT  194  193
CONECT  192  191  193  215
CONECT  216  215  217
CONECT  213  212  214
CONECT  217  216  218
CONECT  218  217  219
CONECT  219  218  220  225
CONECT  220  219  221  222
CONECT  221  220
CONECT  222  220  223
CONECT  223  222  224
CONECT  224  223  225  226  230
CONECT  226  224  227
CONECT  227  226  228
CONECT  212  210  213
CONECT  228  227  229
CONECT  229  228  230  231
CONECT  231  229  232
CONECT  232  231  233
CONECT  233  232  234  235
CONECT  234  233
CONECT  235  233  236
CONECT  236  235  237  238
CONECT  237  236
CONECT  238  236  239  240
CONECT  210  209  211  212
CONECT  239  238
CONECT  209  208  210
CONECT  208  206  207  209
CONECT  206  205  208
CONECT  205  203  206
CONECT  203  202  204  205
CONECT  198  197  199
CONECT  215  192  216
CONECT  211  210
CONECT  207  202  208
CONECT  200  199
CONECT  196  195
CONECT  191  192
CONECT  225  219  224
CONECT  230  224  229
CONECT  240  238
END
