# Supplementary material for: Scaffold repositioning of spiro-acridine derivatives as fungi chitinase inhibitor by target fishing and in vitro studies
Source: Sci Rep. 2023 May 5;13:7320. doi: 10.1038/s41598-023-33279-9 (PMC10163251; doi:10.1038/s41598-023-33279-9)
Supplement: Supplementary file 2 — Supplementary Information 2. [file 41598_2023_33279_MOESM2_ESM.zip › PDBQT_TARGETS_ALL/2hai_PFI.pdb]

HEADER    TRANSFERASE                             12-JUN-06   2HAI              
TITLE     CRYSTAL STRUCTURE OF HCV NS5B RNA POLYMERASE IN COMPLEX               
TITLE    2 WITH NOVEL CLASS OF DIHYDROPYRONE-CONTAINING INHIBITOR.              
COMPND    MOL_ID: 1;                                                            
COMPND   2 MOLECULE: HEPATITIS C VIRUS NS5B RNA POLYMERASE;                     
COMPND   3 CHAIN: A;                                                            
COMPND   4 FRAGMENT: RESIDUES 2419-2988;                                        
COMPND   5 EC: 2.7.7.48;                                                        
COMPND   6 ENGINEERED: YES;                                                     
COMPND   7 MUTATION: YES                                                        
SOURCE    MOL_ID: 1;                                                            
SOURCE   2 ORGANISM_SCIENTIFIC: HEPATITIS C VIRUS;                              
SOURCE   3 ORGANISM_TAXID: 11103;                                               
SOURCE   4 STRAIN: GENOTYPE 1B;                                                 
SOURCE   5 GENE: NS5B;                                                          
SOURCE   6 EXPRESSION_SYSTEM: ESCHERICHIA COLI BL21(DE3);                       
SOURCE   7 EXPRESSION_SYSTEM_TAXID: 469008;                                     
SOURCE   8 EXPRESSION_SYSTEM_STRAIN: BL21 (DE3);                                
SOURCE   9 EXPRESSION_SYSTEM_VECTOR_TYPE: PLASMID;                              
SOURCE  10 EXPRESSION_SYSTEM_VECTOR: PSW504V                                    
KEYWDS    HCV RNA POLYMERASE, TRANSFERASE                                       
EXPDTA    X-RAY DIFFRACTION                                                     
AUTHOR    H.LI,R.L.LOVE                                                         
REVDAT   2   24-FEB-09 2HAI    1       VERSN                                    
REVDAT   1   05-SEP-06 2HAI    0                                                
JRNL        AUTH   H.LI,J.TATLOCK,A.LINTON,J.GONZALEZ,A.BORCHARDT,              
JRNL        AUTH 2 P.DRAGOVICH,T.JEWELL,T.PRINS,R.ZHOU,J.BLAZEL,                
JRNL        AUTH 3 H.PARGE,R.LOVE,M.HICKEY,C.DOAN,S.SHI,R.DUGGAL,               
JRNL        AUTH 4 C.LEWIS,S.FUHRMAN                                            
JRNL        TITL   IDENTIFICATION AND STRUCTURE-BASED OPTIMIZATION OF           
JRNL        TITL 2 NOVEL DIHYDROPYRONES AS POTENT HCV RNA POLYMERASE            
JRNL        TITL 3 INHIBITORS.                                                  
JRNL        REF    BIOORG.MED.CHEM.LETT.         V.  16  4834 2006              
JRNL        REFN                   ISSN 0960-894X                               
JRNL        PMID   16824756                                                     
JRNL        DOI    10.1016/J.BMCL.2006.06.065                                   
REMARK   1                                                                      
REMARK   2                                                                      
REMARK   2 RESOLUTION.    1.58 ANGSTROMS.                                       
REMARK   3                                                                      
REMARK   3 REFINEMENT.                                                          
REMARK   3   PROGRAM     : REFMAC 5                                             
REMARK   3   AUTHORS     : MURSHUDOV,VAGIN,DODSON                               
REMARK   3                                                                      
REMARK   3    REFINEMENT TARGET : MAXIMUM LIKELIHOOD                            
REMARK   3                                                                      
REMARK   3  DATA USED IN REFINEMENT.                                            
REMARK   3   RESOLUTION RANGE HIGH (ANGSTROMS) : 1.58                           
REMARK   3   RESOLUTION RANGE LOW  (ANGSTROMS) : 22.00                          
REMARK   3   DATA CUTOFF            (SIGMA(F)) : 0.000                          
REMARK   3   COMPLETENESS FOR RANGE        (%) : 97.7                           
REMARK   3   NUMBER OF REFLECTIONS             : 83251                          
REMARK   3                                                                      
REMARK   3  FIT TO DATA USED IN REFINEMENT.                                     
REMARK   3   CROSS-VALIDATION METHOD          : THROUGHOUT                      
REMARK   3   FREE R VALUE TEST SET SELECTION  : RANDOM                          
REMARK   3   R VALUE     (WORKING + TEST SET) : 0.215                           
REMARK   3   R VALUE            (WORKING SET) : 0.215                           
REMARK   3   FREE R VALUE                     : 0.236                           
REMARK   3   FREE R VALUE TEST SET SIZE   (%) : 2.000                           
REMARK   3   FREE R VALUE TEST SET COUNT      : 1700                            
REMARK   3                                                                      
REMARK   3  FIT IN THE HIGHEST RESOLUTION BIN.                                  
REMARK   3   TOTAL NUMBER OF BINS USED           : 20                           
REMARK   3   BIN RESOLUTION RANGE HIGH       (A) : 1.58                         
REMARK   3   BIN RESOLUTION RANGE LOW        (A) : 1.62                         
REMARK   3   REFLECTION IN BIN     (WORKING SET) : 5754                         
REMARK   3   BIN COMPLETENESS (WORKING+TEST) (%) : 92.40                        
REMARK   3   BIN R VALUE           (WORKING SET) : 0.3060                       
REMARK   3   BIN FREE R VALUE SET COUNT          : 105                          
REMARK   3   BIN FREE R VALUE                    : 0.3830                       
REMARK   3                                                                      
REMARK   3  NUMBER OF NON-HYDROGEN ATOMS USED IN REFINEMENT.                    
REMARK   3   PROTEIN ATOMS            : 4307                                    
REMARK   3   NUCLEIC ACID ATOMS       : 0                                       
REMARK   3   HETEROGEN ATOMS          : 26                                      
REMARK   3   SOLVENT ATOMS            : 596                                     
REMARK   3                                                                      
REMARK   3  B VALUES.                                                           
REMARK   3   FROM WILSON PLOT           (A**2) : 26.00                          
REMARK   3   MEAN B VALUE      (OVERALL, A**2) : 28.92                          
REMARK   3   OVERALL ANISOTROPIC B VALUE.                                       
REMARK   3    B11 (A**2) : -0.26000                                             
REMARK   3    B22 (A**2) : -0.26000                                             
REMARK   3    B33 (A**2) : 0.52000                                              
REMARK   3    B12 (A**2) : 0.00000                                              
REMARK   3    B13 (A**2) : 0.00000                                              
REMARK   3    B23 (A**2) : 0.00000                                              
REMARK   3                                                                      
REMARK   3  ESTIMATED OVERALL COORDINATE ERROR.                                 
REMARK   3   ESU BASED ON R VALUE                            (A): 0.096         
REMARK   3   ESU BASED ON FREE R VALUE                       (A): 0.092         
REMARK   3   ESU BASED ON MAXIMUM LIKELIHOOD                 (A): 0.070         
REMARK   3   ESU FOR B VALUES BASED ON MAXIMUM LIKELIHOOD (A**2): 1.984         
REMARK   3                                                                      
REMARK   3 CORRELATION COEFFICIENTS.                                            
REMARK   3   CORRELATION COEFFICIENT FO-FC      : 0.959                         
REMARK   3   CORRELATION COEFFICIENT FO-FC FREE : 0.955                         
REMARK   3                                                                      
REMARK   3  RMS DEVIATIONS FROM IDEAL VALUES        COUNT    RMS    WEIGHT      
REMARK   3   BOND LENGTHS REFINED ATOMS        (A):  4432 ; 0.007 ; 0.022       
REMARK   3   BOND LENGTHS OTHERS               (A):  NULL ;  NULL ;  NULL       
REMARK   3   BOND ANGLES REFINED ATOMS   (DEGREES):  6034 ; 1.044 ; 1.970       
REMARK   3   BOND ANGLES OTHERS          (DEGREES):  NULL ;  NULL ;  NULL       
REMARK   3   TORSION ANGLES, PERIOD 1    (DEGREES):   563 ; 4.930 ; 5.000       
REMARK   3   TORSION ANGLES, PERIOD 2    (DEGREES):   177 ;32.206 ;22.994       
REMARK   3   TORSION ANGLES, PERIOD 3    (DEGREES):   710 ;11.827 ;15.000       
REMARK   3   TORSION ANGLES, PERIOD 4    (DEGREES):    33 ;15.353 ;15.000       
REMARK   3   CHIRAL-CENTER RESTRAINTS       (A**3):   686 ; 0.067 ; 0.200       
REMARK   3   GENERAL PLANES REFINED ATOMS      (A):  3335 ; 0.003 ; 0.020       
REMARK   3   GENERAL PLANES OTHERS             (A):  NULL ;  NULL ;  NULL       
REMARK   3   NON-BONDED CONTACTS REFINED ATOMS (A):  2197 ; 0.186 ; 0.200       
REMARK   3   NON-BONDED CONTACTS OTHERS        (A):  NULL ;  NULL ;  NULL       
REMARK   3   NON-BONDED TORSION REFINED ATOMS  (A):  3136 ; 0.296 ; 0.200       
REMARK   3   NON-BONDED TORSION OTHERS         (A):  NULL ;  NULL ;  NULL       
REMARK   3   H-BOND (X...Y) REFINED ATOMS      (A):   498 ; 0.097 ; 0.200       
REMARK   3   H-BOND (X...Y) OTHERS             (A):  NULL ;  NULL ;  NULL       
REMARK   3   POTENTIAL METAL-ION REFINED ATOMS (A):  NULL ;  NULL ;  NULL       
REMARK   3   POTENTIAL METAL-ION OTHERS        (A):  NULL ;  NULL ;  NULL       
REMARK   3   SYMMETRY VDW REFINED ATOMS        (A):    31 ; 0.186 ; 0.200       
REMARK   3   SYMMETRY VDW OTHERS               (A):  NULL ;  NULL ;  NULL       
REMARK   3   SYMMETRY H-BOND REFINED ATOMS     (A):    22 ; 0.208 ; 0.200       
REMARK   3   SYMMETRY H-BOND OTHERS            (A):  NULL ;  NULL ;  NULL       
REMARK   3   SYMMETRY METAL-ION REFINED ATOMS  (A):  NULL ;  NULL ;  NULL       
REMARK   3   SYMMETRY METAL-ION OTHERS         (A):  NULL ;  NULL ;  NULL       
REMARK   3                                                                      
REMARK   3  ISOTROPIC THERMAL FACTOR RESTRAINTS.     COUNT   RMS    WEIGHT      
REMARK   3   MAIN-CHAIN BOND REFINED ATOMS  (A**2):  2880 ; 0.551 ; 1.500       
REMARK   3   MAIN-CHAIN BOND OTHER ATOMS    (A**2):  NULL ;  NULL ;  NULL       
REMARK   3   MAIN-CHAIN ANGLE REFINED ATOMS (A**2):  4518 ; 0.931 ; 2.000       
REMARK   3   SIDE-CHAIN BOND REFINED ATOMS  (A**2):  1781 ; 1.434 ; 3.000       
REMARK   3   SIDE-CHAIN ANGLE REFINED ATOMS (A**2):  1515 ; 2.247 ; 4.500       
REMARK   3                                                                      
REMARK   3 ANISOTROPIC THERMAL FACTOR RESTRAINTS.    COUNT   RMS   WEIGHT       
REMARK   3   RIGID-BOND RESTRAINTS          (A**2):  NULL ;  NULL ;  NULL       
REMARK   3   SPHERICITY; FREE ATOMS         (A**2):  NULL ;  NULL ;  NULL       
REMARK   3   SPHERICITY; BONDED ATOMS       (A**2):  NULL ;  NULL ;  NULL       
REMARK   3                                                                      
REMARK   3  NCS RESTRAINTS STATISTICS                                           
REMARK   3   NUMBER OF DIFFERENT NCS GROUPS : NULL                              
REMARK   3                                                                      
REMARK   3  TLS DETAILS                                                         
REMARK   3   NUMBER OF TLS GROUPS  : NULL                                       
REMARK   3                                                                      
REMARK   3  BULK SOLVENT MODELLING.                                             
REMARK   3   METHOD USED : MASK                                                 
REMARK   3   PARAMETERS FOR MASK CALCULATION                                    
REMARK   3   VDW PROBE RADIUS   : 1.20                                          
REMARK   3   ION PROBE RADIUS   : 0.80                                          
REMARK   3   SHRINKAGE RADIUS   : 0.80                                          
REMARK   3                                                                      
REMARK   3  OTHER REFINEMENT REMARKS: NULL                                      
REMARK   4                                                                      
REMARK   4 2HAI COMPLIES WITH FORMAT V. 3.15, 01-DEC-08                         
REMARK 100                                                                      
REMARK 100 THIS ENTRY HAS BEEN PROCESSED BY RCSB ON 13-JUN-06.                  
REMARK 100 THE RCSB ID CODE IS RCSB038133.                                      
REMARK 200                                                                      
REMARK 200 EXPERIMENTAL DETAILS                                                 
REMARK 200  EXPERIMENT TYPE                : X-RAY DIFFRACTION                  
REMARK 200  DATE OF DATA COLLECTION        : 06-MAR-02                          
REMARK 200  TEMPERATURE           (KELVIN) : 100                                
REMARK 200  PH                             : 5.0                                
REMARK 200  NUMBER OF CRYSTALS USED        : 1                                  
REMARK 200                                                                      
REMARK 200  SYNCHROTRON              (Y/N) : Y                                  
REMARK 200  RADIATION SOURCE               : SSRL                               
REMARK 200  BEAMLINE                       : BL9-1                              
REMARK 200  X-RAY GENERATOR MODEL          : NULL                               
REMARK 200  MONOCHROMATIC OR LAUE    (M/L) : M                                  
REMARK 200  WAVELENGTH OR RANGE        (A) : 1.0                                
REMARK 200  MONOCHROMATOR                  : MIRRORS                            
REMARK 200  OPTICS                         : NULL                               
REMARK 200                                                                      
REMARK 200  DETECTOR TYPE                  : IMAGE PLATE                        
REMARK 200  DETECTOR MANUFACTURER          : MAR SCANNER 345 MM PLATE           
REMARK 200  INTENSITY-INTEGRATION SOFTWARE : DENZO                              
REMARK 200  DATA SCALING SOFTWARE          : SCALEPACK                          
REMARK 200                                                                      
REMARK 200  NUMBER OF UNIQUE REFLECTIONS   : 83251                              
REMARK 200  RESOLUTION RANGE HIGH      (A) : 1.580                              
REMARK 200  RESOLUTION RANGE LOW       (A) : 22.000                             
REMARK 200  REJECTION CRITERIA  (SIGMA(I)) : 0.000                              
REMARK 200                                                                      
REMARK 200 OVERALL.                                                             
REMARK 200  COMPLETENESS FOR RANGE     (%) : 97.8                               
REMARK 200  DATA REDUNDANCY                : 3.500                              
REMARK 200  R MERGE                    (I) : NULL                               
REMARK 200  R SYM                      (I) : 0.03800                            
REMARK 200  <I/SIGMA(I)> FOR THE DATA SET  : 27.5000                            
REMARK 200                                                                      
REMARK 200 IN THE HIGHEST RESOLUTION SHELL.                                     
REMARK 200  HIGHEST RESOLUTION SHELL, RANGE HIGH (A) : 1.58                     
REMARK 200  HIGHEST RESOLUTION SHELL, RANGE LOW  (A) : 1.64                     
REMARK 200  COMPLETENESS FOR SHELL     (%) : 91.0                               
REMARK 200  DATA REDUNDANCY IN SHELL       : NULL                               
REMARK 200  R MERGE FOR SHELL          (I) : NULL                               
REMARK 200  R SYM FOR SHELL            (I) : 0.72000                            
REMARK 200  <I/SIGMA(I)> FOR SHELL         : 1.700                              
REMARK 200                                                                      
REMARK 200 DIFFRACTION PROTOCOL: SINGLE WAVELENGTH                              
REMARK 200 METHOD USED TO DETERMINE THE STRUCTURE: MOLECULAR REPLACEMENT        
REMARK 200 SOFTWARE USED: X-PLOR                                                
REMARK 200 STARTING MODEL: HCV NS5B                                             
REMARK 200                                                                      
REMARK 200 REMARK: NULL                                                         
REMARK 280                                                                      
REMARK 280 CRYSTAL                                                              
REMARK 280 SOLVENT CONTENT, VS   (%): 49.24                                     
REMARK 280 MATTHEWS COEFFICIENT, VM (ANGSTROMS**3/DA): 2.42                     
REMARK 280                                                                      
REMARK 280 CRYSTALLIZATION CONDITIONS: 30% MEPEG 2000, 0.2M AMMONIUM            
REMARK 280  SULFATE, 0.1M AMMONIUM ACETATE, PH 5.0, VAPOR DIFFUSION,            
REMARK 280  HANGING DROP, TEMPERATURE 293K                                      
REMARK 290                                                                      
REMARK 290 CRYSTALLOGRAPHIC SYMMETRY                                            
REMARK 290 SYMMETRY OPERATORS FOR SPACE GROUP: P 41 21 2                        
REMARK 290                                                                      
REMARK 290      SYMOP   SYMMETRY                                                
REMARK 290     NNNMMM   OPERATOR                                                
REMARK 290       1555   X,Y,Z                                                   
REMARK 290       2555   -X,-Y,Z+1/2                                             
REMARK 290       3555   -Y+1/2,X+1/2,Z+1/4                                      
REMARK 290       4555   Y+1/2,-X+1/2,Z+3/4                                      
REMARK 290       5555   -X+1/2,Y+1/2,-Z+1/4                                     
REMARK 290       6555   X+1/2,-Y+1/2,-Z+3/4                                     
REMARK 290       7555   Y,X,-Z                                                  
REMARK 290       8555   -Y,-X,-Z+1/2                                            
REMARK 290                                                                      
REMARK 290     WHERE NNN -> OPERATOR NUMBER                                     
REMARK 290           MMM -> TRANSLATION VECTOR                                  
REMARK 290                                                                      
REMARK 290 CRYSTALLOGRAPHIC SYMMETRY TRANSFORMATIONS                            
REMARK 290 THE FOLLOWING TRANSFORMATIONS OPERATE ON THE ATOM/HETATM             
REMARK 290 RECORDS IN THIS ENTRY TO PRODUCE CRYSTALLOGRAPHICALLY                
REMARK 290 RELATED MOLECULES.                                                   
REMARK 290   SMTRY1   1  1.000000  0.000000  0.000000        0.00000            
REMARK 290   SMTRY2   1  0.000000  1.000000  0.000000        0.00000            
REMARK 290   SMTRY3   1  0.000000  0.000000  1.000000        0.00000            
REMARK 290   SMTRY1   2 -1.000000  0.000000  0.000000        0.00000            
REMARK 290   SMTRY2   2  0.000000 -1.000000  0.000000        0.00000            
REMARK 290   SMTRY3   2  0.000000  0.000000  1.000000       89.91500            
REMARK 290   SMTRY1   3  0.000000 -1.000000  0.000000       41.62750            
REMARK 290   SMTRY2   3  1.000000  0.000000  0.000000       41.62750            
REMARK 290   SMTRY3   3  0.000000  0.000000  1.000000       44.95750            
REMARK 290   SMTRY1   4  0.000000  1.000000  0.000000       41.62750            
REMARK 290   SMTRY2   4 -1.000000  0.000000  0.000000       41.62750            
REMARK 290   SMTRY3   4  0.000000  0.000000  1.000000      134.87250            
REMARK 290   SMTRY1   5 -1.000000  0.000000  0.000000       41.62750            
REMARK 290   SMTRY2   5  0.000000  1.000000  0.000000       41.62750            
REMARK 290   SMTRY3   5  0.000000  0.000000 -1.000000       44.95750            
REMARK 290   SMTRY1   6  1.000000  0.000000  0.000000       41.62750            
REMARK 290   SMTRY2   6  0.000000 -1.000000  0.000000       41.62750            
REMARK 290   SMTRY3   6  0.000000  0.000000 -1.000000      134.87250            
REMARK 290   SMTRY1   7  0.000000  1.000000  0.000000        0.00000            
REMARK 290   SMTRY2   7  1.000000  0.000000  0.000000        0.00000            
REMARK 290   SMTRY3   7  0.000000  0.000000 -1.000000        0.00000            
REMARK 290   SMTRY1   8  0.000000 -1.000000  0.000000        0.00000            
REMARK 290   SMTRY2   8 -1.000000  0.000000  0.000000        0.00000            
REMARK 290   SMTRY3   8  0.000000  0.000000 -1.000000       89.91500            
REMARK 290                                                                      
REMARK 290 REMARK: NULL                                                         
REMARK 300                                                                      
REMARK 300 BIOMOLECULE: 1                                                       
REMARK 300 SEE REMARK 350 FOR THE AUTHOR PROVIDED AND/OR PROGRAM                
REMARK 300 GENERATED ASSEMBLY INFORMATION FOR THE STRUCTURE IN                  
REMARK 300 THIS ENTRY. THE REMARK MAY ALSO PROVIDE INFORMATION ON               
REMARK 300 BURIED SURFACE AREA.                                                 
REMARK 350                                                                      
REMARK 350 COORDINATES FOR A COMPLETE MULTIMER REPRESENTING THE KNOWN           
REMARK 350 BIOLOGICALLY SIGNIFICANT OLIGOMERIZATION STATE OF THE                
REMARK 350 MOLECULE CAN BE GENERATED BY APPLYING BIOMT TRANSFORMATIONS          
REMARK 350 GIVEN BELOW.  BOTH NON-CRYSTALLOGRAPHIC AND                          
REMARK 350 CRYSTALLOGRAPHIC OPERATIONS ARE GIVEN.                               
REMARK 350                                                                      
REMARK 350 BIOMOLECULE: 1                                                       
REMARK 350 AUTHOR DETERMINED BIOLOGICAL UNIT: MONOMERIC                         
REMARK 350 APPLY THE FOLLOWING TO CHAINS: A                                     
REMARK 350   BIOMT1   1  1.000000  0.000000  0.000000        0.00000            
REMARK 350   BIOMT2   1  0.000000  1.000000  0.000000        0.00000            
REMARK 350   BIOMT3   1  0.000000  0.000000  1.000000        0.00000            
REMARK 375                                                                      
REMARK 375 SPECIAL POSITION                                                     
REMARK 375 THE FOLLOWING ATOMS ARE FOUND TO BE WITHIN 0.15 ANGSTROMS            
REMARK 375 OF A SYMMETRY RELATED ATOM AND ARE ASSUMED TO BE ON SPECIAL          
REMARK 375 POSITIONS.                                                           
REMARK 375                                                                      
REMARK 375 ATOM RES CSSEQI                                                      
REMARK 375      HOH A 680  LIES ON A SPECIAL POSITION.                          
REMARK 465                                                                      
REMARK 465 MISSING RESIDUES                                                     
REMARK 465 THE FOLLOWING RESIDUES WERE NOT LOCATED IN THE                       
REMARK 465 EXPERIMENT. (M=MODEL NUMBER; RES=RESIDUE NAME; C=CHAIN               
REMARK 465 IDENTIFIER; SSSEQ=SEQUENCE NUMBER; I=INSERTION CODE.)                
REMARK 465                                                                      
REMARK 465   M RES C SSSEQI                                                     
REMARK 465     SER A   563                                                      
REMARK 465     LEU A   564                                                      
REMARK 465     SER A   565                                                      
REMARK 465     ARG A   566                                                      
REMARK 465     ALA A   567                                                      
REMARK 465     ARG A   568                                                      
REMARK 465     PRO A   569                                                      
REMARK 465     ARG A   570                                                      
REMARK 465     HIS A   571                                                      
REMARK 465     HIS A   572                                                      
REMARK 465     HIS A   573                                                      
REMARK 465     HIS A   574                                                      
REMARK 465     HIS A   575                                                      
REMARK 465     HIS A   576                                                      
REMARK 470                                                                      
REMARK 470 MISSING ATOM                                                         
REMARK 470 THE FOLLOWING RESIDUES HAVE MISSING ATOMS(M=MODEL NUMBER;            
REMARK 470 RES=RESIDUE NAME; C=CHAIN IDENTIFIER; SSEQ=SEQUENCE NUMBER;          
REMARK 470 I=INSERTION CODE):                                                   
REMARK 470   M RES CSSEQI  ATOMS                                                
REMARK 470     ARG A  43    CD   NE   CZ   NH1  NH2                             
REMARK 470     LYS A  74    CD   CE   NZ                                        
REMARK 470     LYS A  79    CD   CE   NZ                                        
REMARK 470     LYS A  81    CG   CD   CE   NZ                                   
REMARK 470     LYS A  90    CG   CD   CE   NZ                                   
REMARK 470     LYS A  98    CE   NZ                                             
REMARK 470     LYS A 100    CD   CE   NZ                                        
REMARK 470     LYS A 106    CD   CE   NZ                                        
REMARK 470     ARG A 114    CG   CD   NE   CZ   NH1  NH2                        
REMARK 470     LYS A 124    CG   CD   CE   NZ                                   
REMARK 470     LYS A 141    NZ                                                  
REMARK 470     LYS A 155    NZ                                                  
REMARK 470     ARG A 222    NE   CZ   NH1  NH2                                  
REMARK 470     GLN A 355    CG   CD   OE1  NE2                                  
REMARK 470     LYS A 379    CG   CD   CE   NZ                                   
REMARK 470     HIS A 402    CG   ND1  CD2  CE1  NE2                             
REMARK 470     LYS A 531    CE   NZ                                             
REMARK 470     LYS A 535    CG   CD   CE   NZ                                   
REMARK 470     GLN A 544    CB   CG   CD   OE1  NE2                             
REMARK 470     ASP A 546    CB   CG   OD1  OD2                                  
REMARK 470     SER A 548    CB   OG                                             
REMARK 500                                                                      
REMARK 500 GEOMETRY AND STEREOCHEMISTRY                                         
REMARK 500 SUBTOPIC: TORSION ANGLES                                             
REMARK 500                                                                      
REMARK 500 TORSION ANGLES OUTSIDE THE EXPECTED RAMACHANDRAN REGIONS:            
REMARK 500 (M=MODEL NUMBER; RES=RESIDUE NAME; C=CHAIN IDENTIFIER;               
REMARK 500 SSEQ=SEQUENCE NUMBER; I=INSERTION CODE).                             
REMARK 500                                                                      
REMARK 500 STANDARD TABLE:                                                      
REMARK 500 FORMAT:(10X,I3,1X,A3,1X,A1,I4,A1,4X,F7.2,3X,F7.2)                    
REMARK 500                                                                      
REMARK 500 EXPECTED VALUES: GJ KLEYWEGT AND TA JONES (1996). PHI/PSI-           
REMARK 500 CHOLOGY: RAMACHANDRAN REVISITED. STRUCTURE 4, 1395 - 1400            
REMARK 500                                                                      
REMARK 500  M RES CSSEQI        PSI       PHI                                   
REMARK 500    VAL A 131      -43.41   -132.67                                   
REMARK 500    LEU A 260      -56.97   -124.76                                   
REMARK 500    ILE A 424      -61.13   -104.70                                   
REMARK 500                                                                      
REMARK 500 REMARK: NULL                                                         
REMARK 525                                                                      
REMARK 525 SOLVENT                                                              
REMARK 525                                                                      
REMARK 525 THE SOLVENT MOLECULES HAVE CHAIN IDENTIFIERS THAT                    
REMARK 525 INDICATE THE POLYMER CHAIN WITH WHICH THEY ARE MOST                  
REMARK 525 CLOSELY ASSOCIATED. THE REMARK LISTS ALL THE SOLVENT                 
REMARK 525 MOLECULES WHICH ARE MORE THAN 5A AWAY FROM THE                       
REMARK 525 NEAREST POLYMER CHAIN (M = MODEL NUMBER;                             
REMARK 525 RES=RESIDUE NAME; C=CHAIN IDENTIFIER; SSEQ=SEQUENCE                  
REMARK 525 NUMBER; I=INSERTION CODE):                                           
REMARK 525                                                                      
REMARK 525  M RES CSSEQI                                                        
REMARK 525    HOH A 884        DISTANCE =  6.27 ANGSTROMS                       
REMARK 525    HOH A1108        DISTANCE =  5.73 ANGSTROMS                       
REMARK 525    HOH A1175        DISTANCE =  6.01 ANGSTROMS                       
REMARK 800                                                                      
REMARK 800 SITE                                                                 
REMARK 800 SITE_IDENTIFIER: AC1                                                 
REMARK 800 EVIDENCE_CODE: SOFTWARE                                              
REMARK 800 SITE_DESCRIPTION: BINDING SITE FOR RESIDUE PFI A 601                 
REMARK 900                                                                      
REMARK 900 RELATED ENTRIES                                                      
REMARK 900 RELATED ID: 1OS5   RELATED DB: PDB                                   
REMARK 900 HCV NS5B COMPLEXED WITH NOVEL NON-COMPETITIVE INHIBITOR              
DBREF  2HAI A    1   570  UNP    P26663   POLG_HCVBK    2419   2988             
SEQADV 2HAI GLN A   47  UNP  P26663    LEU  2465 ENGINEERED                     
SEQADV 2HAI TYR A  101  UNP  P26663    PHE  2519 ENGINEERED                     
SEQADV 2HAI ARG A  114  UNP  P26663    LYS  2532 ENGINEERED                     
SEQADV 2HAI CSD A  223  UNP  P26663    CYS  2641 MODIFIED RESIDUE               
SEQADV 2HAI CME A  366  UNP  P26663    CYS  2784 MODIFIED RESIDUE               
SEQADV 2HAI GLN A  544  UNP  P26663    ARG  2962 CONFLICT                       
SEQADV 2HAI HIS A  571  UNP  P26663              EXPRESSION TAG                 
SEQADV 2HAI HIS A  572  UNP  P26663              EXPRESSION TAG                 
SEQADV 2HAI HIS A  573  UNP  P26663              EXPRESSION TAG                 
SEQADV 2HAI HIS A  574  UNP  P26663              EXPRESSION TAG                 
SEQADV 2HAI HIS A  575  UNP  P26663              EXPRESSION TAG                 
SEQADV 2HAI HIS A  576  UNP  P26663              EXPRESSION TAG                 
SEQRES   1 A  576  SER MET SER TYR THR TRP THR GLY ALA LEU ILE THR PRO          
SEQRES   2 A  576  CYS ALA ALA GLU GLU SER LYS LEU PRO ILE ASN ALA LEU          
SEQRES   3 A  576  SER ASN SER LEU LEU ARG HIS HIS ASN MET VAL TYR ALA          
SEQRES   4 A  576  THR THR SER ARG SER ALA GLY GLN ARG GLN LYS LYS VAL          
SEQRES   5 A  576  THR PHE ASP ARG LEU GLN VAL LEU ASP ASP HIS TYR ARG          
SEQRES   6 A  576  ASP VAL LEU LYS GLU MET LYS ALA LYS ALA SER THR VAL          
SEQRES   7 A  576  LYS ALA LYS LEU LEU SER VAL GLU GLU ALA CYS LYS LEU          
SEQRES   8 A  576  THR PRO PRO HIS SER ALA LYS SER LYS TYR GLY TYR GLY          
SEQRES   9 A  576  ALA LYS ASP VAL ARG ASN LEU SER SER ARG ALA VAL ASN          
SEQRES  10 A  576  HIS ILE HIS SER VAL TRP LYS ASP LEU LEU GLU ASP THR          
SEQRES  11 A  576  VAL THR PRO ILE ASP THR THR ILE MET ALA LYS ASN GLU          
SEQRES  12 A  576  VAL PHE CYS VAL GLN PRO GLU LYS GLY GLY ARG LYS PRO          
SEQRES  13 A  576  ALA ARG LEU ILE VAL PHE PRO ASP LEU GLY VAL ARG VAL          
SEQRES  14 A  576  CYS GLU LYS MET ALA LEU TYR ASP VAL VAL SER THR LEU          
SEQRES  15 A  576  PRO GLN VAL VAL MET GLY SER SER TYR GLY PHE GLN TYR          
SEQRES  16 A  576  SER PRO GLY GLN ARG VAL GLU PHE LEU VAL ASN THR TRP          
SEQRES  17 A  576  LYS SER LYS LYS ASN PRO MET GLY PHE SER TYR ASP THR          
SEQRES  18 A  576  ARG CSD PHE ASP SER THR VAL THR GLU ASN ASP ILE ARG          
SEQRES  19 A  576  VAL GLU GLU SER ILE TYR GLN CYS CYS ASP LEU ALA PRO          
SEQRES  20 A  576  GLU ALA ARG GLN ALA ILE LYS SER LEU THR GLU ARG LEU          
SEQRES  21 A  576  TYR ILE GLY GLY PRO LEU THR ASN SER LYS GLY GLN ASN          
SEQRES  22 A  576  CYS GLY TYR ARG ARG CYS ARG ALA SER GLY VAL LEU THR          
SEQRES  23 A  576  THR SER CYS GLY ASN THR LEU THR CYS TYR LEU LYS ALA          
SEQRES  24 A  576  SER ALA ALA CYS ARG ALA ALA LYS LEU GLN ASP CYS THR          
SEQRES  25 A  576  MET LEU VAL ASN GLY ASP ASP LEU VAL VAL ILE CYS GLU          
SEQRES  26 A  576  SER ALA GLY THR GLN GLU ASP ALA ALA SER LEU ARG VAL          
SEQRES  27 A  576  PHE THR GLU ALA MET THR ARG TYR SER ALA PRO PRO GLY          
SEQRES  28 A  576  ASP PRO PRO GLN PRO GLU TYR ASP LEU GLU LEU ILE THR          
SEQRES  29 A  576  SER CME SER SER ASN VAL SER VAL ALA HIS ASP ALA SER          
SEQRES  30 A  576  GLY LYS ARG VAL TYR TYR LEU THR ARG ASP PRO THR THR          
SEQRES  31 A  576  PRO LEU ALA ARG ALA ALA TRP GLU THR ALA ARG HIS THR          
SEQRES  32 A  576  PRO VAL ASN SER TRP LEU GLY ASN ILE ILE MET TYR ALA          
SEQRES  33 A  576  PRO THR LEU TRP ALA ARG MET ILE LEU MET THR HIS PHE          
SEQRES  34 A  576  PHE SER ILE LEU LEU ALA GLN GLU GLN LEU GLU LYS ALA          
SEQRES  35 A  576  LEU ASP CYS GLN ILE TYR GLY ALA CYS TYR SER ILE GLU          
SEQRES  36 A  576  PRO LEU ASP LEU PRO GLN ILE ILE GLU ARG LEU HIS GLY          
SEQRES  37 A  576  LEU SER ALA PHE SER LEU HIS SER TYR SER PRO GLY GLU          
SEQRES  38 A  576  ILE ASN ARG VAL ALA SER CYS LEU ARG LYS LEU GLY VAL          
SEQRES  39 A  576  PRO PRO LEU ARG VAL TRP ARG HIS ARG ALA ARG SER VAL          
SEQRES  40 A  576  ARG ALA ARG LEU LEU SER GLN GLY GLY ARG ALA ALA THR          
SEQRES  41 A  576  CYS GLY LYS TYR LEU PHE ASN TRP ALA VAL LYS THR LYS          
SEQRES  42 A  576  LEU LYS LEU THR PRO ILE PRO ALA ALA SER GLN LEU ASP          
SEQRES  43 A  576  LEU SER GLY TRP PHE VAL ALA GLY TYR SER GLY GLY ASP          
SEQRES  44 A  576  ILE TYR HIS SER LEU SER ARG ALA ARG PRO ARG HIS HIS          
SEQRES  45 A  576  HIS HIS HIS HIS                                              
MODRES 2HAI CSD A  223  CYS  3-SULFINOALANINE                                   
MODRES 2HAI CME A  366  CYS  S,S-(2-HYDROXYETHYL)THIOCYSTEINE                   
HET    CSD  A 223       8                                                       
HET    CME  A 366      10                                                       
HET    PFI  A 601      26                                                       
HETNAM     CSD 3-SULFINOALANINE                                                 
HETNAM     CME S,S-(2-HYDROXYETHYL)THIOCYSTEINE                                 
HETNAM     PFI (6S)-6-CYCLOPENTYL-6-[2-(3-FLUORO-4-ISOPROPOXYPHENYL)            
HETNAM   2 PFI  ETHYL]-4-HYDROXY-5,6-DIHYDRO-2H-PYRAN-2-ONE                     
HETSYN     CSD S-CYSTEINESULFINIC ACID; S-SULFINOCYSTEINE                       
FORMUL   1  CSD    C3 H7 N O4 S                                                 
FORMUL   1  CME    C5 H11 N O3 S2                                               
FORMUL   2  PFI    C21 H27 F O4                                                 
FORMUL   3  HOH   *596(H2 O)                                                    
HELIX    1   1 LEU A  419  LEU A  419  1                                   1
HELIX    2   2 ARG A  422  MET A  423  1                                   2
HELIX    3   3 ILE A  482  ILE A  482  1                                   1
HELIX    4   4 VAL A  485  ALA A  486  1                                   2
HELIX    5   5 LEU A  489  LEU A  489  1                                   1
HELIX    6   6 LEU A  497  LEU A  497  1                                   1
HELIX    7   7 ARG A  501  ARG A  501  1                                   1
HELIX    8   8 TRP A  528  TRP A  528  1                                   1
SSBOND   1 CYS A  303    CYS A  311                          1555   1555  2.04  
LINK         C   ARG A 222                 N   CSD A 223     1555   1555  1.33  
LINK         C   CSD A 223                 N   PHE A 224     1555   1555  1.33  
LINK         C   SER A 365                 N   CME A 366     1555   1555  1.33  
LINK         C   CME A 366                 N   SER A 367     1555   1555  1.34  
SITE     1 AC1 12 LEU A 419  ARG A 422  MET A 423  HIS A 475                    
SITE     2 AC1 12 SER A 476  ILE A 482  ALA A 486  LEU A 497                    
SITE     3 AC1 12 ARG A 501  HOH A 641  HOH A 653  HOH A1091                    
CRYST1   83.255   83.255  179.830  90.00  90.00  90.00 P 41 21 2     8          
ORIGX1      1.000000  0.000000  0.000000        0.00000                         
ORIGX2      0.000000  1.000000  0.000000        0.00000                         
ORIGX3      0.000000  0.000000  1.000000        0.00000                         
SCALE1      0.012011  0.000000  0.000000        0.00000                         
SCALE2      0.000000  0.012011  0.000000        0.00000                         
SCALE3      0.000000  0.000000  0.005561        0.00000                         
ATOM      1  N   LEU A 419      38.579  19.978  58.094  1.00 20.61           N
ATOM      2  CA  LEU A 419      38.505  18.525  58.016  1.00 20.50           C
ATOM      3  C   LEU A 419      37.149  18.043  58.517  1.00 20.65           C
ATOM      4  O   LEU A 419      36.486  17.227  57.868  1.00 20.43           O
ATOM      5  CB  LEU A 419      39.647  17.928  58.856  1.00 21.37           C
ATOM      6  CG  LEU A 419      39.859  16.452  59.173  1.00 22.26           C
ATOM      7  CD1 LEU A 419      41.239  16.324  59.835  1.00 24.64           C
ATOM      8  CD2 LEU A 419      38.799  15.846  60.074  1.00 24.39           C
TER       9      LEU A 419
ATOM     10  N   ARG A 422      33.813  19.122  56.582  1.00 18.74           N
ATOM     11  CA  ARG A 422      33.701  18.362  55.329  1.00 18.83           C
ATOM     12  C   ARG A 422      33.389  16.883  55.557  1.00 19.24           C
ATOM     13  O   ARG A 422      32.449  16.331  54.952  1.00 19.76           O
ATOM     14  CB  ARG A 422      34.984  18.509  54.505  1.00 18.97           C
ATOM     15  CG  ARG A 422      35.248  19.921  54.040  1.00 18.25           C
ATOM     16  CD  ARG A 422      36.670  20.060  53.473  1.00 19.39           C
ATOM     17  NE  ARG A 422      36.751  19.519  52.121  1.00 21.25           N
ATOM     18  CZ  ARG A 422      37.879  19.167  51.514  1.00 21.98           C
ATOM     19  NH1 ARG A 422      39.050  19.277  52.142  1.00 21.76           N
ATOM     20  NH2 ARG A 422      37.832  18.686  50.271  1.00 21.95           N
ATOM     21  N   MET A 423      34.168  16.244  56.424  1.00 19.22           N
ATOM     22  CA  MET A 423      34.039  14.814  56.670  1.00 19.51           C
ATOM     23  C   MET A 423      32.716  14.480  57.358  1.00 19.47           C
ATOM     24  O   MET A 423      32.059  13.498  57.015  1.00 19.67           O
ATOM     25  CB  MET A 423      35.202  14.309  57.529  1.00 19.38           C
ATOM     26  CG  MET A 423      35.135  12.820  57.855  1.00 19.78           C
ATOM     27  SD  MET A 423      36.552  12.238  58.813  1.00 21.04           S
ATOM     28  CE  MET A 423      36.197  12.908  60.437  1.00 20.43           C
TER      29      MET A 423
ATOM     30  N   LEU A 474      41.372  20.746  49.890  1.00 25.23           N
ATOM     31  CA  LEU A 474      42.363  20.752  50.965  1.00 25.05           C
ATOM     32  C   LEU A 474      42.621  19.350  51.495  1.00 24.88           C
ATOM     33  O   LEU A 474      41.715  18.519  51.568  1.00 25.41           O
ATOM     34  CB  LEU A 474      41.964  21.694  52.114  1.00 25.05           C
ATOM     35  CG  LEU A 474      41.902  23.200  51.864  1.00 25.08           C
ATOM     36  CD1 LEU A 474      41.790  23.931  53.195  1.00 25.08           C
ATOM     37  CD2 LEU A 474      43.111  23.710  51.080  1.00 25.35           C
ATOM     38  N   HIS A 475      43.875  19.090  51.853  1.00 24.48           N
ATOM     39  CA  HIS A 475      44.284  17.801  52.385  1.00 24.46           C
ATOM     40  C   HIS A 475      45.532  18.020  53.229  1.00 24.28           C
ATOM     41  O   HIS A 475      46.051  19.133  53.283  1.00 24.46           O
ATOM     42  CB  HIS A 475      44.598  16.836  51.237  1.00 24.97           C
ATOM     43  CG  HIS A 475      45.725  17.303  50.373  1.00 25.55           C
ATOM     44  ND1 HIS A 475      47.027  16.889  50.563  1.00 26.98           N
ATOM     45  CD2 HIS A 475      45.757  18.190  49.352  1.00 26.34           C
ATOM     46  CE1 HIS A 475      47.808  17.487  49.682  1.00 26.95           C
ATOM     47  NE2 HIS A 475      47.064  18.280  48.934  1.00 27.64           N
ATOM     48  N   SER A 476      45.999  16.953  53.867  1.00 24.35           N
ATOM     49  CA  SER A 476      47.196  16.979  54.704  1.00 24.40           C
ATOM     50  C   SER A 476      47.061  18.078  55.756  1.00 23.97           C
ATOM     51  O   SER A 476      47.814  19.053  55.776  1.00 23.84           O
ATOM     52  CB  SER A 476      48.463  17.147  53.854  1.00 24.71           C
ATOM     53  OG  SER A 476      48.599  16.066  52.942  1.00 26.38           O
ATOM     54  N   TYR A 477      46.062  17.910  56.615  1.00 23.45           N
ATOM     55  CA  TYR A 477      45.822  18.840  57.708  1.00 23.12           C
ATOM     56  C   TYR A 477      46.946  18.704  58.745  1.00 23.32           C
ATOM     57  O   TYR A 477      47.682  17.708  58.754  1.00 23.08           O
ATOM     58  CB  TYR A 477      44.430  18.583  58.299  1.00 22.96           C
ATOM     59  CG  TYR A 477      43.295  18.971  57.367  1.00 22.67           C
ATOM     60  CD1 TYR A 477      42.757  18.050  56.457  1.00 22.61           C
ATOM     61  CD2 TYR A 477      42.762  20.258  57.392  1.00 21.88           C
ATOM     62  CE1 TYR A 477      41.703  18.411  55.595  1.00 22.21           C
ATOM     63  CE2 TYR A 477      41.716  20.631  56.538  1.00 20.78           C
ATOM     64  CZ  TYR A 477      41.191  19.702  55.644  1.00 21.94           C
ATOM     65  OH  TYR A 477      40.154  20.079  54.819  1.00 22.65           O
TER      66      TYR A 477
ATOM     67  N   ILE A 482      44.578  17.487  63.383  1.00 21.92           N
ATOM     68  CA  ILE A 482      44.153  16.092  63.363  1.00 22.02           C
ATOM     69  C   ILE A 482      44.027  15.514  64.772  1.00 22.30           C
ATOM     70  O   ILE A 482      43.064  14.807  65.072  1.00 22.62           O
ATOM     71  CB  ILE A 482      45.072  15.222  62.451  1.00 22.11           C
ATOM     72  CG1 ILE A 482      44.941  15.679  61.000  1.00 21.38           C
ATOM     73  CG2 ILE A 482      44.717  13.747  62.565  1.00 23.31           C
ATOM     74  CD1 ILE A 482      46.026  15.110  60.051  1.00 22.37           C
TER      75      ILE A 482
ATOM     76  N   VAL A 485      40.857  16.951  66.473  1.00 21.65           N
ATOM     77  CA  VAL A 485      39.681  16.248  65.949  1.00 21.08           C
ATOM     78  C   VAL A 485      39.625  14.822  66.521  1.00 21.42           C
ATOM     79  O   VAL A 485      38.576  14.381  66.995  1.00 20.72           O
ATOM     80  CB  VAL A 485      39.639  16.241  64.400  1.00 21.26           C
ATOM     81  CG1 VAL A 485      38.475  15.377  63.892  1.00 22.41           C
ATOM     82  CG2 VAL A 485      39.519  17.656  63.855  1.00 20.46           C
ATOM     83  N   ALA A 486      40.761  14.115  66.513  1.00 21.71           N
ATOM     84  CA  ALA A 486      40.821  12.764  67.077  1.00 22.39           C
ATOM     85  C   ALA A 486      40.299  12.676  68.515  1.00 22.62           C
ATOM     86  O   ALA A 486      39.532  11.766  68.850  1.00 23.45           O
ATOM     87  CB  ALA A 486      42.254  12.198  66.990  1.00 22.35           C
TER      88      ALA A 486
ATOM     89  N   LEU A 489      36.477  13.097  68.548  1.00 22.33           N
ATOM     90  CA  LEU A 489      35.749  11.918  68.071  1.00 22.82           C
ATOM     91  C   LEU A 489      35.699  10.817  69.122  1.00 23.38           C
ATOM     92  O   LEU A 489      34.664  10.174  69.299  1.00 23.08           O
ATOM     93  CB  LEU A 489      36.323  11.403  66.745  1.00 23.10           C
ATOM     94  CG  LEU A 489      36.542  12.376  65.575  1.00 23.26           C
ATOM     95  CD1 LEU A 489      36.851  11.581  64.309  1.00 24.77           C
ATOM     96  CD2 LEU A 489      35.375  13.342  65.317  1.00 24.22           C
TER      97      LEU A 489
ATOM     98  N   LEU A 497      37.100   8.088  60.173  1.00 23.33           N
ATOM     99  CA  LEU A 497      37.186   8.499  58.774  1.00 23.84           C
ATOM    100  C   LEU A 497      36.646   7.469  57.781  1.00 24.37           C
ATOM    101  O   LEU A 497      35.938   7.841  56.846  1.00 24.28           O
ATOM    102  CB  LEU A 497      38.636   8.867  58.415  1.00 23.88           C
ATOM    103  CG  LEU A 497      39.031   9.124  56.951  1.00 23.69           C
ATOM    104  CD1 LEU A 497      38.290  10.280  56.285  1.00 23.66           C
ATOM    105  CD2 LEU A 497      40.544   9.344  56.867  1.00 23.79           C
TER     106      LEU A 497
ATOM    107  N   ARG A 501      33.838   8.319  55.106  1.00 23.99           N
ATOM    108  CA  ARG A 501      34.169   8.215  53.681  1.00 24.91           C
ATOM    109  C   ARG A 501      33.143   7.329  52.960  1.00 24.55           C
ATOM    110  O   ARG A 501      32.630   7.704  51.906  1.00 25.04           O
ATOM    111  CB  ARG A 501      35.594   7.689  53.473  1.00 25.06           C
ATOM    112  CG  ARG A 501      36.101   7.845  52.045  1.00 25.90           C
ATOM    113  CD  ARG A 501      37.409   7.085  51.818  1.00 27.47           C
ATOM    114  NE  ARG A 501      38.577   7.850  52.263  1.00 33.86           N
ATOM    115  CZ  ARG A 501      39.366   7.533  53.292  1.00 35.28           C
ATOM    116  NH1 ARG A 501      39.140   6.447  54.029  1.00 36.42           N
ATOM    117  NH2 ARG A 501      40.398   8.316  53.583  1.00 36.62           N
TER     118      ARG A 501
ATOM    119  N   TRP A 528      36.445  14.845  47.794  1.00 26.48           N
ATOM    120  CA  TRP A 528      37.427  14.266  48.720  1.00 27.01           C
ATOM    121  C   TRP A 528      37.246  12.772  48.987  1.00 27.96           C
ATOM    122  O   TRP A 528      38.206  12.085  49.321  1.00 28.54           O
ATOM    123  CB  TRP A 528      37.436  15.031  50.057  1.00 26.29           C
ATOM    124  CG  TRP A 528      36.141  14.943  50.841  1.00 25.39           C
ATOM    125  CD1 TRP A 528      35.094  15.815  50.784  1.00 24.91           C
ATOM    126  CD2 TRP A 528      35.771  13.932  51.794  1.00 24.60           C
ATOM    127  NE1 TRP A 528      34.089  15.412  51.639  1.00 24.17           N
ATOM    128  CE2 TRP A 528      34.474  14.261  52.270  1.00 23.60           C
ATOM    129  CE3 TRP A 528      36.401  12.780  52.289  1.00 25.20           C
ATOM    130  CZ2 TRP A 528      33.801  13.481  53.215  1.00 24.38           C
ATOM    131  CZ3 TRP A 528      35.728  11.999  53.232  1.00 24.86           C
ATOM    132  CH2 TRP A 528      34.436  12.357  53.681  1.00 25.23           C
TER     133      TRP A 528
HETATM  160  O   HOH A 617      40.228  17.225  49.609  1.00 27.38           O
HETATM  161  O   HOH A 641      45.140  15.081  56.659  1.00 24.97           O
HETATM  162  O   HOH A 653      39.168   8.761  62.070  1.00 27.05           O
HETATM  163  O   HOH A 720      38.743   8.423  64.870  1.00 31.43           O
HETATM  164  O   HOH A 796      39.659   9.588  67.359  1.00 32.69           O
HETATM  165  O   HOH A 845      40.714   6.652  61.389  1.00 40.06           O
HETATM  166  O   HOH A 991      43.199   7.869  59.943  1.00 58.72           O
HETATM  167  O   HOH A1091      43.716   9.567  51.364  1.00 45.89           O
HETATM  168  O   HOH A1110      40.880  14.013  49.400  1.00 54.83           O
HETATM  169  O   HOH A1118      40.357   6.285  64.362  1.00 56.32           O
HETATM  170  O   HOH A1176      45.717  10.870  65.184  1.00 47.85           O
HETATM  171  O   HOH A1186      44.502   9.805  55.678  1.00 58.92           O
CONECT  140  138
CONECT  146  145  147
CONECT  145  143  146
CONECT  150  149  153
CONECT  153  150  152
CONECT  152  151  153
CONECT  151  149  152
CONECT  149  147  150  151
CONECT  144  135  143
CONECT  143  142  144  145
CONECT  139  138
CONECT  142  141  143
CONECT  141  136  142
CONECT  136  135  137  141
CONECT  135  134  136  144
CONECT  138  137  139  140
CONECT  155  154  156  157
CONECT  147  146  148  149  154
CONECT  148  147  158
CONECT  158  148  157  159
CONECT  157  155  158
CONECT  134  135
CONECT  156  155
CONECT  137  136  138
CONECT  154  147  155
CONECT  159  158
END
