# Supplementary material for: Scaffold repositioning of spiro-acridine derivatives as fungi chitinase inhibitor by target fishing and in vitro studies
Source: Sci Rep. 2023 May 5;13:7320. doi: 10.1038/s41598-023-33279-9 (PMC10163251; doi:10.1038/s41598-023-33279-9)
Supplement: Supplementary file 2 — Supplementary Information 2. [file 41598_2023_33279_MOESM2_ESM.zip › PDBQT_TARGETS_ALL/2jds_TPO.pdb]

HEADER    TRANSFERASE                             12-JAN-07   2JDS              
TITLE     STRUCTURE OF CAMP-DEPENDENT PROTEIN KINASE COMPLEXED WITH A-          
TITLE    2 443654                                                               
COMPND    MOL_ID: 1;                                                            
COMPND   2 MOLECULE: CAMP-DEPENDENT PROTEIN KINASE;                             
COMPND   3 CHAIN: A;                                                            
COMPND   4 SYNONYM: PROTEIN KINASE A, PKA C-ALPHA;                              
COMPND   5 EC: 2.7.11.11;                                                       
COMPND   6 ENGINEERED: YES;                                                     
COMPND   7 OTHER_DETAILS: ALPHA-CATALYTIC SUBUNIT;                              
COMPND   8 MOL_ID: 2;                                                           
COMPND   9 MOLECULE: CAMP-DEPENDENT PROTEIN KINASE INHIBITOR ALPHA;             
COMPND  10 CHAIN: I;                                                            
COMPND  11 FRAGMENT: RESIDUES 5-24;                                             
COMPND  12 SYNONYM: PKI-ALPHA, CAMP-DEPENDENT PROTEIN KINASE INHIBITOR          
SOURCE    MOL_ID: 1;                                                            
SOURCE   2 ORGANISM_SCIENTIFIC: BOS TAURUS;                                     
SOURCE   3 ORGANISM_COMMON: BOVINE;                                             
SOURCE   4 ORGANISM_TAXID: 9913;                                                
SOURCE   5 EXPRESSION_SYSTEM: ESCHERICHIA COLI;                                 
SOURCE   6 EXPRESSION_SYSTEM_TAXID: 562;                                        
SOURCE   7 MOL_ID: 2;                                                           
SOURCE   8 SYNTHETIC: YES;                                                      
SOURCE   9 ORGANISM_SCIENTIFIC: HOMO SAPIENS;                                   
SOURCE  10 ORGANISM_COMMON: HUMAN;                                              
SOURCE  11 ORGANISM_TAXID: 9606                                                 
KEYWDS    CAMP, KINASE, MYRISTATE, TRANSFERASE, LIPOPROTEIN,                    
KEYWDS   2 SERINE/THREONINE-PROTEIN KINASE, NUCLEOTIDE-BINDING,                 
KEYWDS   3 PROTEIN KINASE INHIBITOR, ATP-BINDING, NUCLEAR PROTEIN,              
KEYWDS   4 PHOSPHORYLATION                                                      
EXPDTA    X-RAY DIFFRACTION                                                     
AUTHOR    T.G.DAVIES,M.L.VERDONK,B.GRAHAM,S.SAALAU-BETHELL,                     
AUTHOR   2 C.C.F.HAMLETT,T.MCHARDY,I.COLLINS,M.D.GARRETT,P.WORKMAN,             
AUTHOR   3 S.J.WOODHEAD,H.JHOTI,D.BARFORD                                       
REVDAT   3   24-FEB-09 2JDS    1       VERSN                                    
REVDAT   2   13-MAR-07 2JDS    1       JRNL                                     
REVDAT   1   13-FEB-07 2JDS    0                                                
JRNL        AUTH   T.G.DAVIES,M.L.VERDONK,B.GRAHAM,S.SAALAU-BETHELL,            
JRNL        AUTH 2 C.C.F.HAMLETT,T.MCHARDY,I.COLLINS,M.D.GARRETT,               
JRNL        AUTH 3 P.WORKMAN,S.J.WOODHEAD,H.JHOTI,D.BARFORD                     
JRNL        TITL   A STRUCTURAL COMPARISON OF INHIBITOR BINDING TO              
JRNL        TITL 2 PKB, PKA AND PKA-PKB CHIMERA                                 
JRNL        REF    J.MOL.BIOL.                   V. 367   882 2007              
JRNL        REFN                   ISSN 0022-2836                               
JRNL        PMID   17275837                                                     
JRNL        DOI    10.1016/J.JMB.2007.01.004                                    
REMARK   2                                                                      
REMARK   2 RESOLUTION.    2.0  ANGSTROMS.                                       
REMARK   3                                                                      
REMARK   3 REFINEMENT.                                                          
REMARK   3   PROGRAM     : REFMAC 5.2.0019C                                     
REMARK   3   AUTHORS     : MURSHUDOV,VAGIN,DODSON                               
REMARK   3                                                                      
REMARK   3    REFINEMENT TARGET : MAXIMUM LIKELIHOOD                            
REMARK   3                                                                      
REMARK   3  DATA USED IN REFINEMENT.                                            
REMARK   3   RESOLUTION RANGE HIGH (ANGSTROMS) : 2.00                           
REMARK   3   RESOLUTION RANGE LOW  (ANGSTROMS) : 36.27                          
REMARK   3   DATA CUTOFF            (SIGMA(F)) : NULL                           
REMARK   3   COMPLETENESS FOR RANGE        (%) : 98.7                           
REMARK   3   NUMBER OF REFLECTIONS             : 28286                          
REMARK   3                                                                      
REMARK   3  FIT TO DATA USED IN REFINEMENT.                                     
REMARK   3   CROSS-VALIDATION METHOD          : THROUGHOUT                      
REMARK   3   FREE R VALUE TEST SET SELECTION  : RANDOM                          
REMARK   3   R VALUE     (WORKING + TEST SET) : 0.211                           
REMARK   3   R VALUE            (WORKING SET) : 0.208                           
REMARK   3   FREE R VALUE                     : 0.272                           
REMARK   3   FREE R VALUE TEST SET SIZE   (%) : 5.100                           
REMARK   3   FREE R VALUE TEST SET COUNT      : 1512                            
REMARK   3                                                                      
REMARK   3  FIT IN THE HIGHEST RESOLUTION BIN.                                  
REMARK   3   TOTAL NUMBER OF BINS USED           : 20                           
REMARK   3   BIN RESOLUTION RANGE HIGH       (A) : 2.00                         
REMARK   3   BIN RESOLUTION RANGE LOW        (A) : 2.05                         
REMARK   3   REFLECTION IN BIN     (WORKING SET) : 1923                         
REMARK   3   BIN COMPLETENESS (WORKING+TEST) (%) : NULL                         
REMARK   3   BIN R VALUE           (WORKING SET) : 0.3110                       
REMARK   3   BIN FREE R VALUE SET COUNT          : 127                          
REMARK   3   BIN FREE R VALUE                    : 0.3880                       
REMARK   3                                                                      
REMARK   3  NUMBER OF NON-HYDROGEN ATOMS USED IN REFINEMENT.                    
REMARK   3   PROTEIN ATOMS            : 2916                                    
REMARK   3   NUCLEIC ACID ATOMS       : 0                                       
REMARK   3   HETEROGEN ATOMS          : 61                                      
REMARK   3   SOLVENT ATOMS            : 325                                     
REMARK   3                                                                      
REMARK   3  B VALUES.                                                           
REMARK   3   FROM WILSON PLOT           (A**2) : NULL                           
REMARK   3   MEAN B VALUE      (OVERALL, A**2) : 28.46                          
REMARK   3   OVERALL ANISOTROPIC B VALUE.                                       
REMARK   3    B11 (A**2) : 1.29000                                              
REMARK   3    B22 (A**2) : -0.29000                                             
REMARK   3    B33 (A**2) : -1.00000                                             
REMARK   3    B12 (A**2) : 0.00000                                              
REMARK   3    B13 (A**2) : 0.00000                                              
REMARK   3    B23 (A**2) : 0.00000                                              
REMARK   3                                                                      
REMARK   3  ESTIMATED OVERALL COORDINATE ERROR.                                 
REMARK   3   ESU BASED ON R VALUE                            (A): 0.199         
REMARK   3   ESU BASED ON FREE R VALUE                       (A): 0.190         
REMARK   3   ESU BASED ON MAXIMUM LIKELIHOOD                 (A): 0.139         
REMARK   3   ESU FOR B VALUES BASED ON MAXIMUM LIKELIHOOD (A**2): 4.964         
REMARK   3                                                                      
REMARK   3 CORRELATION COEFFICIENTS.                                            
REMARK   3   CORRELATION COEFFICIENT FO-FC      : 0.952                         
REMARK   3   CORRELATION COEFFICIENT FO-FC FREE : 0.924                         
REMARK   3                                                                      
REMARK   3  RMS DEVIATIONS FROM IDEAL VALUES        COUNT    RMS    WEIGHT      
REMARK   3   BOND LENGTHS REFINED ATOMS        (A):  3056 ; 0.013 ; 0.022       
REMARK   3   BOND LENGTHS OTHERS               (A):  2108 ; 0.001 ; 0.020       
REMARK   3   BOND ANGLES REFINED ATOMS   (DEGREES):  4129 ; 1.334 ; 1.967       
REMARK   3   BOND ANGLES OTHERS          (DEGREES):  5108 ; 0.875 ; 3.000       
REMARK   3   TORSION ANGLES, PERIOD 1    (DEGREES):   355 ; 5.778 ; 5.000       
REMARK   3   TORSION ANGLES, PERIOD 2    (DEGREES):   154 ;36.608 ;23.961       
REMARK   3   TORSION ANGLES, PERIOD 3    (DEGREES):   541 ;15.399 ;15.111       
REMARK   3   TORSION ANGLES, PERIOD 4    (DEGREES):    18 ;21.553 ;15.000       
REMARK   3   CHIRAL-CENTER RESTRAINTS       (A**3):   426 ; 0.078 ; 0.200       
REMARK   3   GENERAL PLANES REFINED ATOMS      (A):  3348 ; 0.005 ; 0.020       
REMARK   3   GENERAL PLANES OTHERS             (A):   653 ; 0.001 ; 0.020       
REMARK   3   NON-BONDED CONTACTS REFINED ATOMS (A):   628 ; 0.203 ; 0.200       
REMARK   3   NON-BONDED CONTACTS OTHERS        (A):  2200 ; 0.190 ; 0.200       
REMARK   3   NON-BONDED TORSION REFINED ATOMS  (A):  1470 ; 0.185 ; 0.200       
REMARK   3   NON-BONDED TORSION OTHERS         (A):  1550 ; 0.084 ; 0.200       
REMARK   3   H-BOND (X...Y) REFINED ATOMS      (A):    60 ; 0.124 ; 0.200       
REMARK   3   H-BOND (X...Y) OTHERS             (A):  NULL ;  NULL ;  NULL       
REMARK   3   POTENTIAL METAL-ION REFINED ATOMS (A):  NULL ;  NULL ;  NULL       
REMARK   3   POTENTIAL METAL-ION OTHERS        (A):  NULL ;  NULL ;  NULL       
REMARK   3   SYMMETRY VDW REFINED ATOMS        (A):     7 ; 0.134 ; 0.200       
REMARK   3   SYMMETRY VDW OTHERS               (A):    24 ; 0.276 ; 0.200       
REMARK   3   SYMMETRY H-BOND REFINED ATOMS     (A):     2 ; 0.077 ; 0.200       
REMARK   3   SYMMETRY H-BOND OTHERS            (A):  NULL ;  NULL ;  NULL       
REMARK   3   SYMMETRY METAL-ION REFINED ATOMS  (A):  NULL ;  NULL ;  NULL       
REMARK   3   SYMMETRY METAL-ION OTHERS         (A):  NULL ;  NULL ;  NULL       
REMARK   3                                                                      
REMARK   3  ISOTROPIC THERMAL FACTOR RESTRAINTS.     COUNT   RMS    WEIGHT      
REMARK   3   MAIN-CHAIN BOND REFINED ATOMS  (A**2):  1777 ; 0.058 ; 5.000       
REMARK   3   MAIN-CHAIN BOND OTHER ATOMS    (A**2):  NULL ;  NULL ;  NULL       
REMARK   3   MAIN-CHAIN ANGLE REFINED ATOMS (A**2):  2868 ; 0.077 ; 6.000       
REMARK   3   SIDE-CHAIN BOND REFINED ATOMS  (A**2):  1279 ; 0.075 ; 6.000       
REMARK   3   SIDE-CHAIN ANGLE REFINED ATOMS (A**2):  1261 ; 0.095 ; 7.500       
REMARK   3                                                                      
REMARK   3 ANISOTROPIC THERMAL FACTOR RESTRAINTS.    COUNT   RMS   WEIGHT       
REMARK   3   RIGID-BOND RESTRAINTS          (A**2):  NULL ;  NULL ;  NULL       
REMARK   3   SPHERICITY; FREE ATOMS         (A**2):  NULL ;  NULL ;  NULL       
REMARK   3   SPHERICITY; BONDED ATOMS       (A**2):  NULL ;  NULL ;  NULL       
REMARK   3                                                                      
REMARK   3  NCS RESTRAINTS STATISTICS                                           
REMARK   3   NUMBER OF DIFFERENT NCS GROUPS : NULL                              
REMARK   3                                                                      
REMARK   3  TLS DETAILS                                                         
REMARK   3   NUMBER OF TLS GROUPS  : NULL                                       
REMARK   3                                                                      
REMARK   3  BULK SOLVENT MODELLING.                                             
REMARK   3   METHOD USED : BABINET MODEL WITH MASK                              
REMARK   3   PARAMETERS FOR MASK CALCULATION                                    
REMARK   3   VDW PROBE RADIUS   : 1.20                                          
REMARK   3   ION PROBE RADIUS   : 0.80                                          
REMARK   3   SHRINKAGE RADIUS   : 0.80                                          
REMARK   3                                                                      
REMARK   3  OTHER REFINEMENT REMARKS: HYDROGENS HAVE BEEN ADDED IN THE          
REMARK   3  RIDING POSITIONS.                                                   
REMARK   4                                                                      
REMARK   4 2JDS COMPLIES WITH FORMAT V. 3.15, 01-DEC-08                         
REMARK 100                                                                      
REMARK 100 THIS ENTRY HAS BEEN PROCESSED BY PDBE ON 12-JAN-07.                  
REMARK 100 THE PDBE ID CODE IS EBI-31069.                                       
REMARK 200                                                                      
REMARK 200 EXPERIMENTAL DETAILS                                                 
REMARK 200  EXPERIMENT TYPE                : X-RAY DIFFRACTION                  
REMARK 200  DATE OF DATA COLLECTION        : NULL                               
REMARK 200  TEMPERATURE           (KELVIN) : 100.0                              
REMARK 200  PH                             : NULL                               
REMARK 200  NUMBER OF CRYSTALS USED        : NULL                               
REMARK 200                                                                      
REMARK 200  SYNCHROTRON              (Y/N) : N                                  
REMARK 200  RADIATION SOURCE               : ROTATING ANODE                     
REMARK 200  BEAMLINE                       : NULL                               
REMARK 200  X-RAY GENERATOR MODEL          : NULL                               
REMARK 200  MONOCHROMATIC OR LAUE    (M/L) : M                                  
REMARK 200  WAVELENGTH OR RANGE        (A) : 1.5418                             
REMARK 200  MONOCHROMATOR                  : NULL                               
REMARK 200  OPTICS                         : NULL                               
REMARK 200                                                                      
REMARK 200  DETECTOR TYPE                  : NULL                               
REMARK 200  DETECTOR MANUFACTURER          : NULL                               
REMARK 200  INTENSITY-INTEGRATION SOFTWARE : NULL                               
REMARK 200  DATA SCALING SOFTWARE          : NULL                               
REMARK 200                                                                      
REMARK 200  NUMBER OF UNIQUE REFLECTIONS   : 28286                              
REMARK 200  RESOLUTION RANGE HIGH      (A) : 2.000                              
REMARK 200  RESOLUTION RANGE LOW       (A) : 36.000                             
REMARK 200  REJECTION CRITERIA  (SIGMA(I)) : NULL                               
REMARK 200                                                                      
REMARK 200 OVERALL.                                                             
REMARK 200  COMPLETENESS FOR RANGE     (%) : 99.0                               
REMARK 200  DATA REDUNDANCY                : 3.300                              
REMARK 200  R MERGE                    (I) : 0.06000                            
REMARK 200  R SYM                      (I) : NULL                               
REMARK 200  <I/SIGMA(I)> FOR THE DATA SET  : 9.2000                             
REMARK 200                                                                      
REMARK 200 IN THE HIGHEST RESOLUTION SHELL.                                     
REMARK 200  HIGHEST RESOLUTION SHELL, RANGE HIGH (A) : 2.00                     
REMARK 200  HIGHEST RESOLUTION SHELL, RANGE LOW  (A) : 2.10                     
REMARK 200  COMPLETENESS FOR SHELL     (%) : 95.0                               
REMARK 200  DATA REDUNDANCY IN SHELL       : 2.60                               
REMARK 200  R MERGE FOR SHELL          (I) : 0.40000                            
REMARK 200  R SYM FOR SHELL            (I) : NULL                               
REMARK 200  <I/SIGMA(I)> FOR SHELL         : 1.800                              
REMARK 200                                                                      
REMARK 200 DIFFRACTION PROTOCOL: SINGLE WAVELENGTH                              
REMARK 200 METHOD USED TO DETERMINE THE STRUCTURE: MOLECULAR REPLACEMENT        
REMARK 200 SOFTWARE USED: NULL                                                  
REMARK 200 STARTING MODEL: PDB ENTRY 1YDS                                       
REMARK 200                                                                      
REMARK 200 REMARK: NULL                                                         
REMARK 280                                                                      
REMARK 280 CRYSTAL                                                              
REMARK 280 SOLVENT CONTENT, VS  (%): 47.46                                      
REMARK 280 MATTHEWS COEFFICIENT, VM (ANGSTROMS**3/DA): 2.36                     
REMARK 280                                                                      
REMARK 280 CRYSTALLIZATION CONDITIONS: NULL                                     
REMARK 290                                                                      
REMARK 290 CRYSTALLOGRAPHIC SYMMETRY                                            
REMARK 290 SYMMETRY OPERATORS FOR SPACE GROUP: P 21 21 21                       
REMARK 290                                                                      
REMARK 290      SYMOP   SYMMETRY                                                
REMARK 290     NNNMMM   OPERATOR                                                
REMARK 290       1555   X,Y,Z                                                   
REMARK 290       2555   -X+1/2,-Y,Z+1/2                                         
REMARK 290       3555   -X,Y+1/2,-Z+1/2                                         
REMARK 290       4555   X+1/2,-Y+1/2,-Z                                         
REMARK 290                                                                      
REMARK 290     WHERE NNN -> OPERATOR NUMBER                                     
REMARK 290           MMM -> TRANSLATION VECTOR                                  
REMARK 290                                                                      
REMARK 290 CRYSTALLOGRAPHIC SYMMETRY TRANSFORMATIONS                            
REMARK 290 THE FOLLOWING TRANSFORMATIONS OPERATE ON THE ATOM/HETATM             
REMARK 290 RECORDS IN THIS ENTRY TO PRODUCE CRYSTALLOGRAPHICALLY                
REMARK 290 RELATED MOLECULES.                                                   
REMARK 290   SMTRY1   1  1.000000  0.000000  0.000000        0.00000            
REMARK 290   SMTRY2   1  0.000000  1.000000  0.000000        0.00000            
REMARK 290   SMTRY3   1  0.000000  0.000000  1.000000        0.00000            
REMARK 290   SMTRY1   2 -1.000000  0.000000  0.000000       36.26900            
REMARK 290   SMTRY2   2  0.000000 -1.000000  0.000000        0.00000            
REMARK 290   SMTRY3   2  0.000000  0.000000  1.000000       40.06650            
REMARK 290   SMTRY1   3 -1.000000  0.000000  0.000000        0.00000            
REMARK 290   SMTRY2   3  0.000000  1.000000  0.000000       37.53050            
REMARK 290   SMTRY3   3  0.000000  0.000000 -1.000000       40.06650            
REMARK 290   SMTRY1   4  1.000000  0.000000  0.000000       36.26900            
REMARK 290   SMTRY2   4  0.000000 -1.000000  0.000000       37.53050            
REMARK 290   SMTRY3   4  0.000000  0.000000 -1.000000        0.00000            
REMARK 290                                                                      
REMARK 290 REMARK: NULL                                                         
REMARK 300                                                                      
REMARK 300 BIOMOLECULE: 1                                                       
REMARK 300 SEE REMARK 350 FOR THE AUTHOR PROVIDED AND/OR PROGRAM                
REMARK 300 GENERATED ASSEMBLY INFORMATION FOR THE STRUCTURE IN                  
REMARK 300 THIS ENTRY.  THE REMARK MAY ALSO PROVIDE INFORMATION ON              
REMARK 300 BURIED SURFACE AREA.                                                 
REMARK 350                                                                      
REMARK 350 GENERATING THE BIOMOLECULE                                           
REMARK 350 COORDINATES FOR A COMPLETE MULTIMER REPRESENTING THE KNOWN           
REMARK 350 BIOLOGICALLY SIGNIFICANT OLIGOMERIZATION STATE OF THE                
REMARK 350 MOLECULE CAN BE GENERATED BY APPLYING BIOMT TRANSFORMATIONS          
REMARK 350 GIVEN BELOW.  BOTH NON-CRYSTALLOGRAPHIC AND                          
REMARK 350 CRYSTALLOGRAPHIC OPERATIONS ARE GIVEN.                               
REMARK 350                                                                      
REMARK 350 BIOMOLECULE:  1                                                      
REMARK 350 AUTHOR DETERMINED BIOLOGICAL UNIT: DIMERIC                           
REMARK 350 SOFTWARE DETERMINED QUATERNARY STRUCTURE: DIMERIC                    
REMARK 350 SOFTWARE USED: PQS                                                   
REMARK 350 APPLY THE FOLLOWING TO CHAINS: A, I                                  
REMARK 350   BIOMT1   1  1.000000  0.000000  0.000000        0.00000            
REMARK 350   BIOMT2   1  0.000000  1.000000  0.000000        0.00000            
REMARK 350   BIOMT3   1  0.000000  0.000000  1.000000        0.00000            
REMARK 465                                                                      
REMARK 465 MISSING RESIDUES                                                     
REMARK 465 THE FOLLOWING RESIDUES WERE NOT LOCATED IN THE                       
REMARK 465 EXPERIMENT. (M=MODEL NUMBER; RES=RESIDUE NAME; C=CHAIN               
REMARK 465 IDENTIFIER; SSSEQ=SEQUENCE NUMBER; I=INSERTION CODE.)                
REMARK 465                                                                      
REMARK 465   M RES C SSSEQI                                                     
REMARK 465     MET A     0                                                      
REMARK 465     GLY A     1                                                      
REMARK 465     ASN A     2                                                      
REMARK 465     ALA A     3                                                      
REMARK 465     ALA A     4                                                      
REMARK 465     ALA A     5                                                      
REMARK 465     ALA A     6                                                      
REMARK 465     LYS A     7                                                      
REMARK 465     LYS A     8                                                      
REMARK 465     GLY A     9                                                      
REMARK 465     SER A    10                                                      
REMARK 465     GLU A    11                                                      
REMARK 465     GLN A    12                                                      
REMARK 465     GLU A    13                                                      
REMARK 500                                                                      
REMARK 500 GEOMETRY AND STEREOCHEMISTRY                                         
REMARK 500 SUBTOPIC: TORSION ANGLES                                             
REMARK 500                                                                      
REMARK 500 TORSION ANGLES OUTSIDE THE EXPECTED RAMACHANDRAN REGIONS:            
REMARK 500 (M=MODEL NUMBER; RES=RESIDUE NAME; C=CHAIN IDENTIFIER;               
REMARK 500 SSEQ=SEQUENCE NUMBER; I=INSERTION CODE).                             
REMARK 500 STANDARD TABLE:                                                      
REMARK 500 FORMAT:(10X,I3,1X,A3,1X,A1,I4,A1,4X,F7.2,3X,F7.2)                    
REMARK 500                                                                      
REMARK 500 EXPECTED VALUES: GJ KLEYWEGT AND TA JONES (1996). PHI/PSI-           
REMARK 500 CHOLOGY: RAMACHANDRAN REVISITED. STRUCTURE 4, 1395 - 1400            
REMARK 500                                                                      
REMARK 500  M RES CSSEQI        PSI       PHI                                   
REMARK 500    ASP A 166       48.16   -151.48                                   
REMARK 500    ASP A 184       95.65     69.86                                   
REMARK 500                                                                      
REMARK 500 REMARK: NULL                                                         
REMARK 525                                                                      
REMARK 525 SOLVENT                                                              
REMARK 525                                                                      
REMARK 525 THE SOLVENT MOLECULES HAVE CHAIN IDENTIFIERS THAT                    
REMARK 525 INDICATE THE POLYMER CHAIN WITH WHICH THEY ARE MOST                  
REMARK 525 CLOSELY ASSOCIATED. THE REMARK LISTS ALL THE SOLVENT                 
REMARK 525 MOLECULES WHICH ARE MORE THAN 5A AWAY FROM THE                       
REMARK 525 NEAREST POLYMER CHAIN (M = MODEL NUMBER;                             
REMARK 525 RES=RESIDUE NAME; C=CHAIN IDENTIFIER; SSEQ=SEQUENCE                  
REMARK 525 NUMBER; I=INSERTION CODE):                                           
REMARK 800                                                                      
REMARK 800 SITE                                                                 
REMARK 800 SITE_IDENTIFIER: AC1                                                 
REMARK 800 EVIDENCE_CODE: SOFTWARE                                              
REMARK 800 SITE_DESCRIPTION: BINDING SITE FOR RESIDUE L20 A1351                 
REMARK 900                                                                      
REMARK 900 RELATED ENTRIES                                                      
REMARK 900 RELATED ID: 1KMU   RELATED DB: PDB                                   
REMARK 900  MODEL STRUCTURE OF THE CATALYTIC SUBUNIT-                           
REMARK 900  REGULATORY SUBUNITDIMERIC COMPLEX OF THE CAMP                       
REMARK 900  -DEPENDENT PROTEIN KINASE                                           
REMARK 900 RELATED ID: 1KMW   RELATED DB: PDB                                   
REMARK 900  MODEL STRUCTURE OF THE CATALYTIC SUBUNIT-                           
REMARK 900  REGULATORY SUBUNITDIMERIC COMPLEX OF THE C-                         
REMARK 900  AMP-DEPENDENT PROTEIN KINASE                                        
REMARK 900 RELATED ID: 1Q24   RELATED DB: PDB                                   
REMARK 900  PKA DOUBLE MUTANT MODEL OF PKB IN COMPLEX                           
REMARK 900   WITH MGATP                                                         
REMARK 900 RELATED ID: 1Q61   RELATED DB: PDB                                   
REMARK 900  PKA TRIPLE MUTANT MODEL OF PKB                                      
REMARK 900 RELATED ID: 1Q62   RELATED DB: PDB                                   
REMARK 900  PKA DOUBLE MUTANT MODEL OF PKB                                      
REMARK 900 RELATED ID: 1Q8T   RELATED DB: PDB                                   
REMARK 900  THE CATALYTIC SUBUNIT OF CAMP-DEPENDENT                             
REMARK 900  PROTEIN KINASE(PKA) IN COMPLEX WITH RHO-                            
REMARK 900  KINASE INHIBITOR Y-27632                                            
REMARK 900 RELATED ID: 1Q8U   RELATED DB: PDB                                   
REMARK 900  THE CATALYTIC SUBUNIT OF CAMP-DEPENDENT                             
REMARK 900  PROTEIN KINASE INCOMPLEX WITH RHO-KINASE                            
REMARK 900  INHIBITOR H-1152P                                                   
REMARK 900 RELATED ID: 1Q8W   RELATED DB: PDB                                   
REMARK 900  THE CATALYTIC SUBUNIT OF CAMP-DEPENDENT                             
REMARK 900  PROTEIN KINASE INCOMPLEX WITH RHO-KINASE                            
REMARK 900  INHIBITOR FASUDIL (HA-1077)                                         
REMARK 900 RELATED ID: 1SMH   RELATED DB: PDB                                   
REMARK 900  PROTEIN KINASE A VARIANT COMPLEX WITH                               
REMARK 900  COMPLETELY ORDERED N-TERMINAL HELIX                                 
REMARK 900 RELATED ID: 1STC   RELATED DB: PDB                                   
REMARK 900  CAMP-DEPENDENT PROTEIN KINASE, ALPHA-CATALYTIC                      
REMARK 900   SUBUNIT INCOMPLEX WITH STAUROSPORINE                               
REMARK 900 RELATED ID: 1SVE   RELATED DB: PDB                                   
REMARK 900  CRYSTAL STRUCTURE OF PROTEIN KINASE A IN                            
REMARK 900  COMPLEX WITHAZEPANE DERIVATIVE 1                                    
REMARK 900 RELATED ID: 1SVG   RELATED DB: PDB                                   
REMARK 900  CRYSTAL STRUCTURE OF PROTEIN KINASE A IN                            
REMARK 900  COMPLEX WITHAZEPANE DERIVATIVE 4                                    
REMARK 900 RELATED ID: 1SVH   RELATED DB: PDB                                   
REMARK 900  CRYSTAL STRUCTURE OF PROTEIN KINASE A IN                            
REMARK 900  COMPLEX WITHAZEPANE DERIVATIVE 8                                    
REMARK 900 RELATED ID: 1SZM   RELATED DB: PDB                                   
REMARK 900  DUAL BINDING MODE OF BISINDOLYLMALEIMIDE 2                          
REMARK 900  TO PROTEINKINASE A (PKA)                                            
REMARK 900 RELATED ID: 1VEB   RELATED DB: PDB                                   
REMARK 900  CRYSTAL STRUCTURE OF PROTEIN KINASE A IN                            
REMARK 900  COMPLEX WITHAZEPANE DERIVATIVE 5                                    
REMARK 900 RELATED ID: 1XH4   RELATED DB: PDB                                   
REMARK 900  CRYSTAL STRUCTURES OF PROTEIN KINASE B                              
REMARK 900  SELECTIVE INHIBITORSIN COMPLEX WITH PROTEIN                         
REMARK 900  KINASE A AND MUTANTS                                                
REMARK 900 RELATED ID: 1XH5   RELATED DB: PDB                                   
REMARK 900  CRYSTAL STRUCTURES OF PROTEIN KINASE B                              
REMARK 900  SELECTIVE INHIBITORSIN COMPLEX WITH PROTEIN                         
REMARK 900  KINASE A AND MUTANTS                                                
REMARK 900 RELATED ID: 1XH6   RELATED DB: PDB                                   
REMARK 900  CRYSTAL STRUCTURES OF PROTEIN KINASE B                              
REMARK 900  SELECTIVE INHIBITORSIN COMPLEX WITH PROTEIN                         
REMARK 900  KINASE A AND MUTANTS                                                
REMARK 900 RELATED ID: 1XH7   RELATED DB: PDB                                   
REMARK 900  CRYSTAL STRUCTURES OF PROTEIN KINASE B                              
REMARK 900  SELECTIVE INHIBITORSIN COMPLEX WITH PROTEIN                         
REMARK 900  KINASE A AND MUTANTS                                                
REMARK 900 RELATED ID: 1XH8   RELATED DB: PDB                                   
REMARK 900  CRYSTAL STRUCTURES OF PROTEIN KINASE B                              
REMARK 900  SELECTIVE INHIBITORSIN COMPLEX WITH PROTEIN                         
REMARK 900  KINASE A AND MUTANTS                                                
REMARK 900 RELATED ID: 1XH9   RELATED DB: PDB                                   
REMARK 900  CRYSTAL STRUCTURES OF PROTEIN KINASE B                              
REMARK 900  SELECTIVE INHIBITORSIN COMPLEX WITH PROTEIN                         
REMARK 900  KINASE A AND MUTANTS                                                
REMARK 900 RELATED ID: 1XHA   RELATED DB: PDB                                   
REMARK 900  CRYSTAL STRUCTURES OF PROTEIN KINASE B                              
REMARK 900  SELECTIVE INHIBITORSIN COMPLEX WITH PROTEIN                         
REMARK 900  KINASE A AND MUTANTS                                                
REMARK 900 RELATED ID: 1YDR   RELATED DB: PDB                                   
REMARK 900  STRUCTURE OF CAMP-DEPENDENT PROTEIN KINASE,                         
REMARK 900  ALPHA-CATALYTICSUBUNIT IN COMPLEX WITH H7                           
REMARK 900  PROTEIN KINASE INHIBITOR1-(5-                                       
REMARK 900  ISOQUINOLINESULFONYL)-2-METHYLPIPERAZINE                            
REMARK 900 RELATED ID: 1YDS   RELATED DB: PDB                                   
REMARK 900  STRUCTURE OF CAMP-DEPENDENT PROTEIN KINASE,                         
REMARK 900  ALPHA-CATALYTICSUBUNIT IN COMPLEX WITH H8                           
REMARK 900  PROTEIN KINASE INHIBITOR[N-(2-METHYLAMINO)                          
REMARK 900  ETHYL]-5-ISOQUINOLINESULFONAMIDE                                    
REMARK 900 RELATED ID: 1YDT   RELATED DB: PDB                                   
REMARK 900  STRUCTURE OF CAMP-DEPENDENT PROTEIN KINASE,                         
REMARK 900  ALPHA-CATALYTICSUBUNIT IN COMPLEX WITH H89                          
REMARK 900  PROTEIN KINASE INHIBITORN-[2-(4-                                    
REMARK 900  BROMOCINNAMYLAMINO)ETHYL]-5-ISOQUINOLINE                            
REMARK 900 RELATED ID: 2C1A   RELATED DB: PDB                                   
REMARK 900  STRUCTURE OF CAMP-DEPENDENT PROTEIN KINASE                          
REMARK 900  COMPLEXED WITH ISOQUINOLINE-5-SULFONIC ACID (                       
REMARK 900  2-(2-(4-CHLOROBENZYLOXY)ETHYLAMINO)ETHYL)                           
REMARK 900  AMIDE                                                               
REMARK 900 RELATED ID: 2C1B   RELATED DB: PDB                                   
REMARK 900  STRUCTURE OF CAMP-DEPENDENT PROTEIN KINASE                          
REMARK 900  COMPLEXED WITH (4R,2S)-5'-(4-(4-                                    
REMARK 900  CHLOROBENZYLOXY)PYRROLIDIN-2-YLMETHANESULFONYL)                     
REMARK 900  ISOQUINOLINE                                                        
REMARK 900 RELATED ID: 2F7E   RELATED DB: PDB                                   
REMARK 900  PKA COMPLEXED WITH (S)-2-(1H-INDOL-3-YL                             
REMARK 900  )-1-(5-ISOQUINOLIN-6-YL-PYRIDIN-3-                                  
REMARK 900  YLOXYMETHYL-ETYLAMINE                                               
REMARK 900 RELATED ID: 2GFC   RELATED DB: PDB                                   
REMARK 900  CAMP-DEPENDENT PROTEIN KINASE PKA CATALYTIC                         
REMARK 900  SUBUNIT WITHPKI-5-24                                                
REMARK 900 RELATED ID: 2GNF   RELATED DB: PDB                                   
REMARK 900  PROTEIN KINASE A FIVEFOLD MUTANT MODEL OF                           
REMARK 900  RHO-KINASE WITH Y-27632                                             
REMARK 900 RELATED ID: 2GNG   RELATED DB: PDB                                   
REMARK 900  PROTEIN KINASE A FIVEFOLD MUTANT MODEL OF                           
REMARK 900  RHO-KINASE                                                          
REMARK 900 RELATED ID: 2GNH   RELATED DB: PDB                                   
REMARK 900  PKA FIVE FOLD MUTANT MODEL OF RHO-KINASE                            
REMARK 900  WITH H1152P                                                         
REMARK 900 RELATED ID: 2GNI   RELATED DB: PDB                                   
REMARK 900  PKA FIVEFOLD MUTANT MODEL OF RHO-KINASE                             
REMARK 900  WITH INHIBITORFASUDIL (HA1077)                                      
REMARK 900 RELATED ID: 2GNJ   RELATED DB: PDB                                   
REMARK 900  PKA THREE FOLD MUTANT MODEL OF RHO-KINASE                           
REMARK 900   WITH Y-27632                                                       
REMARK 900 RELATED ID: 2GNL   RELATED DB: PDB                                   
REMARK 900  PKA THREEFOLD MUTANT MODEL OF RHO-KINASE                            
REMARK 900  WITH INHIBITOR H-1152P                                              
REMARK 900 RELATED ID: 1CMK   RELATED DB: PDB                                   
REMARK 900 RELATED ID: 2JDO   RELATED DB: PDB                                   
REMARK 900  STRUCTURE OF PKB-BETA (AKT2) COMPLEXED WITH                         
REMARK 900   ISOQUINOLINE-5-SULFONIC ACID (2-(2-(4-                             
REMARK 900  CHLOROBENZYLOXY) ETHYLAMINO)ETHYL)AMIDE                             
REMARK 900 RELATED ID: 2JDR   RELATED DB: PDB                                   
REMARK 900  STRUCTURE OF PKB-BETA (AKT2) COMPLEXED WITH                         
REMARK 900   THE INHIBITOR A-443654                                             
REMARK 900 RELATED ID: 2JDT   RELATED DB: PDB                                   
REMARK 900  STRUCTURE OF PKA-PKB CHIMERA COMPLEXED WITH                         
REMARK 900   ISOQUINOLINE-5-SULFONIC ACID (2-(2-(4-                             
REMARK 900  CHLOROBENZYLOXY) ETHYLAMINO)ETHYL)AMIDE                             
REMARK 900 RELATED ID: 2JDV   RELATED DB: PDB                                   
REMARK 900  STRUCTURE OF PKA-PKB CHIMERA COMPLEXED WITH                         
REMARK 900   A-443654                                                           
DBREF  2JDS A    0     0  PDB    2JDS     2JDS             0      0             
DBREF  2JDS A    1   350  UNP    P00517   KAPCA_BOVIN      1    350             
DBREF  2JDS I    5    24  UNP    P61925   IPKA_HUMAN       5     24             
SEQRES   1 A  351  MET GLY ASN ALA ALA ALA ALA LYS LYS GLY SER GLU GLN          
SEQRES   2 A  351  GLU SER VAL LYS GLU PHE LEU ALA LYS ALA LYS GLU ASP          
SEQRES   3 A  351  PHE LEU LYS LYS TRP GLU ASN PRO ALA GLN ASN THR ALA          
SEQRES   4 A  351  HIS LEU ASP GLN PHE GLU ARG ILE LYS THR LEU GLY THR          
SEQRES   5 A  351  GLY SER PHE GLY ARG VAL MET LEU VAL LYS HIS MET GLU          
SEQRES   6 A  351  THR GLY ASN HIS TYR ALA MET LYS ILE LEU ASP LYS GLN          
SEQRES   7 A  351  LYS VAL VAL LYS LEU LYS GLN ILE GLU HIS THR LEU ASN          
SEQRES   8 A  351  GLU LYS ARG ILE LEU GLN ALA VAL ASN PHE PRO PHE LEU          
SEQRES   9 A  351  VAL LYS LEU GLU PHE SER PHE LYS ASP ASN SER ASN LEU          
SEQRES  10 A  351  TYR MET VAL MET GLU TYR VAL PRO GLY GLY GLU MET PHE          
SEQRES  11 A  351  SER HIS LEU ARG ARG ILE GLY ARG PHE SEP GLU PRO HIS          
SEQRES  12 A  351  ALA ARG PHE TYR ALA ALA GLN ILE VAL LEU THR PHE GLU          
SEQRES  13 A  351  TYR LEU HIS SER LEU ASP LEU ILE TYR ARG ASP LEU LYS          
SEQRES  14 A  351  PRO GLU ASN LEU LEU ILE ASP GLN GLN GLY TYR ILE GLN          
SEQRES  15 A  351  VAL THR ASP PHE GLY PHE ALA LYS ARG VAL LYS GLY ARG          
SEQRES  16 A  351  THR TRP TPO LEU CYS GLY THR PRO GLU TYR LEU ALA PRO          
SEQRES  17 A  351  GLU ILE ILE LEU SER LYS GLY TYR ASN LYS ALA VAL ASP          
SEQRES  18 A  351  TRP TRP ALA LEU GLY VAL LEU ILE TYR GLU MET ALA ALA          
SEQRES  19 A  351  GLY TYR PRO PRO PHE PHE ALA ASP GLN PRO ILE GLN ILE          
SEQRES  20 A  351  TYR GLU LYS ILE VAL SER GLY LYS VAL ARG PHE PRO SER          
SEQRES  21 A  351  HIS PHE SER SER ASP LEU LYS ASP LEU LEU ARG ASN LEU          
SEQRES  22 A  351  LEU GLN VAL ASP LEU THR LYS ARG PHE GLY ASN LEU LYS          
SEQRES  23 A  351  ASN GLY VAL ASN ASP ILE LYS ASN HIS LYS TRP PHE ALA          
SEQRES  24 A  351  THR THR ASP TRP ILE ALA ILE TYR GLN ARG LYS VAL GLU          
SEQRES  25 A  351  ALA PRO PHE ILE PRO LYS PHE LYS GLY PRO GLY ASP THR          
SEQRES  26 A  351  SER ASN PHE ASP ASP TYR GLU GLU GLU GLU ILE ARG VAL          
SEQRES  27 A  351  SEP ILE ASN GLU LYS CYS GLY LYS GLU PHE SER GLU PHE          
SEQRES   1 I   20  THR THR TYR ALA ASP PHE ILE ALA SER GLY ARG THR GLY          
SEQRES   2 I   20  ARG ARG ASN ALA ILE HIS ASP                                  
MODRES 2JDS SEP A  139  SER  PHOSPHOSERINE                                      
MODRES 2JDS TPO A  197  THR  PHOSPHOTHREONINE                                   
MODRES 2JDS SEP A  338  SER  PHOSPHOSERINE                                      
HET    SEP  A 139      10                                                       
HET    TPO  A 197      11                                                       
HET    SEP  A 338      10                                                       
HET    L20  A1351      30                                                       
HETNAM     SEP PHOSPHOSERINE                                                    
HETNAM     TPO PHOSPHOTHREONINE                                                 
HETNAM     L20 (2S)-1-(1H-INDOL-3-YL)-3-{[5-(3-METHYL-1H-                       
HETNAM   2 L20  INDAZOL-5-YL)PYRIDIN-3-YL]OXY}PROPAN-2-AMINE                    
HETSYN     SEP PHOSPHONOSERINE                                                  
HETSYN     TPO PHOSPHONOTHREONINE                                               
FORMUL   1  SEP    2(C3 H8 N O6 P)                                              
FORMUL   1  TPO    C4 H10 N O6 P                                                
FORMUL   3  L20    C24 H23 N5 O                                                 
FORMUL   4  HOH   *325(H2 O1)                                                   
HELIX    1   1 HIS A   87  HIS A   87  1                                   1
HELIX    2   2 ILE A  209  ILE A  209  1                                   1
SHEET    1   1 1 LYS A 189  LYS A 189  0
SHEET    2   2 1 CYS A 199  CYS A 199  0
LINK         C   PHE A 138                 N   SEP A 139     1555   1555  1.33  
LINK         C   SEP A 139                 N   GLU A 140     1555   1555  1.32  
LINK         C   TRP A 196                 N   TPO A 197     1555   1555  1.33  
LINK         C   TPO A 197                 N   LEU A 198     1555   1555  1.32  
LINK         C   VAL A 337                 N   SEP A 338     1555   1555  1.33  
LINK         C   SEP A 338                 N   ILE A 339     1555   1555  1.33  
SITE     1 AC1 16 GLY A  52  GLY A  55  ARG A  56  VAL A  57                    
SITE     2 AC1 16 ALA A  70  LYS A  72  MET A 120  GLU A 121                    
SITE     3 AC1 16 TYR A 122  VAL A 123  ASN A 171  LEU A 173                    
SITE     4 AC1 16 THR A 183  ASP A 184  PHE A 327  HOH A2164                    
CRYST1   72.538   75.061   80.133  90.00  90.00  90.00 P 21 21 21    4          
ORIGX1      1.000000  0.000000  0.000000        0.00000                         
ORIGX2      0.000000  1.000000  0.000000        0.00000                         
ORIGX3      0.000000  0.000000  1.000000        0.00000                         
SCALE1      0.013786  0.000000  0.000000        0.00000                         
SCALE2      0.000000  0.013322  0.000000        0.00000                         
SCALE3      0.000000  0.000000  0.012479        0.00000                         
ATOM      1  N   HIS A  87      15.954  11.342 -13.277  1.00 20.26           N
ATOM      2  CA  HIS A  87      15.300  10.505 -12.277  1.00 22.46           C
ATOM      3  C   HIS A  87      14.113  11.202 -11.578  1.00 20.27           C
ATOM      4  O   HIS A  87      13.120  10.554 -11.224  1.00 20.11           O
ATOM      5  CB  HIS A  87      16.304  10.036 -11.230  1.00 23.43           C
ATOM      6  CG  HIS A  87      17.215   8.943 -11.705  1.00 24.38           C
ATOM      7  ND1 HIS A  87      18.375   8.615 -11.044  1.00 23.43           N
ATOM      8  CD2 HIS A  87      17.131   8.102 -12.766  1.00 22.93           C
ATOM      9  CE1 HIS A  87      18.986   7.632 -11.694  1.00 24.77           C
ATOM     10  NE2 HIS A  87      18.248   7.294 -12.733  1.00 26.19           N
TER      11      HIS A  87
ATOM     12  N   ARG A 165      13.149  -0.207  -7.975  1.00 22.68           N
ATOM     13  CA  ARG A 165      14.568  -0.024  -7.690  1.00 23.91           C
ATOM     14  C   ARG A 165      14.961   0.566  -6.322  1.00 25.31           C
ATOM     15  O   ARG A 165      16.122   0.953  -6.131  1.00 23.42           O
ATOM     16  CB  ARG A 165      15.248   0.793  -8.832  1.00 24.34           C
ATOM     17  CG  ARG A 165      15.226   0.101 -10.173  1.00 24.87           C
ATOM     18  CD  ARG A 165      16.248   0.688 -11.163  1.00 21.55           C
ATOM     19  NE  ARG A 165      15.970   2.080 -11.566  1.00 19.74           N
ATOM     20  CZ  ARG A 165      16.730   2.765 -12.428  1.00 21.79           C
ATOM     21  NH1 ARG A 165      17.801   2.199 -13.008  1.00 25.52           N
ATOM     22  NH2 ARG A 165      16.413   4.005 -12.758  1.00 23.91           N
TER      23      ARG A 165
ATOM     24  N   LYS A 189      11.573   3.826 -13.096  1.00 22.57           N
ATOM     25  CA  LYS A 189      11.901   4.098 -14.494  1.00 25.33           C
ATOM     26  C   LYS A 189      11.044   3.216 -15.378  1.00 26.35           C
ATOM     27  O   LYS A 189      10.844   2.030 -15.069  1.00 24.82           O
ATOM     28  CB  LYS A 189      13.394   3.808 -14.729  1.00 26.42           C
ATOM     29  CG  LYS A 189      13.957   4.144 -16.125  1.00 28.79           C
ATOM     30  CD  LYS A 189      15.404   3.717 -16.218  1.00 31.47           C
ATOM     31  CE  LYS A 189      15.963   3.793 -17.625  1.00 32.80           C
ATOM     32  NZ  LYS A 189      16.387   5.120 -17.976  1.00 34.01           N
TER      33      LYS A 189
ATOM     34  N   THR A 195      18.632  -1.811 -18.395  1.00 26.97           N
ATOM     35  CA  THR A 195      19.132  -0.496 -17.980  1.00 23.81           C
ATOM     36  C   THR A 195      20.405  -0.648 -17.145  1.00 28.74           C
ATOM     37  O   THR A 195      20.744  -1.757 -16.749  1.00 28.03           O
ATOM     38  CB  THR A 195      18.034   0.311 -17.250  1.00 28.75           C
ATOM     39  OG1 THR A 195      18.368   1.700 -17.291  1.00 23.00           O
ATOM     40  CG2 THR A 195      17.816  -0.159 -15.807  1.00 24.61           C
ATOM     41  N   TRP A 196      21.108   0.453 -16.882  1.00 26.36           N
ATOM     42  CA  TRP A 196      22.467   0.343 -16.363  1.00 26.85           C
ATOM     43  C   TRP A 196      22.766   1.172 -15.131  1.00 25.53           C
ATOM     44  O   TRP A 196      23.832   1.024 -14.538  1.00 27.54           O
ATOM     45  CB  TRP A 196      23.469   0.686 -17.488  1.00 24.42           C
ATOM     46  CG  TRP A 196      23.456  -0.290 -18.620  1.00 28.30           C
ATOM     47  CD1 TRP A 196      24.196  -1.434 -18.724  1.00 29.54           C
ATOM     48  CD2 TRP A 196      22.629  -0.235 -19.797  1.00 28.08           C
ATOM     49  NE1 TRP A 196      23.883  -2.083 -19.901  1.00 38.55           N
ATOM     50  CE2 TRP A 196      22.937  -1.360 -20.579  1.00 29.09           C
ATOM     51  CE3 TRP A 196      21.690   0.673 -20.270  1.00 32.70           C
ATOM     52  CZ2 TRP A 196      22.322  -1.616 -21.804  1.00 38.04           C
ATOM     53  CZ3 TRP A 196      21.066   0.416 -21.509  1.00 35.46           C
ATOM     54  CH2 TRP A 196      21.394  -0.716 -22.254  1.00 36.33           C
ATOM     66  N   LEU A 198      23.636   2.575 -11.695  1.00 24.75           N
ATOM     67  CA  LEU A 198      23.918   2.101 -10.358  1.00 29.15           C
ATOM     68  C   LEU A 198      23.083   2.967  -9.414  1.00 26.87           C
ATOM     69  O   LEU A 198      23.321   4.159  -9.302  1.00 29.41           O
ATOM     70  CB  LEU A 198      25.394   2.218 -10.042  1.00 33.05           C
ATOM     71  CG  LEU A 198      25.830   2.063  -8.589  1.00 34.59           C
ATOM     72  CD1 LEU A 198      25.604   0.654  -8.085  1.00 38.39           C
ATOM     73  CD2 LEU A 198      27.317   2.491  -8.482  1.00 34.30           C
ATOM     74  N   CYS A 199      22.071   2.358  -8.806  1.00 25.61           N
ATOM     75  CA  CYS A 199      21.206   3.033  -7.834  1.00 23.24           C
ATOM     76  C   CYS A 199      20.500   1.993  -7.008  1.00 23.62           C
ATOM     77  O   CYS A 199      20.334   0.835  -7.427  1.00 25.38           O
ATOM     78  CB  CYS A 199      20.176   3.942  -8.532  1.00 21.02           C
ATOM     79  SG  CYS A 199      19.041   3.030  -9.651  1.00 24.07           S
TER      80      CYS A 199
ATOM     81  N   ILE A 209      23.540  -5.479 -10.406  1.00 32.73           N
ATOM     82  CA  ILE A 209      23.740  -4.055 -10.252  1.00 29.18           C
ATOM     83  C   ILE A 209      25.179  -3.800  -9.783  1.00 30.36           C
ATOM     84  O   ILE A 209      25.920  -3.015 -10.387  1.00 30.75           O
ATOM     85  CB  ILE A 209      22.750  -3.414  -9.223  1.00 29.11           C
ATOM     86  CG1 ILE A 209      21.275  -3.578  -9.655  1.00 25.98           C
ATOM     87  CG2 ILE A 209      23.089  -1.943  -9.044  1.00 23.88           C
ATOM     88  CD1 ILE A 209      20.214  -3.116  -8.549  1.00 24.34           C
TER      89      ILE A 209
ATOM     90  N   TYR A 215      20.652  -4.646 -16.341  1.00 33.37           N
ATOM     91  CA  TYR A 215      19.738  -5.430 -15.524  1.00 30.02           C
ATOM     92  C   TYR A 215      18.333  -5.039 -15.850  1.00 31.95           C
ATOM     93  O   TYR A 215      18.118  -4.109 -16.619  1.00 28.74           O
ATOM     94  CB  TYR A 215      20.058  -5.234 -14.052  1.00 30.48           C
ATOM     95  CG  TYR A 215      19.932  -3.809 -13.569  1.00 27.10           C
ATOM     96  CD1 TYR A 215      21.038  -2.968 -13.543  1.00 25.18           C
ATOM     97  CD2 TYR A 215      18.699  -3.300 -13.153  1.00 27.44           C
ATOM     98  CE1 TYR A 215      20.947  -1.665 -13.100  1.00 24.54           C
ATOM     99  CE2 TYR A 215      18.582  -1.993 -12.714  1.00 27.51           C
ATOM    100  CZ  TYR A 215      19.707  -1.185 -12.691  1.00 27.26           C
ATOM    101  OH  TYR A 215      19.610   0.078 -12.238  1.00 25.31           O
TER     102      TYR A 215
HETATM  103  O   HOH A2080      24.537   6.262 -14.382  1.00 48.59           O
HETATM  104  O   HOH A2085      21.861   8.090 -10.282  1.00 33.88           O
HETATM  105  O   HOH A2091      19.663   9.363 -14.901  1.00 32.24           O
HETATM  106  O   HOH A2175      16.404   7.318 -15.978  1.00 36.97           O
HETATM  107  O   HOH A2184      18.106   2.949 -20.001  1.00 31.67           O
HETATM  108  O   HOH A2185      24.920  -1.581 -14.051  1.00 34.26           O
HETATM  109  O   HOH A2186      26.615   2.072 -15.108  1.00 51.61           O
HETATM  110  O   HOH A2187      21.513   7.969 -14.219  1.00 47.22           O
HETATM  111  O   HOH A2188      21.344   3.349 -17.736  1.00 36.27           O
HETATM  112  O   HOH A2189      23.921   4.296 -16.505  1.00 36.04           O
HETATM  113  O   HOH A2190      25.504   4.523 -12.574  1.00 44.29           O
HETATM  114  O   HOH A2194      25.258  -0.811 -11.737  1.00 28.71           O
CONECT   43   42   44   55
CONECT   64   56   65   66
CONECT   56   55   57   64
CONECT   57   56   58   59
CONECT   58   57
CONECT   55   43   56
CONECT   65   64
CONECT   61   60
CONECT   62   60
CONECT   63   60
CONECT   59   57   60
CONECT   60   59   61   62   63
CONECT   66   64   67
END
