# Supplementary material for: Scaffold repositioning of spiro-acridine derivatives as fungi chitinase inhibitor by target fishing and in vitro studies
Source: Sci Rep. 2023 May 5;13:7320. doi: 10.1038/s41598-023-33279-9 (PMC10163251; doi:10.1038/s41598-023-33279-9)
Supplement: Supplementary file 2 — Supplementary Information 2. [file 41598_2023_33279_MOESM2_ESM.zip › PDBQT_TARGETS_ALL/2mlm_2W7.pdb]

HEADER    HYDROLASE/HYDROLASE INHIBITOR           03-MAR-14   2MLM              
TITLE     SOLUTION STRUCTURE OF SORTASE A FROM S. AUREUS IN COMPLEX WITH        
TITLE    2 BENZO[D]ISOTHIAZOL-3-ONE BASED INHIBITOR                             
COMPND    MOL_ID: 1;                                                            
COMPND   2 MOLECULE: SORTASE FAMILY PROTEIN;                                    
COMPND   3 CHAIN: A;                                                            
COMPND   4 ENGINEERED: YES                                                      
SOURCE    MOL_ID: 1;                                                            
SOURCE   2 ORGANISM_SCIENTIFIC: STAPHYLOCOCCUS AUREUS;                          
SOURCE   3 ORGANISM_TAXID: 1323661;                                             
SOURCE   4 GENE: CA347_2602;                                                    
SOURCE   5 EXPRESSION_SYSTEM: ESCHERICHIA COLI;                                 
SOURCE   6 EXPRESSION_SYSTEM_TAXID: 469008;                                     
SOURCE   7 EXPRESSION_SYSTEM_STRAIN: BL21(DE3);                                 
SOURCE   8 EXPRESSION_SYSTEM_VECTOR: PET23A                                     
KEYWDS    HYDROLASE/HYDROLASE INHIBITOR, HYDROLASE-HYDROLASE INHIBITOR COMPLEX  
EXPDTA    SOLUTION NMR                                                          
AUTHOR    K.JAUDZEMS,D.ZHULENKOVS,A.LEONCHIKS                                   
REVDAT   3   27-JUN-18 2MLM    1       REMARK SSBOND                            
REVDAT   2   17-DEC-14 2MLM    1       JRNL                                     
REVDAT   1   19-NOV-14 2MLM    0                                                
JRNL        AUTH   D.ZHULENKOVS,Z.RUDEVICA,K.JAUDZEMS,M.TURKS,A.LEONCHIKS       
JRNL        TITL   DISCOVERY AND STRUCTURE-ACTIVITY RELATIONSHIP STUDIES OF     
JRNL        TITL 2 IRREVERSIBLE BENZISOTHIAZOLINONE-BASED INHIBITORS AGAINST    
JRNL        TITL 3 STAPHYLOCOCCUS AUREUS SORTASE A TRANSPEPTIDASE.              
JRNL        REF    BIOORG.MED.CHEM.              V.  22  5988 2014              
JRNL        REFN                   ISSN 0968-0896                               
JRNL        PMID   25282649                                                     
JRNL        DOI    10.1016/J.BMC.2014.09.011                                    
REMARK   2                                                                      
REMARK   2 RESOLUTION. NOT APPLICABLE.                                          
REMARK   3                                                                      
REMARK   3 REFINEMENT.                                                          
REMARK   3   PROGRAM     : CNS 1.2, CYANA 2.1                                   
REMARK   3   AUTHORS     : BRUNGER, ADAMS, CLORE, GROS, NILGES AND READ         
REMARK   3                 (CNS), GUNTERT, MUMENTHALER AND WUTHRICH (CYANA)     
REMARK   3                                                                      
REMARK   3  OTHER REFINEMENT REMARKS: NULL                                      
REMARK   4                                                                      
REMARK   4 2MLM COMPLIES WITH FORMAT V. 3.30, 13-JUL-11                         
REMARK 100                                                                      
REMARK 100 THIS ENTRY HAS BEEN PROCESSED BY RCSB ON 06-MAR-14.                  
REMARK 100 THE DEPOSITION ID IS D_1000103762.                                   
REMARK 210                                                                      
REMARK 210 EXPERIMENTAL DETAILS                                                 
REMARK 210  EXPERIMENT TYPE                : NMR                                
REMARK 210  TEMPERATURE           (KELVIN) : 298                                
REMARK 210  PH                             : 6.0                                
REMARK 210  IONIC STRENGTH                 : 0.1                                
REMARK 210  PRESSURE                       : AMBIENT                            
REMARK 210  SAMPLE CONTENTS                : 1.6 MM [U-100% 13C; U-100% 15N]    
REMARK 210  SORTASE A-1, 2.4 MM N-(ADAMANTAN-1-YL)-2-(3-OXO-2,3-DIHYDRO-1,2-    
REMARK 210  BENZOTHIAZOL-2-YL)-ACETAMIDE-2, 5.0 % [U-100% 2H] D2O-3, 2.4 %      
REMARK 210  [U-100% 2H] DMSO-4, 20 MM [U-100% 2H] SODIUM ACETATE-5, 50 MM       
REMARK 210  SODIUM CHLORIDE-6, 10 MM CALCIUM CHLORIDE-7, 95% H2O/5% D2O         
REMARK 210                                                                      
REMARK 210  NMR EXPERIMENTS CONDUCTED      : 2D 1H-15N HSQC; 3D HNCA; 3D        
REMARK 210                                   CBCA(CO)NH; 3D 1H-15N NOESY; 3D    
REMARK 210                                   1H-13C NOESY ALIPHATIC; 3D 1H-     
REMARK 210                                   13C NOESY AROMATIC; 3D (F1)-15N,   
REMARK 210                                   13C-FILTERED 1H-13C NOESY          
REMARK 210                                   ALIPHATIC; 2D (F1,F2)-13C,15N-     
REMARK 210                                   FILTERED NOESY; 2D (F1,F2)-13C,    
REMARK 210                                   15N-FILTERED TOCSY                 
REMARK 210  SPECTROMETER FIELD STRENGTH    : 600 MHZ                            
REMARK 210  SPECTROMETER MODEL             : INOVA                              
REMARK 210  SPECTROMETER MANUFACTURER      : VARIAN                             
REMARK 210                                                                      
REMARK 210  STRUCTURE DETERMINATION.                                            
REMARK 210   SOFTWARE USED                 : CYANA 2.1, TOPSPIN 3.2, VNMRJ      
REMARK 210                                   2.1B, CARA 1.9.0, UNIO 2.0.2       
REMARK 210   METHOD USED                   : TORSION ANGLE DYNAMICS,            
REMARK 210                                   SIMULATED ANNEALING                
REMARK 210                                                                      
REMARK 210 CONFORMERS, NUMBER CALCULATED   : 100                                
REMARK 210 CONFORMERS, NUMBER SUBMITTED    : 20                                 
REMARK 210 CONFORMERS, SELECTION CRITERIA  : TARGET FUNCTION                    
REMARK 210                                                                      
REMARK 210 BEST REPRESENTATIVE CONFORMER IN THIS ENSEMBLE : 1                   
REMARK 210                                                                      
REMARK 210 REMARK: NULL                                                         
REMARK 215                                                                      
REMARK 215 NMR STUDY                                                            
REMARK 215 THE COORDINATES IN THIS ENTRY WERE GENERATED FROM SOLUTION           
REMARK 215 NMR DATA.  PROTEIN DATA BANK CONVENTIONS REQUIRE THAT                
REMARK 215 CRYST1 AND SCALE RECORDS BE INCLUDED, BUT THE VALUES ON              
REMARK 215 THESE RECORDS ARE MEANINGLESS.                                       
REMARK 300                                                                      
REMARK 300 BIOMOLECULE: 1                                                       
REMARK 300 SEE REMARK 350 FOR THE AUTHOR PROVIDED AND/OR PROGRAM                
REMARK 300 GENERATED ASSEMBLY INFORMATION FOR THE STRUCTURE IN                  
REMARK 300 THIS ENTRY. THE REMARK MAY ALSO PROVIDE INFORMATION ON               
REMARK 300 BURIED SURFACE AREA.                                                 
REMARK 350                                                                      
REMARK 350 COORDINATES FOR A COMPLETE MULTIMER REPRESENTING THE KNOWN           
REMARK 350 BIOLOGICALLY SIGNIFICANT OLIGOMERIZATION STATE OF THE                
REMARK 350 MOLECULE CAN BE GENERATED BY APPLYING BIOMT TRANSFORMATIONS          
REMARK 350 GIVEN BELOW.  BOTH NON-CRYSTALLOGRAPHIC AND                          
REMARK 350 CRYSTALLOGRAPHIC OPERATIONS ARE GIVEN.                               
REMARK 350                                                                      
REMARK 350 BIOMOLECULE: 1                                                       
REMARK 350 AUTHOR DETERMINED BIOLOGICAL UNIT: MONOMERIC                         
REMARK 350 APPLY THE FOLLOWING TO CHAINS: A                                     
REMARK 350   BIOMT1   1  1.000000  0.000000  0.000000        0.00000            
REMARK 350   BIOMT2   1  0.000000  1.000000  0.000000        0.00000            
REMARK 350   BIOMT3   1  0.000000  0.000000  1.000000        0.00000            
REMARK 500                                                                      
REMARK 500 GEOMETRY AND STEREOCHEMISTRY                                         
REMARK 500 SUBTOPIC: CLOSE CONTACTS                                             
REMARK 500                                                                      
REMARK 500 THE FOLLOWING ATOMS ARE IN CLOSE CONTACT.                            
REMARK 500                                                                      
REMARK 500  ATM1  RES C  SSEQI   ATM2  RES C  SSEQI           DISTANCE          
REMARK 500   HB2  ASP A   102     HD3  LYS A   138              1.31            
REMARK 500  HH21  ARG A   139     O2   2W7 A   201              1.42            
REMARK 500                                                                      
REMARK 500 REMARK: NULL                                                         
REMARK 500                                                                      
REMARK 500 GEOMETRY AND STEREOCHEMISTRY                                         
REMARK 500 SUBTOPIC: TORSION ANGLES                                             
REMARK 500                                                                      
REMARK 500 TORSION ANGLES OUTSIDE THE EXPECTED RAMACHANDRAN REGIONS:            
REMARK 500 (M=MODEL NUMBER; RES=RESIDUE NAME; C=CHAIN IDENTIFIER;               
REMARK 500 SSEQ=SEQUENCE NUMBER; I=INSERTION CODE).                             
REMARK 500                                                                      
REMARK 500 STANDARD TABLE:                                                      
REMARK 500 FORMAT:(10X,I3,1X,A3,1X,A1,I4,A1,4X,F7.2,3X,F7.2)                    
REMARK 500                                                                      
REMARK 500 EXPECTED VALUES: GJ KLEYWEGT AND TA JONES (1996). PHI/PSI-           
REMARK 500 CHOLOGY: RAMACHANDRAN REVISITED. STRUCTURE 4, 1395 - 1400            
REMARK 500                                                                      
REMARK 500  M RES CSSEQI        PSI       PHI                                   
REMARK 500  1 GLN A   2     -164.70   -122.68                                   
REMARK 500  1 ILE A  65      -90.17   -129.28                                   
REMARK 500  1 THR A 106      -59.49     74.30                                   
REMARK 500  1 TYR A 129      103.11   -171.82                                   
REMARK 500  2 LYS A  26       81.60   -161.95                                   
REMARK 500  2 LEU A  75       21.77    -76.09                                   
REMARK 500  2 PRO A 105     -158.81   -104.13                                   
REMARK 500  2 ASP A 128       93.62     55.76                                   
REMARK 500  2 GLU A 137      -75.48    -81.57                                   
REMARK 500  3 PRO A   5      107.10    -49.84                                   
REMARK 500  3 LYS A   9       34.08    -89.51                                   
REMARK 500  3 ALA A  34       98.46    -63.80                                   
REMARK 500  3 ASP A 118     -157.59   -104.89                                   
REMARK 500  3 LYS A 119       95.39    -68.11                                   
REMARK 500  4 GLN A   2      -96.84   -123.49                                   
REMARK 500  4 ALA A   3     -178.48   -171.00                                   
REMARK 500  4 LYS A  26       78.03   -152.52                                   
REMARK 500  4 ALA A  34      109.93    -57.95                                   
REMARK 500  4 ARG A  41      -64.86    -95.00                                   
REMARK 500  4 GLU A  48       39.12    -95.28                                   
REMARK 500  4 SER A  82     -158.36    -86.26                                   
REMARK 500  4 ASP A 112     -164.15   -107.87                                   
REMARK 500  4 ASP A 118     -166.72   -165.45                                   
REMARK 500  4 THR A 125       52.25   -105.61                                   
REMARK 500  4 TYR A 129      114.07   -168.13                                   
REMARK 500  4 LYS A 138      130.54   -176.86                                   
REMARK 500  4 ARG A 139      -82.30   -161.28                                   
REMARK 500  5 GLN A   6     -166.03   -121.13                                   
REMARK 500  5 LEU A  39       20.65    -78.69                                   
REMARK 500  5 THR A  73      -46.11   -133.30                                   
REMARK 500  5 MET A  97       48.29    -78.87                                   
REMARK 500  5 ASP A 128      128.17     76.22                                   
REMARK 500  5 GLU A 137      -76.23   -118.73                                   
REMARK 500  6 ILE A   7      109.84    -59.90                                   
REMARK 500  6 ASP A  54     -167.48    -77.90                                   
REMARK 500  6 THR A  63      -86.10    -94.26                                   
REMARK 500  6 ILE A  65      -72.71   -127.49                                   
REMARK 500  6 MET A  97       46.88    -81.67                                   
REMARK 500  6 PRO A 105       46.23    -76.58                                   
REMARK 500  6 ASP A 118     -164.99    175.19                                   
REMARK 500  6 GLU A 137      -66.09    -95.76                                   
REMARK 500  7 GLN A  55       41.53   -102.18                                   
REMARK 500  7 ASN A  56      126.69   -171.94                                   
REMARK 500  7 ASP A 118     -178.83   -175.23                                   
REMARK 500  7 LYS A 132      -79.77    -73.28                                   
REMARK 500  7 GLU A 137      -87.29    -71.77                                   
REMARK 500  8 ARG A  41      -43.64   -137.11                                   
REMARK 500  8 ALA A  46      -79.93    -83.96                                   
REMARK 500  8 GLU A  47       77.32   -160.00                                   
REMARK 500  8 GLU A  50     -150.02   -156.97                                   
REMARK 500                                                                      
REMARK 500 THIS ENTRY HAS     165 RAMACHANDRAN OUTLIERS.                        
REMARK 500                                                                      
REMARK 500 REMARK: NULL                                                         
REMARK 800                                                                      
REMARK 800 SITE                                                                 
REMARK 800 SITE_IDENTIFIER: AC1                                                 
REMARK 800 EVIDENCE_CODE: SOFTWARE                                              
REMARK 800 SITE_DESCRIPTION: BINDING SITE FOR RESIDUE 2W7 A 201                 
REMARK 900                                                                      
REMARK 900 RELATED ENTRIES                                                      
REMARK 900 RELATED ID: 19826   RELATED DB: BMRB                                 
DBREF  2MLM A    2   148  UNP    R9YTM5   R9YTM5_STAAU    60    206             
SEQADV 2MLM MET A    1  UNP  R9YTM5              EXPRESSION TAG                 
SEQRES   1 A  148  MET GLN ALA LYS PRO GLN ILE PRO LYS ASP LYS SER LYS          
SEQRES   2 A  148  VAL ALA GLY TYR ILE GLU ILE PRO ASP ALA ASP ILE LYS          
SEQRES   3 A  148  GLU PRO VAL TYR PRO GLY PRO ALA THR PRO GLU GLN LEU          
SEQRES   4 A  148  ASN ARG GLY VAL SER PHE ALA GLU GLU ASN GLU SER LEU          
SEQRES   5 A  148  ASP ASP GLN ASN ILE SER ILE ALA GLY HIS THR PHE ILE          
SEQRES   6 A  148  ASP ARG PRO ASN TYR GLN PHE THR ASN LEU LYS ALA ALA          
SEQRES   7 A  148  LYS LYS GLY SER MET VAL TYR PHE LYS VAL GLY ASN GLU          
SEQRES   8 A  148  THR ARG LYS TYR LYS MET THR SER ILE ARG ASP VAL LYS          
SEQRES   9 A  148  PRO THR ASP VAL GLU VAL LEU ASP GLU GLN LYS GLY LYS          
SEQRES  10 A  148  ASP LYS GLN LEU THR LEU ILE THR CYS ASP ASP TYR ASN          
SEQRES  11 A  148  GLU LYS THR GLY VAL TRP GLU LYS ARG LYS ILE PHE VAL          
SEQRES  12 A  148  ALA THR GLU VAL LYS                                          
HET    2W7  A 201      47                                                       
HETNAM     2W7 N-{2-OXO-2-[(3S,5S,7S)-TRICYCLO[3.3.1.1~3,7~]DEC-1-              
HETNAM   2 2W7  YLAMINO]ETHYL}-2-SULFANYLBENZAMIDE                              
FORMUL   2  2W7    C19 H24 N2 O2 S                                              
SHEET    1   1 1 ILE A 124  ILE A 124  0
SHEET    2   2 1 CYS A 126  CYS A 126  0
SHEET    3   3 1 ARG A 139  ARG A 139  0
LINK         SG  CYS A 126                 S2  2W7 A 201     1555   1555  2.03  
SITE     1 AC1  6 VAL A 108  GLU A 113  ILE A 124  CYS A 126                    
SITE     2 AC1  6 TRP A 136  ARG A 139                                          
CRYST1    1.000    1.000    1.000  90.00  90.00  90.00 P 1           1          
ORIGX1      1.000000  0.000000  0.000000        0.00000                         
ORIGX2      0.000000  1.000000  0.000000        0.00000                         
ORIGX3      0.000000  0.000000  1.000000        0.00000                         
SCALE1      1.000000  0.000000  0.000000        0.00000                         
SCALE2      0.000000  1.000000  0.000000        0.00000                         
SCALE3      0.000000  0.000000  1.000000        0.00000                         
NUMMDL    20                                                                    
MODEL        1
ATOM      1  N   ILE A 124      20.091  13.325  13.025  1.00  0.00           N
ATOM      2  CA  ILE A 124      20.506  14.627  13.509  1.00  0.00           C
ATOM      3  C   ILE A 124      19.324  15.332  14.167  1.00  0.00           C
ATOM      4  O   ILE A 124      18.526  15.989  13.495  1.00  0.00           O
ATOM      5  CB  ILE A 124      21.038  15.507  12.356  1.00  0.00           C
ATOM      6  CG1 ILE A 124      22.008  14.712  11.477  1.00  0.00           C
ATOM      7  CG2 ILE A 124      21.718  16.752  12.911  1.00  0.00           C
ATOM      8  CD1 ILE A 124      22.378  15.422  10.194  1.00  0.00           C
ATOM      9  H   ILE A 124      19.569  13.274  12.192  1.00  0.00           H
ATOM     10  HA  ILE A 124      21.295  14.490  14.235  1.00  0.00           H
ATOM     11  HB  ILE A 124      20.197  15.824  11.758  1.00  0.00           H
ATOM     12 HG12 ILE A 124      22.918  14.528  12.029  1.00  0.00           H
ATOM     13 HG13 ILE A 124      21.554  13.768  11.215  1.00  0.00           H
ATOM     14 HG21 ILE A 124      22.531  16.460  13.558  1.00  0.00           H
ATOM     15 HG22 ILE A 124      21.002  17.333  13.473  1.00  0.00           H
ATOM     16 HG23 ILE A 124      22.104  17.347  12.095  1.00  0.00           H
ATOM     17 HD11 ILE A 124      21.487  15.597   9.611  1.00  0.00           H
ATOM     18 HD12 ILE A 124      23.066  14.810   9.627  1.00  0.00           H
ATOM     19 HD13 ILE A 124      22.845  16.367  10.429  1.00  0.00           H
TER      20      ILE A 124
ATOM     21  N   CYS A 126      18.420  18.189  16.346  1.00  0.00           N
ATOM     22  CA  CYS A 126      18.836  19.441  16.959  1.00  0.00           C
ATOM     23  C   CYS A 126      18.022  19.687  18.226  1.00  0.00           C
ATOM     24  O   CYS A 126      16.791  19.743  18.174  1.00  0.00           O
ATOM     25  CB  CYS A 126      18.639  20.588  15.969  1.00  0.00           C
ATOM     26  SG  CYS A 126      18.702  20.053  14.228  1.00  0.00           S
ATOM     27  H   CYS A 126      17.995  18.209  15.458  1.00  0.00           H
ATOM     28  HA  CYS A 126      19.884  19.361  17.216  1.00  0.00           H
ATOM     29  HB2 CYS A 126      17.676  21.044  16.139  1.00  0.00           H
ATOM     30  HB3 CYS A 126      19.415  21.325  16.118  1.00  0.00           H
TER      31      CYS A 126
ATOM     32  N   TRP A 136      20.762  27.072  17.022  1.00  0.00           N
ATOM     33  CA  TRP A 136      20.442  25.942  17.871  1.00  0.00           C
ATOM     34  C   TRP A 136      21.600  25.687  18.828  1.00  0.00           C
ATOM     35  O   TRP A 136      22.745  25.518  18.409  1.00  0.00           O
ATOM     36  CB  TRP A 136      20.108  24.687  17.047  1.00  0.00           C
ATOM     37  CG  TRP A 136      21.133  24.307  16.020  1.00  0.00           C
ATOM     38  CD1 TRP A 136      22.145  23.405  16.169  1.00  0.00           C
ATOM     39  CD2 TRP A 136      21.229  24.802  14.677  1.00  0.00           C
ATOM     40  NE1 TRP A 136      22.873  23.316  15.008  1.00  0.00           N
ATOM     41  CE2 TRP A 136      22.328  24.163  14.076  1.00  0.00           C
ATOM     42  CE3 TRP A 136      20.493  25.723  13.927  1.00  0.00           C
ATOM     43  CZ2 TRP A 136      22.710  24.417  12.760  1.00  0.00           C
ATOM     44  CZ3 TRP A 136      20.872  25.974  12.622  1.00  0.00           C
ATOM     45  CH2 TRP A 136      21.970  25.323  12.050  1.00  0.00           C
ATOM     46  H   TRP A 136      21.696  27.230  16.779  1.00  0.00           H
ATOM     47  HA  TRP A 136      19.573  26.215  18.454  1.00  0.00           H
ATOM     48  HB2 TRP A 136      20.000  23.852  17.722  1.00  0.00           H
ATOM     49  HB3 TRP A 136      19.170  24.847  16.535  1.00  0.00           H
ATOM     50  HD1 TRP A 136      22.340  22.854  17.078  1.00  0.00           H
ATOM     51  HE1 TRP A 136      23.651  22.734  14.866  1.00  0.00           H
ATOM     52  HE3 TRP A 136      19.643  26.235  14.351  1.00  0.00           H
ATOM     53  HZ2 TRP A 136      23.556  23.923  12.304  1.00  0.00           H
ATOM     54  HZ3 TRP A 136      20.314  26.683  12.028  1.00  0.00           H
ATOM     55  HH2 TRP A 136      22.231  25.551  11.026  1.00  0.00           H
TER      56      TRP A 136
ATOM     57  N   ARG A 139      23.167  20.112  19.021  1.00  0.00           N
ATOM     58  CA  ARG A 139      22.787  19.107  18.046  1.00  0.00           C
ATOM     59  C   ARG A 139      22.995  17.720  18.646  1.00  0.00           C
ATOM     60  O   ARG A 139      24.125  17.286  18.872  1.00  0.00           O
ATOM     61  CB  ARG A 139      23.578  19.263  16.741  1.00  0.00           C
ATOM     62  CG  ARG A 139      25.081  19.399  16.934  1.00  0.00           C
ATOM     63  CD  ARG A 139      25.821  19.360  15.606  1.00  0.00           C
ATOM     64  NE  ARG A 139      25.323  20.365  14.669  1.00  0.00           N
ATOM     65  CZ  ARG A 139      25.963  21.489  14.366  1.00  0.00           C
ATOM     66  NH1 ARG A 139      27.150  21.758  14.899  1.00  0.00           N
ATOM     67  NH2 ARG A 139      25.413  22.334  13.514  1.00  0.00           N
ATOM     68  H   ARG A 139      24.092  20.124  19.356  1.00  0.00           H
ATOM     69  HA  ARG A 139      21.735  19.236  17.836  1.00  0.00           H
ATOM     70  HB2 ARG A 139      23.397  18.398  16.120  1.00  0.00           H
ATOM     71  HB3 ARG A 139      23.223  20.144  16.225  1.00  0.00           H
ATOM     72  HG2 ARG A 139      25.287  20.339  17.422  1.00  0.00           H
ATOM     73  HG3 ARG A 139      25.429  18.586  17.553  1.00  0.00           H
ATOM     74  HD2 ARG A 139      26.870  19.540  15.788  1.00  0.00           H
ATOM     75  HD3 ARG A 139      25.696  18.381  15.169  1.00  0.00           H
ATOM     76  HE  ARG A 139      24.447  20.188  14.236  1.00  0.00           H
ATOM     77 HH11 ARG A 139      27.575  21.111  15.540  1.00  0.00           H
ATOM     78 HH12 ARG A 139      27.626  22.604  14.662  1.00  0.00           H
ATOM     79 HH21 ARG A 139      24.509  22.106  13.099  1.00  0.00           H
ATOM     80 HH22 ARG A 139      25.865  23.201  13.287  1.00  0.00           H
TER      81      ARG A 139
ENDMDL
CONECT   26   25   82
CONECT   85   83   88   89
CONECT   89   85   90   91
CONECT   92   91   93  111  112
CONECT   93   92   94   95
CONECT   96   95   97  101  104
CONECT  105   98  103  127  128
CONECT   98   97   99  105  116
CONECT   97   96   98  114  115
CONECT   99   98  100  117  118
CONECT  103  102  104  105  124
CONECT  100   99  101  102  119
CONECT  101   96  100  120  121
CONECT  102  100  103  122  123
CONECT  104   96  103  125  126
CONECT   83   82   84   85
CONECT   84   83   86  106
CONECT   86   84   87  107
CONECT   87   86   88  108
CONECT   88   85   87  109
CONECT  112   92
CONECT  111   92
CONECT  110   91
CONECT  113   95
CONECT  106   84
CONECT  107   86
CONECT  108   87
CONECT  109   88
CONECT  128  105
CONECT  127  105
CONECT  118   99
CONECT  117   99
CONECT  122  102
CONECT  123  102
CONECT  116   98
CONECT  124  103
CONECT  119  100
CONECT  115   97
CONECT  114   97
CONECT  120  101
CONECT  121  101
CONECT  126  104
CONECT  125  104
CONECT   91   89   92  110
CONECT   95   93   96  113
CONECT   90   89
CONECT   94   93
CONECT   82   26   83
MODEL        2
ATOM      1  N   ILE A 124      20.126  12.844  12.976  1.00  0.00           N
ATOM      2  CA  ILE A 124      20.527  14.120  13.538  1.00  0.00           C
ATOM      3  C   ILE A 124      19.382  14.708  14.344  1.00  0.00           C
ATOM      4  O   ILE A 124      18.441  15.264  13.782  1.00  0.00           O
ATOM      5  CB  ILE A 124      20.935  15.114  12.431  1.00  0.00           C
ATOM      6  CG1 ILE A 124      21.942  14.465  11.479  1.00  0.00           C
ATOM      7  CG2 ILE A 124      21.521  16.381  13.042  1.00  0.00           C
ATOM      8  CD1 ILE A 124      22.232  15.292  10.245  1.00  0.00           C
ATOM      9  H   ILE A 124      19.839  12.805  12.036  1.00  0.00           H
ATOM     10  HA  ILE A 124      21.375  13.956  14.189  1.00  0.00           H
ATOM     11  HB  ILE A 124      20.049  15.388  11.877  1.00  0.00           H
ATOM     12 HG12 ILE A 124      22.874  14.313  12.002  1.00  0.00           H
ATOM     13 HG13 ILE A 124      21.555  13.509  11.156  1.00  0.00           H
ATOM     14 HG21 ILE A 124      20.781  16.850  13.675  1.00  0.00           H
ATOM     15 HG22 ILE A 124      21.805  17.063  12.255  1.00  0.00           H
ATOM     16 HG23 ILE A 124      22.390  16.128  13.631  1.00  0.00           H
ATOM     17 HD11 ILE A 124      22.640  16.248  10.541  1.00  0.00           H
ATOM     18 HD12 ILE A 124      21.317  15.446   9.691  1.00  0.00           H
ATOM     19 HD13 ILE A 124      22.946  14.772   9.624  1.00  0.00           H
TER      20      ILE A 124
ATOM     21  N   CYS A 126      18.147  17.430  16.085  1.00  0.00           N
ATOM     22  CA  CYS A 126      18.313  18.848  16.342  1.00  0.00           C
ATOM     23  C   CYS A 126      17.359  19.293  17.446  1.00  0.00           C
ATOM     24  O   CYS A 126      16.157  19.473  17.221  1.00  0.00           O
ATOM     25  CB  CYS A 126      18.088  19.647  15.054  1.00  0.00           C
ATOM     26  SG  CYS A 126      19.210  19.173  13.694  1.00  0.00           S
ATOM     27  H   CYS A 126      17.631  17.140  15.298  1.00  0.00           H
ATOM     28  HA  CYS A 126      19.327  19.005  16.678  1.00  0.00           H
ATOM     29  HB2 CYS A 126      17.074  19.494  14.714  1.00  0.00           H
ATOM     30  HB3 CYS A 126      18.241  20.697  15.258  1.00  0.00           H
TER      31      CYS A 126
ATOM     32  N   TRP A 136      20.424  26.523  16.317  1.00  0.00           N
ATOM     33  CA  TRP A 136      20.616  25.077  16.329  1.00  0.00           C
ATOM     34  C   TRP A 136      21.631  24.714  17.410  1.00  0.00           C
ATOM     35  O   TRP A 136      22.805  24.486  17.116  1.00  0.00           O
ATOM     36  CB  TRP A 136      21.117  24.566  14.966  1.00  0.00           C
ATOM     37  CG  TRP A 136      20.838  25.485  13.812  1.00  0.00           C
ATOM     38  CD1 TRP A 136      19.694  25.556  13.068  1.00  0.00           C
ATOM     39  CD2 TRP A 136      21.730  26.466  13.268  1.00  0.00           C
ATOM     40  NE1 TRP A 136      19.820  26.526  12.102  1.00  0.00           N
ATOM     41  CE2 TRP A 136      21.059  27.097  12.206  1.00  0.00           C
ATOM     42  CE3 TRP A 136      23.028  26.876  13.583  1.00  0.00           C
ATOM     43  CZ2 TRP A 136      21.645  28.112  11.453  1.00  0.00           C
ATOM     44  CZ3 TRP A 136      23.609  27.882  12.836  1.00  0.00           C
ATOM     45  CH2 TRP A 136      22.917  28.492  11.784  1.00  0.00           C
ATOM     46  H   TRP A 136      21.202  27.108  16.487  1.00  0.00           H
ATOM     47  HA  TRP A 136      19.670  24.613  16.562  1.00  0.00           H
ATOM     48  HB2 TRP A 136      22.184  24.421  15.019  1.00  0.00           H
ATOM     49  HB3 TRP A 136      20.643  23.618  14.757  1.00  0.00           H
ATOM     50  HD1 TRP A 136      18.824  24.937  13.227  1.00  0.00           H
ATOM     51  HE1 TRP A 136      19.130  26.774  11.441  1.00  0.00           H
ATOM     52  HE3 TRP A 136      23.579  26.417  14.391  1.00  0.00           H
ATOM     53  HZ2 TRP A 136      21.125  28.593  10.638  1.00  0.00           H
ATOM     54  HZ3 TRP A 136      24.612  28.211  13.064  1.00  0.00           H
ATOM     55  HH2 TRP A 136      23.409  29.274  11.226  1.00  0.00           H
TER      56      TRP A 136
ATOM     57  N   ARG A 139      23.029  19.729  19.196  1.00  0.00           N
ATOM     58  CA  ARG A 139      23.157  18.844  18.051  1.00  0.00           C
ATOM     59  C   ARG A 139      23.367  17.415  18.538  1.00  0.00           C
ATOM     60  O   ARG A 139      24.486  16.899  18.550  1.00  0.00           O
ATOM     61  CB  ARG A 139      24.324  19.284  17.164  1.00  0.00           C
ATOM     62  CG  ARG A 139      24.378  20.787  16.923  1.00  0.00           C
ATOM     63  CD  ARG A 139      23.291  21.261  15.973  1.00  0.00           C
ATOM     64  NE  ARG A 139      23.616  20.957  14.579  1.00  0.00           N
ATOM     65  CZ  ARG A 139      23.880  21.886  13.661  1.00  0.00           C
ATOM     66  NH1 ARG A 139      23.886  23.172  13.990  1.00  0.00           N
ATOM     67  NH2 ARG A 139      24.161  21.531  12.419  1.00  0.00           N
ATOM     68  H   ARG A 139      23.830  20.145  19.572  1.00  0.00           H
ATOM     69  HA  ARG A 139      22.237  18.893  17.485  1.00  0.00           H
ATOM     70  HB2 ARG A 139      25.248  18.983  17.632  1.00  0.00           H
ATOM     71  HB3 ARG A 139      24.238  18.791  16.207  1.00  0.00           H
ATOM     72  HG2 ARG A 139      24.257  21.293  17.868  1.00  0.00           H
ATOM     73  HG3 ARG A 139      25.343  21.035  16.503  1.00  0.00           H
ATOM     74  HD2 ARG A 139      22.364  20.771  16.232  1.00  0.00           H
ATOM     75  HD3 ARG A 139      23.176  22.330  16.081  1.00  0.00           H
ATOM     76  HE  ARG A 139      23.633  20.011  14.313  1.00  0.00           H
ATOM     77 HH11 ARG A 139      23.697  23.457  14.934  1.00  0.00           H
ATOM     78 HH12 ARG A 139      24.080  23.869  13.293  1.00  0.00           H
ATOM     79 HH21 ARG A 139      24.182  20.546  12.160  1.00  0.00           H
ATOM     80 HH22 ARG A 139      24.353  22.233  11.723  1.00  0.00           H
TER      81      ARG A 139
ENDMDL
CONECT   26   25   82
CONECT   85   83   88   89
CONECT   89   85   90   91
CONECT   92   91   93  111  112
CONECT   93   92   94   95
CONECT   96   95   97  101  104
CONECT  105   98  103  127  128
CONECT   98   97   99  105  116
CONECT   97   96   98  114  115
CONECT   99   98  100  117  118
CONECT  103  102  104  105  124
CONECT  100   99  101  102  119
CONECT  101   96  100  120  121
CONECT  102  100  103  122  123
CONECT  104   96  103  125  126
CONECT   83   82   84   85
CONECT   84   83   86  106
CONECT   86   84   87  107
CONECT   87   86   88  108
CONECT   88   85   87  109
CONECT  112   92
CONECT  111   92
CONECT  110   91
CONECT  113   95
CONECT  106   84
CONECT  107   86
CONECT  108   87
CONECT  109   88
CONECT  128  105
CONECT  127  105
CONECT  118   99
CONECT  117   99
CONECT  122  102
CONECT  123  102
CONECT  116   98
CONECT  124  103
CONECT  119  100
CONECT  115   97
CONECT  114   97
CONECT  120  101
CONECT  121  101
CONECT  126  104
CONECT  125  104
CONECT   91   89   92  110
CONECT   95   93   96  113
CONECT   90   89
CONECT   94   93
CONECT   82   26   83
MODEL        3
ATOM      1  N   ILE A 124      19.966  12.990  13.132  1.00  0.00           N
ATOM      2  CA  ILE A 124      20.349  14.309  13.595  1.00  0.00           C
ATOM      3  C   ILE A 124      19.162  14.983  14.263  1.00  0.00           C
ATOM      4  O   ILE A 124      18.295  15.547  13.597  1.00  0.00           O
ATOM      5  CB  ILE A 124      20.860  15.191  12.437  1.00  0.00           C
ATOM      6  CG1 ILE A 124      21.954  14.458  11.653  1.00  0.00           C
ATOM      7  CG2 ILE A 124      21.381  16.515  12.975  1.00  0.00           C
ATOM      8  CD1 ILE A 124      22.435  15.204  10.426  1.00  0.00           C
ATOM      9  H   ILE A 124      19.725  12.864  12.188  1.00  0.00           H
ATOM     10  HA  ILE A 124      21.145  14.196  14.318  1.00  0.00           H
ATOM     11  HB  ILE A 124      20.031  15.398  11.777  1.00  0.00           H
ATOM     12 HG12 ILE A 124      22.805  14.304  12.300  1.00  0.00           H
ATOM     13 HG13 ILE A 124      21.574  13.500  11.332  1.00  0.00           H
ATOM     14 HG21 ILE A 124      20.583  17.037  13.485  1.00  0.00           H
ATOM     15 HG22 ILE A 124      21.740  17.120  12.156  1.00  0.00           H
ATOM     16 HG23 ILE A 124      22.190  16.329  13.667  1.00  0.00           H
ATOM     17 HD11 ILE A 124      23.200  14.625   9.931  1.00  0.00           H
ATOM     18 HD12 ILE A 124      22.842  16.161  10.722  1.00  0.00           H
ATOM     19 HD13 ILE A 124      21.606  15.359   9.751  1.00  0.00           H
TER      20      ILE A 124
ATOM     21  N   CYS A 126      18.108  17.843  16.047  1.00  0.00           N
ATOM     22  CA  CYS A 126      18.300  19.213  16.492  1.00  0.00           C
ATOM     23  C   CYS A 126      17.179  19.599  17.447  1.00  0.00           C
ATOM     24  O   CYS A 126      16.025  19.768  17.044  1.00  0.00           O
ATOM     25  CB  CYS A 126      18.391  20.172  15.300  1.00  0.00           C
ATOM     26  SG  CYS A 126      20.022  20.151  14.479  1.00  0.00           S
ATOM     27  H   CYS A 126      17.799  17.670  15.131  1.00  0.00           H
ATOM     28  HA  CYS A 126      19.233  19.247  17.038  1.00  0.00           H
ATOM     29  HB2 CYS A 126      17.648  19.898  14.566  1.00  0.00           H
ATOM     30  HB3 CYS A 126      18.205  21.181  15.639  1.00  0.00           H
TER      31      CYS A 126
ATOM     32  N   TRP A 136      21.054  26.723  15.929  1.00  0.00           N
ATOM     33  CA  TRP A 136      20.494  25.558  16.588  1.00  0.00           C
ATOM     34  C   TRP A 136      21.220  25.319  17.906  1.00  0.00           C
ATOM     35  O   TRP A 136      22.355  24.851  17.924  1.00  0.00           O
ATOM     36  CB  TRP A 136      20.576  24.330  15.666  1.00  0.00           C
ATOM     37  CG  TRP A 136      21.795  24.321  14.784  1.00  0.00           C
ATOM     38  CD1 TRP A 136      23.018  23.796  15.078  1.00  0.00           C
ATOM     39  CD2 TRP A 136      21.903  24.873  13.466  1.00  0.00           C
ATOM     40  NE1 TRP A 136      23.881  23.989  14.026  1.00  0.00           N
ATOM     41  CE2 TRP A 136      23.220  24.647  13.024  1.00  0.00           C
ATOM     42  CE3 TRP A 136      21.013  25.538  12.614  1.00  0.00           C
ATOM     43  CZ2 TRP A 136      23.667  25.062  11.772  1.00  0.00           C
ATOM     44  CZ3 TRP A 136      21.458  25.950  11.374  1.00  0.00           C
ATOM     45  CH2 TRP A 136      22.775  25.711  10.962  1.00  0.00           C
ATOM     46  H   TRP A 136      22.025  26.785  15.824  1.00  0.00           H
ATOM     47  HA  TRP A 136      19.456  25.769  16.799  1.00  0.00           H
ATOM     48  HB2 TRP A 136      20.597  23.437  16.272  1.00  0.00           H
ATOM     49  HB3 TRP A 136      19.704  24.307  15.031  1.00  0.00           H
ATOM     50  HD1 TRP A 136      23.260  23.307  16.009  1.00  0.00           H
ATOM     51  HE1 TRP A 136      24.816  23.702  13.998  1.00  0.00           H
ATOM     52  HE3 TRP A 136      19.994  25.730  12.913  1.00  0.00           H
ATOM     53  HZ2 TRP A 136      24.679  24.886  11.439  1.00  0.00           H
ATOM     54  HZ3 TRP A 136      20.785  26.466  10.705  1.00  0.00           H
ATOM     55  HH2 TRP A 136      23.080  26.053   9.983  1.00  0.00           H
TER      56      TRP A 136
ATOM     57  N   ARG A 139      21.990  20.103  19.619  1.00  0.00           N
ATOM     58  CA  ARG A 139      21.786  19.012  18.684  1.00  0.00           C
ATOM     59  C   ARG A 139      22.087  17.695  19.377  1.00  0.00           C
ATOM     60  O   ARG A 139      23.147  17.528  19.985  1.00  0.00           O
ATOM     61  CB  ARG A 139      22.676  19.139  17.448  1.00  0.00           C
ATOM     62  CG  ARG A 139      22.642  20.499  16.771  1.00  0.00           C
ATOM     63  CD  ARG A 139      23.306  20.432  15.407  1.00  0.00           C
ATOM     64  NE  ARG A 139      24.504  19.593  15.435  1.00  0.00           N
ATOM     65  CZ  ARG A 139      24.783  18.675  14.509  1.00  0.00           C
ATOM     66  NH1 ARG A 139      24.009  18.548  13.436  1.00  0.00           N
ATOM     67  NH2 ARG A 139      25.849  17.890  14.652  1.00  0.00           N
ATOM     68  H   ARG A 139      22.860  20.197  20.058  1.00  0.00           H
ATOM     69  HA  ARG A 139      20.750  19.019  18.380  1.00  0.00           H
ATOM     70  HB2 ARG A 139      23.695  18.934  17.737  1.00  0.00           H
ATOM     71  HB3 ARG A 139      22.366  18.397  16.726  1.00  0.00           H
ATOM     72  HG2 ARG A 139      21.614  20.810  16.650  1.00  0.00           H
ATOM     73  HG3 ARG A 139      23.171  21.213  17.385  1.00  0.00           H
ATOM     74  HD2 ARG A 139      22.604  20.021  14.695  1.00  0.00           H
ATOM     75  HD3 ARG A 139      23.582  21.431  15.103  1.00  0.00           H
ATOM     76  HE  ARG A 139      25.108  19.700  16.203  1.00  0.00           H
ATOM     77 HH11 ARG A 139      23.197  19.162  13.307  1.00  0.00           H
ATOM     78 HH12 ARG A 139      24.202  17.850  12.750  1.00  0.00           H
ATOM     79 HH21 ARG A 139      26.445  17.990  15.452  1.00  0.00           H
ATOM     80 HH22 ARG A 139      26.050  17.186  13.970  1.00  0.00           H
TER      81      ARG A 139
ENDMDL
CONECT   26   25   82
CONECT   85   83   88   89
CONECT   89   85   90   91
CONECT   92   91   93  111  112
CONECT   93   92   94   95
CONECT   96   95   97  101  104
CONECT  105   98  103  127  128
CONECT   98   97   99  105  116
CONECT   97   96   98  114  115
CONECT   99   98  100  117  118
CONECT  103  102  104  105  124
CONECT  100   99  101  102  119
CONECT  101   96  100  120  121
CONECT  102  100  103  122  123
CONECT  104   96  103  125  126
CONECT   83   82   84   85
CONECT   84   83   86  106
CONECT   86   84   87  107
CONECT   87   86   88  108
CONECT   88   85   87  109
CONECT  112   92
CONECT  111   92
CONECT  110   91
CONECT  113   95
CONECT  106   84
CONECT  107   86
CONECT  108   87
CONECT  109   88
CONECT  128  105
CONECT  127  105
CONECT  118   99
CONECT  117   99
CONECT  122  102
CONECT  123  102
CONECT  116   98
CONECT  124  103
CONECT  119  100
CONECT  115   97
CONECT  114   97
CONECT  120  101
CONECT  121  101
CONECT  126  104
CONECT  125  104
CONECT   91   89   92  110
CONECT   95   93   96  113
CONECT   90   89
CONECT   94   93
CONECT   82   26   83
MODEL        4
ATOM      1  N   HIS A  62      13.919  16.759  13.246  1.00  0.00           N
ATOM      2  CA  HIS A  62      13.934  17.933  14.094  1.00  0.00           C
ATOM      3  C   HIS A  62      12.695  17.969  14.972  1.00  0.00           C
ATOM      4  O   HIS A  62      11.570  17.968  14.479  1.00  0.00           O
ATOM      5  CB  HIS A  62      14.031  19.213  13.269  1.00  0.00           C
ATOM      6  CG  HIS A  62      14.860  20.259  13.941  1.00  0.00           C
ATOM      7  ND1 HIS A  62      14.555  20.785  15.179  1.00  0.00           N
ATOM      8  CD2 HIS A  62      16.029  20.834  13.569  1.00  0.00           C
ATOM      9  CE1 HIS A  62      15.498  21.630  15.536  1.00  0.00           C
ATOM     10  NE2 HIS A  62      16.403  21.679  14.582  1.00  0.00           N
ATOM     11  H   HIS A  62      13.700  16.849  12.293  1.00  0.00           H
ATOM     12  HA  HIS A  62      14.803  17.864  14.732  1.00  0.00           H
ATOM     13  HB2 HIS A  62      14.482  18.989  12.314  1.00  0.00           H
ATOM     14  HB3 HIS A  62      13.040  19.615  13.116  1.00  0.00           H
ATOM     15  HD1 HIS A  62      13.762  20.566  15.725  1.00  0.00           H
ATOM     16  HD2 HIS A  62      16.560  20.665  12.642  1.00  0.00           H
ATOM     17  HE1 HIS A  62      15.521  22.197  16.455  1.00  0.00           H
TER      18      HIS A  62
ATOM     19  N   VAL A 103      25.249  17.302  19.715  1.00  0.00           N
ATOM     20  CA  VAL A 103      25.929  18.111  18.715  1.00  0.00           C
ATOM     21  C   VAL A 103      26.304  19.466  19.300  1.00  0.00           C
ATOM     22  O   VAL A 103      25.524  20.074  20.030  1.00  0.00           O
ATOM     23  CB  VAL A 103      25.075  18.310  17.441  1.00  0.00           C
ATOM     24  CG1 VAL A 103      24.956  17.007  16.667  1.00  0.00           C
ATOM     25  CG2 VAL A 103      23.694  18.848  17.787  1.00  0.00           C
ATOM     26  H   VAL A 103      24.282  17.181  19.656  1.00  0.00           H
ATOM     27  HA  VAL A 103      26.835  17.593  18.437  1.00  0.00           H
ATOM     28  HB  VAL A 103      25.571  19.032  16.809  1.00  0.00           H
ATOM     29 HG11 VAL A 103      24.345  17.163  15.789  1.00  0.00           H
ATOM     30 HG12 VAL A 103      24.498  16.257  17.294  1.00  0.00           H
ATOM     31 HG13 VAL A 103      25.940  16.675  16.367  1.00  0.00           H
ATOM     32 HG21 VAL A 103      23.104  18.934  16.886  1.00  0.00           H
ATOM     33 HG22 VAL A 103      23.792  19.819  18.248  1.00  0.00           H
ATOM     34 HG23 VAL A 103      23.207  18.171  18.474  1.00  0.00           H
TER      35      VAL A 103
ATOM     36  N   ILE A 124      19.628  12.880  12.950  1.00  0.00           N
ATOM     37  CA  ILE A 124      19.867  14.231  13.426  1.00  0.00           C
ATOM     38  C   ILE A 124      18.656  14.703  14.223  1.00  0.00           C
ATOM     39  O   ILE A 124      17.662  15.160  13.654  1.00  0.00           O
ATOM     40  CB  ILE A 124      20.129  15.196  12.248  1.00  0.00           C
ATOM     41  CG1 ILE A 124      21.209  14.623  11.325  1.00  0.00           C
ATOM     42  CG2 ILE A 124      20.543  16.566  12.763  1.00  0.00           C
ATOM     43  CD1 ILE A 124      21.454  15.451  10.081  1.00  0.00           C
ATOM     44  H   ILE A 124      19.314  12.748  12.025  1.00  0.00           H
ATOM     45  HA  ILE A 124      20.737  14.218  14.067  1.00  0.00           H
ATOM     46  HB  ILE A 124      19.210  15.309  11.693  1.00  0.00           H
ATOM     47 HG12 ILE A 124      22.139  14.563  11.868  1.00  0.00           H
ATOM     48 HG13 ILE A 124      20.915  13.630  11.012  1.00  0.00           H
ATOM     49 HG21 ILE A 124      20.726  17.225  11.926  1.00  0.00           H
ATOM     50 HG22 ILE A 124      21.446  16.471  13.350  1.00  0.00           H
ATOM     51 HG23 ILE A 124      19.755  16.974  13.380  1.00  0.00           H
ATOM     52 HD11 ILE A 124      22.227  14.986   9.486  1.00  0.00           H
ATOM     53 HD12 ILE A 124      21.767  16.445  10.366  1.00  0.00           H
ATOM     54 HD13 ILE A 124      20.545  15.513   9.504  1.00  0.00           H
TER      55      ILE A 124
ATOM     56  N   CYS A 126      17.984  17.195  16.426  1.00  0.00           N
ATOM     57  CA  CYS A 126      18.102  18.516  17.023  1.00  0.00           C
ATOM     58  C   CYS A 126      16.725  19.039  17.429  1.00  0.00           C
ATOM     59  O   CYS A 126      15.709  18.667  16.834  1.00  0.00           O
ATOM     60  CB  CYS A 126      18.795  19.466  16.045  1.00  0.00           C
ATOM     61  SG  CYS A 126      20.363  18.797  15.395  1.00  0.00           S
ATOM     62  H   CYS A 126      18.099  17.093  15.458  1.00  0.00           H
ATOM     63  HA  CYS A 126      18.712  18.420  17.911  1.00  0.00           H
ATOM     64  HB2 CYS A 126      18.142  19.654  15.208  1.00  0.00           H
ATOM     65  HB3 CYS A 126      19.014  20.397  16.548  1.00  0.00           H
TER      66      CYS A 126
ATOM     67  N   TRP A 136      20.270  26.462  14.161  1.00  0.00           N
ATOM     68  CA  TRP A 136      20.566  25.304  14.988  1.00  0.00           C
ATOM     69  C   TRP A 136      21.749  25.637  15.892  1.00  0.00           C
ATOM     70  O   TRP A 136      22.697  26.296  15.454  1.00  0.00           O
ATOM     71  CB  TRP A 136      20.908  24.100  14.108  1.00  0.00           C
ATOM     72  CG  TRP A 136      19.974  23.924  12.947  1.00  0.00           C
ATOM     73  CD1 TRP A 136      18.697  23.452  12.990  1.00  0.00           C
ATOM     74  CD2 TRP A 136      20.247  24.226  11.573  1.00  0.00           C
ATOM     75  NE1 TRP A 136      18.157  23.436  11.724  1.00  0.00           N
ATOM     76  CE2 TRP A 136      19.090  23.908  10.839  1.00  0.00           C
ATOM     77  CE3 TRP A 136      21.357  24.735  10.892  1.00  0.00           C
ATOM     78  CZ2 TRP A 136      19.012  24.081   9.458  1.00  0.00           C
ATOM     79  CZ3 TRP A 136      21.279  24.908   9.524  1.00  0.00           C
ATOM     80  CH2 TRP A 136      20.112  24.582   8.819  1.00  0.00           C
ATOM     81  H   TRP A 136      20.992  26.851  13.633  1.00  0.00           H
ATOM     82  HA  TRP A 136      19.700  25.080  15.593  1.00  0.00           H
ATOM     83  HB2 TRP A 136      21.906  24.223  13.716  1.00  0.00           H
ATOM     84  HB3 TRP A 136      20.871  23.202  14.707  1.00  0.00           H
ATOM     85  HD1 TRP A 136      18.195  23.141  13.894  1.00  0.00           H
ATOM     86  HE1 TRP A 136      17.254  23.139  11.494  1.00  0.00           H
ATOM     87  HE3 TRP A 136      22.264  24.990  11.420  1.00  0.00           H
ATOM     88  HZ2 TRP A 136      18.118  23.835   8.901  1.00  0.00           H
ATOM     89  HZ3 TRP A 136      22.126  25.300   8.982  1.00  0.00           H
ATOM     90  HH2 TRP A 136      20.095  24.733   7.749  1.00  0.00           H
TER      91      TRP A 136
ENDMDL
CONECT   61   60   92
CONECT   95   93   98   99
CONECT   99   95  100  101
CONECT  102  101  103  121  122
CONECT  103  102  104  105
CONECT  106  105  107  111  114
CONECT  115  108  113  137  138
CONECT  108  107  109  115  126
CONECT  107  106  108  124  125
CONECT  109  108  110  127  128
CONECT  113  112  114  115  134
CONECT  110  109  111  112  129
CONECT  111  106  110  130  131
CONECT  112  110  113  132  133
CONECT  114  106  113  135  136
CONECT   93   92   94   95
CONECT   94   93   96  116
CONECT   96   94   97  117
CONECT   97   96   98  118
CONECT   98   95   97  119
CONECT  122  102
CONECT  121  102
CONECT  120  101
CONECT  123  105
CONECT  116   94
CONECT  117   96
CONECT  118   97
CONECT  119   98
CONECT  138  115
CONECT  137  115
CONECT  128  109
CONECT  127  109
CONECT  132  112
CONECT  133  112
CONECT  126  108
CONECT  134  113
CONECT  129  110
CONECT  125  107
CONECT  124  107
CONECT  130  111
CONECT  131  111
CONECT  136  114
CONECT  135  114
CONECT  101   99  102  120
CONECT  105  103  106  123
CONECT  100   99
CONECT  104  103
CONECT   92   61   93
MODEL        5
ATOM      1  N   PRO A 105      26.073  23.303  16.036  1.00  0.00           N
ATOM      2  CA  PRO A 105      26.407  23.882  14.741  1.00  0.00           C
ATOM      3  C   PRO A 105      26.986  25.288  14.852  1.00  0.00           C
ATOM      4  O   PRO A 105      26.356  26.268  14.444  1.00  0.00           O
ATOM      5  CB  PRO A 105      25.066  23.906  13.988  1.00  0.00           C
ATOM      6  CG  PRO A 105      24.066  23.281  14.908  1.00  0.00           C
ATOM      7  CD  PRO A 105      24.636  23.386  16.292  1.00  0.00           C
ATOM      8  HA  PRO A 105      27.106  23.257  14.205  1.00  0.00           H
ATOM      9  HB2 PRO A 105      24.800  24.927  13.758  1.00  0.00           H
ATOM     10  HB3 PRO A 105      25.159  23.343  13.071  1.00  0.00           H
ATOM     11  HG2 PRO A 105      23.130  23.818  14.848  1.00  0.00           H
ATOM     12  HG3 PRO A 105      23.920  22.244  14.641  1.00  0.00           H
ATOM     13  HD2 PRO A 105      24.375  24.332  16.742  1.00  0.00           H
ATOM     14  HD3 PRO A 105      24.303  22.563  16.906  1.00  0.00           H
TER      15      PRO A 105
ATOM     16  N   ILE A 124      19.621  13.024  13.024  1.00  0.00           N
ATOM     17  CA  ILE A 124      19.919  14.379  13.449  1.00  0.00           C
ATOM     18  C   ILE A 124      18.795  14.892  14.342  1.00  0.00           C
ATOM     19  O   ILE A 124      17.908  15.618  13.895  1.00  0.00           O
ATOM     20  CB  ILE A 124      20.120  15.335  12.250  1.00  0.00           C
ATOM     21  CG1 ILE A 124      21.139  14.746  11.265  1.00  0.00           C
ATOM     22  CG2 ILE A 124      20.577  16.708  12.729  1.00  0.00           C
ATOM     23  CD1 ILE A 124      21.347  15.592  10.025  1.00  0.00           C
ATOM     24  H   ILE A 124      19.195  12.874  12.151  1.00  0.00           H
ATOM     25  HA  ILE A 124      20.834  14.352  14.023  1.00  0.00           H
ATOM     26  HB  ILE A 124      19.171  15.452  11.749  1.00  0.00           H
ATOM     27 HG12 ILE A 124      22.092  14.646  11.761  1.00  0.00           H
ATOM     28 HG13 ILE A 124      20.800  13.770  10.949  1.00  0.00           H
ATOM     29 HG21 ILE A 124      19.828  17.130  13.383  1.00  0.00           H
ATOM     30 HG22 ILE A 124      20.715  17.356  11.877  1.00  0.00           H
ATOM     31 HG23 ILE A 124      21.510  16.612  13.263  1.00  0.00           H
ATOM     32 HD11 ILE A 124      20.406  15.716   9.510  1.00  0.00           H
ATOM     33 HD12 ILE A 124      22.053  15.102   9.370  1.00  0.00           H
ATOM     34 HD13 ILE A 124      21.732  16.560  10.309  1.00  0.00           H
TER      35      ILE A 124
ATOM     36  N   CYS A 126      17.591  17.253  16.393  1.00  0.00           N
ATOM     37  CA  CYS A 126      17.926  18.634  16.697  1.00  0.00           C
ATOM     38  C   CYS A 126      16.759  19.384  17.331  1.00  0.00           C
ATOM     39  O   CYS A 126      15.731  19.629  16.694  1.00  0.00           O
ATOM     40  CB  CYS A 126      18.406  19.355  15.434  1.00  0.00           C
ATOM     41  SG  CYS A 126      17.152  19.559  14.124  1.00  0.00           S
ATOM     42  H   CYS A 126      16.964  17.057  15.665  1.00  0.00           H
ATOM     43  HA  CYS A 126      18.741  18.615  17.408  1.00  0.00           H
ATOM     44  HB2 CYS A 126      18.749  20.342  15.709  1.00  0.00           H
ATOM     45  HB3 CYS A 126      19.231  18.800  15.010  1.00  0.00           H
TER      46      CYS A 126
ATOM     47  N   ARG A 139      22.090  19.969  18.679  1.00  0.00           N
ATOM     48  CA  ARG A 139      21.918  18.974  17.632  1.00  0.00           C
ATOM     49  C   ARG A 139      22.420  17.634  18.134  1.00  0.00           C
ATOM     50  O   ARG A 139      23.603  17.311  18.024  1.00  0.00           O
ATOM     51  CB  ARG A 139      22.643  19.376  16.343  1.00  0.00           C
ATOM     52  CG  ARG A 139      21.811  20.248  15.420  1.00  0.00           C
ATOM     53  CD  ARG A 139      21.358  21.522  16.109  1.00  0.00           C
ATOM     54  NE  ARG A 139      20.370  22.249  15.322  1.00  0.00           N
ATOM     55  CZ  ARG A 139      19.388  22.974  15.852  1.00  0.00           C
ATOM     56  NH1 ARG A 139      19.250  23.044  17.170  1.00  0.00           N
ATOM     57  NH2 ARG A 139      18.532  23.613  15.065  1.00  0.00           N
ATOM     58  H   ARG A 139      22.997  20.271  18.905  1.00  0.00           H
ATOM     59  HA  ARG A 139      20.859  18.892  17.431  1.00  0.00           H
ATOM     60  HB2 ARG A 139      23.538  19.921  16.604  1.00  0.00           H
ATOM     61  HB3 ARG A 139      22.921  18.481  15.805  1.00  0.00           H
ATOM     62  HG2 ARG A 139      22.405  20.512  14.559  1.00  0.00           H
ATOM     63  HG3 ARG A 139      20.941  19.692  15.103  1.00  0.00           H
ATOM     64  HD2 ARG A 139      20.925  21.264  17.065  1.00  0.00           H
ATOM     65  HD3 ARG A 139      22.220  22.156  16.264  1.00  0.00           H
ATOM     66  HE  ARG A 139      20.446  22.188  14.323  1.00  0.00           H
ATOM     67 HH11 ARG A 139      19.880  22.552  17.771  1.00  0.00           H
ATOM     68 HH12 ARG A 139      18.499  23.586  17.577  1.00  0.00           H
ATOM     69 HH21 ARG A 139      18.625  23.548  14.066  1.00  0.00           H
ATOM     70 HH22 ARG A 139      17.795  24.161  15.463  1.00  0.00           H
TER      71      ARG A 139
ENDMDL
CONECT   41   40   72
CONECT   75   73   78   79
CONECT   79   75   80   81
CONECT   82   81   83  101  102
CONECT   83   82   84   85
CONECT   86   85   87   91   94
CONECT   95   88   93  117  118
CONECT   88   87   89   95  106
CONECT   87   86   88  104  105
CONECT   89   88   90  107  108
CONECT   93   92   94   95  114
CONECT   90   89   91   92  109
CONECT   91   86   90  110  111
CONECT   92   90   93  112  113
CONECT   94   86   93  115  116
CONECT   73   72   74   75
CONECT   74   73   76   96
CONECT   76   74   77   97
CONECT   77   76   78   98
CONECT   78   75   77   99
CONECT  102   82
CONECT  101   82
CONECT  100   81
CONECT  103   85
CONECT   96   74
CONECT   97   76
CONECT   98   77
CONECT   99   78
CONECT  118   95
CONECT  117   95
CONECT  108   89
CONECT  107   89
CONECT  112   92
CONECT  113   92
CONECT  106   88
CONECT  114   93
CONECT  109   90
CONECT  105   87
CONECT  104   87
CONECT  110   91
CONECT  111   91
CONECT  116   94
CONECT  115   94
CONECT   81   79   82  100
CONECT   85   83   86  103
CONECT   80   79
CONECT   84   83
CONECT   72   41   73
MODEL        6
ATOM      1  N   HIS A  62      14.056  16.716  14.612  1.00  0.00           N
ATOM      2  CA  HIS A  62      13.975  17.683  15.702  1.00  0.00           C
ATOM      3  C   HIS A  62      13.379  17.013  16.928  1.00  0.00           C
ATOM      4  O   HIS A  62      12.438  16.237  16.809  1.00  0.00           O
ATOM      5  CB  HIS A  62      13.121  18.899  15.312  1.00  0.00           C
ATOM      6  CG  HIS A  62      13.720  19.775  14.249  1.00  0.00           C
ATOM      7  ND1 HIS A  62      14.980  19.581  13.717  1.00  0.00           N
ATOM      8  CD2 HIS A  62      13.218  20.866  13.621  1.00  0.00           C
ATOM      9  CE1 HIS A  62      15.224  20.509  12.814  1.00  0.00           C
ATOM     10  NE2 HIS A  62      14.171  21.302  12.735  1.00  0.00           N
ATOM     11  H   HIS A  62      13.252  16.201  14.373  1.00  0.00           H
ATOM     12  HA  HIS A  62      14.977  18.013  15.934  1.00  0.00           H
ATOM     13  HB2 HIS A  62      12.166  18.551  14.949  1.00  0.00           H
ATOM     14  HB3 HIS A  62      12.960  19.507  16.191  1.00  0.00           H
ATOM     15  HD1 HIS A  62      15.603  18.852  13.959  1.00  0.00           H
ATOM     16  HD2 HIS A  62      12.245  21.307  13.785  1.00  0.00           H
ATOM     17  HE1 HIS A  62      16.129  20.604  12.234  1.00  0.00           H
TER      18      HIS A  62
ATOM     19  N   ILE A 124      20.113  13.224  12.942  1.00  0.00           N
ATOM     20  CA  ILE A 124      20.596  14.473  13.491  1.00  0.00           C
ATOM     21  C   ILE A 124      19.439  15.223  14.131  1.00  0.00           C
ATOM     22  O   ILE A 124      18.771  16.034  13.493  1.00  0.00           O
ATOM     23  CB  ILE A 124      21.273  15.360  12.420  1.00  0.00           C
ATOM     24  CG1 ILE A 124      22.347  14.560  11.668  1.00  0.00           C
ATOM     25  CG2 ILE A 124      21.891  16.595  13.067  1.00  0.00           C
ATOM     26  CD1 ILE A 124      23.003  15.332  10.540  1.00  0.00           C
ATOM     27  H   ILE A 124      19.942  13.156  11.974  1.00  0.00           H
ATOM     28  HA  ILE A 124      21.325  14.240  14.254  1.00  0.00           H
ATOM     29  HB  ILE A 124      20.520  15.686  11.722  1.00  0.00           H
ATOM     30 HG12 ILE A 124      23.121  14.271  12.363  1.00  0.00           H
ATOM     31 HG13 ILE A 124      21.898  13.672  11.248  1.00  0.00           H
ATOM     32 HG21 ILE A 124      22.325  17.222  12.301  1.00  0.00           H
ATOM     33 HG22 ILE A 124      22.660  16.292  13.762  1.00  0.00           H
ATOM     34 HG23 ILE A 124      21.125  17.147  13.593  1.00  0.00           H
ATOM     35 HD11 ILE A 124      23.459  16.227  10.936  1.00  0.00           H
ATOM     36 HD12 ILE A 124      22.258  15.602   9.808  1.00  0.00           H
ATOM     37 HD13 ILE A 124      23.760  14.718  10.075  1.00  0.00           H
TER      38      ILE A 124
ATOM     39  N   CYS A 126      18.557  17.898  16.022  1.00  0.00           N
ATOM     40  CA  CYS A 126      18.926  19.195  16.558  1.00  0.00           C
ATOM     41  C   CYS A 126      17.929  19.600  17.632  1.00  0.00           C
ATOM     42  O   CYS A 126      16.778  19.944  17.338  1.00  0.00           O
ATOM     43  CB  CYS A 126      18.973  20.237  15.438  1.00  0.00           C
ATOM     44  SG  CYS A 126      20.015  19.742  14.027  1.00  0.00           S
ATOM     45  H   CYS A 126      18.295  17.828  15.075  1.00  0.00           H
ATOM     46  HA  CYS A 126      19.906  19.107  17.003  1.00  0.00           H
ATOM     47  HB2 CYS A 126      17.972  20.401  15.068  1.00  0.00           H
ATOM     48  HB3 CYS A 126      19.365  21.162  15.833  1.00  0.00           H
TER      49      CYS A 126
ATOM     50  N   TRP A 136      22.344  26.287  16.068  1.00  0.00           N
ATOM     51  CA  TRP A 136      22.028  25.179  16.957  1.00  0.00           C
ATOM     52  C   TRP A 136      23.263  24.767  17.749  1.00  0.00           C
ATOM     53  O   TRP A 136      24.336  24.576  17.175  1.00  0.00           O
ATOM     54  CB  TRP A 136      21.488  23.991  16.142  1.00  0.00           C
ATOM     55  CG  TRP A 136      22.222  23.759  14.851  1.00  0.00           C
ATOM     56  CD1 TRP A 136      23.379  23.054  14.671  1.00  0.00           C
ATOM     57  CD2 TRP A 136      21.840  24.234  13.553  1.00  0.00           C
ATOM     58  NE1 TRP A 136      23.743  23.073  13.345  1.00  0.00           N
ATOM     59  CE2 TRP A 136      22.811  23.785  12.640  1.00  0.00           C
ATOM     60  CE3 TRP A 136      20.768  24.993  13.075  1.00  0.00           C
ATOM     61  CZ2 TRP A 136      22.746  24.078  11.280  1.00  0.00           C
ATOM     62  CZ3 TRP A 136      20.704  25.283  11.726  1.00  0.00           C
ATOM     63  CH2 TRP A 136      21.686  24.822  10.841  1.00  0.00           C
ATOM     64  H   TRP A 136      23.186  26.266  15.569  1.00  0.00           H
ATOM     65  HA  TRP A 136      21.264  25.511  17.647  1.00  0.00           H
ATOM     66  HB2 TRP A 136      21.565  23.093  16.735  1.00  0.00           H
ATOM     67  HB3 TRP A 136      20.447  24.170  15.906  1.00  0.00           H
ATOM     68  HD1 TRP A 136      23.926  22.567  15.465  1.00  0.00           H
ATOM     69  HE1 TRP A 136      24.541  22.644  12.964  1.00  0.00           H
ATOM     70  HE3 TRP A 136      20.001  25.358  13.743  1.00  0.00           H
ATOM     71  HZ2 TRP A 136      23.495  23.732  10.584  1.00  0.00           H
ATOM     72  HZ3 TRP A 136      19.883  25.871  11.341  1.00  0.00           H
ATOM     73  HH2 TRP A 136      21.596  25.074   9.795  1.00  0.00           H
TER      74      TRP A 136
ATOM     75  N   ARG A 139      22.971  19.652  19.212  1.00  0.00           N
ATOM     76  CA  ARG A 139      22.472  18.780  18.167  1.00  0.00           C
ATOM     77  C   ARG A 139      22.822  17.336  18.516  1.00  0.00           C
ATOM     78  O   ARG A 139      23.831  16.789  18.068  1.00  0.00           O
ATOM     79  CB  ARG A 139      23.023  19.168  16.782  1.00  0.00           C
ATOM     80  CG  ARG A 139      24.539  19.213  16.709  1.00  0.00           C
ATOM     81  CD  ARG A 139      25.052  18.995  15.295  1.00  0.00           C
ATOM     82  NE  ARG A 139      26.401  18.437  15.319  1.00  0.00           N
ATOM     83  CZ  ARG A 139      26.851  17.525  14.462  1.00  0.00           C
ATOM     84  NH1 ARG A 139      26.157  17.216  13.375  1.00  0.00           N
ATOM     85  NH2 ARG A 139      28.030  16.953  14.669  1.00  0.00           N
ATOM     86  H   ARG A 139      23.936  19.816  19.285  1.00  0.00           H
ATOM     87  HA  ARG A 139      21.395  18.876  18.156  1.00  0.00           H
ATOM     88  HB2 ARG A 139      22.671  18.450  16.056  1.00  0.00           H
ATOM     89  HB3 ARG A 139      22.642  20.145  16.519  1.00  0.00           H
ATOM     90  HG2 ARG A 139      24.876  20.178  17.054  1.00  0.00           H
ATOM     91  HG3 ARG A 139      24.941  18.441  17.350  1.00  0.00           H
ATOM     92  HD2 ARG A 139      24.393  18.309  14.782  1.00  0.00           H
ATOM     93  HD3 ARG A 139      25.070  19.941  14.775  1.00  0.00           H
ATOM     94  HE  ARG A 139      26.981  18.711  16.070  1.00  0.00           H
ATOM     95 HH11 ARG A 139      25.284  17.684  13.174  1.00  0.00           H
ATOM     96 HH12 ARG A 139      26.482  16.494  12.758  1.00  0.00           H
ATOM     97 HH21 ARG A 139      28.579  17.209  15.469  1.00  0.00           H
ATOM     98 HH22 ARG A 139      28.371  16.255  14.037  1.00  0.00           H
TER      99      ARG A 139
ENDMDL
CONECT   44   43  100
CONECT  103  101  106  107
CONECT  107  103  108  109
CONECT  110  109  111  129  130
CONECT  111  110  112  113
CONECT  114  113  115  119  122
CONECT  123  116  121  145  146
CONECT  116  115  117  123  134
CONECT  115  114  116  132  133
CONECT  117  116  118  135  136
CONECT  121  120  122  123  142
CONECT  118  117  119  120  137
CONECT  119  114  118  138  139
CONECT  120  118  121  140  141
CONECT  122  114  121  143  144
CONECT  101  100  102  103
CONECT  102  101  104  124
CONECT  104  102  105  125
CONECT  105  104  106  126
CONECT  106  103  105  127
CONECT  130  110
CONECT  129  110
CONECT  128  109
CONECT  131  113
CONECT  124  102
CONECT  125  104
CONECT  126  105
CONECT  127  106
CONECT  146  123
CONECT  145  123
CONECT  136  117
CONECT  135  117
CONECT  140  120
CONECT  141  120
CONECT  134  116
CONECT  142  121
CONECT  137  118
CONECT  133  115
CONECT  132  115
CONECT  138  119
CONECT  139  119
CONECT  144  122
CONECT  143  122
CONECT  109  107  110  128
CONECT  113  111  114  131
CONECT  108  107
CONECT  112  111
CONECT  100   44  101
MODEL        7
ATOM      1  N   HIS A  62      14.751  18.196  13.842  1.00  0.00           N
ATOM      2  CA  HIS A  62      14.833  19.077  15.002  1.00  0.00           C
ATOM      3  C   HIS A  62      13.614  18.880  15.900  1.00  0.00           C
ATOM      4  O   HIS A  62      12.479  19.038  15.457  1.00  0.00           O
ATOM      5  CB  HIS A  62      14.941  20.552  14.567  1.00  0.00           C
ATOM      6  CG  HIS A  62      13.708  21.096  13.906  1.00  0.00           C
ATOM      7  ND1 HIS A  62      12.911  22.063  14.475  1.00  0.00           N
ATOM      8  CD2 HIS A  62      13.126  20.780  12.727  1.00  0.00           C
ATOM      9  CE1 HIS A  62      11.890  22.314  13.677  1.00  0.00           C
ATOM     10  NE2 HIS A  62      11.994  21.547  12.607  1.00  0.00           N
ATOM     11  H   HIS A  62      14.382  18.537  13.004  1.00  0.00           H
ATOM     12  HA  HIS A  62      15.719  18.810  15.557  1.00  0.00           H
ATOM     13  HB2 HIS A  62      15.140  21.160  15.437  1.00  0.00           H
ATOM     14  HB3 HIS A  62      15.761  20.651  13.870  1.00  0.00           H
ATOM     15  HD1 HIS A  62      13.066  22.497  15.340  1.00  0.00           H
ATOM     16  HD2 HIS A  62      13.488  20.057  12.010  1.00  0.00           H
ATOM     17  HE1 HIS A  62      11.103  23.031  13.865  1.00  0.00           H
TER      18      HIS A  62
ATOM     19  N   ILE A 124      20.496  13.531  13.060  1.00  0.00           N
ATOM     20  CA  ILE A 124      20.800  14.802  13.691  1.00  0.00           C
ATOM     21  C   ILE A 124      19.548  15.344  14.366  1.00  0.00           C
ATOM     22  O   ILE A 124      18.673  15.922  13.715  1.00  0.00           O
ATOM     23  CB  ILE A 124      21.327  15.839  12.673  1.00  0.00           C
ATOM     24  CG1 ILE A 124      22.533  15.274  11.915  1.00  0.00           C
ATOM     25  CG2 ILE A 124      21.701  17.136  13.382  1.00  0.00           C
ATOM     26  CD1 ILE A 124      23.057  16.185  10.825  1.00  0.00           C
ATOM     27  H   ILE A 124      20.190  13.519  12.127  1.00  0.00           H
ATOM     28  HA  ILE A 124      21.561  14.632  14.438  1.00  0.00           H
ATOM     29  HB  ILE A 124      20.536  16.056  11.970  1.00  0.00           H
ATOM     30 HG12 ILE A 124      23.338  15.101  12.615  1.00  0.00           H
ATOM     31 HG13 ILE A 124      22.254  14.336  11.459  1.00  0.00           H
ATOM     32 HG21 ILE A 124      21.996  17.871  12.651  1.00  0.00           H
ATOM     33 HG22 ILE A 124      22.522  16.952  14.059  1.00  0.00           H
ATOM     34 HG23 ILE A 124      20.851  17.502  13.938  1.00  0.00           H
ATOM     35 HD11 ILE A 124      23.401  17.112  11.260  1.00  0.00           H
ATOM     36 HD12 ILE A 124      22.268  16.391  10.117  1.00  0.00           H
ATOM     37 HD13 ILE A 124      23.878  15.701  10.316  1.00  0.00           H
TER      38      ILE A 124
ATOM     39  N   CYS A 126      18.249  17.881  17.091  1.00  0.00           N
ATOM     40  CA  CYS A 126      18.521  19.018  17.957  1.00  0.00           C
ATOM     41  C   CYS A 126      17.554  19.032  19.138  1.00  0.00           C
ATOM     42  O   CYS A 126      16.369  18.728  18.980  1.00  0.00           O
ATOM     43  CB  CYS A 126      18.409  20.322  17.168  1.00  0.00           C
ATOM     44  SG  CYS A 126      18.121  20.093  15.382  1.00  0.00           S
ATOM     45  H   CYS A 126      17.748  18.019  16.263  1.00  0.00           H
ATOM     46  HA  CYS A 126      19.529  18.918  18.331  1.00  0.00           H
ATOM     47  HB2 CYS A 126      17.588  20.904  17.561  1.00  0.00           H
ATOM     48  HB3 CYS A 126      19.326  20.883  17.284  1.00  0.00           H
TER      49      CYS A 126
ATOM     50  N   TRP A 136      18.718  26.186  16.991  1.00  0.00           N
ATOM     51  CA  TRP A 136      18.742  24.900  17.665  1.00  0.00           C
ATOM     52  C   TRP A 136      20.112  24.702  18.287  1.00  0.00           C
ATOM     53  O   TRP A 136      21.086  24.449  17.583  1.00  0.00           O
ATOM     54  CB  TRP A 136      18.415  23.753  16.699  1.00  0.00           C
ATOM     55  CG  TRP A 136      18.214  24.189  15.278  1.00  0.00           C
ATOM     56  CD1 TRP A 136      19.158  24.251  14.296  1.00  0.00           C
ATOM     57  CD2 TRP A 136      16.985  24.624  14.683  1.00  0.00           C
ATOM     58  NE1 TRP A 136      18.594  24.698  13.128  1.00  0.00           N
ATOM     59  CE2 TRP A 136      17.263  24.934  13.339  1.00  0.00           C
ATOM     60  CE3 TRP A 136      15.679  24.782  15.157  1.00  0.00           C
ATOM     61  CZ2 TRP A 136      16.281  25.392  12.465  1.00  0.00           C
ATOM     62  CZ3 TRP A 136      14.707  25.237  14.288  1.00  0.00           C
ATOM     63  CH2 TRP A 136      15.012  25.536  12.954  1.00  0.00           C
ATOM     64  H   TRP A 136      19.337  26.349  16.252  1.00  0.00           H
ATOM     65  HA  TRP A 136      18.001  24.924  18.451  1.00  0.00           H
ATOM     66  HB2 TRP A 136      19.225  23.042  16.713  1.00  0.00           H
ATOM     67  HB3 TRP A 136      17.510  23.266  17.029  1.00  0.00           H
ATOM     68  HD1 TRP A 136      20.195  23.986  14.434  1.00  0.00           H
ATOM     69  HE1 TRP A 136      19.067  24.826  12.280  1.00  0.00           H
ATOM     70  HE3 TRP A 136      15.425  24.555  16.182  1.00  0.00           H
ATOM     71  HZ2 TRP A 136      16.500  25.627  11.433  1.00  0.00           H
ATOM     72  HZ3 TRP A 136      13.693  25.366  14.635  1.00  0.00           H
ATOM     73  HH2 TRP A 136      14.221  25.891  12.310  1.00  0.00           H
TER      74      TRP A 136
ATOM     75  N   ARG A 139      22.694  19.715  19.705  1.00  0.00           N
ATOM     76  CA  ARG A 139      22.400  18.684  18.732  1.00  0.00           C
ATOM     77  C   ARG A 139      22.915  17.354  19.244  1.00  0.00           C
ATOM     78  O   ARG A 139      24.112  17.070  19.169  1.00  0.00           O
ATOM     79  CB  ARG A 139      23.010  18.994  17.358  1.00  0.00           C
ATOM     80  CG  ARG A 139      22.134  19.878  16.485  1.00  0.00           C
ATOM     81  CD  ARG A 139      22.364  21.361  16.732  1.00  0.00           C
ATOM     82  NE  ARG A 139      23.182  21.969  15.678  1.00  0.00           N
ATOM     83  CZ  ARG A 139      23.857  23.114  15.819  1.00  0.00           C
ATOM     84  NH1 ARG A 139      23.769  23.802  16.949  1.00  0.00           N
ATOM     85  NH2 ARG A 139      24.616  23.581  14.831  1.00  0.00           N
ATOM     86  H   ARG A 139      23.627  19.895  19.941  1.00  0.00           H
ATOM     87  HA  ARG A 139      21.326  18.623  18.633  1.00  0.00           H
ATOM     88  HB2 ARG A 139      23.957  19.493  17.501  1.00  0.00           H
ATOM     89  HB3 ARG A 139      23.179  18.063  16.836  1.00  0.00           H
ATOM     90  HG2 ARG A 139      22.350  19.664  15.449  1.00  0.00           H
ATOM     91  HG3 ARG A 139      21.097  19.648  16.688  1.00  0.00           H
ATOM     92  HD2 ARG A 139      21.408  21.862  16.768  1.00  0.00           H
ATOM     93  HD3 ARG A 139      22.868  21.482  17.680  1.00  0.00           H
ATOM     94  HE  ARG A 139      23.221  21.485  14.808  1.00  0.00           H
ATOM     95 HH11 ARG A 139      23.188  23.466  17.702  1.00  0.00           H
ATOM     96 HH12 ARG A 139      24.273  24.659  17.060  1.00  0.00           H
ATOM     97 HH21 ARG A 139      24.697  23.070  13.957  1.00  0.00           H
ATOM     98 HH22 ARG A 139      25.115  24.442  14.941  1.00  0.00           H
TER      99      ARG A 139
ENDMDL
CONECT   44   43  100
CONECT  103  101  106  107
CONECT  107  103  108  109
CONECT  110  109  111  129  130
CONECT  111  110  112  113
CONECT  114  113  115  119  122
CONECT  123  116  121  145  146
CONECT  116  115  117  123  134
CONECT  115  114  116  132  133
CONECT  117  116  118  135  136
CONECT  121  120  122  123  142
CONECT  118  117  119  120  137
CONECT  119  114  118  138  139
CONECT  120  118  121  140  141
CONECT  122  114  121  143  144
CONECT  101  100  102  103
CONECT  102  101  104  124
CONECT  104  102  105  125
CONECT  105  104  106  126
CONECT  106  103  105  127
CONECT  130  110
CONECT  129  110
CONECT  128  109
CONECT  131  113
CONECT  124  102
CONECT  125  104
CONECT  126  105
CONECT  127  106
CONECT  146  123
CONECT  145  123
CONECT  136  117
CONECT  135  117
CONECT  140  120
CONECT  141  120
CONECT  134  116
CONECT  142  121
CONECT  137  118
CONECT  133  115
CONECT  132  115
CONECT  138  119
CONECT  139  119
CONECT  144  122
CONECT  143  122
CONECT  109  107  110  128
CONECT  113  111  114  131
CONECT  108  107
CONECT  112  111
CONECT  100   44  101
MODEL        8
ATOM      1  N   HIS A  62      14.182  17.138  14.277  1.00  0.00           N
ATOM      2  CA  HIS A  62      14.486  18.162  15.263  1.00  0.00           C
ATOM      3  C   HIS A  62      13.918  17.780  16.624  1.00  0.00           C
ATOM      4  O   HIS A  62      12.798  17.283  16.721  1.00  0.00           O
ATOM      5  CB  HIS A  62      13.921  19.514  14.811  1.00  0.00           C
ATOM      6  CG  HIS A  62      14.522  20.684  15.528  1.00  0.00           C
ATOM      7  ND1 HIS A  62      15.590  21.395  15.035  1.00  0.00           N
ATOM      8  CD2 HIS A  62      14.210  21.254  16.713  1.00  0.00           C
ATOM      9  CE1 HIS A  62      15.913  22.348  15.887  1.00  0.00           C
ATOM     10  NE2 HIS A  62      15.093  22.288  16.921  1.00  0.00           N
ATOM     11  H   HIS A  62      13.318  16.663  14.319  1.00  0.00           H
ATOM     12  HA  HIS A  62      15.560  18.240  15.341  1.00  0.00           H
ATOM     13  HB2 HIS A  62      14.108  19.640  13.755  1.00  0.00           H
ATOM     14  HB3 HIS A  62      12.855  19.526  14.987  1.00  0.00           H
ATOM     15  HD1 HIS A  62      16.067  21.209  14.195  1.00  0.00           H
ATOM     16  HD2 HIS A  62      13.410  20.954  17.376  1.00  0.00           H
ATOM     17  HE1 HIS A  62      16.711  23.064  15.759  1.00  0.00           H
TER      18      HIS A  62
ATOM     19  N   ILE A 124      19.940  12.909  12.458  1.00  0.00           N
ATOM     20  CA  ILE A 124      20.290  14.274  12.786  1.00  0.00           C
ATOM     21  C   ILE A 124      19.126  14.951  13.499  1.00  0.00           C
ATOM     22  O   ILE A 124      18.200  15.452  12.864  1.00  0.00           O
ATOM     23  CB  ILE A 124      20.660  15.066  11.512  1.00  0.00           C
ATOM     24  CG1 ILE A 124      21.843  14.401  10.798  1.00  0.00           C
ATOM     25  CG2 ILE A 124      20.984  16.510  11.854  1.00  0.00           C
ATOM     26  CD1 ILE A 124      22.214  15.066   9.488  1.00  0.00           C
ATOM     27  H   ILE A 124      19.485  12.728  11.604  1.00  0.00           H
ATOM     28  HA  ILE A 124      21.147  14.257  13.444  1.00  0.00           H
ATOM     29  HB  ILE A 124      19.804  15.063  10.853  1.00  0.00           H
ATOM     30 HG12 ILE A 124      22.709  14.434  11.443  1.00  0.00           H
ATOM     31 HG13 ILE A 124      21.595  13.371  10.588  1.00  0.00           H
ATOM     32 HG21 ILE A 124      21.845  16.541  12.505  1.00  0.00           H
ATOM     33 HG22 ILE A 124      20.140  16.961  12.355  1.00  0.00           H
ATOM     34 HG23 ILE A 124      21.199  17.056  10.947  1.00  0.00           H
ATOM     35 HD11 ILE A 124      23.042  14.539   9.038  1.00  0.00           H
ATOM     36 HD12 ILE A 124      22.497  16.092   9.672  1.00  0.00           H
ATOM     37 HD13 ILE A 124      21.365  15.040   8.820  1.00  0.00           H
ATOM     38  N   THR A 125      19.158  14.920  14.818  1.00  0.00           N
ATOM     39  CA  THR A 125      18.121  15.543  15.617  1.00  0.00           C
ATOM     40  C   THR A 125      18.697  16.689  16.439  1.00  0.00           C
ATOM     41  O   THR A 125      19.105  16.501  17.582  1.00  0.00           O
ATOM     42  CB  THR A 125      17.448  14.515  16.551  1.00  0.00           C
ATOM     43  OG1 THR A 125      18.446  13.796  17.288  1.00  0.00           O
ATOM     44  CG2 THR A 125      16.594  13.536  15.759  1.00  0.00           C
ATOM     45  H   THR A 125      19.896  14.462  15.272  1.00  0.00           H
ATOM     46  HA  THR A 125      17.371  15.936  14.945  1.00  0.00           H
ATOM     47  HB  THR A 125      16.810  15.045  17.244  1.00  0.00           H
ATOM     48  HG1 THR A 125      18.989  14.427  17.776  1.00  0.00           H
ATOM     49 HG21 THR A 125      15.845  14.079  15.205  1.00  0.00           H
ATOM     50 HG22 THR A 125      16.112  12.849  16.440  1.00  0.00           H
ATOM     51 HG23 THR A 125      17.221  12.983  15.074  1.00  0.00           H
ATOM     52  N   CYS A 126      18.774  17.866  15.842  1.00  0.00           N
ATOM     53  CA  CYS A 126      19.331  19.015  16.534  1.00  0.00           C
ATOM     54  C   CYS A 126      18.310  19.609  17.501  1.00  0.00           C
ATOM     55  O   CYS A 126      17.128  19.746  17.174  1.00  0.00           O
ATOM     56  CB  CYS A 126      19.807  20.070  15.531  1.00  0.00           C
ATOM     57  SG  CYS A 126      18.510  20.686  14.413  1.00  0.00           S
ATOM     58  H   CYS A 126      18.452  17.966  14.920  1.00  0.00           H
ATOM     59  HA  CYS A 126      20.181  18.669  17.104  1.00  0.00           H
ATOM     60  HB2 CYS A 126      20.200  20.917  16.072  1.00  0.00           H
ATOM     61  HB3 CYS A 126      20.593  19.646  14.921  1.00  0.00           H
TER      62      CYS A 126
ATOM     63  N   TRP A 136      23.380  26.327  14.524  1.00  0.00           N
ATOM     64  CA  TRP A 136      23.054  25.446  15.630  1.00  0.00           C
ATOM     65  C   TRP A 136      24.286  25.204  16.493  1.00  0.00           C
ATOM     66  O   TRP A 136      25.380  24.972  15.976  1.00  0.00           O
ATOM     67  CB  TRP A 136      22.499  24.115  15.101  1.00  0.00           C
ATOM     68  CG  TRP A 136      23.299  23.530  13.971  1.00  0.00           C
ATOM     69  CD1 TRP A 136      24.432  22.777  14.069  1.00  0.00           C
ATOM     70  CD2 TRP A 136      23.017  23.652  12.571  1.00  0.00           C
ATOM     71  NE1 TRP A 136      24.881  22.434  12.816  1.00  0.00           N
ATOM     72  CE2 TRP A 136      24.027  22.958  11.879  1.00  0.00           C
ATOM     73  CE3 TRP A 136      22.010  24.283  11.838  1.00  0.00           C
ATOM     74  CZ2 TRP A 136      24.053  22.876  10.487  1.00  0.00           C
ATOM     75  CZ3 TRP A 136      22.037  24.203  10.459  1.00  0.00           C
ATOM     76  CH2 TRP A 136      23.053  23.504   9.795  1.00  0.00           C
ATOM     77  H   TRP A 136      24.111  26.081  13.921  1.00  0.00           H
ATOM     78  HA  TRP A 136      22.297  25.931  16.229  1.00  0.00           H
ATOM     79  HB2 TRP A 136      22.485  23.394  15.903  1.00  0.00           H
ATOM     80  HB3 TRP A 136      21.489  24.270  14.748  1.00  0.00           H
ATOM     81  HD1 TRP A 136      24.904  22.507  15.002  1.00  0.00           H
ATOM     82  HE1 TRP A 136      25.679  21.903  12.624  1.00  0.00           H
ATOM     83  HE3 TRP A 136      21.218  24.827  12.334  1.00  0.00           H
ATOM     84  HZ2 TRP A 136      24.832  22.342   9.959  1.00  0.00           H
ATOM     85  HZ3 TRP A 136      21.265  24.684   9.878  1.00  0.00           H
ATOM     86  HH2 TRP A 136      23.035  23.468   8.716  1.00  0.00           H
TER      87      TRP A 136
ATOM     88  N   ARG A 139      23.599  20.180  18.855  1.00  0.00           N
ATOM     89  CA  ARG A 139      22.896  19.293  17.942  1.00  0.00           C
ATOM     90  C   ARG A 139      23.144  17.822  18.289  1.00  0.00           C
ATOM     91  O   ARG A 139      24.275  17.331  18.255  1.00  0.00           O
ATOM     92  CB  ARG A 139      23.270  19.625  16.487  1.00  0.00           C
ATOM     93  CG  ARG A 139      24.758  19.853  16.240  1.00  0.00           C
ATOM     94  CD  ARG A 139      25.463  18.573  15.834  1.00  0.00           C
ATOM     95  NE  ARG A 139      24.908  18.017  14.603  1.00  0.00           N
ATOM     96  CZ  ARG A 139      24.289  16.843  14.528  1.00  0.00           C
ATOM     97  NH1 ARG A 139      24.121  16.100  15.613  1.00  0.00           N
ATOM     98  NH2 ARG A 139      23.827  16.434  13.361  1.00  0.00           N
ATOM     99  H   ARG A 139      24.579  20.129  18.922  1.00  0.00           H
ATOM    100  HA  ARG A 139      21.841  19.488  18.071  1.00  0.00           H
ATOM    101  HB2 ARG A 139      22.949  18.811  15.854  1.00  0.00           H
ATOM    102  HB3 ARG A 139      22.742  20.521  16.194  1.00  0.00           H
ATOM    103  HG2 ARG A 139      24.873  20.579  15.450  1.00  0.00           H
ATOM    104  HG3 ARG A 139      25.208  20.229  17.147  1.00  0.00           H
ATOM    105  HD2 ARG A 139      26.512  18.785  15.684  1.00  0.00           H
ATOM    106  HD3 ARG A 139      25.353  17.849  16.628  1.00  0.00           H
ATOM    107  HE  ARG A 139      24.992  18.557  13.780  1.00  0.00           H
ATOM    108 HH11 ARG A 139      24.459  16.422  16.502  1.00  0.00           H
ATOM    109 HH12 ARG A 139      23.637  15.223  15.555  1.00  0.00           H
ATOM    110 HH21 ARG A 139      23.948  17.024  12.543  1.00  0.00           H
ATOM    111 HH22 ARG A 139      23.345  15.563  13.280  1.00  0.00           H
TER     112      ARG A 139
ENDMDL
CONECT   57   56  113
CONECT  116  114  119  120
CONECT  120  116  121  122
CONECT  123  122  124  142  143
CONECT  124  123  125  126
CONECT  127  126  128  132  135
CONECT  136  129  134  158  159
CONECT  129  128  130  136  147
CONECT  128  127  129  145  146
CONECT  130  129  131  148  149
CONECT  134  133  135  136  155
CONECT  131  130  132  133  150
CONECT  132  127  131  151  152
CONECT  133  131  134  153  154
CONECT  135  127  134  156  157
CONECT  114  113  115  116
CONECT  115  114  117  137
CONECT  117  115  118  138
CONECT  118  117  119  139
CONECT  119  116  118  140
CONECT  143  123
CONECT  142  123
CONECT  141  122
CONECT  144  126
CONECT  137  115
CONECT  138  117
CONECT  139  118
CONECT  140  119
CONECT  159  136
CONECT  158  136
CONECT  149  130
CONECT  148  130
CONECT  153  133
CONECT  154  133
CONECT  147  129
CONECT  155  134
CONECT  150  131
CONECT  146  128
CONECT  145  128
CONECT  151  132
CONECT  152  132
CONECT  157  135
CONECT  156  135
CONECT  122  120  123  141
CONECT  126  124  127  144
CONECT  121  120
CONECT  125  124
CONECT  113   57  114
MODEL        9
ATOM      1  N   ILE A 124      20.846  12.974  11.999  1.00  0.00           N
ATOM      2  CA  ILE A 124      21.402  14.291  12.239  1.00  0.00           C
ATOM      3  C   ILE A 124      20.319  15.199  12.806  1.00  0.00           C
ATOM      4  O   ILE A 124      19.652  15.931  12.076  1.00  0.00           O
ATOM      5  CB  ILE A 124      21.986  14.917  10.954  1.00  0.00           C
ATOM      6  CG1 ILE A 124      22.946  13.934  10.275  1.00  0.00           C
ATOM      7  CG2 ILE A 124      22.700  16.224  11.280  1.00  0.00           C
ATOM      8  CD1 ILE A 124      23.451  14.408   8.929  1.00  0.00           C
ATOM      9  H   ILE A 124      20.534  12.743  11.100  1.00  0.00           H
ATOM     10  HA  ILE A 124      22.196  14.193  12.967  1.00  0.00           H
ATOM     11  HB  ILE A 124      21.170  15.138  10.283  1.00  0.00           H
ATOM     12 HG12 ILE A 124      23.803  13.778  10.913  1.00  0.00           H
ATOM     13 HG13 ILE A 124      22.441  12.991  10.126  1.00  0.00           H
ATOM     14 HG21 ILE A 124      23.093  16.658  10.371  1.00  0.00           H
ATOM     15 HG22 ILE A 124      23.511  16.031  11.966  1.00  0.00           H
ATOM     16 HG23 ILE A 124      22.002  16.911  11.736  1.00  0.00           H
ATOM     17 HD11 ILE A 124      23.996  15.332   9.054  1.00  0.00           H
ATOM     18 HD12 ILE A 124      22.612  14.570   8.268  1.00  0.00           H
ATOM     19 HD13 ILE A 124      24.106  13.660   8.505  1.00  0.00           H
ATOM     20  N   THR A 125      20.111  15.098  14.104  1.00  0.00           N
ATOM     21  CA  THR A 125      19.110  15.896  14.775  1.00  0.00           C
ATOM     22  C   THR A 125      19.751  17.027  15.569  1.00  0.00           C
ATOM     23  O   THR A 125      20.253  16.819  16.674  1.00  0.00           O
ATOM     24  CB  THR A 125      18.248  15.023  15.712  1.00  0.00           C
ATOM     25  OG1 THR A 125      19.082  14.120  16.449  1.00  0.00           O
ATOM     26  CG2 THR A 125      17.212  14.234  14.924  1.00  0.00           C
ATOM     27  H   THR A 125      20.636  14.453  14.625  1.00  0.00           H
ATOM     28  HA  THR A 125      18.464  16.321  14.020  1.00  0.00           H
ATOM     29  HB  THR A 125      17.732  15.671  16.404  1.00  0.00           H
ATOM     30  HG1 THR A 125      19.825  14.606  16.836  1.00  0.00           H
ATOM     31 HG21 THR A 125      16.557  14.918  14.405  1.00  0.00           H
ATOM     32 HG22 THR A 125      16.631  13.625  15.601  1.00  0.00           H
ATOM     33 HG23 THR A 125      17.709  13.599  14.205  1.00  0.00           H
ATOM     34  N   CYS A 126      19.769  18.219  14.990  1.00  0.00           N
ATOM     35  CA  CYS A 126      20.227  19.387  15.716  1.00  0.00           C
ATOM     36  C   CYS A 126      19.263  19.677  16.861  1.00  0.00           C
ATOM     37  O   CYS A 126      18.097  20.005  16.647  1.00  0.00           O
ATOM     38  CB  CYS A 126      20.395  20.590  14.783  1.00  0.00           C
ATOM     39  SG  CYS A 126      21.892  20.489  13.738  1.00  0.00           S
ATOM     40  H   CYS A 126      19.466  18.312  14.060  1.00  0.00           H
ATOM     41  HA  CYS A 126      21.189  19.142  16.143  1.00  0.00           H
ATOM     42  HB2 CYS A 126      19.538  20.656  14.128  1.00  0.00           H
ATOM     43  HB3 CYS A 126      20.466  21.492  15.373  1.00  0.00           H
ATOM     44  N   ASP A 127      19.775  19.513  18.074  1.00  0.00           N
ATOM     45  CA  ASP A 127      18.967  19.550  19.290  1.00  0.00           C
ATOM     46  C   ASP A 127      18.353  20.933  19.490  1.00  0.00           C
ATOM     47  O   ASP A 127      17.202  21.064  19.901  1.00  0.00           O
ATOM     48  CB  ASP A 127      19.850  19.173  20.486  1.00  0.00           C
ATOM     49  CG  ASP A 127      19.111  18.399  21.559  1.00  0.00           C
ATOM     50  OD1 ASP A 127      18.606  17.297  21.261  1.00  0.00           O
ATOM     51  OD2 ASP A 127      19.080  18.860  22.719  1.00  0.00           O
ATOM     52  H   ASP A 127      20.736  19.368  18.158  1.00  0.00           H
ATOM     53  HA  ASP A 127      18.175  18.824  19.191  1.00  0.00           H
ATOM     54  HB2 ASP A 127      20.671  18.565  20.139  1.00  0.00           H
ATOM     55  HB3 ASP A 127      20.243  20.077  20.928  1.00  0.00           H
ATOM     56  N   ASP A 128      19.133  21.958  19.182  1.00  0.00           N
ATOM     57  CA  ASP A 128      18.664  23.335  19.257  1.00  0.00           C
ATOM     58  C   ASP A 128      18.517  23.910  17.858  1.00  0.00           C
ATOM     59  O   ASP A 128      19.368  23.677  16.997  1.00  0.00           O
ATOM     60  CB  ASP A 128      19.635  24.186  20.078  1.00  0.00           C
ATOM     61  CG  ASP A 128      19.329  25.669  19.989  1.00  0.00           C
ATOM     62  OD1 ASP A 128      18.298  26.106  20.547  1.00  0.00           O
ATOM     63  OD2 ASP A 128      20.117  26.402  19.357  1.00  0.00           O
ATOM     64  H   ASP A 128      20.051  21.785  18.876  1.00  0.00           H
ATOM     65  HA  ASP A 128      17.698  23.334  19.740  1.00  0.00           H
ATOM     66  HB2 ASP A 128      19.579  23.887  21.114  1.00  0.00           H
ATOM     67  HB3 ASP A 128      20.640  24.023  19.714  1.00  0.00           H
ATOM     68  N   TYR A 129      17.439  24.645  17.627  1.00  0.00           N
ATOM     69  CA  TYR A 129      17.157  25.182  16.306  1.00  0.00           C
ATOM     70  C   TYR A 129      16.246  26.404  16.389  1.00  0.00           C
ATOM     71  O   TYR A 129      15.115  26.314  16.867  1.00  0.00           O
ATOM     72  CB  TYR A 129      16.505  24.094  15.441  1.00  0.00           C
ATOM     73  CG  TYR A 129      16.080  24.557  14.060  1.00  0.00           C
ATOM     74  CD1 TYR A 129      16.971  24.552  12.994  1.00  0.00           C
ATOM     75  CD2 TYR A 129      14.781  24.993  13.823  1.00  0.00           C
ATOM     76  CE1 TYR A 129      16.580  24.970  11.733  1.00  0.00           C
ATOM     77  CE2 TYR A 129      14.382  25.410  12.566  1.00  0.00           C
ATOM     78  CZ  TYR A 129      15.286  25.397  11.524  1.00  0.00           C
ATOM     79  OH  TYR A 129      14.890  25.804  10.268  1.00  0.00           O
ATOM     80  H   TYR A 129      16.817  24.831  18.363  1.00  0.00           H
ATOM     81  HA  TYR A 129      18.095  25.473  15.858  1.00  0.00           H
ATOM     82  HB2 TYR A 129      17.206  23.282  15.315  1.00  0.00           H
ATOM     83  HB3 TYR A 129      15.628  23.723  15.950  1.00  0.00           H
ATOM     84  HD1 TYR A 129      17.984  24.215  13.158  1.00  0.00           H
ATOM     85  HD2 TYR A 129      14.074  25.000  14.640  1.00  0.00           H
ATOM     86  HE1 TYR A 129      17.287  24.959  10.919  1.00  0.00           H
ATOM     87  HE2 TYR A 129      13.369  25.745  12.407  1.00  0.00           H
ATOM     88  HH  TYR A 129      14.467  26.666  10.326  1.00  0.00           H
TER      89      TYR A 129
ATOM     90  N   TRP A 136      21.818  27.233  15.390  1.00  0.00           N
ATOM     91  CA  TRP A 136      21.772  26.028  16.195  1.00  0.00           C
ATOM     92  C   TRP A 136      22.961  26.001  17.144  1.00  0.00           C
ATOM     93  O   TRP A 136      24.111  26.024  16.706  1.00  0.00           O
ATOM     94  CB  TRP A 136      21.770  24.787  15.290  1.00  0.00           C
ATOM     95  CG  TRP A 136      22.496  24.986  13.985  1.00  0.00           C
ATOM     96  CD1 TRP A 136      23.847  24.996  13.780  1.00  0.00           C
ATOM     97  CD2 TRP A 136      21.895  25.209  12.703  1.00  0.00           C
ATOM     98  NE1 TRP A 136      24.121  25.216  12.451  1.00  0.00           N
ATOM     99  CE2 TRP A 136      22.940  25.351  11.769  1.00  0.00           C
ATOM    100  CE3 TRP A 136      20.576  25.307  12.256  1.00  0.00           C
ATOM    101  CZ2 TRP A 136      22.703  25.578  10.416  1.00  0.00           C
ATOM    102  CZ3 TRP A 136      20.340  25.533  10.913  1.00  0.00           C
ATOM    103  CH2 TRP A 136      21.399  25.670  10.006  1.00  0.00           C
ATOM    104  H   TRP A 136      22.693  27.563  15.095  1.00  0.00           H
ATOM    105  HA  TRP A 136      20.861  26.047  16.774  1.00  0.00           H
ATOM    106  HB2 TRP A 136      22.243  23.969  15.812  1.00  0.00           H
ATOM    107  HB3 TRP A 136      20.748  24.520  15.065  1.00  0.00           H
ATOM    108  HD1 TRP A 136      24.581  24.854  14.559  1.00  0.00           H
ATOM    109  HE1 TRP A 136      25.021  25.271  12.052  1.00  0.00           H
ATOM    110  HE3 TRP A 136      19.745  25.204  12.939  1.00  0.00           H
ATOM    111  HZ2 TRP A 136      23.509  25.684   9.704  1.00  0.00           H
ATOM    112  HZ3 TRP A 136      19.325  25.612  10.551  1.00  0.00           H
ATOM    113  HH2 TRP A 136      21.169  25.848   8.967  1.00  0.00           H
TER     114      TRP A 136
ATOM    115  N   ARG A 139      23.524  20.150  19.003  1.00  0.00           N
ATOM    116  CA  ARG A 139      23.114  19.085  18.093  1.00  0.00           C
ATOM    117  C   ARG A 139      23.460  17.707  18.650  1.00  0.00           C
ATOM    118  O   ARG A 139      24.625  17.317  18.719  1.00  0.00           O
ATOM    119  CB  ARG A 139      23.725  19.263  16.692  1.00  0.00           C
ATOM    120  CG  ARG A 139      25.233  19.457  16.671  1.00  0.00           C
ATOM    121  CD  ARG A 139      25.792  19.339  15.260  1.00  0.00           C
ATOM    122  NE  ARG A 139      25.055  20.165  14.301  1.00  0.00           N
ATOM    123  CZ  ARG A 139      25.608  21.099  13.533  1.00  0.00           C
ATOM    124  NH1 ARG A 139      26.922  21.301  13.557  1.00  0.00           N
ATOM    125  NH2 ARG A 139      24.847  21.816  12.717  1.00  0.00           N
ATOM    126  H   ARG A 139      24.344  20.035  19.540  1.00  0.00           H
ATOM    127  HA  ARG A 139      22.039  19.147  18.004  1.00  0.00           H
ATOM    128  HB2 ARG A 139      23.494  18.389  16.103  1.00  0.00           H
ATOM    129  HB3 ARG A 139      23.270  20.126  16.225  1.00  0.00           H
ATOM    130  HG2 ARG A 139      25.466  20.437  17.060  1.00  0.00           H
ATOM    131  HG3 ARG A 139      25.691  18.702  17.294  1.00  0.00           H
ATOM    132  HD2 ARG A 139      26.824  19.651  15.269  1.00  0.00           H
ATOM    133  HD3 ARG A 139      25.733  18.306  14.949  1.00  0.00           H
ATOM    134  HE  ARG A 139      24.083  20.014  14.233  1.00  0.00           H
ATOM    135 HH11 ARG A 139      27.506  20.749  14.152  1.00  0.00           H
ATOM    136 HH12 ARG A 139      27.333  22.028  12.987  1.00  0.00           H
ATOM    137 HH21 ARG A 139      23.853  21.653  12.680  1.00  0.00           H
ATOM    138 HH22 ARG A 139      25.253  22.526  12.139  1.00  0.00           H
TER     139      ARG A 139
ENDMDL
CONECT   39   38  140
CONECT  143  141  146  147
CONECT  147  143  148  149
CONECT  150  149  151  169  170
CONECT  151  150  152  153
CONECT  154  153  155  159  162
CONECT  163  156  161  185  186
CONECT  156  155  157  163  174
CONECT  155  154  156  172  173
CONECT  157  156  158  175  176
CONECT  161  160  162  163  182
CONECT  158  157  159  160  177
CONECT  159  154  158  178  179
CONECT  160  158  161  180  181
CONECT  162  154  161  183  184
CONECT  141  140  142  143
CONECT  142  141  144  164
CONECT  144  142  145  165
CONECT  145  144  146  166
CONECT  146  143  145  167
CONECT  170  150
CONECT  169  150
CONECT  168  149
CONECT  171  153
CONECT  164  142
CONECT  165  144
CONECT  166  145
CONECT  167  146
CONECT  186  163
CONECT  185  163
CONECT  176  157
CONECT  175  157
CONECT  180  160
CONECT  181  160
CONECT  174  156
CONECT  182  161
CONECT  177  158
CONECT  173  155
CONECT  172  155
CONECT  178  159
CONECT  179  159
CONECT  184  162
CONECT  183  162
CONECT  149  147  150  168
CONECT  153  151  154  171
CONECT  148  147
CONECT  152  151
CONECT  140   39  141
MODEL       10
ATOM      1  N   ILE A 124      19.728  12.986  12.891  1.00  0.00           N
ATOM      2  CA  ILE A 124      20.183  14.286  13.340  1.00  0.00           C
ATOM      3  C   ILE A 124      19.159  14.898  14.287  1.00  0.00           C
ATOM      4  O   ILE A 124      18.206  15.550  13.856  1.00  0.00           O
ATOM      5  CB  ILE A 124      20.415  15.239  12.147  1.00  0.00           C
ATOM      6  CG1 ILE A 124      21.216  14.529  11.050  1.00  0.00           C
ATOM      7  CG2 ILE A 124      21.143  16.495  12.612  1.00  0.00           C
ATOM      8  CD1 ILE A 124      21.274  15.297   9.746  1.00  0.00           C
ATOM      9  H   ILE A 124      19.244  12.918  12.038  1.00  0.00           H
ATOM     10  HA  ILE A 124      21.120  14.157  13.864  1.00  0.00           H
ATOM     11  HB  ILE A 124      19.454  15.534  11.751  1.00  0.00           H
ATOM     12 HG12 ILE A 124      22.230  14.382  11.391  1.00  0.00           H
ATOM     13 HG13 ILE A 124      20.765  13.567  10.849  1.00  0.00           H
ATOM     14 HG21 ILE A 124      22.112  16.224  13.006  1.00  0.00           H
ATOM     15 HG22 ILE A 124      20.563  16.979  13.384  1.00  0.00           H
ATOM     16 HG23 ILE A 124      21.268  17.169  11.778  1.00  0.00           H
ATOM     17 HD11 ILE A 124      21.774  16.242   9.907  1.00  0.00           H
ATOM     18 HD12 ILE A 124      20.270  15.478   9.390  1.00  0.00           H
ATOM     19 HD13 ILE A 124      21.819  14.722   9.012  1.00  0.00           H
TER      20      ILE A 124
ATOM     21  N   CYS A 126      18.115  17.522  16.081  1.00  0.00           N
ATOM     22  CA  CYS A 126      18.248  18.948  16.306  1.00  0.00           C
ATOM     23  C   CYS A 126      17.323  19.363  17.448  1.00  0.00           C
ATOM     24  O   CYS A 126      16.246  19.918  17.239  1.00  0.00           O
ATOM     25  CB  CYS A 126      17.952  19.727  15.016  1.00  0.00           C
ATOM     26  SG  CYS A 126      19.017  19.237  13.606  1.00  0.00           S
ATOM     27  H   CYS A 126      17.551  17.200  15.343  1.00  0.00           H
ATOM     28  HA  CYS A 126      19.270  19.137  16.603  1.00  0.00           H
ATOM     29  HB2 CYS A 126      16.926  19.559  14.729  1.00  0.00           H
ATOM     30  HB3 CYS A 126      18.106  20.781  15.194  1.00  0.00           H
TER      31      CYS A 126
ATOM     32  N   ASP A 128      18.163  21.319  19.849  1.00  0.00           N
ATOM     33  CA  ASP A 128      18.600  22.624  20.321  1.00  0.00           C
ATOM     34  C   ASP A 128      17.927  23.761  19.559  1.00  0.00           C
ATOM     35  O   ASP A 128      18.446  24.872  19.506  1.00  0.00           O
ATOM     36  CB  ASP A 128      20.117  22.730  20.158  1.00  0.00           C
ATOM     37  CG  ASP A 128      20.549  22.573  18.712  1.00  0.00           C
ATOM     38  OD1 ASP A 128      20.037  21.659  18.034  1.00  0.00           O
ATOM     39  OD2 ASP A 128      21.414  23.344  18.248  1.00  0.00           O
ATOM     40  H   ASP A 128      18.655  20.903  19.104  1.00  0.00           H
ATOM     41  HA  ASP A 128      18.352  22.704  21.368  1.00  0.00           H
ATOM     42  HB2 ASP A 128      20.446  23.695  20.511  1.00  0.00           H
ATOM     43  HB3 ASP A 128      20.589  21.955  20.743  1.00  0.00           H
TER      44      ASP A 128
ATOM     45  N   ARG A 139      23.053  18.578  20.805  1.00  0.00           N
ATOM     46  CA  ARG A 139      22.407  17.646  19.889  1.00  0.00           C
ATOM     47  C   ARG A 139      22.937  16.239  20.100  1.00  0.00           C
ATOM     48  O   ARG A 139      24.085  15.944  19.768  1.00  0.00           O
ATOM     49  CB  ARG A 139      22.643  18.063  18.436  1.00  0.00           C
ATOM     50  CG  ARG A 139      22.222  19.487  18.145  1.00  0.00           C
ATOM     51  CD  ARG A 139      22.573  19.912  16.727  1.00  0.00           C
ATOM     52  NE  ARG A 139      22.206  21.307  16.501  1.00  0.00           N
ATOM     53  CZ  ARG A 139      22.224  21.927  15.331  1.00  0.00           C
ATOM     54  NH1 ARG A 139      22.595  21.284  14.228  1.00  0.00           N
ATOM     55  NH2 ARG A 139      21.847  23.196  15.273  1.00  0.00           N
ATOM     56  H   ARG A 139      23.973  18.869  20.616  1.00  0.00           H
ATOM     57  HA  ARG A 139      21.347  17.656  20.093  1.00  0.00           H
ATOM     58  HB2 ARG A 139      23.695  17.967  18.212  1.00  0.00           H
ATOM     59  HB3 ARG A 139      22.083  17.403  17.789  1.00  0.00           H
ATOM     60  HG2 ARG A 139      21.153  19.568  18.276  1.00  0.00           H
ATOM     61  HG3 ARG A 139      22.721  20.147  18.840  1.00  0.00           H
ATOM     62  HD2 ARG A 139      23.637  19.794  16.576  1.00  0.00           H
ATOM     63  HD3 ARG A 139      22.036  19.288  16.028  1.00  0.00           H
ATOM     64  HE  ARG A 139      21.905  21.821  17.295  1.00  0.00           H
ATOM     65 HH11 ARG A 139      22.867  20.325  14.276  1.00  0.00           H
ATOM     66 HH12 ARG A 139      22.594  21.757  13.345  1.00  0.00           H
ATOM     67 HH21 ARG A 139      21.558  23.670  16.116  1.00  0.00           H
ATOM     68 HH22 ARG A 139      21.842  23.686  14.401  1.00  0.00           H
TER      69      ARG A 139
ENDMDL
CONECT   26   25   70
CONECT   73   71   76   77
CONECT   77   73   78   79
CONECT   80   79   81   99  100
CONECT   81   80   82   83
CONECT   84   83   85   89   92
CONECT   93   86   91  115  116
CONECT   86   85   87   93  104
CONECT   85   84   86  102  103
CONECT   87   86   88  105  106
CONECT   91   90   92   93  112
CONECT   88   87   89   90  107
CONECT   89   84   88  108  109
CONECT   90   88   91  110  111
CONECT   92   84   91  113  114
CONECT   71   70   72   73
CONECT   72   71   74   94
CONECT   74   72   75   95
CONECT   75   74   76   96
CONECT   76   73   75   97
CONECT  100   80
CONECT   99   80
CONECT   98   79
CONECT  101   83
CONECT   94   72
CONECT   95   74
CONECT   96   75
CONECT   97   76
CONECT  116   93
CONECT  115   93
CONECT  106   87
CONECT  105   87
CONECT  110   90
CONECT  111   90
CONECT  104   86
CONECT  112   91
CONECT  107   88
CONECT  103   85
CONECT  102   85
CONECT  108   89
CONECT  109   89
CONECT  114   92
CONECT  113   92
CONECT   79   77   80   98
CONECT   83   81   84  101
CONECT   78   77
CONECT   82   81
CONECT   70   26   71
MODEL       11
ATOM      1  N   ILE A 124      20.206  13.054  12.504  1.00  0.00           N
ATOM      2  CA  ILE A 124      20.631  14.403  12.814  1.00  0.00           C
ATOM      3  C   ILE A 124      19.444  15.175  13.364  1.00  0.00           C
ATOM      4  O   ILE A 124      18.570  15.616  12.617  1.00  0.00           O
ATOM      5  CB  ILE A 124      21.181  15.128  11.568  1.00  0.00           C
ATOM      6  CG1 ILE A 124      22.255  14.271  10.890  1.00  0.00           C
ATOM      7  CG2 ILE A 124      21.746  16.487  11.959  1.00  0.00           C
ATOM      8  CD1 ILE A 124      22.705  14.806   9.548  1.00  0.00           C
ATOM      9  H   ILE A 124      19.868  12.857  11.600  1.00  0.00           H
ATOM     10  HA  ILE A 124      21.407  14.354  13.565  1.00  0.00           H
ATOM     11  HB  ILE A 124      20.364  15.288  10.879  1.00  0.00           H
ATOM     12 HG12 ILE A 124      23.122  14.218  11.532  1.00  0.00           H
ATOM     13 HG13 ILE A 124      21.868  13.276  10.736  1.00  0.00           H
ATOM     14 HG21 ILE A 124      22.060  17.017  11.070  1.00  0.00           H
ATOM     15 HG22 ILE A 124      22.594  16.350  12.614  1.00  0.00           H
ATOM     16 HG23 ILE A 124      20.987  17.062  12.471  1.00  0.00           H
ATOM     17 HD11 ILE A 124      23.097  15.804   9.672  1.00  0.00           H
ATOM     18 HD12 ILE A 124      21.866  14.831   8.869  1.00  0.00           H
ATOM     19 HD13 ILE A 124      23.476  14.165   9.144  1.00  0.00           H
ATOM     20  N   THR A 125      19.387  15.292  14.674  1.00  0.00           N
ATOM     21  CA  THR A 125      18.257  15.921  15.318  1.00  0.00           C
ATOM     22  C   THR A 125      18.653  17.216  16.013  1.00  0.00           C
ATOM     23  O   THR A 125      19.295  17.200  17.059  1.00  0.00           O
ATOM     24  CB  THR A 125      17.594  14.962  16.330  1.00  0.00           C
ATOM     25  OG1 THR A 125      18.591  14.328  17.139  1.00  0.00           O
ATOM     26  CG2 THR A 125      16.768  13.900  15.617  1.00  0.00           C
ATOM     27  H   THR A 125      20.127  14.949  15.224  1.00  0.00           H
ATOM     28  HA  THR A 125      17.533  16.149  14.551  1.00  0.00           H
ATOM     29  HB  THR A 125      16.938  15.536  16.967  1.00  0.00           H
ATOM     30  HG1 THR A 125      19.419  14.822  17.078  1.00  0.00           H
ATOM     31 HG21 THR A 125      16.324  13.239  16.347  1.00  0.00           H
ATOM     32 HG22 THR A 125      17.407  13.332  14.957  1.00  0.00           H
ATOM     33 HG23 THR A 125      15.987  14.376  15.042  1.00  0.00           H
ATOM     34  N   CYS A 126      18.305  18.339  15.410  1.00  0.00           N
ATOM     35  CA  CYS A 126      18.477  19.626  16.063  1.00  0.00           C
ATOM     36  C   CYS A 126      17.469  19.755  17.202  1.00  0.00           C
ATOM     37  O   CYS A 126      16.265  19.607  16.983  1.00  0.00           O
ATOM     38  CB  CYS A 126      18.301  20.774  15.060  1.00  0.00           C
ATOM     39  SG  CYS A 126      19.757  21.096  14.002  1.00  0.00           S
ATOM     40  H   CYS A 126      17.932  18.304  14.505  1.00  0.00           H
ATOM     41  HA  CYS A 126      19.478  19.658  16.469  1.00  0.00           H
ATOM     42  HB2 CYS A 126      17.472  20.546  14.410  1.00  0.00           H
ATOM     43  HB3 CYS A 126      18.084  21.682  15.603  1.00  0.00           H
TER      44      CYS A 126
ATOM     45  N   VAL A 135      19.691  27.236  14.647  1.00  0.00           N
ATOM     46  CA  VAL A 135      19.341  26.483  15.830  1.00  0.00           C
ATOM     47  C   VAL A 135      19.371  27.434  17.009  1.00  0.00           C
ATOM     48  O   VAL A 135      20.001  28.490  16.930  1.00  0.00           O
ATOM     49  CB  VAL A 135      20.322  25.316  16.069  1.00  0.00           C
ATOM     50  CG1 VAL A 135      21.673  25.840  16.514  1.00  0.00           C
ATOM     51  CG2 VAL A 135      19.767  24.328  17.081  1.00  0.00           C
ATOM     52  H   VAL A 135      20.484  27.808  14.675  1.00  0.00           H
ATOM     53  HA  VAL A 135      18.344  26.089  15.709  1.00  0.00           H
ATOM     54  HB  VAL A 135      20.456  24.797  15.135  1.00  0.00           H
ATOM     55 HG11 VAL A 135      22.006  26.601  15.822  1.00  0.00           H
ATOM     56 HG12 VAL A 135      22.385  25.029  16.537  1.00  0.00           H
ATOM     57 HG13 VAL A 135      21.578  26.267  17.504  1.00  0.00           H
ATOM     58 HG21 VAL A 135      20.460  23.510  17.201  1.00  0.00           H
ATOM     59 HG22 VAL A 135      18.818  23.950  16.732  1.00  0.00           H
ATOM     60 HG23 VAL A 135      19.631  24.826  18.030  1.00  0.00           H
TER      61      VAL A 135
ATOM     62  N   ARG A 139      22.875  20.684  18.986  1.00  0.00           N
ATOM     63  CA  ARG A 139      22.518  19.621  18.062  1.00  0.00           C
ATOM     64  C   ARG A 139      22.533  18.290  18.797  1.00  0.00           C
ATOM     65  O   ARG A 139      23.208  18.146  19.823  1.00  0.00           O
ATOM     66  CB  ARG A 139      23.511  19.546  16.900  1.00  0.00           C
ATOM     67  CG  ARG A 139      22.998  20.107  15.586  1.00  0.00           C
ATOM     68  CD  ARG A 139      22.958  21.625  15.583  1.00  0.00           C
ATOM     69  NE  ARG A 139      22.696  22.143  14.245  1.00  0.00           N
ATOM     70  CZ  ARG A 139      23.323  23.179  13.702  1.00  0.00           C
ATOM     71  NH1 ARG A 139      24.218  23.869  14.402  1.00  0.00           N
ATOM     72  NH2 ARG A 139      23.046  23.516  12.456  1.00  0.00           N
ATOM     73  H   ARG A 139      23.810  20.742  19.290  1.00  0.00           H
ATOM     74  HA  ARG A 139      21.525  19.813  17.682  1.00  0.00           H
ATOM     75  HB2 ARG A 139      24.399  20.092  17.171  1.00  0.00           H
ATOM     76  HB3 ARG A 139      23.775  18.509  16.741  1.00  0.00           H
ATOM     77  HG2 ARG A 139      23.649  19.779  14.790  1.00  0.00           H
ATOM     78  HG3 ARG A 139      22.001  19.730  15.413  1.00  0.00           H
ATOM     79  HD2 ARG A 139      22.175  21.955  16.251  1.00  0.00           H
ATOM     80  HD3 ARG A 139      23.909  22.003  15.927  1.00  0.00           H
ATOM     81  HE  ARG A 139      22.017  21.663  13.698  1.00  0.00           H
ATOM     82 HH11 ARG A 139      24.423  23.611  15.346  1.00  0.00           H
ATOM     83 HH12 ARG A 139      24.702  24.643  13.979  1.00  0.00           H
ATOM     84 HH21 ARG A 139      22.361  22.972  11.935  1.00  0.00           H
ATOM     85 HH22 ARG A 139      23.504  24.290  12.024  1.00  0.00           H
ATOM     86  N   LYS A 140      21.804  17.324  18.272  1.00  0.00           N
ATOM     87  CA  LYS A 140      21.772  15.990  18.844  1.00  0.00           C
ATOM     88  C   LYS A 140      21.922  14.949  17.745  1.00  0.00           C
ATOM     89  O   LYS A 140      21.206  14.984  16.747  1.00  0.00           O
ATOM     90  CB  LYS A 140      20.460  15.778  19.597  1.00  0.00           C
ATOM     91  CG  LYS A 140      20.647  15.395  21.050  1.00  0.00           C
ATOM     92  CD  LYS A 140      21.223  14.001  21.194  1.00  0.00           C
ATOM     93  CE  LYS A 140      21.363  13.614  22.653  1.00  0.00           C
ATOM     94  NZ  LYS A 140      20.103  13.844  23.413  1.00  0.00           N
ATOM     95  H   LYS A 140      21.253  17.513  17.482  1.00  0.00           H
ATOM     96  HA  LYS A 140      22.599  15.899  19.532  1.00  0.00           H
ATOM     97  HB2 LYS A 140      19.886  16.693  19.562  1.00  0.00           H
ATOM     98  HB3 LYS A 140      19.901  14.993  19.108  1.00  0.00           H
ATOM     99  HG2 LYS A 140      21.322  16.101  21.513  1.00  0.00           H
ATOM    100  HG3 LYS A 140      19.689  15.432  21.546  1.00  0.00           H
ATOM    101  HD2 LYS A 140      20.567  13.296  20.704  1.00  0.00           H
ATOM    102  HD3 LYS A 140      22.198  13.976  20.726  1.00  0.00           H
ATOM    103  HE2 LYS A 140      21.622  12.567  22.713  1.00  0.00           H
ATOM    104  HE3 LYS A 140      22.154  14.204  23.093  1.00  0.00           H
ATOM    105  HZ1 LYS A 140      19.286  13.500  22.871  1.00  0.00           H
ATOM    106  HZ2 LYS A 140      19.975  14.863  23.602  1.00  0.00           H
ATOM    107  HZ3 LYS A 140      20.141  13.334  24.324  1.00  0.00           H
TER     108      LYS A 140
ENDMDL
CONECT   39   38  109
CONECT  112  110  115  116
CONECT  116  112  117  118
CONECT  119  118  120  138  139
CONECT  120  119  121  122
CONECT  123  122  124  128  131
CONECT  132  125  130  154  155
CONECT  125  124  126  132  143
CONECT  124  123  125  141  142
CONECT  126  125  127  144  145
CONECT  130  129  131  132  151
CONECT  127  126  128  129  146
CONECT  128  123  127  147  148
CONECT  129  127  130  149  150
CONECT  131  123  130  152  153
CONECT  110  109  111  112
CONECT  111  110  113  133
CONECT  113  111  114  134
CONECT  114  113  115  135
CONECT  115  112  114  136
CONECT  139  119
CONECT  138  119
CONECT  137  118
CONECT  140  122
CONECT  133  111
CONECT  134  113
CONECT  135  114
CONECT  136  115
CONECT  155  132
CONECT  154  132
CONECT  145  126
CONECT  144  126
CONECT  149  129
CONECT  150  129
CONECT  143  125
CONECT  151  130
CONECT  146  127
CONECT  142  124
CONECT  141  124
CONECT  147  128
CONECT  148  128
CONECT  153  131
CONECT  152  131
CONECT  118  116  119  137
CONECT  122  120  123  140
CONECT  117  116
CONECT  121  120
CONECT  109   39  110
MODEL       12
ATOM      1  N   ILE A 124      20.418  12.766  12.899  1.00  0.00           N
ATOM      2  CA  ILE A 124      20.986  14.020  13.339  1.00  0.00           C
ATOM      3  C   ILE A 124      19.875  14.924  13.841  1.00  0.00           C
ATOM      4  O   ILE A 124      19.192  15.588  13.061  1.00  0.00           O
ATOM      5  CB  ILE A 124      21.772  14.702  12.204  1.00  0.00           C
ATOM      6  CG1 ILE A 124      22.798  13.716  11.635  1.00  0.00           C
ATOM      7  CG2 ILE A 124      22.458  15.964  12.712  1.00  0.00           C
ATOM      8  CD1 ILE A 124      23.513  14.210  10.401  1.00  0.00           C
ATOM      9  H   ILE A 124      20.144  12.665  11.961  1.00  0.00           H
ATOM     10  HA  ILE A 124      21.667  13.812  14.151  1.00  0.00           H
ATOM     11  HB  ILE A 124      21.078  14.982  11.426  1.00  0.00           H
ATOM     12 HG12 ILE A 124      23.545  13.515  12.387  1.00  0.00           H
ATOM     13 HG13 ILE A 124      22.296  12.793  11.381  1.00  0.00           H
ATOM     14 HG21 ILE A 124      22.998  16.432  11.904  1.00  0.00           H
ATOM     15 HG22 ILE A 124      23.146  15.705  13.504  1.00  0.00           H
ATOM     16 HG23 ILE A 124      21.713  16.648  13.093  1.00  0.00           H
ATOM     17 HD11 ILE A 124      24.228  13.465  10.077  1.00  0.00           H
ATOM     18 HD12 ILE A 124      24.031  15.130  10.628  1.00  0.00           H
ATOM     19 HD13 ILE A 124      22.796  14.385   9.614  1.00  0.00           H
ATOM     20  N   THR A 125      19.668  14.901  15.144  1.00  0.00           N
ATOM     21  CA  THR A 125      18.584  15.638  15.753  1.00  0.00           C
ATOM     22  C   THR A 125      19.114  16.824  16.550  1.00  0.00           C
ATOM     23  O   THR A 125      19.599  16.669  17.673  1.00  0.00           O
ATOM     24  CB  THR A 125      17.740  14.720  16.662  1.00  0.00           C
ATOM     25  OG1 THR A 125      18.571  14.089  17.648  1.00  0.00           O
ATOM     26  CG2 THR A 125      17.035  13.646  15.843  1.00  0.00           C
ATOM     27  H   THR A 125      20.264  14.368  15.716  1.00  0.00           H
ATOM     28  HA  THR A 125      17.948  16.006  14.961  1.00  0.00           H
ATOM     29  HB  THR A 125      16.992  15.319  17.162  1.00  0.00           H
ATOM     30  HG1 THR A 125      19.448  14.497  17.640  1.00  0.00           H
ATOM     31 HG21 THR A 125      17.771  13.038  15.338  1.00  0.00           H
ATOM     32 HG22 THR A 125      16.393  14.115  15.112  1.00  0.00           H
ATOM     33 HG23 THR A 125      16.441  13.023  16.498  1.00  0.00           H
ATOM     34  N   CYS A 126      19.061  18.004  15.951  1.00  0.00           N
ATOM     35  CA  CYS A 126      19.493  19.215  16.628  1.00  0.00           C
ATOM     36  C   CYS A 126      18.640  19.479  17.864  1.00  0.00           C
ATOM     37  O   CYS A 126      17.428  19.691  17.779  1.00  0.00           O
ATOM     38  CB  CYS A 126      19.463  20.408  15.672  1.00  0.00           C
ATOM     39  SG  CYS A 126      20.882  20.463  14.525  1.00  0.00           S
ATOM     40  H   CYS A 126      18.729  18.060  15.029  1.00  0.00           H
ATOM     41  HA  CYS A 126      20.513  19.057  16.949  1.00  0.00           H
ATOM     42  HB2 CYS A 126      18.562  20.364  15.080  1.00  0.00           H
ATOM     43  HB3 CYS A 126      19.467  21.322  16.247  1.00  0.00           H
TER      44      CYS A 126
ATOM     45  N   TRP A 136      18.824  26.315  16.498  1.00  0.00           N
ATOM     46  CA  TRP A 136      19.350  25.091  17.081  1.00  0.00           C
ATOM     47  C   TRP A 136      20.576  25.401  17.928  1.00  0.00           C
ATOM     48  O   TRP A 136      21.609  25.829  17.408  1.00  0.00           O
ATOM     49  CB  TRP A 136      19.714  24.102  15.969  1.00  0.00           C
ATOM     50  CG  TRP A 136      18.668  24.014  14.899  1.00  0.00           C
ATOM     51  CD1 TRP A 136      17.533  23.256  14.918  1.00  0.00           C
ATOM     52  CD2 TRP A 136      18.659  24.720  13.654  1.00  0.00           C
ATOM     53  NE1 TRP A 136      16.821  23.448  13.758  1.00  0.00           N
ATOM     54  CE2 TRP A 136      17.491  24.342  12.968  1.00  0.00           C
ATOM     55  CE3 TRP A 136      19.526  25.638  13.053  1.00  0.00           C
ATOM     56  CZ2 TRP A 136      17.169  24.850  11.712  1.00  0.00           C
ATOM     57  CZ3 TRP A 136      19.205  26.141  11.806  1.00  0.00           C
ATOM     58  CH2 TRP A 136      18.034  25.746  11.149  1.00  0.00           C
ATOM     59  H   TRP A 136      19.314  26.741  15.765  1.00  0.00           H
ATOM     60  HA  TRP A 136      18.585  24.659  17.707  1.00  0.00           H
ATOM     61  HB2 TRP A 136      20.640  24.413  15.505  1.00  0.00           H
ATOM     62  HB3 TRP A 136      19.843  23.119  16.396  1.00  0.00           H
ATOM     63  HD1 TRP A 136      17.249  22.605  15.731  1.00  0.00           H
ATOM     64  HE1 TRP A 136      15.973  23.017  13.533  1.00  0.00           H
ATOM     65  HE3 TRP A 136      20.434  25.953  13.547  1.00  0.00           H
ATOM     66  HZ2 TRP A 136      16.270  24.557  11.191  1.00  0.00           H
ATOM     67  HZ3 TRP A 136      19.862  26.850  11.327  1.00  0.00           H
ATOM     68  HH2 TRP A 136      17.822  26.164  10.175  1.00  0.00           H
TER      69      TRP A 136
ATOM     70  N   LYS A 138      21.893  23.103  20.180  1.00  0.00           N
ATOM     71  CA  LYS A 138      22.682  21.880  20.242  1.00  0.00           C
ATOM     72  C   LYS A 138      22.441  21.041  18.994  1.00  0.00           C
ATOM     73  O   LYS A 138      21.691  21.431  18.099  1.00  0.00           O
ATOM     74  CB  LYS A 138      22.327  21.021  21.466  1.00  0.00           C
ATOM     75  CG  LYS A 138      22.393  21.727  22.809  1.00  0.00           C
ATOM     76  CD  LYS A 138      22.471  20.709  23.940  1.00  0.00           C
ATOM     77  CE  LYS A 138      21.893  21.240  25.241  1.00  0.00           C
ATOM     78  NZ  LYS A 138      20.413  21.363  25.178  1.00  0.00           N
ATOM     79  H   LYS A 138      20.928  23.039  19.992  1.00  0.00           H
ATOM     80  HA  LYS A 138      23.725  22.155  20.288  1.00  0.00           H
ATOM     81  HB2 LYS A 138      21.321  20.651  21.340  1.00  0.00           H
ATOM     82  HB3 LYS A 138      23.002  20.177  21.497  1.00  0.00           H
ATOM     83  HG2 LYS A 138      23.270  22.357  22.837  1.00  0.00           H
ATOM     84  HG3 LYS A 138      21.505  22.330  22.938  1.00  0.00           H
ATOM     85  HD2 LYS A 138      21.920  19.827  23.652  1.00  0.00           H
ATOM     86  HD3 LYS A 138      23.509  20.448  24.098  1.00  0.00           H
ATOM     87  HE2 LYS A 138      22.156  20.563  26.041  1.00  0.00           H
ATOM     88  HE3 LYS A 138      22.319  22.211  25.438  1.00  0.00           H
ATOM     89  HZ1 LYS A 138      20.145  22.262  24.726  1.00  0.00           H
ATOM     90  HZ2 LYS A 138      20.007  21.336  26.138  1.00  0.00           H
ATOM     91  HZ3 LYS A 138      20.009  20.574  24.621  1.00  0.00           H
ATOM     92  N   ARG A 139      23.086  19.891  18.945  1.00  0.00           N
ATOM     93  CA  ARG A 139      22.828  18.900  17.918  1.00  0.00           C
ATOM     94  C   ARG A 139      23.207  17.515  18.430  1.00  0.00           C
ATOM     95  O   ARG A 139      24.385  17.152  18.490  1.00  0.00           O
ATOM     96  CB  ARG A 139      23.570  19.224  16.608  1.00  0.00           C
ATOM     97  CG  ARG A 139      25.076  19.385  16.748  1.00  0.00           C
ATOM     98  CD  ARG A 139      25.742  19.528  15.389  1.00  0.00           C
ATOM     99  NE  ARG A 139      27.187  19.727  15.497  1.00  0.00           N
ATOM    100  CZ  ARG A 139      28.008  19.809  14.447  1.00  0.00           C
ATOM    101  NH1 ARG A 139      27.534  19.705  13.211  1.00  0.00           N
ATOM    102  NH2 ARG A 139      29.307  19.998  14.632  1.00  0.00           N
ATOM    103  H   ARG A 139      23.767  19.696  19.632  1.00  0.00           H
ATOM    104  HA  ARG A 139      21.765  18.909  17.724  1.00  0.00           H
ATOM    105  HB2 ARG A 139      23.385  18.427  15.902  1.00  0.00           H
ATOM    106  HB3 ARG A 139      23.171  20.143  16.205  1.00  0.00           H
ATOM    107  HG2 ARG A 139      25.281  20.268  17.334  1.00  0.00           H
ATOM    108  HG3 ARG A 139      25.477  18.515  17.247  1.00  0.00           H
ATOM    109  HD2 ARG A 139      25.554  18.634  14.814  1.00  0.00           H
ATOM    110  HD3 ARG A 139      25.308  20.378  14.880  1.00  0.00           H
ATOM    111  HE  ARG A 139      27.564  19.810  16.402  1.00  0.00           H
ATOM    112 HH11 ARG A 139      26.536  19.560  13.046  1.00  0.00           H
ATOM    113 HH12 ARG A 139      28.157  19.768  12.431  1.00  0.00           H
ATOM    114 HH21 ARG A 139      29.684  20.082  15.558  1.00  0.00           H
ATOM    115 HH22 ARG A 139      29.926  20.065  13.838  1.00  0.00           H
TER     116      ARG A 139
ENDMDL
CONECT   39   38  117
CONECT  120  118  123  124
CONECT  124  120  125  126
CONECT  127  126  128  146  147
CONECT  128  127  129  130
CONECT  131  130  132  136  139
CONECT  140  133  138  162  163
CONECT  133  132  134  140  151
CONECT  132  131  133  149  150
CONECT  134  133  135  152  153
CONECT  138  137  139  140  159
CONECT  135  134  136  137  154
CONECT  136  131  135  155  156
CONECT  137  135  138  157  158
CONECT  139  131  138  160  161
CONECT  118  117  119  120
CONECT  119  118  121  141
CONECT  121  119  122  142
CONECT  122  121  123  143
CONECT  123  120  122  144
CONECT  147  127
CONECT  146  127
CONECT  145  126
CONECT  148  130
CONECT  141  119
CONECT  142  121
CONECT  143  122
CONECT  144  123
CONECT  163  140
CONECT  162  140
CONECT  153  134
CONECT  152  134
CONECT  157  137
CONECT  158  137
CONECT  151  133
CONECT  159  138
CONECT  154  135
CONECT  150  132
CONECT  149  132
CONECT  155  136
CONECT  156  136
CONECT  161  139
CONECT  160  139
CONECT  126  124  127  145
CONECT  130  128  131  148
CONECT  125  124
CONECT  129  128
CONECT  117   39  118
MODEL       13
ATOM      1  N   HIS A  62      14.424  17.777  13.088  1.00  0.00           N
ATOM      2  CA  HIS A  62      14.369  19.130  13.610  1.00  0.00           C
ATOM      3  C   HIS A  62      13.087  19.333  14.405  1.00  0.00           C
ATOM      4  O   HIS A  62      11.995  19.027  13.935  1.00  0.00           O
ATOM      5  CB  HIS A  62      14.469  20.154  12.473  1.00  0.00           C
ATOM      6  CG  HIS A  62      14.454  21.578  12.939  1.00  0.00           C
ATOM      7  ND1 HIS A  62      15.462  22.132  13.699  1.00  0.00           N
ATOM      8  CD2 HIS A  62      13.539  22.559  12.761  1.00  0.00           C
ATOM      9  CE1 HIS A  62      15.169  23.389  13.970  1.00  0.00           C
ATOM     10  NE2 HIS A  62      14.007  23.675  13.414  1.00  0.00           N
ATOM     11  H   HIS A  62      14.061  17.589  12.197  1.00  0.00           H
ATOM     12  HA  HIS A  62      15.211  19.260  14.272  1.00  0.00           H
ATOM     13  HB2 HIS A  62      15.390  19.994  11.935  1.00  0.00           H
ATOM     14  HB3 HIS A  62      13.635  20.015  11.799  1.00  0.00           H
ATOM     15  HD1 HIS A  62      16.280  21.666  13.998  1.00  0.00           H
ATOM     16  HD2 HIS A  62      12.613  22.479  12.209  1.00  0.00           H
ATOM     17  HE1 HIS A  62      15.777  24.068  14.548  1.00  0.00           H
TER      18      HIS A  62
ATOM     19  N   ILE A 124      20.138  13.006  13.234  1.00  0.00           N
ATOM     20  CA  ILE A 124      20.559  14.321  13.664  1.00  0.00           C
ATOM     21  C   ILE A 124      19.356  15.114  14.146  1.00  0.00           C
ATOM     22  O   ILE A 124      18.573  15.623  13.347  1.00  0.00           O
ATOM     23  CB  ILE A 124      21.261  15.099  12.531  1.00  0.00           C
ATOM     24  CG1 ILE A 124      22.453  14.298  11.996  1.00  0.00           C
ATOM     25  CG2 ILE A 124      21.712  16.468  13.030  1.00  0.00           C
ATOM     26  CD1 ILE A 124      23.141  14.948  10.813  1.00  0.00           C
ATOM     27  H   ILE A 124      19.857  12.875  12.301  1.00  0.00           H
ATOM     28  HA  ILE A 124      21.255  14.203  14.481  1.00  0.00           H
ATOM     29  HB  ILE A 124      20.550  15.248  11.734  1.00  0.00           H
ATOM     30 HG12 ILE A 124      23.186  14.186  12.781  1.00  0.00           H
ATOM     31 HG13 ILE A 124      22.112  13.321  11.686  1.00  0.00           H
ATOM     32 HG21 ILE A 124      22.414  16.341  13.840  1.00  0.00           H
ATOM     33 HG22 ILE A 124      20.855  17.025  13.381  1.00  0.00           H
ATOM     34 HG23 ILE A 124      22.186  17.006  12.224  1.00  0.00           H
ATOM     35 HD11 ILE A 124      22.437  15.046  10.000  1.00  0.00           H
ATOM     36 HD12 ILE A 124      23.972  14.336  10.498  1.00  0.00           H
ATOM     37 HD13 ILE A 124      23.500  15.926  11.098  1.00  0.00           H
ATOM     38  N   THR A 125      19.184  15.169  15.450  1.00  0.00           N
ATOM     39  CA  THR A 125      18.136  15.975  16.037  1.00  0.00           C
ATOM     40  C   THR A 125      18.687  17.354  16.347  1.00  0.00           C
ATOM     41  O   THR A 125      19.838  17.475  16.751  1.00  0.00           O
ATOM     42  CB  THR A 125      17.573  15.325  17.319  1.00  0.00           C
ATOM     43  OG1 THR A 125      18.644  14.931  18.192  1.00  0.00           O
ATOM     44  CG2 THR A 125      16.719  14.112  16.979  1.00  0.00           C
ATOM     45  H   THR A 125      19.791  14.672  16.033  1.00  0.00           H
ATOM     46  HA  THR A 125      17.336  16.066  15.314  1.00  0.00           H
ATOM     47  HB  THR A 125      16.953  16.049  17.827  1.00  0.00           H
ATOM     48  HG1 THR A 125      19.037  14.114  17.872  1.00  0.00           H
ATOM     49 HG21 THR A 125      17.328  13.373  16.478  1.00  0.00           H
ATOM     50 HG22 THR A 125      15.910  14.412  16.330  1.00  0.00           H
ATOM     51 HG23 THR A 125      16.315  13.690  17.887  1.00  0.00           H
ATOM     52  N   CYS A 126      17.892  18.390  16.129  1.00  0.00           N
ATOM     53  CA  CYS A 126      18.350  19.747  16.389  1.00  0.00           C
ATOM     54  C   CYS A 126      17.184  20.658  16.763  1.00  0.00           C
ATOM     55  O   CYS A 126      16.150  20.675  16.086  1.00  0.00           O
ATOM     56  CB  CYS A 126      19.091  20.305  15.166  1.00  0.00           C
ATOM     57  SG  CYS A 126      18.047  20.483  13.678  1.00  0.00           S
ATOM     58  H   CYS A 126      16.987  18.243  15.779  1.00  0.00           H
ATOM     59  HA  CYS A 126      19.036  19.706  17.221  1.00  0.00           H
ATOM     60  HB2 CYS A 126      19.486  21.281  15.406  1.00  0.00           H
ATOM     61  HB3 CYS A 126      19.908  19.645  14.917  1.00  0.00           H
TER      62      CYS A 126
ATOM     63  N   TYR A 129      17.945  25.986  15.544  1.00  0.00           N
ATOM     64  CA  TYR A 129      18.136  26.292  14.135  1.00  0.00           C
ATOM     65  C   TYR A 129      17.062  27.250  13.658  1.00  0.00           C
ATOM     66  O   TYR A 129      15.873  26.923  13.664  1.00  0.00           O
ATOM     67  CB  TYR A 129      18.117  25.029  13.264  1.00  0.00           C
ATOM     68  CG  TYR A 129      18.058  25.330  11.775  1.00  0.00           C
ATOM     69  CD1 TYR A 129      19.170  25.813  11.099  1.00  0.00           C
ATOM     70  CD2 TYR A 129      16.882  25.147  11.054  1.00  0.00           C
ATOM     71  CE1 TYR A 129      19.115  26.100   9.746  1.00  0.00           C
ATOM     72  CE2 TYR A 129      16.819  25.433   9.703  1.00  0.00           C
ATOM     73  CZ  TYR A 129      17.937  25.907   9.053  1.00  0.00           C
ATOM     74  OH  TYR A 129      17.876  26.190   7.705  1.00  0.00           O
ATOM     75  H   TYR A 129      17.063  26.136  15.946  1.00  0.00           H
ATOM     76  HA  TYR A 129      19.097  26.774  14.031  1.00  0.00           H
ATOM     77  HB2 TYR A 129      19.011  24.454  13.453  1.00  0.00           H
ATOM     78  HB3 TYR A 129      17.251  24.437  13.519  1.00  0.00           H
ATOM     79  HD1 TYR A 129      20.089  25.966  11.644  1.00  0.00           H
ATOM     80  HD2 TYR A 129      16.007  24.773  11.563  1.00  0.00           H
ATOM     81  HE1 TYR A 129      19.991  26.473   9.239  1.00  0.00           H
ATOM     82  HE2 TYR A 129      15.894  25.287   9.163  1.00  0.00           H
ATOM     83  HH  TYR A 129      18.654  25.831   7.267  1.00  0.00           H
TER      84      TYR A 129
ATOM     85  N   ARG A 139      23.618  19.878  19.845  1.00  0.00           N
ATOM     86  CA  ARG A 139      22.640  18.805  19.987  1.00  0.00           C
ATOM     87  C   ARG A 139      23.334  17.448  20.050  1.00  0.00           C
ATOM     88  O   ARG A 139      24.309  17.204  19.342  1.00  0.00           O
ATOM     89  CB  ARG A 139      21.640  18.829  18.828  1.00  0.00           C
ATOM     90  CG  ARG A 139      20.206  19.102  19.263  1.00  0.00           C
ATOM     91  CD  ARG A 139      19.625  17.933  20.039  1.00  0.00           C
ATOM     92  NE  ARG A 139      18.247  18.188  20.461  1.00  0.00           N
ATOM     93  CZ  ARG A 139      17.414  17.253  20.904  1.00  0.00           C
ATOM     94  NH1 ARG A 139      17.780  15.976  20.922  1.00  0.00           N
ATOM     95  NH2 ARG A 139      16.199  17.601  21.299  1.00  0.00           N
ATOM     96  H   ARG A 139      24.556  19.642  19.681  1.00  0.00           H
ATOM     97  HA  ARG A 139      22.107  18.965  20.912  1.00  0.00           H
ATOM     98  HB2 ARG A 139      21.934  19.599  18.130  1.00  0.00           H
ATOM     99  HB3 ARG A 139      21.665  17.873  18.327  1.00  0.00           H
ATOM    100  HG2 ARG A 139      20.191  19.981  19.891  1.00  0.00           H
ATOM    101  HG3 ARG A 139      19.602  19.276  18.384  1.00  0.00           H
ATOM    102  HD2 ARG A 139      19.641  17.056  19.410  1.00  0.00           H
ATOM    103  HD3 ARG A 139      20.233  17.761  20.913  1.00  0.00           H
ATOM    104  HE  ARG A 139      17.922  19.126  20.422  1.00  0.00           H
ATOM    105 HH11 ARG A 139      18.689  15.709  20.597  1.00  0.00           H
ATOM    106 HH12 ARG A 139      17.147  15.277  21.256  1.00  0.00           H
ATOM    107 HH21 ARG A 139      15.919  18.575  21.254  1.00  0.00           H
ATOM    108 HH22 ARG A 139      15.558  16.912  21.653  1.00  0.00           H
TER     109      ARG A 139
ENDMDL
CONECT   57   56  110
CONECT  113  111  116  117
CONECT  117  113  118  119
CONECT  120  119  121  139  140
CONECT  121  120  122  123
CONECT  124  123  125  129  132
CONECT  133  126  131  155  156
CONECT  126  125  127  133  144
CONECT  125  124  126  142  143
CONECT  127  126  128  145  146
CONECT  131  130  132  133  152
CONECT  128  127  129  130  147
CONECT  129  124  128  148  149
CONECT  130  128  131  150  151
CONECT  132  124  131  153  154
CONECT  111  110  112  113
CONECT  112  111  114  134
CONECT  114  112  115  135
CONECT  115  114  116  136
CONECT  116  113  115  137
CONECT  140  120
CONECT  139  120
CONECT  138  119
CONECT  141  123
CONECT  134  112
CONECT  135  114
CONECT  136  115
CONECT  137  116
CONECT  156  133
CONECT  155  133
CONECT  146  127
CONECT  145  127
CONECT  150  130
CONECT  151  130
CONECT  144  126
CONECT  152  131
CONECT  147  128
CONECT  143  125
CONECT  142  125
CONECT  148  129
CONECT  149  129
CONECT  154  132
CONECT  153  132
CONECT  119  117  120  138
CONECT  123  121  124  141
CONECT  118  117
CONECT  122  121
CONECT  110   57  111
MODEL       14
ATOM      1  N   HIS A  62      14.182  18.394  13.216  1.00  0.00           N
ATOM      2  CA  HIS A  62      14.462  19.475  14.153  1.00  0.00           C
ATOM      3  C   HIS A  62      13.207  20.246  14.538  1.00  0.00           C
ATOM      4  O   HIS A  62      12.202  20.210  13.834  1.00  0.00           O
ATOM      5  CB  HIS A  62      15.533  20.431  13.594  1.00  0.00           C
ATOM      6  CG  HIS A  62      15.127  21.269  12.409  1.00  0.00           C
ATOM      7  ND1 HIS A  62      15.780  21.215  11.196  1.00  0.00           N
ATOM      8  CD2 HIS A  62      14.182  22.234  12.277  1.00  0.00           C
ATOM      9  CE1 HIS A  62      15.254  22.107  10.375  1.00  0.00           C
ATOM     10  NE2 HIS A  62      14.285  22.740  11.005  1.00  0.00           N
ATOM     11  H   HIS A  62      13.800  18.602  12.331  1.00  0.00           H
ATOM     12  HA  HIS A  62      14.855  19.019  15.049  1.00  0.00           H
ATOM     13  HB2 HIS A  62      15.828  21.109  14.378  1.00  0.00           H
ATOM     14  HB3 HIS A  62      16.394  19.846  13.301  1.00  0.00           H
ATOM     15  HD1 HIS A  62      16.525  20.617  10.971  1.00  0.00           H
ATOM     16  HD2 HIS A  62      13.475  22.545  13.034  1.00  0.00           H
ATOM     17  HE1 HIS A  62      15.569  22.290   9.358  1.00  0.00           H
TER      18      HIS A  62
ATOM     19  N   ILE A 124      19.679  12.958  13.439  1.00  0.00           N
ATOM     20  CA  ILE A 124      20.155  14.193  14.022  1.00  0.00           C
ATOM     21  C   ILE A 124      18.978  15.065  14.429  1.00  0.00           C
ATOM     22  O   ILE A 124      18.368  15.748  13.600  1.00  0.00           O
ATOM     23  CB  ILE A 124      21.071  14.949  13.038  1.00  0.00           C
ATOM     24  CG1 ILE A 124      22.220  14.033  12.609  1.00  0.00           C
ATOM     25  CG2 ILE A 124      21.606  16.228  13.675  1.00  0.00           C
ATOM     26  CD1 ILE A 124      23.074  14.595  11.499  1.00  0.00           C
ATOM     27  H   ILE A 124      19.380  12.955  12.504  1.00  0.00           H
ATOM     28  HA  ILE A 124      20.733  13.947  14.902  1.00  0.00           H
ATOM     29  HB  ILE A 124      20.490  15.221  12.169  1.00  0.00           H
ATOM     30 HG12 ILE A 124      22.861  13.853  13.458  1.00  0.00           H
ATOM     31 HG13 ILE A 124      21.810  13.093  12.268  1.00  0.00           H
ATOM     32 HG21 ILE A 124      22.248  16.739  12.974  1.00  0.00           H
ATOM     33 HG22 ILE A 124      22.167  15.980  14.564  1.00  0.00           H
ATOM     34 HG23 ILE A 124      20.779  16.871  13.939  1.00  0.00           H
ATOM     35 HD11 ILE A 124      22.460  14.775  10.628  1.00  0.00           H
ATOM     36 HD12 ILE A 124      23.852  13.888  11.251  1.00  0.00           H
ATOM     37 HD13 ILE A 124      23.520  15.524  11.822  1.00  0.00           H
TER      38      ILE A 124
ATOM     39  N   CYS A 126      17.985  18.115  15.925  1.00  0.00           N
ATOM     40  CA  CYS A 126      18.304  19.462  16.358  1.00  0.00           C
ATOM     41  C   CYS A 126      17.137  20.014  17.168  1.00  0.00           C
ATOM     42  O   CYS A 126      16.115  20.414  16.608  1.00  0.00           O
ATOM     43  CB  CYS A 126      18.575  20.370  15.156  1.00  0.00           C
ATOM     44  SG  CYS A 126      19.423  19.554  13.763  1.00  0.00           S
ATOM     45  H   CYS A 126      17.773  17.951  14.983  1.00  0.00           H
ATOM     46  HA  CYS A 126      19.185  19.417  16.983  1.00  0.00           H
ATOM     47  HB2 CYS A 126      17.635  20.751  14.787  1.00  0.00           H
ATOM     48  HB3 CYS A 126      19.191  21.199  15.475  1.00  0.00           H
TER      49      CYS A 126
ATOM     50  N   ASP A 128      17.343  22.579  19.385  1.00  0.00           N
ATOM     51  CA  ASP A 128      18.060  23.686  19.982  1.00  0.00           C
ATOM     52  C   ASP A 128      17.874  24.971  19.197  1.00  0.00           C
ATOM     53  O   ASP A 128      18.381  26.018  19.592  1.00  0.00           O
ATOM     54  CB  ASP A 128      19.543  23.346  20.026  1.00  0.00           C
ATOM     55  CG  ASP A 128      20.161  23.229  18.646  1.00  0.00           C
ATOM     56  OD1 ASP A 128      20.159  22.118  18.077  1.00  0.00           O
ATOM     57  OD2 ASP A 128      20.670  24.244  18.133  1.00  0.00           O
ATOM     58  H   ASP A 128      17.325  22.488  18.413  1.00  0.00           H
ATOM     59  HA  ASP A 128      17.699  23.825  20.986  1.00  0.00           H
ATOM     60  HB2 ASP A 128      20.067  24.120  20.567  1.00  0.00           H
ATOM     61  HB3 ASP A 128      19.674  22.405  20.538  1.00  0.00           H
TER      62      ASP A 128
ATOM     63  N   ARG A 139      21.820  20.026  20.572  1.00  0.00           N
ATOM     64  CA  ARG A 139      21.306  19.094  19.576  1.00  0.00           C
ATOM     65  C   ARG A 139      21.791  17.682  19.880  1.00  0.00           C
ATOM     66  O   ARG A 139      22.982  17.447  20.109  1.00  0.00           O
ATOM     67  CB  ARG A 139      21.658  19.512  18.134  1.00  0.00           C
ATOM     68  CG  ARG A 139      23.144  19.569  17.798  1.00  0.00           C
ATOM     69  CD  ARG A 139      23.851  20.731  18.478  1.00  0.00           C
ATOM     70  NE  ARG A 139      23.233  22.024  18.193  1.00  0.00           N
ATOM     71  CZ  ARG A 139      23.882  23.188  18.271  1.00  0.00           C
ATOM     72  NH1 ARG A 139      25.175  23.212  18.585  1.00  0.00           N
ATOM     73  NH2 ARG A 139      23.240  24.322  18.041  1.00  0.00           N
ATOM     74  H   ARG A 139      22.761  20.296  20.543  1.00  0.00           H
ATOM     75  HA  ARG A 139      20.228  19.098  19.677  1.00  0.00           H
ATOM     76  HB2 ARG A 139      21.196  18.814  17.455  1.00  0.00           H
ATOM     77  HB3 ARG A 139      21.241  20.494  17.952  1.00  0.00           H
ATOM     78  HG2 ARG A 139      23.606  18.648  18.119  1.00  0.00           H
ATOM     79  HG3 ARG A 139      23.253  19.670  16.727  1.00  0.00           H
ATOM     80  HD2 ARG A 139      23.834  20.568  19.543  1.00  0.00           H
ATOM     81  HD3 ARG A 139      24.878  20.754  18.139  1.00  0.00           H
ATOM     82  HE  ARG A 139      22.270  22.029  17.951  1.00  0.00           H
ATOM     83 HH11 ARG A 139      25.661  22.359  18.765  1.00  0.00           H
ATOM     84 HH12 ARG A 139      25.666  24.086  18.648  1.00  0.00           H
ATOM     85 HH21 ARG A 139      22.247  24.307  17.811  1.00  0.00           H
ATOM     86 HH22 ARG A 139      23.718  25.197  18.100  1.00  0.00           H
TER      87      ARG A 139
ENDMDL
CONECT   44   43   88
CONECT   91   89   94   95
CONECT   95   91   96   97
CONECT   98   97   99  117  118
CONECT   99   98  100  101
CONECT  102  101  103  107  110
CONECT  111  104  109  133  134
CONECT  104  103  105  111  122
CONECT  103  102  104  120  121
CONECT  105  104  106  123  124
CONECT  109  108  110  111  130
CONECT  106  105  107  108  125
CONECT  107  102  106  126  127
CONECT  108  106  109  128  129
CONECT  110  102  109  131  132
CONECT   89   88   90   91
CONECT   90   89   92  112
CONECT   92   90   93  113
CONECT   93   92   94  114
CONECT   94   91   93  115
CONECT  118   98
CONECT  117   98
CONECT  116   97
CONECT  119  101
CONECT  112   90
CONECT  113   92
CONECT  114   93
CONECT  115   94
CONECT  134  111
CONECT  133  111
CONECT  124  105
CONECT  123  105
CONECT  128  108
CONECT  129  108
CONECT  122  104
CONECT  130  109
CONECT  125  106
CONECT  121  103
CONECT  120  103
CONECT  126  107
CONECT  127  107
CONECT  132  110
CONECT  131  110
CONECT   97   95   98  116
CONECT  101   99  102  119
CONECT   96   95
CONECT  100   99
CONECT   88   44   89
MODEL       15
ATOM      1  N   ILE A 124      20.219  13.029  12.440  1.00  0.00           N
ATOM      2  CA  ILE A 124      20.622  14.386  12.744  1.00  0.00           C
ATOM      3  C   ILE A 124      19.488  15.080  13.486  1.00  0.00           C
ATOM      4  O   ILE A 124      18.665  15.780  12.895  1.00  0.00           O
ATOM      5  CB  ILE A 124      20.981  15.181  11.469  1.00  0.00           C
ATOM      6  CG1 ILE A 124      22.003  14.407  10.631  1.00  0.00           C
ATOM      7  CG2 ILE A 124      21.527  16.557  11.834  1.00  0.00           C
ATOM      8  CD1 ILE A 124      22.345  15.080   9.318  1.00  0.00           C
ATOM      9  H   ILE A 124      19.861  12.823  11.548  1.00  0.00           H
ATOM     10  HA  ILE A 124      21.492  14.346  13.385  1.00  0.00           H
ATOM     11  HB  ILE A 124      20.079  15.318  10.890  1.00  0.00           H
ATOM     12 HG12 ILE A 124      22.918  14.302  11.196  1.00  0.00           H
ATOM     13 HG13 ILE A 124      21.609  13.427  10.408  1.00  0.00           H
ATOM     14 HG21 ILE A 124      21.768  17.098  10.931  1.00  0.00           H
ATOM     15 HG22 ILE A 124      22.417  16.443  12.436  1.00  0.00           H
ATOM     16 HG23 ILE A 124      20.781  17.103  12.394  1.00  0.00           H
ATOM     17 HD11 ILE A 124      22.738  16.066   9.509  1.00  0.00           H
ATOM     18 HD12 ILE A 124      21.454  15.158   8.713  1.00  0.00           H
ATOM     19 HD13 ILE A 124      23.084  14.493   8.795  1.00  0.00           H
ATOM     20  N   THR A 125      19.421  14.832  14.778  1.00  0.00           N
ATOM     21  CA  THR A 125      18.360  15.370  15.600  1.00  0.00           C
ATOM     22  C   THR A 125      18.775  16.705  16.205  1.00  0.00           C
ATOM     23  O   THR A 125      19.496  16.756  17.204  1.00  0.00           O
ATOM     24  CB  THR A 125      17.980  14.377  16.717  1.00  0.00           C
ATOM     25  OG1 THR A 125      17.737  13.085  16.148  1.00  0.00           O
ATOM     26  CG2 THR A 125      16.744  14.833  17.478  1.00  0.00           C
ATOM     27  H   THR A 125      20.101  14.262  15.192  1.00  0.00           H
ATOM     28  HA  THR A 125      17.494  15.523  14.970  1.00  0.00           H
ATOM     29  HB  THR A 125      18.806  14.307  17.410  1.00  0.00           H
ATOM     30  HG1 THR A 125      18.508  12.529  16.284  1.00  0.00           H
ATOM     31 HG21 THR A 125      16.445  14.060  18.175  1.00  0.00           H
ATOM     32 HG22 THR A 125      15.938  15.021  16.783  1.00  0.00           H
ATOM     33 HG23 THR A 125      16.969  15.738  18.023  1.00  0.00           H
ATOM     34  N   CYS A 126      18.369  17.789  15.560  1.00  0.00           N
ATOM     35  CA  CYS A 126      18.555  19.111  16.127  1.00  0.00           C
ATOM     36  C   CYS A 126      17.600  19.278  17.298  1.00  0.00           C
ATOM     37  O   CYS A 126      16.456  19.694  17.136  1.00  0.00           O
ATOM     38  CB  CYS A 126      18.343  20.196  15.063  1.00  0.00           C
ATOM     39  SG  CYS A 126      19.603  20.172  13.741  1.00  0.00           S
ATOM     40  H   CYS A 126      17.934  17.696  14.686  1.00  0.00           H
ATOM     41  HA  CYS A 126      19.568  19.171  16.495  1.00  0.00           H
ATOM     42  HB2 CYS A 126      17.377  20.055  14.600  1.00  0.00           H
ATOM     43  HB3 CYS A 126      18.374  21.166  15.536  1.00  0.00           H
TER      44      CYS A 126
ATOM     45  N   ARG A 139      22.821  19.917  19.519  1.00  0.00           N
ATOM     46  CA  ARG A 139      22.529  19.016  18.417  1.00  0.00           C
ATOM     47  C   ARG A 139      22.835  17.584  18.824  1.00  0.00           C
ATOM     48  O   ARG A 139      23.994  17.178  18.882  1.00  0.00           O
ATOM     49  CB  ARG A 139      23.342  19.396  17.179  1.00  0.00           C
ATOM     50  CG  ARG A 139      23.048  18.520  15.970  1.00  0.00           C
ATOM     51  CD  ARG A 139      23.909  18.902  14.780  1.00  0.00           C
ATOM     52  NE  ARG A 139      23.701  20.289  14.380  1.00  0.00           N
ATOM     53  CZ  ARG A 139      23.035  20.650  13.284  1.00  0.00           C
ATOM     54  NH1 ARG A 139      22.500  19.722  12.497  1.00  0.00           N
ATOM     55  NH2 ARG A 139      22.893  21.936  12.982  1.00  0.00           N
ATOM     56  H   ARG A 139      23.756  20.056  19.786  1.00  0.00           H
ATOM     57  HA  ARG A 139      21.477  19.098  18.189  1.00  0.00           H
ATOM     58  HB2 ARG A 139      23.120  20.420  16.917  1.00  0.00           H
ATOM     59  HB3 ARG A 139      24.395  19.311  17.410  1.00  0.00           H
ATOM     60  HG2 ARG A 139      23.245  17.491  16.229  1.00  0.00           H
ATOM     61  HG3 ARG A 139      22.007  18.632  15.701  1.00  0.00           H
ATOM     62  HD2 ARG A 139      24.947  18.765  15.045  1.00  0.00           H
ATOM     63  HD3 ARG A 139      23.662  18.257  13.950  1.00  0.00           H
ATOM     64  HE  ARG A 139      24.079  20.988  14.959  1.00  0.00           H
ATOM     65 HH11 ARG A 139      22.594  18.756  12.723  1.00  0.00           H
ATOM     66 HH12 ARG A 139      21.974  19.992  11.663  1.00  0.00           H
ATOM     67 HH21 ARG A 139      23.285  22.641  13.573  1.00  0.00           H
ATOM     68 HH22 ARG A 139      22.392  22.204  12.160  1.00  0.00           H
TER      69      ARG A 139
ENDMDL
CONECT   39   38   70
CONECT   73   71   76   77
CONECT   77   73   78   79
CONECT   80   79   81   99  100
CONECT   81   80   82   83
CONECT   84   83   85   89   92
CONECT   93   86   91  115  116
CONECT   86   85   87   93  104
CONECT   85   84   86  102  103
CONECT   87   86   88  105  106
CONECT   91   90   92   93  112
CONECT   88   87   89   90  107
CONECT   89   84   88  108  109
CONECT   90   88   91  110  111
CONECT   92   84   91  113  114
CONECT   71   70   72   73
CONECT   72   71   74   94
CONECT   74   72   75   95
CONECT   75   74   76   96
CONECT   76   73   75   97
CONECT  100   80
CONECT   99   80
CONECT   98   79
CONECT  101   83
CONECT   94   72
CONECT   95   74
CONECT   96   75
CONECT   97   76
CONECT  116   93
CONECT  115   93
CONECT  106   87
CONECT  105   87
CONECT  110   90
CONECT  111   90
CONECT  104   86
CONECT  112   91
CONECT  107   88
CONECT  103   85
CONECT  102   85
CONECT  108   89
CONECT  109   89
CONECT  114   92
CONECT  113   92
CONECT   79   77   80   98
CONECT   83   81   84  101
CONECT   78   77
CONECT   82   81
CONECT   70   39   71
MODEL       16
ATOM      1  N   HIS A  62      13.295  18.001  13.168  1.00  0.00           N
ATOM      2  CA  HIS A  62      13.371  19.320  13.798  1.00  0.00           C
ATOM      3  C   HIS A  62      11.999  19.781  14.303  1.00  0.00           C
ATOM      4  O   HIS A  62      11.784  20.963  14.553  1.00  0.00           O
ATOM      5  CB  HIS A  62      13.931  20.339  12.798  1.00  0.00           C
ATOM      6  CG  HIS A  62      14.400  21.618  13.425  1.00  0.00           C
ATOM      7  ND1 HIS A  62      13.664  22.783  13.421  1.00  0.00           N
ATOM      8  CD2 HIS A  62      15.549  21.908  14.075  1.00  0.00           C
ATOM      9  CE1 HIS A  62      14.346  23.733  14.028  1.00  0.00           C
ATOM     10  NE2 HIS A  62      15.494  23.229  14.439  1.00  0.00           N
ATOM     11  H   HIS A  62      12.556  17.803  12.551  1.00  0.00           H
ATOM     12  HA  HIS A  62      14.045  19.248  14.638  1.00  0.00           H
ATOM     13  HB2 HIS A  62      14.771  19.901  12.280  1.00  0.00           H
ATOM     14  HB3 HIS A  62      13.163  20.586  12.079  1.00  0.00           H
ATOM     15  HD1 HIS A  62      12.755  22.893  13.046  1.00  0.00           H
ATOM     16  HD2 HIS A  62      16.365  21.225  14.268  1.00  0.00           H
ATOM     17  HE1 HIS A  62      14.018  24.753  14.169  1.00  0.00           H
TER      18      HIS A  62
ATOM     19  N   ILE A 124      19.756  13.154  13.372  1.00  0.00           N
ATOM     20  CA  ILE A 124      20.139  14.512  13.702  1.00  0.00           C
ATOM     21  C   ILE A 124      18.995  15.236  14.392  1.00  0.00           C
ATOM     22  O   ILE A 124      18.043  15.679  13.745  1.00  0.00           O
ATOM     23  CB  ILE A 124      20.560  15.306  12.448  1.00  0.00           C
ATOM     24  CG1 ILE A 124      21.673  14.565  11.698  1.00  0.00           C
ATOM     25  CG2 ILE A 124      21.014  16.710  12.837  1.00  0.00           C
ATOM     26  CD1 ILE A 124      22.081  15.229  10.400  1.00  0.00           C
ATOM     27  H   ILE A 124      19.318  12.974  12.510  1.00  0.00           H
ATOM     28  HA  ILE A 124      20.982  14.467  14.375  1.00  0.00           H
ATOM     29  HB  ILE A 124      19.701  15.399  11.801  1.00  0.00           H
ATOM     30 HG12 ILE A 124      22.546  14.510  12.329  1.00  0.00           H
ATOM     31 HG13 ILE A 124      21.337  13.564  11.468  1.00  0.00           H
ATOM     32 HG21 ILE A 124      21.305  17.253  11.951  1.00  0.00           H
ATOM     33 HG22 ILE A 124      21.855  16.643  13.511  1.00  0.00           H
ATOM     34 HG23 ILE A 124      20.203  17.228  13.327  1.00  0.00           H
ATOM     35 HD11 ILE A 124      21.215  15.330   9.761  1.00  0.00           H
ATOM     36 HD12 ILE A 124      22.825  14.622   9.905  1.00  0.00           H
ATOM     37 HD13 ILE A 124      22.492  16.206  10.608  1.00  0.00           H
ATOM     38  N   THR A 125      19.070  15.322  15.705  1.00  0.00           N
ATOM     39  CA  THR A 125      18.093  16.072  16.460  1.00  0.00           C
ATOM     40  C   THR A 125      18.727  17.333  17.028  1.00  0.00           C
ATOM     41  O   THR A 125      19.512  17.275  17.972  1.00  0.00           O
ATOM     42  CB  THR A 125      17.475  15.231  17.598  1.00  0.00           C
ATOM     43  OG1 THR A 125      18.500  14.684  18.435  1.00  0.00           O
ATOM     44  CG2 THR A 125      16.632  14.098  17.035  1.00  0.00           C
ATOM     45  H   THR A 125      19.801  14.869  16.179  1.00  0.00           H
ATOM     46  HA  THR A 125      17.301  16.358  15.782  1.00  0.00           H
ATOM     47  HB  THR A 125      16.839  15.870  18.193  1.00  0.00           H
ATOM     48  HG1 THR A 125      19.366  14.973  18.118  1.00  0.00           H
ATOM     49 HG21 THR A 125      17.254  13.452  16.434  1.00  0.00           H
ATOM     50 HG22 THR A 125      15.841  14.506  16.423  1.00  0.00           H
ATOM     51 HG23 THR A 125      16.201  13.531  17.848  1.00  0.00           H
ATOM     52  N   CYS A 126      18.433  18.468  16.415  1.00  0.00           N
ATOM     53  CA  CYS A 126      18.929  19.740  16.915  1.00  0.00           C
ATOM     54  C   CYS A 126      18.220  20.078  18.222  1.00  0.00           C
ATOM     55  O   CYS A 126      17.132  20.652  18.218  1.00  0.00           O
ATOM     56  CB  CYS A 126      18.717  20.849  15.881  1.00  0.00           C
ATOM     57  SG  CYS A 126      19.495  20.519  14.260  1.00  0.00           S
ATOM     58  H   CYS A 126      17.869  18.452  15.614  1.00  0.00           H
ATOM     59  HA  CYS A 126      19.987  19.632  17.111  1.00  0.00           H
ATOM     60  HB2 CYS A 126      17.657  20.977  15.715  1.00  0.00           H
ATOM     61  HB3 CYS A 126      19.128  21.772  16.263  1.00  0.00           H
TER      62      CYS A 126
ATOM     63  N   ARG A 139      23.700  20.113  17.697  1.00  0.00           N
ATOM     64  CA  ARG A 139      23.095  19.033  16.937  1.00  0.00           C
ATOM     65  C   ARG A 139      23.331  17.727  17.671  1.00  0.00           C
ATOM     66  O   ARG A 139      24.425  17.164  17.635  1.00  0.00           O
ATOM     67  CB  ARG A 139      23.651  18.953  15.507  1.00  0.00           C
ATOM     68  CG  ARG A 139      23.455  20.231  14.706  1.00  0.00           C
ATOM     69  CD  ARG A 139      24.640  21.167  14.861  1.00  0.00           C
ATOM     70  NE  ARG A 139      24.234  22.560  15.031  1.00  0.00           N
ATOM     71  CZ  ARG A 139      24.470  23.526  14.145  1.00  0.00           C
ATOM     72  NH1 ARG A 139      24.940  23.229  12.939  1.00  0.00           N
ATOM     73  NH2 ARG A 139      24.186  24.786  14.455  1.00  0.00           N
ATOM     74  H   ARG A 139      24.653  20.305  17.583  1.00  0.00           H
ATOM     75  HA  ARG A 139      22.032  19.217  16.893  1.00  0.00           H
ATOM     76  HB2 ARG A 139      24.709  18.742  15.557  1.00  0.00           H
ATOM     77  HB3 ARG A 139      23.156  18.147  14.986  1.00  0.00           H
ATOM     78  HG2 ARG A 139      23.341  19.978  13.662  1.00  0.00           H
ATOM     79  HG3 ARG A 139      22.564  20.731  15.056  1.00  0.00           H
ATOM     80  HD2 ARG A 139      25.209  20.861  15.727  1.00  0.00           H
ATOM     81  HD3 ARG A 139      25.261  21.087  13.981  1.00  0.00           H
ATOM     82  HE  ARG A 139      23.800  22.801  15.884  1.00  0.00           H
ATOM     83 HH11 ARG A 139      25.110  22.261  12.677  1.00  0.00           H
ATOM     84 HH12 ARG A 139      25.139  23.960  12.282  1.00  0.00           H
ATOM     85 HH21 ARG A 139      23.795  25.007  15.352  1.00  0.00           H
ATOM     86 HH22 ARG A 139      24.362  25.521  13.796  1.00  0.00           H
TER      87      ARG A 139
ENDMDL
CONECT   57   56   88
CONECT   91   89   94   95
CONECT   95   91   96   97
CONECT   98   97   99  117  118
CONECT   99   98  100  101
CONECT  102  101  103  107  110
CONECT  111  104  109  133  134
CONECT  104  103  105  111  122
CONECT  103  102  104  120  121
CONECT  105  104  106  123  124
CONECT  109  108  110  111  130
CONECT  106  105  107  108  125
CONECT  107  102  106  126  127
CONECT  108  106  109  128  129
CONECT  110  102  109  131  132
CONECT   89   88   90   91
CONECT   90   89   92  112
CONECT   92   90   93  113
CONECT   93   92   94  114
CONECT   94   91   93  115
CONECT  118   98
CONECT  117   98
CONECT  116   97
CONECT  119  101
CONECT  112   90
CONECT  113   92
CONECT  114   93
CONECT  115   94
CONECT  134  111
CONECT  133  111
CONECT  124  105
CONECT  123  105
CONECT  128  108
CONECT  129  108
CONECT  122  104
CONECT  130  109
CONECT  125  106
CONECT  121  103
CONECT  120  103
CONECT  126  107
CONECT  127  107
CONECT  132  110
CONECT  131  110
CONECT   97   95   98  116
CONECT  101   99  102  119
CONECT   96   95
CONECT  100   99
CONECT   88   57   89
MODEL       17
ATOM      1  N   ILE A 124      20.144  12.723  13.182  1.00  0.00           N
ATOM      2  CA  ILE A 124      20.644  14.062  13.426  1.00  0.00           C
ATOM      3  C   ILE A 124      19.538  14.912  14.039  1.00  0.00           C
ATOM      4  O   ILE A 124      18.607  15.324  13.349  1.00  0.00           O
ATOM      5  CB  ILE A 124      21.147  14.716  12.121  1.00  0.00           C
ATOM      6  CG1 ILE A 124      22.177  13.807  11.440  1.00  0.00           C
ATOM      7  CG2 ILE A 124      21.752  16.083  12.407  1.00  0.00           C
ATOM      8  CD1 ILE A 124      22.641  14.312  10.090  1.00  0.00           C
ATOM      9  H   ILE A 124      19.662  12.542  12.344  1.00  0.00           H
ATOM     10  HA  ILE A 124      21.469  13.994  14.121  1.00  0.00           H
ATOM     11  HB  ILE A 124      20.304  14.852  11.460  1.00  0.00           H
ATOM     12 HG12 ILE A 124      23.045  13.721  12.074  1.00  0.00           H
ATOM     13 HG13 ILE A 124      21.743  12.827  11.297  1.00  0.00           H
ATOM     14 HG21 ILE A 124      22.066  16.539  11.479  1.00  0.00           H
ATOM     15 HG22 ILE A 124      22.607  15.970  13.059  1.00  0.00           H
ATOM     16 HG23 ILE A 124      21.014  16.712  12.885  1.00  0.00           H
ATOM     17 HD11 ILE A 124      23.327  13.601   9.656  1.00  0.00           H
ATOM     18 HD12 ILE A 124      23.140  15.262  10.214  1.00  0.00           H
ATOM     19 HD13 ILE A 124      21.789  14.435   9.437  1.00  0.00           H
ATOM     20  N   THR A 125      19.627  15.138  15.337  1.00  0.00           N
ATOM     21  CA  THR A 125      18.585  15.850  16.058  1.00  0.00           C
ATOM     22  C   THR A 125      18.966  17.314  16.281  1.00  0.00           C
ATOM     23  O   THR A 125      20.078  17.620  16.719  1.00  0.00           O
ATOM     24  CB  THR A 125      18.315  15.166  17.415  1.00  0.00           C
ATOM     25  OG1 THR A 125      18.346  13.742  17.245  1.00  0.00           O
ATOM     26  CG2 THR A 125      16.962  15.575  17.982  1.00  0.00           C
ATOM     27  H   THR A 125      20.405  14.808  15.830  1.00  0.00           H
ATOM     28  HA  THR A 125      17.680  15.808  15.470  1.00  0.00           H
ATOM     29  HB  THR A 125      19.087  15.457  18.114  1.00  0.00           H
ATOM     30  HG1 THR A 125      19.182  13.403  17.590  1.00  0.00           H
ATOM     31 HG21 THR A 125      16.763  15.008  18.881  1.00  0.00           H
ATOM     32 HG22 THR A 125      16.192  15.370  17.252  1.00  0.00           H
ATOM     33 HG23 THR A 125      16.968  16.629  18.213  1.00  0.00           H
ATOM     34  N   CYS A 126      18.060  18.212  15.920  1.00  0.00           N
ATOM     35  CA  CYS A 126      18.203  19.622  16.254  1.00  0.00           C
ATOM     36  C   CYS A 126      17.613  19.894  17.629  1.00  0.00           C
ATOM     37  O   CYS A 126      16.397  20.061  17.780  1.00  0.00           O
ATOM     38  CB  CYS A 126      17.536  20.520  15.205  1.00  0.00           C
ATOM     39  SG  CYS A 126      18.577  20.863  13.756  1.00  0.00           S
ATOM     40  H   CYS A 126      17.278  17.920  15.402  1.00  0.00           H
ATOM     41  HA  CYS A 126      19.261  19.843  16.281  1.00  0.00           H
ATOM     42  HB2 CYS A 126      16.634  20.041  14.854  1.00  0.00           H
ATOM     43  HB3 CYS A 126      17.283  21.467  15.662  1.00  0.00           H
ATOM     44  N   ASP A 127      18.475  19.899  18.632  1.00  0.00           N
ATOM     45  CA  ASP A 127      18.063  20.164  20.002  1.00  0.00           C
ATOM     46  C   ASP A 127      18.140  21.648  20.294  1.00  0.00           C
ATOM     47  O   ASP A 127      18.822  22.389  19.583  1.00  0.00           O
ATOM     48  CB  ASP A 127      18.978  19.460  21.001  1.00  0.00           C
ATOM     49  CG  ASP A 127      18.979  17.954  20.898  1.00  0.00           C
ATOM     50  OD1 ASP A 127      19.537  17.420  19.918  1.00  0.00           O
ATOM     51  OD2 ASP A 127      18.472  17.311  21.838  1.00  0.00           O
ATOM     52  H   ASP A 127      19.423  19.714  18.449  1.00  0.00           H
ATOM     53  HA  ASP A 127      17.049  19.818  20.133  1.00  0.00           H
ATOM     54  HB2 ASP A 127      19.989  19.802  20.847  1.00  0.00           H
ATOM     55  HB3 ASP A 127      18.669  19.728  22.001  1.00  0.00           H
TER      56      ASP A 127
ATOM     57  N   TRP A 136      20.306  26.467  16.926  1.00  0.00           N
ATOM     58  CA  TRP A 136      20.313  25.117  17.455  1.00  0.00           C
ATOM     59  C   TRP A 136      21.641  24.872  18.162  1.00  0.00           C
ATOM     60  O   TRP A 136      22.702  24.901  17.537  1.00  0.00           O
ATOM     61  CB  TRP A 136      20.075  24.083  16.343  1.00  0.00           C
ATOM     62  CG  TRP A 136      20.692  24.444  15.022  1.00  0.00           C
ATOM     63  CD1 TRP A 136      22.016  24.401  14.688  1.00  0.00           C
ATOM     64  CD2 TRP A 136      19.999  24.889  13.849  1.00  0.00           C
ATOM     65  NE1 TRP A 136      22.190  24.808  13.388  1.00  0.00           N
ATOM     66  CE2 TRP A 136      20.965  25.108  12.850  1.00  0.00           C
ATOM     67  CE3 TRP A 136      18.654  25.127  13.551  1.00  0.00           C
ATOM     68  CZ2 TRP A 136      20.629  25.553  11.575  1.00  0.00           C
ATOM     69  CZ3 TRP A 136      18.320  25.566  12.284  1.00  0.00           C
ATOM     70  CH2 TRP A 136      19.305  25.775  11.309  1.00  0.00           C
ATOM     71  H   TRP A 136      21.094  26.785  16.442  1.00  0.00           H
ATOM     72  HA  TRP A 136      19.515  25.046  18.182  1.00  0.00           H
ATOM     73  HB2 TRP A 136      20.490  23.134  16.651  1.00  0.00           H
ATOM     74  HB3 TRP A 136      19.011  23.968  16.194  1.00  0.00           H
ATOM     75  HD1 TRP A 136      22.803  24.099  15.364  1.00  0.00           H
ATOM     76  HE1 TRP A 136      23.048  24.870  12.920  1.00  0.00           H
ATOM     77  HE3 TRP A 136      17.881  24.972  14.290  1.00  0.00           H
ATOM     78  HZ2 TRP A 136      21.376  25.718  10.810  1.00  0.00           H
ATOM     79  HZ3 TRP A 136      17.288  25.754  12.035  1.00  0.00           H
ATOM     80  HH2 TRP A 136      18.999  26.120  10.333  1.00  0.00           H
TER      81      TRP A 136
ATOM     82  N   ARG A 139      23.225  19.182  19.631  1.00  0.00           N
ATOM     83  CA  ARG A 139      22.917  18.320  18.503  1.00  0.00           C
ATOM     84  C   ARG A 139      23.072  16.863  18.907  1.00  0.00           C
ATOM     85  O   ARG A 139      24.139  16.272  18.741  1.00  0.00           O
ATOM     86  CB  ARG A 139      23.836  18.628  17.315  1.00  0.00           C
ATOM     87  CG  ARG A 139      23.798  20.077  16.855  1.00  0.00           C
ATOM     88  CD  ARG A 139      22.395  20.509  16.454  1.00  0.00           C
ATOM     89  NE  ARG A 139      21.797  19.598  15.484  1.00  0.00           N
ATOM     90  CZ  ARG A 139      21.557  19.913  14.213  1.00  0.00           C
ATOM     91  NH1 ARG A 139      21.870  21.107  13.739  1.00  0.00           N
ATOM     92  NH2 ARG A 139      20.986  19.042  13.405  1.00  0.00           N
ATOM     93  H   ARG A 139      24.091  19.087  20.087  1.00  0.00           H
ATOM     94  HA  ARG A 139      21.892  18.498  18.214  1.00  0.00           H
ATOM     95  HB2 ARG A 139      24.852  18.391  17.593  1.00  0.00           H
ATOM     96  HB3 ARG A 139      23.547  18.003  16.482  1.00  0.00           H
ATOM     97  HG2 ARG A 139      24.140  20.708  17.661  1.00  0.00           H
ATOM     98  HG3 ARG A 139      24.455  20.190  16.005  1.00  0.00           H
ATOM     99  HD2 ARG A 139      21.775  20.536  17.339  1.00  0.00           H
ATOM    100  HD3 ARG A 139      22.448  21.497  16.023  1.00  0.00           H
ATOM    101  HE  ARG A 139      21.534  18.706  15.810  1.00  0.00           H
ATOM    102 HH11 ARG A 139      22.288  21.794  14.326  1.00  0.00           H
ATOM    103 HH12 ARG A 139      21.665  21.323  12.773  1.00  0.00           H
ATOM    104 HH21 ARG A 139      20.727  18.136  13.730  1.00  0.00           H
ATOM    105 HH22 ARG A 139      20.776  19.318  12.444  1.00  0.00           H
TER     106      ARG A 139
ENDMDL
CONECT   39   38  107
CONECT  110  108  113  114
CONECT  114  110  115  116
CONECT  117  116  118  136  137
CONECT  118  117  119  120
CONECT  121  120  122  126  129
CONECT  130  123  128  152  153
CONECT  123  122  124  130  141
CONECT  122  121  123  139  140
CONECT  124  123  125  142  143
CONECT  128  127  129  130  149
CONECT  125  124  126  127  144
CONECT  126  121  125  145  146
CONECT  127  125  128  147  148
CONECT  129  121  128  150  151
CONECT  108  107  109  110
CONECT  109  108  111  131
CONECT  111  109  112  132
CONECT  112  111  113  133
CONECT  113  110  112  134
CONECT  137  117
CONECT  136  117
CONECT  135  116
CONECT  138  120
CONECT  131  109
CONECT  132  111
CONECT  133  112
CONECT  134  113
CONECT  153  130
CONECT  152  130
CONECT  143  124
CONECT  142  124
CONECT  147  127
CONECT  148  127
CONECT  141  123
CONECT  149  128
CONECT  144  125
CONECT  140  122
CONECT  139  122
CONECT  145  126
CONECT  146  126
CONECT  151  129
CONECT  150  129
CONECT  116  114  117  135
CONECT  120  118  121  138
CONECT  115  114
CONECT  119  118
CONECT  107   39  108
MODEL       18
ATOM      1  N   ILE A 124      19.926  12.714  12.423  1.00  0.00           N
ATOM      2  CA  ILE A 124      20.206  14.102  12.724  1.00  0.00           C
ATOM      3  C   ILE A 124      18.954  14.722  13.322  1.00  0.00           C
ATOM      4  O   ILE A 124      18.048  15.141  12.603  1.00  0.00           O
ATOM      5  CB  ILE A 124      20.620  14.892  11.466  1.00  0.00           C
ATOM      6  CG1 ILE A 124      21.718  14.146  10.704  1.00  0.00           C
ATOM      7  CG2 ILE A 124      21.091  16.289  11.852  1.00  0.00           C
ATOM      8  CD1 ILE A 124      22.055  14.761   9.362  1.00  0.00           C
ATOM      9  H   ILE A 124      19.467  12.493  11.580  1.00  0.00           H
ATOM     10  HA  ILE A 124      21.008  14.142  13.448  1.00  0.00           H
ATOM     11  HB  ILE A 124      19.753  14.994  10.829  1.00  0.00           H
ATOM     12 HG12 ILE A 124      22.619  14.139  11.300  1.00  0.00           H
ATOM     13 HG13 ILE A 124      21.398  13.129  10.532  1.00  0.00           H
ATOM     14 HG21 ILE A 124      21.384  16.828  10.963  1.00  0.00           H
ATOM     15 HG22 ILE A 124      21.936  16.211  12.522  1.00  0.00           H
ATOM     16 HG23 ILE A 124      20.289  16.817  12.347  1.00  0.00           H
ATOM     17 HD11 ILE A 124      22.429  15.763   9.510  1.00  0.00           H
ATOM     18 HD12 ILE A 124      21.166  14.794   8.747  1.00  0.00           H
ATOM     19 HD13 ILE A 124      22.809  14.164   8.872  1.00  0.00           H
TER      20      ILE A 124
ATOM     21  N   CYS A 126      18.303  17.467  15.736  1.00  0.00           N
ATOM     22  CA  CYS A 126      18.641  18.628  16.547  1.00  0.00           C
ATOM     23  C   CYS A 126      17.513  18.941  17.528  1.00  0.00           C
ATOM     24  O   CYS A 126      16.369  19.181  17.119  1.00  0.00           O
ATOM     25  CB  CYS A 126      18.925  19.834  15.646  1.00  0.00           C
ATOM     26  SG  CYS A 126      20.266  19.553  14.436  1.00  0.00           S
ATOM     27  H   CYS A 126      18.300  17.553  14.758  1.00  0.00           H
ATOM     28  HA  CYS A 126      19.533  18.389  17.106  1.00  0.00           H
ATOM     29  HB2 CYS A 126      18.031  20.083  15.095  1.00  0.00           H
ATOM     30  HB3 CYS A 126      19.208  20.676  16.260  1.00  0.00           H
TER      31      CYS A 126
ATOM     32  N   TRP A 136      19.941  26.758  17.147  1.00  0.00           N
ATOM     33  CA  TRP A 136      19.822  25.325  17.370  1.00  0.00           C
ATOM     34  C   TRP A 136      21.040  24.822  18.138  1.00  0.00           C
ATOM     35  O   TRP A 136      22.025  24.380  17.550  1.00  0.00           O
ATOM     36  CB  TRP A 136      19.639  24.569  16.041  1.00  0.00           C
ATOM     37  CG  TRP A 136      20.449  25.113  14.896  1.00  0.00           C
ATOM     38  CD1 TRP A 136      21.768  24.877  14.635  1.00  0.00           C
ATOM     39  CD2 TRP A 136      19.983  25.973  13.849  1.00  0.00           C
ATOM     40  NE1 TRP A 136      22.152  25.546  13.500  1.00  0.00           N
ATOM     41  CE2 TRP A 136      21.073  26.223  12.995  1.00  0.00           C
ATOM     42  CE3 TRP A 136      18.750  26.561  13.551  1.00  0.00           C
ATOM     43  CZ2 TRP A 136      20.968  27.032  11.867  1.00  0.00           C
ATOM     44  CZ3 TRP A 136      18.646  27.360  12.429  1.00  0.00           C
ATOM     45  CH2 TRP A 136      19.749  27.589  11.599  1.00  0.00           C
ATOM     46  H   TRP A 136      20.834  27.146  17.024  1.00  0.00           H
ATOM     47  HA  TRP A 136      18.945  25.167  17.983  1.00  0.00           H
ATOM     48  HB2 TRP A 136      19.926  23.539  16.184  1.00  0.00           H
ATOM     49  HB3 TRP A 136      18.596  24.607  15.757  1.00  0.00           H
ATOM     50  HD1 TRP A 136      22.406  24.259  15.248  1.00  0.00           H
ATOM     51  HE1 TRP A 136      23.061  25.537  13.109  1.00  0.00           H
ATOM     52  HE3 TRP A 136      17.886  26.394  14.178  1.00  0.00           H
ATOM     53  HZ2 TRP A 136      21.810  27.217  11.215  1.00  0.00           H
ATOM     54  HZ3 TRP A 136      17.701  27.821  12.184  1.00  0.00           H
ATOM     55  HH2 TRP A 136      19.622  28.223  10.736  1.00  0.00           H
TER      56      TRP A 136
ATOM     57  N   ARG A 139      22.950  20.082  18.782  1.00  0.00           N
ATOM     58  CA  ARG A 139      22.991  19.360  17.524  1.00  0.00           C
ATOM     59  C   ARG A 139      23.100  17.872  17.816  1.00  0.00           C
ATOM     60  O   ARG A 139      24.164  17.379  18.186  1.00  0.00           O
ATOM     61  CB  ARG A 139      24.180  19.818  16.683  1.00  0.00           C
ATOM     62  CG  ARG A 139      24.238  21.320  16.453  1.00  0.00           C
ATOM     63  CD  ARG A 139      23.106  21.806  15.561  1.00  0.00           C
ATOM     64  NE  ARG A 139      23.054  21.087  14.282  1.00  0.00           N
ATOM     65  CZ  ARG A 139      24.013  21.109  13.353  1.00  0.00           C
ATOM     66  NH1 ARG A 139      25.141  21.791  13.552  1.00  0.00           N
ATOM     67  NH2 ARG A 139      23.838  20.432  12.227  1.00  0.00           N
ATOM     68  H   ARG A 139      23.774  20.497  19.121  1.00  0.00           H
ATOM     69  HA  ARG A 139      22.072  19.555  16.990  1.00  0.00           H
ATOM     70  HB2 ARG A 139      25.091  19.516  17.178  1.00  0.00           H
ATOM     71  HB3 ARG A 139      24.129  19.331  15.720  1.00  0.00           H
ATOM     72  HG2 ARG A 139      24.169  21.822  17.406  1.00  0.00           H
ATOM     73  HG3 ARG A 139      25.182  21.565  15.986  1.00  0.00           H
ATOM     74  HD2 ARG A 139      22.172  21.663  16.082  1.00  0.00           H
ATOM     75  HD3 ARG A 139      23.248  22.858  15.365  1.00  0.00           H
ATOM     76  HE  ARG A 139      22.238  20.561  14.101  1.00  0.00           H
ATOM     77 HH11 ARG A 139      25.278  22.294  14.406  1.00  0.00           H
ATOM     78 HH12 ARG A 139      25.860  21.800  12.855  1.00  0.00           H
ATOM     79 HH21 ARG A 139      22.977  19.903  12.079  1.00  0.00           H
ATOM     80 HH22 ARG A 139      24.539  20.436  11.502  1.00  0.00           H
ATOM     81  N   LYS A 140      21.999  17.169  17.672  1.00  0.00           N
ATOM     82  CA  LYS A 140      21.924  15.786  18.098  1.00  0.00           C
ATOM     83  C   LYS A 140      22.172  14.816  16.971  1.00  0.00           C
ATOM     84  O   LYS A 140      21.558  14.912  15.905  1.00  0.00           O
ATOM     85  CB  LYS A 140      20.561  15.510  18.695  1.00  0.00           C
ATOM     86  CG  LYS A 140      20.553  15.532  20.198  1.00  0.00           C
ATOM     87  CD  LYS A 140      21.210  14.291  20.759  1.00  0.00           C
ATOM     88  CE  LYS A 140      21.101  14.267  22.274  1.00  0.00           C
ATOM     89  NZ  LYS A 140      19.737  14.661  22.734  1.00  0.00           N
ATOM     90  H   LYS A 140      21.213  17.586  17.265  1.00  0.00           H
ATOM     91  HA  LYS A 140      22.672  15.632  18.861  1.00  0.00           H
ATOM     92  HB2 LYS A 140      19.867  16.257  18.340  1.00  0.00           H
ATOM     93  HB3 LYS A 140      20.229  14.537  18.368  1.00  0.00           H
ATOM     94  HG2 LYS A 140      21.094  16.401  20.542  1.00  0.00           H
ATOM     95  HG3 LYS A 140      19.530  15.577  20.547  1.00  0.00           H
ATOM     96  HD2 LYS A 140      20.720  13.420  20.346  1.00  0.00           H
ATOM     97  HD3 LYS A 140      22.253  14.286  20.471  1.00  0.00           H
ATOM     98  HE2 LYS A 140      21.316  13.269  22.624  1.00  0.00           H
ATOM     99  HE3 LYS A 140      21.823  14.957  22.685  1.00  0.00           H
ATOM    100  HZ1 LYS A 140      19.015  14.044  22.303  1.00  0.00           H
ATOM    101  HZ2 LYS A 140      19.532  15.653  22.456  1.00  0.00           H
ATOM    102  HZ3 LYS A 140      19.672  14.585  23.765  1.00  0.00           H
TER     103      LYS A 140
ENDMDL
CONECT   26   25  104
CONECT  107  105  110  111
CONECT  111  107  112  113
CONECT  114  113  115  133  134
CONECT  115  114  116  117
CONECT  118  117  119  123  126
CONECT  127  120  125  149  150
CONECT  120  119  121  127  138
CONECT  119  118  120  136  137
CONECT  121  120  122  139  140
CONECT  125  124  126  127  146
CONECT  122  121  123  124  141
CONECT  123  118  122  142  143
CONECT  124  122  125  144  145
CONECT  126  118  125  147  148
CONECT  105  104  106  107
CONECT  106  105  108  128
CONECT  108  106  109  129
CONECT  109  108  110  130
CONECT  110  107  109  131
CONECT  134  114
CONECT  133  114
CONECT  132  113
CONECT  135  117
CONECT  128  106
CONECT  129  108
CONECT  130  109
CONECT  131  110
CONECT  150  127
CONECT  149  127
CONECT  140  121
CONECT  139  121
CONECT  144  124
CONECT  145  124
CONECT  138  120
CONECT  146  125
CONECT  141  122
CONECT  137  119
CONECT  136  119
CONECT  142  123
CONECT  143  123
CONECT  148  126
CONECT  147  126
CONECT  113  111  114  132
CONECT  117  115  118  135
CONECT  112  111
CONECT  116  115
CONECT  104   26  105
MODEL       19
ATOM      1  N   GLY A  61      16.492  15.469  11.974  1.00  0.00           N
ATOM      2  CA  GLY A  61      15.552  15.657  13.057  1.00  0.00           C
ATOM      3  C   GLY A  61      15.813  16.935  13.820  1.00  0.00           C
ATOM      4  O   GLY A  61      16.930  17.455  13.829  1.00  0.00           O
ATOM      5  H   GLY A  61      17.367  15.942  11.997  1.00  0.00           H
ATOM      6  HA2 GLY A  61      14.552  15.689  12.654  1.00  0.00           H
ATOM      7  HA3 GLY A  61      15.628  14.822  13.739  1.00  0.00           H
TER       8      GLY A  61
ATOM      9  N   ILE A 124      19.928  12.610  13.320  1.00  0.00           N
ATOM     10  CA  ILE A 124      20.359  13.872  13.877  1.00  0.00           C
ATOM     11  C   ILE A 124      19.186  14.522  14.591  1.00  0.00           C
ATOM     12  O   ILE A 124      18.036  14.310  14.219  1.00  0.00           O
ATOM     13  CB  ILE A 124      20.890  14.814  12.780  1.00  0.00           C
ATOM     14  CG1 ILE A 124      21.857  14.057  11.867  1.00  0.00           C
ATOM     15  CG2 ILE A 124      21.585  16.019  13.408  1.00  0.00           C
ATOM     16  CD1 ILE A 124      22.289  14.843  10.652  1.00  0.00           C
ATOM     17  H   ILE A 124      19.557  12.585  12.412  1.00  0.00           H
ATOM     18  HA  ILE A 124      21.150  13.680  14.587  1.00  0.00           H
ATOM     19  HB  ILE A 124      20.053  15.169  12.198  1.00  0.00           H
ATOM     20 HG12 ILE A 124      22.744  13.800  12.427  1.00  0.00           H
ATOM     21 HG13 ILE A 124      21.379  13.151  11.523  1.00  0.00           H
ATOM     22 HG21 ILE A 124      22.417  15.682  14.006  1.00  0.00           H
ATOM     23 HG22 ILE A 124      20.884  16.553  14.034  1.00  0.00           H
ATOM     24 HG23 ILE A 124      21.942  16.675  12.628  1.00  0.00           H
ATOM     25 HD11 ILE A 124      21.425  15.078  10.049  1.00  0.00           H
ATOM     26 HD12 ILE A 124      22.986  14.257  10.072  1.00  0.00           H
ATOM     27 HD13 ILE A 124      22.768  15.760  10.969  1.00  0.00           H
ATOM     28  N   THR A 125      19.461  15.257  15.648  1.00  0.00           N
ATOM     29  CA  THR A 125      18.415  15.956  16.362  1.00  0.00           C
ATOM     30  C   THR A 125      18.938  17.272  16.922  1.00  0.00           C
ATOM     31  O   THR A 125      19.621  17.287  17.951  1.00  0.00           O
ATOM     32  CB  THR A 125      17.853  15.090  17.511  1.00  0.00           C
ATOM     33  OG1 THR A 125      17.511  13.786  17.026  1.00  0.00           O
ATOM     34  CG2 THR A 125      16.620  15.729  18.131  1.00  0.00           C
ATOM     35  H   THR A 125      20.386  15.318  15.968  1.00  0.00           H
ATOM     36  HA  THR A 125      17.614  16.162  15.667  1.00  0.00           H
ATOM     37  HB  THR A 125      18.612  14.994  18.274  1.00  0.00           H
ATOM     38  HG1 THR A 125      17.561  13.781  16.059  1.00  0.00           H
ATOM     39 HG21 THR A 125      16.886  16.682  18.559  1.00  0.00           H
ATOM     40 HG22 THR A 125      16.233  15.081  18.906  1.00  0.00           H
ATOM     41 HG23 THR A 125      15.869  15.870  17.370  1.00  0.00           H
ATOM     42  N   CYS A 126      18.665  18.369  16.218  1.00  0.00           N
ATOM     43  CA  CYS A 126      18.981  19.693  16.737  1.00  0.00           C
ATOM     44  C   CYS A 126      18.301  19.888  18.080  1.00  0.00           C
ATOM     45  O   CYS A 126      17.082  20.017  18.158  1.00  0.00           O
ATOM     46  CB  CYS A 126      18.561  20.791  15.760  1.00  0.00           C
ATOM     47  SG  CYS A 126      19.827  21.206  14.517  1.00  0.00           S
ATOM     48  H   CYS A 126      18.247  18.282  15.331  1.00  0.00           H
ATOM     49  HA  CYS A 126      20.051  19.742  16.883  1.00  0.00           H
ATOM     50  HB2 CYS A 126      17.676  20.471  15.232  1.00  0.00           H
ATOM     51  HB3 CYS A 126      18.337  21.691  16.314  1.00  0.00           H
TER      52      CYS A 126
ATOM     53  N   TRP A 136      21.558  27.802  15.431  1.00  0.00           N
ATOM     54  CA  TRP A 136      21.622  26.461  15.989  1.00  0.00           C
ATOM     55  C   TRP A 136      22.905  26.288  16.785  1.00  0.00           C
ATOM     56  O   TRP A 136      23.972  26.727  16.356  1.00  0.00           O
ATOM     57  CB  TRP A 136      21.518  25.399  14.879  1.00  0.00           C
ATOM     58  CG  TRP A 136      22.460  25.608  13.724  1.00  0.00           C
ATOM     59  CD1 TRP A 136      23.720  25.096  13.579  1.00  0.00           C
ATOM     60  CD2 TRP A 136      22.206  26.379  12.544  1.00  0.00           C
ATOM     61  NE1 TRP A 136      24.263  25.506  12.383  1.00  0.00           N
ATOM     62  CE2 TRP A 136      23.354  26.295  11.732  1.00  0.00           C
ATOM     63  CE3 TRP A 136      21.118  27.137  12.098  1.00  0.00           C
ATOM     64  CZ2 TRP A 136      23.442  26.938  10.500  1.00  0.00           C
ATOM     65  CZ3 TRP A 136      21.208  27.774  10.875  1.00  0.00           C
ATOM     66  CH2 TRP A 136      22.361  27.671  10.089  1.00  0.00           C
ATOM     67  H   TRP A 136      22.386  28.225  15.115  1.00  0.00           H
ATOM     68  HA  TRP A 136      20.785  26.347  16.661  1.00  0.00           H
ATOM     69  HB2 TRP A 136      21.729  24.429  15.303  1.00  0.00           H
ATOM     70  HB3 TRP A 136      20.510  25.401  14.491  1.00  0.00           H
ATOM     71  HD1 TRP A 136      24.207  24.462  14.307  1.00  0.00           H
ATOM     72  HE1 TRP A 136      25.160  25.272  12.051  1.00  0.00           H
ATOM     73  HE3 TRP A 136      20.219  27.229  12.691  1.00  0.00           H
ATOM     74  HZ2 TRP A 136      24.323  26.870   9.881  1.00  0.00           H
ATOM     75  HZ3 TRP A 136      20.377  28.363  10.514  1.00  0.00           H
ATOM     76  HH2 TRP A 136      22.388  28.186   9.140  1.00  0.00           H
TER      77      TRP A 136
ATOM     78  N   ARG A 139      23.131  20.050  19.557  1.00  0.00           N
ATOM     79  CA  ARG A 139      22.367  19.021  18.879  1.00  0.00           C
ATOM     80  C   ARG A 139      22.903  17.644  19.232  1.00  0.00           C
ATOM     81  O   ARG A 139      24.113  17.431  19.301  1.00  0.00           O
ATOM     82  CB  ARG A 139      22.393  19.219  17.358  1.00  0.00           C
ATOM     83  CG  ARG A 139      23.780  19.119  16.754  1.00  0.00           C
ATOM     84  CD  ARG A 139      23.732  19.017  15.240  1.00  0.00           C
ATOM     85  NE  ARG A 139      23.256  20.244  14.601  1.00  0.00           N
ATOM     86  CZ  ARG A 139      23.171  20.399  13.281  1.00  0.00           C
ATOM     87  NH1 ARG A 139      23.520  19.401  12.479  1.00  0.00           N
ATOM     88  NH2 ARG A 139      22.737  21.543  12.764  1.00  0.00           N
ATOM     89  H   ARG A 139      24.067  19.868  19.808  1.00  0.00           H
ATOM     90  HA  ARG A 139      21.346  19.092  19.223  1.00  0.00           H
ATOM     91  HB2 ARG A 139      21.771  18.464  16.899  1.00  0.00           H
ATOM     92  HB3 ARG A 139      21.991  20.194  17.124  1.00  0.00           H
ATOM     93  HG2 ARG A 139      24.342  20.001  17.026  1.00  0.00           H
ATOM     94  HG3 ARG A 139      24.271  18.242  17.150  1.00  0.00           H
ATOM     95  HD2 ARG A 139      24.725  18.803  14.877  1.00  0.00           H
ATOM     96  HD3 ARG A 139      23.072  18.205  14.970  1.00  0.00           H
ATOM     97  HE  ARG A 139      22.989  20.986  15.186  1.00  0.00           H
ATOM     98 HH11 ARG A 139      23.848  18.543  12.864  1.00  0.00           H
ATOM     99 HH12 ARG A 139      23.437  19.497  11.468  1.00  0.00           H
ATOM    100 HH21 ARG A 139      22.466  22.295  13.364  1.00  0.00           H
ATOM    101 HH22 ARG A 139      22.675  21.656  11.770  1.00  0.00           H
TER     102      ARG A 139
ENDMDL
CONECT   47   46  103
CONECT  106  104  109  110
CONECT  110  106  111  112
CONECT  113  112  114  132  133
CONECT  114  113  115  116
CONECT  117  116  118  122  125
CONECT  126  119  124  148  149
CONECT  119  118  120  126  137
CONECT  118  117  119  135  136
CONECT  120  119  121  138  139
CONECT  124  123  125  126  145
CONECT  121  120  122  123  140
CONECT  122  117  121  141  142
CONECT  123  121  124  143  144
CONECT  125  117  124  146  147
CONECT  104  103  105  106
CONECT  105  104  107  127
CONECT  107  105  108  128
CONECT  108  107  109  129
CONECT  109  106  108  130
CONECT  133  113
CONECT  132  113
CONECT  131  112
CONECT  134  116
CONECT  127  105
CONECT  128  107
CONECT  129  108
CONECT  130  109
CONECT  149  126
CONECT  148  126
CONECT  139  120
CONECT  138  120
CONECT  143  123
CONECT  144  123
CONECT  137  119
CONECT  145  124
CONECT  140  121
CONECT  136  118
CONECT  135  118
CONECT  141  122
CONECT  142  122
CONECT  147  125
CONECT  146  125
CONECT  112  110  113  131
CONECT  116  114  117  134
CONECT  111  110
CONECT  115  114
CONECT  103   47  104
MODEL       20
ATOM      1  N   ILE A 124      20.067  13.382  12.330  1.00  0.00           N
ATOM      2  CA  ILE A 124      20.433  14.744  12.633  1.00  0.00           C
ATOM      3  C   ILE A 124      19.482  15.332  13.668  1.00  0.00           C
ATOM      4  O   ILE A 124      18.454  15.921  13.333  1.00  0.00           O
ATOM      5  CB  ILE A 124      20.465  15.621  11.361  1.00  0.00           C
ATOM      6  CG1 ILE A 124      21.494  15.066  10.369  1.00  0.00           C
ATOM      7  CG2 ILE A 124      20.790  17.069  11.709  1.00  0.00           C
ATOM      8  CD1 ILE A 124      21.601  15.865   9.091  1.00  0.00           C
ATOM      9  H   ILE A 124      19.549  13.192  11.517  1.00  0.00           H
ATOM     10  HA  ILE A 124      21.428  14.726  13.055  1.00  0.00           H
ATOM     11  HB  ILE A 124      19.487  15.594  10.906  1.00  0.00           H
ATOM     12 HG12 ILE A 124      22.466  15.058  10.838  1.00  0.00           H
ATOM     13 HG13 ILE A 124      21.220  14.054  10.107  1.00  0.00           H
ATOM     14 HG21 ILE A 124      21.756  17.113  12.188  1.00  0.00           H
ATOM     15 HG22 ILE A 124      20.037  17.455  12.382  1.00  0.00           H
ATOM     16 HG23 ILE A 124      20.808  17.664  10.808  1.00  0.00           H
ATOM     17 HD11 ILE A 124      21.882  16.881   9.324  1.00  0.00           H
ATOM     18 HD12 ILE A 124      20.646  15.863   8.585  1.00  0.00           H
ATOM     19 HD13 ILE A 124      22.348  15.422   8.451  1.00  0.00           H
ATOM     20  N   THR A 125      19.804  15.092  14.927  1.00  0.00           N
ATOM     21  CA  THR A 125      19.094  15.697  16.031  1.00  0.00           C
ATOM     22  C   THR A 125      19.885  16.909  16.510  1.00  0.00           C
ATOM     23  O   THR A 125      20.899  16.772  17.193  1.00  0.00           O
ATOM     24  CB  THR A 125      18.912  14.686  17.181  1.00  0.00           C
ATOM     25  OG1 THR A 125      18.666  13.382  16.636  1.00  0.00           O
ATOM     26  CG2 THR A 125      17.746  15.078  18.079  1.00  0.00           C
ATOM     27  H   THR A 125      20.538  14.472  15.119  1.00  0.00           H
ATOM     28  HA  THR A 125      18.120  16.013  15.684  1.00  0.00           H
ATOM     29  HB  THR A 125      19.816  14.661  17.773  1.00  0.00           H
ATOM     30  HG1 THR A 125      18.368  13.468  15.725  1.00  0.00           H
ATOM     31 HG21 THR A 125      16.846  15.155  17.485  1.00  0.00           H
ATOM     32 HG22 THR A 125      17.954  16.029  18.546  1.00  0.00           H
ATOM     33 HG23 THR A 125      17.608  14.322  18.841  1.00  0.00           H
ATOM     34  N   CYS A 126      19.457  18.089  16.091  1.00  0.00           N
ATOM     35  CA  CYS A 126      20.190  19.314  16.391  1.00  0.00           C
ATOM     36  C   CYS A 126      19.892  19.836  17.790  1.00  0.00           C
ATOM     37  O   CYS A 126      20.722  20.525  18.382  1.00  0.00           O
ATOM     38  CB  CYS A 126      19.873  20.398  15.361  1.00  0.00           C
ATOM     39  SG  CYS A 126      20.717  20.190  13.756  1.00  0.00           S
ATOM     40  H   CYS A 126      18.633  18.141  15.563  1.00  0.00           H
ATOM     41  HA  CYS A 126      21.244  19.082  16.331  1.00  0.00           H
ATOM     42  HB2 CYS A 126      18.810  20.402  15.170  1.00  0.00           H
ATOM     43  HB3 CYS A 126      20.162  21.359  15.763  1.00  0.00           H
TER      44      CYS A 126
ATOM     45  N   ARG A 139      23.757  19.788  20.994  1.00  0.00           N
ATOM     46  CA  ARG A 139      23.411  19.142  19.746  1.00  0.00           C
ATOM     47  C   ARG A 139      23.576  17.634  19.882  1.00  0.00           C
ATOM     48  O   ARG A 139      24.459  17.038  19.264  1.00  0.00           O
ATOM     49  CB  ARG A 139      24.299  19.661  18.618  1.00  0.00           C
ATOM     50  CG  ARG A 139      23.789  19.305  17.237  1.00  0.00           C
ATOM     51  CD  ARG A 139      24.923  19.244  16.232  1.00  0.00           C
ATOM     52  NE  ARG A 139      24.439  19.137  14.858  1.00  0.00           N
ATOM     53  CZ  ARG A 139      23.920  18.039  14.321  1.00  0.00           C
ATOM     54  NH1 ARG A 139      23.760  16.938  15.049  1.00  0.00           N
ATOM     55  NH2 ARG A 139      23.549  18.057  13.051  1.00  0.00           N
ATOM     56  H   ARG A 139      24.682  19.729  21.322  1.00  0.00           H
ATOM     57  HA  ARG A 139      22.378  19.369  19.523  1.00  0.00           H
ATOM     58  HB2 ARG A 139      24.362  20.738  18.690  1.00  0.00           H
ATOM     59  HB3 ARG A 139      25.287  19.244  18.731  1.00  0.00           H
ATOM     60  HG2 ARG A 139      23.305  18.341  17.279  1.00  0.00           H
ATOM     61  HG3 ARG A 139      23.077  20.054  16.922  1.00  0.00           H
ATOM     62  HD2 ARG A 139      25.516  20.141  16.324  1.00  0.00           H
ATOM     63  HD3 ARG A 139      25.537  18.385  16.453  1.00  0.00           H
ATOM     64  HE  ARG A 139      24.515  19.942  14.295  1.00  0.00           H
ATOM     65 HH11 ARG A 139      24.030  16.930  16.016  1.00  0.00           H
ATOM     66 HH12 ARG A 139      23.363  16.115  14.641  1.00  0.00           H
ATOM     67 HH21 ARG A 139      23.670  18.911  12.501  1.00  0.00           H
ATOM     68 HH22 ARG A 139      23.141  17.249  12.628  1.00  0.00           H
TER      69      ARG A 139
ENDMDL
CONECT   39   38   70
CONECT   73   71   76   77
CONECT   77   73   78   79
CONECT   80   79   81   99  100
CONECT   81   80   82   83
CONECT   84   83   85   89   92
CONECT   93   86   91  115  116
CONECT   86   85   87   93  104
CONECT   85   84   86  102  103
CONECT   87   86   88  105  106
CONECT   91   90   92   93  112
CONECT   88   87   89   90  107
CONECT   89   84   88  108  109
CONECT   90   88   91  110  111
CONECT   92   84   91  113  114
CONECT   71   70   72   73
CONECT   72   71   74   94
CONECT   74   72   75   95
CONECT   75   74   76   96
CONECT   76   73   75   97
CONECT  100   80
CONECT   99   80
CONECT   98   79
CONECT  101   83
CONECT   94   72
CONECT   95   74
CONECT   96   75
CONECT   97   76
CONECT  116   93
CONECT  115   93
CONECT  106   87
CONECT  105   87
CONECT  110   90
CONECT  111   90
CONECT  104   86
CONECT  112   91
CONECT  107   88
CONECT  103   85
CONECT  102   85
CONECT  108   89
CONECT  109   89
CONECT  114   92
CONECT  113   92
CONECT   79   77   80   98
CONECT   83   81   84  101
CONECT   78   77
CONECT   82   81
CONECT   70   39   71
END
