# Supplementary material for: Scaffold repositioning of spiro-acridine derivatives as fungi chitinase inhibitor by target fishing and in vitro studies
Source: Sci Rep. 2023 May 5;13:7320. doi: 10.1038/s41598-023-33279-9 (PMC10163251; doi:10.1038/s41598-023-33279-9)
Supplement: Supplementary file 2 — Supplementary Information 2. [file 41598_2023_33279_MOESM2_ESM.zip › PDBQT_TARGETS_ALL/2nqi_NQI.pdb]

HEADER    HYDROLASE                               31-OCT-06   2NQI              
TITLE     CALPAIN 1 PROTEOLYTIC CORE INACTIVATED BY WR13(R,R), AN EPOXYSUCCINYL-
TITLE    2 TYPE INHIBITOR.                                                      
COMPND    MOL_ID: 1;                                                            
COMPND   2 MOLECULE: CALPAIN-1 CATALYTIC SUBUNIT;                               
COMPND   3 CHAIN: A;                                                            
COMPND   4 FRAGMENT: CALPAIN CATALYTIC DOMAIN, RESIDUES 27-356;                 
COMPND   5 SYNONYM: CALPAIN-1 LARGE SUBUNIT, CALCIUM-ACTIVATED NEUTRAL          
COMPND   6 PROTEINASE 1, CANP 1, CALPAIN MU-TYPE, MUCANP, MICROMOLAR-CALPAIN;   
COMPND   7 EC: 3.4.22.52;                                                       
COMPND   8 ENGINEERED: YES                                                      
SOURCE    MOL_ID: 1;                                                            
SOURCE   2 ORGANISM_SCIENTIFIC: RATTUS NORVEGICUS;                              
SOURCE   3 ORGANISM_COMMON: NORWAY RAT;                                         
SOURCE   4 ORGANISM_TAXID: 10116;                                               
SOURCE   5 GENE: CAPN1, CLS1;                                                   
SOURCE   6 EXPRESSION_SYSTEM: ESCHERICHIA COLI BL21;                            
SOURCE   7 EXPRESSION_SYSTEM_TAXID: 511693;                                     
SOURCE   8 EXPRESSION_SYSTEM_STRAIN: BL21;                                      
SOURCE   9 EXPRESSION_SYSTEM_VECTOR_TYPE: PLASMID;                              
SOURCE  10 EXPRESSION_SYSTEM_PLASMID: PET24D                                    
KEYWDS    EPOXIDE, EPOXYSUCCINYL, PROTEASE, PEPTIDASE, PROTEINASE, INACTIVATOR, 
KEYWDS   2 INHIBITOR, HYDROLASE                                                 
EXPDTA    X-RAY DIFFRACTION                                                     
AUTHOR    D.CUERRIER,P.L.DAVIES,R.L.CAMPBELL,T.MOLDOVEANU                       
REVDAT   4   18-OCT-17 2NQI    1       REMARK                                   
REVDAT   3   24-FEB-09 2NQI    1       VERSN                                    
REVDAT   2   10-APR-07 2NQI    1       JRNL                                     
REVDAT   1   09-JAN-07 2NQI    0                                                
JRNL        AUTH   D.CUERRIER,T.MOLDOVEANU,R.L.CAMPBELL,J.KELLY,B.YORUK,        
JRNL        AUTH 2 S.H.L.VERHELST,D.GREENBAUM,M.BOGYO,P.L.DAVIES                
JRNL        TITL   DEVELOPMENT OF CALPAIN-SPECIFIC INACTIVATORS BY SCREENING OF 
JRNL        TITL 2 POSITIONAL SCANNING EPOXIDE LIBRARIES                        
JRNL        REF    J.BIOL.CHEM.                  V. 282  9600 2007              
JRNL        REFN                   ISSN 0021-9258                               
JRNL        PMID   17218315                                                     
JRNL        DOI    10.1074/JBC.M610372200                                       
REMARK   2                                                                      
REMARK   2 RESOLUTION.    2.04 ANGSTROMS.                                       
REMARK   3                                                                      
REMARK   3 REFINEMENT.                                                          
REMARK   3   PROGRAM     : REFMAC 5.2.0005                                      
REMARK   3   AUTHORS     : MURSHUDOV,VAGIN,DODSON                               
REMARK   3                                                                      
REMARK   3    REFINEMENT TARGET : MAXIMUM LIKELIHOOD                            
REMARK   3                                                                      
REMARK   3  DATA USED IN REFINEMENT.                                            
REMARK   3   RESOLUTION RANGE HIGH (ANGSTROMS) : 2.04                           
REMARK   3   RESOLUTION RANGE LOW  (ANGSTROMS) : 59.23                          
REMARK   3   DATA CUTOFF            (SIGMA(F)) : NULL                           
REMARK   3   COMPLETENESS FOR RANGE        (%) : 99.3                           
REMARK   3   NUMBER OF REFLECTIONS             : 15556                          
REMARK   3                                                                      
REMARK   3  FIT TO DATA USED IN REFINEMENT.                                     
REMARK   3   CROSS-VALIDATION METHOD          : THROUGHOUT                      
REMARK   3   FREE R VALUE TEST SET SELECTION  : RANDOM                          
REMARK   3   R VALUE     (WORKING + TEST SET) : 0.184                           
REMARK   3   R VALUE            (WORKING SET) : 0.181                           
REMARK   3   FREE R VALUE                     : 0.247                           
REMARK   3   FREE R VALUE TEST SET SIZE   (%) : 5.100                           
REMARK   3   FREE R VALUE TEST SET COUNT      : 1057                            
REMARK   3                                                                      
REMARK   3  FIT IN THE HIGHEST RESOLUTION BIN.                                  
REMARK   3   TOTAL NUMBER OF BINS USED           : 20                           
REMARK   3   BIN RESOLUTION RANGE HIGH       (A) : 2.04                         
REMARK   3   BIN RESOLUTION RANGE LOW        (A) : 2.09                         
REMARK   3   REFLECTION IN BIN     (WORKING SET) : 1300                         
REMARK   3   BIN COMPLETENESS (WORKING+TEST) (%) : 92.81                        
REMARK   3   BIN R VALUE           (WORKING SET) : 0.1890                       
REMARK   3   BIN FREE R VALUE SET COUNT          : 81                           
REMARK   3   BIN FREE R VALUE                    : 0.2880                       
REMARK   3                                                                      
REMARK   3  NUMBER OF NON-HYDROGEN ATOMS USED IN REFINEMENT.                    
REMARK   3   PROTEIN ATOMS            : 2594                                    
REMARK   3   NUCLEIC ACID ATOMS       : 0                                       
REMARK   3   HETEROGEN ATOMS          : 45                                      
REMARK   3   SOLVENT ATOMS            : 153                                     
REMARK   3                                                                      
REMARK   3  B VALUES.                                                           
REMARK   3   FROM WILSON PLOT           (A**2) : 17.30                          
REMARK   3   MEAN B VALUE      (OVERALL, A**2) : 16.67                          
REMARK   3   OVERALL ANISOTROPIC B VALUE.                                       
REMARK   3    B11 (A**2) : -0.06000                                             
REMARK   3    B22 (A**2) : 0.07000                                              
REMARK   3    B33 (A**2) : -0.02000                                             
REMARK   3    B12 (A**2) : 0.00000                                              
REMARK   3    B13 (A**2) : 0.00000                                              
REMARK   3    B23 (A**2) : 0.00000                                              
REMARK   3                                                                      
REMARK   3  ESTIMATED OVERALL COORDINATE ERROR.                                 
REMARK   3   ESU BASED ON R VALUE                            (A): 0.220         
REMARK   3   ESU BASED ON FREE R VALUE                       (A): 0.196         
REMARK   3   ESU BASED ON MAXIMUM LIKELIHOOD                 (A): 0.127         
REMARK   3   ESU FOR B VALUES BASED ON MAXIMUM LIKELIHOOD (A**2): 4.443         
REMARK   3                                                                      
REMARK   3 CORRELATION COEFFICIENTS.                                            
REMARK   3   CORRELATION COEFFICIENT FO-FC      : 0.937                         
REMARK   3   CORRELATION COEFFICIENT FO-FC FREE : 0.885                         
REMARK   3                                                                      
REMARK   3  RMS DEVIATIONS FROM IDEAL VALUES        COUNT    RMS    WEIGHT      
REMARK   3   BOND LENGTHS REFINED ATOMS        (A):  2746 ; 0.017 ; 0.022       
REMARK   3   BOND LENGTHS OTHERS               (A):  NULL ;  NULL ;  NULL       
REMARK   3   BOND ANGLES REFINED ATOMS   (DEGREES):  3725 ; 1.659 ; 1.952       
REMARK   3   BOND ANGLES OTHERS          (DEGREES):  NULL ;  NULL ;  NULL       
REMARK   3   TORSION ANGLES, PERIOD 1    (DEGREES):   321 ; 6.689 ; 5.000       
REMARK   3   TORSION ANGLES, PERIOD 2    (DEGREES):   138 ;37.553 ;24.348       
REMARK   3   TORSION ANGLES, PERIOD 3    (DEGREES):   459 ;14.988 ;15.000       
REMARK   3   TORSION ANGLES, PERIOD 4    (DEGREES):    16 ;20.481 ;15.000       
REMARK   3   CHIRAL-CENTER RESTRAINTS       (A**3):   398 ; 0.121 ; 0.200       
REMARK   3   GENERAL PLANES REFINED ATOMS      (A):  2113 ; 0.007 ; 0.020       
REMARK   3   GENERAL PLANES OTHERS             (A):  NULL ;  NULL ;  NULL       
REMARK   3   NON-BONDED CONTACTS REFINED ATOMS (A):  1352 ; 0.223 ; 0.200       
REMARK   3   NON-BONDED CONTACTS OTHERS        (A):  NULL ;  NULL ;  NULL       
REMARK   3   NON-BONDED TORSION REFINED ATOMS  (A):  1858 ; 0.312 ; 0.200       
REMARK   3   NON-BONDED TORSION OTHERS         (A):  NULL ;  NULL ;  NULL       
REMARK   3   H-BOND (X...Y) REFINED ATOMS      (A):   174 ; 0.181 ; 0.200       
REMARK   3   H-BOND (X...Y) OTHERS             (A):  NULL ;  NULL ;  NULL       
REMARK   3   POTENTIAL METAL-ION REFINED ATOMS (A):     9 ; 0.081 ; 0.200       
REMARK   3   POTENTIAL METAL-ION OTHERS        (A):  NULL ;  NULL ;  NULL       
REMARK   3   SYMMETRY VDW REFINED ATOMS        (A):    69 ; 0.283 ; 0.200       
REMARK   3   SYMMETRY VDW OTHERS               (A):  NULL ;  NULL ;  NULL       
REMARK   3   SYMMETRY H-BOND REFINED ATOMS     (A):    13 ; 0.281 ; 0.200       
REMARK   3   SYMMETRY H-BOND OTHERS            (A):  NULL ;  NULL ;  NULL       
REMARK   3   SYMMETRY METAL-ION REFINED ATOMS  (A):  NULL ;  NULL ;  NULL       
REMARK   3   SYMMETRY METAL-ION OTHERS         (A):  NULL ;  NULL ;  NULL       
REMARK   3                                                                      
REMARK   3  ISOTROPIC THERMAL FACTOR RESTRAINTS.     COUNT   RMS    WEIGHT      
REMARK   3   MAIN-CHAIN BOND REFINED ATOMS  (A**2):  1661 ; 1.088 ; 1.500       
REMARK   3   MAIN-CHAIN BOND OTHER ATOMS    (A**2):  NULL ;  NULL ;  NULL       
REMARK   3   MAIN-CHAIN ANGLE REFINED ATOMS (A**2):  2603 ; 1.762 ; 2.000       
REMARK   3   MAIN-CHAIN ANGLE OTHER ATOMS   (A**2):  NULL ;  NULL ;  NULL       
REMARK   3   SIDE-CHAIN BOND REFINED ATOMS  (A**2):  1286 ; 2.530 ; 3.000       
REMARK   3   SIDE-CHAIN BOND OTHER ATOMS    (A**2):  NULL ;  NULL ;  NULL       
REMARK   3   SIDE-CHAIN ANGLE REFINED ATOMS (A**2):  1122 ; 3.684 ; 4.500       
REMARK   3   SIDE-CHAIN ANGLE OTHER ATOMS   (A**2):  NULL ;  NULL ;  NULL       
REMARK   3   LONG RANGE B REFINED ATOMS     (A**2):  NULL ;  NULL ;  NULL       
REMARK   3   LONG RANGE B OTHER ATOMS       (A**2):  NULL ;  NULL ;  NULL       
REMARK   3                                                                      
REMARK   3 ANISOTROPIC THERMAL FACTOR RESTRAINTS.    COUNT   RMS   WEIGHT       
REMARK   3   RIGID-BOND RESTRAINTS          (A**2):  NULL ;  NULL ;  NULL       
REMARK   3   SPHERICITY; FREE ATOMS         (A**2):  NULL ;  NULL ;  NULL       
REMARK   3   SPHERICITY; BONDED ATOMS       (A**2):  NULL ;  NULL ;  NULL       
REMARK   3                                                                      
REMARK   3  NCS RESTRAINTS STATISTICS                                           
REMARK   3   NUMBER OF DIFFERENT NCS GROUPS : NULL                              
REMARK   3                                                                      
REMARK   3  TLS DETAILS                                                         
REMARK   3   NUMBER OF TLS GROUPS  : NULL                                       
REMARK   3                                                                      
REMARK   3  BULK SOLVENT MODELLING.                                             
REMARK   3   METHOD USED : MASK                                                 
REMARK   3   PARAMETERS FOR MASK CALCULATION                                    
REMARK   3   VDW PROBE RADIUS   : 1.20                                          
REMARK   3   ION PROBE RADIUS   : 0.80                                          
REMARK   3   SHRINKAGE RADIUS   : 0.80                                          
REMARK   3                                                                      
REMARK   3  OTHER REFINEMENT REMARKS: HYDROGENS HAVE BEEN ADDED IN THE RIDING   
REMARK   3  POSITIONS                                                           
REMARK   4                                                                      
REMARK   4 2NQI COMPLIES WITH FORMAT V. 3.30, 13-JUL-11                         
REMARK 100                                                                      
REMARK 100 THIS ENTRY HAS BEEN PROCESSED BY RCSB ON 08-NOV-06.                  
REMARK 100 THE DEPOSITION ID IS D_1000040179.                                   
REMARK 200                                                                      
REMARK 200 EXPERIMENTAL DETAILS                                                 
REMARK 200  EXPERIMENT TYPE                : X-RAY DIFFRACTION                  
REMARK 200  DATE OF DATA COLLECTION        : 01-MAY-06                          
REMARK 200  TEMPERATURE           (KELVIN) : 100                                
REMARK 200  PH                             : 6.0                                
REMARK 200  NUMBER OF CRYSTALS USED        : 1                                  
REMARK 200                                                                      
REMARK 200  SYNCHROTRON              (Y/N) : N                                  
REMARK 200  RADIATION SOURCE               : ROTATING ANODE                     
REMARK 200  BEAMLINE                       : NULL                               
REMARK 200  X-RAY GENERATOR MODEL          : RIGAKU RU200                       
REMARK 200  MONOCHROMATIC OR LAUE    (M/L) : M                                  
REMARK 200  WAVELENGTH OR RANGE        (A) : 1.5418                             
REMARK 200  MONOCHROMATOR                  : OSMIC CONFOCAL MIRRORS             
REMARK 200  OPTICS                         : OSMIC CONFOCAL MIRROR              
REMARK 200                                                                      
REMARK 200  DETECTOR TYPE                  : IMAGE PLATE                        
REMARK 200  DETECTOR MANUFACTURER          : MARRESEARCH                        
REMARK 200  INTENSITY-INTEGRATION SOFTWARE : MOSFLM                             
REMARK 200  DATA SCALING SOFTWARE          : CCP4 (SCALA)                       
REMARK 200                                                                      
REMARK 200  NUMBER OF UNIQUE REFLECTIONS   : 19556                              
REMARK 200  RESOLUTION RANGE HIGH      (A) : 2.040                              
REMARK 200  RESOLUTION RANGE LOW       (A) : 59.300                             
REMARK 200  REJECTION CRITERIA  (SIGMA(I)) : NULL                               
REMARK 200                                                                      
REMARK 200 OVERALL.                                                             
REMARK 200  COMPLETENESS FOR RANGE     (%) : 99.3                               
REMARK 200  DATA REDUNDANCY                : NULL                               
REMARK 200  R MERGE                    (I) : 0.13900                            
REMARK 200  R SYM                      (I) : NULL                               
REMARK 200  <I/SIGMA(I)> FOR THE DATA SET  : 11.0000                            
REMARK 200                                                                      
REMARK 200 IN THE HIGHEST RESOLUTION SHELL.                                     
REMARK 200  HIGHEST RESOLUTION SHELL, RANGE HIGH (A) : 2.04                     
REMARK 200  HIGHEST RESOLUTION SHELL, RANGE LOW  (A) : 2.12                     
REMARK 200  COMPLETENESS FOR SHELL     (%) : 72.4                               
REMARK 200  DATA REDUNDANCY IN SHELL       : NULL                               
REMARK 200  R MERGE FOR SHELL          (I) : 0.45600                            
REMARK 200  R SYM FOR SHELL            (I) : NULL                               
REMARK 200  <I/SIGMA(I)> FOR SHELL         : 3.100                              
REMARK 200                                                                      
REMARK 200 DIFFRACTION PROTOCOL: SINGLE WAVELENGTH                              
REMARK 200 METHOD USED TO DETERMINE THE STRUCTURE: MOLECULAR REPLACEMENT        
REMARK 200 SOFTWARE USED: MOLREP                                                
REMARK 200 STARTING MODEL: PDB ENTRY 2G8J                                       
REMARK 200                                                                      
REMARK 200 REMARK: NULL                                                         
REMARK 280                                                                      
REMARK 280 CRYSTAL                                                              
REMARK 280 SOLVENT CONTENT, VS   (%): 39.02                                     
REMARK 280 MATTHEWS COEFFICIENT, VM (ANGSTROMS**3/DA): 2.02                     
REMARK 280                                                                      
REMARK 280 CRYSTALLIZATION CONDITIONS: EXPANSION AROUND 1.1-1.7 M NACL, 10 MM   
REMARK 280  CACL2, AND 0.1 M MES (PH 6.0), VAPOR DIFFUSION, HANGING DROP,       
REMARK 280  TEMPERATURE 298K                                                    
REMARK 290                                                                      
REMARK 290 CRYSTALLOGRAPHIC SYMMETRY                                            
REMARK 290 SYMMETRY OPERATORS FOR SPACE GROUP: P 21 21 21                       
REMARK 290                                                                      
REMARK 290      SYMOP   SYMMETRY                                                
REMARK 290     NNNMMM   OPERATOR                                                
REMARK 290       1555   X,Y,Z                                                   
REMARK 290       2555   -X+1/2,-Y,Z+1/2                                         
REMARK 290       3555   -X,Y+1/2,-Z+1/2                                         
REMARK 290       4555   X+1/2,-Y+1/2,-Z                                         
REMARK 290                                                                      
REMARK 290     WHERE NNN -> OPERATOR NUMBER                                     
REMARK 290           MMM -> TRANSLATION VECTOR                                  
REMARK 290                                                                      
REMARK 290 CRYSTALLOGRAPHIC SYMMETRY TRANSFORMATIONS                            
REMARK 290 THE FOLLOWING TRANSFORMATIONS OPERATE ON THE ATOM/HETATM             
REMARK 290 RECORDS IN THIS ENTRY TO PRODUCE CRYSTALLOGRAPHICALLY                
REMARK 290 RELATED MOLECULES.                                                   
REMARK 290   SMTRY1   1  1.000000  0.000000  0.000000        0.00000            
REMARK 290   SMTRY2   1  0.000000  1.000000  0.000000        0.00000            
REMARK 290   SMTRY3   1  0.000000  0.000000  1.000000        0.00000            
REMARK 290   SMTRY1   2 -1.000000  0.000000  0.000000       20.18450            
REMARK 290   SMTRY2   2  0.000000 -1.000000  0.000000        0.00000            
REMARK 290   SMTRY3   2  0.000000  0.000000  1.000000       55.37150            
REMARK 290   SMTRY1   3 -1.000000  0.000000  0.000000        0.00000            
REMARK 290   SMTRY2   3  0.000000  1.000000  0.000000       35.03000            
REMARK 290   SMTRY3   3  0.000000  0.000000 -1.000000       55.37150            
REMARK 290   SMTRY1   4  1.000000  0.000000  0.000000       20.18450            
REMARK 290   SMTRY2   4  0.000000 -1.000000  0.000000       35.03000            
REMARK 290   SMTRY3   4  0.000000  0.000000 -1.000000        0.00000            
REMARK 290                                                                      
REMARK 290 REMARK: NULL                                                         
REMARK 300                                                                      
REMARK 300 BIOMOLECULE: 1                                                       
REMARK 300 SEE REMARK 350 FOR THE AUTHOR PROVIDED AND/OR PROGRAM                
REMARK 300 GENERATED ASSEMBLY INFORMATION FOR THE STRUCTURE IN                  
REMARK 300 THIS ENTRY. THE REMARK MAY ALSO PROVIDE INFORMATION ON               
REMARK 300 BURIED SURFACE AREA.                                                 
REMARK 350                                                                      
REMARK 350 COORDINATES FOR A COMPLETE MULTIMER REPRESENTING THE KNOWN           
REMARK 350 BIOLOGICALLY SIGNIFICANT OLIGOMERIZATION STATE OF THE                
REMARK 350 MOLECULE CAN BE GENERATED BY APPLYING BIOMT TRANSFORMATIONS          
REMARK 350 GIVEN BELOW.  BOTH NON-CRYSTALLOGRAPHIC AND                          
REMARK 350 CRYSTALLOGRAPHIC OPERATIONS ARE GIVEN.                               
REMARK 350                                                                      
REMARK 350 BIOMOLECULE: 1                                                       
REMARK 350 AUTHOR DETERMINED BIOLOGICAL UNIT: MONOMERIC                         
REMARK 350 APPLY THE FOLLOWING TO CHAINS: A                                     
REMARK 350   BIOMT1   1  1.000000  0.000000  0.000000        0.00000            
REMARK 350   BIOMT2   1  0.000000  1.000000  0.000000        0.00000            
REMARK 350   BIOMT3   1  0.000000  0.000000  1.000000        0.00000            
REMARK 465                                                                      
REMARK 465 MISSING RESIDUES                                                     
REMARK 465 THE FOLLOWING RESIDUES WERE NOT LOCATED IN THE                       
REMARK 465 EXPERIMENT. (M=MODEL NUMBER; RES=RESIDUE NAME; C=CHAIN               
REMARK 465 IDENTIFIER; SSSEQ=SEQUENCE NUMBER; I=INSERTION CODE.)                
REMARK 465                                                                      
REMARK 465   M RES C SSSEQI                                                     
REMARK 465     MET A    26                                                      
REMARK 465     GLY A    27                                                      
REMARK 465     LEU A    28                                                      
REMARK 465     GLY A    29                                                      
REMARK 465     ARG A    30                                                      
REMARK 465     HIS A    31                                                      
REMARK 465     GLU A    32                                                      
REMARK 465     PRO A   355                                                      
REMARK 465     ASP A   356                                                      
REMARK 465     LEU A   357                                                      
REMARK 465     GLU A   358                                                      
REMARK 465     HIS A   359                                                      
REMARK 465     HIS A   360                                                      
REMARK 465     HIS A   361                                                      
REMARK 465     HIS A   362                                                      
REMARK 465     HIS A   363                                                      
REMARK 465     HIS A   364                                                      
REMARK 500                                                                      
REMARK 500 GEOMETRY AND STEREOCHEMISTRY                                         
REMARK 500 SUBTOPIC: CLOSE CONTACTS IN SAME ASYMMETRIC UNIT                     
REMARK 500                                                                      
REMARK 500 THE FOLLOWING ATOMS ARE IN CLOSE CONTACT.                            
REMARK 500                                                                      
REMARK 500  ATM1  RES C  SSEQI   ATM2  RES C  SSEQI           DISTANCE          
REMARK 500   O    HOH A   545     O    HOH A   653              2.15            
REMARK 500                                                                      
REMARK 500 REMARK: NULL                                                         
REMARK 500                                                                      
REMARK 500 GEOMETRY AND STEREOCHEMISTRY                                         
REMARK 500 SUBTOPIC: CLOSE CONTACTS                                             
REMARK 500                                                                      
REMARK 500 THE FOLLOWING ATOMS THAT ARE RELATED BY CRYSTALLOGRAPHIC             
REMARK 500 SYMMETRY ARE IN CLOSE CONTACT.  AN ATOM LOCATED WITHIN 0.15          
REMARK 500 ANGSTROMS OF A SYMMETRY RELATED ATOM IS ASSUMED TO BE ON A           
REMARK 500 SPECIAL POSITION AND IS, THEREFORE, LISTED IN REMARK 375             
REMARK 500 INSTEAD OF REMARK 500.  ATOMS WITH NON-BLANK ALTERNATE               
REMARK 500 LOCATION INDICATORS ARE NOT INCLUDED IN THE CALCULATIONS.            
REMARK 500                                                                      
REMARK 500 DISTANCE CUTOFF:                                                     
REMARK 500 2.2 ANGSTROMS FOR CONTACTS NOT INVOLVING HYDROGEN ATOMS              
REMARK 500 1.6 ANGSTROMS FOR CONTACTS INVOLVING HYDROGEN ATOMS                  
REMARK 500                                                                      
REMARK 500  ATM1  RES C  SSEQI   ATM2  RES C  SSEQI  SSYMOP   DISTANCE          
REMARK 500   OE1  GLN A    51     NH1  ARG A   339     2555     2.13            
REMARK 500                                                                      
REMARK 500 REMARK: NULL                                                         
REMARK 500                                                                      
REMARK 500 GEOMETRY AND STEREOCHEMISTRY                                         
REMARK 500 SUBTOPIC: TORSION ANGLES                                             
REMARK 500                                                                      
REMARK 500 TORSION ANGLES OUTSIDE THE EXPECTED RAMACHANDRAN REGIONS:            
REMARK 500 (M=MODEL NUMBER; RES=RESIDUE NAME; C=CHAIN IDENTIFIER;               
REMARK 500 SSEQ=SEQUENCE NUMBER; I=INSERTION CODE).                             
REMARK 500                                                                      
REMARK 500 STANDARD TABLE:                                                      
REMARK 500 FORMAT:(10X,I3,1X,A3,1X,A1,I4,A1,4X,F7.2,3X,F7.2)                    
REMARK 500                                                                      
REMARK 500 EXPECTED VALUES: GJ KLEYWEGT AND TA JONES (1996). PHI/PSI-           
REMARK 500 CHOLOGY: RAMACHANDRAN REVISITED. STRUCTURE 4, 1395 - 1400            
REMARK 500                                                                      
REMARK 500  M RES CSSEQI        PSI       PHI                                   
REMARK 500    PHE A  61       70.03   -151.75                                   
REMARK 500    LYS A  71      -87.82   -126.94                                   
REMARK 500    GLN A 142     -125.19   -110.70                                   
REMARK 500    PHE A 177     -136.69    -98.88                                   
REMARK 500    LYS A 229       37.93   -143.25                                   
REMARK 500    ILE A 257      -43.64    163.97                                   
REMARK 500    ARG A 258       23.20    177.45                                   
REMARK 500    ASP A 259       49.37    -88.00                                   
REMARK 500    LEU A 260       25.10   -157.72                                   
REMARK 500    GLU A 261      159.03     83.29                                   
REMARK 500    VAL A 301       91.48     78.19                                   
REMARK 500    TRP A 303      132.28    -33.90                                   
REMARK 500    TRP A 307       -4.96     89.07                                   
REMARK 500                                                                      
REMARK 500 REMARK: NULL                                                         
REMARK 620                                                                      
REMARK 620 METAL COORDINATION                                                   
REMARK 620 (M=MODEL NUMBER; RES=RESIDUE NAME; C=CHAIN IDENTIFIER;               
REMARK 620 SSEQ=SEQUENCE NUMBER; I=INSERTION CODE):                             
REMARK 620                                                                      
REMARK 620 COORDINATION ANGLES FOR:  M RES CSSEQI METAL                         
REMARK 620                              CA A 401  CA                            
REMARK 620 N RES CSSEQI ATOM                                                    
REMARK 620 1 GLN A 182   OE1                                                    
REMARK 620 2 ASP A 106   OD1  76.5                                              
REMARK 620 3 GLY A 101   O   145.5 125.5                                        
REMARK 620 4 ASP A 106   OD2 127.1  50.9  81.3                                  
REMARK 620 5 HOH A 544   O    75.8  85.2  79.9 101.4                            
REMARK 620 6 GLU A 185   OE1  77.9  68.6 132.3  78.5 146.4                      
REMARK 620 7 GLU A 185   OE2 111.4 109.6  87.4  85.3 164.6  48.3                
REMARK 620 8 VAL A  99   O    77.1 153.6  78.1 155.4  88.2 105.8  80.4          
REMARK 620 N                    1     2     3     4     5     6     7           
REMARK 620                                                                      
REMARK 620 COORDINATION ANGLES FOR:  M RES CSSEQI METAL                         
REMARK 620                              CA A 402  CA                            
REMARK 620 N RES CSSEQI ATOM                                                    
REMARK 620 1 MET A 329   O                                                      
REMARK 620 2 GLU A 333   O   160.7                                              
REMARK 620 3 HOH A 536   O    96.2  87.4                                        
REMARK 620 4 GLU A 302   OE1 107.0  76.5 151.2                                  
REMARK 620 5 GLU A 302   OE2  76.4  91.9 153.2  52.8                            
REMARK 620 6 ASP A 331   OD1  78.3  83.7  79.9 120.9  73.4                      
REMARK 620 7 ASP A 309   OD2 114.0  85.3  77.6  77.4 129.0 155.4                
REMARK 620 8 ASP A 309   OD1  71.7 127.5  87.2  84.0 113.8 145.8  42.7          
REMARK 620 N                    1     2     3     4     5     6     7           
REMARK 800                                                                      
REMARK 800 SITE                                                                 
REMARK 800 SITE_IDENTIFIER: AC1                                                 
REMARK 800 EVIDENCE_CODE: SOFTWARE                                              
REMARK 800 SITE_DESCRIPTION: BINDING SITE FOR RESIDUE CA A 401                  
REMARK 800                                                                      
REMARK 800 SITE_IDENTIFIER: AC2                                                 
REMARK 800 EVIDENCE_CODE: SOFTWARE                                              
REMARK 800 SITE_DESCRIPTION: BINDING SITE FOR RESIDUE CA A 402                  
REMARK 800                                                                      
REMARK 800 SITE_IDENTIFIER: AC3                                                 
REMARK 800 EVIDENCE_CODE: SOFTWARE                                              
REMARK 800 SITE_DESCRIPTION: BINDING SITE FOR RESIDUE NQI A 501                 
REMARK 900                                                                      
REMARK 900 RELATED ENTRIES                                                      
REMARK 900 RELATED ID: 2NQG   RELATED DB: PDB                                   
REMARK 900 CRYSTAL STRUCTURE OF THE SAME PROTEIN FRAGMENT, INACTIVATED BY       
REMARK 900 WR18(S,S), ANOTHER EPOXYSUCCINYL INHIBITOR WITH OPPOSITE             
REMARK 900 STEREOCHEMISTRY.                                                     
REMARK 900 RELATED ID: 1TLO   RELATED DB: PDB                                   
REMARK 900 CRYSTAL STRUCTURE OF THE SAME PROTEIN FRAGMENT, INACTIVATED BY E-64, 
REMARK 900 ANOTHER EPOXYSUCCINYL INHIBITOR.                                     
REMARK 900 RELATED ID: 1KXR   RELATED DB: PDB                                   
REMARK 900 CRYSTAL STRUCTURE OF THE SAME PROTEIN FRAGMENT, UNCOMPLEXED.         
REMARK 900 RELATED ID: 1TL9   RELATED DB: PDB                                   
REMARK 900 CRYSTAL STRUCTURE OF THE SAME PROTEIN FRAGMENT, COMPLEXED WITH       
REMARK 900 LEUPEPTIN, AN ALDEHYDE INHIBITOR.                                    
REMARK 900 RELATED ID: 2G8J   RELATED DB: PDB                                   
REMARK 900 CRYSTAL STRUCTURE OF THE SAME PROTEIN FRAGMENT, COMPLEXED WITH SNJ-  
REMARK 900 1945, AN ALPHA-KETOAMIDE INHIBITOR.                                  
REMARK 900 RELATED ID: 2G8E   RELATED DB: PDB                                   
REMARK 900 CRYSTAL STRUCTURE OF THE SAME PROTEIN FRAGMENT, COMPLEXED WITH SNJ-  
REMARK 900 1715, A CYCLIC HEMIACETAL INHIBITOR.                                 
DBREF  2NQI A   27   356  UNP    P97571   CAN1_RAT        27    356             
SEQADV 2NQI MET A   26  UNP  P97571              INITIATING METHIONINE          
SEQADV 2NQI LEU A  357  UNP  P97571              CLONING ARTIFACT               
SEQADV 2NQI GLU A  358  UNP  P97571              CLONING ARTIFACT               
SEQADV 2NQI HIS A  359  UNP  P97571              EXPRESSION TAG                 
SEQADV 2NQI HIS A  360  UNP  P97571              EXPRESSION TAG                 
SEQADV 2NQI HIS A  361  UNP  P97571              EXPRESSION TAG                 
SEQADV 2NQI HIS A  362  UNP  P97571              EXPRESSION TAG                 
SEQADV 2NQI HIS A  363  UNP  P97571              EXPRESSION TAG                 
SEQADV 2NQI HIS A  364  UNP  P97571              EXPRESSION TAG                 
SEQRES   1 A  339  MET GLY LEU GLY ARG HIS GLU ASN ALA ILE LYS TYR LEU          
SEQRES   2 A  339  GLY GLN ASP TYR GLU ASN LEU ARG ALA ARG CYS LEU GLN          
SEQRES   3 A  339  ASN GLY VAL LEU PHE GLN ASP ASP ALA PHE PRO PRO VAL          
SEQRES   4 A  339  SER HIS SER LEU GLY PHE LYS GLU LEU GLY PRO ASN SER          
SEQRES   5 A  339  SER LYS THR TYR GLY ILE LYS TRP LYS ARG PRO THR GLU          
SEQRES   6 A  339  LEU LEU SER ASN PRO GLN PHE ILE VAL ASP GLY ALA THR          
SEQRES   7 A  339  ARG THR ASP ILE CYS GLN GLY ALA LEU GLY ASP CYS TRP          
SEQRES   8 A  339  LEU LEU ALA ALA ILE ALA SER LEU THR LEU ASN GLU THR          
SEQRES   9 A  339  ILE LEU HIS ARG VAL VAL PRO TYR GLY GLN SER PHE GLN          
SEQRES  10 A  339  GLU GLY TYR ALA GLY ILE PHE HIS PHE GLN LEU TRP GLN          
SEQRES  11 A  339  PHE GLY GLU TRP VAL ASP VAL VAL VAL ASP ASP LEU LEU          
SEQRES  12 A  339  PRO THR LYS ASP GLY LYS LEU VAL PHE VAL HIS SER ALA          
SEQRES  13 A  339  GLN GLY ASN GLU PHE TRP SER ALA LEU LEU GLU LYS ALA          
SEQRES  14 A  339  TYR ALA LYS VAL ASN GLY SER TYR GLU ALA LEU SER GLY          
SEQRES  15 A  339  GLY CYS THR SER GLU ALA PHE GLU ASP PHE THR GLY GLY          
SEQRES  16 A  339  VAL THR GLU TRP TYR ASP LEU GLN LYS ALA PRO SER ASP          
SEQRES  17 A  339  LEU TYR GLN ILE ILE LEU LYS ALA LEU GLU ARG GLY SER          
SEQRES  18 A  339  LEU LEU GLY CYS SER ILE ASN ILE SER ASP ILE ARG ASP          
SEQRES  19 A  339  LEU GLU ALA ILE THR PHE LYS ASN LEU VAL ARG GLY HIS          
SEQRES  20 A  339  ALA TYR SER VAL THR ASP ALA LYS GLN VAL THR TYR GLN          
SEQRES  21 A  339  GLY GLN ARG VAL ASN LEU ILE ARG MET ARG ASN PRO TRP          
SEQRES  22 A  339  GLY GLU VAL GLU TRP LYS GLY PRO TRP SER ASP ASN SER          
SEQRES  23 A  339  TYR GLU TRP ASN LYS VAL ASP PRO TYR GLU ARG GLU GLN          
SEQRES  24 A  339  LEU ARG VAL LYS MET GLU ASP GLY GLU PHE TRP MET SER          
SEQRES  25 A  339  PHE ARG ASP PHE ILE ARG GLU PHE THR LYS LEU GLU ILE          
SEQRES  26 A  339  CYS ASN LEU THR PRO ASP LEU GLU HIS HIS HIS HIS HIS          
SEQRES  27 A  339  HIS                                                          
HET     CA  A 401       1                                                       
HET     CA  A 402       1                                                       
HET    NQI  A 501      43                                                       
HETNAM      CA CALCIUM ION                                                      
HETNAM     NQI N~2~-[(2S)-2-{[(2R)-4-ETHOXY-2-HYDROXY-4-                        
HETNAM   2 NQI  OXOBUTANOYL]AMINO}PENT-4-ENOYL]-L-ARGINYL-L-                    
HETNAM   3 NQI  TRYPTOPHANAMIDE                                                 
FORMUL   2   CA    2(CA 2+)                                                     
FORMUL   4  NQI    C28 H40 N8 O7                                                
FORMUL   5  HOH   *153(H2 O)                                                    
HELIX    1   1 ASP A  114  TRP A  116  1                                   3
HELIX    2   2 SER A  206  SER A  206  1                                   1
HELIX    3   3 CYS A  209  THR A  210  1                                   2
SHEET    1   1 1 CYS A 250  SER A 251  0
LINK         SG  CYS A 115                 CBS NQI A 501     1555   1555  1.79  
LINK        CA    CA A 401                 OE1 GLN A 182     1555   1555  2.34  
LINK        CA    CA A 401                 OD1 ASP A 106     1555   1555  2.66  
LINK        CA    CA A 401                 O   GLY A 101     1555   1555  2.37  
LINK        CA    CA A 401                 OD2 ASP A 106     1555   1555  2.39  
LINK        CA    CA A 401                 O   HOH A 544     1555   1555  2.48  
LINK        CA    CA A 401                 OE1 GLU A 185     1555   1555  2.74  
LINK        CA    CA A 401                 OE2 GLU A 185     1555   1555  2.57  
LINK        CA    CA A 401                 O   VAL A  99     1555   1555  2.39  
LINK        CA    CA A 402                 O   MET A 329     1555   1555  2.40  
LINK        CA    CA A 402                 O   GLU A 333     1555   1555  2.28  
LINK        CA    CA A 402                 O   HOH A 536     1555   1555  2.31  
LINK        CA    CA A 402                 OE1 GLU A 302     1555   1555  2.35  
LINK        CA    CA A 402                 OE2 GLU A 302     1555   1555  2.54  
LINK        CA    CA A 402                 OD1 ASP A 331     1555   1555  2.32  
LINK        CA    CA A 402                 OD2 ASP A 309     1555   1555  3.29  
LINK        CA    CA A 402                 OD1 ASP A 309     1555   1555  2.43  
SITE     1 AC1  6 VAL A  99  GLY A 101  ASP A 106  GLN A 182                    
SITE     2 AC1  6 GLU A 185  HOH A 544                                          
SITE     1 AC2  6 GLU A 302  ASP A 309  MET A 329  ASP A 331                    
SITE     2 AC2  6 GLU A 333  HOH A 536                                          
SITE     1 AC3 18 GLN A 109  GLY A 113  ASP A 114  CYS A 115                    
SITE     2 AC3 18 TRP A 116  SER A 206  GLY A 207  GLY A 208                    
SITE     3 AC3 18 SER A 251  GLY A 271  HIS A 272  ALA A 273                    
SITE     4 AC3 18 GLN A 287  TRP A 298  ARG A 339  HOH A 552                    
SITE     5 AC3 18 HOH A 563  HOH A 636                                          
CRYST1   40.369   70.060  110.743  90.00  90.00  90.00 P 21 21 21    4          
ORIGX1      1.000000  0.000000  0.000000        0.00000                         
ORIGX2      0.000000  1.000000  0.000000        0.00000                         
ORIGX3      0.000000  0.000000  1.000000        0.00000                         
SCALE1      0.024772  0.000000  0.000000        0.00000                         
SCALE2      0.000000  0.014274  0.000000        0.00000                         
SCALE3      0.000000  0.000000  0.009030        0.00000                         
ATOM      1  N   GLN A 109       2.862   0.860 -16.430  1.00  8.06           N
ATOM      2  CA  GLN A 109       3.191   2.258 -16.634  1.00  8.90           C
ATOM      3  C   GLN A 109       1.921   3.023 -17.041  1.00  8.74           C
ATOM      4  O   GLN A 109       1.049   2.487 -17.737  1.00  7.69           O
ATOM      5  CB  GLN A 109       4.283   2.343 -17.712  1.00  8.06           C
ATOM      6  CG  GLN A 109       4.574   3.731 -18.267  1.00  7.96           C
ATOM      7  CD  GLN A 109       5.864   3.768 -19.055  1.00  8.71           C
ATOM      8  OE1 GLN A 109       6.541   2.777 -19.150  1.00  8.92           O
ATOM      9  NE2 GLN A 109       6.215   4.920 -19.588  1.00 12.27           N
TER      10      GLN A 109
ATOM     11  N   LEU A 112       3.414   8.633 -18.358  1.00 11.46           N
ATOM     12  CA  LEU A 112       4.594   9.317 -17.925  1.00 11.60           C
ATOM     13  C   LEU A 112       5.751   8.544 -18.503  1.00 12.33           C
ATOM     14  O   LEU A 112       5.734   7.330 -18.501  1.00 13.65           O
ATOM     15  CB  LEU A 112       4.678   9.303 -16.384  1.00 12.13           C
ATOM     16  CG  LEU A 112       5.843  10.052 -15.767  1.00 10.24           C
ATOM     17  CD1 LEU A 112       5.744  11.558 -16.111  1.00  9.34           C
ATOM     18  CD2 LEU A 112       5.825   9.812 -14.269  1.00  7.13           C
ATOM     19  N   GLY A 113       6.767   9.250 -18.973  1.00 11.91           N
ATOM     20  CA  GLY A 113       7.911   8.608 -19.605  1.00 11.76           C
ATOM     21  C   GLY A 113       8.907   7.988 -18.677  1.00 10.56           C
ATOM     22  O   GLY A 113      10.120   8.088 -18.913  1.00 11.77           O
ATOM     23  N   ASP A 114       8.416   7.300 -17.644  1.00 10.17           N
ATOM     24  CA  ASP A 114       9.302   6.756 -16.621  1.00  9.76           C
ATOM     25  C   ASP A 114       9.510   5.249 -16.753  1.00  9.23           C
ATOM     26  O   ASP A 114       9.771   4.583 -15.770  1.00  7.11           O
ATOM     27  CB  ASP A 114       8.873   7.201 -15.182  1.00  9.31           C
ATOM     28  CG  ASP A 114       7.561   6.554 -14.701  1.00 10.70           C
ATOM     29  OD1 ASP A 114       7.391   6.482 -13.445  1.00  8.74           O
ATOM     30  OD2 ASP A 114       6.722   6.112 -15.533  1.00  9.42           O
ATOM     31  N   CYS A 115       9.480   4.747 -18.002  1.00  9.30           N
ATOM     32  CA  CYS A 115       9.691   3.317 -18.292  1.00  9.74           C
ATOM     33  C   CYS A 115      10.926   2.774 -17.581  1.00  9.27           C
ATOM     34  O   CYS A 115      10.891   1.653 -17.079  1.00  8.80           O
ATOM     35  CB  CYS A 115       9.828   3.061 -19.809  1.00  8.73           C
ATOM     36  SG  CYS A 115      11.391   3.761 -20.543  1.00 11.60           S
ATOM     37  N   TRP A 116      12.018   3.551 -17.602  1.00  9.97           N
ATOM     38  CA  TRP A 116      13.346   3.152 -17.017  1.00  9.59           C
ATOM     39  C   TRP A 116      13.227   2.870 -15.519  1.00  8.87           C
ATOM     40  O   TRP A 116      13.790   1.930 -15.001  1.00  8.67           O
ATOM     41  CB  TRP A 116      14.412   4.261 -17.257  1.00 10.02           C
ATOM     42  CG  TRP A 116      13.982   5.646 -16.712  1.00 12.03           C
ATOM     43  CD1 TRP A 116      13.114   6.514 -17.310  1.00 11.52           C
ATOM     44  CD2 TRP A 116      14.344   6.254 -15.438  1.00 10.96           C
ATOM     45  NE1 TRP A 116      12.930   7.623 -16.514  1.00 12.03           N
ATOM     46  CE2 TRP A 116      13.679   7.504 -15.370  1.00 12.06           C
ATOM     47  CE3 TRP A 116      15.176   5.868 -14.363  1.00 12.62           C
ATOM     48  CZ2 TRP A 116      13.790   8.381 -14.252  1.00 10.21           C
ATOM     49  CZ3 TRP A 116      15.315   6.773 -13.242  1.00 10.93           C
ATOM     50  CH2 TRP A 116      14.617   8.009 -13.218  1.00 10.27           C
TER      51      TRP A 116
ATOM     52  N   SER A 206      10.439  11.745 -16.438  1.00 15.61           N
ATOM     53  CA  SER A 206      10.085  11.486 -17.810  1.00 17.38           C
ATOM     54  C   SER A 206      11.343  11.367 -18.651  1.00 17.92           C
ATOM     55  O   SER A 206      11.867  12.374 -19.044  1.00 21.06           O
ATOM     56  CB ASER A 206       9.236  12.641 -18.311  1.00 17.29           C
ATOM     57  OG ASER A 206       9.162  12.589 -19.714  1.00 20.66           O
ATOM     58  N   GLY A 207      11.836  10.156 -18.906  1.00 18.73           N
ATOM     59  CA  GLY A 207      13.142   9.924 -19.584  1.00 18.58           C
ATOM     60  C   GLY A 207      14.328   9.747 -18.633  1.00 17.99           C
ATOM     61  O   GLY A 207      14.649  10.620 -17.845  1.00 19.81           O
ATOM     62  N   GLY A 208      15.002   8.607 -18.698  1.00 17.79           N
ATOM     63  CA  GLY A 208      16.130   8.337 -17.804  1.00 15.42           C
ATOM     64  C   GLY A 208      16.839   7.050 -18.164  1.00 15.61           C
ATOM     65  O   GLY A 208      16.671   6.466 -19.250  1.00 14.75           O
ATOM     66  N   CYS A 209      17.622   6.577 -17.234  1.00 16.50           N
ATOM     67  CA  CYS A 209      18.503   5.453 -17.495  1.00 17.59           C
ATOM     68  C   CYS A 209      18.174   4.410 -16.455  1.00 16.78           C
ATOM     69  O   CYS A 209      18.282   4.692 -15.253  1.00 17.08           O
ATOM     70  CB BCYS A 209      19.937   5.968 -17.405  0.50 17.19           C
ATOM     71  CB CCYS A 209      19.985   5.839 -17.366  0.50 17.61           C
ATOM     72  SG BCYS A 209      21.132   4.791 -16.993  0.50 17.49           S
ATOM     73  SG CCYS A 209      20.535   7.143 -18.472  0.50 22.18           S
ATOM     74  N   THR A 210      17.741   3.226 -16.907  1.00 14.99           N
ATOM     75  CA  THR A 210      17.430   2.102 -16.006  1.00 13.45           C
ATOM     76  C   THR A 210      18.446   1.890 -14.900  1.00 14.31           C
ATOM     77  O   THR A 210      18.075   1.728 -13.739  1.00 13.94           O
ATOM     78  CB  THR A 210      17.180   0.758 -16.769  1.00 13.13           C
ATOM     79  OG1 THR A 210      16.363   1.020 -17.916  1.00 11.88           O
ATOM     80  CG2 THR A 210      16.439  -0.237 -15.875  1.00 12.46           C
TER      81      THR A 210
ATOM     82  N   CYS A 250      16.896  -4.178 -20.392  1.00  8.35           N
ATOM     83  CA  CYS A 250      17.405  -4.117 -21.748  1.00  8.93           C
ATOM     84  C   CYS A 250      16.630  -3.096 -22.583  1.00 10.34           C
ATOM     85  O   CYS A 250      15.481  -2.709 -22.245  1.00 11.09           O
ATOM     86  CB  CYS A 250      17.403  -5.518 -22.378  1.00  7.29           C
ATOM     87  SG  CYS A 250      15.761  -6.300 -22.400  1.00 10.89           S
ATOM     88  N   SER A 251      17.251  -2.677 -23.680  1.00 10.25           N
ATOM     89  CA  SER A 251      16.661  -1.673 -24.569  1.00 11.56           C
ATOM     90  C   SER A 251      17.206  -1.750 -26.000  1.00 11.51           C
ATOM     91  O   SER A 251      18.261  -2.338 -26.261  1.00 10.91           O
ATOM     92  CB  SER A 251      16.870  -0.260 -23.996  1.00 11.12           C
ATOM     93  OG  SER A 251      18.240  -0.068 -23.722  1.00 15.57           O
TER      94      SER A 251
ATOM     95  N   GLY A 271      13.839   2.439 -27.881  1.00 15.17           N
ATOM     96  CA  GLY A 271      14.135   3.454 -26.849  1.00 14.13           C
ATOM     97  C   GLY A 271      13.328   3.358 -25.555  1.00 13.61           C
ATOM     98  O   GLY A 271      13.127   4.352 -24.846  1.00 11.97           O
ATOM     99  N   HIS A 272      12.928   2.131 -25.244  1.00 12.65           N
ATOM    100  CA  HIS A 272      12.025   1.790 -24.155  1.00 12.86           C
ATOM    101  C   HIS A 272      12.708   0.752 -23.267  1.00 11.66           C
ATOM    102  O   HIS A 272      13.281  -0.215 -23.759  1.00 12.27           O
ATOM    103  CB  HIS A 272      10.757   1.208 -24.778  1.00 12.75           C
ATOM    104  CG  HIS A 272       9.665   0.858 -23.806  1.00 11.15           C
ATOM    105  ND1 HIS A 272       8.989   1.804 -23.061  1.00 11.67           N
ATOM    106  CD2 HIS A 272       9.097  -0.338 -23.498  1.00 10.01           C
ATOM    107  CE1 HIS A 272       8.063   1.208 -22.323  1.00  9.35           C
ATOM    108  NE2 HIS A 272       8.121  -0.093 -22.554  1.00 10.94           N
ATOM    109  N   ALA A 273      12.658   0.947 -21.954  1.00 10.94           N
ATOM    110  CA  ALA A 273      13.333   0.004 -21.033  1.00 10.26           C
ATOM    111  C   ALA A 273      12.432  -1.208 -20.824  1.00  9.19           C
ATOM    112  O   ALA A 273      11.252  -1.022 -20.601  1.00  9.21           O
ATOM    113  CB  ALA A 273      13.596   0.669 -19.708  1.00 10.23           C
TER     114      ALA A 273
ATOM    115  N   TRP A 298       4.955  -1.511 -19.685  1.00 10.99           N
ATOM    116  CA  TRP A 298       3.560  -1.202 -19.986  1.00 10.98           C
ATOM    117  C   TRP A 298       2.592  -2.248 -19.432  1.00 10.57           C
ATOM    118  O   TRP A 298       1.426  -1.964 -19.232  1.00 11.45           O
ATOM    119  CB  TRP A 298       3.353  -1.087 -21.512  1.00 11.77           C
ATOM    120  CG  TRP A 298       4.024   0.066 -22.170  1.00 12.28           C
ATOM    121  CD1 TRP A 298       4.677   1.097 -21.561  1.00 13.76           C
ATOM    122  CD2 TRP A 298       4.056   0.349 -23.575  1.00 12.43           C
ATOM    123  NE1 TRP A 298       5.133   1.978 -22.496  1.00 11.76           N
ATOM    124  CE2 TRP A 298       4.767   1.543 -23.741  1.00 13.84           C
ATOM    125  CE3 TRP A 298       3.557  -0.308 -24.713  1.00 12.14           C
ATOM    126  CZ2 TRP A 298       5.010   2.111 -25.012  1.00 14.56           C
ATOM    127  CZ3 TRP A 298       3.784   0.249 -25.963  1.00 11.66           C
ATOM    128  CH2 TRP A 298       4.487   1.445 -26.110  1.00 13.13           C
TER     129      TRP A 298
HETATM  173  O   HOH A 552      17.984  16.075 -27.524  1.00 12.92           O
HETATM  174  O   HOH A 554      18.767  -1.015 -21.164  1.00 15.04           O
HETATM  175  O   HOH A 556      16.391  -0.882 -19.469  1.00 19.90           O
HETATM  176  O   HOH A 563       4.278   6.073 -21.991  1.00 33.45           O
HETATM  177  O   HOH A 588       1.906   3.935 -21.019  1.00 32.29           O
HETATM  178  O   HOH A 609      18.618   2.861 -19.848  1.00 24.96           O
HETATM  179  O   HOH A 622      17.627   5.602 -28.169  1.00 31.04           O
CONECT   36   35  135
CONECT  145  141  146  147
CONECT  141  140  142  145
CONECT  144  143
CONECT  130  131
CONECT  143  142  144
CONECT  168  167  169
CONECT  167  166  168
CONECT  169  168  170
CONECT  166  165  167
CONECT  172  164  171
CONECT  131  130  132
CONECT  150  149  151
CONECT  151  150  152
CONECT  149  148  150
CONECT  163  159  164
CONECT  142  141  143
CONECT  153  152  154  155
CONECT  160  159  161  162
CONECT  156  148  157  158
CONECT  138  136  139  140
CONECT  133  132  134  135
CONECT  164  163  165  172
CONECT  170  165  169  171
CONECT  165  164  166  170
CONECT  148  147  149  156
CONECT  159  158  160  163
CONECT  136  135  137  138
CONECT  135   36  133  136
CONECT  140  138  141
CONECT  155  153
CONECT  154  153
CONECT  162  160
CONECT  152  151  153
CONECT  147  145  148
CONECT  158  156  159
CONECT  171  170  172
CONECT  146  145
CONECT  161  160
CONECT  157  156
CONECT  139  138
CONECT  134  133
CONECT  137  136
CONECT  132  131  133
END
