# Supplementary material for: Scaffold repositioning of spiro-acridine derivatives as fungi chitinase inhibitor by target fishing and in vitro studies
Source: Sci Rep. 2023 May 5;13:7320. doi: 10.1038/s41598-023-33279-9 (PMC10163251; doi:10.1038/s41598-023-33279-9)
Supplement: Supplementary file 2 — Supplementary Information 2. [file 41598_2023_33279_MOESM2_ESM.zip › PDBQT_TARGETS_ALL/2obo_HUD.pdb]

HEADER    HYDROLASE/HYDROLASE INHIBITOR           19-DEC-06   2OBO              
TITLE     STRUCTURE OF HEPATITIS C VIRAL NS3 PROTEASE DOMAIN COMPLEXED WITH NS4A
TITLE    2 PEPTIDE AND KETOAMIDE SCH476776                                      
COMPND    MOL_ID: 1;                                                            
COMPND   2 MOLECULE: HCV NS3 PROTEASE;                                          
COMPND   3 CHAIN: A, C;                                                         
COMPND   4 FRAGMENT: UNP RESIDUES 1027 1207;                                    
COMPND   5 ENGINEERED: YES;                                                     
COMPND   6 MOL_ID: 2;                                                           
COMPND   7 MOLECULE: HCV NS4A PEPTIDE;                                          
COMPND   8 CHAIN: B, D;                                                         
COMPND   9 FRAGMENT: UNP RESIDUES 1678 1696;                                    
COMPND  10 ENGINEERED: YES;                                                     
COMPND  11 MUTATION: YES                                                        
SOURCE    MOL_ID: 1;                                                            
SOURCE   2 ORGANISM_SCIENTIFIC: HEPATITIS C VIRUS;                              
SOURCE   3 ORGANISM_TAXID: 11103;                                               
SOURCE   4 GENE: HCV;                                                           
SOURCE   5 EXPRESSION_SYSTEM: ESCHERICHIA COLI;                                 
SOURCE   6 EXPRESSION_SYSTEM_TAXID: 562;                                        
SOURCE   7 MOL_ID: 2;                                                           
SOURCE   8 SYNTHETIC: YES;                                                      
SOURCE   9 ORGANISM_SCIENTIFIC: HEPATITIS C VIRUS;                              
SOURCE  10 ORGANISM_TAXID: 31647                                                
KEYWDS    KETOAMIDE INHIBITOR, VIRAL PROTEIN, HYDROLASE-HYDROLASE INHIBITOR     
KEYWDS   2 COMPLEX                                                              
EXPDTA    X-RAY DIFFRACTION                                                     
AUTHOR    A.J.PRONGAY,Z.GUO,N.YAO,T.FISCHMANN,C.STRICKLAND,J.MYERS JR.,         
AUTHOR   2 P.C.WEBER,B.MALCOLM,B.M.BEYER,R.INGRAM,J.PICHARDO,Z.HONG,            
AUTHOR   3 W.W.PROSISE,L.RAMANATHAN,S.S.TAREMI,T.YAROSH-TOMAINE,R.ZHANG,        
AUTHOR   4 M.SENIOR,R.YANG,A.ARASAPPAN,F.BENNETT,S.F.BOGEN,K.CHEN,E.JAO,Y.LIU,  
AUTHOR   5 R.G.LOVE,A.K.SAKSENA,S.VENKATRAMAN,V.GIRIJAVALLABHAN,F.G.NJOROGE,    
AUTHOR   6 V.MADISON                                                            
REVDAT   5   26-DEC-12 2OBO    1       COMPND DBREF  REMARK SEQADV              
REVDAT   5 2                   1       SOURCE TITLE                             
REVDAT   4   22-FEB-12 2OBO    1       AUTHOR REMARK                            
REVDAT   3   13-JUL-11 2OBO    1       VERSN                                    
REVDAT   2   24-FEB-09 2OBO    1       VERSN                                    
REVDAT   1   31-JUL-07 2OBO    0                                                
JRNL        AUTH   A.J.PRONGAY,Z.GUO,N.YAO,J.PICHARDO,T.FISCHMANN,C.STRICKLAND, 
JRNL        AUTH 2 J.MYERS JR.,P.C.WEBER,B.M.BEYER,R.INGRAM,Z.HONG,W.W.PROSISE, 
JRNL        AUTH 3 L.RAMANATHAN,S.S.TAREMI,T.YAROSH-TOMAINE,R.ZHANG,M.SENIOR,   
JRNL        AUTH 4 R.S.YANG,B.MALCOLM,A.ARASAPPAN,F.BENNETT,S.L.BOGEN,K.CHEN,   
JRNL        AUTH 5 E.JAO,Y.T.LIU,R.G.LOVEY,A.K.SAKSENA,S.VENKATRAMAN,           
JRNL        AUTH 6 V.GIRIJAVALLABHAN,F.G.NJOROGE,V.MADISON                      
JRNL        TITL   DISCOVERY OF THE HCV NS3/4A PROTEASE INHIBITOR               
JRNL        TITL 2 (1R,5S)-N-[3-AMINO-1-(CYCLOBUTYLMETHYL)-2,3-DIOXOPROPYL]-3-  
JRNL        TITL 3 [2(S)-[[[(1,1-DIMETHYLETHYL)AMINO]CARBONYL]AMINO]-3,3-       
JRNL        TITL 4 DIMETHYL-1-OXOBUTYL]-                                        
JRNL        TITL 5 6,6-DIMETHYL-3-AZABICYCLO[3.1.0]HEXAN-2(S)-CARBOXAMIDE (SCH  
JRNL        TITL 6 503034) II. KEY STEPS IN STRUCTURE-BASED OPTIMIZATION.       
JRNL        REF    J.MED.CHEM.                   V.  50  2310 2007              
JRNL        REFN                   ISSN 0022-2623                               
JRNL        PMID   17444623                                                     
JRNL        DOI    10.1021/JM060173K                                            
REMARK   1                                                                      
REMARK   1 REFERENCE 1                                                          
REMARK   1  AUTH   J.L.KIM,K.A.MORGENSTERN,C.LIN,T.FOX,M.D.DWYER,J.A.LANDRO,    
REMARK   1  AUTH 2 S.P.CHAMBERS,W.MARKLAND,C.A.LEPRE,E.T.O'MALLEY,S.L.HARBESON, 
REMARK   1  AUTH 3 C.M.RICE,M.A.MURCKO,P.R.CARON,J.A.THOMSON                    
REMARK   1  TITL   CRYSTAL STRUCTURE OF THE HEPATITIS C VIRUS NS3 PROTEASE      
REMARK   1  TITL 2 DOMAIN COMPLEXED WITH A SYNTHETIC NS4A COFACTOR PEPTIDE.     
REMARK   1  REF    CELL(CAMBRIDGE,MASS.)         V.  87   343 1996              
REMARK   1  REFN                   ISSN 0092-8674                               
REMARK   1  PMID   8861917                                                      
REMARK   1  DOI    10.1016/S0092-8674(00)81351-3                                
REMARK   1 REFERENCE 2                                                          
REMARK   1  AUTH   A.ARASAPPAN,F.G.NJOROGE,T.Y.CHAN,F.BENNETT,S.L.BOGEN,K.CHEN, 
REMARK   1  AUTH 2 H.GU,L.HONG,E.JAO,Y.T.LIU,R.G.LOVEY,T.PAREKH,R.E.PIKE,       
REMARK   1  AUTH 3 P.PINTO,B.SANTHANAM,S.VENKATRAMAN,H.VACCARO,H.WANG,X.YANG,   
REMARK   1  AUTH 4 Z.ZHU,B.MCKITTRICK,A.K.SAKSENA,V.GIRIJAVALLABHAN,J.PICHARDO, 
REMARK   1  AUTH 5 N.BUTKIEWICZ,R.INGRAM,B.MALCOLM,A.PRONGAY,N.YAO,B.MARTEN,    
REMARK   1  AUTH 6 V.MADISON,S.KEMP,O.LEVY,M.LIM-WILBY,S.TAMURA,A.K.GANGULY     
REMARK   1  TITL   HEPATITIS C VIRUS NS3-4A SERINE PROTEASE INHIBITORS: SAR OF  
REMARK   1  TITL 2 P'2 MOIETY WITH IMPROVED POTENCY.                            
REMARK   1  REF    BIOORG.MED.CHEM.LETT.         V.  15  4180 2005              
REMARK   1  REFN                   ISSN 0960-894X                               
REMARK   1  PMID   16087332                                                     
REMARK   1  DOI    10.1016/J.BMCL.2005.06.091                                   
REMARK   1 REFERENCE 3                                                          
REMARK   1  AUTH   K.X.CHEN,F.G.NJOROGE,A.PRONGAY,J.PICHARDO,V.MADISON,         
REMARK   1  AUTH 2 V.GIRIJAVALLABHAN                                            
REMARK   1  TITL   SYNTHESIS AND BIOLOGICAL ACTIVITY OF MACROCYCLIC INHIBITORS  
REMARK   1  TITL 2 OF HEPATITIS C VIRUS (HCV) NS3 PROTEASE.                     
REMARK   1  REF    BIOORG.MED.CHEM.LETT.         V.  15  4475 2005              
REMARK   1  REFN                   ISSN 0960-894X                               
REMARK   1  PMID   16112859                                                     
REMARK   1  DOI    10.1016/J.BMCL.2005.07.033                                   
REMARK   1 REFERENCE 4                                                          
REMARK   1  AUTH   S.BOGEN,A.K.SAKSENA,A.ARASAPPAN,H.GU,F.G.NJOROGE,            
REMARK   1  AUTH 2 V.GIRIJAVALLABHAN,J.PICHARDO,N.BUTKIEWICZ,A.PRONGAY,         
REMARK   1  AUTH 3 V.MADISON                                                    
REMARK   1  TITL   HEPATITIS C VIRUS NS3-4A SERINE PROTEASE INHIBITORS: USE OF  
REMARK   1  TITL 2 A P2-P1 CYCLOPROPYL ALANINE COMBINATION FOR IMPROVED         
REMARK   1  TITL 3 POTENCY.                                                     
REMARK   1  REF    BIOORG.MED.CHEM.LETT.         V.  15  4515 2005              
REMARK   1  REFN                   ISSN 0960-894X                               
REMARK   1  PMID   16112862                                                     
REMARK   1  DOI    10.1016/J.BMCL.2005.07.009                                   
REMARK   1 REFERENCE 5                                                          
REMARK   1  AUTH   M.YI,X.TONG,A.SKELTON,R.CHASE,T.CHEN,A.PRONGAY,S.L.BOGEN,    
REMARK   1  AUTH 2 A.K.SAKSENA,F.G.NJOROGE,R.L.VESELENAK,R.B.PYLES,N.BOURNE,    
REMARK   1  AUTH 3 B.A.MALCOLM,S.M.LEMON                                        
REMARK   1  TITL   MUTATIONS CONFERRING RESISTANCE TO SCH6, A NOVEL HEPATITIS C 
REMARK   1  TITL 2 VIRUS NS3/4A PROTEASE INHIBITOR. REDUCED RNA REPLICATION     
REMARK   1  TITL 3 FITNESS AND PARTIAL RESCUE BY SECOND-SITE MUTATIONS.         
REMARK   1  REF    J.BIOL.CHEM.                  V. 281  8205 2006              
REMARK   1  REFN                   ISSN 0021-9258                               
REMARK   1  PMID   16352601                                                     
REMARK   1  DOI    10.1074/JBC.M510246200                                       
REMARK   2                                                                      
REMARK   2 RESOLUTION.    2.60 ANGSTROMS.                                       
REMARK   3                                                                      
REMARK   3 REFINEMENT.                                                          
REMARK   3   PROGRAM     : X-PLOR 98.1                                          
REMARK   3   AUTHORS     : BRUNGER                                              
REMARK   3                                                                      
REMARK   3  DATA USED IN REFINEMENT.                                            
REMARK   3   RESOLUTION RANGE HIGH (ANGSTROMS) : 2.60                           
REMARK   3   RESOLUTION RANGE LOW  (ANGSTROMS) : 8.00                           
REMARK   3   DATA CUTOFF            (SIGMA(F)) : NULL                           
REMARK   3   DATA CUTOFF HIGH         (ABS(F)) : NULL                           
REMARK   3   DATA CUTOFF LOW          (ABS(F)) : NULL                           
REMARK   3   COMPLETENESS (WORKING+TEST)   (%) : NULL                           
REMARK   3   NUMBER OF REFLECTIONS             : 14291                          
REMARK   3                                                                      
REMARK   3  FIT TO DATA USED IN REFINEMENT.                                     
REMARK   3   CROSS-VALIDATION METHOD          : NULL                            
REMARK   3   FREE R VALUE TEST SET SELECTION  : NULL                            
REMARK   3   R VALUE            (WORKING SET) : 0.178                           
REMARK   3   FREE R VALUE                     : 0.295                           
REMARK   3   FREE R VALUE TEST SET SIZE   (%) : NULL                            
REMARK   3   FREE R VALUE TEST SET COUNT      : 1393                            
REMARK   3   ESTIMATED ERROR OF FREE R VALUE  : NULL                            
REMARK   3                                                                      
REMARK   3  FIT IN THE HIGHEST RESOLUTION BIN.                                  
REMARK   3   TOTAL NUMBER OF BINS USED           : NULL                         
REMARK   3   BIN RESOLUTION RANGE HIGH       (A) : 2.60                         
REMARK   3   BIN RESOLUTION RANGE LOW        (A) : 2.71                         
REMARK   3   BIN COMPLETENESS (WORKING+TEST) (%) : 78.20                        
REMARK   3   REFLECTIONS IN BIN    (WORKING SET) : NULL                         
REMARK   3   BIN R VALUE           (WORKING SET) : 0.4102                       
REMARK   3   BIN FREE R VALUE                    : 0.2807                       
REMARK   3   BIN FREE R VALUE TEST SET SIZE  (%) : NULL                         
REMARK   3   BIN FREE R VALUE TEST SET COUNT     : 104                          
REMARK   3   ESTIMATED ERROR OF BIN FREE R VALUE : NULL                         
REMARK   3                                                                      
REMARK   3  NUMBER OF NON-HYDROGEN ATOMS USED IN REFINEMENT.                    
REMARK   3   PROTEIN ATOMS            : 2758                                    
REMARK   3   NUCLEIC ACID ATOMS       : 0                                       
REMARK   3   HETEROGEN ATOMS          : 42                                      
REMARK   3   SOLVENT ATOMS            : 135                                     
REMARK   3                                                                      
REMARK   3  B VALUES.                                                           
REMARK   3   FROM WILSON PLOT           (A**2) : 28.00                          
REMARK   3   MEAN B VALUE      (OVERALL, A**2) : NULL                           
REMARK   3   OVERALL ANISOTROPIC B VALUE.                                       
REMARK   3    B11 (A**2) : NULL                                                 
REMARK   3    B22 (A**2) : NULL                                                 
REMARK   3    B33 (A**2) : NULL                                                 
REMARK   3    B12 (A**2) : NULL                                                 
REMARK   3    B13 (A**2) : NULL                                                 
REMARK   3    B23 (A**2) : NULL                                                 
REMARK   3                                                                      
REMARK   3  ESTIMATED COORDINATE ERROR.                                         
REMARK   3   ESD FROM LUZZATI PLOT        (A) : NULL                            
REMARK   3   ESD FROM SIGMAA              (A) : NULL                            
REMARK   3   LOW RESOLUTION CUTOFF        (A) : NULL                            
REMARK   3                                                                      
REMARK   3  CROSS-VALIDATED ESTIMATED COORDINATE ERROR.                         
REMARK   3   ESD FROM C-V LUZZATI PLOT    (A) : NULL                            
REMARK   3   ESD FROM C-V SIGMAA          (A) : NULL                            
REMARK   3                                                                      
REMARK   3  RMS DEVIATIONS FROM IDEAL VALUES.                                   
REMARK   3   BOND LENGTHS                 (A) : 0.008                           
REMARK   3   BOND ANGLES            (DEGREES) : 1.94                            
REMARK   3   DIHEDRAL ANGLES        (DEGREES) : NULL                            
REMARK   3   IMPROPER ANGLES        (DEGREES) : 1.50                            
REMARK   3                                                                      
REMARK   3  ISOTROPIC THERMAL MODEL : NULL                                      
REMARK   3                                                                      
REMARK   3  ISOTROPIC THERMAL FACTOR RESTRAINTS.    RMS    SIGMA                
REMARK   3   MAIN-CHAIN BOND              (A**2) : NULL  ; NULL                 
REMARK   3   MAIN-CHAIN ANGLE             (A**2) : NULL  ; NULL                 
REMARK   3   SIDE-CHAIN BOND              (A**2) : NULL  ; NULL                 
REMARK   3   SIDE-CHAIN ANGLE             (A**2) : NULL  ; NULL                 
REMARK   3                                                                      
REMARK   3  NCS MODEL : NULL                                                    
REMARK   3                                                                      
REMARK   3  NCS RESTRAINTS.                         RMS   SIGMA/WEIGHT          
REMARK   3   GROUP  1  POSITIONAL            (A) : NULL  ; NULL                 
REMARK   3   GROUP  1  B-FACTOR           (A**2) : NULL  ; NULL                 
REMARK   3                                                                      
REMARK   3  PARAMETER FILE  1  : NULL                                           
REMARK   3  TOPOLOGY FILE  1   : NULL                                           
REMARK   3                                                                      
REMARK   3  OTHER REFINEMENT REMARKS: NULL                                      
REMARK   4                                                                      
REMARK   4 2OBO COMPLIES WITH FORMAT V. 3.30, 13-JUL-11                         
REMARK 100                                                                      
REMARK 100 THIS ENTRY HAS BEEN PROCESSED BY RCSB ON 08-JAN-07.                  
REMARK 100 THE RCSB ID CODE IS RCSB040933.                                      
REMARK 200                                                                      
REMARK 200 EXPERIMENTAL DETAILS                                                 
REMARK 200  EXPERIMENT TYPE                : X-RAY DIFFRACTION                  
REMARK 200  DATE OF DATA COLLECTION        : NULL                               
REMARK 200  TEMPERATURE           (KELVIN) : 95                                 
REMARK 200  PH                             : NULL                               
REMARK 200  NUMBER OF CRYSTALS USED        : 1                                  
REMARK 200                                                                      
REMARK 200  SYNCHROTRON              (Y/N) : Y                                  
REMARK 200  RADIATION SOURCE               : APS                                
REMARK 200  BEAMLINE                       : 17-ID                              
REMARK 200  X-RAY GENERATOR MODEL          : NULL                               
REMARK 200  MONOCHROMATIC OR LAUE    (M/L) : M                                  
REMARK 200  WAVELENGTH OR RANGE        (A) : 1.0                                
REMARK 200  MONOCHROMATOR                  : NULL                               
REMARK 200  OPTICS                         : NULL                               
REMARK 200                                                                      
REMARK 200  DETECTOR TYPE                  : CCD                                
REMARK 200  DETECTOR MANUFACTURER          : ADSC QUANTUM 210                   
REMARK 200  INTENSITY-INTEGRATION SOFTWARE : HKL-2000                           
REMARK 200  DATA SCALING SOFTWARE          : SCALEPACK                          
REMARK 200                                                                      
REMARK 200  NUMBER OF UNIQUE REFLECTIONS   : 22055                              
REMARK 200  RESOLUTION RANGE HIGH      (A) : 2.600                              
REMARK 200  RESOLUTION RANGE LOW       (A) : 50.000                             
REMARK 200  REJECTION CRITERIA  (SIGMA(I)) : 3.000                              
REMARK 200                                                                      
REMARK 200 OVERALL.                                                             
REMARK 200  COMPLETENESS FOR RANGE     (%) : 99.0                               
REMARK 200  DATA REDUNDANCY                : 2.200                              
REMARK 200  R MERGE                    (I) : NULL                               
REMARK 200  R SYM                      (I) : 0.06900                            
REMARK 200  <I/SIGMA(I)> FOR THE DATA SET  : NULL                               
REMARK 200                                                                      
REMARK 200 IN THE HIGHEST RESOLUTION SHELL.                                     
REMARK 200  HIGHEST RESOLUTION SHELL, RANGE HIGH (A) : 2.60                     
REMARK 200  HIGHEST RESOLUTION SHELL, RANGE LOW  (A) : 2.66                     
REMARK 200  COMPLETENESS FOR SHELL     (%) : 99.3                               
REMARK 200  DATA REDUNDANCY IN SHELL       : 2.20                               
REMARK 200  R MERGE FOR SHELL          (I) : NULL                               
REMARK 200  R SYM FOR SHELL            (I) : 0.46600                            
REMARK 200  <I/SIGMA(I)> FOR SHELL         : 2.200                              
REMARK 200                                                                      
REMARK 200 DIFFRACTION PROTOCOL: SINGLE WAVELENGTH                              
REMARK 200 METHOD USED TO DETERMINE THE STRUCTURE: FOURIER SYNTHESIS            
REMARK 200 SOFTWARE USED: X-PLOR                                                
REMARK 200 STARTING MODEL: PDB ENTRY 2O8M                                       
REMARK 200                                                                      
REMARK 200 REMARK: NULL                                                         
REMARK 280                                                                      
REMARK 280 CRYSTAL                                                              
REMARK 280 SOLVENT CONTENT, VS   (%): 68.04                                     
REMARK 280 MATTHEWS COEFFICIENT, VM (ANGSTROMS**3/DA): 3.85                     
REMARK 280                                                                      
REMARK 280 CRYSTALLIZATION CONDITIONS: THE PROTEIN (NS3 COMPLEXED WITH KK-      
REMARK 280  NS4A(21-39)-KK PEPTIDE) WAS AT 12-15 MG/ML IN 15 MM MES, PH 6.5 1   
REMARK 280  M NACL 20 MM B-MERCAPTOETHANOL. HANGING DROPS WERE FORMED BY        
REMARK 280  MIXING 4:L PROTEIN SOLUTION WITH 4:L {0.75-1.0 M NACL, 0.1M NA/K    
REMARK 280  PHOSPHATE 0.1 M MES, PH 5.8-6.1 20 MM B-MERCAPTOETHANOL} THE DROP   
REMARK 280  WAS EQUILIBRATED THE DROPS OVER 1 ML {(1.25-1.50 M) NACL - 0.1M     
REMARK 280  NA/K PHOSPHATE 0.1 M MES, PH 5.6-5.8, 20 MM B-MERCAPTOETHANOL} ,    
REMARK 280  VAPOR DIFFUSION, HANGING DROP, TEMPERATURE 277K                     
REMARK 290                                                                      
REMARK 290 CRYSTALLOGRAPHIC SYMMETRY                                            
REMARK 290 SYMMETRY OPERATORS FOR SPACE GROUP: H 3 2                            
REMARK 290                                                                      
REMARK 290      SYMOP   SYMMETRY                                                
REMARK 290     NNNMMM   OPERATOR                                                
REMARK 290       1555   X,Y,Z                                                   
REMARK 290       2555   -Y,X-Y,Z                                                
REMARK 290       3555   -X+Y,-X,Z                                               
REMARK 290       4555   Y,X,-Z                                                  
REMARK 290       5555   X-Y,-Y,-Z                                               
REMARK 290       6555   -X,-X+Y,-Z                                              
REMARK 290       7555   X+2/3,Y+1/3,Z+1/3                                       
REMARK 290       8555   -Y+2/3,X-Y+1/3,Z+1/3                                    
REMARK 290       9555   -X+Y+2/3,-X+1/3,Z+1/3                                   
REMARK 290      10555   Y+2/3,X+1/3,-Z+1/3                                      
REMARK 290      11555   X-Y+2/3,-Y+1/3,-Z+1/3                                   
REMARK 290      12555   -X+2/3,-X+Y+1/3,-Z+1/3                                  
REMARK 290      13555   X+1/3,Y+2/3,Z+2/3                                       
REMARK 290      14555   -Y+1/3,X-Y+2/3,Z+2/3                                    
REMARK 290      15555   -X+Y+1/3,-X+2/3,Z+2/3                                   
REMARK 290      16555   Y+1/3,X+2/3,-Z+2/3                                      
REMARK 290      17555   X-Y+1/3,-Y+2/3,-Z+2/3                                   
REMARK 290      18555   -X+1/3,-X+Y+2/3,-Z+2/3                                  
REMARK 290                                                                      
REMARK 290     WHERE NNN -> OPERATOR NUMBER                                     
REMARK 290           MMM -> TRANSLATION VECTOR                                  
REMARK 290                                                                      
REMARK 290 CRYSTALLOGRAPHIC SYMMETRY TRANSFORMATIONS                            
REMARK 290 THE FOLLOWING TRANSFORMATIONS OPERATE ON THE ATOM/HETATM             
REMARK 290 RECORDS IN THIS ENTRY TO PRODUCE CRYSTALLOGRAPHICALLY                
REMARK 290 RELATED MOLECULES.                                                   
REMARK 290   SMTRY1   1  1.000000  0.000000  0.000000        0.00000            
REMARK 290   SMTRY2   1  0.000000  1.000000  0.000000        0.00000            
REMARK 290   SMTRY3   1  0.000000  0.000000  1.000000        0.00000            
REMARK 290   SMTRY1   2 -0.500000 -0.866025  0.000000        0.00000            
REMARK 290   SMTRY2   2  0.866025 -0.500000  0.000000        0.00000            
REMARK 290   SMTRY3   2  0.000000  0.000000  1.000000        0.00000            
REMARK 290   SMTRY1   3 -0.500000  0.866025  0.000000        0.00000            
REMARK 290   SMTRY2   3 -0.866025 -0.500000  0.000000        0.00000            
REMARK 290   SMTRY3   3  0.000000  0.000000  1.000000        0.00000            
REMARK 290   SMTRY1   4 -0.500000  0.866025  0.000000        0.00000            
REMARK 290   SMTRY2   4  0.866025  0.500000  0.000000        0.00000            
REMARK 290   SMTRY3   4  0.000000  0.000000 -1.000000        0.00000            
REMARK 290   SMTRY1   5  1.000000  0.000000  0.000000        0.00000            
REMARK 290   SMTRY2   5  0.000000 -1.000000  0.000000        0.00000            
REMARK 290   SMTRY3   5  0.000000  0.000000 -1.000000        0.00000            
REMARK 290   SMTRY1   6 -0.500000 -0.866025  0.000000        0.00000            
REMARK 290   SMTRY2   6 -0.866025  0.500000  0.000000        0.00000            
REMARK 290   SMTRY3   6  0.000000  0.000000 -1.000000        0.00000            
REMARK 290   SMTRY1   7  1.000000  0.000000  0.000000      112.13550            
REMARK 290   SMTRY2   7  0.000000  1.000000  0.000000       64.74146            
REMARK 290   SMTRY3   7  0.000000  0.000000  1.000000       25.06833            
REMARK 290   SMTRY1   8 -0.500000 -0.866025  0.000000      112.13550            
REMARK 290   SMTRY2   8  0.866025 -0.500000  0.000000       64.74146            
REMARK 290   SMTRY3   8  0.000000  0.000000  1.000000       25.06833            
REMARK 290   SMTRY1   9 -0.500000  0.866025  0.000000      112.13550            
REMARK 290   SMTRY2   9 -0.866025 -0.500000  0.000000       64.74146            
REMARK 290   SMTRY3   9  0.000000  0.000000  1.000000       25.06833            
REMARK 290   SMTRY1  10 -0.500000  0.866025  0.000000      112.13550            
REMARK 290   SMTRY2  10  0.866025  0.500000  0.000000       64.74146            
REMARK 290   SMTRY3  10  0.000000  0.000000 -1.000000       25.06833            
REMARK 290   SMTRY1  11  1.000000  0.000000  0.000000      112.13550            
REMARK 290   SMTRY2  11  0.000000 -1.000000  0.000000       64.74146            
REMARK 290   SMTRY3  11  0.000000  0.000000 -1.000000       25.06833            
REMARK 290   SMTRY1  12 -0.500000 -0.866025  0.000000      112.13550            
REMARK 290   SMTRY2  12 -0.866025  0.500000  0.000000       64.74146            
REMARK 290   SMTRY3  12  0.000000  0.000000 -1.000000       25.06833            
REMARK 290   SMTRY1  13  1.000000  0.000000  0.000000        0.00000            
REMARK 290   SMTRY2  13  0.000000  1.000000  0.000000      129.48292            
REMARK 290   SMTRY3  13  0.000000  0.000000  1.000000       50.13667            
REMARK 290   SMTRY1  14 -0.500000 -0.866025  0.000000        0.00000            
REMARK 290   SMTRY2  14  0.866025 -0.500000  0.000000      129.48292            
REMARK 290   SMTRY3  14  0.000000  0.000000  1.000000       50.13667            
REMARK 290   SMTRY1  15 -0.500000  0.866025  0.000000        0.00000            
REMARK 290   SMTRY2  15 -0.866025 -0.500000  0.000000      129.48292            
REMARK 290   SMTRY3  15  0.000000  0.000000  1.000000       50.13667            
REMARK 290   SMTRY1  16 -0.500000  0.866025  0.000000        0.00000            
REMARK 290   SMTRY2  16  0.866025  0.500000  0.000000      129.48292            
REMARK 290   SMTRY3  16  0.000000  0.000000 -1.000000       50.13667            
REMARK 290   SMTRY1  17  1.000000  0.000000  0.000000        0.00000            
REMARK 290   SMTRY2  17  0.000000 -1.000000  0.000000      129.48292            
REMARK 290   SMTRY3  17  0.000000  0.000000 -1.000000       50.13667            
REMARK 290   SMTRY1  18 -0.500000 -0.866025  0.000000        0.00000            
REMARK 290   SMTRY2  18 -0.866025  0.500000  0.000000      129.48292            
REMARK 290   SMTRY3  18  0.000000  0.000000 -1.000000       50.13667            
REMARK 290                                                                      
REMARK 290 REMARK: NULL                                                         
REMARK 300                                                                      
REMARK 300 BIOMOLECULE: 1                                                       
REMARK 300 SEE REMARK 350 FOR THE AUTHOR PROVIDED AND/OR PROGRAM                
REMARK 300 GENERATED ASSEMBLY INFORMATION FOR THE STRUCTURE IN                  
REMARK 300 THIS ENTRY. THE REMARK MAY ALSO PROVIDE INFORMATION ON               
REMARK 300 BURIED SURFACE AREA.                                                 
REMARK 350                                                                      
REMARK 350 COORDINATES FOR A COMPLETE MULTIMER REPRESENTING THE KNOWN           
REMARK 350 BIOLOGICALLY SIGNIFICANT OLIGOMERIZATION STATE OF THE                
REMARK 350 MOLECULE CAN BE GENERATED BY APPLYING BIOMT TRANSFORMATIONS          
REMARK 350 GIVEN BELOW.  BOTH NON-CRYSTALLOGRAPHIC AND                          
REMARK 350 CRYSTALLOGRAPHIC OPERATIONS ARE GIVEN.                               
REMARK 350                                                                      
REMARK 350 BIOMOLECULE: 1                                                       
REMARK 350 AUTHOR DETERMINED BIOLOGICAL UNIT: TETRAMERIC                        
REMARK 350 SOFTWARE DETERMINED QUATERNARY STRUCTURE: TETRAMERIC                 
REMARK 350 SOFTWARE USED: PISA,PQS                                              
REMARK 350 TOTAL BURIED SURFACE AREA: 7830 ANGSTROM**2                          
REMARK 350 SURFACE AREA OF THE COMPLEX: 15660 ANGSTROM**2                       
REMARK 350 CHANGE IN SOLVENT FREE ENERGY: -125.0 KCAL/MOL                       
REMARK 350 APPLY THE FOLLOWING TO CHAINS: A, B, C, D                            
REMARK 350   BIOMT1   1  1.000000  0.000000  0.000000        0.00000            
REMARK 350   BIOMT2   1  0.000000  1.000000  0.000000        0.00000            
REMARK 350   BIOMT3   1  0.000000  0.000000  1.000000        0.00000            
REMARK 465                                                                      
REMARK 465 MISSING RESIDUES                                                     
REMARK 465 THE FOLLOWING RESIDUES WERE NOT LOCATED IN THE                       
REMARK 465 EXPERIMENT. (M=MODEL NUMBER; RES=RESIDUE NAME; C=CHAIN               
REMARK 465 IDENTIFIER; SSSEQ=SEQUENCE NUMBER; I=INSERTION CODE.)                
REMARK 465                                                                      
REMARK 465   M RES C SSSEQI                                                     
REMARK 465     MET A   -10                                                      
REMARK 465     ALA A    -9                                                      
REMARK 465     SER A    -8                                                      
REMARK 465     MET A    -7                                                      
REMARK 465     THR A    -6                                                      
REMARK 465     GLY A    -5                                                      
REMARK 465     GLY A    -4                                                      
REMARK 465     GLN A    -3                                                      
REMARK 465     GLN A    -2                                                      
REMARK 465     SER A   183                                                      
REMARK 465     HIS A   184                                                      
REMARK 465     HIS A   185                                                      
REMARK 465     HIS A   186                                                      
REMARK 465     HIS A   187                                                      
REMARK 465     HIS A   188                                                      
REMARK 465     HIS A   189                                                      
REMARK 465     MET C   -10                                                      
REMARK 465     ALA C    -9                                                      
REMARK 465     SER C    -8                                                      
REMARK 465     MET C    -7                                                      
REMARK 465     THR C    -6                                                      
REMARK 465     GLY C    -5                                                      
REMARK 465     GLY C    -4                                                      
REMARK 465     GLN C    -3                                                      
REMARK 465     GLN C    -2                                                      
REMARK 465     MET C    -1                                                      
REMARK 465     GLY C     0                                                      
REMARK 465     ALA C     1                                                      
REMARK 465     PRO C     2                                                      
REMARK 465     ILE C     3                                                      
REMARK 465     THR C     4                                                      
REMARK 465     ALA C     5                                                      
REMARK 465     TYR C     6                                                      
REMARK 465     ALA C     7                                                      
REMARK 465     GLN C     8                                                      
REMARK 465     GLN C     9                                                      
REMARK 465     THR C    10                                                      
REMARK 465     ARG C    11                                                      
REMARK 465     GLY C    12                                                      
REMARK 465     LEU C    13                                                      
REMARK 465     LEU C    14                                                      
REMARK 465     GLY C    15                                                      
REMARK 465     CYS C    16                                                      
REMARK 465     ILE C    17                                                      
REMARK 465     ILE C    18                                                      
REMARK 465     THR C    19                                                      
REMARK 465     SER C    20                                                      
REMARK 465     LEU C    21                                                      
REMARK 465     THR C    22                                                      
REMARK 465     GLY C    23                                                      
REMARK 465     ARG C    24                                                      
REMARK 465     ASP C    25                                                      
REMARK 465     LYS C    26                                                      
REMARK 465     ASN C    27                                                      
REMARK 465     GLN C    28                                                      
REMARK 465     ARG C   180                                                      
REMARK 465     SER C   181                                                      
REMARK 465     GLY C   182                                                      
REMARK 465     SER C   183                                                      
REMARK 465     HIS C   184                                                      
REMARK 465     HIS C   185                                                      
REMARK 465     HIS C   186                                                      
REMARK 465     HIS C   187                                                      
REMARK 465     HIS C   188                                                      
REMARK 465     HIS C   189                                                      
REMARK 465     LYS D    19                                                      
REMARK 465     ILE D    37                                                      
REMARK 465     ILE D    38                                                      
REMARK 465     PRO D    39                                                      
REMARK 465     LYS D    40                                                      
REMARK 465     LYS D    41                                                      
REMARK 500                                                                      
REMARK 500 GEOMETRY AND STEREOCHEMISTRY                                         
REMARK 500 SUBTOPIC: CLOSE CONTACTS IN SAME ASYMMETRIC UNIT                     
REMARK 500                                                                      
REMARK 500 THE FOLLOWING ATOMS ARE IN CLOSE CONTACT.                            
REMARK 500                                                                      
REMARK 500  ATM1  RES C  SSEQI   ATM2  RES C  SSEQI           DISTANCE          
REMARK 500  ZN     ZN A   901     O    HOH A  1000              1.54            
REMARK 500                                                                      
REMARK 500 REMARK: NULL                                                         
REMARK 500                                                                      
REMARK 500 GEOMETRY AND STEREOCHEMISTRY                                         
REMARK 500 SUBTOPIC: TORSION ANGLES                                             
REMARK 500                                                                      
REMARK 500 TORSION ANGLES OUTSIDE THE EXPECTED RAMACHANDRAN REGIONS:            
REMARK 500 (M=MODEL NUMBER; RES=RESIDUE NAME; C=CHAIN IDENTIFIER;               
REMARK 500 SSEQ=SEQUENCE NUMBER; I=INSERTION CODE).                             
REMARK 500                                                                      
REMARK 500 STANDARD TABLE:                                                      
REMARK 500 FORMAT:(10X,I3,1X,A3,1X,A1,I4,A1,4X,F7.2,3X,F7.2)                    
REMARK 500                                                                      
REMARK 500 EXPECTED VALUES: GJ KLEYWEGT AND TA JONES (1996). PHI/PSI-           
REMARK 500 CHOLOGY: RAMACHANDRAN REVISITED. STRUCTURE 4, 1395 - 1400            
REMARK 500                                                                      
REMARK 500  M RES CSSEQI        PSI       PHI                                   
REMARK 500    ALA A   1       56.27     79.75                                   
REMARK 500    PHE A  43     -156.11   -156.05                                   
REMARK 500    ASN A  49       50.59     39.65                                   
REMARK 500    HIS A  57       24.93    -69.68                                   
REMARK 500    LYS A  68       34.77    -84.96                                   
REMARK 500    CYS A  99       -0.74   -166.27                                   
REMARK 500    SER A 122       26.91   -140.36                                   
REMARK 500    PRO A 146       -7.86    -56.29                                   
REMARK 500    ARG A 161       11.89     52.57                                   
REMARK 500    ASP C 121        0.85    -64.48                                   
REMARK 500    SER C 122       21.32   -153.88                                   
REMARK 500                                                                      
REMARK 500 REMARK: NULL                                                         
REMARK 500                                                                      
REMARK 500 GEOMETRY AND STEREOCHEMISTRY                                         
REMARK 500 SUBTOPIC: PLANAR GROUPS                                              
REMARK 500                                                                      
REMARK 500 PLANAR GROUPS IN THE FOLLOWING RESIDUES HAVE A TOTAL                 
REMARK 500 RMS DISTANCE OF ALL ATOMS FROM THE BEST-FIT PLANE                    
REMARK 500 BY MORE THAN AN EXPECTED VALUE OF 6*RMSD, WITH AN                    
REMARK 500 RMSD 0.02 ANGSTROMS, OR AT LEAST ONE ATOM HAS                        
REMARK 500 AN RMSD GREATER THAN THIS VALUE                                      
REMARK 500 (M=MODEL NUMBER; RES=RESIDUE NAME; C=CHAIN IDENTIFIER;               
REMARK 500 SSEQ=SEQUENCE NUMBER; I=INSERTION CODE).                             
REMARK 500                                                                      
REMARK 500  M RES CSSEQI        RMS     TYPE                                    
REMARK 500    TYR A 105         0.07    SIDE CHAIN                              
REMARK 500                                                                      
REMARK 500 REMARK: NULL                                                         
REMARK 525                                                                      
REMARK 525 SOLVENT                                                              
REMARK 525                                                                      
REMARK 525 THE SOLVENT MOLECULES HAVE CHAIN IDENTIFIERS THAT                    
REMARK 525 INDICATE THE POLYMER CHAIN WITH WHICH THEY ARE MOST                  
REMARK 525 CLOSELY ASSOCIATED. THE REMARK LISTS ALL THE SOLVENT                 
REMARK 525 MOLECULES WHICH ARE MORE THAN 5A AWAY FROM THE                       
REMARK 525 NEAREST POLYMER CHAIN (M = MODEL NUMBER;                             
REMARK 525 RES=RESIDUE NAME; C=CHAIN IDENTIFIER; SSEQ=SEQUENCE                  
REMARK 525 NUMBER; I=INSERTION CODE):                                           
REMARK 525                                                                      
REMARK 525  M RES CSSEQI                                                        
REMARK 525    HOH A1032        DISTANCE =  6.50 ANGSTROMS                       
REMARK 525    HOH A1059        DISTANCE =  5.25 ANGSTROMS                       
REMARK 600                                                                      
REMARK 600 HETEROGEN                                                            
REMARK 600 UPON BINDING TO SER A139 THE ALDEHYDE GROUP OF THE STARTING          
REMARK 600 MOLECULE HUD FORMS A HEMIACETAL BONDING WITH THE PROTEIN             
REMARK 620                                                                      
REMARK 620 METAL COORDINATION                                                   
REMARK 620 (M=MODEL NUMBER; RES=RESIDUE NAME; C=CHAIN IDENTIFIER;               
REMARK 620 SSEQ=SEQUENCE NUMBER; I=INSERTION CODE):                             
REMARK 620                                                                      
REMARK 620 COORDINATION ANGLES FOR:  M RES CSSEQI METAL                         
REMARK 620                              ZN A 901  ZN                            
REMARK 620 N RES CSSEQI ATOM                                                    
REMARK 620 1 CYS A  97   SG                                                     
REMARK 620 2 CYS A  99   SG   95.5                                              
REMARK 620 3 CYS A 145   SG   91.4 110.4                                        
REMARK 620 N                    1     2                                         
REMARK 620                                                                      
REMARK 620 COORDINATION ANGLES FOR:  M RES CSSEQI METAL                         
REMARK 620                              ZN C 201  ZN                            
REMARK 620 N RES CSSEQI ATOM                                                    
REMARK 620 1 HOH C 301   O                                                      
REMARK 620 2 CYS C 145   SG  127.6                                              
REMARK 620 3 CYS C  97   SG  111.2  91.4                                        
REMARK 620 4 CYS C  99   SG  120.2 107.1  87.2                                  
REMARK 620 N                    1     2     3                                   
REMARK 630                                                                      
REMARK 630 MOLECULE TYPE: PEPTIDE-LIKE INHIBITOR                                
REMARK 630 MOLECULE NAME: TERT-BUTYL {(2S)-1-[(1R,2S,5S)-2-{[(2S,3R)-4-AMINO-   
REMARK 630 1-CYCLOPROPYL-3-HYDROXY-4-OXOBUTAN-2-YL]CARBAMOYL}-6,6-DIMETHYL-3-   
REMARK 630 AZABICYCLO[3.1.0]HEX-3-YL]-3,3-DIMETHYL-1-OXOBUTAN-2-YL}CARBAMATE    
REMARK 630 (M=MODEL NUMBER; RES=RESIDUE NAME; C=CHAIN IDENTIFIER;               
REMARK 630  SSSEQ=SEQUENCE NUMBER; I=INSERTION CODE.)                           
REMARK 630                                                                      
REMARK 630   M RES C SSSEQI                                                     
REMARK 630     HUD A   903                                                      
REMARK 630 SOURCE: NULL                                                         
REMARK 630 TAXONOMY: NULL                                                       
REMARK 630 SUBCOMP:    BOC TBG 12L 1E1                                          
REMARK 630 DETAILS: NULL                                                        
REMARK 800                                                                      
REMARK 800 SITE                                                                 
REMARK 800 SITE_IDENTIFIER: AC1                                                 
REMARK 800 EVIDENCE_CODE: SOFTWARE                                              
REMARK 800 SITE_DESCRIPTION: BINDING SITE FOR RESIDUE ZN A 901                  
REMARK 800                                                                      
REMARK 800 SITE_IDENTIFIER: AC2                                                 
REMARK 800 EVIDENCE_CODE: SOFTWARE                                              
REMARK 800 SITE_DESCRIPTION: BINDING SITE FOR RESIDUE BME A 902                 
REMARK 800                                                                      
REMARK 800 SITE_IDENTIFIER: AC3                                                 
REMARK 800 EVIDENCE_CODE: SOFTWARE                                              
REMARK 800 SITE_DESCRIPTION: BINDING SITE FOR RESIDUE HUD A 903                 
REMARK 800                                                                      
REMARK 800 SITE_IDENTIFIER: AC4                                                 
REMARK 800 EVIDENCE_CODE: SOFTWARE                                              
REMARK 800 SITE_DESCRIPTION: BINDING SITE FOR RESIDUE ZN C 201                  
REMARK 900                                                                      
REMARK 900 RELATED ENTRIES                                                      
REMARK 900 RELATED ID: 1A1R   RELATED DB: PDB                                   
REMARK 900 CRYSTAL STRUCTURE OF THE HEPATITIS C VIRUS NS3 PROTEASE              
REMARK 900 DOMAIN COMPLEXED WITH A SYNTHETIC NS4A COFACTOR PEPTIDE.             
REMARK 900 RELATED ID: 2A4G   RELATED DB: PDB                                   
REMARK 900 HEPATITIS C VIRUS NS3-4A SERINE PROTEASE INHIBITORS. SAR OF          
REMARK 900 P2' MOIETY WITH IMPROVED POTENCY.                                    
REMARK 900 RELATED ID: 2A4Q   RELATED DB: PDB                                   
REMARK 900 SYNTHESIS AND BIOLOGICAL ACTIVITY OF MACROCYCLIC INHIBITORS          
REMARK 900 OF HEPATITIS C VIRUS (HCV) NS3 PROTEASE                              
REMARK 900 RELATED ID: 2A4R   RELATED DB: PDB                                   
REMARK 900 HEPATITIS C VIRUS NS3-4A SERINE PROTEASE INHIBITORS: USE OF          
REMARK 900 A P2-P1 CYCLOPROPYL ALANINE COMBINATION FOR IMPROVED                 
REMARK 900 POTENCY.                                                             
REMARK 900 RELATED ID: 2FM2   RELATED DB: PDB                                   
REMARK 900 MUTATIONS CONFERRING RESISTANCE TO SCH6, A NOVEL HEPATITIS           
REMARK 900 C VIRUS NS3/4A PROTEASE INHIBITOR REDUCED RNA REPLICATION            
REMARK 900 FITNESS AND PARTIAL RESCUE BY SECOND SITE MUTATIONS                  
REMARK 900 RELATED ID: 2F9V   RELATED DB: PDB                                   
REMARK 900 DEPEPTIDIZATION EFFORTS ON P3-P2 A-KETOAMIDE INHIBITORS OF           
REMARK 900 HCV NS3-4A SERINE PROTEASE: EFFECT ON HCV REPLICON ACTIVITY.         
DBREF  2OBO A    1   181  UNP    Q91RS4   Q91RS4_9HEPC     1    181             
DBREF  2OBO B   21    39  UNP    Q9QP06   Q9QP06_9HEPC  1678   1696             
DBREF  2OBO C    1   181  UNP    Q91RS4   Q91RS4_9HEPC     1    181             
DBREF  2OBO D   21    39  UNP    Q9QP06   Q9QP06_9HEPC  1678   1696             
SEQADV 2OBO MET A  -10  UNP  Q91RS4              EXPRESSION TAG                 
SEQADV 2OBO ALA A   -9  UNP  Q91RS4              EXPRESSION TAG                 
SEQADV 2OBO SER A   -8  UNP  Q91RS4              EXPRESSION TAG                 
SEQADV 2OBO MET A   -7  UNP  Q91RS4              EXPRESSION TAG                 
SEQADV 2OBO THR A   -6  UNP  Q91RS4              EXPRESSION TAG                 
SEQADV 2OBO GLY A   -5  UNP  Q91RS4              EXPRESSION TAG                 
SEQADV 2OBO GLY A   -4  UNP  Q91RS4              EXPRESSION TAG                 
SEQADV 2OBO GLN A   -3  UNP  Q91RS4              EXPRESSION TAG                 
SEQADV 2OBO GLN A   -2  UNP  Q91RS4              EXPRESSION TAG                 
SEQADV 2OBO MET A   -1  UNP  Q91RS4              EXPRESSION TAG                 
SEQADV 2OBO GLY A    0  UNP  Q91RS4              EXPRESSION TAG                 
SEQADV 2OBO THR A   40  UNP  Q91RS4    ALA    40 CONFLICT                       
SEQADV 2OBO SER A   91  UNP  Q91RS4    ALA    91 CONFLICT                       
SEQADV 2OBO GLY A  182  UNP  Q91RS4              EXPRESSION TAG                 
SEQADV 2OBO SER A  183  UNP  Q91RS4              EXPRESSION TAG                 
SEQADV 2OBO HIS A  184  UNP  Q91RS4              EXPRESSION TAG                 
SEQADV 2OBO HIS A  185  UNP  Q91RS4              EXPRESSION TAG                 
SEQADV 2OBO HIS A  186  UNP  Q91RS4              EXPRESSION TAG                 
SEQADV 2OBO HIS A  187  UNP  Q91RS4              EXPRESSION TAG                 
SEQADV 2OBO HIS A  188  UNP  Q91RS4              EXPRESSION TAG                 
SEQADV 2OBO HIS A  189  UNP  Q91RS4              EXPRESSION TAG                 
SEQADV 2OBO LYS B   19  UNP  Q9QP06              EXPRESSION TAG                 
SEQADV 2OBO LYS B   20  UNP  Q9QP06              EXPRESSION TAG                 
SEQADV 2OBO LYS B   40  UNP  Q9QP06              EXPRESSION TAG                 
SEQADV 2OBO LYS B   41  UNP  Q9QP06              EXPRESSION TAG                 
SEQADV 2OBO MET C  -10  UNP  Q91RS4              EXPRESSION TAG                 
SEQADV 2OBO ALA C   -9  UNP  Q91RS4              EXPRESSION TAG                 
SEQADV 2OBO SER C   -8  UNP  Q91RS4              EXPRESSION TAG                 
SEQADV 2OBO MET C   -7  UNP  Q91RS4              EXPRESSION TAG                 
SEQADV 2OBO THR C   -6  UNP  Q91RS4              EXPRESSION TAG                 
SEQADV 2OBO GLY C   -5  UNP  Q91RS4              EXPRESSION TAG                 
SEQADV 2OBO GLY C   -4  UNP  Q91RS4              EXPRESSION TAG                 
SEQADV 2OBO GLN C   -3  UNP  Q91RS4              EXPRESSION TAG                 
SEQADV 2OBO GLN C   -2  UNP  Q91RS4              EXPRESSION TAG                 
SEQADV 2OBO MET C   -1  UNP  Q91RS4              EXPRESSION TAG                 
SEQADV 2OBO GLY C    0  UNP  Q91RS4              EXPRESSION TAG                 
SEQADV 2OBO THR C   40  UNP  Q91RS4    ALA    40 CONFLICT                       
SEQADV 2OBO SER C   91  UNP  Q91RS4    ALA    91 CONFLICT                       
SEQADV 2OBO GLY C  182  UNP  Q91RS4              EXPRESSION TAG                 
SEQADV 2OBO SER C  183  UNP  Q91RS4              EXPRESSION TAG                 
SEQADV 2OBO HIS C  184  UNP  Q91RS4              EXPRESSION TAG                 
SEQADV 2OBO HIS C  185  UNP  Q91RS4              EXPRESSION TAG                 
SEQADV 2OBO HIS C  186  UNP  Q91RS4              EXPRESSION TAG                 
SEQADV 2OBO HIS C  187  UNP  Q91RS4              EXPRESSION TAG                 
SEQADV 2OBO HIS C  188  UNP  Q91RS4              EXPRESSION TAG                 
SEQADV 2OBO HIS C  189  UNP  Q91RS4              EXPRESSION TAG                 
SEQADV 2OBO LYS D   19  UNP  Q9QP06              EXPRESSION TAG                 
SEQADV 2OBO LYS D   20  UNP  Q9QP06              EXPRESSION TAG                 
SEQADV 2OBO LYS D   40  UNP  Q9QP06              EXPRESSION TAG                 
SEQADV 2OBO LYS D   41  UNP  Q9QP06              EXPRESSION TAG                 
SEQRES   1 A  200  MET ALA SER MET THR GLY GLY GLN GLN MET GLY ALA PRO          
SEQRES   2 A  200  ILE THR ALA TYR ALA GLN GLN THR ARG GLY LEU LEU GLY          
SEQRES   3 A  200  CYS ILE ILE THR SER LEU THR GLY ARG ASP LYS ASN GLN          
SEQRES   4 A  200  VAL GLU GLY GLU VAL GLN ILE VAL SER THR ALA THR GLN          
SEQRES   5 A  200  THR PHE LEU ALA THR CYS ILE ASN GLY VAL CYS TRP THR          
SEQRES   6 A  200  VAL TYR HIS GLY ALA GLY THR ARG THR ILE ALA SER PRO          
SEQRES   7 A  200  LYS GLY PRO VAL ILE GLN MET TYR THR ASN VAL ASP GLN          
SEQRES   8 A  200  ASP LEU VAL GLY TRP PRO ALA PRO GLN GLY SER ARG SER          
SEQRES   9 A  200  LEU THR PRO CYS THR CYS GLY SER SER ASP LEU TYR LEU          
SEQRES  10 A  200  VAL THR ARG HIS ALA ASP VAL ILE PRO VAL ARG ARG ARG          
SEQRES  11 A  200  GLY ASP SER ARG GLY SER LEU LEU SER PRO ARG PRO ILE          
SEQRES  12 A  200  SER TYR LEU LYS GLY SER SER GLY GLY PRO LEU LEU CYS          
SEQRES  13 A  200  PRO ALA GLY HIS ALA VAL GLY LEU PHE ARG ALA ALA VAL          
SEQRES  14 A  200  CYS THR ARG GLY VAL ALA LYS ALA VAL ASP PHE ILE PRO          
SEQRES  15 A  200  VAL GLU ASN LEU GLU THR THR MET ARG SER GLY SER HIS          
SEQRES  16 A  200  HIS HIS HIS HIS HIS                                          
SEQRES   1 B   23  LYS LYS GLY SER VAL VAL ILE VAL GLY ARG ILE VAL LEU          
SEQRES   2 B   23  SER GLY LYS PRO ALA ILE ILE PRO LYS LYS                      
SEQRES   1 C  200  MET ALA SER MET THR GLY GLY GLN GLN MET GLY ALA PRO          
SEQRES   2 C  200  ILE THR ALA TYR ALA GLN GLN THR ARG GLY LEU LEU GLY          
SEQRES   3 C  200  CYS ILE ILE THR SER LEU THR GLY ARG ASP LYS ASN GLN          
SEQRES   4 C  200  VAL GLU GLY GLU VAL GLN ILE VAL SER THR ALA THR GLN          
SEQRES   5 C  200  THR PHE LEU ALA THR CYS ILE ASN GLY VAL CYS TRP THR          
SEQRES   6 C  200  VAL TYR HIS GLY ALA GLY THR ARG THR ILE ALA SER PRO          
SEQRES   7 C  200  LYS GLY PRO VAL ILE GLN MET TYR THR ASN VAL ASP GLN          
SEQRES   8 C  200  ASP LEU VAL GLY TRP PRO ALA PRO GLN GLY SER ARG SER          
SEQRES   9 C  200  LEU THR PRO CYS THR CYS GLY SER SER ASP LEU TYR LEU          
SEQRES  10 C  200  VAL THR ARG HIS ALA ASP VAL ILE PRO VAL ARG ARG ARG          
SEQRES  11 C  200  GLY ASP SER ARG GLY SER LEU LEU SER PRO ARG PRO ILE          
SEQRES  12 C  200  SER TYR LEU LYS GLY SER SER GLY GLY PRO LEU LEU CYS          
SEQRES  13 C  200  PRO ALA GLY HIS ALA VAL GLY LEU PHE ARG ALA ALA VAL          
SEQRES  14 C  200  CYS THR ARG GLY VAL ALA LYS ALA VAL ASP PHE ILE PRO          
SEQRES  15 C  200  VAL GLU ASN LEU GLU THR THR MET ARG SER GLY SER HIS          
SEQRES  16 C  200  HIS HIS HIS HIS HIS                                          
SEQRES   1 D   23  LYS LYS GLY SER VAL VAL ILE VAL GLY ARG ILE VAL LEU          
SEQRES   2 D   23  SER GLY LYS PRO ALA ILE ILE PRO LYS LYS                      
HET     ZN  A 901       1                                                       
HET    BME  A 902       4                                                       
HET    HUD  A 903      36                                                       
HET     ZN  C 201       1                                                       
HETNAM      ZN ZINC ION                                                         
HETNAM     BME BETA-MERCAPTOETHANOL                                             
HETNAM     HUD TERT-BUTYL {(2S)-1-[(1R,2S,5S)-2-{[(2S,3R)-4-AMINO-1-            
HETNAM   2 HUD  CYCLOPROPYL-3-HYDROXY-4-OXOBUTAN-2-YL]CARBAMOYL}-6,6-           
HETNAM   3 HUD  DIMETHYL-3-AZABICYCLO[3.1.0]HEX-3-YL]-3,3-DIMETHYL-1-           
HETNAM   4 HUD  OXOBUTAN-2-YL}CARBAMATE                                         
HETSYN     HUD KETOAMIDE INHIBITOR SCH476776, BOUND FORM                        
FORMUL   5   ZN    2(ZN 2+)                                                     
FORMUL   6  BME    C2 H6 O S                                                    
FORMUL   7  HUD    C26 H44 N4 O6                                                
FORMUL   9  HOH   *135(H2 O)                                                    
HELIX    1   1 HIS A   57  HIS A   57  1                                   1
HELIX    2   2 ILE A  132  ILE A  132  1                                   1
HELIX    3   3 LEU A  135  LYS A  136  1                                   2
SHEET    1   1 1 THR A  42  PHE A  43  0
SHEET    2   2 1 VAL A  55  VAL A  55  0
SHEET    3   3 1 ARG A 123  ARG A 123  0
SHEET    4   4 1 PHE A 154  CYS A 159  0
SHEET    5   5 1 ASP A 168  ASP A 168  0
SSBOND   1 CYS C   97    CYS C   99                          1555   1555  2.99  
LINK         SG  CYS A  97                ZN    ZN A 901     1555   1555  1.93  
LINK         SG  CYS A  99                ZN    ZN A 901     1555   1555  2.45  
LINK         SG  CYS A 145                ZN    ZN A 901     1555   1555  2.28  
LINK        ZN    ZN C 201                 O   HOH C 301     1555   1555  1.87  
LINK         SG  CYS C 145                ZN    ZN C 201     1555   1555  2.07  
LINK         SG  CYS C  97                ZN    ZN C 201     1555   1555  2.14  
LINK         SG  CYS C  99                ZN    ZN C 201     1555   1555  2.20  
LINK         OG  SER A 139                 C33 HUD A 903     1555   1555  1.46  
LINK         SG  CYS A  16                 S2  BME A 902     1555   1555  2.04  
CISPEP   1 ALA A    1    PRO A    2          0        -0.01                     
SITE     1 AC1  5 CYS A  97  THR A  98  CYS A  99  CYS A 145                    
SITE     2 AC1  5 HOH A1000                                                     
SITE     1 AC2  4 LEU A  13  CYS A  16  ILE A  17  THR A  38                    
SITE     1 AC3 10 GLN A  41  HIS A  57  LYS A 136  GLY A 137                    
SITE     2 AC3 10 SER A 138  SER A 139  ARG A 155  ALA A 156                    
SITE     3 AC3 10 ALA A 157  ASP A 168                                          
SITE     1 AC4  4 CYS C  97  CYS C  99  CYS C 145  HOH C 301                    
CRYST1  224.271  224.271   75.205  90.00  90.00 120.00 H 3 2        36          
ORIGX1      1.000000  0.000000  0.000000        0.00000                         
ORIGX2      0.000000  1.000000  0.000000        0.00000                         
ORIGX3      0.000000  0.000000  1.000000        0.00000                         
SCALE1      0.004459  0.002574  0.000000        0.00000                         
SCALE2      0.000000  0.005149  0.000000        0.00000                         
SCALE3      0.000000  0.000000  0.013297        0.00000                         
ATOM      1  N   GLN A  41     208.193  -5.827  52.690  1.00 36.37           N
ATOM      2  CA  GLN A  41     207.174  -4.998  52.062  1.00 37.51           C
ATOM      3  C   GLN A  41     206.864  -3.772  52.888  1.00 31.72           C
ATOM      4  O   GLN A  41     207.208  -3.712  54.066  1.00 31.81           O
ATOM      5  CB  GLN A  41     205.883  -5.801  51.890  1.00 46.59           C
ATOM      6  CG  GLN A  41     205.194  -6.131  53.210  1.00 50.20           C
ATOM      7  CD  GLN A  41     203.926  -6.945  53.038  1.00 54.64           C
ATOM      8  OE1 GLN A  41     202.933  -6.476  52.465  1.00 60.68           O
ATOM      9  NE2 GLN A  41     203.941  -8.165  53.552  1.00 57.83           N
ATOM     10  N   THR A  42     206.148  -2.837  52.271  1.00 26.86           N
ATOM     11  CA  THR A  42     205.753  -1.601  52.927  1.00 32.15           C
ATOM     12  C   THR A  42     204.226  -1.500  53.045  1.00 29.28           C
ATOM     13  O   THR A  42     203.475  -1.971  52.175  1.00 33.30           O
ATOM     14  CB  THR A  42     206.302  -0.361  52.174  1.00 35.41           C
ATOM     15  OG1 THR A  42     206.055   0.829  52.939  1.00 34.78           O
ATOM     16  CG2 THR A  42     205.657  -0.232  50.803  1.00 39.97           C
ATOM     17  N   PHE A  43     203.786  -0.921  54.155  1.00 19.06           N
ATOM     18  CA  PHE A  43     202.383  -0.743  54.454  1.00 12.88           C
ATOM     19  C   PHE A  43     202.178   0.425  55.438  1.00 11.50           C
ATOM     20  O   PHE A  43     203.017   1.335  55.531  1.00 13.07           O
ATOM     21  CB  PHE A  43     201.812  -2.060  54.988  1.00 14.24           C
ATOM     22  CG  PHE A  43     202.720  -2.776  55.941  1.00 12.66           C
ATOM     23  CD1 PHE A  43     203.903  -3.355  55.497  1.00 10.00           C
ATOM     24  CD2 PHE A  43     202.420  -2.822  57.289  1.00 19.02           C
ATOM     25  CE1 PHE A  43     204.765  -3.955  56.378  1.00 12.09           C
ATOM     26  CE2 PHE A  43     203.285  -3.427  58.185  1.00 20.26           C
ATOM     27  CZ  PHE A  43     204.458  -3.990  57.730  1.00 21.62           C
TER      28      PHE A  43
ATOM     29  N   VAL A  55     198.527  -4.568  60.162  1.00 14.66           N
ATOM     30  CA  VAL A  55     198.156  -5.940  59.869  1.00 16.92           C
ATOM     31  C   VAL A  55     199.258  -6.970  60.117  1.00 23.06           C
ATOM     32  O   VAL A  55     200.400  -6.811  59.661  1.00 27.86           O
ATOM     33  CB  VAL A  55     197.654  -6.080  58.418  1.00 12.07           C
ATOM     34  CG1 VAL A  55     196.379  -5.304  58.235  1.00 12.04           C
ATOM     35  CG2 VAL A  55     198.714  -5.582  57.449  1.00  6.82           C
TER      36      VAL A  55
ATOM     37  N   HIS A  57     199.703  -9.680  58.704  1.00 26.43           N
ATOM     38  CA  HIS A  57     200.227 -10.131  57.414  1.00 29.26           C
ATOM     39  C   HIS A  57     201.209  -9.156  56.773  1.00 31.28           C
ATOM     40  O   HIS A  57     201.359  -9.124  55.548  1.00 34.30           O
ATOM     41  CB  HIS A  57     199.099 -10.481  56.426  1.00 29.38           C
ATOM     42  CG  HIS A  57     198.368  -9.298  55.864  1.00 29.46           C
ATOM     43  ND1 HIS A  57     197.090  -8.969  56.259  1.00 33.48           N
ATOM     44  CD2 HIS A  57     198.704  -8.400  54.905  1.00 23.80           C
ATOM     45  CE1 HIS A  57     196.670  -7.917  55.576  1.00 32.81           C
ATOM     46  NE2 HIS A  57     197.633  -7.557  54.746  1.00 29.61           N
TER      47      HIS A  57
ATOM     48  N   ASP A  81     194.394 -10.693  62.662  1.00 36.90           N
ATOM     49  CA  ASP A  81     195.332 -10.176  61.676  1.00 29.74           C
ATOM     50  C   ASP A  81     195.818  -8.788  62.091  1.00 26.27           C
ATOM     51  O   ASP A  81     196.161  -7.972  61.245  1.00 27.51           O
ATOM     52  CB  ASP A  81     194.646 -10.126  60.309  1.00 26.93           C
ATOM     53  CG  ASP A  81     195.619 -10.080  59.163  1.00 24.94           C
ATOM     54  OD1 ASP A  81     196.816 -10.347  59.383  1.00 24.75           O
ATOM     55  OD2 ASP A  81     195.173  -9.802  58.031  1.00 16.85           O
TER      56      ASP A  81
ATOM     57  N   ARG A 123     183.201  -4.605  55.586  1.00 36.16           N
ATOM     58  CA  ARG A 123     183.363  -4.332  54.172  1.00 30.82           C
ATOM     59  C   ARG A 123     182.653  -3.058  53.762  1.00 27.95           C
ATOM     60  O   ARG A 123     181.651  -2.656  54.356  1.00 30.85           O
ATOM     61  CB  ARG A 123     182.898  -5.514  53.319  1.00 34.08           C
ATOM     62  CG  ARG A 123     183.204  -5.353  51.823  1.00 49.46           C
ATOM     63  CD  ARG A 123     182.764  -6.549  50.989  1.00 51.53           C
ATOM     64  NE  ARG A 123     183.546  -7.745  51.284  1.00 58.84           N
ATOM     65  CZ  ARG A 123     183.926  -8.632  50.367  1.00 61.40           C
ATOM     66  NH1 ARG A 123     183.605  -8.449  49.093  1.00 64.03           N
ATOM     67  NH2 ARG A 123     184.580  -9.731  50.729  1.00 62.27           N
TER      68      ARG A 123
ATOM     69  N   ILE A 132     194.091  -1.566  41.908  1.00 43.34           N
ATOM     70  CA  ILE A 132     194.655  -1.977  43.189  1.00 43.20           C
ATOM     71  C   ILE A 132     196.056  -1.452  43.437  1.00 45.45           C
ATOM     72  O   ILE A 132     196.479  -1.376  44.591  1.00 54.67           O
ATOM     73  CB  ILE A 132     194.635  -3.507  43.442  1.00 41.00           C
ATOM     74  CG1 ILE A 132     195.170  -4.276  42.242  1.00 43.44           C
ATOM     75  CG2 ILE A 132     193.254  -3.963  43.821  1.00 33.69           C
ATOM     76  CD1 ILE A 132     195.125  -5.780  42.452  1.00 47.63           C
TER      77      ILE A 132
ATOM     78  N   LEU A 135     195.781   1.293  45.945  1.00 31.13           N
ATOM     79  CA  LEU A 135     195.595   0.764  47.281  1.00 27.42           C
ATOM     80  C   LEU A 135     196.826   0.044  47.821  1.00 24.78           C
ATOM     81  O   LEU A 135     196.975  -0.118  49.031  1.00 19.52           O
ATOM     82  CB  LEU A 135     194.393  -0.171  47.298  1.00 17.54           C
ATOM     83  CG  LEU A 135     193.080   0.489  46.884  1.00 12.12           C
ATOM     84  CD1 LEU A 135     191.936  -0.460  47.196  1.00 17.53           C
ATOM     85  CD2 LEU A 135     192.893   1.832  47.619  1.00  5.23           C
ATOM     86  N   LYS A 136     197.690  -0.417  46.927  1.00 25.24           N
ATOM     87  CA  LYS A 136     198.893  -1.111  47.360  1.00 29.74           C
ATOM     88  C   LYS A 136     199.674  -0.274  48.351  1.00 25.89           C
ATOM     89  O   LYS A 136     199.876   0.923  48.144  1.00 32.39           O
ATOM     90  CB  LYS A 136     199.791  -1.460  46.181  1.00 35.51           C
ATOM     91  CG  LYS A 136     200.195  -2.924  46.139  1.00 51.15           C
ATOM     92  CD  LYS A 136     200.723  -3.432  47.491  1.00 56.68           C
ATOM     93  CE  LYS A 136     202.039  -2.770  47.894  1.00 68.74           C
ATOM     94  NZ  LYS A 136     202.558  -3.258  49.214  1.00 72.66           N
ATOM     95  N   GLY A 137     200.081  -0.914  49.442  1.00 20.85           N
ATOM     96  CA  GLY A 137     200.850  -0.242  50.467  1.00 14.62           C
ATOM     97  C   GLY A 137     200.019   0.492  51.496  1.00 10.80           C
ATOM     98  O   GLY A 137     200.558   1.036  52.448  1.00 18.86           O
ATOM     99  N   SER A 138     198.704   0.455  51.345  1.00  9.02           N
ATOM    100  CA  SER A 138     197.822   1.142  52.273  1.00 11.06           C
ATOM    101  C   SER A 138     197.252   0.213  53.351  1.00 17.71           C
ATOM    102  O   SER A 138     196.426   0.617  54.172  1.00 15.69           O
ATOM    103  CB  SER A 138     196.709   1.833  51.486  1.00 12.94           C
ATOM    104  OG  SER A 138     197.249   2.632  50.433  1.00 21.79           O
ATOM    105  N   SER A 139     197.748  -1.021  53.383  1.00 20.84           N
ATOM    106  CA  SER A 139     197.306  -2.012  54.361  1.00 15.17           C
ATOM    107  C   SER A 139     197.638  -1.458  55.726  1.00 17.54           C
ATOM    108  O   SER A 139     198.759  -1.006  55.944  1.00 26.34           O
ATOM    109  CB  SER A 139     198.033  -3.333  54.137  1.00 17.03           C
ATOM    110  OG  SER A 139     197.445  -3.900  52.974  1.00 19.03           O
TER     111      SER A 139
ATOM    112  N   PHE A 154     192.357  -0.813  56.928  1.00 18.63           N
ATOM    113  CA  PHE A 154     192.344  -1.420  55.592  1.00 15.29           C
ATOM    114  C   PHE A 154     193.091  -2.753  55.621  1.00 12.32           C
ATOM    115  O   PHE A 154     194.242  -2.834  56.056  1.00 13.89           O
ATOM    116  CB  PHE A 154     192.957  -0.459  54.555  1.00 15.75           C
ATOM    117  CG  PHE A 154     193.029  -1.027  53.158  1.00 10.58           C
ATOM    118  CD1 PHE A 154     191.949  -1.670  52.595  1.00  9.18           C
ATOM    119  CD2 PHE A 154     194.196  -0.931  52.414  1.00 12.29           C
ATOM    120  CE1 PHE A 154     192.037  -2.210  51.316  1.00 11.79           C
ATOM    121  CE2 PHE A 154     194.285  -1.471  51.134  1.00  2.00           C
ATOM    122  CZ  PHE A 154     193.214  -2.109  50.586  1.00  5.31           C
ATOM    123  N   ARG A 155     192.454  -3.791  55.111  1.00 19.31           N
ATOM    124  CA  ARG A 155     193.066  -5.108  55.136  1.00 19.89           C
ATOM    125  C   ARG A 155     193.295  -5.741  53.774  1.00 17.04           C
ATOM    126  O   ARG A 155     194.367  -6.287  53.526  1.00 12.04           O
ATOM    127  CB  ARG A 155     192.237  -6.055  56.001  1.00 21.73           C
ATOM    128  CG  ARG A 155     192.794  -7.448  56.035  1.00 16.92           C
ATOM    129  CD  ARG A 155     192.053  -8.319  56.991  1.00 21.42           C
ATOM    130  NE  ARG A 155     192.458  -9.711  56.841  1.00 34.76           N
ATOM    131  CZ  ARG A 155     191.992 -10.524  55.896  1.00 38.42           C
ATOM    132  NH1 ARG A 155     191.106 -10.084  55.011  1.00 44.20           N
ATOM    133  NH2 ARG A 155     192.373 -11.794  55.864  1.00 42.66           N
ATOM    134  N   ALA A 156     192.272  -5.745  52.926  1.00 18.43           N
ATOM    135  CA  ALA A 156     192.395  -6.354  51.610  1.00 18.49           C
ATOM    136  C   ALA A 156     191.505  -5.694  50.586  1.00 22.96           C
ATOM    137  O   ALA A 156     190.479  -5.091  50.913  1.00 21.70           O
ATOM    138  CB  ALA A 156     192.084  -7.819  51.686  1.00 25.51           C
ATOM    139  N   ALA A 157     191.910  -5.814  49.334  1.00 26.85           N
ATOM    140  CA  ALA A 157     191.157  -5.222  48.257  1.00 33.12           C
ATOM    141  C   ALA A 157     190.280  -6.268  47.606  1.00 38.78           C
ATOM    142  O   ALA A 157     190.726  -7.381  47.309  1.00 42.97           O
ATOM    143  CB  ALA A 157     192.094  -4.614  47.242  1.00 37.02           C
ATOM    144  N   VAL A 158     189.010  -5.920  47.453  1.00 39.69           N
ATOM    145  CA  VAL A 158     188.039  -6.780  46.801  1.00 38.06           C
ATOM    146  C   VAL A 158     188.118  -6.392  45.319  1.00 41.99           C
ATOM    147  O   VAL A 158     187.392  -5.504  44.849  1.00 43.15           O
ATOM    148  CB  VAL A 158     186.627  -6.512  47.337  1.00 31.96           C
ATOM    149  CG1 VAL A 158     185.624  -7.343  46.585  1.00 35.56           C
ATOM    150  CG2 VAL A 158     186.559  -6.819  48.815  1.00 32.83           C
ATOM    151  N   CYS A 159     189.036  -7.016  44.594  1.00 45.80           N
ATOM    152  CA  CYS A 159     189.199  -6.679  43.192  1.00 52.40           C
ATOM    153  C   CYS A 159     188.866  -7.782  42.194  1.00 54.45           C
ATOM    154  O   CYS A 159     188.580  -8.926  42.557  1.00 55.66           O
ATOM    155  CB  CYS A 159     190.609  -6.149  42.941  1.00 55.70           C
ATOM    156  SG  CYS A 159     191.908  -7.390  43.053  1.00 75.69           S
TER     157      CYS A 159
ATOM    158  N   ASP A 168     188.093  -5.002  52.268  1.00 28.53           N
ATOM    159  CA  ASP A 168     187.820  -5.691  53.522  1.00 28.51           C
ATOM    160  C   ASP A 168     188.625  -4.984  54.593  1.00 28.38           C
ATOM    161  O   ASP A 168     189.806  -4.659  54.388  1.00 24.51           O
ATOM    162  CB  ASP A 168     188.291  -7.144  53.464  1.00 35.54           C
ATOM    163  CG  ASP A 168     187.233  -8.090  52.927  1.00 46.93           C
ATOM    164  OD1 ASP A 168     187.553  -9.293  52.819  1.00 54.25           O
ATOM    165  OD2 ASP A 168     186.093  -7.664  52.630  1.00 53.71           O
TER     166      ASP A 168
HETATM  203  O   HOH A1070     200.218 -11.498  52.998  1.00 30.72           O
HETATM  204  O   HOH A1071     195.960 -13.919  57.257  1.00 45.05           O
CONECT  110  109  199
CONECT  168  167  169  174
CONECT  176  175  177  178  179
CONECT  177  176
CONECT  178  176
CONECT  179  176
CONECT  180  175  181  182
CONECT  183  182  186
CONECT  184  182  185  190
CONECT  185  184  186  187
CONECT  186  183  185  187
CONECT  187  185  186  188  189
CONECT  188  187
CONECT  189  187
CONECT  190  184  191  192
CONECT  193  192  194  199
CONECT  194  193  195
CONECT  195  194  196  197
CONECT  196  195  197
CONECT  197  195  196
CONECT  199  110  193  198  202
CONECT  202  199  200  201
CONECT  170  169  171  172  173
CONECT  172  170
CONECT  171  170
CONECT  173  170
CONECT  175  174  176  180
CONECT  182  180  183  184
CONECT  192  190  193
CONECT  201  202
CONECT  174  168  175
CONECT  181  180
CONECT  167  168
CONECT  191  190
CONECT  169  168  170
CONECT  198  199
CONECT  200  202
END
