# Supplementary material for: Scaffold repositioning of spiro-acridine derivatives as fungi chitinase inhibitor by target fishing and in vitro studies
Source: Sci Rep. 2023 May 5;13:7320. doi: 10.1038/s41598-023-33279-9 (PMC10163251; doi:10.1038/s41598-023-33279-9)
Supplement: Supplementary file 2 — Supplementary Information 2. [file 41598_2023_33279_MOESM2_ESM.zip › PDBQT_TARGETS_ALL/2p53_NNG.pdb]

HEADER    HYDROLASE                               14-MAR-07   2P53              
TITLE     CRYSTAL STRUCTURE OF N-ACETYL-D-GLUCOSAMINE-6-PHOSPHATE DEACETYLASE   
TITLE    2 D273N MUTANT COMPLEXED WITH N-ACETYL PHOSPHONAMIDATE-D-GLUCOSAMINE-6-
TITLE    3 PHOSPHATE                                                            
COMPND    MOL_ID: 1;                                                            
COMPND   2 MOLECULE: N-ACETYLGLUCOSAMINE-6-PHOSPHATE DEACETYLASE;               
COMPND   3 CHAIN: A, B;                                                         
COMPND   4 SYNONYM: GLCNAC 6-P DEACETYLASE;                                     
COMPND   5 EC: 3.5.1.25;                                                        
COMPND   6 ENGINEERED: YES;                                                     
COMPND   7 MUTATION: YES                                                        
SOURCE    MOL_ID: 1;                                                            
SOURCE   2 ORGANISM_SCIENTIFIC: ESCHERICHIA COLI;                               
SOURCE   3 ORGANISM_TAXID: 83333;                                               
SOURCE   4 STRAIN: K12;                                                         
SOURCE   5 GENE: NAGA, B0677, JW0663;                                           
SOURCE   6 EXPRESSION_SYSTEM: ESCHERICHIA COLI;                                 
SOURCE   7 EXPRESSION_SYSTEM_TAXID: 562                                         
KEYWDS    N-ACETYL-D-GLUCOSAMINE-6-PHOSPHATE DEACETYLASE, AMINOHYDROLASE,       
KEYWDS   2 (BETA/ALPHA)8-BARREL, HYDROLASE                                      
EXPDTA    X-RAY DIFFRACTION                                                     
AUTHOR    A.A.FEDOROV,E.V.FEDOROV,R.S.HALL,F.M.RAUSHEL,S.C.ALMO                 
REVDAT   3   13-JUL-11 2P53    1       VERSN                                    
REVDAT   2   24-FEB-09 2P53    1       VERSN                                    
REVDAT   1   24-JUL-07 2P53    0                                                
JRNL        AUTH   R.S.HALL,S.BROWN,A.A.FEDOROV,E.V.FEDOROV,C.XU,P.C.BABBITT,   
JRNL        AUTH 2 S.C.ALMO,F.M.RAUSHEL                                         
JRNL        TITL   STRUCTURAL DIVERSITY WITHIN THE MONONUCLEAR AND BINUCLEAR    
JRNL        TITL 2 ACTIVE SITES OF N-ACETYL-D-GLUCOSAMINE-6-PHOSPHATE           
JRNL        TITL 3 DEACETYLASE.                                                 
JRNL        REF    BIOCHEMISTRY                  V.  46  7953 2007              
JRNL        REFN                   ISSN 0006-2960                               
JRNL        PMID   17567048                                                     
JRNL        DOI    10.1021/BI700544C                                            
REMARK   2                                                                      
REMARK   2 RESOLUTION.    2.10 ANGSTROMS.                                       
REMARK   3                                                                      
REMARK   3 REFINEMENT.                                                          
REMARK   3   PROGRAM     : CNS 1.1                                              
REMARK   3   AUTHORS     : BRUNGER,ADAMS,CLORE,DELANO,GROS,GROSSE-              
REMARK   3               : KUNSTLEVE,JIANG,KUSZEWSKI,NILGES,PANNU,              
REMARK   3               : READ,RICE,SIMONSON,WARREN                            
REMARK   3                                                                      
REMARK   3  REFINEMENT TARGET : ENGH & HUBER                                    
REMARK   3                                                                      
REMARK   3  DATA USED IN REFINEMENT.                                            
REMARK   3   RESOLUTION RANGE HIGH (ANGSTROMS) : 2.10                           
REMARK   3   RESOLUTION RANGE LOW  (ANGSTROMS) : 24.85                          
REMARK   3   DATA CUTOFF            (SIGMA(F)) : 0.100                          
REMARK   3   DATA CUTOFF HIGH         (ABS(F)) : 138147.640                     
REMARK   3   DATA CUTOFF LOW          (ABS(F)) : 0.0000                         
REMARK   3   COMPLETENESS (WORKING+TEST)   (%) : 95.4                           
REMARK   3   NUMBER OF REFLECTIONS             : 45044                          
REMARK   3                                                                      
REMARK   3  FIT TO DATA USED IN REFINEMENT.                                     
REMARK   3   CROSS-VALIDATION METHOD          : THROUGHOUT                      
REMARK   3   FREE R VALUE TEST SET SELECTION  : RANDOM                          
REMARK   3   R VALUE            (WORKING SET) : 0.205                           
REMARK   3   FREE R VALUE                     : 0.242                           
REMARK   3   FREE R VALUE TEST SET SIZE   (%) : 5.000                           
REMARK   3   FREE R VALUE TEST SET COUNT      : 2252                            
REMARK   3   ESTIMATED ERROR OF FREE R VALUE  : 0.005                           
REMARK   3                                                                      
REMARK   3  FIT IN THE HIGHEST RESOLUTION BIN.                                  
REMARK   3   TOTAL NUMBER OF BINS USED           : 10                           
REMARK   3   BIN RESOLUTION RANGE HIGH       (A) : 2.10                         
REMARK   3   BIN RESOLUTION RANGE LOW        (A) : 2.18                         
REMARK   3   BIN COMPLETENESS (WORKING+TEST) (%) : 89.40                        
REMARK   3   REFLECTIONS IN BIN    (WORKING SET) : 3948                         
REMARK   3   BIN R VALUE           (WORKING SET) : 0.2400                       
REMARK   3   BIN FREE R VALUE                    : 0.2760                       
REMARK   3   BIN FREE R VALUE TEST SET SIZE  (%) : 5.00                         
REMARK   3   BIN FREE R VALUE TEST SET COUNT     : 206                          
REMARK   3   ESTIMATED ERROR OF BIN FREE R VALUE : 0.019                        
REMARK   3                                                                      
REMARK   3  NUMBER OF NON-HYDROGEN ATOMS USED IN REFINEMENT.                    
REMARK   3   PROTEIN ATOMS            : 5748                                    
REMARK   3   NUCLEIC ACID ATOMS       : 0                                       
REMARK   3   HETEROGEN ATOMS          : 42                                      
REMARK   3   SOLVENT ATOMS            : 326                                     
REMARK   3                                                                      
REMARK   3  B VALUES.                                                           
REMARK   3   FROM WILSON PLOT           (A**2) : 18.80                          
REMARK   3   MEAN B VALUE      (OVERALL, A**2) : 32.10                          
REMARK   3   OVERALL ANISOTROPIC B VALUE.                                       
REMARK   3    B11 (A**2) : -3.60000                                             
REMARK   3    B22 (A**2) : -3.60000                                             
REMARK   3    B33 (A**2) : 7.20000                                              
REMARK   3    B12 (A**2) : 1.50000                                              
REMARK   3    B13 (A**2) : 0.00000                                              
REMARK   3    B23 (A**2) : 0.00000                                              
REMARK   3                                                                      
REMARK   3  ESTIMATED COORDINATE ERROR.                                         
REMARK   3   ESD FROM LUZZATI PLOT        (A) : 0.23                            
REMARK   3   ESD FROM SIGMAA              (A) : 0.17                            
REMARK   3   LOW RESOLUTION CUTOFF        (A) : 5.00                            
REMARK   3                                                                      
REMARK   3  CROSS-VALIDATED ESTIMATED COORDINATE ERROR.                         
REMARK   3   ESD FROM C-V LUZZATI PLOT    (A) : 0.29                            
REMARK   3   ESD FROM C-V SIGMAA          (A) : 0.23                            
REMARK   3                                                                      
REMARK   3  RMS DEVIATIONS FROM IDEAL VALUES.                                   
REMARK   3   BOND LENGTHS                 (A) : 0.006                           
REMARK   3   BOND ANGLES            (DEGREES) : 1.30                            
REMARK   3   DIHEDRAL ANGLES        (DEGREES) : 23.80                           
REMARK   3   IMPROPER ANGLES        (DEGREES) : 0.81                            
REMARK   3                                                                      
REMARK   3  ISOTROPIC THERMAL MODEL : RESTRAINED                                
REMARK   3                                                                      
REMARK   3  ISOTROPIC THERMAL FACTOR RESTRAINTS.    RMS    SIGMA                
REMARK   3   MAIN-CHAIN BOND              (A**2) : 1.180 ; 1.500                
REMARK   3   MAIN-CHAIN ANGLE             (A**2) : 1.750 ; 2.000                
REMARK   3   SIDE-CHAIN BOND              (A**2) : 1.950 ; 2.000                
REMARK   3   SIDE-CHAIN ANGLE             (A**2) : 2.660 ; 2.500                
REMARK   3                                                                      
REMARK   3  BULK SOLVENT MODELING.                                              
REMARK   3   METHOD USED : FLAT MODEL                                           
REMARK   3   KSOL        : 0.38                                                 
REMARK   3   BSOL        : 54.22                                                
REMARK   3                                                                      
REMARK   3  NCS MODEL : NULL                                                    
REMARK   3                                                                      
REMARK   3  NCS RESTRAINTS.                         RMS   SIGMA/WEIGHT          
REMARK   3   GROUP  1  POSITIONAL            (A) : NULL  ; NULL                 
REMARK   3   GROUP  1  B-FACTOR           (A**2) : NULL  ; NULL                 
REMARK   3                                                                      
REMARK   3  PARAMETER FILE  1  : PROTEIN_REP.PARAM                              
REMARK   3  PARAMETER FILE  2  : WATER_REP.PARAM                                
REMARK   3  PARAMETER FILE  3  : ION.PARAM                                      
REMARK   3  PARAMETER FILE  4  : PGP_PAR.TXT                                    
REMARK   3  PARAMETER FILE  5  : &_1_PARAMETER_INFILE_5                         
REMARK   3  PARAMETER FILE  6  : NULL                                           
REMARK   3  TOPOLOGY FILE  1   : PROTEIN.TOP                                    
REMARK   3  TOPOLOGY FILE  2   : WATER.TOP                                      
REMARK   3  TOPOLOGY FILE  3   : ION.TOP                                        
REMARK   3  TOPOLOGY FILE  4   : PGP_TOP.TXT                                    
REMARK   3  TOPOLOGY FILE  5   : &_1_TOPOLOGY_INFILE_5                          
REMARK   3  TOPOLOGY FILE  6   : NULL                                           
REMARK   3                                                                      
REMARK   3  OTHER REFINEMENT REMARKS: NULL                                      
REMARK   4                                                                      
REMARK   4 2P53 COMPLIES WITH FORMAT V. 3.30, 13-JUL-11                         
REMARK 100                                                                      
REMARK 100 THIS ENTRY HAS BEEN PROCESSED BY RCSB ON 23-MAR-07.                  
REMARK 100 THE RCSB ID CODE IS RCSB041976.                                      
REMARK 200                                                                      
REMARK 200 EXPERIMENTAL DETAILS                                                 
REMARK 200  EXPERIMENT TYPE                : X-RAY DIFFRACTION                  
REMARK 200  DATE OF DATA COLLECTION        : 15-SEP-06                          
REMARK 200  TEMPERATURE           (KELVIN) : 100                                
REMARK 200  PH                             : 7.5                                
REMARK 200  NUMBER OF CRYSTALS USED        : 1                                  
REMARK 200                                                                      
REMARK 200  SYNCHROTRON              (Y/N) : Y                                  
REMARK 200  RADIATION SOURCE               : NSLS                               
REMARK 200  BEAMLINE                       : X4A                                
REMARK 200  X-RAY GENERATOR MODEL          : NULL                               
REMARK 200  MONOCHROMATIC OR LAUE    (M/L) : M                                  
REMARK 200  WAVELENGTH OR RANGE        (A) : 0.98000                            
REMARK 200  MONOCHROMATOR                  : GRAPHITE                           
REMARK 200  OPTICS                         : NULL                               
REMARK 200                                                                      
REMARK 200  DETECTOR TYPE                  : CCD                                
REMARK 200  DETECTOR MANUFACTURER          : ADSC QUANTUM 4                     
REMARK 200  INTENSITY-INTEGRATION SOFTWARE : DENZO                              
REMARK 200  DATA SCALING SOFTWARE          : SCALEPACK                          
REMARK 200                                                                      
REMARK 200  NUMBER OF UNIQUE REFLECTIONS   : 45044                              
REMARK 200  RESOLUTION RANGE HIGH      (A) : 2.100                              
REMARK 200  RESOLUTION RANGE LOW       (A) : 25.000                             
REMARK 200  REJECTION CRITERIA  (SIGMA(I)) : 0.000                              
REMARK 200                                                                      
REMARK 200 OVERALL.                                                             
REMARK 200  COMPLETENESS FOR RANGE     (%) : 95.4                               
REMARK 200  DATA REDUNDANCY                : 5.300                              
REMARK 200  R MERGE                    (I) : 0.04900                            
REMARK 200  R SYM                      (I) : NULL                               
REMARK 200  <I/SIGMA(I)> FOR THE DATA SET  : NULL                               
REMARK 200                                                                      
REMARK 200 IN THE HIGHEST RESOLUTION SHELL.                                     
REMARK 200  HIGHEST RESOLUTION SHELL, RANGE HIGH (A) : NULL                     
REMARK 200  HIGHEST RESOLUTION SHELL, RANGE LOW  (A) : NULL                     
REMARK 200  COMPLETENESS FOR SHELL     (%) : NULL                               
REMARK 200  DATA REDUNDANCY IN SHELL       : NULL                               
REMARK 200  R MERGE FOR SHELL          (I) : NULL                               
REMARK 200  R SYM FOR SHELL            (I) : NULL                               
REMARK 200  <I/SIGMA(I)> FOR SHELL         : NULL                               
REMARK 200                                                                      
REMARK 200 DIFFRACTION PROTOCOL: SINGLE WAVELENGTH                              
REMARK 200 METHOD USED TO DETERMINE THE STRUCTURE: MOLECULAR REPLACEMENT        
REMARK 200 SOFTWARE USED: PHASER                                                
REMARK 200 STARTING MODEL: PDB ENTRY 1YMY                                       
REMARK 200                                                                      
REMARK 200 REMARK: NULL                                                         
REMARK 280                                                                      
REMARK 280 CRYSTAL                                                              
REMARK 280 SOLVENT CONTENT, VS   (%): 48.91                                     
REMARK 280 MATTHEWS COEFFICIENT, VM (ANGSTROMS**3/DA): 2.41                     
REMARK 280                                                                      
REMARK 280 CRYSTALLIZATION CONDITIONS: 12% PEG 3350, 0.1M HEPES, 1MM ZN, PH     
REMARK 280  7.5, VAPOR DIFFUSION, HANGING DROP, TEMPERATURE 293.0K              
REMARK 290                                                                      
REMARK 290 CRYSTALLOGRAPHIC SYMMETRY                                            
REMARK 290 SYMMETRY OPERATORS FOR SPACE GROUP: P 31 2 1                         
REMARK 290                                                                      
REMARK 290      SYMOP   SYMMETRY                                                
REMARK 290     NNNMMM   OPERATOR                                                
REMARK 290       1555   X,Y,Z                                                   
REMARK 290       2555   -Y,X-Y,Z+1/3                                            
REMARK 290       3555   -X+Y,-X,Z+2/3                                           
REMARK 290       4555   Y,X,-Z                                                  
REMARK 290       5555   X-Y,-Y,-Z+2/3                                           
REMARK 290       6555   -X,-X+Y,-Z+1/3                                          
REMARK 290                                                                      
REMARK 290     WHERE NNN -> OPERATOR NUMBER                                     
REMARK 290           MMM -> TRANSLATION VECTOR                                  
REMARK 290                                                                      
REMARK 290 CRYSTALLOGRAPHIC SYMMETRY TRANSFORMATIONS                            
REMARK 290 THE FOLLOWING TRANSFORMATIONS OPERATE ON THE ATOM/HETATM             
REMARK 290 RECORDS IN THIS ENTRY TO PRODUCE CRYSTALLOGRAPHICALLY                
REMARK 290 RELATED MOLECULES.                                                   
REMARK 290   SMTRY1   1  1.000000  0.000000  0.000000        0.00000            
REMARK 290   SMTRY2   1  0.000000  1.000000  0.000000        0.00000            
REMARK 290   SMTRY3   1  0.000000  0.000000  1.000000        0.00000            
REMARK 290   SMTRY1   2 -0.500000 -0.866025  0.000000        0.00000            
REMARK 290   SMTRY2   2  0.866025 -0.500000  0.000000        0.00000            
REMARK 290   SMTRY3   2  0.000000  0.000000  1.000000       68.81733            
REMARK 290   SMTRY1   3 -0.500000  0.866025  0.000000        0.00000            
REMARK 290   SMTRY2   3 -0.866025 -0.500000  0.000000        0.00000            
REMARK 290   SMTRY3   3  0.000000  0.000000  1.000000      137.63467            
REMARK 290   SMTRY1   4 -0.500000  0.866025  0.000000        0.00000            
REMARK 290   SMTRY2   4  0.866025  0.500000  0.000000        0.00000            
REMARK 290   SMTRY3   4  0.000000  0.000000 -1.000000        0.00000            
REMARK 290   SMTRY1   5  1.000000  0.000000  0.000000        0.00000            
REMARK 290   SMTRY2   5  0.000000 -1.000000  0.000000        0.00000            
REMARK 290   SMTRY3   5  0.000000  0.000000 -1.000000      137.63467            
REMARK 290   SMTRY1   6 -0.500000 -0.866025  0.000000        0.00000            
REMARK 290   SMTRY2   6 -0.866025  0.500000  0.000000        0.00000            
REMARK 290   SMTRY3   6  0.000000  0.000000 -1.000000       68.81733            
REMARK 290                                                                      
REMARK 290 REMARK: NULL                                                         
REMARK 300                                                                      
REMARK 300 BIOMOLECULE: 1                                                       
REMARK 300 SEE REMARK 350 FOR THE AUTHOR PROVIDED AND/OR PROGRAM                
REMARK 300 GENERATED ASSEMBLY INFORMATION FOR THE STRUCTURE IN                  
REMARK 300 THIS ENTRY. THE REMARK MAY ALSO PROVIDE INFORMATION ON               
REMARK 300 BURIED SURFACE AREA.                                                 
REMARK 300 REMARK: THE BIOLOGICAL ASSEMBLY IS A DIMER AB                        
REMARK 350                                                                      
REMARK 350 COORDINATES FOR A COMPLETE MULTIMER REPRESENTING THE KNOWN           
REMARK 350 BIOLOGICALLY SIGNIFICANT OLIGOMERIZATION STATE OF THE                
REMARK 350 MOLECULE CAN BE GENERATED BY APPLYING BIOMT TRANSFORMATIONS          
REMARK 350 GIVEN BELOW.  BOTH NON-CRYSTALLOGRAPHIC AND                          
REMARK 350 CRYSTALLOGRAPHIC OPERATIONS ARE GIVEN.                               
REMARK 350                                                                      
REMARK 350 BIOMOLECULE: 1                                                       
REMARK 350 AUTHOR DETERMINED BIOLOGICAL UNIT: DIMERIC                           
REMARK 350 SOFTWARE DETERMINED QUATERNARY STRUCTURE: DIMERIC                    
REMARK 350 SOFTWARE USED: PISA                                                  
REMARK 350 TOTAL BURIED SURFACE AREA: 3510 ANGSTROM**2                          
REMARK 350 SURFACE AREA OF THE COMPLEX: 27270 ANGSTROM**2                       
REMARK 350 CHANGE IN SOLVENT FREE ENERGY: -90.0 KCAL/MOL                        
REMARK 350 APPLY THE FOLLOWING TO CHAINS: A, B                                  
REMARK 350   BIOMT1   1  1.000000  0.000000  0.000000        0.00000            
REMARK 350   BIOMT2   1  0.000000  1.000000  0.000000        0.00000            
REMARK 350   BIOMT3   1  0.000000  0.000000  1.000000        0.00000            
REMARK 500                                                                      
REMARK 500 GEOMETRY AND STEREOCHEMISTRY                                         
REMARK 500 SUBTOPIC: CLOSE CONTACTS IN SAME ASYMMETRIC UNIT                     
REMARK 500                                                                      
REMARK 500 THE FOLLOWING ATOMS ARE IN CLOSE CONTACT.                            
REMARK 500                                                                      
REMARK 500  ATM1  RES C  SSEQI   ATM2  RES C  SSEQI           DISTANCE          
REMARK 500   OG1  THR A   364     OD2  ASP A   366              2.19            
REMARK 500                                                                      
REMARK 500 REMARK: NULL                                                         
REMARK 500                                                                      
REMARK 500 GEOMETRY AND STEREOCHEMISTRY                                         
REMARK 500 SUBTOPIC: TORSION ANGLES                                             
REMARK 500                                                                      
REMARK 500 TORSION ANGLES OUTSIDE THE EXPECTED RAMACHANDRAN REGIONS:            
REMARK 500 (M=MODEL NUMBER; RES=RESIDUE NAME; C=CHAIN IDENTIFIER;               
REMARK 500 SSEQ=SEQUENCE NUMBER; I=INSERTION CODE).                             
REMARK 500                                                                      
REMARK 500 STANDARD TABLE:                                                      
REMARK 500 FORMAT:(10X,I3,1X,A3,1X,A1,I4,A1,4X,F7.2,3X,F7.2)                    
REMARK 500                                                                      
REMARK 500 EXPECTED VALUES: GJ KLEYWEGT AND TA JONES (1996). PHI/PSI-           
REMARK 500 CHOLOGY: RAMACHANDRAN REVISITED. STRUCTURE 4, 1395 - 1400            
REMARK 500                                                                      
REMARK 500  M RES CSSEQI        PSI       PHI                                   
REMARK 500    CYS A  63      167.93    179.11                                   
REMARK 500    PHE A  68       57.50   -100.98                                   
REMARK 500    ASP A  70      -61.09     66.61                                   
REMARK 500    THR A 101      103.53    -18.68                                   
REMARK 500    GLN A 124     -105.02   -128.89                                   
REMARK 500    HIS A 216       78.19     28.48                                   
REMARK 500    TYR A 218      -44.82     84.97                                   
REMARK 500    ALA A 247       57.02    -97.51                                   
REMARK 500    THR A 336      -84.90   -138.56                                   
REMARK 500    GLU B  40       -4.41     71.53                                   
REMARK 500    CYS B  63      166.61    177.38                                   
REMARK 500    ASP B  70      -51.79     66.52                                   
REMARK 500    THR B 101      105.74    -23.43                                   
REMARK 500    GLN B 124     -117.31   -132.85                                   
REMARK 500    HIS B 216       80.80     28.68                                   
REMARK 500    TYR B 218      -46.84     86.48                                   
REMARK 500    ALA B 247       57.37    -97.98                                   
REMARK 500    THR B 336      -81.94   -134.00                                   
REMARK 500                                                                      
REMARK 500 REMARK: NULL                                                         
REMARK 525                                                                      
REMARK 525 SOLVENT                                                              
REMARK 525                                                                      
REMARK 525 THE SOLVENT MOLECULES HAVE CHAIN IDENTIFIERS THAT                    
REMARK 525 INDICATE THE POLYMER CHAIN WITH WHICH THEY ARE MOST                  
REMARK 525 CLOSELY ASSOCIATED. THE REMARK LISTS ALL THE SOLVENT                 
REMARK 525 MOLECULES WHICH ARE MORE THAN 5A AWAY FROM THE                       
REMARK 525 NEAREST POLYMER CHAIN (M = MODEL NUMBER;                             
REMARK 525 RES=RESIDUE NAME; C=CHAIN IDENTIFIER; SSEQ=SEQUENCE                  
REMARK 525 NUMBER; I=INSERTION CODE):                                           
REMARK 525                                                                      
REMARK 525  M RES CSSEQI                                                        
REMARK 525    HOH A 554        DISTANCE =  5.05 ANGSTROMS                       
REMARK 620                                                                      
REMARK 620 METAL COORDINATION                                                   
REMARK 620 (M=MODEL NUMBER; RES=RESIDUE NAME; C=CHAIN IDENTIFIER;               
REMARK 620 SSEQ=SEQUENCE NUMBER; I=INSERTION CODE):                             
REMARK 620                                                                      
REMARK 620 COORDINATION ANGLES FOR:  M RES CSSEQI METAL                         
REMARK 620                              ZN A 401  ZN                            
REMARK 620 N RES CSSEQI ATOM                                                    
REMARK 620 1 NNG A 411   O71                                                    
REMARK 620 2 GLU A 131   OE1 122.5                                              
REMARK 620 3 HIS A 195   NE2 129.9  95.1                                        
REMARK 620 4 HIS A 216   NE2 104.0 101.4  98.8                                  
REMARK 620 N                    1     2     3                                   
REMARK 620                                                                      
REMARK 620 COORDINATION ANGLES FOR:  M RES CSSEQI METAL                         
REMARK 620                              ZN B 401  ZN                            
REMARK 620 N RES CSSEQI ATOM                                                    
REMARK 620 1 HIS B 216   NE2                                                    
REMARK 620 2 NNG B 411   O71  99.5                                              
REMARK 620 3 HIS B 195   NE2 105.7 135.7                                        
REMARK 620 4 GLU B 131   OE1 101.4 120.8  89.2                                  
REMARK 620 N                    1     2     3                                   
REMARK 800                                                                      
REMARK 800 SITE                                                                 
REMARK 800 SITE_IDENTIFIER: AC1                                                 
REMARK 800 EVIDENCE_CODE: SOFTWARE                                              
REMARK 800 SITE_DESCRIPTION: BINDING SITE FOR RESIDUE ZN A 401                  
REMARK 800                                                                      
REMARK 800 SITE_IDENTIFIER: AC2                                                 
REMARK 800 EVIDENCE_CODE: SOFTWARE                                              
REMARK 800 SITE_DESCRIPTION: BINDING SITE FOR RESIDUE ZN B 401                  
REMARK 800                                                                      
REMARK 800 SITE_IDENTIFIER: AC3                                                 
REMARK 800 EVIDENCE_CODE: SOFTWARE                                              
REMARK 800 SITE_DESCRIPTION: BINDING SITE FOR RESIDUE NNG A 411                 
REMARK 800                                                                      
REMARK 800 SITE_IDENTIFIER: AC4                                                 
REMARK 800 EVIDENCE_CODE: SOFTWARE                                              
REMARK 800 SITE_DESCRIPTION: BINDING SITE FOR RESIDUE NNG B 411                 
REMARK 900                                                                      
REMARK 900 RELATED ENTRIES                                                      
REMARK 900 RELATED ID: 1YMY   RELATED DB: PDB                                   
REMARK 900 APO-FORM OF THE SAME WILD TYPE PROTEIN                               
REMARK 900 RELATED ID: 2P50   RELATED DB: PDB                                   
REMARK 900 THE SAME WILD TYPE PROTEIN LIGANDED WITH ZN                          
DBREF  2P53 A    1   382  UNP    P0AF18   NAGA_ECOLI       1    382             
DBREF  2P53 B    1   382  UNP    P0AF18   NAGA_ECOLI       1    382             
SEQADV 2P53 ASN A  273  UNP  P0AF18    ASP   273 ENGINEERED                     
SEQADV 2P53 ASN B  273  UNP  P0AF18    ASP   273 ENGINEERED                     
SEQRES   1 A  382  MET TYR ALA LEU THR GLN GLY ARG ILE PHE THR GLY HIS          
SEQRES   2 A  382  GLU PHE LEU ASP ASP HIS ALA VAL VAL ILE ALA ASP GLY          
SEQRES   3 A  382  LEU ILE LYS SER VAL CYS PRO VAL ALA GLU LEU PRO PRO          
SEQRES   4 A  382  GLU ILE GLU GLN ARG SER LEU ASN GLY ALA ILE LEU SER          
SEQRES   5 A  382  PRO GLY PHE ILE ASP VAL GLN LEU ASN GLY CYS GLY GLY          
SEQRES   6 A  382  VAL GLN PHE ASN ASP THR ALA GLU ALA VAL SER VAL GLU          
SEQRES   7 A  382  THR LEU GLU ILE MET GLN LYS ALA ASN GLU LYS SER GLY          
SEQRES   8 A  382  CYS THR ASN TYR LEU PRO THR LEU ILE THR THR SER ASP          
SEQRES   9 A  382  GLU LEU MET LYS GLN GLY VAL ARG VAL MET ARG GLU TYR          
SEQRES  10 A  382  LEU ALA LYS HIS PRO ASN GLN ALA LEU GLY LEU HIS LEU          
SEQRES  11 A  382  GLU GLY PRO TRP LEU ASN LEU VAL LYS LYS GLY THR HIS          
SEQRES  12 A  382  ASN PRO ASN PHE VAL ARG LYS PRO ASP ALA ALA LEU VAL          
SEQRES  13 A  382  ASP PHE LEU CYS GLU ASN ALA ASP VAL ILE THR LYS VAL          
SEQRES  14 A  382  THR LEU ALA PRO GLU MET VAL PRO ALA GLU VAL ILE SER          
SEQRES  15 A  382  LYS LEU ALA ASN ALA GLY ILE VAL VAL SER ALA GLY HIS          
SEQRES  16 A  382  SER ASN ALA THR LEU LYS GLU ALA LYS ALA GLY PHE ARG          
SEQRES  17 A  382  ALA GLY ILE THR PHE ALA THR HIS LEU TYR ASN ALA MET          
SEQRES  18 A  382  PRO TYR ILE THR GLY ARG GLU PRO GLY LEU ALA GLY ALA          
SEQRES  19 A  382  ILE LEU ASP GLU ALA ASP ILE TYR CYS GLY ILE ILE ALA          
SEQRES  20 A  382  ASP GLY LEU HIS VAL ASP TYR ALA ASN ILE ARG ASN ALA          
SEQRES  21 A  382  LYS ARG LEU LYS GLY ASP LYS LEU CYS LEU VAL THR ASN          
SEQRES  22 A  382  ALA THR ALA PRO ALA GLY ALA ASN ILE GLU GLN PHE ILE          
SEQRES  23 A  382  PHE ALA GLY LYS THR ILE TYR TYR ARG ASN GLY LEU CYS          
SEQRES  24 A  382  VAL ASP GLU ASN GLY THR LEU SER GLY SER SER LEU THR          
SEQRES  25 A  382  MET ILE GLU GLY VAL ARG ASN LEU VAL GLU HIS CYS GLY          
SEQRES  26 A  382  ILE ALA LEU ASP GLU VAL LEU ARG MET ALA THR LEU TYR          
SEQRES  27 A  382  PRO ALA ARG ALA ILE GLY VAL GLU LYS ARG LEU GLY THR          
SEQRES  28 A  382  LEU ALA ALA GLY LYS VAL ALA ASN LEU THR ALA PHE THR          
SEQRES  29 A  382  PRO ASP PHE LYS ILE THR LYS THR ILE VAL ASN GLY ASN          
SEQRES  30 A  382  GLU VAL VAL THR GLN                                          
SEQRES   1 B  382  MET TYR ALA LEU THR GLN GLY ARG ILE PHE THR GLY HIS          
SEQRES   2 B  382  GLU PHE LEU ASP ASP HIS ALA VAL VAL ILE ALA ASP GLY          
SEQRES   3 B  382  LEU ILE LYS SER VAL CYS PRO VAL ALA GLU LEU PRO PRO          
SEQRES   4 B  382  GLU ILE GLU GLN ARG SER LEU ASN GLY ALA ILE LEU SER          
SEQRES   5 B  382  PRO GLY PHE ILE ASP VAL GLN LEU ASN GLY CYS GLY GLY          
SEQRES   6 B  382  VAL GLN PHE ASN ASP THR ALA GLU ALA VAL SER VAL GLU          
SEQRES   7 B  382  THR LEU GLU ILE MET GLN LYS ALA ASN GLU LYS SER GLY          
SEQRES   8 B  382  CYS THR ASN TYR LEU PRO THR LEU ILE THR THR SER ASP          
SEQRES   9 B  382  GLU LEU MET LYS GLN GLY VAL ARG VAL MET ARG GLU TYR          
SEQRES  10 B  382  LEU ALA LYS HIS PRO ASN GLN ALA LEU GLY LEU HIS LEU          
SEQRES  11 B  382  GLU GLY PRO TRP LEU ASN LEU VAL LYS LYS GLY THR HIS          
SEQRES  12 B  382  ASN PRO ASN PHE VAL ARG LYS PRO ASP ALA ALA LEU VAL          
SEQRES  13 B  382  ASP PHE LEU CYS GLU ASN ALA ASP VAL ILE THR LYS VAL          
SEQRES  14 B  382  THR LEU ALA PRO GLU MET VAL PRO ALA GLU VAL ILE SER          
SEQRES  15 B  382  LYS LEU ALA ASN ALA GLY ILE VAL VAL SER ALA GLY HIS          
SEQRES  16 B  382  SER ASN ALA THR LEU LYS GLU ALA LYS ALA GLY PHE ARG          
SEQRES  17 B  382  ALA GLY ILE THR PHE ALA THR HIS LEU TYR ASN ALA MET          
SEQRES  18 B  382  PRO TYR ILE THR GLY ARG GLU PRO GLY LEU ALA GLY ALA          
SEQRES  19 B  382  ILE LEU ASP GLU ALA ASP ILE TYR CYS GLY ILE ILE ALA          
SEQRES  20 B  382  ASP GLY LEU HIS VAL ASP TYR ALA ASN ILE ARG ASN ALA          
SEQRES  21 B  382  LYS ARG LEU LYS GLY ASP LYS LEU CYS LEU VAL THR ASN          
SEQRES  22 B  382  ALA THR ALA PRO ALA GLY ALA ASN ILE GLU GLN PHE ILE          
SEQRES  23 B  382  PHE ALA GLY LYS THR ILE TYR TYR ARG ASN GLY LEU CYS          
SEQRES  24 B  382  VAL ASP GLU ASN GLY THR LEU SER GLY SER SER LEU THR          
SEQRES  25 B  382  MET ILE GLU GLY VAL ARG ASN LEU VAL GLU HIS CYS GLY          
SEQRES  26 B  382  ILE ALA LEU ASP GLU VAL LEU ARG MET ALA THR LEU TYR          
SEQRES  27 B  382  PRO ALA ARG ALA ILE GLY VAL GLU LYS ARG LEU GLY THR          
SEQRES  28 B  382  LEU ALA ALA GLY LYS VAL ALA ASN LEU THR ALA PHE THR          
SEQRES  29 B  382  PRO ASP PHE LYS ILE THR LYS THR ILE VAL ASN GLY ASN          
SEQRES  30 B  382  GLU VAL VAL THR GLN                                          
HET     ZN  A 401       1                                                       
HET     ZN  B 401       1                                                       
HET    NNG  A 411      20                                                       
HET    NNG  B 411      20                                                       
HETNAM      ZN ZINC ION                                                         
HETNAM     NNG 2-DEOXY-2-{[(S)-HYDROXY(METHYL)PHOSPHORYL]AMINO}-6-O-            
HETNAM   2 NNG  PHOSPHONO-ALPHA-D-GLUCOPYRANOSE                                 
HETSYN     NNG N-ACETYLPHOSPHONOAMIDATE-D-GLUCOSAMINE-6-PHOSPHATE               
FORMUL   3   ZN    2(ZN 2+)                                                     
FORMUL   5  NNG    2(C7 H17 N O10 P2)                                           
FORMUL   7  HOH   *326(H2 O)                                                    
HELIX    1   1 LYS A  140  LYS A  140  1                                   1
SHEET    1   1 1 GLN A  59  GLN A  59  0
SHEET    2   2 1 ILE A 100  ILE A 100  0
SHEET    3   3 1 GLU A 131  GLU A 131  0
SHEET    4   4 1 ILE A 246  ILE A 246  0
SHEET    5   5 1 PHE A 287  PHE A 287  0
LINK        ZN    ZN A 401                 O71 NNG A 411     1555   1555  1.85  
LINK        ZN    ZN A 401                 OE1 GLU A 131     1555   1555  1.88  
LINK        ZN    ZN A 401                 NE2 HIS A 195     1555   1555  2.05  
LINK        ZN    ZN A 401                 NE2 HIS A 216     1555   1555  2.22  
LINK        ZN    ZN B 401                 NE2 HIS B 216     1555   1555  2.22  
LINK        ZN    ZN B 401                 O71 NNG B 411     1555   1555  1.95  
LINK        ZN    ZN B 401                 NE2 HIS B 195     1555   1555  2.03  
LINK        ZN    ZN B 401                 OE1 GLU B 131     1555   1555  1.84  
CISPEP   1 GLY A  132    PRO A  133          0         0.16                     
CISPEP   2 GLY B  132    PRO B  133          0         0.20                     
SITE     1 AC1  4 GLU A 131  HIS A 195  HIS A 216  NNG A 411                    
SITE     1 AC2  4 GLU B 131  HIS B 195  HIS B 216  NNG B 411                    
SITE     1 AC3 20 ASN A  61  GLU A 131  GLY A 141  THR A 142                    
SITE     2 AC3 20 HIS A 143  HIS A 195  HIS A 216  ASN A 219                    
SITE     3 AC3 20 ALA A 220  HIS A 251  ASN A 273  THR A 305                    
SITE     4 AC3 20 LEU A 306  GLY A 308   ZN A 401  HOH A 476                    
SITE     5 AC3 20 HOH A 513  HOH A 549  HOH A 587  ARG B 227                    
SITE     1 AC4 19 ARG A 227  ASN B  61  GLU B 131  GLY B 141                    
SITE     2 AC4 19 THR B 142  HIS B 143  HIS B 195  HIS B 216                    
SITE     3 AC4 19 ASN B 219  ALA B 220  HIS B 251  ASN B 273                    
SITE     4 AC4 19 LEU B 306  GLY B 308   ZN B 401  HOH B 516                    
SITE     5 AC4 19 HOH B 525  HOH B 536  HOH B 540                               
CRYST1   81.399   81.399  206.452  90.00  90.00 120.00 P 31 2 1     12          
ORIGX1      1.000000  0.000000  0.000000        0.00000                         
ORIGX2      0.000000  1.000000  0.000000        0.00000                         
ORIGX3      0.000000  0.000000  1.000000        0.00000                         
SCALE1      0.012285  0.007093  0.000000        0.00000                         
SCALE2      0.000000  0.014186  0.000000        0.00000                         
SCALE3      0.000000  0.000000  0.004844        0.00000                         
ATOM      1  N   GLN A  59     -36.267   3.738 -10.844  1.00 22.45           N
ATOM      2  CA  GLN A  59     -36.252   5.044 -10.189  1.00 23.75           C
ATOM      3  C   GLN A  59     -37.668   5.598 -10.144  1.00 23.46           C
ATOM      4  O   GLN A  59     -38.196   6.054 -11.157  1.00 25.78           O
ATOM      5  CB  GLN A  59     -35.337   6.035 -10.900  1.00 23.82           C
ATOM      6  CG  GLN A  59     -35.336   7.394 -10.200  1.00 23.67           C
ATOM      7  CD  GLN A  59     -34.224   8.293 -10.670  1.00 24.92           C
ATOM      8  OE1 GLN A  59     -33.948   8.374 -11.863  1.00 26.84           O
ATOM      9  NE2 GLN A  59     -33.583   8.988  -9.736  1.00 24.32           N
TER      10      GLN A  59
ATOM     11  N   ASN A  61     -40.189   7.817  -7.268  1.00 23.40           N
ATOM     12  CA  ASN A  61     -40.397   8.503  -5.994  1.00 24.19           C
ATOM     13  C   ASN A  61     -41.837   8.401  -5.504  1.00 24.13           C
ATOM     14  O   ASN A  61     -42.099   8.443  -4.301  1.00 26.11           O
ATOM     15  CB  ASN A  61     -40.038   9.983  -6.156  1.00 24.65           C
ATOM     16  CG  ASN A  61     -38.757  10.183  -6.923  1.00 25.76           C
ATOM     17  OD1 ASN A  61     -37.655  10.036  -6.379  1.00 25.92           O
ATOM     18  ND2 ASN A  61     -38.888  10.508  -8.207  1.00 24.98           N
TER      19      ASN A  61
ATOM     20  N   ILE A 100     -35.531   9.896  -1.389  1.00 25.10           N
ATOM     21  CA  ILE A 100     -34.488  10.889  -1.587  1.00 26.94           C
ATOM     22  C   ILE A 100     -34.016  11.612  -0.338  1.00 28.37           C
ATOM     23  O   ILE A 100     -34.663  11.572   0.712  1.00 28.40           O
ATOM     24  CB  ILE A 100     -34.907  11.954  -2.619  1.00 25.08           C
ATOM     25  CG1 ILE A 100     -35.948  12.898  -2.017  1.00 25.50           C
ATOM     26  CG2 ILE A 100     -35.448  11.271  -3.863  1.00 24.17           C
ATOM     27  CD1 ILE A 100     -36.116  14.205  -2.802  1.00 23.54           C
TER      28      ILE A 100
ATOM     29  N   GLU A 131     -31.614   7.767  -3.052  1.00 27.64           N
ATOM     30  CA  GLU A 131     -30.999   8.799  -3.882  1.00 27.66           C
ATOM     31  C   GLU A 131     -30.610   9.953  -2.965  1.00 27.49           C
ATOM     32  O   GLU A 131     -31.424  10.831  -2.660  1.00 26.77           O
ATOM     33  CB  GLU A 131     -31.961   9.302  -4.964  1.00 25.44           C
ATOM     34  CG  GLU A 131     -31.224   9.979  -6.132  1.00 24.12           C
ATOM     35  CD  GLU A 131     -32.099  10.914  -6.958  1.00 21.34           C
ATOM     36  OE1 GLU A 131     -31.822  11.069  -8.172  1.00 20.73           O
ATOM     37  OE2 GLU A 131     -33.047  11.507  -6.403  1.00 19.62           O
TER      38      GLU A 131
ATOM     39  N   LYS A 140     -28.057  19.556  -6.860  1.00 29.44           N
ATOM     40  CA  LYS A 140     -29.052  19.011  -5.937  1.00 29.10           C
ATOM     41  C   LYS A 140     -30.414  18.935  -6.597  1.00 28.23           C
ATOM     42  O   LYS A 140     -31.300  18.219  -6.136  1.00 29.48           O
ATOM     43  CB  LYS A 140     -29.155  19.883  -4.675  1.00 29.29           C
ATOM     44  CG  LYS A 140     -29.758  21.270  -4.915  1.00 30.23           C
ATOM     45  CD  LYS A 140     -29.796  22.092  -3.630  1.00 32.88           C
ATOM     46  CE  LYS A 140     -30.522  23.417  -3.827  1.00 33.53           C
ATOM     47  NZ  LYS A 140     -29.840  24.321  -4.800  1.00 35.64           N
ATOM     48  N   GLY A 141     -30.582  19.674  -7.686  1.00 28.80           N
ATOM     49  CA  GLY A 141     -31.862  19.672  -8.356  1.00 28.71           C
ATOM     50  C   GLY A 141     -32.918  20.128  -7.368  1.00 31.40           C
ATOM     51  O   GLY A 141     -32.760  21.164  -6.719  1.00 32.60           O
ATOM     52  N   THR A 142     -33.983  19.346  -7.227  1.00 30.03           N
ATOM     53  CA  THR A 142     -35.065  19.699  -6.319  1.00 28.70           C
ATOM     54  C   THR A 142     -34.846  19.254  -4.869  1.00 28.55           C
ATOM     55  O   THR A 142     -35.657  19.558  -4.002  1.00 26.48           O
ATOM     56  CB  THR A 142     -36.393  19.104  -6.810  1.00 29.74           C
ATOM     57  OG1 THR A 142     -37.482  19.844  -6.252  1.00 27.99           O
ATOM     58  CG2 THR A 142     -36.514  17.636  -6.383  1.00 28.33           C
ATOM     59  N   HIS A 143     -33.756  18.543  -4.601  1.00 30.13           N
ATOM     60  CA  HIS A 143     -33.495  18.066  -3.242  1.00 30.94           C
ATOM     61  C   HIS A 143     -33.350  19.189  -2.217  1.00 31.35           C
ATOM     62  O   HIS A 143     -32.833  20.268  -2.525  1.00 28.59           O
ATOM     63  CB  HIS A 143     -32.239  17.186  -3.209  1.00 30.83           C
ATOM     64  CG  HIS A 143     -32.398  15.875  -3.915  1.00 31.61           C
ATOM     65  ND1 HIS A 143     -31.752  14.728  -3.508  1.00 29.86           N
ATOM     66  CD2 HIS A 143     -33.123  15.530  -5.006  1.00 29.13           C
ATOM     67  CE1 HIS A 143     -32.073  13.733  -4.315  1.00 29.58           C
ATOM     68  NE2 HIS A 143     -32.903  14.193  -5.233  1.00 29.94           N
TER      69      HIS A 143
ATOM     70  N   HIS A 195     -26.746  13.336  -9.347  1.00 24.65           N
ATOM     71  CA  HIS A 195     -26.715  14.634  -8.671  1.00 24.61           C
ATOM     72  C   HIS A 195     -25.267  14.912  -8.315  1.00 25.68           C
ATOM     73  O   HIS A 195     -24.897  15.115  -7.149  1.00 25.74           O
ATOM     74  CB  HIS A 195     -27.608  14.595  -7.435  1.00 23.50           C
ATOM     75  CG  HIS A 195     -29.064  14.483  -7.763  1.00 22.36           C
ATOM     76  ND1 HIS A 195     -29.875  15.584  -7.936  1.00 21.19           N
ATOM     77  CD2 HIS A 195     -29.841  13.401  -8.015  1.00 22.15           C
ATOM     78  CE1 HIS A 195     -31.088  15.186  -8.284  1.00 22.81           C
ATOM     79  NE2 HIS A 195     -31.093  13.866  -8.340  1.00 22.76           N
TER      80      HIS A 195
ATOM     81  N   HIS A 216     -30.624   8.892 -13.967  1.00 21.55           N
ATOM     82  CA  HIS A 216     -31.194   9.798 -14.962  1.00 21.08           C
ATOM     83  C   HIS A 216     -30.168  10.636 -15.709  1.00 22.19           C
ATOM     84  O   HIS A 216     -29.972  11.823 -15.434  1.00 21.46           O
ATOM     85  CB  HIS A 216     -32.297  10.694 -14.357  1.00 22.15           C
ATOM     86  CG  HIS A 216     -31.913  11.388 -13.087  1.00 23.20           C
ATOM     87  ND1 HIS A 216     -30.746  12.109 -12.949  1.00 24.21           N
ATOM     88  CD2 HIS A 216     -32.576  11.521 -11.913  1.00 22.38           C
ATOM     89  CE1 HIS A 216     -30.706  12.654 -11.746  1.00 25.48           C
ATOM     90  NE2 HIS A 216     -31.806  12.314 -11.098  1.00 23.00           N
TER      91      HIS A 216
ATOM     92  N   TYR A 218     -27.913  12.881 -17.880  1.00 24.35           N
ATOM     93  CA  TYR A 218     -28.043  14.298 -18.237  1.00 24.79           C
ATOM     94  C   TYR A 218     -28.619  15.133 -17.093  1.00 25.05           C
ATOM     95  O   TYR A 218     -28.115  16.214 -16.791  1.00 26.24           O
ATOM     96  CB  TYR A 218     -28.915  14.494 -19.481  1.00 24.59           C
ATOM     97  CG  TYR A 218     -28.335  13.938 -20.765  1.00 28.59           C
ATOM     98  CD1 TYR A 218     -28.959  12.883 -21.423  1.00 28.98           C
ATOM     99  CD2 TYR A 218     -27.177  14.480 -21.335  1.00 28.20           C
ATOM    100  CE1 TYR A 218     -28.455  12.375 -22.616  1.00 30.68           C
ATOM    101  CE2 TYR A 218     -26.663  13.975 -22.538  1.00 30.49           C
ATOM    102  CZ  TYR A 218     -27.313  12.919 -23.170  1.00 31.30           C
ATOM    103  OH  TYR A 218     -26.837  12.391 -24.359  1.00 32.00           O
ATOM    104  N   ASN A 219     -29.665  14.634 -16.448  1.00 23.37           N
ATOM    105  CA  ASN A 219     -30.285  15.383 -15.360  1.00 23.24           C
ATOM    106  C   ASN A 219     -29.429  15.366 -14.090  1.00 23.66           C
ATOM    107  O   ASN A 219     -28.944  14.317 -13.665  1.00 22.77           O
ATOM    108  CB  ASN A 219     -31.682  14.828 -15.090  1.00 20.80           C
ATOM    109  CG  ASN A 219     -32.566  14.847 -16.335  1.00 24.28           C
ATOM    110  OD1 ASN A 219     -33.168  13.836 -16.696  1.00 21.58           O
ATOM    111  ND2 ASN A 219     -32.646  16.002 -16.995  1.00 19.53           N
ATOM    112  N   ALA A 220     -29.240  16.544 -13.499  1.00 23.34           N
ATOM    113  CA  ALA A 220     -28.438  16.689 -12.290  1.00 23.42           C
ATOM    114  C   ALA A 220     -27.002  16.241 -12.531  1.00 23.50           C
ATOM    115  O   ALA A 220     -26.361  15.656 -11.656  1.00 26.26           O
ATOM    116  CB  ALA A 220     -29.063  15.899 -11.136  1.00 25.40           C
ATOM    117  N   MET A 221     -26.507  16.521 -13.733  1.00 22.88           N
ATOM    118  CA  MET A 221     -25.141  16.197 -14.136  1.00 23.42           C
ATOM    119  C   MET A 221     -24.609  17.417 -14.879  1.00 23.46           C
ATOM    120  O   MET A 221     -25.378  18.275 -15.291  1.00 23.04           O
ATOM    121  CB  MET A 221     -25.104  15.008 -15.101  1.00 23.35           C
ATOM    122  CG  MET A 221     -25.634  13.709 -14.552  1.00 25.03           C
ATOM    123  SD  MET A 221     -25.396  12.357 -15.738  1.00 24.18           S
ATOM    124  CE  MET A 221     -26.027  10.979 -14.737  1.00 20.65           C
TER     125      MET A 221
ATOM    126  N   ILE A 246     -34.835   9.358 -18.488  1.00 19.81           N
ATOM    127  CA  ILE A 246     -36.239   9.748 -18.358  1.00 21.40           C
ATOM    128  C   ILE A 246     -36.762  10.118 -19.738  1.00 22.00           C
ATOM    129  O   ILE A 246     -36.405  11.170 -20.272  1.00 22.38           O
ATOM    130  CB  ILE A 246     -36.383  10.959 -17.398  1.00 19.24           C
ATOM    131  CG1 ILE A 246     -35.828  10.585 -16.018  1.00 19.22           C
ATOM    132  CG2 ILE A 246     -37.844  11.373 -17.289  1.00 18.58           C
ATOM    133  CD1 ILE A 246     -35.765  11.754 -15.029  1.00 18.18           C
TER     134      ILE A 246
ATOM    135  N   HIS A 251     -37.700  16.035 -19.652  1.00 24.24           N
ATOM    136  CA  HIS A 251     -36.419  16.098 -18.946  1.00 23.42           C
ATOM    137  C   HIS A 251     -35.201  16.088 -19.857  1.00 22.39           C
ATOM    138  O   HIS A 251     -34.175  16.685 -19.533  1.00 22.96           O
ATOM    139  CB  HIS A 251     -36.275  14.919 -17.977  1.00 23.02           C
ATOM    140  CG  HIS A 251     -37.040  15.079 -16.702  1.00 20.69           C
ATOM    141  ND1 HIS A 251     -38.416  15.025 -16.644  1.00 20.19           N
ATOM    142  CD2 HIS A 251     -36.616  15.271 -15.430  1.00 19.74           C
ATOM    143  CE1 HIS A 251     -38.807  15.176 -15.390  1.00 22.92           C
ATOM    144  NE2 HIS A 251     -37.734  15.327 -14.633  1.00 19.50           N
TER     145      HIS A 251
ATOM    146  N   ASN A 273     -38.838   8.037 -13.010  1.00 22.94           N
ATOM    147  CA  ASN A 273     -38.461   9.023 -12.004  1.00 23.89           C
ATOM    148  C   ASN A 273     -39.737   9.796 -11.717  1.00 22.86           C
ATOM    149  O   ASN A 273     -39.714  10.991 -11.422  1.00 23.33           O
ATOM    150  CB  ASN A 273     -37.377   9.989 -12.498  1.00 22.12           C
ATOM    151  CG  ASN A 273     -36.821  10.847 -11.366  1.00 25.98           C
ATOM    152  OD1 ASN A 273     -36.665  10.366 -10.237  1.00 25.98           O
ATOM    153  ND2 ASN A 273     -36.508  12.111 -11.659  1.00 25.60           N
TER     154      ASN A 273
ATOM    155  N   PHE A 287     -42.996  17.545  -1.776  1.00 34.76           N
ATOM    156  CA  PHE A 287     -41.778  16.825  -2.123  1.00 35.45           C
ATOM    157  C   PHE A 287     -40.559  17.665  -1.760  1.00 34.93           C
ATOM    158  O   PHE A 287     -40.461  18.834  -2.139  1.00 37.38           O
ATOM    159  CB  PHE A 287     -41.790  16.509  -3.625  1.00 35.15           C
ATOM    160  CG  PHE A 287     -40.772  15.483  -4.055  1.00 35.80           C
ATOM    161  CD1 PHE A 287     -40.195  14.613  -3.133  1.00 34.71           C
ATOM    162  CD2 PHE A 287     -40.431  15.355  -5.399  1.00 35.77           C
ATOM    163  CE1 PHE A 287     -39.297  13.629  -3.545  1.00 35.63           C
ATOM    164  CE2 PHE A 287     -39.534  14.374  -5.820  1.00 37.98           C
ATOM    165  CZ  PHE A 287     -38.966  13.508  -4.890  1.00 36.38           C
TER     166      PHE A 287
ATOM    167  N   THR A 305     -38.212  24.821 -10.697  1.00 36.38           N
ATOM    168  CA  THR A 305     -37.291  23.689 -10.687  1.00 35.25           C
ATOM    169  C   THR A 305     -38.029  22.366 -10.913  1.00 33.47           C
ATOM    170  O   THR A 305     -38.903  21.991 -10.127  1.00 32.27           O
ATOM    171  CB  THR A 305     -36.531  23.595  -9.342  1.00 35.83           C
ATOM    172  OG1 THR A 305     -35.791  24.804  -9.118  1.00 35.63           O
ATOM    173  CG2 THR A 305     -35.562  22.417  -9.359  1.00 33.98           C
ATOM    174  N   LEU A 306     -37.684  21.665 -11.991  1.00 31.83           N
ATOM    175  CA  LEU A 306     -38.313  20.380 -12.283  1.00 31.39           C
ATOM    176  C   LEU A 306     -38.093  19.496 -11.063  1.00 28.38           C
ATOM    177  O   LEU A 306     -36.984  19.430 -10.544  1.00 28.99           O
ATOM    178  CB  LEU A 306     -37.681  19.741 -13.522  1.00 31.96           C
ATOM    179  CG  LEU A 306     -38.663  19.441 -14.658  1.00 36.82           C
ATOM    180  CD1 LEU A 306     -39.710  18.435 -14.192  1.00 35.62           C
ATOM    181  CD2 LEU A 306     -39.339  20.731 -15.104  1.00 36.71           C
ATOM    182  N   SER A 307     -39.146  18.824 -10.610  1.00 27.61           N
ATOM    183  CA  SER A 307     -39.068  17.982  -9.417  1.00 28.37           C
ATOM    184  C   SER A 307     -39.658  16.596  -9.647  1.00 27.96           C
ATOM    185  O   SER A 307     -40.646  16.224  -9.011  1.00 27.08           O
ATOM    186  CB  SER A 307     -39.816  18.662  -8.267  1.00 26.78           C
ATOM    187  OG  SER A 307     -39.384  20.003  -8.109  1.00 30.47           O
ATOM    188  N   GLY A 308     -39.037  15.829 -10.536  1.00 26.32           N
ATOM    189  CA  GLY A 308     -39.543  14.509 -10.846  1.00 27.20           C
ATOM    190  C   GLY A 308     -40.450  14.626 -12.056  1.00 27.12           C
ATOM    191  O   GLY A 308     -40.674  15.727 -12.552  1.00 28.96           O
ATOM    192  N   SER A 309     -40.979  13.506 -12.531  1.00 26.91           N
ATOM    193  CA  SER A 309     -41.852  13.519 -13.700  1.00 25.72           C
ATOM    194  C   SER A 309     -43.212  12.958 -13.349  1.00 26.06           C
ATOM    195  O   SER A 309     -43.492  12.657 -12.189  1.00 25.63           O
ATOM    196  CB  SER A 309     -41.260  12.655 -14.814  1.00 26.11           C
ATOM    197  OG  SER A 309     -41.523  11.285 -14.559  1.00 23.80           O
TER     198      SER A 309
ATOM    199  N   ARG B 227     -31.628  19.350 -22.065  1.00 23.25           N
ATOM    200  CA  ARG B 227     -32.757  19.840 -22.846  1.00 24.84           C
ATOM    201  C   ARG B 227     -32.392  20.657 -24.092  1.00 25.23           C
ATOM    202  O   ARG B 227     -33.252  20.941 -24.924  1.00 27.00           O
ATOM    203  CB  ARG B 227     -33.705  20.628 -21.929  1.00 24.94           C
ATOM    204  CG  ARG B 227     -34.377  19.732 -20.865  1.00 25.66           C
ATOM    205  CD  ARG B 227     -35.300  20.502 -19.919  1.00 26.31           C
ATOM    206  NE  ARG B 227     -34.571  21.261 -18.904  1.00 26.64           N
ATOM    207  CZ  ARG B 227     -33.870  20.716 -17.911  1.00 28.80           C
ATOM    208  NH1 ARG B 227     -33.244  21.493 -17.043  1.00 30.18           N
ATOM    209  NH2 ARG B 227     -33.795  19.398 -17.776  1.00 28.92           N
TER     210      ARG B 227
HETATM  211 ZN   ZN  A 401     -32.538  12.583  -9.015  1.00 24.45          Zn
HETATM  232  O   HOH A 459     -35.162   9.868  -7.180  1.00 20.99           O
HETATM  233  O   HOH A 462     -35.149  22.439 -13.150  1.00 31.74           O
HETATM  234  O   HOH A 476     -30.192  18.707 -18.314  1.00 29.81           O
HETATM  235  O   HOH A 513     -32.854  21.435 -12.129  1.00 34.94           O
HETATM  236  O   HOH A 540     -31.381  23.182 -10.532  1.00 45.80           O
HETATM  237  O   HOH A 549     -28.968  20.694 -12.173  1.00 40.20           O
HETATM  238  O   HOH A 587     -30.455  22.768 -15.247  1.00 47.97           O
HETATM  239  O   HOH B 460     -31.101  20.946 -19.590  1.00 24.59           O
CONECT   36  211
CONECT   79  211
CONECT   90  211
CONECT  211   79   90  226   36
CONECT  212  213  221  224
CONECT  213  212  214  220
CONECT  214  213  215  222
CONECT  215  214  216  223
CONECT  216  215  217  224
CONECT  217  216  225
CONECT  219  218
CONECT  220  213  218
CONECT  221  212
CONECT  229  228
CONECT  230  228
CONECT  222  214
CONECT  231  228
CONECT  223  215
CONECT  224  212  216
CONECT  225  217  228
CONECT  226  218
CONECT  226  211
CONECT  227  218
CONECT  228  225  229  230  231
CONECT  218  219  220  226  227
END
