# Supplementary material for: Scaffold repositioning of spiro-acridine derivatives as fungi chitinase inhibitor by target fishing and in vitro studies
Source: Sci Rep. 2023 May 5;13:7320. doi: 10.1038/s41598-023-33279-9 (PMC10163251; doi:10.1038/s41598-023-33279-9)
Supplement: Supplementary file 2 — Supplementary Information 2. [file 41598_2023_33279_MOESM2_ESM.zip › PDBQT_TARGETS_ALL/2p94_ME4.pdb]

HEADER    HYDROLASE                               23-MAR-07   2P94              
TITLE     FACTOR XA IN COMPLEX WITH THE INHIBITOR 3-CHLORO-N-((1R,2S)-          
TITLE    2 2-(4-(2-OXOPYRIDIN-1(2H)-YL)BENZAMIDO)CYCLOHEXYL)-1H-                
TITLE    3 INDOLE-6-CARBOXAMIDE                                                 
COMPND    MOL_ID: 1;                                                            
COMPND   2 MOLECULE: FACTOR XA;                                                 
COMPND   3 CHAIN: A;                                                            
COMPND   4 FRAGMENT: RESIDUES 16-244;                                           
COMPND   5 SYNONYM: FACTOR XA HEAVY CHAIN, ACTIVATED FACTOR XA HEAVY            
COMPND   6 CHAIN;                                                               
COMPND   7 EC: 3.4.21.6;                                                        
COMPND   8 MOL_ID: 2;                                                           
COMPND   9 MOLECULE: FACTOR XA;                                                 
COMPND  10 CHAIN: L;                                                            
COMPND  11 FRAGMENT: RESIDUES 87-138;                                           
COMPND  12 SYNONYM: FACTOR XA LIGHT CHAIN;                                      
COMPND  13 EC: 3.4.21.6                                                         
SOURCE    MOL_ID: 1;                                                            
SOURCE   2 ORGANISM_SCIENTIFIC: HOMO SAPIENS;                                   
SOURCE   3 ORGANISM_COMMON: HUMAN;                                              
SOURCE   4 ORGANISM_TAXID: 9606;                                                
SOURCE   5 MOL_ID: 2;                                                           
SOURCE   6 ORGANISM_SCIENTIFIC: HOMO SAPIENS;                                   
SOURCE   7 ORGANISM_COMMON: HUMAN;                                              
SOURCE   8 ORGANISM_TAXID: 9606                                                 
KEYWDS    GLYCOPROTEIN, HYDROLASE, SERINE PROTEASE, PLASMA, BLOOD               
KEYWDS   2 COAGULATION FACTOR, PROTEIN INHIBITOR COMPLEX, CALCIUM-              
KEYWDS   3 BINDING                                                              
EXPDTA    X-RAY DIFFRACTION                                                     
AUTHOR    C.-H.CHANG                                                            
REVDAT   2   24-FEB-09 2P94    1       VERSN                                    
REVDAT   1   24-JUL-07 2P94    0                                                
JRNL        AUTH   J.X.QIAO,C.-H.CHANG,D.L.CHENEY,P.E.MORIN,G.Z.WANG,           
JRNL        AUTH 2 S.R.KING,T.C.WANG,A.R.RENDINA,J.M.LUETTGEN,                  
JRNL        AUTH 3 R.M.KNABB,R.R.WEXLER,P.Y.S.LAM                               
JRNL        TITL   SAR AND X-RAY STRUCTURES OF ENANTIOPURE                      
JRNL        TITL 2 1,2-CIS-(1R,2S)-CYCLOPENTYLDIAMINE AND                       
JRNL        TITL 3 CYCLOHEXYLDIAMINE DERIVATIVES AS INHIBITORS OF               
JRNL        TITL 4 COAGULATION FACTOR XA                                        
JRNL        REF    BIOORG.MED.CHEM.LETT.         V.  17  4419 2007              
JRNL        REFN                   ISSN 0960-894X                               
JRNL        PMID   17588746                                                     
JRNL        DOI    10.1016/J.BMCL.2007.06.029                                   
REMARK   1                                                                      
REMARK   2                                                                      
REMARK   2 RESOLUTION.    1.80 ANGSTROMS.                                       
REMARK   3                                                                      
REMARK   3 REFINEMENT.                                                          
REMARK   3   PROGRAM     : CNX 2005                                             
REMARK   3   AUTHORS     : BRUNGER,ADAMS,CLORE,DELANO,GROS,GROSSE-              
REMARK   3               : KUNSTLEVE,JIANG,KUSZEWSKI,NILGES,PANNU,              
REMARK   3               : READ,RICE,SIMONSON,WARREN,ACCELRYS                   
REMARK   3               : SOFTWARE INC.(BADGER,BERARD,KUMAR,SZALMA,            
REMARK   3               : YIP,DZAKULA)                                         
REMARK   3                                                                      
REMARK   3  DATA USED IN REFINEMENT.                                            
REMARK   3   RESOLUTION RANGE HIGH (ANGSTROMS) : 1.80                           
REMARK   3   RESOLUTION RANGE LOW  (ANGSTROMS) : 34.52                          
REMARK   3   DATA CUTOFF            (SIGMA(F)) : 0.000                          
REMARK   3   DATA CUTOFF HIGH         (ABS(F)) : 199327.330                     
REMARK   3   DATA CUTOFF LOW          (ABS(F)) : 0.0000                         
REMARK   3   COMPLETENESS (WORKING+TEST)   (%) : 97.0                           
REMARK   3   NUMBER OF REFLECTIONS             : 29918                          
REMARK   3                                                                      
REMARK   3  FIT TO DATA USED IN REFINEMENT.                                     
REMARK   3   CROSS-VALIDATION METHOD          : THROUGHOUT                      
REMARK   3   FREE R VALUE TEST SET SELECTION  : RANDOM                          
REMARK   3   R VALUE     (WORKING + TEST SET) : 0.297                           
REMARK   3   R VALUE            (WORKING SET) : 0.295                           
REMARK   3   FREE R VALUE                     : 0.330                           
REMARK   3   FREE R VALUE TEST SET SIZE   (%) : 5.900                           
REMARK   3   FREE R VALUE TEST SET COUNT      : 1759                            
REMARK   3   ESTIMATED ERROR OF FREE R VALUE  : 0.008                           
REMARK   3                                                                      
REMARK   3  FIT/AGREEMENT OF MODEL WITH ALL DATA.                               
REMARK   3   R VALUE     (WORKING + TEST SET, NO CUTOFF) : 0.2970               
REMARK   3   R VALUE            (WORKING SET, NO CUTOFF) : 0.2950               
REMARK   3   FREE R VALUE                    (NO CUTOFF) : 0.330                
REMARK   3   FREE R VALUE TEST SET SIZE   (%, NO CUTOFF) : 5.900                
REMARK   3   FREE R VALUE TEST SET COUNT     (NO CUTOFF) : 1799                 
REMARK   3   ESTIMATED ERROR OF FREE R VALUE (NO CUTOFF) : 0.0080               
REMARK   3   TOTAL NUMBER OF REFLECTIONS     (NO CUTOFF) : 30461                
REMARK   3                                                                      
REMARK   3  FIT IN THE HIGHEST RESOLUTION BIN.                                  
REMARK   3   TOTAL NUMBER OF BINS USED           : 8                            
REMARK   3   BIN RESOLUTION RANGE HIGH       (A) : 1.80                         
REMARK   3   BIN RESOLUTION RANGE LOW        (A) : 1.88                         
REMARK   3   BIN COMPLETENESS (WORKING+TEST) (%) : 87.60                        
REMARK   3   REFLECTIONS IN BIN    (WORKING SET) : 3115                         
REMARK   3   BIN R VALUE           (WORKING SET) : 0.4890                       
REMARK   3   BIN FREE R VALUE                    : 0.4770                       
REMARK   3   BIN FREE R VALUE TEST SET SIZE  (%) : 6.00                         
REMARK   3   BIN FREE R VALUE TEST SET COUNT     : 200                          
REMARK   3   ESTIMATED ERROR OF BIN FREE R VALUE : 0.034                        
REMARK   3                                                                      
REMARK   3  NUMBER OF NON-HYDROGEN ATOMS USED IN REFINEMENT.                    
REMARK   3   PROTEIN ATOMS            : 2238                                    
REMARK   3   NUCLEIC ACID ATOMS       : 0                                       
REMARK   3   HETEROGEN ATOMS          : 35                                      
REMARK   3   SOLVENT ATOMS            : 135                                     
REMARK   3                                                                      
REMARK   3  B VALUES.                                                           
REMARK   3   FROM WILSON PLOT           (A**2) : 8.30                           
REMARK   3   MEAN B VALUE      (OVERALL, A**2) : 28.50                          
REMARK   3   OVERALL ANISOTROPIC B VALUE.                                       
REMARK   3    B11 (A**2) : -1.79000                                             
REMARK   3    B22 (A**2) : -2.91000                                             
REMARK   3    B33 (A**2) : 4.69000                                              
REMARK   3    B12 (A**2) : 0.00000                                              
REMARK   3    B13 (A**2) : 0.00000                                              
REMARK   3    B23 (A**2) : 0.00000                                              
REMARK   3                                                                      
REMARK   3  ESTIMATED COORDINATE ERROR.                                         
REMARK   3   ESD FROM LUZZATI PLOT        (A) : 0.35                            
REMARK   3   ESD FROM SIGMAA              (A) : 0.59                            
REMARK   3   LOW RESOLUTION CUTOFF        (A) : 5.00                            
REMARK   3                                                                      
REMARK   3  CROSS-VALIDATED ESTIMATED COORDINATE ERROR.                         
REMARK   3   ESD FROM C-V LUZZATI PLOT    (A) : 0.41                            
REMARK   3   ESD FROM C-V SIGMAA          (A) : 0.56                            
REMARK   3                                                                      
REMARK   3  RMS DEVIATIONS FROM IDEAL VALUES.                                   
REMARK   3   BOND LENGTHS                 (A) : 0.012                           
REMARK   3   BOND ANGLES            (DEGREES) : 1.80                            
REMARK   3   DIHEDRAL ANGLES        (DEGREES) : 22.90                           
REMARK   3   IMPROPER ANGLES        (DEGREES) : 0.73                            
REMARK   3                                                                      
REMARK   3  ISOTROPIC THERMAL MODEL : RESTRAINED                                
REMARK   3                                                                      
REMARK   3  ISOTROPIC THERMAL FACTOR RESTRAINTS.    RMS    SIGMA                
REMARK   3   MAIN-CHAIN BOND              (A**2) : 1.440 ; 1.500                
REMARK   3   MAIN-CHAIN ANGLE             (A**2) : 2.330 ; 2.000                
REMARK   3   SIDE-CHAIN BOND              (A**2) : 1.920 ; 2.000                
REMARK   3   SIDE-CHAIN ANGLE             (A**2) : 2.750 ; 2.500                
REMARK   3                                                                      
REMARK   3  BULK SOLVENT MODELING.                                              
REMARK   3   METHOD USED : FLAT MODEL                                           
REMARK   3   KSOL        : 0.55                                                 
REMARK   3   BSOL        : 121.49                                               
REMARK   3                                                                      
REMARK   3  NCS MODEL : NULL                                                    
REMARK   3                                                                      
REMARK   3  PARAMETER FILE  1  : PROTEIN_REP.PARAM                              
REMARK   3  PARAMETER FILE  2  : DNA-RNA_REP.PARAM                              
REMARK   3  PARAMETER FILE  3  : WATER_REP.PARAM                                
REMARK   3  PARAMETER FILE  4  : ION.PARAM                                      
REMARK   3  PARAMETER FILE  5  : INH.PAR                                        
REMARK   3  TOPOLOGY FILE  1   : PROTEIN.TOP                                    
REMARK   3  TOPOLOGY FILE  2   : DNA-RNA.TOP                                    
REMARK   3  TOPOLOGY FILE  3   : WATER.TOP                                      
REMARK   3  TOPOLOGY FILE  4   : ION.TOP                                        
REMARK   3  TOPOLOGY FILE  5   : INH.TOP                                        
REMARK   3                                                                      
REMARK   3  OTHER REFINEMENT REMARKS: NULL                                      
REMARK   4                                                                      
REMARK   4 2P94 COMPLIES WITH FORMAT V. 3.15, 01-DEC-08                         
REMARK 100                                                                      
REMARK 100 THIS ENTRY HAS BEEN PROCESSED BY RCSB ON 10-APR-07.                  
REMARK 100 THE RCSB ID CODE IS RCSB042121.                                      
REMARK 200                                                                      
REMARK 200 EXPERIMENTAL DETAILS                                                 
REMARK 200  EXPERIMENT TYPE                : X-RAY DIFFRACTION                  
REMARK 200  DATE OF DATA COLLECTION        : 08-AUG-03                          
REMARK 200  TEMPERATURE           (KELVIN) : 100                                
REMARK 200  PH                             : 5.5                                
REMARK 200  NUMBER OF CRYSTALS USED        : 1                                  
REMARK 200                                                                      
REMARK 200  SYNCHROTRON              (Y/N) : N                                  
REMARK 200  RADIATION SOURCE               : ROTATING ANODE                     
REMARK 200  BEAMLINE                       : NULL                               
REMARK 200  X-RAY GENERATOR MODEL          : RIGAKU FR-E                        
REMARK 200  MONOCHROMATIC OR LAUE    (M/L) : M                                  
REMARK 200  WAVELENGTH OR RANGE        (A) : 1.5418                             
REMARK 200  MONOCHROMATOR                  : NULL                               
REMARK 200  OPTICS                         : BLUE CONFOCAL                      
REMARK 200                                                                      
REMARK 200  DETECTOR TYPE                  : IMAGE PLATE                        
REMARK 200  DETECTOR MANUFACTURER          : RIGAKU RAXIS IV++                  
REMARK 200  INTENSITY-INTEGRATION SOFTWARE : DTREK                              
REMARK 200  DATA SCALING SOFTWARE          : DTREK                              
REMARK 200                                                                      
REMARK 200  NUMBER OF UNIQUE REFLECTIONS   : 36051                              
REMARK 200  RESOLUTION RANGE HIGH      (A) : 1.610                              
REMARK 200  RESOLUTION RANGE LOW       (A) : 34.520                             
REMARK 200  REJECTION CRITERIA  (SIGMA(I)) : 0.000                              
REMARK 200                                                                      
REMARK 200 OVERALL.                                                             
REMARK 200  COMPLETENESS FOR RANGE     (%) : 83.4                               
REMARK 200  DATA REDUNDANCY                : 3.020                              
REMARK 200  R MERGE                    (I) : 0.13300                            
REMARK 200  R SYM                      (I) : NULL                               
REMARK 200  <I/SIGMA(I)> FOR THE DATA SET  : 5.1000                             
REMARK 200                                                                      
REMARK 200 IN THE HIGHEST RESOLUTION SHELL.                                     
REMARK 200  HIGHEST RESOLUTION SHELL, RANGE HIGH (A) : 1.66                     
REMARK 200  HIGHEST RESOLUTION SHELL, RANGE LOW  (A) : 1.73                     
REMARK 200  COMPLETENESS FOR SHELL     (%) : 49.0                               
REMARK 200  DATA REDUNDANCY IN SHELL       : 3.35                               
REMARK 200  R MERGE FOR SHELL          (I) : 0.37000                            
REMARK 200  R SYM FOR SHELL            (I) : NULL                               
REMARK 200  <I/SIGMA(I)> FOR SHELL         : 1.800                              
REMARK 200                                                                      
REMARK 200 DIFFRACTION PROTOCOL: SINGLE WAVELENGTH                              
REMARK 200 METHOD USED TO DETERMINE THE STRUCTURE: MR                           
REMARK 200 SOFTWARE USED: EPMR                                                  
REMARK 200 STARTING MODEL: NULL                                                 
REMARK 200                                                                      
REMARK 200 REMARK: NULL                                                         
REMARK 280                                                                      
REMARK 280 CRYSTAL                                                              
REMARK 280 SOLVENT CONTENT, VS   (%): 51.45                                     
REMARK 280 MATTHEWS COEFFICIENT, VM (ANGSTROMS**3/DA): 2.53                     
REMARK 280                                                                      
REMARK 280 CRYSTALLIZATION CONDITIONS: 200 MM SODIUM ACETATE, PH 5.5, 18%       
REMARK 280  PEG6000, VAPOR DIFFUSION, HANGING DROP, TEMPERATURE 277K            
REMARK 290                                                                      
REMARK 290 CRYSTALLOGRAPHIC SYMMETRY                                            
REMARK 290 SYMMETRY OPERATORS FOR SPACE GROUP: P 21 21 21                       
REMARK 290                                                                      
REMARK 290      SYMOP   SYMMETRY                                                
REMARK 290     NNNMMM   OPERATOR                                                
REMARK 290       1555   X,Y,Z                                                   
REMARK 290       2555   -X+1/2,-Y,Z+1/2                                         
REMARK 290       3555   -X,Y+1/2,-Z+1/2                                         
REMARK 290       4555   X+1/2,-Y+1/2,-Z                                         
REMARK 290                                                                      
REMARK 290     WHERE NNN -> OPERATOR NUMBER                                     
REMARK 290           MMM -> TRANSLATION VECTOR                                  
REMARK 290                                                                      
REMARK 290 CRYSTALLOGRAPHIC SYMMETRY TRANSFORMATIONS                            
REMARK 290 THE FOLLOWING TRANSFORMATIONS OPERATE ON THE ATOM/HETATM             
REMARK 290 RECORDS IN THIS ENTRY TO PRODUCE CRYSTALLOGRAPHICALLY                
REMARK 290 RELATED MOLECULES.                                                   
REMARK 290   SMTRY1   1  1.000000  0.000000  0.000000        0.00000            
REMARK 290   SMTRY2   1  0.000000  1.000000  0.000000        0.00000            
REMARK 290   SMTRY3   1  0.000000  0.000000  1.000000        0.00000            
REMARK 290   SMTRY1   2 -1.000000  0.000000  0.000000       28.51450            
REMARK 290   SMTRY2   2  0.000000 -1.000000  0.000000        0.00000            
REMARK 290   SMTRY3   2  0.000000  0.000000  1.000000       39.24450            
REMARK 290   SMTRY1   3 -1.000000  0.000000  0.000000        0.00000            
REMARK 290   SMTRY2   3  0.000000  1.000000  0.000000       36.27300            
REMARK 290   SMTRY3   3  0.000000  0.000000 -1.000000       39.24450            
REMARK 290   SMTRY1   4  1.000000  0.000000  0.000000       28.51450            
REMARK 290   SMTRY2   4  0.000000 -1.000000  0.000000       36.27300            
REMARK 290   SMTRY3   4  0.000000  0.000000 -1.000000        0.00000            
REMARK 290                                                                      
REMARK 290 REMARK: NULL                                                         
REMARK 300                                                                      
REMARK 300 BIOMOLECULE: 1                                                       
REMARK 300 SEE REMARK 350 FOR THE AUTHOR PROVIDED AND/OR PROGRAM                
REMARK 300 GENERATED ASSEMBLY INFORMATION FOR THE STRUCTURE IN                  
REMARK 300 THIS ENTRY. THE REMARK MAY ALSO PROVIDE INFORMATION ON               
REMARK 300 BURIED SURFACE AREA.                                                 
REMARK 350                                                                      
REMARK 350 COORDINATES FOR A COMPLETE MULTIMER REPRESENTING THE KNOWN           
REMARK 350 BIOLOGICALLY SIGNIFICANT OLIGOMERIZATION STATE OF THE                
REMARK 350 MOLECULE CAN BE GENERATED BY APPLYING BIOMT TRANSFORMATIONS          
REMARK 350 GIVEN BELOW.  BOTH NON-CRYSTALLOGRAPHIC AND                          
REMARK 350 CRYSTALLOGRAPHIC OPERATIONS ARE GIVEN.                               
REMARK 350                                                                      
REMARK 350 BIOMOLECULE: 1                                                       
REMARK 350 AUTHOR DETERMINED BIOLOGICAL UNIT: DIMERIC                           
REMARK 350 SOFTWARE DETERMINED QUATERNARY STRUCTURE: DIMERIC                    
REMARK 350 SOFTWARE USED: PISA                                                  
REMARK 350 TOTAL BURIED SURFACE AREA: 2650 ANGSTROM**2                          
REMARK 350 SURFACE AREA OF THE COMPLEX: 13460 ANGSTROM**2                       
REMARK 350 CHANGE IN SOLVENT FREE ENERGY: -19.0 KCAL/MOL                        
REMARK 350 APPLY THE FOLLOWING TO CHAINS: A, L                                  
REMARK 350   BIOMT1   1  1.000000  0.000000  0.000000        0.00000            
REMARK 350   BIOMT2   1  0.000000  1.000000  0.000000        0.00000            
REMARK 350   BIOMT3   1  0.000000  0.000000  1.000000        0.00000            
REMARK 480                                                                      
REMARK 480 ZERO OCCUPANCY ATOM                                                  
REMARK 480 THE FOLLOWING RESIDUES HAVE ATOMS MODELED WITH ZERO                  
REMARK 480 OCCUPANCY. THE LOCATION AND PROPERTIES OF THESE ATOMS                
REMARK 480 MAY NOT BE RELIABLE. (M=MODEL NUMBER; RES=RESIDUE NAME;              
REMARK 480 C=CHAIN IDENTIFIER; SSEQ=SEQUENCE NUMBER; I=INSERTION CODE):         
REMARK 480   M RES C SSEQI ATOMS                                                
REMARK 480     LYS A   62   CG    CD    CE    NZ                                
REMARK 480     ARG A  150   CG    CD    NE    CZ    NH1   NH2                   
REMARK 480     LYS A  223   CG    CD    CE    NZ                                
REMARK 500                                                                      
REMARK 500 GEOMETRY AND STEREOCHEMISTRY                                         
REMARK 500 SUBTOPIC: COVALENT BOND ANGLES                                       
REMARK 500                                                                      
REMARK 500 THE STEREOCHEMICAL PARAMETERS OF THE FOLLOWING RESIDUES              
REMARK 500 HAVE VALUES WHICH DEVIATE FROM EXPECTED VALUES BY MORE               
REMARK 500 THAN 6*RMSD (M=MODEL NUMBER; RES=RESIDUE NAME; C=CHAIN               
REMARK 500 IDENTIFIER; SSEQ=SEQUENCE NUMBER; I=INSERTION CODE).                 
REMARK 500                                                                      
REMARK 500 STANDARD TABLE:                                                      
REMARK 500 FORMAT: (10X,I3,1X,A3,1X,A1,I4,A1,3(1X,A4,2X),12X,F5.1)              
REMARK 500                                                                      
REMARK 500 EXPECTED VALUES PROTEIN: ENGH AND HUBER, 1999                        
REMARK 500 EXPECTED VALUES NUCLEIC ACID: CLOWNEY ET AL 1996                     
REMARK 500                                                                      
REMARK 500  M RES CSSEQI ATM1   ATM2   ATM3                                     
REMARK 500    ARG A  93   CA  -  CB  -  CG  ANGL. DEV. =  15.2 DEGREES          
REMARK 500    MET A 131B  CA  -  CB  -  CG  ANGL. DEV. =  11.7 DEGREES          
REMARK 500    GLN A 133   CA  -  CB  -  CG  ANGL. DEV. =  17.7 DEGREES          
REMARK 500                                                                      
REMARK 500 REMARK: NULL                                                         
REMARK 500                                                                      
REMARK 500 GEOMETRY AND STEREOCHEMISTRY                                         
REMARK 500 SUBTOPIC: TORSION ANGLES                                             
REMARK 500                                                                      
REMARK 500 TORSION ANGLES OUTSIDE THE EXPECTED RAMACHANDRAN REGIONS:            
REMARK 500 (M=MODEL NUMBER; RES=RESIDUE NAME; C=CHAIN IDENTIFIER;               
REMARK 500 SSEQ=SEQUENCE NUMBER; I=INSERTION CODE).                             
REMARK 500                                                                      
REMARK 500 STANDARD TABLE:                                                      
REMARK 500 FORMAT:(10X,I3,1X,A3,1X,A1,I4,A1,4X,F7.2,3X,F7.2)                    
REMARK 500                                                                      
REMARK 500 EXPECTED VALUES: GJ KLEYWEGT AND TA JONES (1996). PHI/PSI-           
REMARK 500 CHOLOGY: RAMACHANDRAN REVISITED. STRUCTURE 4, 1395 - 1400            
REMARK 500                                                                      
REMARK 500  M RES CSSEQI        PSI       PHI                                   
REMARK 500    GLU A  74      -78.10    -52.50                                   
REMARK 500    GLU A  76       99.02    -68.63                                   
REMARK 500    ARG A 115     -167.65   -172.82                                   
REMARK 500    LYS A 186      133.96    -33.15                                   
REMARK 500    SER A 214      -68.29   -101.80                                   
REMARK 500    LEU L  88     -121.13     56.92                                   
REMARK 500    GLN L  98     -119.39   -122.84                                   
REMARK 500    LYS L 122      -44.45   -133.75                                   
REMARK 500                                                                      
REMARK 500 REMARK: NULL                                                         
REMARK 900                                                                      
REMARK 900 RELATED ENTRIES                                                      
REMARK 900 RELATED ID: 2P93   RELATED DB: PDB                                   
REMARK 900 RELATED ID: 2P95   RELATED DB: PDB                                   
DBREF  2P94 A   16   244  UNP    P00742   FA10_HUMAN     235    468             
DBREF  2P94 L   87   138  UNP    P00742   FA10_HUMAN     127    178             
SEQRES   1 A  234  ILE VAL GLY GLY GLN GLU CYS LYS ASP GLY GLU CYS PRO          
SEQRES   2 A  234  TRP GLN ALA LEU LEU ILE ASN GLU GLU ASN GLU GLY PHE          
SEQRES   3 A  234  CYS GLY GLY THR ILE LEU SER GLU PHE TYR ILE LEU THR          
SEQRES   4 A  234  ALA ALA HIS CYS LEU TYR GLN ALA LYS ARG PHE LYS VAL          
SEQRES   5 A  234  ARG VAL GLY ASP ARG ASN THR GLU GLN GLU GLU GLY GLY          
SEQRES   6 A  234  GLU ALA VAL HIS GLU VAL GLU VAL VAL ILE LYS HIS ASN          
SEQRES   7 A  234  ARG PHE THR LYS GLU THR TYR ASP PHE ASP ILE ALA VAL          
SEQRES   8 A  234  LEU ARG LEU LYS THR PRO ILE THR PHE ARG MET ASN VAL          
SEQRES   9 A  234  ALA PRO ALA CYS LEU PRO GLU ARG ASP TRP ALA GLU SER          
SEQRES  10 A  234  THR LEU MET THR GLN LYS THR GLY ILE VAL SER GLY PHE          
SEQRES  11 A  234  GLY ARG THR HIS GLU LYS GLY ARG GLN SER THR ARG LEU          
SEQRES  12 A  234  LYS MET LEU GLU VAL PRO TYR VAL ASP ARG ASN SER CYS          
SEQRES  13 A  234  LYS LEU SER SER SER PHE ILE ILE THR GLN ASN MET PHE          
SEQRES  14 A  234  CYS ALA GLY TYR ASP THR LYS GLN GLU ASP ALA CYS GLN          
SEQRES  15 A  234  GLY ASP SER GLY GLY PRO HIS VAL THR ARG PHE LYS ASP          
SEQRES  16 A  234  THR TYR PHE VAL THR GLY ILE VAL SER TRP GLY GLU GLY          
SEQRES  17 A  234  CYS ALA ARG LYS GLY LYS TYR GLY ILE TYR THR LYS VAL          
SEQRES  18 A  234  THR ALA PHE LEU LYS TRP ILE ASP ARG SER MET LYS THR          
SEQRES   1 L   52  LYS LEU CYS SER LEU ASP ASN GLY ASP CYS ASP GLN PHE          
SEQRES   2 L   52  CYS HIS GLU GLU GLN ASN SER VAL VAL CYS SER CYS ALA          
SEQRES   3 L   52  ARG GLY TYR THR LEU ALA ASP ASN GLY LYS ALA CYS ILE          
SEQRES   4 L   52  PRO THR GLY PRO TYR PRO CYS GLY LYS GLN THR LEU GLU          
HET    ME4  A   1      35                                                       
HETNAM     ME4 3-CHLORO-N-((1R,2S) -2-(4-(2-OXOPYRIDIN-1(2H)-YL)                
HETNAM   2 ME4  BENZAMIDO)CYCLOHEXYL)-1H-INDOLE-6-CARBOXAMIDE                   
FORMUL   3  ME4    C27 H25 CL N4 O3                                             
FORMUL   4  HOH   *135(H2 O)                                                    
SHEET    1   1 1 VAL A 213  TRP A 215  0
SHEET    2   2 1 GLY A 226  TYR A 228  0
SSBOND   1 CYS A   22    CYS A   27                          1555   1555  2.65  
SSBOND   2 CYS A   42    CYS A   58                          1555   1555  2.79  
SSBOND   3 CYS A  122    CYS L  132                          1555   1555  2.49  
SSBOND   4 CYS A  168    CYS A  182                          1555   1555  2.92  
SSBOND   5 CYS A  191    CYS A  220                          1555   1555  2.60  
SSBOND   6 CYS L   89    CYS L  100                          1555   1555  2.64  
SSBOND   7 CYS L   96    CYS L  109                          1555   1555  2.50  
SSBOND   8 CYS L  111    CYS L  124                          1555   1555  2.57  
CRYST1   57.029   72.546   78.489  90.00  90.00  90.00 P 21 21 21    4          
ORIGX1      1.000000  0.000000  0.000000        0.00000                         
ORIGX2      0.000000  1.000000  0.000000        0.00000                         
ORIGX3      0.000000  0.000000  1.000000        0.00000                         
SCALE1      0.017535  0.000000  0.000000        0.00000                         
SCALE2      0.000000  0.013784  0.000000        0.00000                         
SCALE3      0.000000  0.000000  0.012741        0.00000                         
ATOM      1  N   LYS A  96      10.729  41.427  49.413  1.00 34.61           N
ATOM      2  CA  LYS A  96       9.782  41.363  50.523  1.00 35.67           C
ATOM      3  C   LYS A  96       9.351  39.923  50.780  1.00 36.12           C
ATOM      4  O   LYS A  96       8.836  39.587  51.849  1.00 36.90           O
ATOM      5  CB  LYS A  96       8.549  42.243  50.227  1.00 35.77           C
ATOM      6  CG  LYS A  96       8.953  43.714  50.279  0.51 36.73           C
ATOM      7  CD  LYS A  96       7.892  44.799  50.121  1.00 37.95           C
ATOM      8  CE  LYS A  96       7.159  44.822  48.781  1.00 40.99           C
ATOM      9  NZ  LYS A  96       6.205  45.970  48.671  1.00 41.80           N
ATOM     10  N   GLU A  97       9.585  39.070  49.793  1.00 36.14           N
ATOM     11  CA  GLU A  97       9.223  37.668  49.897  1.00 35.49           C
ATOM     12  C   GLU A  97       9.951  36.996  51.052  1.00 34.07           C
ATOM     13  O   GLU A  97       9.347  36.237  51.809  1.00 35.46           O
ATOM     14  CB  GLU A  97       9.556  36.931  48.577  1.00 37.21           C
ATOM     15  CG  GLU A  97       9.079  37.480  47.236  0.51 37.95           C
ATOM     16  CD  GLU A  97       7.573  37.652  47.171  0.51 38.47           C
ATOM     17  OE1 GLU A  97       7.050  38.565  47.845  0.51 38.41           O
ATOM     18  OE2 GLU A  97       6.914  36.872  46.449  0.51 38.53           O
ATOM     19  N   THR A  98      11.243  37.285  51.187  1.00 32.00           N
ATOM     20  CA  THR A  98      12.077  36.691  52.233  1.00 30.44           C
ATOM     21  C   THR A  98      12.610  37.685  53.252  1.00 29.82           C
ATOM     22  O   THR A  98      12.976  37.300  54.361  1.00 27.14           O
ATOM     23  CB  THR A  98      13.320  36.021  51.637  1.00 30.56           C
ATOM     24  OG1 THR A  98      14.108  37.016  50.971  1.00 31.36           O
ATOM     25  CG2 THR A  98      12.931  34.934  50.648  1.00 30.11           C
ATOM     26  N   TYR A  99      12.671  38.955  52.862  1.00 29.80           N
ATOM     27  CA  TYR A  99      13.205  39.999  53.725  1.00 30.48           C
ATOM     28  C   TYR A  99      14.694  39.768  53.952  1.00 29.52           C
ATOM     29  O   TYR A  99      15.262  40.224  54.941  1.00 31.26           O
ATOM     30  CB  TYR A  99      12.465  40.045  55.074  1.00 30.04           C
ATOM     31  CG  TYR A  99      11.406  41.119  55.122  1.00 33.43           C
ATOM     32  CD1 TYR A  99      10.245  41.020  54.353  1.00 34.80           C
ATOM     33  CD2 TYR A  99      11.594  42.272  55.883  1.00 34.47           C
ATOM     34  CE1 TYR A  99       9.302  42.046  54.335  1.00 35.23           C
ATOM     35  CE2 TYR A  99      10.657  43.306  55.871  1.00 34.88           C
ATOM     36  CZ  TYR A  99       9.517  43.186  55.091  1.00 34.54           C
ATOM     37  OH  TYR A  99       8.610  44.219  55.046  1.00 35.64           O
TER      38      TYR A  99
ATOM     39  N   PHE A 174       9.474  31.943  59.870  1.00 33.97           N
ATOM     40  CA  PHE A 174      10.066  32.307  58.600  1.00 31.99           C
ATOM     41  C   PHE A 174      11.509  31.833  58.611  1.00 30.96           C
ATOM     42  O   PHE A 174      12.099  31.625  59.673  1.00 29.77           O
ATOM     43  CB  PHE A 174       9.999  33.809  58.424  1.00 33.60           C
ATOM     44  CG  PHE A 174       8.595  34.354  58.404  1.00 35.17           C
ATOM     45  CD1 PHE A 174       7.808  34.250  57.261  1.00 36.46           C
ATOM     46  CD2 PHE A 174       8.050  34.951  59.534  1.00 36.13           C
ATOM     47  CE1 PHE A 174       6.494  34.734  57.242  1.00 36.20           C
ATOM     48  CE2 PHE A 174       6.735  35.438  59.527  1.00 37.36           C
ATOM     49  CZ  PHE A 174       5.958  35.327  58.374  1.00 36.09           C
TER      50      PHE A 174
ATOM     51  N   ASP A 189      11.367  44.624  73.813  1.00 28.24           N
ATOM     52  CA  ASP A 189      11.697  44.279  72.441  1.00 27.71           C
ATOM     53  C   ASP A 189      11.572  45.528  71.589  1.00 28.77           C
ATOM     54  O   ASP A 189      11.080  46.560  72.056  1.00 29.83           O
ATOM     55  CB  ASP A 189      10.702  43.186  71.939  1.00 25.13           C
ATOM     56  CG  ASP A 189      11.149  42.518  70.654  1.00 26.39           C
ATOM     57  OD1 ASP A 189      12.343  42.174  70.551  1.00 27.49           O
ATOM     58  OD2 ASP A 189      10.304  42.311  69.756  1.00 22.40           O
ATOM     59  N   ALA A 190      12.045  45.447  70.351  1.00 28.72           N
ATOM     60  CA  ALA A 190      11.919  46.567  69.441  1.00 27.22           C
ATOM     61  C   ALA A 190      10.458  46.497  69.027  1.00 27.45           C
ATOM     62  O   ALA A 190       9.744  45.566  69.410  1.00 26.47           O
ATOM     63  CB  ALA A 190      12.818  46.384  68.233  1.00 27.60           C
ATOM     64  N   CYS A 191      10.010  47.465  68.245  1.00 26.93           N
ATOM     65  CA  CYS A 191       8.626  47.468  67.821  1.00 27.90           C
ATOM     66  C   CYS A 191       8.469  48.163  66.479  1.00 27.43           C
ATOM     67  O   CYS A 191       9.452  48.564  65.866  1.00 27.18           O
ATOM     68  CB  CYS A 191       7.785  48.152  68.862  1.00 27.86           C
ATOM     69  SG  CYS A 191       6.064  47.611  68.910  1.00 28.24           S
ATOM     70  N   GLN A 192       7.230  48.313  66.028  1.00 28.51           N
ATOM     71  CA  GLN A 192       6.974  48.940  64.739  1.00 29.49           C
ATOM     72  C   GLN A 192       7.455  50.390  64.685  1.00 28.85           C
ATOM     73  O   GLN A 192       7.099  51.214  65.528  1.00 29.16           O
ATOM     74  CB  GLN A 192       5.491  48.876  64.424  1.00 32.88           C
ATOM     75  CG  GLN A 192       5.319  48.862  62.915  1.00 36.22           C
ATOM     76  CD  GLN A 192       3.880  48.631  62.500  1.00 38.27           C
ATOM     77  OE1 GLN A 192       3.190  47.782  63.067  1.00 39.02           O
ATOM     78  NE2 GLN A 192       3.421  49.379  61.499  1.00 38.52           N
ATOM     79  N   GLY A 193       8.259  50.699  63.676  1.00 27.63           N
ATOM     80  CA  GLY A 193       8.781  52.043  63.544  1.00 25.53           C
ATOM     81  C   GLY A 193      10.271  52.068  63.835  1.00 24.56           C
ATOM     82  O   GLY A 193      10.982  52.955  63.360  1.00 22.89           O
TER      83      GLY A 193
ATOM     84  N   SER A 195      12.342  49.935  62.775  1.00 21.04           N
ATOM     85  CA  SER A 195      13.041  49.350  61.628  1.00 21.03           C
ATOM     86  C   SER A 195      14.072  50.287  61.023  1.00 20.44           C
ATOM     87  O   SER A 195      13.868  51.499  60.995  1.00 21.16           O
ATOM     88  CB  SER A 195      12.054  48.968  60.551  1.00 21.28           C
ATOM     89  OG  SER A 195      11.301  47.842  60.945  1.00 25.64           O
TER      90      SER A 195
ATOM     91  N   VAL A 213      17.702  47.061  62.555  1.00 20.09           N
ATOM     92  CA  VAL A 213      16.393  46.543  62.920  1.00 20.13           C
ATOM     93  C   VAL A 213      15.702  46.106  61.638  1.00 20.66           C
ATOM     94  O   VAL A 213      15.400  46.930  60.776  1.00 17.83           O
ATOM     95  CB  VAL A 213      15.541  47.605  63.627  1.00 21.89           C
ATOM     96  CG1 VAL A 213      14.181  47.007  64.004  1.00 20.59           C
ATOM     97  CG2 VAL A 213      16.262  48.095  64.877  1.00 21.37           C
ATOM     98  N   SER A 214      15.451  44.806  61.526  1.00 20.48           N
ATOM     99  CA  SER A 214      14.839  44.253  60.330  1.00 22.16           C
ATOM    100  C   SER A 214      13.346  43.940  60.458  1.00 23.36           C
ATOM    101  O   SER A 214      12.509  44.582  59.822  1.00 21.09           O
ATOM    102  CB  SER A 214      15.610  42.984  59.903  1.00 20.04           C
ATOM    103  OG  SER A 214      15.259  42.584  58.586  1.00 22.10           O
ATOM    104  N   TRP A 215      13.013  42.944  61.268  1.00 25.44           N
ATOM    105  CA  TRP A 215      11.618  42.559  61.443  1.00 27.23           C
ATOM    106  C   TRP A 215      11.388  41.704  62.680  1.00 28.32           C
ATOM    107  O   TRP A 215      12.333  41.279  63.349  1.00 28.05           O
ATOM    108  CB  TRP A 215      11.095  41.803  60.185  1.00 26.33           C
ATOM    109  CG  TRP A 215      11.889  40.577  59.821  1.00 27.09           C
ATOM    110  CD1 TRP A 215      13.025  40.525  59.063  1.00 26.19           C
ATOM    111  CD2 TRP A 215      11.623  39.227  60.237  1.00 27.54           C
ATOM    112  NE1 TRP A 215      13.485  39.229  58.984  1.00 25.25           N
ATOM    113  CE2 TRP A 215      12.643  38.413  59.695  1.00 26.45           C
ATOM    114  CE3 TRP A 215      10.619  38.629  61.017  1.00 26.58           C
ATOM    115  CZ2 TRP A 215      12.694  37.027  59.909  1.00 26.97           C
ATOM    116  CZ3 TRP A 215      10.669  37.246  61.230  1.00 26.84           C
ATOM    117  CH2 TRP A 215      11.702  36.462  60.674  1.00 26.17           C
ATOM    118  N   GLY A 216      10.112  41.483  62.974  1.00 29.60           N
ATOM    119  CA  GLY A 216       9.720  40.680  64.114  1.00 32.42           C
ATOM    120  C   GLY A 216       8.244  40.322  64.031  1.00 33.48           C
ATOM    121  O   GLY A 216       7.436  41.113  63.532  1.00 33.19           O
ATOM    122  N   GLU A 217       7.894  39.124  64.496  1.00 33.92           N
ATOM    123  CA  GLU A 217       6.502  38.679  64.494  1.00 33.76           C
ATOM    124  C   GLU A 217       5.830  39.331  65.699  1.00 33.15           C
ATOM    125  O   GLU A 217       5.709  38.732  66.768  1.00 33.35           O
ATOM    126  CB  GLU A 217       6.425  37.149  64.608  1.00 33.81           C
ATOM    127  CG  GLU A 217       7.056  36.424  63.433  1.00 34.53           C
ATOM    128  CD  GLU A 217       7.111  34.920  63.638  1.00 37.25           C
ATOM    129  OE1 GLU A 217       6.031  34.292  63.737  1.00 37.64           O
ATOM    130  OE2 GLU A 217       8.234  34.367  63.706  1.00 35.58           O
ATOM    131  N   GLY A 218       5.407  40.574  65.518  1.00 32.71           N
ATOM    132  CA  GLY A 218       4.781  41.300  66.603  1.00 32.04           C
ATOM    133  C   GLY A 218       5.855  41.993  67.412  1.00 31.45           C
ATOM    134  O   GLY A 218       6.943  42.272  66.898  1.00 29.08           O
ATOM    135  N   CYS A 220       5.563  42.266  68.680  1.00 30.23           N
ATOM    136  CA  CYS A 220       6.531  42.935  69.537  1.00 30.14           C
ATOM    137  C   CYS A 220       6.492  42.419  70.960  1.00 29.88           C
ATOM    138  O   CYS A 220       5.474  42.529  71.644  1.00 30.30           O
ATOM    139  CB  CYS A 220       6.285  44.446  69.557  1.00 28.67           C
ATOM    140  SG  CYS A 220       6.322  45.213  67.945  1.00 28.11           S
TER     141      CYS A 220
ATOM    142  N   TYR A 225      11.368  36.579  68.955  1.00 31.54           N
ATOM    143  CA  TYR A 225      12.559  37.416  69.077  1.00 29.33           C
ATOM    144  C   TYR A 225      12.649  38.514  68.015  1.00 29.21           C
ATOM    145  O   TYR A 225      11.909  38.511  67.032  1.00 27.89           O
ATOM    146  CB  TYR A 225      13.792  36.554  68.940  1.00 28.81           C
ATOM    147  CG  TYR A 225      13.972  35.498  69.999  1.00 27.55           C
ATOM    148  CD1 TYR A 225      14.549  35.810  71.226  1.00 27.47           C
ATOM    149  CD2 TYR A 225      13.621  34.178  69.752  1.00 28.24           C
ATOM    150  CE1 TYR A 225      14.783  34.831  72.177  1.00 27.85           C
ATOM    151  CE2 TYR A 225      13.848  33.185  70.695  1.00 29.30           C
ATOM    152  CZ  TYR A 225      14.435  33.514  71.905  1.00 29.74           C
ATOM    153  OH  TYR A 225      14.707  32.521  72.826  1.00 29.70           O
ATOM    154  N   GLY A 226      13.573  39.450  68.221  1.00 26.86           N
ATOM    155  CA  GLY A 226      13.782  40.505  67.245  1.00 25.14           C
ATOM    156  C   GLY A 226      14.758  39.989  66.195  1.00 23.50           C
ATOM    157  O   GLY A 226      15.724  39.306  66.529  1.00 23.71           O
ATOM    158  N   ILE A 227      14.507  40.303  64.930  1.00 22.44           N
ATOM    159  CA  ILE A 227      15.366  39.847  63.844  1.00 22.32           C
ATOM    160  C   ILE A 227      16.126  41.015  63.199  1.00 22.14           C
ATOM    161  O   ILE A 227      15.526  41.916  62.607  1.00 20.21           O
ATOM    162  CB  ILE A 227      14.532  39.140  62.749  1.00 23.23           C
ATOM    163  CG1 ILE A 227      13.458  38.150  63.413  1.00 22.77           C
ATOM    164  CG2 ILE A 227      15.450  38.406  61.804  1.00 23.49           C
ATOM    165  CD1 ILE A 227      14.038  37.014  64.261  1.00 20.23           C
ATOM    166  N   TYR A 228      17.449  40.984  63.305  1.00 21.74           N
ATOM    167  CA  TYR A 228      18.277  42.050  62.754  1.00 22.94           C
ATOM    168  C   TYR A 228      19.149  41.589  61.609  1.00 22.62           C
ATOM    169  O   TYR A 228      19.503  40.418  61.521  1.00 23.84           O
ATOM    170  CB  TYR A 228      19.177  42.606  63.815  1.00 22.23           C
ATOM    171  CG  TYR A 228      18.460  43.102  65.045  1.00 24.50           C
ATOM    172  CD1 TYR A 228      17.826  42.213  65.925  1.00 24.42           C
ATOM    173  CD2 TYR A 228      18.430  44.458  65.346  1.00 22.88           C
ATOM    174  CE1 TYR A 228      17.188  42.675  67.075  1.00 22.41           C
ATOM    175  CE2 TYR A 228      17.798  44.930  66.489  1.00 22.60           C
ATOM    176  CZ  TYR A 228      17.182  44.039  67.350  1.00 23.52           C
ATOM    177  OH  TYR A 228      16.579  44.525  68.492  1.00 22.64           O
TER     178      TYR A 228
HETATM  214  O   HOH A 267      15.059  42.508  70.117  1.00 21.31           O
HETATM  215  O   HOH A 297       9.648  45.227  59.600  1.00 26.70           O
HETATM  216  O   HOH A 308       6.081  47.821  60.355  1.00 41.60           O
HETATM  217  O   HOH A 324       1.731  43.226  57.633  1.00 48.96           O
CONECT   69   68  140
CONECT  140   69  139
CONECT  179  180  201  207
CONECT  183  182  184  189
CONECT  184  183  185
CONECT  185  184  186  204
CONECT  186  185  187  206
CONECT  187  186  188  205
CONECT  188  187  204
CONECT  206  186  189
CONECT  189  183  206
CONECT  180  179  181
CONECT  190  207  208  209
CONECT  209  190  191  212
CONECT  191  209  210
CONECT  210  191  211
CONECT  211  192  193  210
CONECT  192  211  212
CONECT  212  192  209
CONECT  181  180  199
CONECT  194  193  195
CONECT  195  194  196
CONECT  196  195  197
CONECT  197  196  198
CONECT  198  193  197  213
CONECT  199  181  200
CONECT  200  199  201
CONECT  201  179  200  202
CONECT  182  183  202  203
CONECT  205  187
CONECT  204  185  188
CONECT  207  179  190
CONECT  193  194  198  211
CONECT  202  182  201
CONECT  208  190
CONECT  213  198
CONECT  203  182
END
