# Supplementary material for: Scaffold repositioning of spiro-acridine derivatives as fungi chitinase inhibitor by target fishing and in vitro studies
Source: Sci Rep. 2023 May 5;13:7320. doi: 10.1038/s41598-023-33279-9 (PMC10163251; doi:10.1038/s41598-023-33279-9)
Supplement: Supplementary file 2 — Supplementary Information 2. [file 41598_2023_33279_MOESM2_ESM.zip › PDBQT_TARGETS_ALL/2pj3_86A.pdb]

HEADER    HYDROLASE                               15-APR-07   2PJ3              
TITLE     CRYSTAL STRUCTURE OF ACTIVATED PORCINE PANCREATIC                     
TITLE    2 CARBOXYPEPTIDASE B (3-GUANIDINO-PHENYL)-{HYDROXY-[(R)-2-             
TITLE    3 METHYL-1-(3-PHENYL-PROPIONYLAMINO)-PROPYL]-PHOSPHINOYLOXY}-          
TITLE    4 ACETIC ACID COMPLEX                                                  
COMPND    MOL_ID: 1;                                                            
COMPND   2 MOLECULE: CARBOXYPEPTIDASE B;                                        
COMPND   3 CHAIN: A, B, C;                                                      
COMPND   4 FRAGMENT: CATALYTIC DOMAIN;                                          
COMPND   5 EC: 3.4.17.2                                                         
SOURCE    MOL_ID: 1;                                                            
SOURCE   2 ORGANISM_SCIENTIFIC: SUS SCROFA;                                     
SOURCE   3 ORGANISM_COMMON: PIG;                                                
SOURCE   4 ORGANISM_TAXID: 9823                                                 
KEYWDS    CARBOXYPEPTIDASE B, EXOPEPTIDASE, PHOSPHINATE BASED                   
KEYWDS   2 INHIBITOR, HYDROLASE                                                 
EXPDTA    X-RAY DIFFRACTION                                                     
AUTHOR    M.ADLER,M.WHITLOW                                                     
REVDAT   3   24-FEB-09 2PJ3    1       VERSN                                    
REVDAT   2   10-JUN-08 2PJ3    1       JRNL                                     
REVDAT   1   22-JAN-08 2PJ3    0                                                
JRNL        AUTH   M.ADLER,B.BUCKMAN,J.BRYANT,Z.CHANG,K.CHU,K.EMAYAN,           
JRNL        AUTH 2 P.HRVATIN,I.ISLAM,J.MORSER,D.SUKOVICH,C.WEST,                
JRNL        AUTH 3 S.YUAN,M.WHITLOW                                             
JRNL        TITL   STRUCTURES OF POTENT SELECTIVE PEPTIDE MIMETICS              
JRNL        TITL 2 BOUND TO CARBOXYPEPTIDASE B.                                 
JRNL        REF    ACTA CRYSTALLOGR.,SECT.D      V.  64   149 2008              
JRNL        REFN                   ISSN 0907-4449                               
JRNL        PMID   18219114                                                     
JRNL        DOI    10.1107/S0907444907057228                                    
REMARK   1                                                                      
REMARK   1 REFERENCE 1                                                          
REMARK   1  AUTH   M.ADLER,J.BRYANT,B.BUCKMAN,I.ISLAM,B.LARSEN,                 
REMARK   1  AUTH 2 S.FINSTER,L.KENT,K.MAY,R.MOHAN,S.YUAN,M.WHITLOW              
REMARK   1  TITL   CRYSTAL STRUCTURES OF POTENT THIOL-BASED                     
REMARK   1  TITL 2 INHIBITORS BOUND TO CARBOXYPEPTIDASE B.                      
REMARK   1  REF    BIOCHEMISTRY                  V.  44  9339 2005              
REMARK   1  REFN                   ISSN 0006-2960                               
REMARK   1 REFERENCE 2                                                          
REMARK   1  AUTH   I.ISLAM,J.BRYANT,K.MAY,R.MOHAN,S.YUAN,L.KENT,                
REMARK   1  AUTH 2 J.MORSER,L.ZHAO,R.VERGONA,K.WHITE,M.ADLER,                   
REMARK   1  AUTH 3 M.WHITLOW,B.O.BUCKMAN                                        
REMARK   1  TITL   3-MERCAPTOPROPIONIC ACIDS AS EFFICACIOUS                     
REMARK   1  TITL 2 INHIBITORS OF ACTIVATED THROMBIN ACTIVATABLE                 
REMARK   1  TITL 3 FIBRINOLYSIS INHIBITOR (TAFIA).                              
REMARK   1  REF    BIOORG.MED.CHEM.LETT.         V.  17  1349 2007              
REMARK   1  REFN                   ISSN 0960-894X                               
REMARK   2                                                                      
REMARK   2 RESOLUTION.    1.64 ANGSTROMS.                                       
REMARK   3                                                                      
REMARK   3 REFINEMENT.                                                          
REMARK   3   PROGRAM     : CNX 2005                                             
REMARK   3   AUTHORS     : BRUNGER,ADAMS,CLORE,DELANO,GROS,GROSSE-              
REMARK   3               : KUNSTLEVE,JIANG,KUSZEWSKI,NILGES,PANNU,              
REMARK   3               : READ,RICE,SIMONSON,WARREN,ACCELRYS                   
REMARK   3               : SOFTWARE INC.(BADGER,BERARD,KUMAR,SZALMA,            
REMARK   3               : YIP,DZAKULA)                                         
REMARK   3                                                                      
REMARK   3  DATA USED IN REFINEMENT.                                            
REMARK   3   RESOLUTION RANGE HIGH (ANGSTROMS) : 1.64                           
REMARK   3   RESOLUTION RANGE LOW  (ANGSTROMS) : 20.19                          
REMARK   3   DATA CUTOFF            (SIGMA(F)) : 2.000                          
REMARK   3   DATA CUTOFF HIGH         (ABS(F)) : 2370132.890                    
REMARK   3   DATA CUTOFF LOW          (ABS(F)) : 0.0000                         
REMARK   3   COMPLETENESS (WORKING+TEST)   (%) : 95.6                           
REMARK   3   NUMBER OF REFLECTIONS             : 102364                         
REMARK   3                                                                      
REMARK   3  FIT TO DATA USED IN REFINEMENT.                                     
REMARK   3   CROSS-VALIDATION METHOD          : THROUGHOUT                      
REMARK   3   FREE R VALUE TEST SET SELECTION  : RANDOM                          
REMARK   3   R VALUE     (WORKING + TEST SET) : 0.180                           
REMARK   3   R VALUE            (WORKING SET) : 0.179                           
REMARK   3   FREE R VALUE                     : 0.202                           
REMARK   3   FREE R VALUE TEST SET SIZE   (%) : 4.100                           
REMARK   3   FREE R VALUE TEST SET COUNT      : 4170                            
REMARK   3   ESTIMATED ERROR OF FREE R VALUE  : 0.003                           
REMARK   3                                                                      
REMARK   3  FIT/AGREEMENT OF MODEL WITH ALL DATA.                               
REMARK   3   R VALUE     (WORKING + TEST SET, NO CUTOFF) : 0.1810               
REMARK   3   R VALUE            (WORKING SET, NO CUTOFF) : 0.1800               
REMARK   3   FREE R VALUE                    (NO CUTOFF) : 0.202                
REMARK   3   FREE R VALUE TEST SET SIZE   (%, NO CUTOFF) : 4.100                
REMARK   3   FREE R VALUE TEST SET COUNT     (NO CUTOFF) : 4196                 
REMARK   3   ESTIMATED ERROR OF FREE R VALUE (NO CUTOFF) : 0.0030               
REMARK   3   TOTAL NUMBER OF REFLECTIONS     (NO CUTOFF) : 102879               
REMARK   3                                                                      
REMARK   3  FIT IN THE HIGHEST RESOLUTION BIN.                                  
REMARK   3   TOTAL NUMBER OF BINS USED           : 10                           
REMARK   3   BIN RESOLUTION RANGE HIGH       (A) : 1.64                         
REMARK   3   BIN RESOLUTION RANGE LOW        (A) : 1.70                         
REMARK   3   BIN COMPLETENESS (WORKING+TEST) (%) : 85.40                        
REMARK   3   REFLECTIONS IN BIN    (WORKING SET) : 8696                         
REMARK   3   BIN R VALUE           (WORKING SET) : 0.1920                       
REMARK   3   BIN FREE R VALUE                    : 0.2280                       
REMARK   3   BIN FREE R VALUE TEST SET SIZE  (%) : 3.80                         
REMARK   3   BIN FREE R VALUE TEST SET COUNT     : 340                          
REMARK   3   ESTIMATED ERROR OF BIN FREE R VALUE : 0.012                        
REMARK   3                                                                      
REMARK   3  NUMBER OF NON-HYDROGEN ATOMS USED IN REFINEMENT.                    
REMARK   3   PROTEIN ATOMS            : 7322                                    
REMARK   3   NUCLEIC ACID ATOMS       : 0                                       
REMARK   3   HETEROGEN ATOMS          : 102                                     
REMARK   3   SOLVENT ATOMS            : 727                                     
REMARK   3                                                                      
REMARK   3  B VALUES.                                                           
REMARK   3   FROM WILSON PLOT           (A**2) : 14.20                          
REMARK   3   MEAN B VALUE      (OVERALL, A**2) : 14.10                          
REMARK   3   OVERALL ANISOTROPIC B VALUE.                                       
REMARK   3    B11 (A**2) : -0.28000                                             
REMARK   3    B22 (A**2) : -0.66000                                             
REMARK   3    B33 (A**2) : 0.95000                                              
REMARK   3    B12 (A**2) : 0.00000                                              
REMARK   3    B13 (A**2) : 0.00000                                              
REMARK   3    B23 (A**2) : 0.00000                                              
REMARK   3                                                                      
REMARK   3  ESTIMATED COORDINATE ERROR.                                         
REMARK   3   ESD FROM LUZZATI PLOT        (A) : 0.16                            
REMARK   3   ESD FROM SIGMAA              (A) : 0.04                            
REMARK   3   LOW RESOLUTION CUTOFF        (A) : 5.00                            
REMARK   3                                                                      
REMARK   3  CROSS-VALIDATED ESTIMATED COORDINATE ERROR.                         
REMARK   3   ESD FROM C-V LUZZATI PLOT    (A) : 0.19                            
REMARK   3   ESD FROM C-V SIGMAA          (A) : 0.07                            
REMARK   3                                                                      
REMARK   3  RMS DEVIATIONS FROM IDEAL VALUES.                                   
REMARK   3   BOND LENGTHS                 (A) : 0.008                           
REMARK   3   BOND ANGLES            (DEGREES) : 0.80                            
REMARK   3   DIHEDRAL ANGLES        (DEGREES) : 20.90                           
REMARK   3   IMPROPER ANGLES        (DEGREES) : 0.65                            
REMARK   3                                                                      
REMARK   3  ISOTROPIC THERMAL MODEL : RESTRAINED                                
REMARK   3                                                                      
REMARK   3  ISOTROPIC THERMAL FACTOR RESTRAINTS.    RMS    SIGMA                
REMARK   3   MAIN-CHAIN BOND              (A**2) : 0.960 ; 1.500                
REMARK   3   MAIN-CHAIN ANGLE             (A**2) : 1.360 ; 2.000                
REMARK   3   SIDE-CHAIN BOND              (A**2) : 1.740 ; 2.000                
REMARK   3   SIDE-CHAIN ANGLE             (A**2) : 2.430 ; 2.500                
REMARK   3                                                                      
REMARK   3  BULK SOLVENT MODELING.                                              
REMARK   3   METHOD USED : FLAT MODEL                                           
REMARK   3   KSOL        : 0.35                                                 
REMARK   3   BSOL        : 39.15                                                
REMARK   3                                                                      
REMARK   3  NCS MODEL : NULL                                                    
REMARK   3                                                                      
REMARK   3  PARAMETER FILE  1  : PROTEIN_REP.P                                  
REMARK   3  PARAMETER FILE  2  : WATER_REP.PAR                                  
REMARK   3  PARAMETER FILE  3  : ZN.PAR                                         
REMARK   3  PARAMETER FILE  4  : 869.PAR                                        
REMARK   3  TOPOLOGY FILE  1   : PROTEIN.TOP                                    
REMARK   3  TOPOLOGY FILE  2   : WATER.TOP                                      
REMARK   3  TOPOLOGY FILE  3   : ZN.TOP                                         
REMARK   3  TOPOLOGY FILE  4   : 869.TOP                                        
REMARK   3                                                                      
REMARK   3  OTHER REFINEMENT REMARKS: NULL                                      
REMARK   4                                                                      
REMARK   4 2PJ3 COMPLIES WITH FORMAT V. 3.15, 01-DEC-08                         
REMARK 100                                                                      
REMARK 100 THIS ENTRY HAS BEEN PROCESSED BY RCSB ON 20-APR-07.                  
REMARK 100 THE RCSB ID CODE IS RCSB042430.                                      
REMARK 200                                                                      
REMARK 200 EXPERIMENTAL DETAILS                                                 
REMARK 200  EXPERIMENT TYPE                : X-RAY DIFFRACTION                  
REMARK 200  DATE OF DATA COLLECTION        : 14-JUN-01                          
REMARK 200  TEMPERATURE           (KELVIN) : 100.0                              
REMARK 200  PH                             : 6.50                               
REMARK 200  NUMBER OF CRYSTALS USED        : 1                                  
REMARK 200                                                                      
REMARK 200  SYNCHROTRON              (Y/N) : Y                                  
REMARK 200  RADIATION SOURCE               : SSRL                               
REMARK 200  BEAMLINE                       : BL9-1                              
REMARK 200  X-RAY GENERATOR MODEL          : NULL                               
REMARK 200  MONOCHROMATIC OR LAUE    (M/L) : M                                  
REMARK 200  WAVELENGTH OR RANGE        (A) : 0.9800                             
REMARK 200  MONOCHROMATOR                  : SI(111)                            
REMARK 200  OPTICS                         : SI(111)                            
REMARK 200                                                                      
REMARK 200  DETECTOR TYPE                  : IMAGE PLATE                        
REMARK 200  DETECTOR MANUFACTURER          : MAR SCANNER 345 MM PLATE           
REMARK 200  INTENSITY-INTEGRATION SOFTWARE : MOSFLM                             
REMARK 200  DATA SCALING SOFTWARE          : SCALA                              
REMARK 200                                                                      
REMARK 200  NUMBER OF UNIQUE REFLECTIONS   : 102879                             
REMARK 200  RESOLUTION RANGE HIGH      (A) : 1.640                              
REMARK 200  RESOLUTION RANGE LOW       (A) : 20.200                             
REMARK 200  REJECTION CRITERIA  (SIGMA(I)) : NULL                               
REMARK 200                                                                      
REMARK 200 OVERALL.                                                             
REMARK 200  COMPLETENESS FOR RANGE     (%) : 96.5                               
REMARK 200  DATA REDUNDANCY                : 3.400                              
REMARK 200  R MERGE                    (I) : NULL                               
REMARK 200  R SYM                      (I) : 0.10000                            
REMARK 200  <I/SIGMA(I)> FOR THE DATA SET  : 11.5000                            
REMARK 200                                                                      
REMARK 200 IN THE HIGHEST RESOLUTION SHELL.                                     
REMARK 200  HIGHEST RESOLUTION SHELL, RANGE HIGH (A) : 1.64                     
REMARK 200  HIGHEST RESOLUTION SHELL, RANGE LOW  (A) : 1.68                     
REMARK 200  COMPLETENESS FOR SHELL     (%) : 85.1                               
REMARK 200  DATA REDUNDANCY IN SHELL       : 3.00                               
REMARK 200  R MERGE FOR SHELL          (I) : NULL                               
REMARK 200  R SYM FOR SHELL            (I) : 0.15200                            
REMARK 200  <I/SIGMA(I)> FOR SHELL         : 4.200                              
REMARK 200                                                                      
REMARK 200 DIFFRACTION PROTOCOL: SINGLE WAVELENGTH                              
REMARK 200 METHOD USED TO DETERMINE THE STRUCTURE: FOURIER SYNTHESIS            
REMARK 200 SOFTWARE USED: X-PLOR                                                
REMARK 200 STARTING MODEL: PDB ENTRY 1Z5R                                       
REMARK 200                                                                      
REMARK 200 REMARK: NULL                                                         
REMARK 280                                                                      
REMARK 280 CRYSTAL                                                              
REMARK 280 SOLVENT CONTENT, VS   (%): 40.80                                     
REMARK 280 MATTHEWS COEFFICIENT, VM (ANGSTROMS**3/DA): 2.08                     
REMARK 280                                                                      
REMARK 280 CRYSTALLIZATION CONDITIONS: SODIUM CHLORIDE, TRIS, SODIUM            
REMARK 280  CACODYLATE, PEG 8000, PH 6.50, VAPOR DIFFUSION, HANGING DROP,       
REMARK 280  TEMPERATURE 298K                                                    
REMARK 290                                                                      
REMARK 290 CRYSTALLOGRAPHIC SYMMETRY                                            
REMARK 290 SYMMETRY OPERATORS FOR SPACE GROUP: P 21 21 21                       
REMARK 290                                                                      
REMARK 290      SYMOP   SYMMETRY                                                
REMARK 290     NNNMMM   OPERATOR                                                
REMARK 290       1555   X,Y,Z                                                   
REMARK 290       2555   -X+1/2,-Y,Z+1/2                                         
REMARK 290       3555   -X,Y+1/2,-Z+1/2                                         
REMARK 290       4555   X+1/2,-Y+1/2,-Z                                         
REMARK 290                                                                      
REMARK 290     WHERE NNN -> OPERATOR NUMBER                                     
REMARK 290           MMM -> TRANSLATION VECTOR                                  
REMARK 290                                                                      
REMARK 290 CRYSTALLOGRAPHIC SYMMETRY TRANSFORMATIONS                            
REMARK 290 THE FOLLOWING TRANSFORMATIONS OPERATE ON THE ATOM/HETATM             
REMARK 290 RECORDS IN THIS ENTRY TO PRODUCE CRYSTALLOGRAPHICALLY                
REMARK 290 RELATED MOLECULES.                                                   
REMARK 290   SMTRY1   1  1.000000  0.000000  0.000000        0.00000            
REMARK 290   SMTRY2   1  0.000000  1.000000  0.000000        0.00000            
REMARK 290   SMTRY3   1  0.000000  0.000000  1.000000        0.00000            
REMARK 290   SMTRY1   2 -1.000000  0.000000  0.000000       33.28500            
REMARK 290   SMTRY2   2  0.000000 -1.000000  0.000000        0.00000            
REMARK 290   SMTRY3   2  0.000000  0.000000  1.000000       67.82450            
REMARK 290   SMTRY1   3 -1.000000  0.000000  0.000000        0.00000            
REMARK 290   SMTRY2   3  0.000000  1.000000  0.000000       47.97500            
REMARK 290   SMTRY3   3  0.000000  0.000000 -1.000000       67.82450            
REMARK 290   SMTRY1   4  1.000000  0.000000  0.000000       33.28500            
REMARK 290   SMTRY2   4  0.000000 -1.000000  0.000000       47.97500            
REMARK 290   SMTRY3   4  0.000000  0.000000 -1.000000        0.00000            
REMARK 290                                                                      
REMARK 290 REMARK: NULL                                                         
REMARK 300                                                                      
REMARK 300 BIOMOLECULE: 1, 2, 3                                                 
REMARK 300 SEE REMARK 350 FOR THE AUTHOR PROVIDED AND/OR PROGRAM                
REMARK 300 GENERATED ASSEMBLY INFORMATION FOR THE STRUCTURE IN                  
REMARK 300 THIS ENTRY. THE REMARK MAY ALSO PROVIDE INFORMATION ON               
REMARK 300 BURIED SURFACE AREA.                                                 
REMARK 350                                                                      
REMARK 350 COORDINATES FOR A COMPLETE MULTIMER REPRESENTING THE KNOWN           
REMARK 350 BIOLOGICALLY SIGNIFICANT OLIGOMERIZATION STATE OF THE                
REMARK 350 MOLECULE CAN BE GENERATED BY APPLYING BIOMT TRANSFORMATIONS          
REMARK 350 GIVEN BELOW.  BOTH NON-CRYSTALLOGRAPHIC AND                          
REMARK 350 CRYSTALLOGRAPHIC OPERATIONS ARE GIVEN.                               
REMARK 350                                                                      
REMARK 350 BIOMOLECULE: 1                                                       
REMARK 350 AUTHOR DETERMINED BIOLOGICAL UNIT: MONOMERIC                         
REMARK 350 APPLY THE FOLLOWING TO CHAINS: A                                     
REMARK 350   BIOMT1   1  1.000000  0.000000  0.000000        0.00000            
REMARK 350   BIOMT2   1  0.000000  1.000000  0.000000        0.00000            
REMARK 350   BIOMT3   1  0.000000  0.000000  1.000000        0.00000            
REMARK 350                                                                      
REMARK 350 BIOMOLECULE: 2                                                       
REMARK 350 AUTHOR DETERMINED BIOLOGICAL UNIT: MONOMERIC                         
REMARK 350 APPLY THE FOLLOWING TO CHAINS: B                                     
REMARK 350   BIOMT1   1  1.000000  0.000000  0.000000        0.00000            
REMARK 350   BIOMT2   1  0.000000  1.000000  0.000000        0.00000            
REMARK 350   BIOMT3   1  0.000000  0.000000  1.000000        0.00000            
REMARK 350                                                                      
REMARK 350 BIOMOLECULE: 3                                                       
REMARK 350 AUTHOR DETERMINED BIOLOGICAL UNIT: MONOMERIC                         
REMARK 350 APPLY THE FOLLOWING TO CHAINS: C                                     
REMARK 350   BIOMT1   1  1.000000  0.000000  0.000000        0.00000            
REMARK 350   BIOMT2   1  0.000000  1.000000  0.000000        0.00000            
REMARK 350   BIOMT3   1  0.000000  0.000000  1.000000        0.00000            
REMARK 465                                                                      
REMARK 465 MISSING RESIDUES                                                     
REMARK 465 THE FOLLOWING RESIDUES WERE NOT LOCATED IN THE                       
REMARK 465 EXPERIMENT. (M=MODEL NUMBER; RES=RESIDUE NAME; C=CHAIN               
REMARK 465 IDENTIFIER; SSSEQ=SEQUENCE NUMBER; I=INSERTION CODE.)                
REMARK 465                                                                      
REMARK 465   M RES C SSSEQI                                                     
REMARK 465     THR A     4                                                      
REMARK 465     THR A     5                                                      
REMARK 465     THR B     4                                                      
REMARK 465     THR C     4                                                      
REMARK 500                                                                      
REMARK 500 GEOMETRY AND STEREOCHEMISTRY                                         
REMARK 500 SUBTOPIC: TORSION ANGLES                                             
REMARK 500                                                                      
REMARK 500 TORSION ANGLES OUTSIDE THE EXPECTED RAMACHANDRAN REGIONS:            
REMARK 500 (M=MODEL NUMBER; RES=RESIDUE NAME; C=CHAIN IDENTIFIER;               
REMARK 500 SSEQ=SEQUENCE NUMBER; I=INSERTION CODE).                             
REMARK 500                                                                      
REMARK 500 STANDARD TABLE:                                                      
REMARK 500 FORMAT:(10X,I3,1X,A3,1X,A1,I4,A1,4X,F7.2,3X,F7.2)                    
REMARK 500                                                                      
REMARK 500 EXPECTED VALUES: GJ KLEYWEGT AND TA JONES (1996). PHI/PSI-           
REMARK 500 CHOLOGY: RAMACHANDRAN REVISITED. STRUCTURE 4, 1395 - 1400            
REMARK 500                                                                      
REMARK 500  M RES CSSEQI        PSI       PHI                                   
REMARK 500    ASN A  29       54.15   -140.65                                   
REMARK 500    ASN A  58       60.86     38.13                                   
REMARK 500    LYS A 122      -53.62   -134.42                                   
REMARK 500    SER A 199       -9.91    158.31                                   
REMARK 500    ILE A 247      -62.42   -127.17                                   
REMARK 500    ASP A 273     -138.93   -109.78                                   
REMARK 500    ILE A 280       56.05    -94.32                                   
REMARK 500    ASN B  58       53.89     38.70                                   
REMARK 500    LYS B 122      -46.78   -135.36                                   
REMARK 500    SER B 199      -13.44    151.91                                   
REMARK 500    ILE B 247      -61.30   -132.14                                   
REMARK 500    ASP B 273     -140.92   -108.33                                   
REMARK 500    ILE B 280       56.25    -93.07                                   
REMARK 500    LYS C 122      -70.14   -132.72                                   
REMARK 500    THR C 129     -175.44    -67.64                                   
REMARK 500    SER C 199      -12.63    161.38                                   
REMARK 500    ASN C 215       40.68    -97.26                                   
REMARK 500    ILE C 247      -62.13   -126.36                                   
REMARK 500    ASP C 273     -141.33   -110.44                                   
REMARK 500    ILE C 280       58.10    -92.54                                   
REMARK 500                                                                      
REMARK 500 REMARK: NULL                                                         
REMARK 800                                                                      
REMARK 800 SITE                                                                 
REMARK 800 SITE_IDENTIFIER: AC1                                                 
REMARK 800 EVIDENCE_CODE: SOFTWARE                                              
REMARK 800 SITE_DESCRIPTION: BINDING SITE FOR RESIDUE ZN A 400                  
REMARK 800 SITE_IDENTIFIER: AC2                                                 
REMARK 800 EVIDENCE_CODE: SOFTWARE                                              
REMARK 800 SITE_DESCRIPTION: BINDING SITE FOR RESIDUE ZN B 500                  
REMARK 800 SITE_IDENTIFIER: AC3                                                 
REMARK 800 EVIDENCE_CODE: SOFTWARE                                              
REMARK 800 SITE_DESCRIPTION: BINDING SITE FOR RESIDUE ZN C 600                  
REMARK 800 SITE_IDENTIFIER: AC4                                                 
REMARK 800 EVIDENCE_CODE: SOFTWARE                                              
REMARK 800 SITE_DESCRIPTION: BINDING SITE FOR RESIDUE 86A A 401                 
REMARK 800 SITE_IDENTIFIER: AC5                                                 
REMARK 800 EVIDENCE_CODE: SOFTWARE                                              
REMARK 800 SITE_DESCRIPTION: BINDING SITE FOR RESIDUE 86A B 501                 
REMARK 800 SITE_IDENTIFIER: AC6                                                 
REMARK 800 EVIDENCE_CODE: SOFTWARE                                              
REMARK 800 SITE_DESCRIPTION: BINDING SITE FOR RESIDUE 86A C 601                 
REMARK 900                                                                      
REMARK 900 RELATED ENTRIES                                                      
REMARK 900 RELATED ID: 1Z5R   RELATED DB: PDB                                   
REMARK 900 CRYSTAL STRUCTURE OF ACTIVATED PORCINE PANCREATIC                    
REMARK 900 CARBOXYPEPTIDASE B                                                   
REMARK 900 RELATED ID: 1ZG7   RELATED DB: PDB                                   
REMARK 900 CRYSTAL STRUCTURE OF 2-(5-{[AMINO(IMINO)METHYL]AMINO}-2-             
REMARK 900 CHLOROPHENYL)-3-SULFANYLPROPANOIC ACID BOUND TO ACTIVATED            
REMARK 900 PORCINE PANCREATIC CARBOXYPEPTIDASE B                                
REMARK 900 RELATED ID: 1ZG8   RELATED DB: PDB                                   
REMARK 900 CRYSTAL STRUCTURE OF (R)-2-(3-{[AMINO(IMINO)METHYL]AMINO}            
REMARK 900 PHENYL)-3-SULFANYLPROPANOIC ACID BOUND TO ACTIVATED PORCINE          
REMARK 900 PANCREATIC CARBOXYPEPTIDASE B                                        
REMARK 900 RELATED ID: 1ZG9   RELATED DB: PDB                                   
REMARK 900 CRYSTAL STRUCTURE OF 5-{[AMINO(IMINO)METHYL]AMINO}-2-                
REMARK 900 (SULFANYLMETHYL)PENTANOIC ACID BOUND TO ACTIVATED PORCINE            
REMARK 900 PANCREATIC CARBOXYPEPTIDASE B                                        
REMARK 900 RELATED ID: 2PIY   RELATED DB: PDB                                   
REMARK 900 CRYSTAL STRUCTURE OF ACTIVATED PORCINE PANCREATIC                    
REMARK 900 CARBOXYPEPTIDASE B (S)-2-(3-AMINOMETHYL-PHENYL)-3-{HYDROXY-          
REMARK 900 [(R)-2-METHYL-1-(3-PHENYL-PROPANE-1-SULFONYLAMINO)-PROPYL]-          
REMARK 900 PHOSPHINOYL}-PROPIONIC ACID {ZK 528} COMPLEX                         
REMARK 900 RELATED ID: 2PIZ   RELATED DB: PDB                                   
REMARK 900 CRYSTAL STRUCTURE OF ACTIVATED PORCINE PANCREATIC                    
REMARK 900 CARBOXYPEPTIDASE B 2-(3-GUANIDINO-PHENYL)-3-[HYDROXY-(3-             
REMARK 900 PHENYL-PROPYL)-PHOSPHINOYL]-PROPIONIC ACID COMPLEX                   
REMARK 900 RELATED ID: 2PJ0   RELATED DB: PDB                                   
REMARK 900 CRYSTAL STRUCTURE OF ACTIVATED PORCINE PANCREATIC                    
REMARK 900 CARBOXYPEPTIDASE B [((R)-1-BENZYLOXYCARBONYLAMINO-2-METHYL-          
REMARK 900 PROPYL)-HYDROXY-PHOSPHINOYLOXY]-(3-GUANIDINO-PHENYL)-ACETIC          
REMARK 900 ACID COMPLEX                                                         
REMARK 900 RELATED ID: 2PJ1   RELATED DB: PDB                                   
REMARK 900 CRYSTAL STRUCTURE OF ACTIVATED PORCINE PANCREATIC                    
REMARK 900 CARBOXYPEPTIDASE B (3-AMINOMETHYL-PHENYL)-[((R)-1-                   
REMARK 900 BENZYLOXYCARBONYLAMINO-2-METHYL-PROPYL)-HYDROXY-                     
REMARK 900 PHOSPHINOYLOXY]-ACETIC ACID COMPLEX                                  
REMARK 900 RELATED ID: 2PJ2   RELATED DB: PDB                                   
REMARK 900 CRYSTAL STRUCTURE OF ACTIVATED PORCINE PANCREATIC                    
REMARK 900 CARBOXYPEPTIDASE B 2-(3-AMINOMETHYL-PHENYL)-3-[((R)-1-               
REMARK 900 BENZYLOXYCARBONYLAMINO-2-METHYL-PROPYL)-HYDROXY-                     
REMARK 900 PHOSPHINOYL]-PROPIONIC ACID COMPLEX                                  
REMARK 900 RELATED ID: 2PJ4   RELATED DB: PDB                                   
REMARK 900 CRYSTAL STRUCTURE OF ACTIVATED PORCINE PANCREATIC                    
REMARK 900 CARBOXYPEPTIDASE B [((R)-BENZYLOXYCARBONYLAMINO-CYCLOHEXYL-          
REMARK 900 METHYL)-HYDROXY-PHOSPHINOYLOXY]-(3-GUANIDINO-PHENYL)-ACETIC          
REMARK 900 ACID COMPLEX                                                         
REMARK 900 RELATED ID: 2PJ5   RELATED DB: PDB                                   
REMARK 900 CRYSTAL STRUCTURE OF ACTIVATED PORCINE PANCREATIC                    
REMARK 900 CARBOXYPEPTIDASE B [((R)-1-BENZYLOXYCARBONYLAMINO-HEXYL)-            
REMARK 900 HYDROXY-PHOSPHINOYLOXY]-(3-GUANIDINO-PHENYL)-ACETIC ACID             
REMARK 900 COMPLEX                                                              
REMARK 900 RELATED ID: 2PJ6   RELATED DB: PDB                                   
REMARK 900 CRYSTAL STRUCTURE OF ACTIVATED PORCINE PANCREATIC                    
REMARK 900 CARBOXYPEPTIDASE B 2-(3-AMINOMETHYL-PHENYL)-3-{HYDROXY-[(R)          
REMARK 900 -2-METHYL-1-(2-PHENYL-ETHANESULFONYLAMINO)-PROPYL]-                  
REMARK 900 PHOSPHINOYL}-PROPIONIC ACID COMPLEX                                  
REMARK 900 RELATED ID: 2PJ7   RELATED DB: PDB                                   
REMARK 900 CRYSTAL STRUCTURE OF ACTIVATED PORCINE PANCREATIC                    
REMARK 900 CARBOXYPEPTIDASE B 2-(3-AMINOMETHYL-PHENYL)-3-[((R)-1-               
REMARK 900 BENZENESULFONYLAMINO-2-METHYL-PROPYL)-HYDROXY-PHOSPHINOYL]-          
REMARK 900 PROPIONIC ACID COMPLEX                                               
REMARK 900 RELATED ID: 2PJ8   RELATED DB: PDB                                   
REMARK 900 CRYSTAL STRUCTURE OF ACTIVATED PORCINE PANCREATIC                    
REMARK 900 CARBOXYPEPTIDASE B 2-(3-AMINOMETHYL-PHENYL)-3-{[(R)-1-               
REMARK 900 (BIPHENYL-4-SULFONYLAMINO)-2-METHYL-PROPYL]-HYDROXY-                 
REMARK 900 PHOSPHINOYL}-PROPIONIC ACID COMPLEX                                  
REMARK 900 RELATED ID: 2PJ9   RELATED DB: PDB                                   
REMARK 900 CRYSTAL STRUCTURE OF ACTIVATED PORCINE PANCREATIC                    
REMARK 900 CARBOXYPEPTIDASE B 2-(3-AMINOMETHYL-PHENYL)-3-{[(R)-1-               
REMARK 900 (BENZO[1,2,5]THIADIAZOLE-4-SULFONYLAMINO)-2-METHYL-PROPYL]-          
REMARK 900 HYDROXY-PHOSPHINOYL}-PROPIONIC ACID COMPLEX                          
REMARK 900 RELATED ID: 2PJA   RELATED DB: PDB                                   
REMARK 900 CRYSTAL STRUCTURE OF ACTIVATED PORCINE PANCREATIC                    
REMARK 900 CARBOXYPEPTIDASE B 3-{[(R)-1-((S)-2-BENZYLOXYCARBONYLAMINO-          
REMARK 900 3-PHENYL-PROPIONYLAMINO)-2-METHYL-PROPYL]-HYDROXY-                   
REMARK 900 PHOSPHINOYL}-2-(3-GUANIDINO-PHENYL)-PROPIONIC ACID COMPLEX           
REMARK 900 RELATED ID: 2PJB   RELATED DB: PDB                                   
REMARK 900 CRYSTAL STRUCTURE OF ACTIVATED PORCINE PANCREATIC                    
REMARK 900 CARBOXYPEPTIDASE B 2-(3-AMINOMETHYL-PHENYL)-3-{[1-((S)-2-            
REMARK 900 BENZYLOXYCARBONYLAMINO-3-PHENYL-PROPANE-1-SULFONYLAMINO)-2-          
REMARK 900 METHYL-PROPYL]-HYDROXY-PHOSPHINOYL}-PROPIONIC ACID COMPLEX           
REMARK 900 RELATED ID: 2PJC   RELATED DB: PDB                                   
REMARK 900 CRYSTAL STRUCTURE OF ACTIVATED PORCINE PANCREATIC                    
REMARK 900 CARBOXYPEPTIDASE B ({(R)-1-[(S)-2-BENZYLOXYCARBONYLAMINO-3-          
REMARK 900 (4-HYDROXY-PHENYL)-PROPIONYLAMINO]-2-METHYL-PROPYL}-HYDROXY          
REMARK 900 -PHOSPHINOYLOXY)-(3-GUANIDINO-PHENYL)-ACETIC ACID COMPLEX            
DBREF  2PJ3 A    4   308  UNP    P09955   CBPB1_PIG      111    416             
DBREF  2PJ3 B    4   308  UNP    P09955   CBPB1_PIG      111    416             
DBREF  2PJ3 C    4   308  UNP    P09955   CBPB1_PIG      111    416             
SEQRES   1 A  306  THR THR GLY HIS SER TYR GLU LYS TYR ASN ASN TRP GLU          
SEQRES   2 A  306  THR ILE GLU ALA TRP THR LYS GLN VAL THR SER GLU ASN          
SEQRES   3 A  306  PRO ASP LEU ILE SER ARG THR ALA ILE GLY THR THR PHE          
SEQRES   4 A  306  LEU GLY ASN ASN ILE TYR LEU LEU LYS VAL GLY LYS PRO          
SEQRES   5 A  306  GLY PRO ASN LYS PRO ALA ILE PHE MET ASP CYS GLY PHE          
SEQRES   6 A  306  HIS ALA ARG GLU TRP ILE SER HIS ALA PHE CYS GLN TRP          
SEQRES   7 A  306  PHE VAL ARG GLU ALA VAL LEU THR TYR GLY TYR GLU SER          
SEQRES   8 A  306  HIS MET THR GLU PHE LEU ASN LYS LEU ASP PHE TYR VAL          
SEQRES   9 A  306  LEU PRO VAL LEU ASN ILE ASP GLY TYR ILE TYR THR TRP          
SEQRES  10 A  306  THR LYS ASN ARG MET TRP ARG LYS THR ARG SER THR ASN          
SEQRES  11 A  306  ALA GLY THR THR CYS ILE GLY THR ASP PRO ASN ARG ASN          
SEQRES  12 A  306  PHE ASP ALA GLY TRP CYS THR THR GLY ALA SER THR ASP          
SEQRES  13 A  306  PRO CYS ASP GLU THR TYR CYS GLY SER ALA ALA GLU SER          
SEQRES  14 A  306  GLU LYS GLU THR LYS ALA LEU ALA ASP PHE ILE ARG ASN          
SEQRES  15 A  306  ASN LEU SER SER ILE LYS ALA TYR LEU THR ILE HIS SER          
SEQRES  16 A  306  TYR SER GLN MET ILE LEU TYR PRO TYR SER TYR ASP TYR          
SEQRES  17 A  306  LYS LEU PRO GLU ASN ASN ALA GLU LEU ASN ASN LEU ALA          
SEQRES  18 A  306  LYS ALA ALA VAL LYS GLU LEU ALA THR LEU TYR GLY THR          
SEQRES  19 A  306  LYS TYR THR TYR GLY PRO GLY ALA THR THR ILE TYR PRO          
SEQRES  20 A  306  ALA ALA GLY GLY SER ASP ASP TRP ALA TYR ASP GLN GLY          
SEQRES  21 A  306  ILE LYS TYR SER PHE THR PHE GLU LEU ARG ASP LYS GLY          
SEQRES  22 A  306  ARG TYR GLY PHE ILE LEU PRO GLU SER GLN ILE GLN ALA          
SEQRES  23 A  306  THR CYS GLU GLU THR MET LEU ALA ILE LYS TYR VAL THR          
SEQRES  24 A  306  ASN TYR VAL LEU GLY HIS LEU                                  
SEQRES   1 B  306  THR THR GLY HIS SER TYR GLU LYS TYR ASN ASN TRP GLU          
SEQRES   2 B  306  THR ILE GLU ALA TRP THR LYS GLN VAL THR SER GLU ASN          
SEQRES   3 B  306  PRO ASP LEU ILE SER ARG THR ALA ILE GLY THR THR PHE          
SEQRES   4 B  306  LEU GLY ASN ASN ILE TYR LEU LEU LYS VAL GLY LYS PRO          
SEQRES   5 B  306  GLY PRO ASN LYS PRO ALA ILE PHE MET ASP CYS GLY PHE          
SEQRES   6 B  306  HIS ALA ARG GLU TRP ILE SER HIS ALA PHE CYS GLN TRP          
SEQRES   7 B  306  PHE VAL ARG GLU ALA VAL LEU THR TYR GLY TYR GLU SER          
SEQRES   8 B  306  HIS MET THR GLU PHE LEU ASN LYS LEU ASP PHE TYR VAL          
SEQRES   9 B  306  LEU PRO VAL LEU ASN ILE ASP GLY TYR ILE TYR THR TRP          
SEQRES  10 B  306  THR LYS ASN ARG MET TRP ARG LYS THR ARG SER THR ASN          
SEQRES  11 B  306  ALA GLY THR THR CYS ILE GLY THR ASP PRO ASN ARG ASN          
SEQRES  12 B  306  PHE ASP ALA GLY TRP CYS THR THR GLY ALA SER THR ASP          
SEQRES  13 B  306  PRO CYS ASP GLU THR TYR CYS GLY SER ALA ALA GLU SER          
SEQRES  14 B  306  GLU LYS GLU THR LYS ALA LEU ALA ASP PHE ILE ARG ASN          
SEQRES  15 B  306  ASN LEU SER SER ILE LYS ALA TYR LEU THR ILE HIS SER          
SEQRES  16 B  306  TYR SER GLN MET ILE LEU TYR PRO TYR SER TYR ASP TYR          
SEQRES  17 B  306  LYS LEU PRO GLU ASN ASN ALA GLU LEU ASN ASN LEU ALA          
SEQRES  18 B  306  LYS ALA ALA VAL LYS GLU LEU ALA THR LEU TYR GLY THR          
SEQRES  19 B  306  LYS TYR THR TYR GLY PRO GLY ALA THR THR ILE TYR PRO          
SEQRES  20 B  306  ALA ALA GLY GLY SER ASP ASP TRP ALA TYR ASP GLN GLY          
SEQRES  21 B  306  ILE LYS TYR SER PHE THR PHE GLU LEU ARG ASP LYS GLY          
SEQRES  22 B  306  ARG TYR GLY PHE ILE LEU PRO GLU SER GLN ILE GLN ALA          
SEQRES  23 B  306  THR CYS GLU GLU THR MET LEU ALA ILE LYS TYR VAL THR          
SEQRES  24 B  306  ASN TYR VAL LEU GLY HIS LEU                                  
SEQRES   1 C  306  THR THR GLY HIS SER TYR GLU LYS TYR ASN ASN TRP GLU          
SEQRES   2 C  306  THR ILE GLU ALA TRP THR LYS GLN VAL THR SER GLU ASN          
SEQRES   3 C  306  PRO ASP LEU ILE SER ARG THR ALA ILE GLY THR THR PHE          
SEQRES   4 C  306  LEU GLY ASN ASN ILE TYR LEU LEU LYS VAL GLY LYS PRO          
SEQRES   5 C  306  GLY PRO ASN LYS PRO ALA ILE PHE MET ASP CYS GLY PHE          
SEQRES   6 C  306  HIS ALA ARG GLU TRP ILE SER HIS ALA PHE CYS GLN TRP          
SEQRES   7 C  306  PHE VAL ARG GLU ALA VAL LEU THR TYR GLY TYR GLU SER          
SEQRES   8 C  306  HIS MET THR GLU PHE LEU ASN LYS LEU ASP PHE TYR VAL          
SEQRES   9 C  306  LEU PRO VAL LEU ASN ILE ASP GLY TYR ILE TYR THR TRP          
SEQRES  10 C  306  THR LYS ASN ARG MET TRP ARG LYS THR ARG SER THR ASN          
SEQRES  11 C  306  ALA GLY THR THR CYS ILE GLY THR ASP PRO ASN ARG ASN          
SEQRES  12 C  306  PHE ASP ALA GLY TRP CYS THR THR GLY ALA SER THR ASP          
SEQRES  13 C  306  PRO CYS ASP GLU THR TYR CYS GLY SER ALA ALA GLU SER          
SEQRES  14 C  306  GLU LYS GLU THR LYS ALA LEU ALA ASP PHE ILE ARG ASN          
SEQRES  15 C  306  ASN LEU SER SER ILE LYS ALA TYR LEU THR ILE HIS SER          
SEQRES  16 C  306  TYR SER GLN MET ILE LEU TYR PRO TYR SER TYR ASP TYR          
SEQRES  17 C  306  LYS LEU PRO GLU ASN ASN ALA GLU LEU ASN ASN LEU ALA          
SEQRES  18 C  306  LYS ALA ALA VAL LYS GLU LEU ALA THR LEU TYR GLY THR          
SEQRES  19 C  306  LYS TYR THR TYR GLY PRO GLY ALA THR THR ILE TYR PRO          
SEQRES  20 C  306  ALA ALA GLY GLY SER ASP ASP TRP ALA TYR ASP GLN GLY          
SEQRES  21 C  306  ILE LYS TYR SER PHE THR PHE GLU LEU ARG ASP LYS GLY          
SEQRES  22 C  306  ARG TYR GLY PHE ILE LEU PRO GLU SER GLN ILE GLN ALA          
SEQRES  23 C  306  THR CYS GLU GLU THR MET LEU ALA ILE LYS TYR VAL THR          
SEQRES  24 C  306  ASN TYR VAL LEU GLY HIS LEU                                  
HET     ZN  A 400       1                                                       
HET     ZN  B 500       1                                                       
HET     ZN  C 600       1                                                       
HET    86A  A 401      33                                                       
HET    86A  B 501      33                                                       
HET    86A  C 601      33                                                       
HETNAM      ZN ZINC ION                                                         
HETNAM     86A (2S)-(3-{[AMINO(IMINO)METHYL]AMINO}PHENYL){[(S)-                 
HETNAM   2 86A  HYDROXY{(1R)-2-METHYL-1-[(3-PHENYLPROPANOYL)                    
HETNAM   3 86A  AMINO]PROPYL}PHOSPHORYL]OXY}ACETIC ACID                         
FORMUL   4   ZN    3(ZN 2+)                                                     
FORMUL   7  86A    3(C22 H29 N4 O6 P)                                           
FORMUL  10  HOH   *727(H2 O)                                                    
HELIX    1   1 GLU A   72  GLU A   72  1                                   1
HELIX    2   2 ASP A  142  ASP A  142  1                                   1
HELIX    3   3 ASN A  144  ARG A  145  1                                   2
HELIX    4   4 GLY A  243  GLY A  243  1                                   1
HELIX    5   5 ILE A  247  ILE A  247  1                                   1
HELIX    6   6 GLY A  253  ASP A  256  1                                   4
SHEET    1   1 1 HIS A 196  HIS A 196  0
SHEET    2   2 1 LEU A 203  LEU A 203  0
SHEET    3   3 1 THR A 268  THR A 268  0
SHEET    4   4 1 GLU A 270  GLU A 270  0
SSBOND   1 CYS A   66    CYS A   79                          1555   1555  2.03  
SSBOND   2 CYS A  138    CYS A  161                          1555   1555  2.03  
SSBOND   3 CYS A  152    CYS A  166                          1555   1555  2.03  
SSBOND   4 CYS B   66    CYS B   79                          1555   1555  2.03  
SSBOND   5 CYS B  138    CYS B  161                          1555   1555  2.03  
SSBOND   6 CYS B  152    CYS B  166                          1555   1555  2.03  
SSBOND   7 CYS C   66    CYS C   79                          1555   1555  2.03  
SSBOND   8 CYS C  138    CYS C  161                          1555   1555  2.03  
SSBOND   9 CYS C  152    CYS C  166                          1555   1555  2.04  
CISPEP   1 SER A  197    TYR A  198          0        -2.30                     
CISPEP   2 PRO A  205    TYR A  206          0         1.91                     
CISPEP   3 ARG A  272    ASP A  273          0        -8.38                     
CISPEP   4 SER B  197    TYR B  198          0        -3.73                     
CISPEP   5 PRO B  205    TYR B  206          0         1.83                     
CISPEP   6 ARG B  272    ASP B  273          0        -6.31                     
CISPEP   7 SER C  197    TYR C  198          0        -2.97                     
CISPEP   8 PRO C  205    TYR C  206          0        -1.60                     
CISPEP   9 ARG C  272    ASP C  273          0        -4.95                     
SITE     1 AC1  4 HIS A  69  GLU A  72  HIS A 196  86A A 401                    
SITE     1 AC2  4 HIS B  69  GLU B  72  HIS B 196  86A B 501                    
SITE     1 AC3  4 HIS C  69  GLU C  72  HIS C 196  86A C 601                    
SITE     1 AC4 23 HIS A  69  ARG A  71  GLU A  72  ARG A 127                    
SITE     2 AC4 23 ASN A 144  ARG A 145  HIS A 196  SER A 197                    
SITE     3 AC4 23 TYR A 198  LEU A 203  SER A 207  ILE A 247                    
SITE     4 AC4 23 TYR A 248  ALA A 250  GLY A 253  ASP A 255                    
SITE     5 AC4 23 GLU A 270  PHE A 279   ZN A 400  HOH A 517                    
SITE     6 AC4 23 HOH A 518  HOH A 520  HOH A 526                               
SITE     1 AC5 23 HIS B  69  ARG B  71  GLU B  72  ARG B 127                    
SITE     2 AC5 23 ASN B 144  ARG B 145  THR B 164  HIS B 196                    
SITE     3 AC5 23 SER B 197  TYR B 198  LEU B 203  SER B 207                    
SITE     4 AC5 23 TYR B 248  ALA B 250  GLY B 253  ASP B 255                    
SITE     5 AC5 23 GLU B 270  PHE B 279   ZN B 500  HOH B 509                    
SITE     6 AC5 23 HOH B 537  HOH B 581  HOH B 586                               
SITE     1 AC6 25 HIS C  69  ARG C  71  GLU C  72  ARG C 127                    
SITE     2 AC6 25 ASN C 144  ARG C 145  GLU C 163  THR C 164                    
SITE     3 AC6 25 HIS C 196  SER C 197  TYR C 198  LEU C 203                    
SITE     4 AC6 25 SER C 207  ILE C 247  TYR C 248  ALA C 250                    
SITE     5 AC6 25 GLY C 253  ASP C 255  GLU C 270  PHE C 279                    
SITE     6 AC6 25  ZN C 600  HOH C 627  HOH C 638  HOH C 662                    
SITE     7 AC6 25 HOH C 686                                                     
CRYST1   66.570   95.950  135.649  90.00  90.00  90.00 P 21 21 21   12          
ORIGX1      1.000000  0.000000  0.000000        0.00000                         
ORIGX2      0.000000  1.000000  0.000000        0.00000                         
ORIGX3      0.000000  0.000000  1.000000        0.00000                         
SCALE1      0.015022  0.000000  0.000000        0.00000                         
SCALE2      0.000000  0.010422  0.000000        0.00000                         
SCALE3      0.000000  0.000000  0.007372        0.00000                         
ATOM      1  N   HIS A  69      29.702   7.427  60.852  1.00  8.17           N
ATOM      2  CA  HIS A  69      29.715   8.148  62.118  1.00  7.08           C
ATOM      3  C   HIS A  69      28.330   8.684  62.475  1.00  6.94           C
ATOM      4  O   HIS A  69      27.697   9.377  61.685  1.00  8.39           O
ATOM      5  CB  HIS A  69      30.740   9.286  62.051  1.00  7.36           C
ATOM      6  CG  HIS A  69      32.162   8.812  62.082  1.00  8.25           C
ATOM      7  ND1 HIS A  69      33.103   9.295  61.209  1.00  8.42           N
ATOM      8  CD2 HIS A  69      32.737   7.895  62.898  1.00  8.58           C
ATOM      9  CE1 HIS A  69      34.226   8.668  61.510  1.00  8.17           C
ATOM     10  NE2 HIS A  69      34.056   7.811  62.526  1.00  8.73           N
TER      11      HIS A  69
ATOM     12  N   ARG A  71      26.696  10.899  64.286  1.00  6.71           N
ATOM     13  CA  ARG A  71      26.225  12.280  64.348  1.00  6.45           C
ATOM     14  C   ARG A  71      26.242  12.998  63.005  1.00  7.45           C
ATOM     15  O   ARG A  71      25.720  14.111  62.878  1.00  8.30           O
ATOM     16  CB  ARG A  71      27.065  13.070  65.354  1.00  7.27           C
ATOM     17  CG  ARG A  71      28.548  13.093  65.036  1.00  7.87           C
ATOM     18  CD  ARG A  71      29.334  13.667  66.204  1.00  9.03           C
ATOM     19  NE  ARG A  71      30.771  13.673  65.958  1.00  8.81           N
ATOM     20  CZ  ARG A  71      31.685  13.804  66.911  1.00 10.88           C
ATOM     21  NH1 ARG A  71      31.308  13.935  68.176  1.00  9.69           N
ATOM     22  NH2 ARG A  71      32.973  13.814  66.603  1.00 11.17           N
ATOM     23  N   GLU A  72      26.841  12.365  62.003  1.00  6.30           N
ATOM     24  CA  GLU A  72      26.986  13.000  60.697  1.00  7.67           C
ATOM     25  C   GLU A  72      25.750  12.752  59.841  1.00  7.72           C
ATOM     26  O   GLU A  72      25.804  12.050  58.837  1.00  7.49           O
ATOM     27  CB  GLU A  72      28.257  12.480  60.018  1.00  7.99           C
ATOM     28  CG  GLU A  72      29.518  12.869  60.803  1.00  8.80           C
ATOM     29  CD  GLU A  72      30.774  12.143  60.362  1.00 10.28           C
ATOM     30  OE1 GLU A  72      31.729  12.105  61.171  1.00  8.66           O
ATOM     31  OE2 GLU A  72      30.815  11.624  59.223  1.00 10.08           O
TER      32      GLU A  72
ATOM     33  N   ARG A 127      29.399   9.469  68.212  1.00  8.47           N
ATOM     34  CA  ARG A 127      30.214   9.245  67.014  1.00  9.16           C
ATOM     35  C   ARG A 127      30.433   7.759  66.749  1.00  9.40           C
ATOM     36  O   ARG A 127      30.327   7.292  65.610  1.00  8.70           O
ATOM     37  CB  ARG A 127      31.575   9.935  67.181  1.00  8.34           C
ATOM     38  CG  ARG A 127      32.666   9.476  66.213  1.00  9.31           C
ATOM     39  CD  ARG A 127      33.990  10.173  66.533  1.00  8.95           C
ATOM     40  NE  ARG A 127      35.095   9.724  65.686  1.00  9.30           N
ATOM     41  CZ  ARG A 127      35.352  10.200  64.472  1.00  8.20           C
ATOM     42  NH1 ARG A 127      34.578  11.143  63.948  1.00  8.76           N
ATOM     43  NH2 ARG A 127      36.396   9.748  63.788  1.00  8.62           N
TER      44      ARG A 127
ATOM     45  N   ASP A 142      35.470   3.633  67.343  1.00  8.21           N
ATOM     46  CA  ASP A 142      35.376   4.476  66.158  1.00  8.53           C
ATOM     47  C   ASP A 142      35.524   3.565  64.943  1.00  9.63           C
ATOM     48  O   ASP A 142      36.594   3.005  64.704  1.00  9.46           O
ATOM     49  CB  ASP A 142      36.492   5.531  66.176  1.00  9.06           C
ATOM     50  CG  ASP A 142      36.393   6.514  65.027  1.00  7.61           C
ATOM     51  OD1 ASP A 142      35.671   6.229  64.044  1.00  8.12           O
ATOM     52  OD2 ASP A 142      37.046   7.576  65.108  1.00  9.52           O
TER      53      ASP A 142
ATOM     54  N   ASN A 144      35.862   4.133  61.888  1.00  8.02           N
ATOM     55  CA  ASN A 144      36.872   4.551  60.925  1.00  7.80           C
ATOM     56  C   ASN A 144      38.266   4.606  61.531  1.00  9.08           C
ATOM     57  O   ASN A 144      39.159   5.272  61.002  1.00  8.92           O
ATOM     58  CB  ASN A 144      36.527   5.905  60.307  1.00  8.17           C
ATOM     59  CG  ASN A 144      36.948   5.984  58.858  1.00  8.59           C
ATOM     60  OD1 ASN A 144      36.965   4.970  58.169  1.00  9.47           O
ATOM     61  ND2 ASN A 144      37.298   7.178  58.392  1.00 10.51           N
ATOM     62  N   ARG A 145      38.440   3.910  62.649  1.00  8.56           N
ATOM     63  CA  ARG A 145      39.770   3.601  63.166  1.00  7.39           C
ATOM     64  C   ARG A 145      39.948   2.088  63.284  1.00  8.81           C
ATOM     65  O   ARG A 145      40.930   1.618  63.849  1.00  9.30           O
ATOM     66  CB  ARG A 145      39.973   4.244  64.543  1.00  7.40           C
ATOM     67  CG  ARG A 145      39.849   5.759  64.551  1.00  6.97           C
ATOM     68  CD  ARG A 145      40.983   6.429  63.799  1.00  9.37           C
ATOM     69  NE  ARG A 145      40.863   7.881  63.869  1.00  8.83           N
ATOM     70  CZ  ARG A 145      40.069   8.605  63.087  1.00  9.57           C
ATOM     71  NH1 ARG A 145      39.322   8.014  62.163  1.00  8.91           N
ATOM     72  NH2 ARG A 145      40.013   9.924  63.242  1.00 10.37           N
TER      73      ARG A 145
ATOM     74  N   GLU A 163      36.944   9.011  71.845  1.00  8.56           N
ATOM     75  CA  GLU A 163      36.112   9.104  70.652  1.00 10.43           C
ATOM     76  C   GLU A 163      36.734   8.451  69.427  1.00 10.37           C
ATOM     77  O   GLU A 163      36.026   8.096  68.485  1.00 10.60           O
ATOM     78  CB  GLU A 163      35.814  10.571  70.352  1.00 13.61           C
ATOM     79  CG  GLU A 163      34.792  11.170  71.287  1.00 16.71           C
ATOM     80  CD  GLU A 163      33.398  10.671  70.984  1.00 19.43           C
ATOM     81  OE1 GLU A 163      32.984   9.651  71.578  1.00 18.11           O
ATOM     82  OE2 GLU A 163      32.721  11.300  70.143  1.00 21.73           O
ATOM     83  N   THR A 164      38.053   8.299  69.438  1.00 10.81           N
ATOM     84  CA  THR A 164      38.753   7.671  68.324  1.00 10.04           C
ATOM     85  C   THR A 164      39.314   6.302  68.698  1.00 10.02           C
ATOM     86  O   THR A 164      40.299   5.842  68.116  1.00  9.65           O
ATOM     87  CB  THR A 164      39.902   8.564  67.810  1.00 11.08           C
ATOM     88  OG1 THR A 164      40.793   8.877  68.890  1.00 12.14           O
ATOM     89  CG2 THR A 164      39.344   9.852  67.227  1.00 11.89           C
TER      90      THR A 164
ATOM     91  N   HIS A 196      31.024  11.246  54.668  1.00  7.23           N
ATOM     92  CA  HIS A 196      31.136  11.799  56.015  1.00  7.92           C
ATOM     93  C   HIS A 196      30.737  13.280  56.007  1.00  7.76           C
ATOM     94  O   HIS A 196      30.490  13.858  54.954  1.00  7.87           O
ATOM     95  CB  HIS A 196      32.579  11.691  56.504  1.00  8.99           C
ATOM     96  CG  HIS A 196      33.012  10.296  56.829  1.00  8.55           C
ATOM     97  ND1 HIS A 196      33.174   9.888  58.126  1.00  7.16           N
ATOM     98  CD2 HIS A 196      33.329   9.277  55.995  1.00  6.76           C
ATOM     99  CE1 HIS A 196      33.587   8.637  58.062  1.00  9.30           C
ATOM    100  NE2 HIS A 196      33.697   8.220  56.792  1.00  7.94           N
ATOM    101  N   SER A 197      30.680  13.883  57.191  1.00  7.79           N
ATOM    102  CA  SER A 197      30.639  15.343  57.324  1.00  8.12           C
ATOM    103  C   SER A 197      31.369  15.685  58.622  1.00  8.88           C
ATOM    104  O   SER A 197      31.544  14.806  59.460  1.00  8.14           O
ATOM    105  CB  SER A 197      29.186  15.832  57.382  1.00  8.40           C
ATOM    106  OG  SER A 197      28.588  15.551  58.638  1.00  9.49           O
ATOM    107  N   TYR A 198      31.813  16.930  58.806  1.00  8.86           N
ATOM    108  CA  TYR A 198      31.704  18.017  57.835  1.00 10.40           C
ATOM    109  C   TYR A 198      33.114  18.522  57.509  1.00 10.42           C
ATOM    110  O   TYR A 198      34.067  18.168  58.196  1.00 11.87           O
ATOM    111  CB  TYR A 198      30.894  19.165  58.445  1.00  8.89           C
ATOM    112  CG  TYR A 198      31.495  19.687  59.735  1.00 10.40           C
ATOM    113  CD1 TYR A 198      31.227  19.065  60.947  1.00 10.72           C
ATOM    114  CD2 TYR A 198      32.357  20.778  59.733  1.00 10.79           C
ATOM    115  CE1 TYR A 198      31.804  19.509  62.121  1.00 12.60           C
ATOM    116  CE2 TYR A 198      32.939  21.230  60.903  1.00 13.75           C
ATOM    117  CZ  TYR A 198      32.660  20.591  62.092  1.00 13.46           C
ATOM    118  OH  TYR A 198      33.243  21.032  63.260  1.00 15.18           O
ATOM    119  N   SER A 199      33.229  19.351  56.471  1.00 11.30           N
ATOM    120  CA  SER A 199      34.460  20.098  56.163  1.00 11.40           C
ATOM    121  C   SER A 199      34.523  20.535  54.702  1.00 11.45           C
ATOM    122  O   SER A 199      35.398  21.314  54.317  1.00 11.11           O
ATOM    123  CB  SER A 199      35.713  19.272  56.473  1.00 13.06           C
ATOM    124  OG  SER A 199      36.163  19.509  57.796  1.00 16.92           O
TER     125      SER A 199
ATOM    126  N   LEU A 203      38.837  13.757  50.146  1.00 10.52           N
ATOM    127  CA  LEU A 203      40.146  13.210  50.494  1.00 10.56           C
ATOM    128  C   LEU A 203      40.405  11.891  49.777  1.00 10.86           C
ATOM    129  O   LEU A 203      39.483  11.112  49.538  1.00 10.59           O
ATOM    130  CB  LEU A 203      40.254  12.983  52.008  1.00 10.50           C
ATOM    131  CG  LEU A 203      40.076  14.175  52.955  1.00 11.59           C
ATOM    132  CD1 LEU A 203      40.858  15.374  52.430  1.00 12.39           C
ATOM    133  CD2 LEU A 203      38.597  14.511  53.086  1.00 11.44           C
TER     134      LEU A 203
ATOM    135  N   SER A 207      45.908   8.463  54.776  1.00 11.43           N
ATOM    136  CA  SER A 207      45.803   9.141  56.057  1.00 11.91           C
ATOM    137  C   SER A 207      46.675   8.488  57.122  1.00 13.78           C
ATOM    138  O   SER A 207      47.121   9.162  58.051  1.00 14.38           O
ATOM    139  CB  SER A 207      44.351   9.156  56.535  1.00 10.67           C
ATOM    140  OG  SER A 207      43.570  10.068  55.780  1.00  9.85           O
TER     141      SER A 207
ATOM    142  N   GLY A 243      44.597  12.562  52.693  1.00 12.88           N
ATOM    143  CA  GLY A 243      44.042  12.763  54.017  1.00 12.07           C
ATOM    144  C   GLY A 243      45.030  13.322  55.021  1.00 12.67           C
ATOM    145  O   GLY A 243      44.716  14.266  55.746  1.00 12.68           O
TER     146      GLY A 243
ATOM    147  N   ILE A 247      43.657  16.965  56.143  1.00 17.03           N
ATOM    148  CA  ILE A 247      42.847  17.083  57.350  1.00 18.68           C
ATOM    149  C   ILE A 247      43.645  16.714  58.601  1.00 17.28           C
ATOM    150  O   ILE A 247      43.850  17.551  59.483  1.00 17.69           O
ATOM    151  CB  ILE A 247      41.570  16.205  57.249  1.00 21.15           C
ATOM    152  CG1 ILE A 247      40.732  16.359  58.516  1.00 23.02           C
ATOM    153  CG2 ILE A 247      41.938  14.754  57.028  1.00 22.49           C
ATOM    154  CD1 ILE A 247      40.292  17.777  58.782  1.00 26.95           C
ATOM    155  N   TYR A 248      44.097  15.466  58.673  1.00 15.01           N
ATOM    156  CA  TYR A 248      45.016  15.032  59.718  1.00 14.73           C
ATOM    157  C   TYR A 248      45.442  13.588  59.513  1.00 14.36           C
ATOM    158  O   TYR A 248      44.730  12.800  58.890  1.00 15.46           O
ATOM    159  CB  TYR A 248      44.385  15.191  61.113  1.00 14.43           C
ATOM    160  CG  TYR A 248      42.924  14.789  61.224  1.00 14.28           C
ATOM    161  CD1 TYR A 248      42.511  13.485  60.974  1.00 15.80           C
ATOM    162  CD2 TYR A 248      41.962  15.717  61.603  1.00 14.79           C
ATOM    163  CE1 TYR A 248      41.177  13.119  61.099  1.00 13.61           C
ATOM    164  CE2 TYR A 248      40.631  15.363  61.732  1.00 13.72           C
ATOM    165  CZ  TYR A 248      40.241  14.067  61.479  1.00 13.33           C
ATOM    166  OH  TYR A 248      38.913  13.727  61.598  1.00 11.81           O
TER     167      TYR A 248
ATOM    168  N   ALA A 250      45.658   9.849  60.420  1.00 14.51           N
ATOM    169  CA  ALA A 250      44.786   8.968  61.185  1.00 13.34           C
ATOM    170  C   ALA A 250      44.801   7.574  60.576  1.00 14.23           C
ATOM    171  O   ALA A 250      44.626   7.408  59.367  1.00 14.38           O
ATOM    172  CB  ALA A 250      43.365   9.523  61.202  1.00 13.88           C
TER     173      ALA A 250
ATOM    174  N   GLY A 253      41.433   3.787  58.700  1.00 10.58           N
ATOM    175  CA  GLY A 253      40.276   4.244  57.948  1.00 10.30           C
ATOM    176  C   GLY A 253      39.949   3.341  56.774  1.00 10.03           C
ATOM    177  O   GLY A 253      40.825   2.665  56.237  1.00  9.76           O
ATOM    178  N   SER A 254      38.683   3.333  56.369  1.00  9.10           N
ATOM    179  CA  SER A 254      38.227   2.404  55.346  1.00  8.72           C
ATOM    180  C   SER A 254      38.703   2.816  53.963  1.00 10.20           C
ATOM    181  O   SER A 254      38.907   1.964  53.099  1.00 10.72           O
ATOM    182  CB  SER A 254      36.698   2.302  55.364  1.00  8.55           C
ATOM    183  OG  SER A 254      36.100   3.567  55.142  1.00  9.86           O
ATOM    184  N   ASP A 255      38.894   4.114  53.747  1.00  9.91           N
ATOM    185  CA  ASP A 255      39.341   4.566  52.438  1.00 11.11           C
ATOM    186  C   ASP A 255      40.750   4.058  52.140  1.00 11.07           C
ATOM    187  O   ASP A 255      41.010   3.540  51.052  1.00  9.69           O
ATOM    188  CB  ASP A 255      39.273   6.099  52.328  1.00 11.83           C
ATOM    189  CG  ASP A 255      40.012   6.818  53.448  1.00 10.95           C
ATOM    190  OD1 ASP A 255      40.568   6.151  54.343  1.00 11.36           O
ATOM    191  OD2 ASP A 255      40.029   8.068  53.426  1.00 11.59           O
ATOM    192  N   ASP A 256      41.648   4.180  53.113  1.00 10.97           N
ATOM    193  CA  ASP A 256      43.006   3.664  52.958  1.00 11.02           C
ATOM    194  C   ASP A 256      43.002   2.148  52.797  1.00 10.84           C
ATOM    195  O   ASP A 256      43.725   1.602  51.960  1.00 11.12           O
ATOM    196  CB  ASP A 256      43.866   4.031  54.167  1.00  9.97           C
ATOM    197  CG  ASP A 256      44.223   5.502  54.214  1.00 11.39           C
ATOM    198  OD1 ASP A 256      43.969   6.224  53.225  1.00 10.99           O
ATOM    199  OD2 ASP A 256      44.766   5.934  55.255  1.00 10.07           O
TER     200      ASP A 256
ATOM    201  N   THR A 268      37.172   9.716  50.572  1.00  9.06           N
ATOM    202  CA  THR A 268      36.310  10.137  51.666  1.00  7.32           C
ATOM    203  C   THR A 268      35.737  11.509  51.324  1.00  8.13           C
ATOM    204  O   THR A 268      36.486  12.455  51.063  1.00  9.58           O
ATOM    205  CB  THR A 268      37.101  10.231  52.986  1.00  8.24           C
ATOM    206  OG1 THR A 268      37.557   8.927  53.364  1.00  9.82           O
ATOM    207  CG2 THR A 268      36.228  10.805  54.091  1.00  8.51           C
TER     208      THR A 268
ATOM    209  N   GLU A 270      33.679  14.777  52.629  1.00  9.38           N
ATOM    210  CA  GLU A 270      33.216  15.532  53.787  1.00  8.99           C
ATOM    211  C   GLU A 270      32.256  16.593  53.278  1.00  8.87           C
ATOM    212  O   GLU A 270      32.676  17.526  52.600  1.00  8.93           O
ATOM    213  CB  GLU A 270      34.402  16.208  54.485  1.00  9.14           C
ATOM    214  CG  GLU A 270      35.316  15.249  55.231  1.00 11.17           C
ATOM    215  CD  GLU A 270      34.631  14.600  56.420  1.00 11.56           C
ATOM    216  OE1 GLU A 270      33.545  15.076  56.814  1.00 12.12           O
ATOM    217  OE2 GLU A 270      35.179  13.616  56.962  1.00 11.91           O
TER     218      GLU A 270
ATOM    219  N   PHE A 279      28.048  19.365  62.593  1.00  9.54           N
ATOM    220  CA  PHE A 279      27.301  18.120  62.443  1.00 10.02           C
ATOM    221  C   PHE A 279      25.799  18.364  62.444  1.00  9.26           C
ATOM    222  O   PHE A 279      25.024  17.548  61.939  1.00 10.62           O
ATOM    223  CB  PHE A 279      27.656  17.153  63.573  1.00 10.94           C
ATOM    224  CG  PHE A 279      29.117  16.813  63.640  1.00 11.09           C
ATOM    225  CD1 PHE A 279      29.733  16.149  62.594  1.00  9.66           C
ATOM    226  CD2 PHE A 279      29.870  17.144  64.756  1.00 11.51           C
ATOM    227  CE1 PHE A 279      31.075  15.820  62.659  1.00 11.51           C
ATOM    228  CE2 PHE A 279      31.211  16.817  64.825  1.00 11.86           C
ATOM    229  CZ  PHE A 279      31.814  16.153  63.775  1.00 10.98           C
TER     230      PHE A 279
HETATM  231 ZN   ZN  A 400      32.964  10.919  59.911  1.00  9.50          Zn
HETATM  265  O   HOH A 420      37.419   6.962  55.402  1.00 10.85           O
HETATM  266  O   HOH A 457      40.237  10.307  71.080  1.00 22.92           O
HETATM  267  O   HOH A 494      41.961  11.367  64.924  1.00 14.71           O
HETATM  268  O   HOH A 512      42.930  10.897  68.124  1.00 31.44           O
HETATM  269  O   HOH A 517      32.307  12.804  63.550  1.00  9.34           O
HETATM  270  O   HOH A 518      42.406  11.609  57.893  1.00 13.12           O
HETATM  271  O   HOH A 519      42.775   8.678  53.581  1.00 12.65           O
HETATM  272  O   HOH A 520      43.604   5.552  57.620  1.00 11.65           O
HETATM  273  O   HOH A 526      41.446   6.772  60.090  1.00 10.54           O
HETATM  274  O   HOH A 530      34.260  13.454  69.319  1.00 26.68           O
HETATM  275  O   HOH A 622      34.870  17.261  65.796  1.00 29.13           O
HETATM  276  O   HOH B 686      37.261  14.108  72.508  1.00 20.54           O
CONECT  251  250  252  255
CONECT  262  261  263  264
CONECT  252  251  253  254
CONECT  239  238  240
CONECT  243  242  244  247
CONECT  244  243  245  246
CONECT  246  244
CONECT  245  244
CONECT  255  251  256  257
CONECT  240  239  241  242
CONECT  238  237  239
CONECT  237  232  236  238
CONECT  232  233  237
CONECT  233  232  234
CONECT  234  233  235
CONECT  257  255  258
CONECT  235  234  236
CONECT  236  235  237
CONECT  258  257  259
CONECT  259  258  260
CONECT  260  256  259  261
CONECT  256  255  260
CONECT  264  262
CONECT  263  262
CONECT  242  240  243
CONECT  261  260  262
CONECT  254  252
CONECT  253  252
CONECT  250  247  251
CONECT  241  240
CONECT  248  247
CONECT  249  247
CONECT  247  243  248  249  250
END
