# Supplementary material for: Scaffold repositioning of spiro-acridine derivatives as fungi chitinase inhibitor by target fishing and in vitro studies
Source: Sci Rep. 2023 May 5;13:7320. doi: 10.1038/s41598-023-33279-9 (PMC10163251; doi:10.1038/s41598-023-33279-9)
Supplement: Supplementary file 2 — Supplementary Information 2. [file 41598_2023_33279_MOESM2_ESM.zip › PDBQT_TARGETS_ALL/2pj5_11B.pdb]

HEADER    HYDROLASE                               15-APR-07   2PJ5              
TITLE     CRYSTAL STRUCTURE OF ACTIVATED PORCINE PANCREATIC                     
TITLE    2 CARBOXYPEPTIDASE B [((R)-1-BENZYLOXYCARBONYLAMINO-HEXYL)-            
TITLE    3 HYDROXY-PHOSPHINOYLOXY]-(3-GUANIDINO-PHENYL)-ACETIC ACID             
TITLE    4 COMPLEX                                                              
COMPND    MOL_ID: 1;                                                            
COMPND   2 MOLECULE: CARBOXYPEPTIDASE B;                                        
COMPND   3 CHAIN: A, B, C;                                                      
COMPND   4 FRAGMENT: CATALYTIC DOMAIN;                                          
COMPND   5 EC: 3.4.17.2                                                         
SOURCE    MOL_ID: 1;                                                            
SOURCE   2 ORGANISM_SCIENTIFIC: SUS SCROFA;                                     
SOURCE   3 ORGANISM_COMMON: PIG;                                                
SOURCE   4 ORGANISM_TAXID: 9823                                                 
KEYWDS    CARBOXYPEPTIDASE B, EXOPEPTIDASE, PHOSPHINATE BASED                   
KEYWDS   2 INHIBITOR, HYDROLASE                                                 
EXPDTA    X-RAY DIFFRACTION                                                     
AUTHOR    M.ADLER,M.WHITLOW                                                     
REVDAT   3   24-FEB-09 2PJ5    1       VERSN                                    
REVDAT   2   10-JUN-08 2PJ5    1       JRNL                                     
REVDAT   1   22-JAN-08 2PJ5    0                                                
JRNL        AUTH   M.ADLER,B.BUCKMAN,J.BRYANT,Z.CHANG,K.CHU,K.EMAYAN,           
JRNL        AUTH 2 P.HRVATIN,I.ISLAM,J.MORSER,D.SUKOVICH,C.WEST,                
JRNL        AUTH 3 S.YUAN,M.WHITLOW                                             
JRNL        TITL   STRUCTURES OF POTENT SELECTIVE PEPTIDE MIMETICS              
JRNL        TITL 2 BOUND TO CARBOXYPEPTIDASE B.                                 
JRNL        REF    ACTA CRYSTALLOGR.,SECT.D      V.  64   149 2008              
JRNL        REFN                   ISSN 0907-4449                               
JRNL        PMID   18219114                                                     
JRNL        DOI    10.1107/S0907444907057228                                    
REMARK   1                                                                      
REMARK   1 REFERENCE 1                                                          
REMARK   1  AUTH   M.ADLER,J.BRYANT,B.BUCKMAN,I.ISLAM,B.LARSEN,                 
REMARK   1  AUTH 2 S.FINSTER,L.KENT,K.MAY,R.MOHAN,S.YUAN,M.WHITLOW              
REMARK   1  TITL   CRYSTAL STRUCTURES OF POTENT THIOL-BASED                     
REMARK   1  TITL 2 INHIBITORS BOUND TO CARBOXYPEPTIDASE B.                      
REMARK   1  REF    BIOCHEMISTRY                  V.  44  9339 2005              
REMARK   1  REFN                   ISSN 0006-2960                               
REMARK   1 REFERENCE 2                                                          
REMARK   1  AUTH   I.ISLAM,J.BRYANT,K.MAY,R.MOHAN,S.YUAN,L.KENT,                
REMARK   1  AUTH 2 J.MORSER,L.ZHAO,R.VERGONA,K.WHITE,M.ADLER,                   
REMARK   1  AUTH 3 M.WHITLOW,B.O.BUCKMAN                                        
REMARK   1  TITL   3-MERCAPTOPROPIONIC ACIDS AS EFFICACIOUS                     
REMARK   1  TITL 2 INHIBITORS OF ACTIVATED THROMBIN ACTIVATABLE                 
REMARK   1  TITL 3 FIBRINOLYSIS INHIBITOR (TAFIA).                              
REMARK   1  REF    BIOORG.MED.CHEM.LETT.         V.  17  1349 2007              
REMARK   1  REFN                   ISSN 0960-894X                               
REMARK   2                                                                      
REMARK   2 RESOLUTION.    1.65 ANGSTROMS.                                       
REMARK   3                                                                      
REMARK   3 REFINEMENT.                                                          
REMARK   3   PROGRAM     : CNX 2005                                             
REMARK   3   AUTHORS     : BRUNGER,ADAMS,CLORE,DELANO,GROS,GROSSE-              
REMARK   3               : KUNSTLEVE,JIANG,KUSZEWSKI,NILGES,PANNU,              
REMARK   3               : READ,RICE,SIMONSON,WARREN,ACCELRYS                   
REMARK   3               : SOFTWARE INC.(BADGER,BERARD,KUMAR,SZALMA,            
REMARK   3               : YIP,DZAKULA)                                         
REMARK   3                                                                      
REMARK   3  DATA USED IN REFINEMENT.                                            
REMARK   3   RESOLUTION RANGE HIGH (ANGSTROMS) : 1.65                           
REMARK   3   RESOLUTION RANGE LOW  (ANGSTROMS) : 24.36                          
REMARK   3   DATA CUTOFF            (SIGMA(F)) : 2.000                          
REMARK   3   DATA CUTOFF HIGH         (ABS(F)) : 2424375.700                    
REMARK   3   DATA CUTOFF LOW          (ABS(F)) : 0.0000                         
REMARK   3   COMPLETENESS (WORKING+TEST)   (%) : 98.4                           
REMARK   3   NUMBER OF REFLECTIONS             : 104102                         
REMARK   3                                                                      
REMARK   3  FIT TO DATA USED IN REFINEMENT.                                     
REMARK   3   CROSS-VALIDATION METHOD          : THROUGHOUT                      
REMARK   3   FREE R VALUE TEST SET SELECTION  : RANDOM                          
REMARK   3   R VALUE     (WORKING + TEST SET) : 0.173                           
REMARK   3   R VALUE            (WORKING SET) : 0.172                           
REMARK   3   FREE R VALUE                     : 0.195                           
REMARK   3   FREE R VALUE TEST SET SIZE   (%) : 4.000                           
REMARK   3   FREE R VALUE TEST SET COUNT      : 4141                            
REMARK   3   ESTIMATED ERROR OF FREE R VALUE  : 0.003                           
REMARK   3                                                                      
REMARK   3  FIT/AGREEMENT OF MODEL WITH ALL DATA.                               
REMARK   3   R VALUE     (WORKING + TEST SET, NO CUTOFF) : 0.1840               
REMARK   3   R VALUE            (WORKING SET, NO CUTOFF) : 0.1830               
REMARK   3   FREE R VALUE                    (NO CUTOFF) : 0.203                
REMARK   3   FREE R VALUE TEST SET SIZE   (%, NO CUTOFF) : 4.000                
REMARK   3   FREE R VALUE TEST SET COUNT     (NO CUTOFF) : 4152                 
REMARK   3   ESTIMATED ERROR OF FREE R VALUE (NO CUTOFF) : 0.0030               
REMARK   3   TOTAL NUMBER OF REFLECTIONS     (NO CUTOFF) : 104375               
REMARK   3                                                                      
REMARK   3  FIT IN THE HIGHEST RESOLUTION BIN.                                  
REMARK   3   TOTAL NUMBER OF BINS USED           : 10                           
REMARK   3   BIN RESOLUTION RANGE HIGH       (A) : 1.65                         
REMARK   3   BIN RESOLUTION RANGE LOW        (A) : 1.71                         
REMARK   3   BIN COMPLETENESS (WORKING+TEST) (%) : 86.80                        
REMARK   3   REFLECTIONS IN BIN    (WORKING SET) : 8747                         
REMARK   3   BIN R VALUE           (WORKING SET) : 0.1880                       
REMARK   3   BIN FREE R VALUE                    : 0.2060                       
REMARK   3   BIN FREE R VALUE TEST SET SIZE  (%) : 3.60                         
REMARK   3   BIN FREE R VALUE TEST SET COUNT     : 331                          
REMARK   3   ESTIMATED ERROR OF BIN FREE R VALUE : 0.011                        
REMARK   3                                                                      
REMARK   3  NUMBER OF NON-HYDROGEN ATOMS USED IN REFINEMENT.                    
REMARK   3   PROTEIN ATOMS            : 7315                                    
REMARK   3   NUCLEIC ACID ATOMS       : 0                                       
REMARK   3   HETEROGEN ATOMS          : 108                                     
REMARK   3   SOLVENT ATOMS            : 813                                     
REMARK   3                                                                      
REMARK   3  B VALUES.                                                           
REMARK   3   FROM WILSON PLOT           (A**2) : 13.80                          
REMARK   3   MEAN B VALUE      (OVERALL, A**2) : 15.20                          
REMARK   3   OVERALL ANISOTROPIC B VALUE.                                       
REMARK   3    B11 (A**2) : 0.25000                                              
REMARK   3    B22 (A**2) : 2.79000                                              
REMARK   3    B33 (A**2) : -3.04000                                             
REMARK   3    B12 (A**2) : 0.00000                                              
REMARK   3    B13 (A**2) : 0.00000                                              
REMARK   3    B23 (A**2) : 0.00000                                              
REMARK   3                                                                      
REMARK   3  ESTIMATED COORDINATE ERROR.                                         
REMARK   3   ESD FROM LUZZATI PLOT        (A) : 0.16                            
REMARK   3   ESD FROM SIGMAA              (A) : 0.05                            
REMARK   3   LOW RESOLUTION CUTOFF        (A) : 5.00                            
REMARK   3                                                                      
REMARK   3  CROSS-VALIDATED ESTIMATED COORDINATE ERROR.                         
REMARK   3   ESD FROM C-V LUZZATI PLOT    (A) : 0.18                            
REMARK   3   ESD FROM C-V SIGMAA          (A) : 0.08                            
REMARK   3                                                                      
REMARK   3  RMS DEVIATIONS FROM IDEAL VALUES.                                   
REMARK   3   BOND LENGTHS                 (A) : 0.008                           
REMARK   3   BOND ANGLES            (DEGREES) : 0.80                            
REMARK   3   DIHEDRAL ANGLES        (DEGREES) : 21.10                           
REMARK   3   IMPROPER ANGLES        (DEGREES) : 0.63                            
REMARK   3                                                                      
REMARK   3  ISOTROPIC THERMAL MODEL : RESTRAINED                                
REMARK   3                                                                      
REMARK   3  ISOTROPIC THERMAL FACTOR RESTRAINTS.    RMS    SIGMA                
REMARK   3   MAIN-CHAIN BOND              (A**2) : 0.960 ; 1.500                
REMARK   3   MAIN-CHAIN ANGLE             (A**2) : 1.400 ; 2.000                
REMARK   3   SIDE-CHAIN BOND              (A**2) : 1.820 ; 2.000                
REMARK   3   SIDE-CHAIN ANGLE             (A**2) : 2.620 ; 2.500                
REMARK   3                                                                      
REMARK   3  BULK SOLVENT MODELING.                                              
REMARK   3   METHOD USED : FLAT MODEL                                           
REMARK   3   KSOL        : 0.37                                                 
REMARK   3   BSOL        : 46.74                                                
REMARK   3                                                                      
REMARK   3  NCS MODEL : NULL                                                    
REMARK   3                                                                      
REMARK   3  PARAMETER FILE  1  : PROTEIN_REP.P                                  
REMARK   3  PARAMETER FILE  2  : WATER_REP.PAR                                  
REMARK   3  PARAMETER FILE  3  : ZN.PAR                                         
REMARK   3  PARAMETER FILE  4  : 110.PAR                                        
REMARK   3  TOPOLOGY FILE  1   : PROTEIN.TOP                                    
REMARK   3  TOPOLOGY FILE  2   : WATER.TOP                                      
REMARK   3  TOPOLOGY FILE  3   : ZN.TOP                                         
REMARK   3  TOPOLOGY FILE  4   : 110.TOP                                        
REMARK   3                                                                      
REMARK   3  OTHER REFINEMENT REMARKS: NULL                                      
REMARK   4                                                                      
REMARK   4 2PJ5 COMPLIES WITH FORMAT V. 3.15, 01-DEC-08                         
REMARK 100                                                                      
REMARK 100 THIS ENTRY HAS BEEN PROCESSED BY RCSB ON 20-APR-07.                  
REMARK 100 THE RCSB ID CODE IS RCSB042432.                                      
REMARK 200                                                                      
REMARK 200 EXPERIMENTAL DETAILS                                                 
REMARK 200  EXPERIMENT TYPE                : X-RAY DIFFRACTION                  
REMARK 200  DATE OF DATA COLLECTION        : 12-MAR-01                          
REMARK 200  TEMPERATURE           (KELVIN) : 100.0                              
REMARK 200  PH                             : 6.50                               
REMARK 200  NUMBER OF CRYSTALS USED        : 1                                  
REMARK 200                                                                      
REMARK 200  SYNCHROTRON              (Y/N) : Y                                  
REMARK 200  RADIATION SOURCE               : SSRL                               
REMARK 200  BEAMLINE                       : BL7-1                              
REMARK 200  X-RAY GENERATOR MODEL          : NULL                               
REMARK 200  MONOCHROMATIC OR LAUE    (M/L) : M                                  
REMARK 200  WAVELENGTH OR RANGE        (A) : 1.080                              
REMARK 200  MONOCHROMATOR                  : SI(111)                            
REMARK 200  OPTICS                         : SI(111)                            
REMARK 200                                                                      
REMARK 200  DETECTOR TYPE                  : IMAGE PLATE                        
REMARK 200  DETECTOR MANUFACTURER          : MAR SCANNER 345 MM PLATE           
REMARK 200  INTENSITY-INTEGRATION SOFTWARE : MOSFLM                             
REMARK 200  DATA SCALING SOFTWARE          : SCALA                              
REMARK 200                                                                      
REMARK 200  NUMBER OF UNIQUE REFLECTIONS   : 104480                             
REMARK 200  RESOLUTION RANGE HIGH      (A) : 1.650                              
REMARK 200  RESOLUTION RANGE LOW       (A) : 25.000                             
REMARK 200  REJECTION CRITERIA  (SIGMA(I)) : NULL                               
REMARK 200                                                                      
REMARK 200 OVERALL.                                                             
REMARK 200  COMPLETENESS FOR RANGE     (%) : 98.8                               
REMARK 200  DATA REDUNDANCY                : 3.500                              
REMARK 200  R MERGE                    (I) : NULL                               
REMARK 200  R SYM                      (I) : 0.06700                            
REMARK 200  <I/SIGMA(I)> FOR THE DATA SET  : 9.5000                             
REMARK 200                                                                      
REMARK 200 IN THE HIGHEST RESOLUTION SHELL.                                     
REMARK 200  HIGHEST RESOLUTION SHELL, RANGE HIGH (A) : 1.65                     
REMARK 200  HIGHEST RESOLUTION SHELL, RANGE LOW  (A) : 1.69                     
REMARK 200  COMPLETENESS FOR SHELL     (%) : 85.2                               
REMARK 200  DATA REDUNDANCY IN SHELL       : 2.80                               
REMARK 200  R MERGE FOR SHELL          (I) : NULL                               
REMARK 200  R SYM FOR SHELL            (I) : 0.20700                            
REMARK 200  <I/SIGMA(I)> FOR SHELL         : 4.300                              
REMARK 200                                                                      
REMARK 200 DIFFRACTION PROTOCOL: SINGLE WAVELENGTH                              
REMARK 200 METHOD USED TO DETERMINE THE STRUCTURE: FOURIER SYNTHESIS            
REMARK 200 SOFTWARE USED: X-PLOR                                                
REMARK 200 STARTING MODEL: PDB ENTRY 1Z5R                                       
REMARK 200                                                                      
REMARK 200 REMARK: NULL                                                         
REMARK 280                                                                      
REMARK 280 CRYSTAL                                                              
REMARK 280 SOLVENT CONTENT, VS   (%): 41.22                                     
REMARK 280 MATTHEWS COEFFICIENT, VM (ANGSTROMS**3/DA): 2.09                     
REMARK 280                                                                      
REMARK 280 CRYSTALLIZATION CONDITIONS: SODIUM CHLORIDE, TRIS, SODIUM            
REMARK 280  CACODYLATE, PEG 8000, PH 6.50, VAPOR DIFFUSION, HANGING DROP,       
REMARK 280  TEMPERATURE 298K                                                    
REMARK 290                                                                      
REMARK 290 CRYSTALLOGRAPHIC SYMMETRY                                            
REMARK 290 SYMMETRY OPERATORS FOR SPACE GROUP: P 21 21 21                       
REMARK 290                                                                      
REMARK 290      SYMOP   SYMMETRY                                                
REMARK 290     NNNMMM   OPERATOR                                                
REMARK 290       1555   X,Y,Z                                                   
REMARK 290       2555   -X+1/2,-Y,Z+1/2                                         
REMARK 290       3555   -X,Y+1/2,-Z+1/2                                         
REMARK 290       4555   X+1/2,-Y+1/2,-Z                                         
REMARK 290                                                                      
REMARK 290     WHERE NNN -> OPERATOR NUMBER                                     
REMARK 290           MMM -> TRANSLATION VECTOR                                  
REMARK 290                                                                      
REMARK 290 CRYSTALLOGRAPHIC SYMMETRY TRANSFORMATIONS                            
REMARK 290 THE FOLLOWING TRANSFORMATIONS OPERATE ON THE ATOM/HETATM             
REMARK 290 RECORDS IN THIS ENTRY TO PRODUCE CRYSTALLOGRAPHICALLY                
REMARK 290 RELATED MOLECULES.                                                   
REMARK 290   SMTRY1   1  1.000000  0.000000  0.000000        0.00000            
REMARK 290   SMTRY2   1  0.000000  1.000000  0.000000        0.00000            
REMARK 290   SMTRY3   1  0.000000  0.000000  1.000000        0.00000            
REMARK 290   SMTRY1   2 -1.000000  0.000000  0.000000       33.40250            
REMARK 290   SMTRY2   2  0.000000 -1.000000  0.000000        0.00000            
REMARK 290   SMTRY3   2  0.000000  0.000000  1.000000       67.93750            
REMARK 290   SMTRY1   3 -1.000000  0.000000  0.000000        0.00000            
REMARK 290   SMTRY2   3  0.000000  1.000000  0.000000       48.07250            
REMARK 290   SMTRY3   3  0.000000  0.000000 -1.000000       67.93750            
REMARK 290   SMTRY1   4  1.000000  0.000000  0.000000       33.40250            
REMARK 290   SMTRY2   4  0.000000 -1.000000  0.000000       48.07250            
REMARK 290   SMTRY3   4  0.000000  0.000000 -1.000000        0.00000            
REMARK 290                                                                      
REMARK 290 REMARK: NULL                                                         
REMARK 300                                                                      
REMARK 300 BIOMOLECULE: 1, 2, 3                                                 
REMARK 300 SEE REMARK 350 FOR THE AUTHOR PROVIDED AND/OR PROGRAM                
REMARK 300 GENERATED ASSEMBLY INFORMATION FOR THE STRUCTURE IN                  
REMARK 300 THIS ENTRY. THE REMARK MAY ALSO PROVIDE INFORMATION ON               
REMARK 300 BURIED SURFACE AREA.                                                 
REMARK 350                                                                      
REMARK 350 COORDINATES FOR A COMPLETE MULTIMER REPRESENTING THE KNOWN           
REMARK 350 BIOLOGICALLY SIGNIFICANT OLIGOMERIZATION STATE OF THE                
REMARK 350 MOLECULE CAN BE GENERATED BY APPLYING BIOMT TRANSFORMATIONS          
REMARK 350 GIVEN BELOW.  BOTH NON-CRYSTALLOGRAPHIC AND                          
REMARK 350 CRYSTALLOGRAPHIC OPERATIONS ARE GIVEN.                               
REMARK 350                                                                      
REMARK 350 BIOMOLECULE: 1                                                       
REMARK 350 AUTHOR DETERMINED BIOLOGICAL UNIT: MONOMERIC                         
REMARK 350 APPLY THE FOLLOWING TO CHAINS: A                                     
REMARK 350   BIOMT1   1  1.000000  0.000000  0.000000        0.00000            
REMARK 350   BIOMT2   1  0.000000  1.000000  0.000000        0.00000            
REMARK 350   BIOMT3   1  0.000000  0.000000  1.000000        0.00000            
REMARK 350                                                                      
REMARK 350 BIOMOLECULE: 2                                                       
REMARK 350 AUTHOR DETERMINED BIOLOGICAL UNIT: MONOMERIC                         
REMARK 350 APPLY THE FOLLOWING TO CHAINS: B                                     
REMARK 350   BIOMT1   1  1.000000  0.000000  0.000000        0.00000            
REMARK 350   BIOMT2   1  0.000000  1.000000  0.000000        0.00000            
REMARK 350   BIOMT3   1  0.000000  0.000000  1.000000        0.00000            
REMARK 350                                                                      
REMARK 350 BIOMOLECULE: 3                                                       
REMARK 350 AUTHOR DETERMINED BIOLOGICAL UNIT: MONOMERIC                         
REMARK 350 APPLY THE FOLLOWING TO CHAINS: C                                     
REMARK 350   BIOMT1   1  1.000000  0.000000  0.000000        0.00000            
REMARK 350   BIOMT2   1  0.000000  1.000000  0.000000        0.00000            
REMARK 350   BIOMT3   1  0.000000  0.000000  1.000000        0.00000            
REMARK 465                                                                      
REMARK 465 MISSING RESIDUES                                                     
REMARK 465 THE FOLLOWING RESIDUES WERE NOT LOCATED IN THE                       
REMARK 465 EXPERIMENT. (M=MODEL NUMBER; RES=RESIDUE NAME; C=CHAIN               
REMARK 465 IDENTIFIER; SSSEQ=SEQUENCE NUMBER; I=INSERTION CODE.)                
REMARK 465                                                                      
REMARK 465   M RES C SSSEQI                                                     
REMARK 465     THR A     4                                                      
REMARK 465     THR A     5                                                      
REMARK 465     THR B     4                                                      
REMARK 465     THR B     5                                                      
REMARK 465     THR C     4                                                      
REMARK 500                                                                      
REMARK 500 GEOMETRY AND STEREOCHEMISTRY                                         
REMARK 500 SUBTOPIC: TORSION ANGLES                                             
REMARK 500                                                                      
REMARK 500 TORSION ANGLES OUTSIDE THE EXPECTED RAMACHANDRAN REGIONS:            
REMARK 500 (M=MODEL NUMBER; RES=RESIDUE NAME; C=CHAIN IDENTIFIER;               
REMARK 500 SSEQ=SEQUENCE NUMBER; I=INSERTION CODE).                             
REMARK 500                                                                      
REMARK 500 STANDARD TABLE:                                                      
REMARK 500 FORMAT:(10X,I3,1X,A3,1X,A1,I4,A1,4X,F7.2,3X,F7.2)                    
REMARK 500                                                                      
REMARK 500 EXPECTED VALUES: GJ KLEYWEGT AND TA JONES (1996). PHI/PSI-           
REMARK 500 CHOLOGY: RAMACHANDRAN REVISITED. STRUCTURE 4, 1395 - 1400            
REMARK 500                                                                      
REMARK 500  M RES CSSEQI        PSI       PHI                                   
REMARK 500    ASN A  58       68.86     27.01                                   
REMARK 500    LYS A 122      -50.73   -136.23                                   
REMARK 500    SER A 199      -13.66    153.89                                   
REMARK 500    ASN A 215       33.68    -95.63                                   
REMARK 500    ILE A 247      -58.90   -129.00                                   
REMARK 500    ASP A 273     -138.10   -109.55                                   
REMARK 500    ILE A 280       55.08    -95.50                                   
REMARK 500    LYS B 122      -46.25   -134.24                                   
REMARK 500    SER B 199      -13.48    149.66                                   
REMARK 500    ILE B 247      -58.41   -132.31                                   
REMARK 500    ASP B 273     -140.53   -108.09                                   
REMARK 500    ILE B 280       56.25    -96.32                                   
REMARK 500    LYS C 122      -64.95   -134.92                                   
REMARK 500    THR C 129     -175.64    -68.11                                   
REMARK 500    SER C 199      -12.28    154.58                                   
REMARK 500    ASN C 215       37.66    -97.17                                   
REMARK 500    ILE C 247      -56.87   -126.57                                   
REMARK 500    ASP C 273     -140.57   -109.66                                   
REMARK 500    HIS C 307       48.59   -141.58                                   
REMARK 500                                                                      
REMARK 500 REMARK: NULL                                                         
REMARK 800                                                                      
REMARK 800 SITE                                                                 
REMARK 800 SITE_IDENTIFIER: AC1                                                 
REMARK 800 EVIDENCE_CODE: SOFTWARE                                              
REMARK 800 SITE_DESCRIPTION: BINDING SITE FOR RESIDUE ZN A 400                  
REMARK 800 SITE_IDENTIFIER: AC2                                                 
REMARK 800 EVIDENCE_CODE: SOFTWARE                                              
REMARK 800 SITE_DESCRIPTION: BINDING SITE FOR RESIDUE ZN B 500                  
REMARK 800 SITE_IDENTIFIER: AC3                                                 
REMARK 800 EVIDENCE_CODE: SOFTWARE                                              
REMARK 800 SITE_DESCRIPTION: BINDING SITE FOR RESIDUE ZN C 600                  
REMARK 800 SITE_IDENTIFIER: AC4                                                 
REMARK 800 EVIDENCE_CODE: SOFTWARE                                              
REMARK 800 SITE_DESCRIPTION: BINDING SITE FOR RESIDUE 11B A 401                 
REMARK 800 SITE_IDENTIFIER: AC5                                                 
REMARK 800 EVIDENCE_CODE: SOFTWARE                                              
REMARK 800 SITE_DESCRIPTION: BINDING SITE FOR RESIDUE 11B B 501                 
REMARK 800 SITE_IDENTIFIER: AC6                                                 
REMARK 800 EVIDENCE_CODE: SOFTWARE                                              
REMARK 800 SITE_DESCRIPTION: BINDING SITE FOR RESIDUE 11B C 601                 
REMARK 900                                                                      
REMARK 900 RELATED ENTRIES                                                      
REMARK 900 RELATED ID: 1Z5R   RELATED DB: PDB                                   
REMARK 900 CRYSTAL STRUCTURE OF ACTIVATED PORCINE PANCREATIC                    
REMARK 900 CARBOXYPEPTIDASE B                                                   
REMARK 900 RELATED ID: 1ZG7   RELATED DB: PDB                                   
REMARK 900 CRYSTAL STRUCTURE OF 2-(5-{[AMINO(IMINO)METHYL]AMINO}-2-             
REMARK 900 CHLOROPHENYL)-3-SULFANYLPROPANOIC ACID BOUND TO ACTIVATED            
REMARK 900 PORCINE PANCREATIC CARBOXYPEPTIDASE B                                
REMARK 900 RELATED ID: 1ZG8   RELATED DB: PDB                                   
REMARK 900 CRYSTAL STRUCTURE OF (R)-2-(3-{[AMINO(IMINO)METHYL]AMINO}            
REMARK 900 PHENYL)-3-SULFANYLPROPANOIC ACID BOUND TO ACTIVATED PORCINE          
REMARK 900 PANCREATIC CARBOXYPEPTIDASE B                                        
REMARK 900 RELATED ID: 1ZG9   RELATED DB: PDB                                   
REMARK 900 CRYSTAL STRUCTURE OF 5-{[AMINO(IMINO)METHYL]AMINO}-2-                
REMARK 900 (SULFANYLMETHYL)PENTANOIC ACID BOUND TO ACTIVATED PORCINE            
REMARK 900 PANCREATIC CARBOXYPEPTIDASE B                                        
REMARK 900 RELATED ID: 2PIY   RELATED DB: PDB                                   
REMARK 900 CRYSTAL STRUCTURE OF ACTIVATED PORCINE PANCREATIC                    
REMARK 900 CARBOXYPEPTIDASE B (S)-2-(3-AMINOMETHYL-PHENYL)-3-{HYDROXY-          
REMARK 900 [(R)-2-METHYL-1-(3-PHENYL-PROPANE-1-SULFONYLAMINO)-PROPYL]-          
REMARK 900 PHOSPHINOYL}-PROPIONIC ACID {ZK 528} COMPLEX                         
REMARK 900 RELATED ID: 2PIZ   RELATED DB: PDB                                   
REMARK 900 CRYSTAL STRUCTURE OF ACTIVATED PORCINE PANCREATIC                    
REMARK 900 CARBOXYPEPTIDASE B 2-(3-GUANIDINO-PHENYL)-3-[HYDROXY-(3-             
REMARK 900 PHENYL-PROPYL)-PHOSPHINOYL]-PROPIONIC ACID COMPLEX                   
REMARK 900 RELATED ID: 2PJ0   RELATED DB: PDB                                   
REMARK 900 CRYSTAL STRUCTURE OF ACTIVATED PORCINE PANCREATIC                    
REMARK 900 CARBOXYPEPTIDASE B [((R)-1-BENZYLOXYCARBONYLAMINO-2-METHYL-          
REMARK 900 PROPYL)-HYDROXY-PHOSPHINOYLOXY]-(3-GUANIDINO-PHENYL)-ACETIC          
REMARK 900 ACID COMPLEX                                                         
REMARK 900 RELATED ID: 2PJ1   RELATED DB: PDB                                   
REMARK 900 CRYSTAL STRUCTURE OF ACTIVATED PORCINE PANCREATIC                    
REMARK 900 CARBOXYPEPTIDASE B (3-AMINOMETHYL-PHENYL)-[((R)-1-                   
REMARK 900 BENZYLOXYCARBONYLAMINO-2-METHYL-PROPYL)-HYDROXY-                     
REMARK 900 PHOSPHINOYLOXY]-ACETIC ACID COMPLEX                                  
REMARK 900 RELATED ID: 2PJ2   RELATED DB: PDB                                   
REMARK 900 CRYSTAL STRUCTURE OF ACTIVATED PORCINE PANCREATIC                    
REMARK 900 CARBOXYPEPTIDASE B 2-(3-AMINOMETHYL-PHENYL)-3-[((R)-1-               
REMARK 900 BENZYLOXYCARBONYLAMINO-2-METHYL-PROPYL)-HYDROXY-                     
REMARK 900 PHOSPHINOYL]-PROPIONIC ACID COMPLEX                                  
REMARK 900 RELATED ID: 2PJ3   RELATED DB: PDB                                   
REMARK 900 CRYSTAL STRUCTURE OF ACTIVATED PORCINE PANCREATIC                    
REMARK 900 CARBOXYPEPTIDASE B (3-GUANIDINO-PHENYL)-{HYDROXY-[(R)-2-             
REMARK 900 METHYL-1-(3-PHENYL-PROPIONYLAMINO)-PROPYL]-PHOSPHINOYLOXY}-          
REMARK 900 ACETIC ACID COMPLEX                                                  
REMARK 900 RELATED ID: 2PJ4   RELATED DB: PDB                                   
REMARK 900 CRYSTAL STRUCTURE OF ACTIVATED PORCINE PANCREATIC                    
REMARK 900 CARBOXYPEPTIDASE B [((R)-BENZYLOXYCARBONYLAMINO-CYCLOHEXYL-          
REMARK 900 METHYL)-HYDROXY-PHOSPHINOYLOXY]-(3-GUANIDINO-PHENYL)-ACETIC          
REMARK 900 ACID COMPLEX                                                         
REMARK 900 RELATED ID: 2PJ6   RELATED DB: PDB                                   
REMARK 900 CRYSTAL STRUCTURE OF ACTIVATED PORCINE PANCREATIC                    
REMARK 900 CARBOXYPEPTIDASE B 2-(3-AMINOMETHYL-PHENYL)-3-{HYDROXY-[(R)          
REMARK 900 -2-METHYL-1-(2-PHENYL-ETHANESULFONYLAMINO)-PROPYL]-                  
REMARK 900 PHOSPHINOYL}-PROPIONIC ACID COMPLEX                                  
REMARK 900 RELATED ID: 2PJ7   RELATED DB: PDB                                   
REMARK 900 CRYSTAL STRUCTURE OF ACTIVATED PORCINE PANCREATIC                    
REMARK 900 CARBOXYPEPTIDASE B 2-(3-AMINOMETHYL-PHENYL)-3-[((R)-1-               
REMARK 900 BENZENESULFONYLAMINO-2-METHYL-PROPYL)-HYDROXY-PHOSPHINOYL]-          
REMARK 900 PROPIONIC ACID COMPLEX                                               
REMARK 900 RELATED ID: 2PJ8   RELATED DB: PDB                                   
REMARK 900 CRYSTAL STRUCTURE OF ACTIVATED PORCINE PANCREATIC                    
REMARK 900 CARBOXYPEPTIDASE B 2-(3-AMINOMETHYL-PHENYL)-3-{[(R)-1-               
REMARK 900 (BIPHENYL-4-SULFONYLAMINO)-2-METHYL-PROPYL]-HYDROXY-                 
REMARK 900 PHOSPHINOYL}-PROPIONIC ACID COMPLEX                                  
REMARK 900 RELATED ID: 2PJ9   RELATED DB: PDB                                   
REMARK 900 CRYSTAL STRUCTURE OF ACTIVATED PORCINE PANCREATIC                    
REMARK 900 CARBOXYPEPTIDASE B 2-(3-AMINOMETHYL-PHENYL)-3-{[(R)-1-               
REMARK 900 (BENZO[1,2,5]THIADIAZOLE-4-SULFONYLAMINO)-2-METHYL-PROPYL]-          
REMARK 900 HYDROXY-PHOSPHINOYL}-PROPIONIC ACID COMPLEX                          
REMARK 900 RELATED ID: 2PJA   RELATED DB: PDB                                   
REMARK 900 CRYSTAL STRUCTURE OF ACTIVATED PORCINE PANCREATIC                    
REMARK 900 CARBOXYPEPTIDASE B 3-{[(R)-1-((S)-2-BENZYLOXYCARBONYLAMINO-          
REMARK 900 3-PHENYL-PROPIONYLAMINO)-2-METHYL-PROPYL]-HYDROXY-                   
REMARK 900 PHOSPHINOYL}-2-(3-GUANIDINO-PHENYL)-PROPIONIC ACID COMPLEX           
REMARK 900 RELATED ID: 2PJB   RELATED DB: PDB                                   
REMARK 900 CRYSTAL STRUCTURE OF ACTIVATED PORCINE PANCREATIC                    
REMARK 900 CARBOXYPEPTIDASE B 2-(3-AMINOMETHYL-PHENYL)-3-{[1-((S)-2-            
REMARK 900 BENZYLOXYCARBONYLAMINO-3-PHENYL-PROPANE-1-SULFONYLAMINO)-2-          
REMARK 900 METHYL-PROPYL]-HYDROXY-PHOSPHINOYL}-PROPIONIC ACID COMPLEX           
REMARK 900 RELATED ID: 2PJC   RELATED DB: PDB                                   
REMARK 900 CRYSTAL STRUCTURE OF ACTIVATED PORCINE PANCREATIC                    
REMARK 900 CARBOXYPEPTIDASE B ({(R)-1-[(S)-2-BENZYLOXYCARBONYLAMINO-3-          
REMARK 900 (4-HYDROXY-PHENYL)-PROPIONYLAMINO]-2-METHYL-PROPYL}-HYDROXY          
REMARK 900 -PHOSPHINOYLOXY)-(3-GUANIDINO-PHENYL)-ACETIC ACID COMPLEX            
DBREF  2PJ5 A    4   308  UNP    P09955   CBPB1_PIG      111    416             
DBREF  2PJ5 B    4   308  UNP    P09955   CBPB1_PIG      111    416             
DBREF  2PJ5 C    4   308  UNP    P09955   CBPB1_PIG      111    416             
SEQRES   1 A  306  THR THR GLY HIS SER TYR GLU LYS TYR ASN ASN TRP GLU          
SEQRES   2 A  306  THR ILE GLU ALA TRP THR LYS GLN VAL THR SER GLU ASN          
SEQRES   3 A  306  PRO ASP LEU ILE SER ARG THR ALA ILE GLY THR THR PHE          
SEQRES   4 A  306  LEU GLY ASN ASN ILE TYR LEU LEU LYS VAL GLY LYS PRO          
SEQRES   5 A  306  GLY PRO ASN LYS PRO ALA ILE PHE MET ASP CYS GLY PHE          
SEQRES   6 A  306  HIS ALA ARG GLU TRP ILE SER HIS ALA PHE CYS GLN TRP          
SEQRES   7 A  306  PHE VAL ARG GLU ALA VAL LEU THR TYR GLY TYR GLU SER          
SEQRES   8 A  306  HIS MET THR GLU PHE LEU ASN LYS LEU ASP PHE TYR VAL          
SEQRES   9 A  306  LEU PRO VAL LEU ASN ILE ASP GLY TYR ILE TYR THR TRP          
SEQRES  10 A  306  THR LYS ASN ARG MET TRP ARG LYS THR ARG SER THR ASN          
SEQRES  11 A  306  ALA GLY THR THR CYS ILE GLY THR ASP PRO ASN ARG ASN          
SEQRES  12 A  306  PHE ASP ALA GLY TRP CYS THR THR GLY ALA SER THR ASP          
SEQRES  13 A  306  PRO CYS ASP GLU THR TYR CYS GLY SER ALA ALA GLU SER          
SEQRES  14 A  306  GLU LYS GLU THR LYS ALA LEU ALA ASP PHE ILE ARG ASN          
SEQRES  15 A  306  ASN LEU SER SER ILE LYS ALA TYR LEU THR ILE HIS SER          
SEQRES  16 A  306  TYR SER GLN MET ILE LEU TYR PRO TYR SER TYR ASP TYR          
SEQRES  17 A  306  LYS LEU PRO GLU ASN ASN ALA GLU LEU ASN ASN LEU ALA          
SEQRES  18 A  306  LYS ALA ALA VAL LYS GLU LEU ALA THR LEU TYR GLY THR          
SEQRES  19 A  306  LYS TYR THR TYR GLY PRO GLY ALA THR THR ILE TYR PRO          
SEQRES  20 A  306  ALA ALA GLY GLY SER ASP ASP TRP ALA TYR ASP GLN GLY          
SEQRES  21 A  306  ILE LYS TYR SER PHE THR PHE GLU LEU ARG ASP LYS GLY          
SEQRES  22 A  306  ARG TYR GLY PHE ILE LEU PRO GLU SER GLN ILE GLN ALA          
SEQRES  23 A  306  THR CYS GLU GLU THR MET LEU ALA ILE LYS TYR VAL THR          
SEQRES  24 A  306  ASN TYR VAL LEU GLY HIS LEU                                  
SEQRES   1 B  306  THR THR GLY HIS SER TYR GLU LYS TYR ASN ASN TRP GLU          
SEQRES   2 B  306  THR ILE GLU ALA TRP THR LYS GLN VAL THR SER GLU ASN          
SEQRES   3 B  306  PRO ASP LEU ILE SER ARG THR ALA ILE GLY THR THR PHE          
SEQRES   4 B  306  LEU GLY ASN ASN ILE TYR LEU LEU LYS VAL GLY LYS PRO          
SEQRES   5 B  306  GLY PRO ASN LYS PRO ALA ILE PHE MET ASP CYS GLY PHE          
SEQRES   6 B  306  HIS ALA ARG GLU TRP ILE SER HIS ALA PHE CYS GLN TRP          
SEQRES   7 B  306  PHE VAL ARG GLU ALA VAL LEU THR TYR GLY TYR GLU SER          
SEQRES   8 B  306  HIS MET THR GLU PHE LEU ASN LYS LEU ASP PHE TYR VAL          
SEQRES   9 B  306  LEU PRO VAL LEU ASN ILE ASP GLY TYR ILE TYR THR TRP          
SEQRES  10 B  306  THR LYS ASN ARG MET TRP ARG LYS THR ARG SER THR ASN          
SEQRES  11 B  306  ALA GLY THR THR CYS ILE GLY THR ASP PRO ASN ARG ASN          
SEQRES  12 B  306  PHE ASP ALA GLY TRP CYS THR THR GLY ALA SER THR ASP          
SEQRES  13 B  306  PRO CYS ASP GLU THR TYR CYS GLY SER ALA ALA GLU SER          
SEQRES  14 B  306  GLU LYS GLU THR LYS ALA LEU ALA ASP PHE ILE ARG ASN          
SEQRES  15 B  306  ASN LEU SER SER ILE LYS ALA TYR LEU THR ILE HIS SER          
SEQRES  16 B  306  TYR SER GLN MET ILE LEU TYR PRO TYR SER TYR ASP TYR          
SEQRES  17 B  306  LYS LEU PRO GLU ASN ASN ALA GLU LEU ASN ASN LEU ALA          
SEQRES  18 B  306  LYS ALA ALA VAL LYS GLU LEU ALA THR LEU TYR GLY THR          
SEQRES  19 B  306  LYS TYR THR TYR GLY PRO GLY ALA THR THR ILE TYR PRO          
SEQRES  20 B  306  ALA ALA GLY GLY SER ASP ASP TRP ALA TYR ASP GLN GLY          
SEQRES  21 B  306  ILE LYS TYR SER PHE THR PHE GLU LEU ARG ASP LYS GLY          
SEQRES  22 B  306  ARG TYR GLY PHE ILE LEU PRO GLU SER GLN ILE GLN ALA          
SEQRES  23 B  306  THR CYS GLU GLU THR MET LEU ALA ILE LYS TYR VAL THR          
SEQRES  24 B  306  ASN TYR VAL LEU GLY HIS LEU                                  
SEQRES   1 C  306  THR THR GLY HIS SER TYR GLU LYS TYR ASN ASN TRP GLU          
SEQRES   2 C  306  THR ILE GLU ALA TRP THR LYS GLN VAL THR SER GLU ASN          
SEQRES   3 C  306  PRO ASP LEU ILE SER ARG THR ALA ILE GLY THR THR PHE          
SEQRES   4 C  306  LEU GLY ASN ASN ILE TYR LEU LEU LYS VAL GLY LYS PRO          
SEQRES   5 C  306  GLY PRO ASN LYS PRO ALA ILE PHE MET ASP CYS GLY PHE          
SEQRES   6 C  306  HIS ALA ARG GLU TRP ILE SER HIS ALA PHE CYS GLN TRP          
SEQRES   7 C  306  PHE VAL ARG GLU ALA VAL LEU THR TYR GLY TYR GLU SER          
SEQRES   8 C  306  HIS MET THR GLU PHE LEU ASN LYS LEU ASP PHE TYR VAL          
SEQRES   9 C  306  LEU PRO VAL LEU ASN ILE ASP GLY TYR ILE TYR THR TRP          
SEQRES  10 C  306  THR LYS ASN ARG MET TRP ARG LYS THR ARG SER THR ASN          
SEQRES  11 C  306  ALA GLY THR THR CYS ILE GLY THR ASP PRO ASN ARG ASN          
SEQRES  12 C  306  PHE ASP ALA GLY TRP CYS THR THR GLY ALA SER THR ASP          
SEQRES  13 C  306  PRO CYS ASP GLU THR TYR CYS GLY SER ALA ALA GLU SER          
SEQRES  14 C  306  GLU LYS GLU THR LYS ALA LEU ALA ASP PHE ILE ARG ASN          
SEQRES  15 C  306  ASN LEU SER SER ILE LYS ALA TYR LEU THR ILE HIS SER          
SEQRES  16 C  306  TYR SER GLN MET ILE LEU TYR PRO TYR SER TYR ASP TYR          
SEQRES  17 C  306  LYS LEU PRO GLU ASN ASN ALA GLU LEU ASN ASN LEU ALA          
SEQRES  18 C  306  LYS ALA ALA VAL LYS GLU LEU ALA THR LEU TYR GLY THR          
SEQRES  19 C  306  LYS TYR THR TYR GLY PRO GLY ALA THR THR ILE TYR PRO          
SEQRES  20 C  306  ALA ALA GLY GLY SER ASP ASP TRP ALA TYR ASP GLN GLY          
SEQRES  21 C  306  ILE LYS TYR SER PHE THR PHE GLU LEU ARG ASP LYS GLY          
SEQRES  22 C  306  ARG TYR GLY PHE ILE LEU PRO GLU SER GLN ILE GLN ALA          
SEQRES  23 C  306  THR CYS GLU GLU THR MET LEU ALA ILE LYS TYR VAL THR          
SEQRES  24 C  306  ASN TYR VAL LEU GLY HIS LEU                                  
HET     ZN  A 400       1                                                       
HET     ZN  B 500       1                                                       
HET     ZN  C 600       1                                                       
HET    11B  A 401      35                                                       
HET    11B  B 501      35                                                       
HET    11B  C 601      35                                                       
HETNAM      ZN ZINC ION                                                         
HETNAM     11B (5R,6S,8S)-8-(3-{[AMINO(IMINO)METHYL]AMINO}PHENYL)-6-            
HETNAM   2 11B  HYDROXY-3-OXO-5-PENTYL-1-PHENYL-2,7-DIOXA-4-AZA-6-              
HETNAM   3 11B  PHOSPHANONAN-9-OIC ACID 6-OXIDE                                 
FORMUL   4   ZN    3(ZN 2+)                                                     
FORMUL   7  11B    3(C23 H31 N4 O7 P)                                           
FORMUL  10  HOH   *813(H2 O)                                                    
HELIX    1   1 GLU A   72  GLU A   72  1                                   1
HELIX    2   2 ASP A  142  ASP A  142  1                                   1
HELIX    3   3 ASN A  144  ARG A  145  1                                   2
HELIX    4   4 GLY A  243  GLY A  243  1                                   1
HELIX    5   5 ILE A  247  ILE A  247  1                                   1
HELIX    6   6 GLY A  253  ASP A  256  1                                   4
SHEET    1   1 1 HIS A 196  HIS A 196  0
SHEET    2   2 1 LEU A 203  LEU A 203  0
SHEET    3   3 1 THR A 268  THR A 268  0
SHEET    4   4 1 GLU A 270  GLU A 270  0
SSBOND   1 CYS A   66    CYS A   79                          1555   1555  2.03  
SSBOND   2 CYS A  138    CYS A  161                          1555   1555  2.03  
SSBOND   3 CYS A  152    CYS A  166                          1555   1555  2.03  
SSBOND   4 CYS B   66    CYS B   79                          1555   1555  2.03  
SSBOND   5 CYS B  138    CYS B  161                          1555   1555  2.03  
SSBOND   6 CYS B  152    CYS B  166                          1555   1555  2.03  
SSBOND   7 CYS C   66    CYS C   79                          1555   1555  2.03  
SSBOND   8 CYS C  138    CYS C  161                          1555   1555  2.03  
SSBOND   9 CYS C  152    CYS C  166                          1555   1555  2.03  
CISPEP   1 SER A  197    TYR A  198          0        -4.66                     
CISPEP   2 PRO A  205    TYR A  206          0         2.48                     
CISPEP   3 ARG A  272    ASP A  273          0        -7.36                     
CISPEP   4 SER B  197    TYR B  198          0        -4.05                     
CISPEP   5 PRO B  205    TYR B  206          0         2.48                     
CISPEP   6 ARG B  272    ASP B  273          0        -6.65                     
CISPEP   7 SER C  197    TYR C  198          0        -3.95                     
CISPEP   8 PRO C  205    TYR C  206          0         0.77                     
CISPEP   9 ARG C  272    ASP C  273          0        -5.52                     
SITE     1 AC1  4 HIS A  69  GLU A  72  HIS A 196  11B A 401                    
SITE     1 AC2  4 HIS B  69  GLU B  72  HIS B 196  11B B 501                    
SITE     1 AC3  4 HIS C  69  GLU C  72  HIS C 196  11B C 601                    
SITE     1 AC4 23 HIS A  69  ARG A  71  GLU A  72  ARG A 127                    
SITE     2 AC4 23 ASN A 144  ARG A 145  HIS A 196  SER A 197                    
SITE     3 AC4 23 TYR A 198  SER A 199  SER A 207  ILE A 247                    
SITE     4 AC4 23 TYR A 248  ALA A 250  GLY A 253  ASP A 255                    
SITE     5 AC4 23 GLU A 270  PHE A 279   ZN A 400  HOH A 425                    
SITE     6 AC4 23 HOH A 446  HOH A 473  HOH A 480                               
SITE     1 AC5 23 HIS B  69  ARG B  71  GLU B  72  ARG B 127                    
SITE     2 AC5 23 ASN B 144  ARG B 145  THR B 164  HIS B 196                    
SITE     3 AC5 23 SER B 197  TYR B 198  SER B 199  SER B 207                    
SITE     4 AC5 23 TYR B 248  ALA B 250  GLY B 253  ASP B 255                    
SITE     5 AC5 23 GLU B 270  PHE B 279   ZN B 500  HOH B 554                    
SITE     6 AC5 23 HOH B 563  HOH B 565  HOH B 580                               
SITE     1 AC6 23 HIS C  69  ARG C  71  GLU C  72  ARG C 127                    
SITE     2 AC6 23 ASN C 144  ARG C 145  HIS C 196  SER C 197                    
SITE     3 AC6 23 TYR C 198  SER C 199  SER C 207  ILE C 247                    
SITE     4 AC6 23 TYR C 248  ALA C 250  GLY C 253  ASP C 255                    
SITE     5 AC6 23 GLU C 270  PHE C 279   ZN C 600  HOH C 629                    
SITE     6 AC6 23 HOH C 630  HOH C 664  HOH C 665                               
CRYST1   66.805   96.145  135.875  90.00  90.00  90.00 P 21 21 21   12          
ORIGX1      1.000000  0.000000  0.000000        0.00000                         
ORIGX2      0.000000  1.000000  0.000000        0.00000                         
ORIGX3      0.000000  0.000000  1.000000        0.00000                         
SCALE1      0.014969  0.000000  0.000000        0.00000                         
SCALE2      0.000000  0.010401  0.000000        0.00000                         
SCALE3      0.000000  0.000000  0.007360        0.00000                         
ATOM      1  N   HIS A  69      29.730   7.412  61.014  1.00  7.68           N
ATOM      2  CA  HIS A  69      29.723   8.150  62.267  1.00  7.15           C
ATOM      3  C   HIS A  69      28.331   8.680  62.579  1.00  7.73           C
ATOM      4  O   HIS A  69      27.698   9.326  61.746  1.00  9.67           O
ATOM      5  CB  HIS A  69      30.740   9.291  62.203  1.00  7.68           C
ATOM      6  CG  HIS A  69      32.163   8.824  62.255  1.00  8.03           C
ATOM      7  ND1 HIS A  69      33.124   9.342  61.425  1.00 10.29           N
ATOM      8  CD2 HIS A  69      32.723   7.885  63.057  1.00  8.66           C
ATOM      9  CE1 HIS A  69      34.244   8.716  61.737  1.00  9.28           C
ATOM     10  NE2 HIS A  69      34.053   7.824  62.719  1.00  7.26           N
TER      11      HIS A  69
ATOM     12  N   ARG A  71      26.699  10.900  64.391  1.00  8.03           N
ATOM     13  CA  ARG A  71      26.229  12.281  64.458  1.00  8.01           C
ATOM     14  C   ARG A  71      26.259  13.006  63.119  1.00  7.92           C
ATOM     15  O   ARG A  71      25.771  14.129  63.009  1.00  9.50           O
ATOM     16  CB  ARG A  71      27.064  13.068  65.464  1.00  7.81           C
ATOM     17  CG  ARG A  71      28.540  13.124  65.130  1.00  7.73           C
ATOM     18  CD  ARG A  71      29.316  13.684  66.305  1.00  9.49           C
ATOM     19  NE  ARG A  71      30.752  13.696  66.058  1.00  8.87           N
ATOM     20  CZ  ARG A  71      31.662  13.820  67.015  1.00  9.99           C
ATOM     21  NH1 ARG A  71      31.277  13.940  68.279  1.00  9.93           N
ATOM     22  NH2 ARG A  71      32.955  13.826  66.712  1.00 10.12           N
ATOM     23  N   GLU A  72      26.839  12.373  62.107  1.00  7.63           N
ATOM     24  CA  GLU A  72      27.001  13.024  60.812  1.00  7.64           C
ATOM     25  C   GLU A  72      25.770  12.805  59.944  1.00  8.05           C
ATOM     26  O   GLU A  72      25.821  12.129  58.919  1.00  9.04           O
ATOM     27  CB  GLU A  72      28.267  12.496  60.138  1.00  8.43           C
ATOM     28  CG  GLU A  72      29.509  12.859  60.941  1.00  7.67           C
ATOM     29  CD  GLU A  72      30.753  12.103  60.535  1.00  9.45           C
ATOM     30  OE1 GLU A  72      31.707  12.111  61.340  1.00  8.54           O
ATOM     31  OE2 GLU A  72      30.787  11.511  59.433  1.00  9.92           O
TER      32      GLU A  72
ATOM     33  N   ARG A 127      29.367   9.459  68.371  1.00  8.53           N
ATOM     34  CA  ARG A 127      30.191   9.235  67.185  1.00  8.47           C
ATOM     35  C   ARG A 127      30.377   7.746  66.911  1.00  9.44           C
ATOM     36  O   ARG A 127      30.248   7.283  65.772  1.00  9.73           O
ATOM     37  CB  ARG A 127      31.562   9.889  67.384  1.00  8.50           C
ATOM     38  CG  ARG A 127      32.633   9.466  66.385  1.00  9.09           C
ATOM     39  CD  ARG A 127      33.978  10.076  66.762  1.00  8.81           C
ATOM     40  NE  ARG A 127      35.069   9.658  65.882  1.00  9.29           N
ATOM     41  CZ  ARG A 127      35.333  10.217  64.705  1.00  9.74           C
ATOM     42  NH1 ARG A 127      34.581  11.217  64.263  1.00  9.17           N
ATOM     43  NH2 ARG A 127      36.359   9.790  63.978  1.00 10.97           N
TER      44      ARG A 127
ATOM     45  N   ASP A 142      35.382   3.548  67.531  1.00  9.66           N
ATOM     46  CA  ASP A 142      35.319   4.383  66.337  1.00  9.60           C
ATOM     47  C   ASP A 142      35.454   3.467  65.125  1.00  9.20           C
ATOM     48  O   ASP A 142      36.520   2.897  64.887  1.00  9.65           O
ATOM     49  CB  ASP A 142      36.458   5.409  66.353  1.00  9.64           C
ATOM     50  CG  ASP A 142      36.371   6.409  65.214  1.00  9.93           C
ATOM     51  OD1 ASP A 142      35.650   6.153  64.222  1.00  8.99           O
ATOM     52  OD2 ASP A 142      37.032   7.465  65.312  1.00 10.58           O
TER      53      ASP A 142
ATOM     54  N   ASN A 144      35.784   4.052  62.030  1.00  8.92           N
ATOM     55  CA  ASN A 144      36.795   4.455  61.062  1.00  8.23           C
ATOM     56  C   ASN A 144      38.190   4.489  61.671  1.00 10.10           C
ATOM     57  O   ASN A 144      39.093   5.139  61.144  1.00 10.08           O
ATOM     58  CB  ASN A 144      36.470   5.815  60.444  1.00  8.02           C
ATOM     59  CG  ASN A 144      36.906   5.896  58.995  1.00  7.68           C
ATOM     60  OD1 ASN A 144      36.961   4.878  58.307  1.00  9.91           O
ATOM     61  ND2 ASN A 144      37.220   7.096  58.526  1.00  8.41           N
ATOM     62  N   ARG A 145      38.353   3.788  62.787  1.00  9.24           N
ATOM     63  CA  ARG A 145      39.679   3.489  63.320  1.00  9.09           C
ATOM     64  C   ARG A 145      39.840   1.981  63.454  1.00  9.67           C
ATOM     65  O   ARG A 145      40.826   1.506  64.010  1.00 10.58           O
ATOM     66  CB  ARG A 145      39.866   4.140  64.695  1.00  9.18           C
ATOM     67  CG  ARG A 145      39.775   5.655  64.696  1.00  9.47           C
ATOM     68  CD  ARG A 145      40.913   6.295  63.915  1.00  9.75           C
ATOM     69  NE  ARG A 145      40.854   7.753  63.980  1.00 10.38           N
ATOM     70  CZ  ARG A 145      40.067   8.501  63.212  1.00  8.43           C
ATOM     71  NH1 ARG A 145      39.275   7.923  62.320  1.00  9.67           N
ATOM     72  NH2 ARG A 145      40.066   9.822  63.343  1.00 10.16           N
TER      73      ARG A 145
ATOM     74  N   GLU A 163      36.931   8.930  72.003  1.00  8.88           N
ATOM     75  CA  GLU A 163      36.125   9.030  70.791  1.00  9.91           C
ATOM     76  C   GLU A 163      36.761   8.382  69.566  1.00 10.43           C
ATOM     77  O   GLU A 163      36.066   8.055  68.605  1.00 11.05           O
ATOM     78  CB  GLU A 163      35.825  10.499  70.497  1.00 11.33           C
ATOM     79  CG  GLU A 163      34.784  11.089  71.423  1.00 13.74           C
ATOM     80  CD  GLU A 163      33.389  10.621  71.068  1.00 17.45           C
ATOM     81  OE1 GLU A 163      32.944   9.596  71.627  1.00 16.70           O
ATOM     82  OE2 GLU A 163      32.746  11.279  70.221  1.00 20.46           O
ATOM     83  N   THR A 164      38.077   8.199  69.593  1.00 10.74           N
ATOM     84  CA  THR A 164      38.758   7.546  68.481  1.00 11.47           C
ATOM     85  C   THR A 164      39.291   6.167  68.861  1.00 11.01           C
ATOM     86  O   THR A 164      40.282   5.701  68.297  1.00 10.46           O
ATOM     87  CB  THR A 164      39.925   8.410  67.949  1.00 12.91           C
ATOM     88  OG1 THR A 164      40.851   8.676  69.009  1.00 13.47           O
ATOM     89  CG2 THR A 164      39.400   9.736  67.398  1.00 12.05           C
TER      90      THR A 164
ATOM     91  N   HIS A 196      31.016  11.240  54.870  1.00  7.70           N
ATOM     92  CA  HIS A 196      31.120  11.764  56.230  1.00  8.04           C
ATOM     93  C   HIS A 196      30.732  13.243  56.212  1.00  7.81           C
ATOM     94  O   HIS A 196      30.498  13.815  55.155  1.00  7.78           O
ATOM     95  CB  HIS A 196      32.562  11.641  56.738  1.00  7.32           C
ATOM     96  CG  HIS A 196      32.987  10.239  57.049  1.00  7.44           C
ATOM     97  ND1 HIS A 196      33.195   9.828  58.339  1.00  9.04           N
ATOM     98  CD2 HIS A 196      33.250   9.213  56.204  1.00  7.64           C
ATOM     99  CE1 HIS A 196      33.581   8.570  58.258  1.00  8.99           C
ATOM    100  NE2 HIS A 196      33.631   8.151  56.986  1.00  7.74           N
ATOM    101  N   SER A 197      30.666  13.852  57.390  1.00  8.43           N
ATOM    102  CA  SER A 197      30.671  15.309  57.502  1.00  8.54           C
ATOM    103  C   SER A 197      31.403  15.644  58.804  1.00  9.10           C
ATOM    104  O   SER A 197      31.604  14.758  59.634  1.00  8.38           O
ATOM    105  CB  SER A 197      29.232  15.845  57.530  1.00  8.50           C
ATOM    106  OG  SER A 197      28.607  15.612  58.782  1.00  9.15           O
ATOM    107  N   TYR A 198      31.832  16.891  58.991  1.00  9.39           N
ATOM    108  CA  TYR A 198      31.743  17.958  57.998  1.00 10.94           C
ATOM    109  C   TYR A 198      33.162  18.443  57.678  1.00 11.69           C
ATOM    110  O   TYR A 198      34.120  18.019  58.325  1.00 12.38           O
ATOM    111  CB  TYR A 198      30.930  19.120  58.572  1.00 11.13           C
ATOM    112  CG  TYR A 198      31.522  19.692  59.847  1.00 13.49           C
ATOM    113  CD1 TYR A 198      31.282  19.094  61.078  1.00 12.13           C
ATOM    114  CD2 TYR A 198      32.335  20.817  59.814  1.00 13.52           C
ATOM    115  CE1 TYR A 198      31.841  19.600  62.242  1.00 13.98           C
ATOM    116  CE2 TYR A 198      32.895  21.331  60.971  1.00 14.99           C
ATOM    117  CZ  TYR A 198      32.646  20.718  62.179  1.00 14.66           C
ATOM    118  OH  TYR A 198      33.212  21.221  63.333  1.00 15.88           O
ATOM    119  N   SER A 199      33.278  19.332  56.691  1.00 12.09           N
ATOM    120  CA  SER A 199      34.522  20.054  56.384  1.00 13.14           C
ATOM    121  C   SER A 199      34.612  20.492  54.926  1.00 12.85           C
ATOM    122  O   SER A 199      35.470  21.302  54.568  1.00 14.23           O
ATOM    123  CB  SER A 199      35.762  19.211  56.710  1.00 14.48           C
ATOM    124  OG  SER A 199      36.199  19.448  58.037  1.00 19.07           O
TER     125      SER A 199
ATOM    126  N   LEU A 203      38.888  13.588  50.327  1.00 12.74           N
ATOM    127  CA  LEU A 203      40.180  13.018  50.691  1.00 13.13           C
ATOM    128  C   LEU A 203      40.413  11.691  49.979  1.00 12.83           C
ATOM    129  O   LEU A 203      39.478  10.926  49.757  1.00 11.82           O
ATOM    130  CB  LEU A 203      40.263  12.795  52.207  1.00 12.49           C
ATOM    131  CG  LEU A 203      40.086  14.002  53.136  1.00 14.61           C
ATOM    132  CD1 LEU A 203      40.931  15.156  52.628  1.00 15.25           C
ATOM    133  CD2 LEU A 203      38.616  14.406  53.205  1.00 12.44           C
TER     134      LEU A 203
ATOM    135  N   SER A 207      45.926   8.162  54.943  1.00 13.88           N
ATOM    136  CA  SER A 207      45.816   8.847  56.221  1.00 15.02           C
ATOM    137  C   SER A 207      46.664   8.180  57.298  1.00 15.21           C
ATOM    138  O   SER A 207      47.115   8.846  58.225  1.00 16.90           O
ATOM    139  CB  SER A 207      44.357   8.893  56.683  1.00 13.43           C
ATOM    140  OG  SER A 207      43.616   9.842  55.937  1.00 13.08           O
TER     141      SER A 207
ATOM    142  N   GLY A 243      44.695  12.252  52.792  1.00 15.83           N
ATOM    143  CA  GLY A 243      44.135  12.461  54.115  1.00 15.60           C
ATOM    144  C   GLY A 243      45.116  13.043  55.115  1.00 17.16           C
ATOM    145  O   GLY A 243      44.800  14.003  55.820  1.00 17.39           O
TER     146      GLY A 243
ATOM    147  N   ILE A 247      43.824  16.818  56.173  1.00 18.71           N
ATOM    148  CA  ILE A 247      43.020  16.977  57.378  1.00 20.33           C
ATOM    149  C   ILE A 247      43.777  16.567  58.645  1.00 19.92           C
ATOM    150  O   ILE A 247      43.958  17.384  59.548  1.00 20.43           O
ATOM    151  CB  ILE A 247      41.678  16.195  57.260  1.00 20.02           C
ATOM    152  CG1 ILE A 247      40.782  16.513  58.457  1.00 20.25           C
ATOM    153  CG2 ILE A 247      41.934  14.698  57.162  1.00 19.03           C
ATOM    154  CD1 ILE A 247      39.358  16.020  58.294  1.00 19.95           C
ATOM    155  N   TYR A 248      44.225  15.315  58.705  1.00 18.54           N
ATOM    156  CA  TYR A 248      45.114  14.848  59.769  1.00 18.54           C
ATOM    157  C   TYR A 248      45.479  13.383  59.581  1.00 19.34           C
ATOM    158  O   TYR A 248      44.744  12.625  58.950  1.00 19.13           O
ATOM    159  CB  TYR A 248      44.471  15.042  61.153  1.00 18.49           C
ATOM    160  CG  TYR A 248      43.014  14.632  61.249  1.00 18.03           C
ATOM    161  CD1 TYR A 248      42.625  13.308  61.077  1.00 16.86           C
ATOM    162  CD2 TYR A 248      42.030  15.573  61.525  1.00 17.41           C
ATOM    163  CE1 TYR A 248      41.291  12.934  61.177  1.00 17.01           C
ATOM    164  CE2 TYR A 248      40.698  15.211  61.626  1.00 17.64           C
ATOM    165  CZ  TYR A 248      40.334  13.892  61.451  1.00 17.30           C
ATOM    166  OH  TYR A 248      39.008  13.535  61.553  1.00 15.08           O
TER     167      TYR A 248
ATOM    168  N   ALA A 250      45.642   9.585  60.580  1.00 17.06           N
ATOM    169  CA  ALA A 250      44.753   8.737  61.362  1.00 15.34           C
ATOM    170  C   ALA A 250      44.725   7.339  60.764  1.00 14.77           C
ATOM    171  O   ALA A 250      44.509   7.169  59.562  1.00 15.58           O
ATOM    172  CB  ALA A 250      43.346   9.329  61.384  1.00 15.12           C
TER     173      ALA A 250
ATOM    174  N   GLY A 253      41.395   3.576  58.847  1.00 10.68           N
ATOM    175  CA  GLY A 253      40.256   4.074  58.093  1.00 10.90           C
ATOM    176  C   GLY A 253      39.884   3.173  56.931  1.00 11.93           C
ATOM    177  O   GLY A 253      40.740   2.487  56.371  1.00 11.21           O
ATOM    178  N   SER A 254      38.607   3.177  56.560  1.00 10.32           N
ATOM    179  CA  SER A 254      38.120   2.278  55.520  1.00 11.03           C
ATOM    180  C   SER A 254      38.594   2.691  54.132  1.00 11.44           C
ATOM    181  O   SER A 254      38.795   1.837  53.268  1.00 10.77           O
ATOM    182  CB  SER A 254      36.589   2.214  55.544  1.00 11.44           C
ATOM    183  OG  SER A 254      36.025   3.499  55.348  1.00 11.92           O
ATOM    184  N   ASP A 255      38.777   3.990  53.910  1.00 10.79           N
ATOM    185  CA  ASP A 255      39.272   4.435  52.616  1.00 11.71           C
ATOM    186  C   ASP A 255      40.676   3.887  52.335  1.00 12.04           C
ATOM    187  O   ASP A 255      40.936   3.368  51.248  1.00 11.87           O
ATOM    188  CB  ASP A 255      39.238   5.974  52.509  1.00 10.68           C
ATOM    189  CG  ASP A 255      39.999   6.677  53.627  1.00  9.61           C
ATOM    190  OD1 ASP A 255      40.545   5.998  54.519  1.00 11.99           O
ATOM    191  OD2 ASP A 255      40.043   7.928  53.604  1.00 11.04           O
ATOM    192  N   ASP A 256      41.566   3.967  53.320  1.00 12.33           N
ATOM    193  CA  ASP A 256      42.916   3.422  53.168  1.00 12.34           C
ATOM    194  C   ASP A 256      42.895   1.903  53.017  1.00 11.75           C
ATOM    195  O   ASP A 256      43.637   1.337  52.211  1.00 11.51           O
ATOM    196  CB  ASP A 256      43.784   3.787  54.378  1.00 11.61           C
ATOM    197  CG  ASP A 256      44.154   5.258  54.416  1.00 14.36           C
ATOM    198  OD1 ASP A 256      43.896   5.975  53.426  1.00 14.55           O
ATOM    199  OD2 ASP A 256      44.709   5.698  55.447  1.00 13.36           O
TER     200      ASP A 256
ATOM    201  N   THR A 268      37.182   9.584  50.733  1.00 11.15           N
ATOM    202  CA  THR A 268      36.324  10.024  51.821  1.00  9.76           C
ATOM    203  C   THR A 268      35.763  11.398  51.485  1.00  9.53           C
ATOM    204  O   THR A 268      36.514  12.338  51.225  1.00 10.21           O
ATOM    205  CB  THR A 268      37.107  10.114  53.142  1.00  9.25           C
ATOM    206  OG1 THR A 268      37.512   8.801  53.545  1.00  9.34           O
ATOM    207  CG2 THR A 268      36.242  10.735  54.229  1.00  9.43           C
TER     208      THR A 268
ATOM    209  N   GLU A 270      33.744  14.681  52.810  1.00  9.78           N
ATOM    210  CA  GLU A 270      33.283  15.435  53.967  1.00 10.65           C
ATOM    211  C   GLU A 270      32.341  16.519  53.473  1.00 10.28           C
ATOM    212  O   GLU A 270      32.768  17.465  52.810  1.00 10.59           O
ATOM    213  CB  GLU A 270      34.470  16.078  54.694  1.00 11.26           C
ATOM    214  CG  GLU A 270      35.360  15.088  55.440  1.00 12.27           C
ATOM    215  CD  GLU A 270      34.673  14.476  56.651  1.00 12.45           C
ATOM    216  OE1 GLU A 270      33.612  14.993  57.059  1.00 11.82           O
ATOM    217  OE2 GLU A 270      35.195  13.479  57.197  1.00 12.05           O
TER     218      GLU A 270
ATOM    219  N   PHE A 279      28.128  19.385  62.764  1.00 11.36           N
ATOM    220  CA  PHE A 279      27.396  18.136  62.592  1.00 11.02           C
ATOM    221  C   PHE A 279      25.895  18.380  62.604  1.00 10.99           C
ATOM    222  O   PHE A 279      25.118  17.555  62.123  1.00 12.13           O
ATOM    223  CB  PHE A 279      27.752  17.149  63.705  1.00 10.70           C
ATOM    224  CG  PHE A 279      29.216  16.827  63.784  1.00 11.82           C
ATOM    225  CD1 PHE A 279      29.854  16.180  62.740  1.00 10.35           C
ATOM    226  CD2 PHE A 279      29.954  17.170  64.906  1.00 12.06           C
ATOM    227  CE1 PHE A 279      31.206  15.879  62.813  1.00 11.65           C
ATOM    228  CE2 PHE A 279      31.303  16.873  64.986  1.00 13.41           C
ATOM    229  CZ  PHE A 279      31.931  16.227  63.938  1.00 12.24           C
TER     230      PHE A 279
HETATM  231 ZN   ZN  A 400      32.965  10.913  60.090  1.00 10.96          Zn
HETATM  267  O   HOH A 412      34.139  13.421  69.292  1.00 27.74           O
HETATM  268  O   HOH A 425      32.339  12.911  63.774  1.00 10.61           O
HETATM  269  O   HOH A 443      37.428   6.769  55.607  1.00 10.25           O
HETATM  270  O   HOH A 445      42.810   8.495  53.709  1.00 13.49           O
HETATM  271  O   HOH A 446      43.540   5.271  57.788  1.00 13.96           O
HETATM  272  O   HOH A 468      40.076  10.236  71.140  1.00 19.08           O
HETATM  273  O   HOH A 473      42.432  11.406  58.000  1.00 17.52           O
HETATM  274  O   HOH A 480      41.406   6.446  60.237  1.00 12.57           O
HETATM  275  O   HOH A 516      43.201  10.287  68.526  1.00 35.95           O
HETATM  276  O   HOH A 554      34.851  23.234  63.280  1.00 25.03           O
HETATM  277  O   HOH A 605      37.135  13.864  72.633  1.00 31.25           O
HETATM  278  O   HOH A 613      42.100  11.229  65.012  1.00 21.49           O
HETATM  279  O   HOH B 707      34.895  15.073  71.596  1.00 39.75           O
CONECT  253  252  254  257
CONECT  264  263  265  266
CONECT  254  253  255  256
CONECT  243  242  244  249
CONECT  244  243  245
CONECT  245  244  246
CONECT  246  245  247
CONECT  247  246  248
CONECT  257  253  258  259
CONECT  248  247
CONECT  240  239  241  242
CONECT  238  237  239
CONECT  237  232  236  238
CONECT  232  233  237
CONECT  259  257  260
CONECT  233  232  234
CONECT  234  233  235
CONECT  235  234  236
CONECT  236  235  237
CONECT  260  259  261
CONECT  261  260  262
CONECT  262  258  261  263
CONECT  258  257  262
CONECT  266  264
CONECT  265  264
CONECT  242  240  243
CONECT  263  262  264
CONECT  256  254
CONECT  255  254
CONECT  252  249  253
CONECT  241  240
CONECT  239  238  240
CONECT  250  249
CONECT  251  249
CONECT  249  243  250  251  252
END
