# Supplementary material for: Scaffold repositioning of spiro-acridine derivatives as fungi chitinase inhibitor by target fishing and in vitro studies
Source: Sci Rep. 2023 May 5;13:7320. doi: 10.1038/s41598-023-33279-9 (PMC10163251; doi:10.1038/s41598-023-33279-9)
Supplement: Supplementary file 2 — Supplementary Information 2. [file 41598_2023_33279_MOESM2_ESM.zip › PDBQT_TARGETS_ALL/2pvk_CSO.pdb]

HEADER    TRANSFERASE                             09-MAY-07   2PVK              
TITLE     STRUCTURE-BASED DESIGN OF PYRAZOLO[1,5-A][1,3,5]TRIAZINE              
TITLE    2 DERIVATIVES AS POTENT INHIBITORS OF PROTEIN KINASE CK2               
COMPND    MOL_ID: 1;                                                            
COMPND   2 MOLECULE: CASEIN KINASE II SUBUNIT ALPHA;                            
COMPND   3 CHAIN: A;                                                            
COMPND   4 SYNONYM: CK II, CK2-ALPHA, PROTEIN KINASE CK2 ALPHA;                 
COMPND   5 EC: 2.7.11.1;                                                        
COMPND   6 ENGINEERED: YES;                                                     
COMPND   7 MUTATION: YES                                                        
SOURCE    MOL_ID: 1;                                                            
SOURCE   2 ORGANISM_SCIENTIFIC: ZEA MAYS;                                       
SOURCE   3 ORGANISM_TAXID: 4577;                                                
SOURCE   4 GENE: ACK2;                                                          
SOURCE   5 EXPRESSION_SYSTEM: ESCHERICHIA COLI BL21(DE3);                       
SOURCE   6 EXPRESSION_SYSTEM_TAXID: 469008;                                     
SOURCE   7 EXPRESSION_SYSTEM_STRAIN: BL21(DE3);                                 
SOURCE   8 EXPRESSION_SYSTEM_VECTOR_TYPE: PLASMID;                              
SOURCE   9 EXPRESSION_SYSTEM_PLASMID: PET-28A                                   
KEYWDS    STRUCTURE-BASED DRUG DESIGN, ENZYME-INHIBITOR COMPLEX,                
KEYWDS   2 CASEIN KINASE II, PROTEIN KINASE CK2, TRANSFERASE                    
EXPDTA    X-RAY DIFFRACTION                                                     
AUTHOR    Z.NIE,C.PERRETTA,P.ERICKSON,S.MARGOSIAK,R.ALMASSY,J.LU,               
AUTHOR   2 A.AVERILL,K.M.YAGER,S.CHU                                            
REVDAT   2   24-FEB-09 2PVK    1       VERSN                                    
REVDAT   1   13-MAY-08 2PVK    0                                                
JRNL        AUTH   Z.NIE,C.PERRETTA,P.ERICKSON,S.MARGOSIAK,R.ALMASSY,           
JRNL        AUTH 2 J.LU,A.AVERILL,K.M.YAGER,S.CHU                               
JRNL        TITL   STRUCTURE-BASED DESIGN, SYNTHESIS, AND STUDY OF              
JRNL        TITL 2 PYRAZOLO[1,5-A][1,3,5]TRIAZINE DERIVATIVES AS                
JRNL        TITL 3 POTENT INHIBITORS OF PROTEIN KINASE CK2.                     
JRNL        REF    BIOORG.MED.CHEM.LETT.         V.  17  4191 2007              
JRNL        REFN                   ISSN 0960-894X                               
JRNL        PMID   17540560                                                     
JRNL        DOI    10.1016/J.BMCL.2007.05.041                                   
REMARK   1                                                                      
REMARK   2                                                                      
REMARK   2 RESOLUTION.    1.90 ANGSTROMS.                                       
REMARK   3                                                                      
REMARK   3 REFINEMENT.                                                          
REMARK   3   PROGRAM     : CNX                                                  
REMARK   3   AUTHORS     : BRUNGER,ADAMS,CLORE,DELANO,GROS,GROSSE-              
REMARK   3               : KUNSTLEVE,JIANG,KUSZEWSKI,NILGES, PANNU,             
REMARK   3               : READ,RICE,SIMONSON,WARREN                            
REMARK   3                                                                      
REMARK   3  DATA USED IN REFINEMENT.                                            
REMARK   3   RESOLUTION RANGE HIGH (ANGSTROMS) : 1.90                           
REMARK   3   RESOLUTION RANGE LOW  (ANGSTROMS) : 50.00                          
REMARK   3   DATA CUTOFF            (SIGMA(F)) : 0.000                          
REMARK   3   DATA CUTOFF HIGH         (ABS(F)) : NULL                           
REMARK   3   DATA CUTOFF LOW          (ABS(F)) : NULL                           
REMARK   3   COMPLETENESS (WORKING+TEST)   (%) : 100.0                          
REMARK   3   NUMBER OF REFLECTIONS             : 27981                          
REMARK   3                                                                      
REMARK   3  FIT TO DATA USED IN REFINEMENT.                                     
REMARK   3   CROSS-VALIDATION METHOD          : NULL                            
REMARK   3   FREE R VALUE TEST SET SELECTION  : RANDOM                          
REMARK   3   R VALUE     (WORKING + TEST SET) : 0.210                           
REMARK   3   R VALUE            (WORKING SET) : 0.206                           
REMARK   3   FREE R VALUE                     : 0.244                           
REMARK   3   FREE R VALUE TEST SET SIZE   (%) : NULL                            
REMARK   3   FREE R VALUE TEST SET COUNT      : 2781                            
REMARK   3   ESTIMATED ERROR OF FREE R VALUE  : NULL                            
REMARK   3                                                                      
REMARK   3  FIT/AGREEMENT OF MODEL WITH ALL DATA.                               
REMARK   3   R VALUE     (WORKING + TEST SET, NO CUTOFF) : NULL                 
REMARK   3   R VALUE            (WORKING SET, NO CUTOFF) : NULL                 
REMARK   3   FREE R VALUE                    (NO CUTOFF) : NULL                 
REMARK   3   FREE R VALUE TEST SET SIZE   (%, NO CUTOFF) : NULL                 
REMARK   3   FREE R VALUE TEST SET COUNT     (NO CUTOFF) : NULL                 
REMARK   3   ESTIMATED ERROR OF FREE R VALUE (NO CUTOFF) : NULL                 
REMARK   3   TOTAL NUMBER OF REFLECTIONS     (NO CUTOFF) : 27981                
REMARK   3                                                                      
REMARK   3  FIT IN THE HIGHEST RESOLUTION BIN.                                  
REMARK   3   TOTAL NUMBER OF BINS USED           : 50                           
REMARK   3   BIN RESOLUTION RANGE HIGH       (A) : 1.90                         
REMARK   3   BIN RESOLUTION RANGE LOW        (A) : 1.91                         
REMARK   3   BIN COMPLETENESS (WORKING+TEST) (%) : NULL                         
REMARK   3   REFLECTIONS IN BIN    (WORKING SET) : 295                          
REMARK   3   BIN R VALUE           (WORKING SET) : 0.3970                       
REMARK   3   BIN FREE R VALUE                    : 0.3530                       
REMARK   3   BIN FREE R VALUE TEST SET SIZE  (%) : NULL                         
REMARK   3   BIN FREE R VALUE TEST SET COUNT     : 33                           
REMARK   3   ESTIMATED ERROR OF BIN FREE R VALUE : NULL                         
REMARK   3                                                                      
REMARK   3  NUMBER OF NON-HYDROGEN ATOMS USED IN REFINEMENT.                    
REMARK   3   PROTEIN ATOMS            : 2742                                    
REMARK   3   NUCLEIC ACID ATOMS       : 0                                       
REMARK   3   HETEROGEN ATOMS          : 27                                      
REMARK   3   SOLVENT ATOMS            : 238                                     
REMARK   3                                                                      
REMARK   3  B VALUES.                                                           
REMARK   3   FROM WILSON PLOT           (A**2) : NULL                           
REMARK   3   MEAN B VALUE      (OVERALL, A**2) : 29.34                          
REMARK   3   OVERALL ANISOTROPIC B VALUE.                                       
REMARK   3    B11 (A**2) : 12.39400                                             
REMARK   3    B22 (A**2) : -7.83000                                             
REMARK   3    B33 (A**2) : -4.56400                                             
REMARK   3    B12 (A**2) : 0.00000                                              
REMARK   3    B13 (A**2) : 3.50500                                              
REMARK   3    B23 (A**2) : 0.00000                                              
REMARK   3                                                                      
REMARK   3  ESTIMATED COORDINATE ERROR.                                         
REMARK   3   ESD FROM LUZZATI PLOT        (A) : 0.24                            
REMARK   3   ESD FROM SIGMAA              (A) : 0.25                            
REMARK   3   LOW RESOLUTION CUTOFF        (A) : 5.00                            
REMARK   3                                                                      
REMARK   3  CROSS-VALIDATED ESTIMATED COORDINATE ERROR.                         
REMARK   3   ESD FROM C-V LUZZATI PLOT    (A) : 0.28                            
REMARK   3   ESD FROM C-V SIGMAA          (A) : 0.27                            
REMARK   3                                                                      
REMARK   3  RMS DEVIATIONS FROM IDEAL VALUES.                                   
REMARK   3   BOND LENGTHS                 (A) : 0.006                           
REMARK   3   BOND ANGLES            (DEGREES) : 1.21                            
REMARK   3   DIHEDRAL ANGLES        (DEGREES) : 21.29                           
REMARK   3   IMPROPER ANGLES        (DEGREES) : 0.81                            
REMARK   3                                                                      
REMARK   3  ISOTROPIC THERMAL MODEL : ISOTROPIC                                 
REMARK   3                                                                      
REMARK   3  ISOTROPIC THERMAL FACTOR RESTRAINTS.    RMS    SIGMA                
REMARK   3   MAIN-CHAIN BOND              (A**2) : 1.290 ; 1.500                
REMARK   3   MAIN-CHAIN ANGLE             (A**2) : 1.880 ; 2.000                
REMARK   3   SIDE-CHAIN BOND              (A**2) : 1.960 ; 2.000                
REMARK   3   SIDE-CHAIN ANGLE             (A**2) : 2.740 ; 2.500                
REMARK   3                                                                      
REMARK   3  BULK SOLVENT MODELING.                                              
REMARK   3   METHOD USED : NULL                                                 
REMARK   3   KSOL        : NULL                                                 
REMARK   3   BSOL        : NULL                                                 
REMARK   3                                                                      
REMARK   3  NCS MODEL : NULL                                                    
REMARK   3                                                                      
REMARK   3                                                                      
REMARK   3  OTHER REFINEMENT REMARKS: NULL                                      
REMARK   4                                                                      
REMARK   4 2PVK COMPLIES WITH FORMAT V. 3.15, 01-DEC-08                         
REMARK 100                                                                      
REMARK 100 THIS ENTRY HAS BEEN PROCESSED BY RCSB ON 11-MAY-07.                  
REMARK 100 THE RCSB ID CODE IS RCSB042819.                                      
REMARK 200                                                                      
REMARK 200 EXPERIMENTAL DETAILS                                                 
REMARK 200  EXPERIMENT TYPE                : X-RAY DIFFRACTION                  
REMARK 200  DATE OF DATA COLLECTION        : 13-OCT-05                          
REMARK 200  TEMPERATURE           (KELVIN) : 114                                
REMARK 200  PH                             : 8.0                                
REMARK 200  NUMBER OF CRYSTALS USED        : 1                                  
REMARK 200                                                                      
REMARK 200  SYNCHROTRON              (Y/N) : N                                  
REMARK 200  RADIATION SOURCE               : ROTATING ANODE                     
REMARK 200  BEAMLINE                       : NULL                               
REMARK 200  X-RAY GENERATOR MODEL          : ENRAF-NONIUS FR591                 
REMARK 200  MONOCHROMATIC OR LAUE    (M/L) : M                                  
REMARK 200  WAVELENGTH OR RANGE        (A) : 1.5418                             
REMARK 200  MONOCHROMATOR                  : OSMIC CONFOCAL MAX-FLUX            
REMARK 200                                   MIRRORS                            
REMARK 200  OPTICS                         : MIRRORS                            
REMARK 200                                                                      
REMARK 200  DETECTOR TYPE                  : IMAGE PLATE                        
REMARK 200  DETECTOR MANUFACTURER          : MAR SCANNER 345 MM PLATE           
REMARK 200  INTENSITY-INTEGRATION SOFTWARE : DENZO                              
REMARK 200  DATA SCALING SOFTWARE          : SCALEPACK                          
REMARK 200                                                                      
REMARK 200  NUMBER OF UNIQUE REFLECTIONS   : 29252                              
REMARK 200  RESOLUTION RANGE HIGH      (A) : 1.900                              
REMARK 200  RESOLUTION RANGE LOW       (A) : 50.000                             
REMARK 200  REJECTION CRITERIA  (SIGMA(I)) : 0.000                              
REMARK 200                                                                      
REMARK 200 OVERALL.                                                             
REMARK 200  COMPLETENESS FOR RANGE     (%) : 99.6                               
REMARK 200  DATA REDUNDANCY                : 4.000                              
REMARK 200  R MERGE                    (I) : 0.07300                            
REMARK 200  R SYM                      (I) : NULL                               
REMARK 200  <I/SIGMA(I)> FOR THE DATA SET  : 20.1000                            
REMARK 200                                                                      
REMARK 200 IN THE HIGHEST RESOLUTION SHELL.                                     
REMARK 200  HIGHEST RESOLUTION SHELL, RANGE HIGH (A) : 1.90                     
REMARK 200  HIGHEST RESOLUTION SHELL, RANGE LOW  (A) : 1.97                     
REMARK 200  COMPLETENESS FOR SHELL     (%) : 96.7                               
REMARK 200  DATA REDUNDANCY IN SHELL       : 3.30                               
REMARK 200  R MERGE FOR SHELL          (I) : 0.40400                            
REMARK 200  R SYM FOR SHELL            (I) : NULL                               
REMARK 200  <I/SIGMA(I)> FOR SHELL         : 2.900                              
REMARK 200                                                                      
REMARK 200 DIFFRACTION PROTOCOL: SINGLE WAVELENGTH                              
REMARK 200 METHOD USED TO DETERMINE THE STRUCTURE: FOURIER SYNTHESIS            
REMARK 200 SOFTWARE USED: CNX                                                   
REMARK 200 STARTING MODEL: NULL                                                 
REMARK 200                                                                      
REMARK 200 REMARK: NULL                                                         
REMARK 280                                                                      
REMARK 280 CRYSTAL                                                              
REMARK 280 SOLVENT CONTENT, VS   (%): 45.88                                     
REMARK 280 MATTHEWS COEFFICIENT, VM (ANGSTROMS**3/DA): 2.27                     
REMARK 280                                                                      
REMARK 280 CRYSTALLIZATION CONDITIONS: 14% PEG 4000, 0.20M SODIUM ACETATE,      
REMARK 280  0.10M TRISHCL, PH 8.0, VAPOR DIFFUSION, HANGING DROP,               
REMARK 280  TEMPERATURE 297K                                                    
REMARK 290                                                                      
REMARK 290 CRYSTALLOGRAPHIC SYMMETRY                                            
REMARK 290 SYMMETRY OPERATORS FOR SPACE GROUP: C 1 2 1                          
REMARK 290                                                                      
REMARK 290      SYMOP   SYMMETRY                                                
REMARK 290     NNNMMM   OPERATOR                                                
REMARK 290       1555   X,Y,Z                                                   
REMARK 290       2555   -X,Y,-Z                                                 
REMARK 290       3555   X+1/2,Y+1/2,Z                                           
REMARK 290       4555   -X+1/2,Y+1/2,-Z                                         
REMARK 290                                                                      
REMARK 290     WHERE NNN -> OPERATOR NUMBER                                     
REMARK 290           MMM -> TRANSLATION VECTOR                                  
REMARK 290                                                                      
REMARK 290 CRYSTALLOGRAPHIC SYMMETRY TRANSFORMATIONS                            
REMARK 290 THE FOLLOWING TRANSFORMATIONS OPERATE ON THE ATOM/HETATM             
REMARK 290 RECORDS IN THIS ENTRY TO PRODUCE CRYSTALLOGRAPHICALLY                
REMARK 290 RELATED MOLECULES.                                                   
REMARK 290   SMTRY1   1  1.000000  0.000000  0.000000        0.00000            
REMARK 290   SMTRY2   1  0.000000  1.000000  0.000000        0.00000            
REMARK 290   SMTRY3   1  0.000000  0.000000  1.000000        0.00000            
REMARK 290   SMTRY1   2 -1.000000  0.000000  0.000000        0.00000            
REMARK 290   SMTRY2   2  0.000000  1.000000  0.000000        0.00000            
REMARK 290   SMTRY3   2  0.000000  0.000000 -1.000000        0.00000            
REMARK 290   SMTRY1   3  1.000000  0.000000  0.000000       71.69850            
REMARK 290   SMTRY2   3  0.000000  1.000000  0.000000       29.74650            
REMARK 290   SMTRY3   3  0.000000  0.000000  1.000000        0.00000            
REMARK 290   SMTRY1   4 -1.000000  0.000000  0.000000       71.69850            
REMARK 290   SMTRY2   4  0.000000  1.000000  0.000000       29.74650            
REMARK 290   SMTRY3   4  0.000000  0.000000 -1.000000        0.00000            
REMARK 290                                                                      
REMARK 290 REMARK: NULL                                                         
REMARK 300                                                                      
REMARK 300 BIOMOLECULE: 1                                                       
REMARK 300 SEE REMARK 350 FOR THE AUTHOR PROVIDED AND/OR PROGRAM                
REMARK 300 GENERATED ASSEMBLY INFORMATION FOR THE STRUCTURE IN                  
REMARK 300 THIS ENTRY. THE REMARK MAY ALSO PROVIDE INFORMATION ON               
REMARK 300 BURIED SURFACE AREA.                                                 
REMARK 350                                                                      
REMARK 350 COORDINATES FOR A COMPLETE MULTIMER REPRESENTING THE KNOWN           
REMARK 350 BIOLOGICALLY SIGNIFICANT OLIGOMERIZATION STATE OF THE                
REMARK 350 MOLECULE CAN BE GENERATED BY APPLYING BIOMT TRANSFORMATIONS          
REMARK 350 GIVEN BELOW.  BOTH NON-CRYSTALLOGRAPHIC AND                          
REMARK 350 CRYSTALLOGRAPHIC OPERATIONS ARE GIVEN.                               
REMARK 350                                                                      
REMARK 350 BIOMOLECULE: 1                                                       
REMARK 350 AUTHOR DETERMINED BIOLOGICAL UNIT: MONOMERIC                         
REMARK 350 APPLY THE FOLLOWING TO CHAINS: A                                     
REMARK 350   BIOMT1   1  1.000000  0.000000  0.000000        0.00000            
REMARK 350   BIOMT2   1  0.000000  1.000000  0.000000        0.00000            
REMARK 350   BIOMT3   1  0.000000  0.000000  1.000000        0.00000            
REMARK 375                                                                      
REMARK 375 SPECIAL POSITION                                                     
REMARK 375 THE FOLLOWING ATOMS ARE FOUND TO BE WITHIN 0.15 ANGSTROMS            
REMARK 375 OF A SYMMETRY RELATED ATOM AND ARE ASSUMED TO BE ON SPECIAL          
REMARK 375 POSITIONS.                                                           
REMARK 375                                                                      
REMARK 375 ATOM RES CSSEQI                                                      
REMARK 375      HOH A 729  LIES ON A SPECIAL POSITION.                          
REMARK 465                                                                      
REMARK 465 MISSING RESIDUES                                                     
REMARK 465 THE FOLLOWING RESIDUES WERE NOT LOCATED IN THE                       
REMARK 465 EXPERIMENT. (M=MODEL NUMBER; RES=RESIDUE NAME; C=CHAIN               
REMARK 465 IDENTIFIER; SSSEQ=SEQUENCE NUMBER; I=INSERTION CODE.)                
REMARK 465                                                                      
REMARK 465   M RES C SSSEQI                                                     
REMARK 465     MET A   -14                                                      
REMARK 465     GLY A   -13                                                      
REMARK 465     SER A   -12                                                      
REMARK 465     SER A   -11                                                      
REMARK 465     HIS A   -10                                                      
REMARK 465     HIS A    -9                                                      
REMARK 465     HIS A    -8                                                      
REMARK 465     HIS A    -7                                                      
REMARK 465     HIS A    -6                                                      
REMARK 465     HIS A    -5                                                      
REMARK 465     SER A    -4                                                      
REMARK 465     SER A    -3                                                      
REMARK 465     GLY A    -2                                                      
REMARK 465     LEU A    -1                                                      
REMARK 465     VAL A     0                                                      
REMARK 465     PRO A     1                                                      
REMARK 465     ARG A     2                                                      
REMARK 465     GLY A     3                                                      
REMARK 465     SER A     4                                                      
REMARK 465     HIS A     5                                                      
REMARK 465     ARG A   334                                                      
REMARK 465     THR A   335                                                      
REMARK 465     ARG A   336                                                      
REMARK 465     ALA A   337                                                      
REMARK 500                                                                      
REMARK 500 GEOMETRY AND STEREOCHEMISTRY                                         
REMARK 500 SUBTOPIC: CLOSE CONTACTS                                             
REMARK 500                                                                      
REMARK 500 THE FOLLOWING ATOMS THAT ARE RELATED BY CRYSTALLOGRAPHIC             
REMARK 500 SYMMETRY ARE IN CLOSE CONTACT.  AN ATOM LOCATED WITHIN 0.15          
REMARK 500 ANGSTROMS OF A SYMMETRY RELATED ATOM IS ASSUMED TO BE ON A           
REMARK 500 SPECIAL POSITION AND IS, THEREFORE, LISTED IN REMARK 375             
REMARK 500 INSTEAD OF REMARK 500.  ATOMS WITH NON-BLANK ALTERNATE               
REMARK 500 LOCATION INDICATORS ARE NOT INCLUDED IN THE CALCULATIONS.            
REMARK 500                                                                      
REMARK 500 DISTANCE CUTOFF:                                                     
REMARK 500 2.2 ANGSTROMS FOR CONTACTS NOT INVOLVING HYDROGEN ATOMS              
REMARK 500 1.6 ANGSTROMS FOR CONTACTS INVOLVING HYDROGEN ATOMS                  
REMARK 500                                                                      
REMARK 500  ATM1  RES C  SSEQI   ATM2  RES C  SSEQI  SSYMOP   DISTANCE          
REMARK 500   O    HOH A   715     O    HOH A   715     2556     2.08            
REMARK 500                                                                      
REMARK 500 REMARK: NULL                                                         
REMARK 500                                                                      
REMARK 500 GEOMETRY AND STEREOCHEMISTRY                                         
REMARK 500 SUBTOPIC: TORSION ANGLES                                             
REMARK 500                                                                      
REMARK 500 TORSION ANGLES OUTSIDE THE EXPECTED RAMACHANDRAN REGIONS:            
REMARK 500 (M=MODEL NUMBER; RES=RESIDUE NAME; C=CHAIN IDENTIFIER;               
REMARK 500 SSEQ=SEQUENCE NUMBER; I=INSERTION CODE).                             
REMARK 500                                                                      
REMARK 500 STANDARD TABLE:                                                      
REMARK 500 FORMAT:(10X,I3,1X,A3,1X,A1,I4,A1,4X,F7.2,3X,F7.2)                    
REMARK 500                                                                      
REMARK 500 EXPECTED VALUES: GJ KLEYWEGT AND TA JONES (1996). PHI/PSI-           
REMARK 500 CHOLOGY: RAMACHANDRAN REVISITED. STRUCTURE 4, 1395 - 1400            
REMARK 500                                                                      
REMARK 500  M RES CSSEQI        PSI       PHI                                   
REMARK 500    TYR A  12       25.03     49.52                                   
REMARK 500    ARG A  43      148.45    178.59                                   
REMARK 500    PRO A  72      125.61    -38.65                                   
REMARK 500    ASP A 120      127.05    -38.43                                   
REMARK 500    ASP A 156       43.68   -155.04                                   
REMARK 500    ASP A 175       76.39     54.51                                   
REMARK 500    ALA A 193      168.34     59.19                                   
REMARK 500    ASP A 210     -155.36   -147.84                                   
REMARK 500    VAL A 293       52.76   -101.24                                   
REMARK 500    ASN A 332       49.27    -74.60                                   
REMARK 500                                                                      
REMARK 500 REMARK: NULL                                                         
REMARK 800                                                                      
REMARK 800 SITE                                                                 
REMARK 800 SITE_IDENTIFIER: AC1                                                 
REMARK 800 EVIDENCE_CODE: SOFTWARE                                              
REMARK 800 SITE_DESCRIPTION: BINDING SITE FOR RESIDUE P45 A 501                 
REMARK 900                                                                      
REMARK 900 RELATED ENTRIES                                                      
REMARK 900 RELATED ID: 2PVH   RELATED DB: PDB                                   
REMARK 900 RELATED ID: 2PVJ   RELATED DB: PDB                                   
REMARK 900 RELATED ID: 2PVL   RELATED DB: PDB                                   
REMARK 900 RELATED ID: 2PVM   RELATED DB: PDB                                   
REMARK 900 RELATED ID: 2PVN   RELATED DB: PDB                                   
DBREF  2PVK A    6   337  UNP    P28523   CSK2A_MAIZE      1    332             
SEQADV 2PVK MET A  -14  UNP  P28523              EXPRESSION TAG                 
SEQADV 2PVK GLY A  -13  UNP  P28523              EXPRESSION TAG                 
SEQADV 2PVK SER A  -12  UNP  P28523              EXPRESSION TAG                 
SEQADV 2PVK SER A  -11  UNP  P28523              EXPRESSION TAG                 
SEQADV 2PVK HIS A  -10  UNP  P28523              EXPRESSION TAG                 
SEQADV 2PVK HIS A   -9  UNP  P28523              EXPRESSION TAG                 
SEQADV 2PVK HIS A   -8  UNP  P28523              EXPRESSION TAG                 
SEQADV 2PVK HIS A   -7  UNP  P28523              EXPRESSION TAG                 
SEQADV 2PVK HIS A   -6  UNP  P28523              EXPRESSION TAG                 
SEQADV 2PVK HIS A   -5  UNP  P28523              EXPRESSION TAG                 
SEQADV 2PVK SER A   -4  UNP  P28523              EXPRESSION TAG                 
SEQADV 2PVK SER A   -3  UNP  P28523              EXPRESSION TAG                 
SEQADV 2PVK GLY A   -2  UNP  P28523              EXPRESSION TAG                 
SEQADV 2PVK LEU A   -1  UNP  P28523              EXPRESSION TAG                 
SEQADV 2PVK VAL A    0  UNP  P28523              EXPRESSION TAG                 
SEQADV 2PVK PRO A    1  UNP  P28523              EXPRESSION TAG                 
SEQADV 2PVK ARG A    2  UNP  P28523              EXPRESSION TAG                 
SEQADV 2PVK GLY A    3  UNP  P28523              EXPRESSION TAG                 
SEQADV 2PVK SER A    4  UNP  P28523              EXPRESSION TAG                 
SEQADV 2PVK HIS A    5  UNP  P28523              EXPRESSION TAG                 
SEQADV 2PVK ALA A  256  UNP  P28523    VAL   251 ENGINEERED                     
SEQRES   1 A  352  MET GLY SER SER HIS HIS HIS HIS HIS HIS SER SER GLY          
SEQRES   2 A  352  LEU VAL PRO ARG GLY SER HIS MET SER LYS ALA ARG VAL          
SEQRES   3 A  352  TYR ALA ASP VAL ASN VAL LEU ARG PRO LYS GLU TYR TRP          
SEQRES   4 A  352  ASP TYR GLU ALA LEU THR VAL GLN TRP GLY GLU GLN ASP          
SEQRES   5 A  352  ASP TYR GLU VAL VAL ARG LYS VAL GLY ARG GLY LYS TYR          
SEQRES   6 A  352  SER GLU VAL PHE GLU GLY ILE ASN VAL ASN ASN ASN GLU          
SEQRES   7 A  352  LYS CYS ILE ILE LYS ILE LEU LYS PRO VAL LYS LYS LYS          
SEQRES   8 A  352  LYS ILE LYS ARG GLU ILE LYS ILE LEU GLN ASN LEU CSO          
SEQRES   9 A  352  GLY GLY PRO ASN ILE VAL LYS LEU LEU ASP ILE VAL ARG          
SEQRES  10 A  352  ASP GLN HIS SER LYS THR PRO SER LEU ILE PHE GLU TYR          
SEQRES  11 A  352  VAL ASN ASN THR ASP PHE LYS VAL LEU TYR PRO THR LEU          
SEQRES  12 A  352  THR ASP TYR ASP ILE ARG TYR TYR ILE TYR GLU LEU LEU          
SEQRES  13 A  352  LYS ALA LEU ASP TYR CYS HIS SER GLN GLY ILE MET HIS          
SEQRES  14 A  352  ARG ASP VAL LYS PRO HIS ASN VAL MET ILE ASP HIS GLU          
SEQRES  15 A  352  LEU ARG LYS LEU ARG LEU ILE ASP TRP GLY LEU ALA GLU          
SEQRES  16 A  352  PHE TYR HIS PRO GLY LYS GLU TYR ASN VAL ARG VAL ALA          
SEQRES  17 A  352  SER ARG TYR PHE LYS GLY PRO GLU LEU LEU VAL ASP LEU          
SEQRES  18 A  352  GLN ASP TYR ASP TYR SER LEU ASP MET TRP SER LEU GLY          
SEQRES  19 A  352  CYS MET PHE ALA GLY MET ILE PHE ARG LYS GLU PRO PHE          
SEQRES  20 A  352  PHE TYR GLY HIS ASP ASN HIS ASP GLN LEU VAL LYS ILE          
SEQRES  21 A  352  ALA LYS VAL LEU GLY THR ASP GLY LEU ASN ALA TYR LEU          
SEQRES  22 A  352  ASN LYS TYR ARG ILE GLU LEU ASP PRO GLN LEU GLU ALA          
SEQRES  23 A  352  LEU VAL GLY ARG HIS SER ARG LYS PRO TRP LEU LYS PHE          
SEQRES  24 A  352  MET ASN ALA ASP ASN GLN HIS LEU VAL SER PRO GLU ALA          
SEQRES  25 A  352  ILE ASP PHE LEU ASP LYS LEU LEU ARG TYR ASP HIS GLN          
SEQRES  26 A  352  GLU ARG LEU THR ALA LEU GLU ALA MET THR HIS PRO TYR          
SEQRES  27 A  352  PHE GLN GLN VAL ARG ALA ALA GLU ASN SER ARG THR ARG          
SEQRES  28 A  352  ALA                                                          
MODRES 2PVK CSO A   89  CYS  S-HYDROXYCYSTEINE                                  
HET    CSO  A  89       7                                                       
HET    P45  A 501      27                                                       
HETNAM     CSO S-HYDROXYCYSTEINE                                                
HETNAM     P45 2-(4-CHLOROBENZYLAMINO)-4-(PHENYLAMINO)PYRAZOLO[1,5-             
HETNAM   2 P45  A][1,3,5]TRIAZINE-8-CARBONITRILE                                
FORMUL   1  CSO    C3 H7 N O3 S                                                 
FORMUL   2  P45    C19 H14 CL N7                                                
FORMUL   3  HOH   *238(H2 O)                                                    
HELIX    1   1 LEU A   85  LEU A   88  1                                   4
HELIX    2   2 TYR A  146  TYR A  146  1                                   1
SHEET    1   1 1 LEU A  97  LEU A  97  0
LINK         C   LEU A  88                 N   CSO A  89     1555   1555  1.33  
LINK         C   CSO A  89                 N   GLY A  90     1555   1555  1.33  
CISPEP   1 GLU A  230    PRO A  231          0        -0.55                     
SITE     1 AC1 12 ARG A  43  ILE A  66  LYS A  68  PHE A 113                    
SITE     2 AC1 12 GLU A 114  TYR A 115  ASP A 120  HIS A 160                    
SITE     3 AC1 12 MET A 163  ILE A 174  HOH A 516  HOH A 601                    
CRYST1  143.397   59.493   45.289  90.00 102.76  90.00 C 1 2 1       4          
ORIGX1      1.000000  0.000000  0.000000        0.00000                         
ORIGX2      0.000000  1.000000  0.000000        0.00000                         
ORIGX3      0.000000  0.000000  1.000000        0.00000                         
SCALE1      0.006974  0.000000  0.001579        0.00000                         
SCALE2      0.000000  0.016809  0.000000        0.00000                         
SCALE3      0.000000  0.000000  0.022639        0.00000                         
ATOM      1  N   LEU A  85      23.667  10.054   4.708  1.00 25.27           N
ATOM      2  CA  LEU A  85      22.949  10.855   5.691  1.00 24.91           C
ATOM      3  C   LEU A  85      22.482  12.161   5.052  1.00 25.14           C
ATOM      4  O   LEU A  85      21.366  12.612   5.295  1.00 24.75           O
ATOM      5  CB  LEU A  85      23.843  11.145   6.894  1.00 24.86           C
ATOM      6  CG  LEU A  85      24.087   9.959   7.825  1.00 24.25           C
ATOM      7  CD1 LEU A  85      25.344  10.200   8.650  1.00 24.57           C
ATOM      8  CD2 LEU A  85      22.869   9.752   8.710  1.00 23.12           C
ATOM      9  N   GLN A  86      23.333  12.758   4.223  1.00 26.13           N
ATOM     10  CA  GLN A  86      22.990  14.011   3.557  1.00 25.78           C
ATOM     11  C   GLN A  86      21.869  13.818   2.545  1.00 25.40           C
ATOM     12  O   GLN A  86      20.968  14.650   2.441  1.00 23.36           O
ATOM     13  CB  GLN A  86      24.219  14.597   2.857  1.00 27.34           C
ATOM     14  CG  GLN A  86      25.393  14.859   3.793  1.00 31.97           C
ATOM     15  CD  GLN A  86      26.593  15.466   3.083  1.00 35.78           C
ATOM     16  OE1 GLN A  86      26.953  15.051   1.980  1.00 37.99           O
ATOM     17  NE2 GLN A  86      27.231  16.439   3.724  1.00 37.23           N
ATOM     18  N   ASN A  87      21.920  12.720   1.795  1.00 23.79           N
ATOM     19  CA  ASN A  87      20.882  12.451   0.808  1.00 22.49           C
ATOM     20  C   ASN A  87      19.517  12.239   1.461  1.00 21.95           C
ATOM     21  O   ASN A  87      18.488  12.613   0.909  1.00 22.79           O
ATOM     22  CB  ASN A  87      21.225  11.206  -0.015  1.00 22.44           C
ATOM     23  CG  ASN A  87      22.399  11.423  -0.952  1.00 23.62           C
ATOM     24  OD1 ASN A  87      22.741  12.553  -1.283  1.00 23.26           O
ATOM     25  ND2 ASN A  87      23.008  10.330  -1.400  1.00 23.86           N
ATOM     26  N   LEU A  88      19.510  11.637   2.641  1.00 21.48           N
ATOM     27  CA  LEU A  88      18.261  11.357   3.331  1.00 22.10           C
ATOM     28  C   LEU A  88      17.796  12.452   4.304  1.00 25.89           C
ATOM     29  O   LEU A  88      16.756  12.303   4.946  1.00 25.41           O
ATOM     30  CB  LEU A  88      18.393  10.022   4.071  1.00 20.51           C
ATOM     31  CG  LEU A  88      18.791   8.814   3.208  1.00 17.75           C
ATOM     32  CD1 LEU A  88      19.003   7.603   4.096  1.00 18.96           C
ATOM     33  CD2 LEU A  88      17.695   8.530   2.171  1.00 16.75           C
ATOM     41  N   GLY A  90      16.056  15.225   6.229  1.00 30.69           N
ATOM     42  CA  GLY A  90      14.704  15.745   6.179  1.00 29.15           C
ATOM     43  C   GLY A  90      13.656  14.690   5.898  1.00 29.15           C
ATOM     44  O   GLY A  90      12.460  14.975   5.950  1.00 26.82           O
ATOM     45  N   GLY A  91      14.104  13.473   5.589  1.00 28.52           N
ATOM     46  CA  GLY A  91      13.176  12.391   5.319  1.00 26.57           C
ATOM     47  C   GLY A  91      12.460  11.964   6.588  1.00 25.39           C
ATOM     48  O   GLY A  91      12.966  12.190   7.684  1.00 25.53           O
TER      49      GLY A  91
ATOM     50  N   LYS A  96      18.968  13.038  11.834  1.00 23.36           N
ATOM     51  CA  LYS A  96      19.636  14.163  11.198  1.00 25.94           C
ATOM     52  C   LYS A  96      21.105  14.263  11.586  1.00 25.57           C
ATOM     53  O   LYS A  96      21.452  14.210  12.769  1.00 23.73           O
ATOM     54  CB  LYS A  96      18.929  15.471  11.579  1.00 29.85           C
ATOM     55  CG  LYS A  96      17.413  15.418  11.430  1.00 35.91           C
ATOM     56  CD  LYS A  96      16.748  16.714  11.893  1.00 41.69           C
ATOM     57  CE  LYS A  96      16.979  17.855  10.911  1.00 43.57           C
ATOM     58  NZ  LYS A  96      16.286  17.612   9.609  1.00 47.35           N
ATOM     59  N   LEU A  97      21.967  14.390  10.584  1.00 24.74           N
ATOM     60  CA  LEU A  97      23.392  14.558  10.829  1.00 25.53           C
ATOM     61  C   LEU A  97      23.562  16.069  10.944  1.00 26.95           C
ATOM     62  O   LEU A  97      23.335  16.796   9.976  1.00 27.91           O
ATOM     63  CB  LEU A  97      24.221  14.034   9.653  1.00 22.09           C
ATOM     64  CG  LEU A  97      25.730  14.296   9.753  1.00 23.89           C
ATOM     65  CD1 LEU A  97      26.323  13.551  10.957  1.00 24.07           C
ATOM     66  CD2 LEU A  97      26.408  13.862   8.469  1.00 21.37           C
TER      67      LEU A  97
ATOM     68  N   TYR A 146      11.061   5.554   2.709  1.00 18.82           N
ATOM     69  CA  TYR A 146      11.737   6.755   2.269  1.00 19.46           C
ATOM     70  C   TYR A 146      13.144   6.473   1.741  1.00 20.33           C
ATOM     71  O   TYR A 146      13.453   6.832   0.605  1.00 21.40           O
ATOM     72  CB  TYR A 146      11.837   7.798   3.386  1.00 19.80           C
ATOM     73  CG  TYR A 146      12.529   9.050   2.895  1.00 21.22           C
ATOM     74  CD1 TYR A 146      11.909   9.882   1.967  1.00 22.06           C
ATOM     75  CD2 TYR A 146      13.833   9.356   3.285  1.00 23.11           C
ATOM     76  CE1 TYR A 146      12.566  10.982   1.427  1.00 24.58           C
ATOM     77  CE2 TYR A 146      14.504  10.462   2.747  1.00 24.11           C
ATOM     78  CZ  TYR A 146      13.863  11.264   1.819  1.00 26.17           C
ATOM     79  OH  TYR A 146      14.515  12.339   1.255  1.00 29.22           O
CONECT   28   27   29   34
CONECT   38   35   39   41
CONECT   35   34   36   38
CONECT   36   35   37
CONECT   34   28   35
CONECT   39   38
CONECT   40   37
CONECT   37   36   40
CONECT   41   38   42
END
