# Supplementary material for: Scaffold repositioning of spiro-acridine derivatives as fungi chitinase inhibitor by target fishing and in vitro studies
Source: Sci Rep. 2023 May 5;13:7320. doi: 10.1038/s41598-023-33279-9 (PMC10163251; doi:10.1038/s41598-023-33279-9)
Supplement: Supplementary file 2 — Supplementary Information 2. [file 41598_2023_33279_MOESM2_ESM.zip › PDBQT_TARGETS_ALL/2qcm_CSS.pdb]

HEADER    LYASE                                   19-JUN-07   2QCM              
TITLE     CRYSTAL STRUCTURE OF THE OROTIDINE-5'-MONOPHOSPHATE                   
TITLE    2 DECARBOXYLASE DOMAIN (ASP312ASN MUTANT) OF HUMAN UMP                 
TITLE    3 SYNTHASE BOUND TO 6-HYDROXYMETHYL-UMP                                
COMPND    MOL_ID: 1;                                                            
COMPND   2 MOLECULE: URIDINE 5'-MONOPHOSPHATE SYNTHASE (UMP SYNTHASE);          
COMPND   3 CHAIN: A;                                                            
COMPND   4 FRAGMENT: C-TERMINAL DOMAIN;                                         
COMPND   5 EC: 4.1.1.23;                                                        
COMPND   6 ENGINEERED: YES                                                      
SOURCE    MOL_ID: 1;                                                            
SOURCE   2 ORGANISM_SCIENTIFIC: HOMO SAPIENS;                                   
SOURCE   3 ORGANISM_COMMON: HUMAN;                                              
SOURCE   4 ORGANISM_TAXID: 9606;                                                
SOURCE   5 GENE: UMPS;                                                          
SOURCE   6 EXPRESSION_SYSTEM: ESCHERICHIA COLI;                                 
SOURCE   7 EXPRESSION_SYSTEM_TAXID: 562;                                        
SOURCE   8 EXPRESSION_SYSTEM_STRAIN: BL21 ROSETTA 2(DE3);                       
SOURCE   9 EXPRESSION_SYSTEM_VECTOR_TYPE: PLASMID;                              
SOURCE  10 EXPRESSION_SYSTEM_PLASMID: PETM-30                                   
KEYWDS    UMP SYNTHASE, DECARBOXYLASE, CATALYTIC PROFICIENCY, LYASE             
EXPDTA    X-RAY DIFFRACTION                                                     
AUTHOR    J.WITTMANN,M.RUDOLPH                                                  
REVDAT   4   24-FEB-09 2QCM    1       VERSN                                    
REVDAT   3   18-MAR-08 2QCM    1       REMARK                                   
REVDAT   2   12-FEB-08 2QCM    1       JRNL                                     
REVDAT   1   06-NOV-07 2QCM    0                                                
JRNL        AUTH   J.G.WITTMANN,D.HEINRICH,K.GASOW,A.FREY,                      
JRNL        AUTH 2 U.DIEDERICHSEN,M.G.RUDOLPH                                   
JRNL        TITL   STRUCTURES OF THE HUMAN OROTIDINE-5'-MONOPHOSPHATE           
JRNL        TITL 2 DECARBOXYLASE SUPPORT A COVALENT MECHANISM AND               
JRNL        TITL 3 PROVIDE A FRAMEWORK FOR DRUG DESIGN.                         
JRNL        REF    STRUCTURE                     V.  16    82 2008              
JRNL        REFN                   ISSN 0969-2126                               
JRNL        PMID   18184586                                                     
JRNL        DOI    10.1016/J.STR.2007.10.020                                    
REMARK   1                                                                      
REMARK   2                                                                      
REMARK   2 RESOLUTION.    1.67 ANGSTROMS.                                       
REMARK   3                                                                      
REMARK   3 REFINEMENT.                                                          
REMARK   3   PROGRAM     : REFMAC 5.2.0019                                      
REMARK   3   AUTHORS     : MURSHUDOV,VAGIN,DODSON                               
REMARK   3                                                                      
REMARK   3    REFINEMENT TARGET : MAXIMUM LIKELIHOOD                            
REMARK   3                                                                      
REMARK   3  DATA USED IN REFINEMENT.                                            
REMARK   3   RESOLUTION RANGE HIGH (ANGSTROMS) : 1.67                           
REMARK   3   RESOLUTION RANGE LOW  (ANGSTROMS) : 32.24                          
REMARK   3   DATA CUTOFF            (SIGMA(F)) : NULL                           
REMARK   3   COMPLETENESS FOR RANGE        (%) : 98.6                           
REMARK   3   NUMBER OF REFLECTIONS             : 31057                          
REMARK   3                                                                      
REMARK   3  FIT TO DATA USED IN REFINEMENT.                                     
REMARK   3   CROSS-VALIDATION METHOD          : THROUGHOUT                      
REMARK   3   FREE R VALUE TEST SET SELECTION  : RANDOM                          
REMARK   3   R VALUE     (WORKING + TEST SET) : 0.142                           
REMARK   3   R VALUE            (WORKING SET) : 0.141                           
REMARK   3   FREE R VALUE                     : 0.159                           
REMARK   3   FREE R VALUE TEST SET SIZE   (%) : 5.000                           
REMARK   3   FREE R VALUE TEST SET COUNT      : 1640                            
REMARK   3                                                                      
REMARK   3  FIT IN THE HIGHEST RESOLUTION BIN.                                  
REMARK   3   TOTAL NUMBER OF BINS USED           : 20                           
REMARK   3   BIN RESOLUTION RANGE HIGH       (A) : 1.67                         
REMARK   3   BIN RESOLUTION RANGE LOW        (A) : 1.71                         
REMARK   3   REFLECTION IN BIN     (WORKING SET) : 1929                         
REMARK   3   BIN COMPLETENESS (WORKING+TEST) (%) : 83.84                        
REMARK   3   BIN R VALUE           (WORKING SET) : 0.1910                       
REMARK   3   BIN FREE R VALUE SET COUNT          : 105                          
REMARK   3   BIN FREE R VALUE                    : 0.1960                       
REMARK   3                                                                      
REMARK   3  NUMBER OF NON-HYDROGEN ATOMS USED IN REFINEMENT.                    
REMARK   3   PROTEIN ATOMS            : 2125                                    
REMARK   3   NUCLEIC ACID ATOMS       : 0                                       
REMARK   3   HETEROGEN ATOMS          : 24                                      
REMARK   3   SOLVENT ATOMS            : 309                                     
REMARK   3                                                                      
REMARK   3  B VALUES.                                                           
REMARK   3   FROM WILSON PLOT           (A**2) : NULL                           
REMARK   3   MEAN B VALUE      (OVERALL, A**2) : 20.58                          
REMARK   3   OVERALL ANISOTROPIC B VALUE.                                       
REMARK   3    B11 (A**2) : 1.98000                                              
REMARK   3    B22 (A**2) : -0.90000                                             
REMARK   3    B33 (A**2) : -1.08000                                             
REMARK   3    B12 (A**2) : 0.00000                                              
REMARK   3    B13 (A**2) : 0.00000                                              
REMARK   3    B23 (A**2) : 0.00000                                              
REMARK   3                                                                      
REMARK   3  ESTIMATED OVERALL COORDINATE ERROR.                                 
REMARK   3   ESU BASED ON R VALUE                            (A): 0.082         
REMARK   3   ESU BASED ON FREE R VALUE                       (A): 0.076         
REMARK   3   ESU BASED ON MAXIMUM LIKELIHOOD                 (A): 0.049         
REMARK   3   ESU FOR B VALUES BASED ON MAXIMUM LIKELIHOOD (A**2): 1.426         
REMARK   3                                                                      
REMARK   3 CORRELATION COEFFICIENTS.                                            
REMARK   3   CORRELATION COEFFICIENT FO-FC      : 0.972                         
REMARK   3   CORRELATION COEFFICIENT FO-FC FREE : 0.967                         
REMARK   3                                                                      
REMARK   3  RMS DEVIATIONS FROM IDEAL VALUES        COUNT    RMS    WEIGHT      
REMARK   3   BOND LENGTHS REFINED ATOMS        (A):  2209 ; 0.012 ; 0.022       
REMARK   3   BOND LENGTHS OTHERS               (A):  1536 ; 0.002 ; 0.020       
REMARK   3   BOND ANGLES REFINED ATOMS   (DEGREES):  3023 ; 1.421 ; 2.005       
REMARK   3   BOND ANGLES OTHERS          (DEGREES):  3797 ; 0.919 ; 3.000       
REMARK   3   TORSION ANGLES, PERIOD 1    (DEGREES):   309 ; 5.744 ; 5.000       
REMARK   3   TORSION ANGLES, PERIOD 2    (DEGREES):    96 ;33.345 ;24.062       
REMARK   3   TORSION ANGLES, PERIOD 3    (DEGREES):   425 ;13.073 ;15.000       
REMARK   3   TORSION ANGLES, PERIOD 4    (DEGREES):    17 ;17.262 ;15.000       
REMARK   3   CHIRAL-CENTER RESTRAINTS       (A**3):   349 ; 0.082 ; 0.200       
REMARK   3   GENERAL PLANES REFINED ATOMS      (A):  2479 ; 0.005 ; 0.020       
REMARK   3   GENERAL PLANES OTHERS             (A):   434 ; 0.001 ; 0.020       
REMARK   3   NON-BONDED CONTACTS REFINED ATOMS (A):   462 ; 0.226 ; 0.200       
REMARK   3   NON-BONDED CONTACTS OTHERS        (A):  1674 ; 0.206 ; 0.200       
REMARK   3   NON-BONDED TORSION REFINED ATOMS  (A):  1071 ; 0.177 ; 0.200       
REMARK   3   NON-BONDED TORSION OTHERS         (A):  1162 ; 0.083 ; 0.200       
REMARK   3   H-BOND (X...Y) REFINED ATOMS      (A):   239 ; 0.126 ; 0.200       
REMARK   3   H-BOND (X...Y) OTHERS             (A):  NULL ;  NULL ;  NULL       
REMARK   3   POTENTIAL METAL-ION REFINED ATOMS (A):  NULL ;  NULL ;  NULL       
REMARK   3   POTENTIAL METAL-ION OTHERS        (A):  NULL ;  NULL ;  NULL       
REMARK   3   SYMMETRY VDW REFINED ATOMS        (A):    16 ; 0.185 ; 0.200       
REMARK   3   SYMMETRY VDW OTHERS               (A):    46 ; 0.321 ; 0.200       
REMARK   3   SYMMETRY H-BOND REFINED ATOMS     (A):    34 ; 0.166 ; 0.200       
REMARK   3   SYMMETRY H-BOND OTHERS            (A):  NULL ;  NULL ;  NULL       
REMARK   3   SYMMETRY METAL-ION REFINED ATOMS  (A):  NULL ;  NULL ;  NULL       
REMARK   3   SYMMETRY METAL-ION OTHERS         (A):  NULL ;  NULL ;  NULL       
REMARK   3                                                                      
REMARK   3  ISOTROPIC THERMAL FACTOR RESTRAINTS.     COUNT   RMS    WEIGHT      
REMARK   3   MAIN-CHAIN BOND REFINED ATOMS  (A**2):  1808 ; 1.142 ; 1.500       
REMARK   3   MAIN-CHAIN BOND OTHER ATOMS    (A**2):   556 ; 0.205 ; 1.500       
REMARK   3   MAIN-CHAIN ANGLE REFINED ATOMS (A**2):  2203 ; 1.113 ; 2.000       
REMARK   3   SIDE-CHAIN BOND REFINED ATOMS  (A**2):   954 ; 2.191 ; 3.000       
REMARK   3   SIDE-CHAIN ANGLE REFINED ATOMS (A**2):   792 ; 3.208 ; 4.500       
REMARK   3                                                                      
REMARK   3 ANISOTROPIC THERMAL FACTOR RESTRAINTS.    COUNT   RMS   WEIGHT       
REMARK   3   RIGID-BOND RESTRAINTS          (A**2):  NULL ;  NULL ;  NULL       
REMARK   3   SPHERICITY; FREE ATOMS         (A**2):  NULL ;  NULL ;  NULL       
REMARK   3   SPHERICITY; BONDED ATOMS       (A**2):  NULL ;  NULL ;  NULL       
REMARK   3                                                                      
REMARK   3  NCS RESTRAINTS STATISTICS                                           
REMARK   3   NUMBER OF DIFFERENT NCS GROUPS : NULL                              
REMARK   3                                                                      
REMARK   3  TLS DETAILS                                                         
REMARK   3   NUMBER OF TLS GROUPS  : NULL                                       
REMARK   3                                                                      
REMARK   3  BULK SOLVENT MODELLING.                                             
REMARK   3   METHOD USED : BABINET MODEL WITH MASK                              
REMARK   3   PARAMETERS FOR MASK CALCULATION                                    
REMARK   3   VDW PROBE RADIUS   : 1.20                                          
REMARK   3   ION PROBE RADIUS   : 0.80                                          
REMARK   3   SHRINKAGE RADIUS   : 0.80                                          
REMARK   3                                                                      
REMARK   3  OTHER REFINEMENT REMARKS: HYDROGENS HAVE BEEN ADDED IN THE          
REMARK   3  RIDING POSITIONS. THE ATOMS THAT ARE IN CLOSE CONTACT HAVE          
REMARK   3  OCCUPANCY LESS THAN 1 AND ARE MUTUALLY EXCLUSIVE.                   
REMARK   4                                                                      
REMARK   4 2QCM COMPLIES WITH FORMAT V. 3.15, 01-DEC-08                         
REMARK 100                                                                      
REMARK 100 THIS ENTRY HAS BEEN PROCESSED BY RCSB ON 29-JUN-07.                  
REMARK 100 THE RCSB ID CODE IS RCSB043430.                                      
REMARK 200                                                                      
REMARK 200 EXPERIMENTAL DETAILS                                                 
REMARK 200  EXPERIMENT TYPE                : X-RAY DIFFRACTION                  
REMARK 200  DATE OF DATA COLLECTION        : 13-APR-06                          
REMARK 200  TEMPERATURE           (KELVIN) : 100                                
REMARK 200  PH                             : 8.0                                
REMARK 200  NUMBER OF CRYSTALS USED        : 1                                  
REMARK 200                                                                      
REMARK 200  SYNCHROTRON              (Y/N) : N                                  
REMARK 200  RADIATION SOURCE               : ROTATING ANODE                     
REMARK 200  BEAMLINE                       : NULL                               
REMARK 200  X-RAY GENERATOR MODEL          : RIGAKU MICROMAX-007                
REMARK 200  MONOCHROMATIC OR LAUE    (M/L) : M                                  
REMARK 200  WAVELENGTH OR RANGE        (A) : 1.5419                             
REMARK 200  MONOCHROMATOR                  : NULL                               
REMARK 200  OPTICS                         : NULL                               
REMARK 200                                                                      
REMARK 200  DETECTOR TYPE                  : IMAGE PLATE                        
REMARK 200  DETECTOR MANUFACTURER          : MAR SCANNER 345 MM PLATE           
REMARK 200  INTENSITY-INTEGRATION SOFTWARE : NULL                               
REMARK 200  DATA SCALING SOFTWARE          : NULL                               
REMARK 200                                                                      
REMARK 200  NUMBER OF UNIQUE REFLECTIONS   : 32717                              
REMARK 200  RESOLUTION RANGE HIGH      (A) : 1.660                              
REMARK 200  RESOLUTION RANGE LOW       (A) : 32.240                             
REMARK 200  REJECTION CRITERIA  (SIGMA(I)) : 0.000                              
REMARK 200                                                                      
REMARK 200 OVERALL.                                                             
REMARK 200  COMPLETENESS FOR RANGE     (%) : 97.3                               
REMARK 200  DATA REDUNDANCY                : 4.600                              
REMARK 200  R MERGE                    (I) : NULL                               
REMARK 200  R SYM                      (I) : 0.05000                            
REMARK 200  <I/SIGMA(I)> FOR THE DATA SET  : 26.0000                            
REMARK 200                                                                      
REMARK 200 IN THE HIGHEST RESOLUTION SHELL.                                     
REMARK 200  HIGHEST RESOLUTION SHELL, RANGE HIGH (A) : 1.66                     
REMARK 200  HIGHEST RESOLUTION SHELL, RANGE LOW  (A) : 1.72                     
REMARK 200  COMPLETENESS FOR SHELL     (%) : 73.9                               
REMARK 200  DATA REDUNDANCY IN SHELL       : 3.50                               
REMARK 200  R MERGE FOR SHELL          (I) : NULL                               
REMARK 200  R SYM FOR SHELL            (I) : 0.24300                            
REMARK 200  <I/SIGMA(I)> FOR SHELL         : 4.300                              
REMARK 200                                                                      
REMARK 200 DIFFRACTION PROTOCOL: SINGLE WAVELENGTH                              
REMARK 200 METHOD USED TO DETERMINE THE STRUCTURE: MOLECULAR REPLACEMENT        
REMARK 200 SOFTWARE USED: NULL                                                  
REMARK 200 STARTING MODEL: NULL                                                 
REMARK 200                                                                      
REMARK 200 REMARK: NULL                                                         
REMARK 280                                                                      
REMARK 280 CRYSTAL                                                              
REMARK 280 SOLVENT CONTENT, VS   (%): 50.14                                     
REMARK 280 MATTHEWS COEFFICIENT, VM (ANGSTROMS**3/DA): 2.47                     
REMARK 280                                                                      
REMARK 280 CRYSTALLIZATION CONDITIONS: PH 8.0, VAPOR DIFFUSION, SITTING         
REMARK 280  DROP, TEMPERATURE 295K                                              
REMARK 290                                                                      
REMARK 290 CRYSTALLOGRAPHIC SYMMETRY                                            
REMARK 290 SYMMETRY OPERATORS FOR SPACE GROUP: C 2 2 21                         
REMARK 290                                                                      
REMARK 290      SYMOP   SYMMETRY                                                
REMARK 290     NNNMMM   OPERATOR                                                
REMARK 290       1555   X,Y,Z                                                   
REMARK 290       2555   -X,-Y,Z+1/2                                             
REMARK 290       3555   -X,Y,-Z+1/2                                             
REMARK 290       4555   X,-Y,-Z                                                 
REMARK 290       5555   X+1/2,Y+1/2,Z                                           
REMARK 290       6555   -X+1/2,-Y+1/2,Z+1/2                                     
REMARK 290       7555   -X+1/2,Y+1/2,-Z+1/2                                     
REMARK 290       8555   X+1/2,-Y+1/2,-Z                                         
REMARK 290                                                                      
REMARK 290     WHERE NNN -> OPERATOR NUMBER                                     
REMARK 290           MMM -> TRANSLATION VECTOR                                  
REMARK 290                                                                      
REMARK 290 CRYSTALLOGRAPHIC SYMMETRY TRANSFORMATIONS                            
REMARK 290 THE FOLLOWING TRANSFORMATIONS OPERATE ON THE ATOM/HETATM             
REMARK 290 RECORDS IN THIS ENTRY TO PRODUCE CRYSTALLOGRAPHICALLY                
REMARK 290 RELATED MOLECULES.                                                   
REMARK 290   SMTRY1   1  1.000000  0.000000  0.000000        0.00000            
REMARK 290   SMTRY2   1  0.000000  1.000000  0.000000        0.00000            
REMARK 290   SMTRY3   1  0.000000  0.000000  1.000000        0.00000            
REMARK 290   SMTRY1   2 -1.000000  0.000000  0.000000        0.00000            
REMARK 290   SMTRY2   2  0.000000 -1.000000  0.000000        0.00000            
REMARK 290   SMTRY3   2  0.000000  0.000000  1.000000       30.95500            
REMARK 290   SMTRY1   3 -1.000000  0.000000  0.000000        0.00000            
REMARK 290   SMTRY2   3  0.000000  1.000000  0.000000        0.00000            
REMARK 290   SMTRY3   3  0.000000  0.000000 -1.000000       30.95500            
REMARK 290   SMTRY1   4  1.000000  0.000000  0.000000        0.00000            
REMARK 290   SMTRY2   4  0.000000 -1.000000  0.000000        0.00000            
REMARK 290   SMTRY3   4  0.000000  0.000000 -1.000000        0.00000            
REMARK 290   SMTRY1   5  1.000000  0.000000  0.000000       38.68900            
REMARK 290   SMTRY2   5  0.000000  1.000000  0.000000       58.30350            
REMARK 290   SMTRY3   5  0.000000  0.000000  1.000000        0.00000            
REMARK 290   SMTRY1   6 -1.000000  0.000000  0.000000       38.68900            
REMARK 290   SMTRY2   6  0.000000 -1.000000  0.000000       58.30350            
REMARK 290   SMTRY3   6  0.000000  0.000000  1.000000       30.95500            
REMARK 290   SMTRY1   7 -1.000000  0.000000  0.000000       38.68900            
REMARK 290   SMTRY2   7  0.000000  1.000000  0.000000       58.30350            
REMARK 290   SMTRY3   7  0.000000  0.000000 -1.000000       30.95500            
REMARK 290   SMTRY1   8  1.000000  0.000000  0.000000       38.68900            
REMARK 290   SMTRY2   8  0.000000 -1.000000  0.000000       58.30350            
REMARK 290   SMTRY3   8  0.000000  0.000000 -1.000000        0.00000            
REMARK 290                                                                      
REMARK 290 REMARK: NULL                                                         
REMARK 300                                                                      
REMARK 300 BIOMOLECULE: 1                                                       
REMARK 300 SEE REMARK 350 FOR THE AUTHOR PROVIDED AND/OR PROGRAM                
REMARK 300 GENERATED ASSEMBLY INFORMATION FOR THE STRUCTURE IN                  
REMARK 300 THIS ENTRY. THE REMARK MAY ALSO PROVIDE INFORMATION ON               
REMARK 300 BURIED SURFACE AREA.                                                 
REMARK 350                                                                      
REMARK 350 COORDINATES FOR A COMPLETE MULTIMER REPRESENTING THE KNOWN           
REMARK 350 BIOLOGICALLY SIGNIFICANT OLIGOMERIZATION STATE OF THE                
REMARK 350 MOLECULE CAN BE GENERATED BY APPLYING BIOMT TRANSFORMATIONS          
REMARK 350 GIVEN BELOW.  BOTH NON-CRYSTALLOGRAPHIC AND                          
REMARK 350 CRYSTALLOGRAPHIC OPERATIONS ARE GIVEN.                               
REMARK 350                                                                      
REMARK 350 BIOMOLECULE: 1                                                       
REMARK 350 AUTHOR DETERMINED BIOLOGICAL UNIT: DIMERIC                           
REMARK 350 SOFTWARE DETERMINED QUATERNARY STRUCTURE: DIMERIC                    
REMARK 350 SOFTWARE USED: PISA                                                  
REMARK 350 TOTAL BURIED SURFACE AREA: 5290 ANGSTROM**2                          
REMARK 350 SURFACE AREA OF THE COMPLEX: 18370 ANGSTROM**2                       
REMARK 350 CHANGE IN SOLVENT FREE ENERGY: -33.0 KCAL/MOL                        
REMARK 350 APPLY THE FOLLOWING TO CHAINS: A                                     
REMARK 350   BIOMT1   1  1.000000  0.000000  0.000000        0.00000            
REMARK 350   BIOMT2   1  0.000000  1.000000  0.000000        0.00000            
REMARK 350   BIOMT3   1  0.000000  0.000000  1.000000        0.00000            
REMARK 350   BIOMT1   2  1.000000  0.000000  0.000000        0.00000            
REMARK 350   BIOMT2   2  0.000000 -1.000000  0.000000        0.00000            
REMARK 350   BIOMT3   2  0.000000  0.000000 -1.000000       61.91000            
REMARK 375                                                                      
REMARK 375 SPECIAL POSITION                                                     
REMARK 375 THE FOLLOWING ATOMS ARE FOUND TO BE WITHIN 0.15 ANGSTROMS            
REMARK 375 OF A SYMMETRY RELATED ATOM AND ARE ASSUMED TO BE ON SPECIAL          
REMARK 375 POSITIONS.                                                           
REMARK 375                                                                      
REMARK 375 ATOM RES CSSEQI                                                      
REMARK 375      HOH A 485  LIES ON A SPECIAL POSITION.                          
REMARK 465                                                                      
REMARK 465 MISSING RESIDUES                                                     
REMARK 465 THE FOLLOWING RESIDUES WERE NOT LOCATED IN THE                       
REMARK 465 EXPERIMENT. (M=MODEL NUMBER; RES=RESIDUE NAME; C=CHAIN               
REMARK 465 IDENTIFIER; SSSEQ=SEQUENCE NUMBER; I=INSERTION CODE.)                
REMARK 465                                                                      
REMARK 465   M RES C SSSEQI                                                     
REMARK 465     GLY A   221                                                      
REMARK 465     ALA A   222                                                      
REMARK 465     VAL A   480                                                      
REMARK 500                                                                      
REMARK 500 GEOMETRY AND STEREOCHEMISTRY                                         
REMARK 500 SUBTOPIC: CLOSE CONTACTS IN SAME ASYMMETRIC UNIT                     
REMARK 500                                                                      
REMARK 500 THE FOLLOWING ATOMS ARE IN CLOSE CONTACT.                            
REMARK 500                                                                      
REMARK 500  ATM1  RES C  SSEQI   ATM2  RES C  SSEQI           DISTANCE          
REMARK 500   OG   SER A   476     O    HOH A   697              2.10            
REMARK 500                                                                      
REMARK 500 REMARK: NULL                                                         
REMARK 500                                                                      
REMARK 500 GEOMETRY AND STEREOCHEMISTRY                                         
REMARK 500 SUBTOPIC: TORSION ANGLES                                             
REMARK 500                                                                      
REMARK 500 TORSION ANGLES OUTSIDE THE EXPECTED RAMACHANDRAN REGIONS:            
REMARK 500 (M=MODEL NUMBER; RES=RESIDUE NAME; C=CHAIN IDENTIFIER;               
REMARK 500 SSEQ=SEQUENCE NUMBER; I=INSERTION CODE).                             
REMARK 500                                                                      
REMARK 500 STANDARD TABLE:                                                      
REMARK 500 FORMAT:(10X,I3,1X,A3,1X,A1,I4,A1,4X,F7.2,3X,F7.2)                    
REMARK 500                                                                      
REMARK 500 EXPECTED VALUES: GJ KLEYWEGT AND TA JONES (1996). PHI/PSI-           
REMARK 500 CHOLOGY: RAMACHANDRAN REVISITED. STRUCTURE 4, 1395 - 1400            
REMARK 500                                                                      
REMARK 500  M RES CSSEQI        PSI       PHI                                   
REMARK 500    GLU A 306       73.93     64.71                                   
REMARK 500    ALA A 316       45.53   -159.67                                   
REMARK 500    PHE A 396      -37.29   -130.65                                   
REMARK 500                                                                      
REMARK 500 REMARK: NULL                                                         
REMARK 800                                                                      
REMARK 800 SITE                                                                 
REMARK 800 SITE_IDENTIFIER: AC1                                                 
REMARK 800 EVIDENCE_CODE: SOFTWARE                                              
REMARK 800 SITE_DESCRIPTION: BINDING SITE FOR RESIDUE JW5 A 482                 
REMARK 900                                                                      
REMARK 900 RELATED ENTRIES                                                      
REMARK 900 RELATED ID: 2V30   RELATED DB: PDB                                   
REMARK 900 RELATED ID: 2JGY   RELATED DB: PDB                                   
DBREF  2QCM A  224   480  UNP    P11172   PYR5_HUMAN     224    480             
SEQADV 2QCM GLY A  221  UNP  P11172              EXPRESSION TAG                 
SEQADV 2QCM ALA A  222  UNP  P11172              EXPRESSION TAG                 
SEQADV 2QCM MET A  223  UNP  P11172              EXPRESSION TAG                 
SEQADV 2QCM ASN A  312  UNP  P11172    ASP   312 ENGINEERED                     
SEQRES   1 A  260  GLY ALA MET GLU LEU SER PHE GLY ALA ARG ALA GLU LEU          
SEQRES   2 A  260  PRO ARG ILE HIS PRO VAL ALA SER LYS LEU LEU ARG LEU          
SEQRES   3 A  260  MET GLN LYS LYS GLU THR ASN LEU CYS LEU SER ALA ASP          
SEQRES   4 A  260  VAL SER LEU ALA ARG GLU LEU LEU GLN LEU ALA ASP ALA          
SEQRES   5 A  260  LEU GLY PRO SER ILE CYS MET LEU LYS THR HIS VAL ASP          
SEQRES   6 A  260  ILE LEU ASN ASP PHE THR LEU ASP VAL MET LYS GLU LEU          
SEQRES   7 A  260  ILE THR LEU ALA LYS CSS HIS GLU PHE LEU ILE PHE GLU          
SEQRES   8 A  260  ASN ARG LYS PHE ALA ASP ILE GLY ASN THR VAL LYS LYS          
SEQRES   9 A  260  GLN TYR GLU GLY GLY ILE PHE LYS ILE ALA SER TRP ALA          
SEQRES  10 A  260  ASP LEU VAL ASN ALA HIS VAL VAL PRO GLY SER GLY VAL          
SEQRES  11 A  260  VAL LYS GLY LEU GLN GLU VAL GLY LEU PRO LEU HIS ARG          
SEQRES  12 A  260  GLY CYS LEU LEU ILE ALA GLU MET SER SER THR GLY SER          
SEQRES  13 A  260  LEU ALA THR GLY ASP TYR THR ARG ALA ALA VAL ARG MET          
SEQRES  14 A  260  ALA GLU GLU HIS SER GLU PHE VAL VAL GLY PHE ILE SER          
SEQRES  15 A  260  GLY SER ARG VAL SER MET LYS PRO GLU PHE LEU HIS LEU          
SEQRES  16 A  260  THR PRO GLY VAL GLN LEU GLU ALA GLY GLY ASP ASN LEU          
SEQRES  17 A  260  GLY GLN GLN TYR ASN SER PRO GLN GLU VAL ILE GLY LYS          
SEQRES  18 A  260  ARG GLY SER ASP ILE ILE ILE VAL GLY ARG GLY ILE ILE          
SEQRES  19 A  260  SER ALA ALA ASP ARG LEU GLU ALA ALA GLU MET TYR ARG          
SEQRES  20 A  260  LYS ALA ALA TRP GLU ALA TYR LEU SER ARG LEU GLY VAL          
MODRES 2QCM CSS A  304  CYS  S-MERCAPTOCYSTEINE                                 
HET    CSS  A 304       7                                                       
HET    JW5  A 482      24                                                       
HETNAM     CSS S-MERCAPTOCYSTEINE                                               
HETNAM     JW5 6-(HYDROXYMETHYL)URIDINE 5'-(DIHYDROGEN PHOSPHATE)               
FORMUL   1  CSS    C3 H7 N O2 S2                                                
FORMUL   2  JW5    C10 H15 N2 O10 P                                             
FORMUL   3  HOH   *309(H2 O)                                                    
HELIX    1   1 ILE A  299  GLU A  306  1                                   8
LINK         C   LYS A 303                 N   CSS A 304     1555   1555  1.33  
LINK         C   CSS A 304                 N   HIS A 305     1555   1555  1.33  
SITE     1 AC1 20 SER A 257  ASP A 259  LYS A 281  HIS A 283                    
SITE     2 AC1 20 ASN A 312  ASP A 317  ILE A 318  THR A 321                    
SITE     3 AC1 20 ASN A 341  MET A 371  SER A 372  ILE A 401                    
SITE     4 AC1 20 PRO A 417  GLN A 430  TYR A 432  GLY A 450                    
SITE     5 AC1 20 ARG A 451  HOH A 488  HOH A 494  HOH A 530                    
CRYST1   77.378  116.607   61.910  90.00  90.00  90.00 C 2 2 21      8          
ORIGX1      1.000000  0.000000  0.000000        0.00000                         
ORIGX2      0.000000  1.000000  0.000000        0.00000                         
ORIGX3      0.000000  0.000000  1.000000        0.00000                         
SCALE1      0.012924  0.000000  0.000000        0.00000                         
SCALE2      0.000000  0.008576  0.000000        0.00000                         
SCALE3      0.000000  0.000000  0.016152        0.00000                         
ATOM      1  N   ILE A 299      -3.373  16.852  26.711  1.00 24.47           N
ATOM      2  CA  ILE A 299      -2.969  17.511  25.465  1.00 24.93           C
ATOM      3  C   ILE A 299      -3.612  18.883  25.330  1.00 24.84           C
ATOM      4  O   ILE A 299      -2.959  19.833  24.925  1.00 24.25           O
ATOM      5  CB  ILE A 299      -3.282  16.662  24.222  1.00 24.63           C
ATOM      6  CG1 ILE A 299      -2.325  15.474  24.167  1.00 26.06           C
ATOM      7  CG2 ILE A 299      -3.121  17.512  22.956  1.00 25.23           C
ATOM      8  CD1 ILE A 299      -2.771  14.338  23.264  1.00 26.26           C
ATOM      9  N   THR A 300      -4.879  18.986  25.708  1.00 25.01           N
ATOM     10  CA  THR A 300      -5.576  20.284  25.673  1.00 25.04           C
ATOM     11  C   THR A 300      -4.846  21.316  26.537  1.00 24.84           C
ATOM     12  O   THR A 300      -4.626  22.453  26.126  1.00 24.65           O
ATOM     13  CB  THR A 300      -7.051  20.128  26.098  1.00 26.01           C
ATOM     14  OG1 THR A 300      -7.746  19.330  25.117  1.00 26.22           O
ATOM     15  CG2 THR A 300      -7.734  21.480  26.203  1.00 26.97           C
ATOM     16  N   LEU A 301      -4.441  20.903  27.728  1.00 24.50           N
ATOM     17  CA  LEU A 301      -3.676  21.776  28.613  1.00 24.31           C
ATOM     18  C   LEU A 301      -2.281  22.119  28.047  1.00 23.67           C
ATOM     19  O   LEU A 301      -1.828  23.260  28.153  1.00 24.89           O
ATOM     20  CB  LEU A 301      -3.560  21.140  30.014  1.00 23.92           C
ATOM     21  CG  LEU A 301      -4.893  20.996  30.771  1.00 24.70           C
ATOM     22  CD1 LEU A 301      -4.741  20.183  32.091  1.00 27.02           C
ATOM     23  CD2 LEU A 301      -5.477  22.377  31.029  1.00 26.77           C
ATOM     24  N   ALA A 302      -1.599  21.122  27.492  1.00 24.08           N
ATOM     25  CA  ALA A 302      -0.290  21.312  26.864  1.00 24.70           C
ATOM     26  C   ALA A 302      -0.351  22.345  25.743  1.00 24.58           C
ATOM     27  O   ALA A 302       0.511  23.212  25.646  1.00 24.16           O
ATOM     28  CB  ALA A 302       0.246  19.980  26.345  1.00 24.57           C
ATOM     29  N   LYS A 303      -1.371  22.248  24.900  1.00 26.56           N
ATOM     30  CA  LYS A 303      -1.557  23.231  23.825  1.00 27.97           C
ATOM     31  C   LYS A 303      -1.915  24.612  24.366  1.00 28.21           C
ATOM     32  O   LYS A 303      -1.409  25.627  23.868  1.00 28.32           O
ATOM     33  CB  LYS A 303      -2.630  22.769  22.867  1.00 27.94           C
ATOM     34  CG  LYS A 303      -2.239  21.547  22.085  1.00 31.19           C
ATOM     35  CD  LYS A 303      -3.414  21.112  21.240  1.00 32.76           C
ATOM     36  CE  LYS A 303      -3.092  19.923  20.334  1.00 34.92           C
ATOM     37  NZ  LYS A 303      -4.371  19.411  19.748  1.00 38.65           N
ATOM     45  N   HIS A 305      -1.353  25.943  27.468  1.00 26.56           N
ATOM     46  CA  HIS A 305      -0.261  26.555  28.231  1.00 26.49           C
ATOM     47  C   HIS A 305       1.114  26.530  27.551  1.00 25.52           C
ATOM     48  O   HIS A 305       2.042  27.182  28.040  1.00 26.73           O
ATOM     49  CB  HIS A 305      -0.184  25.935  29.623  1.00 26.51           C
ATOM     50  CG  HIS A 305      -1.434  26.132  30.425  1.00 25.97           C
ATOM     51  ND1 HIS A 305      -1.960  27.386  30.694  1.00 27.41           N
ATOM     52  CD2 HIS A 305      -2.255  25.241  31.023  1.00 26.88           C
ATOM     53  CE1 HIS A 305      -3.059  27.246  31.416  1.00 28.72           C
ATOM     54  NE2 HIS A 305      -3.265  25.954  31.626  1.00 25.62           N
ATOM     55  N   GLU A 306       1.225  25.793  26.443  1.00 24.38           N
ATOM     56  CA  GLU A 306       2.460  25.644  25.679  1.00 25.41           C
ATOM     57  C   GLU A 306       3.554  24.933  26.462  1.00 23.77           C
ATOM     58  O   GLU A 306       4.538  25.532  26.911  1.00 23.76           O
ATOM     59  CB  GLU A 306       2.958  26.992  25.161  1.00 25.47           C
ATOM     60  CG  GLU A 306       2.021  27.654  24.200  1.00 30.02           C
ATOM     61  CD  GLU A 306       2.711  28.840  23.545  1.00 30.45           C
ATOM     62  OE1 GLU A 306       2.530  29.965  24.061  1.00 36.80           O
ATOM     63  OE2 GLU A 306       3.502  28.624  22.592  1.00 35.13           O
TER      64      GLU A 306
HETATM   65  O   HOH A 557      -1.034  29.975  29.860  1.00 32.48           O
HETATM   66  O   HOH A 563      -5.912  23.931  24.173  1.00 33.82           O
HETATM   67  O   HOH A 572       0.352  25.501  21.765  1.00 33.12           O
HETATM   68  O   HOH A 674      -1.624  28.547  23.367  1.00 40.66           O
HETATM   69  O   HOH A 732      -6.991  26.031  31.181  1.00 52.30           O
HETATM   70  O   HOH A 757      -5.132  26.166  23.057  1.00 43.91           O
HETATM   71  O   HOH A 762      -7.204  24.523  28.537  1.00 52.33           O
CONECT   31   30   32   38
CONECT   43   39   44   45
CONECT   39   38   40   43
CONECT   40   39   41
CONECT   38   31   39
CONECT   44   43
CONECT   42   41
CONECT   41   40   42
CONECT   45   43   46
END
