# Supplementary material for: Scaffold repositioning of spiro-acridine derivatives as fungi chitinase inhibitor by target fishing and in vitro studies
Source: Sci Rep. 2023 May 5;13:7320. doi: 10.1038/s41598-023-33279-9 (PMC10163251; doi:10.1038/s41598-023-33279-9)
Supplement: Supplementary file 2 — Supplementary Information 2. [file 41598_2023_33279_MOESM2_ESM.zip › PDBQT_TARGETS_ALL/2qi3_MZ5.pdb]

HEADER    HYDROLASE                               03-JUL-07   2QI3              
TITLE     CRYSTAL STRUCTURE OF PROTEASE INHIBITOR, MIT-2-AD94 IN COMPLEX WITH   
TITLE    2 WILD TYPE HIV-1 PROTEASE                                             
COMPND    MOL_ID: 1;                                                            
COMPND   2 MOLECULE: PROTEASE;                                                  
COMPND   3 CHAIN: A, B;                                                         
COMPND   4 ENGINEERED: YES;                                                     
COMPND   5 MUTATION: YES                                                        
SOURCE    MOL_ID: 1;                                                            
SOURCE   2 ORGANISM_SCIENTIFIC: HUMAN IMMUNODEFICIENCY VIRUS 1;                 
SOURCE   3 ORGANISM_TAXID: 11676;                                               
SOURCE   4 STRAIN: SF2;                                                         
SOURCE   5 GENE: POL;                                                           
SOURCE   6 EXPRESSION_SYSTEM: ESCHERICHIA COLI;                                 
SOURCE   7 EXPRESSION_SYSTEM_TAXID: 562;                                        
SOURCE   8 EXPRESSION_SYSTEM_STRAIN: TAP56;                                     
SOURCE   9 EXPRESSION_SYSTEM_VECTOR_TYPE: PLASMID;                              
SOURCE  10 EXPRESSION_SYSTEM_PLASMID: PXC35                                     
KEYWDS    DRUG DESIGN, HIV-1 PROTEASE, PROTEASE INHIBITORS, HYDROLASE           
EXPDTA    X-RAY DIFFRACTION                                                     
AUTHOR    M.N.L.NALAM,C.A.SCHIFFER                                              
REVDAT   6   24-JAN-18 2QI3    1       AUTHOR                                   
REVDAT   5   18-OCT-17 2QI3    1       REMARK                                   
REVDAT   4   13-JUL-11 2QI3    1       VERSN                                    
REVDAT   3   24-FEB-09 2QI3    1       VERSN                                    
REVDAT   2   20-MAY-08 2QI3    1       JRNL                                     
REVDAT   1   22-APR-08 2QI3    0                                                
JRNL        AUTH   M.D.ALTMAN,A.ALI,G.S.REDDY,M.N.NALAM,S.G.ANJUM,H.CAO,        
JRNL        AUTH 2 S.CHELLAPPAN,V.KAIRYS,M.X.FERNANDES,M.K.GILSON,C.A.SCHIFFER, 
JRNL        AUTH 3 T.M.RANA,B.TIDOR                                             
JRNL        TITL   HIV-1 PROTEASE INHIBITORS FROM INVERSE DESIGN IN THE         
JRNL        TITL 2 SUBSTRATE ENVELOPE EXHIBIT SUBNANOMOLAR BINDING TO           
JRNL        TITL 3 DRUG-RESISTANT VARIANTS.                                     
JRNL        REF    J.AM.CHEM.SOC.                V. 130  6099 2008              
JRNL        REFN                   ISSN 0002-7863                               
JRNL        PMID   18412349                                                     
JRNL        DOI    10.1021/JA076558P                                            
REMARK   2                                                                      
REMARK   2 RESOLUTION.    1.95 ANGSTROMS.                                       
REMARK   3                                                                      
REMARK   3 REFINEMENT.                                                          
REMARK   3   PROGRAM     : REFMAC 5.2.0005                                      
REMARK   3   AUTHORS     : MURSHUDOV,VAGIN,DODSON                               
REMARK   3                                                                      
REMARK   3    REFINEMENT TARGET : MAXIMUM LIKELIHOOD                            
REMARK   3                                                                      
REMARK   3  DATA USED IN REFINEMENT.                                            
REMARK   3   RESOLUTION RANGE HIGH (ANGSTROMS) : 1.95                           
REMARK   3   RESOLUTION RANGE LOW  (ANGSTROMS) : 42.45                          
REMARK   3   DATA CUTOFF            (SIGMA(F)) : 0.000                          
REMARK   3   COMPLETENESS FOR RANGE        (%) : 98.2                           
REMARK   3   NUMBER OF REFLECTIONS             : 12976                          
REMARK   3                                                                      
REMARK   3  FIT TO DATA USED IN REFINEMENT.                                     
REMARK   3   CROSS-VALIDATION METHOD          : THROUGHOUT                      
REMARK   3   FREE R VALUE TEST SET SELECTION  : RANDOM                          
REMARK   3   R VALUE     (WORKING + TEST SET) : 0.176                           
REMARK   3   R VALUE            (WORKING SET) : 0.174                           
REMARK   3   FREE R VALUE                     : 0.210                           
REMARK   3   FREE R VALUE TEST SET SIZE   (%) : 5.000                           
REMARK   3   FREE R VALUE TEST SET COUNT      : 683                             
REMARK   3                                                                      
REMARK   3  FIT IN THE HIGHEST RESOLUTION BIN.                                  
REMARK   3   TOTAL NUMBER OF BINS USED           : 20                           
REMARK   3   BIN RESOLUTION RANGE HIGH       (A) : 1.95                         
REMARK   3   BIN RESOLUTION RANGE LOW        (A) : 2.00                         
REMARK   3   REFLECTION IN BIN     (WORKING SET) : 890                          
REMARK   3   BIN COMPLETENESS (WORKING+TEST) (%) : 94.95                        
REMARK   3   BIN R VALUE           (WORKING SET) : 0.2030                       
REMARK   3   BIN FREE R VALUE SET COUNT          : 50                           
REMARK   3   BIN FREE R VALUE                    : 0.2720                       
REMARK   3                                                                      
REMARK   3  NUMBER OF NON-HYDROGEN ATOMS USED IN REFINEMENT.                    
REMARK   3   PROTEIN ATOMS            : 1477                                    
REMARK   3   NUCLEIC ACID ATOMS       : 0                                       
REMARK   3   HETEROGEN ATOMS          : 47                                      
REMARK   3   SOLVENT ATOMS            : 119                                     
REMARK   3                                                                      
REMARK   3  B VALUES.                                                           
REMARK   3   B VALUE TYPE : LIKELY RESIDUAL                                     
REMARK   3   FROM WILSON PLOT           (A**2) : NULL                           
REMARK   3   MEAN B VALUE      (OVERALL, A**2) : 19.81                          
REMARK   3   OVERALL ANISOTROPIC B VALUE.                                       
REMARK   3    B11 (A**2) : -0.99000                                             
REMARK   3    B22 (A**2) : -0.32000                                             
REMARK   3    B33 (A**2) : 1.31000                                              
REMARK   3    B12 (A**2) : 0.00000                                              
REMARK   3    B13 (A**2) : 0.00000                                              
REMARK   3    B23 (A**2) : 0.00000                                              
REMARK   3                                                                      
REMARK   3  ESTIMATED OVERALL COORDINATE ERROR.                                 
REMARK   3   ESU BASED ON R VALUE                            (A): 0.180         
REMARK   3   ESU BASED ON FREE R VALUE                       (A): 0.151         
REMARK   3   ESU BASED ON MAXIMUM LIKELIHOOD                 (A): 0.105         
REMARK   3   ESU FOR B VALUES BASED ON MAXIMUM LIKELIHOOD (A**2): 6.969         
REMARK   3                                                                      
REMARK   3 CORRELATION COEFFICIENTS.                                            
REMARK   3   CORRELATION COEFFICIENT FO-FC      : 0.956                         
REMARK   3   CORRELATION COEFFICIENT FO-FC FREE : 0.946                         
REMARK   3                                                                      
REMARK   3  RMS DEVIATIONS FROM IDEAL VALUES        COUNT    RMS    WEIGHT      
REMARK   3   BOND LENGTHS REFINED ATOMS        (A):  1589 ; 0.008 ; 0.022       
REMARK   3   BOND LENGTHS OTHERS               (A):  1511 ; 0.001 ; 0.020       
REMARK   3   BOND ANGLES REFINED ATOMS   (DEGREES):  2176 ; 1.160 ; 2.014       
REMARK   3   BOND ANGLES OTHERS          (DEGREES):  3503 ; 0.694 ; 3.000       
REMARK   3   TORSION ANGLES, PERIOD 1    (DEGREES):   204 ; 6.042 ; 5.000       
REMARK   3   TORSION ANGLES, PERIOD 2    (DEGREES):    55 ;42.791 ;25.273       
REMARK   3   TORSION ANGLES, PERIOD 3    (DEGREES):   255 ;10.213 ;15.000       
REMARK   3   TORSION ANGLES, PERIOD 4    (DEGREES):     7 ;17.087 ;15.000       
REMARK   3   CHIRAL-CENTER RESTRAINTS       (A**3):   259 ; 0.071 ; 0.200       
REMARK   3   GENERAL PLANES REFINED ATOMS      (A):  1745 ; 0.003 ; 0.020       
REMARK   3   GENERAL PLANES OTHERS             (A):   278 ; 0.001 ; 0.020       
REMARK   3   NON-BONDED CONTACTS REFINED ATOMS (A):   200 ; 0.178 ; 0.200       
REMARK   3   NON-BONDED CONTACTS OTHERS        (A):  1494 ; 0.172 ; 0.200       
REMARK   3   NON-BONDED TORSION REFINED ATOMS  (A):   724 ; 0.166 ; 0.200       
REMARK   3   NON-BONDED TORSION OTHERS         (A):   970 ; 0.079 ; 0.200       
REMARK   3   H-BOND (X...Y) REFINED ATOMS      (A):    94 ; 0.112 ; 0.200       
REMARK   3   H-BOND (X...Y) OTHERS             (A):  NULL ;  NULL ;  NULL       
REMARK   3   POTENTIAL METAL-ION REFINED ATOMS (A):  NULL ;  NULL ;  NULL       
REMARK   3   POTENTIAL METAL-ION OTHERS        (A):  NULL ;  NULL ;  NULL       
REMARK   3   SYMMETRY VDW REFINED ATOMS        (A):     5 ; 0.132 ; 0.200       
REMARK   3   SYMMETRY VDW OTHERS               (A):    44 ; 0.166 ; 0.200       
REMARK   3   SYMMETRY H-BOND REFINED ATOMS     (A):    12 ; 0.140 ; 0.200       
REMARK   3   SYMMETRY H-BOND OTHERS            (A):  NULL ;  NULL ;  NULL       
REMARK   3   SYMMETRY METAL-ION REFINED ATOMS  (A):  NULL ;  NULL ;  NULL       
REMARK   3   SYMMETRY METAL-ION OTHERS         (A):  NULL ;  NULL ;  NULL       
REMARK   3                                                                      
REMARK   3  ISOTROPIC THERMAL FACTOR RESTRAINTS.     COUNT   RMS    WEIGHT      
REMARK   3   MAIN-CHAIN BOND REFINED ATOMS  (A**2):  1027 ; 0.422 ; 1.500       
REMARK   3   MAIN-CHAIN BOND OTHER ATOMS    (A**2):   420 ; 0.087 ; 1.500       
REMARK   3   MAIN-CHAIN ANGLE REFINED ATOMS (A**2):  1627 ; 0.658 ; 2.000       
REMARK   3   MAIN-CHAIN ANGLE OTHER ATOMS   (A**2):  NULL ;  NULL ;  NULL       
REMARK   3   SIDE-CHAIN BOND REFINED ATOMS  (A**2):   638 ; 0.895 ; 3.000       
REMARK   3   SIDE-CHAIN BOND OTHER ATOMS    (A**2):  NULL ;  NULL ;  NULL       
REMARK   3   SIDE-CHAIN ANGLE REFINED ATOMS (A**2):   549 ; 1.417 ; 4.500       
REMARK   3   SIDE-CHAIN ANGLE OTHER ATOMS   (A**2):  NULL ;  NULL ;  NULL       
REMARK   3   LONG RANGE B REFINED ATOMS     (A**2):  NULL ;  NULL ;  NULL       
REMARK   3   LONG RANGE B OTHER ATOMS       (A**2):  NULL ;  NULL ;  NULL       
REMARK   3                                                                      
REMARK   3 ANISOTROPIC THERMAL FACTOR RESTRAINTS.    COUNT   RMS   WEIGHT       
REMARK   3   RIGID-BOND RESTRAINTS          (A**2):  NULL ;  NULL ;  NULL       
REMARK   3   SPHERICITY; FREE ATOMS         (A**2):  NULL ;  NULL ;  NULL       
REMARK   3   SPHERICITY; BONDED ATOMS       (A**2):  NULL ;  NULL ;  NULL       
REMARK   3                                                                      
REMARK   3  NCS RESTRAINTS STATISTICS                                           
REMARK   3   NUMBER OF DIFFERENT NCS GROUPS : NULL                              
REMARK   3                                                                      
REMARK   3  TLS DETAILS                                                         
REMARK   3   NUMBER OF TLS GROUPS  : 21                                         
REMARK   3                                                                      
REMARK   3   TLS GROUP : 1                                                      
REMARK   3    NUMBER OF COMPONENTS GROUP : 3                                    
REMARK   3    COMPONENTS        C SSSEQI   TO  C SSSEQI                         
REMARK   3    RESIDUE RANGE :   A     1        A     5                          
REMARK   3    RESIDUE RANGE :   A    94        A    99                          
REMARK   3    RESIDUE RANGE :   A     6        A    10                          
REMARK   3    ORIGIN FOR THE GROUP (A):  20.9559  25.8041  29.0777              
REMARK   3    T TENSOR                                                          
REMARK   3      T11:  -0.0467 T22:  -0.0325                                     
REMARK   3      T33:  -0.1827 T12:   0.0514                                     
REMARK   3      T13:   0.0051 T23:  -0.0076                                     
REMARK   3    L TENSOR                                                          
REMARK   3      L11:   5.7141 L22:   6.7801                                     
REMARK   3      L33:   3.7987 L12:  -1.8890                                     
REMARK   3      L13:  -0.6324 L23:   1.3917                                     
REMARK   3    S TENSOR                                                          
REMARK   3      S11:  -0.3261 S12:  -0.4088 S13:   0.0905                       
REMARK   3      S21:   0.4047 S22:   0.2640 S23:  -0.0124                       
REMARK   3      S31:   0.1178 S32:   0.0939 S33:   0.0620                       
REMARK   3                                                                      
REMARK   3   TLS GROUP : 2                                                      
REMARK   3    NUMBER OF COMPONENTS GROUP : 3                                    
REMARK   3    COMPONENTS        C SSSEQI   TO  C SSSEQI                         
REMARK   3    RESIDUE RANGE :   B     1        B     5                          
REMARK   3    RESIDUE RANGE :   B    94        B    99                          
REMARK   3    RESIDUE RANGE :   B     6        B    10                          
REMARK   3    ORIGIN FOR THE GROUP (A):  19.7717  17.8163  23.1620              
REMARK   3    T TENSOR                                                          
REMARK   3      T11:  -0.0365 T22:  -0.0987                                     
REMARK   3      T33:  -0.0602 T12:   0.0186                                     
REMARK   3      T13:   0.0413 T23:   0.0342                                     
REMARK   3    L TENSOR                                                          
REMARK   3      L11:   3.5721 L22:   3.2939                                     
REMARK   3      L33:   2.7311 L12:  -2.1165                                     
REMARK   3      L13:   1.5840 L23:   0.0143                                     
REMARK   3    S TENSOR                                                          
REMARK   3      S11:  -0.1700 S12:  -0.1100 S13:  -0.4516                       
REMARK   3      S21:   0.2630 S22:   0.2320 S23:   0.3530                       
REMARK   3      S31:   0.0261 S32:  -0.0310 S33:  -0.0620                       
REMARK   3                                                                      
REMARK   3   TLS GROUP : 3                                                      
REMARK   3    NUMBER OF COMPONENTS GROUP : 1                                    
REMARK   3    COMPONENTS        C SSSEQI   TO  C SSSEQI                         
REMARK   3    RESIDUE RANGE :   A    20        A    32                          
REMARK   3    ORIGIN FOR THE GROUP (A):  27.5982  28.3520  18.8640              
REMARK   3    T TENSOR                                                          
REMARK   3      T11:  -0.0436 T22:  -0.0715                                     
REMARK   3      T33:  -0.0830 T12:   0.0257                                     
REMARK   3      T13:   0.0032 T23:   0.0051                                     
REMARK   3    L TENSOR                                                          
REMARK   3      L11:   2.6535 L22:   2.2718                                     
REMARK   3      L33:   2.2406 L12:   1.8271                                     
REMARK   3      L13:   1.0790 L23:  -0.2746                                     
REMARK   3    S TENSOR                                                          
REMARK   3      S11:  -0.0418 S12:   0.0293 S13:  -0.0277                       
REMARK   3      S21:   0.0128 S22:   0.0517 S23:   0.0396                       
REMARK   3      S31:   0.0396 S32:   0.0217 S33:  -0.0099                       
REMARK   3                                                                      
REMARK   3   TLS GROUP : 4                                                      
REMARK   3    NUMBER OF COMPONENTS GROUP : 1                                    
REMARK   3    COMPONENTS        C SSSEQI   TO  C SSSEQI                         
REMARK   3    RESIDUE RANGE :   B    20        B    32                          
REMARK   3    ORIGIN FOR THE GROUP (A):  12.7092  26.6943  18.1115              
REMARK   3    T TENSOR                                                          
REMARK   3      T11:  -0.0507 T22:  -0.0902                                     
REMARK   3      T33:  -0.0718 T12:   0.0146                                     
REMARK   3      T13:   0.0207 T23:   0.0066                                     
REMARK   3    L TENSOR                                                          
REMARK   3      L11:   6.8702 L22:   5.3615                                     
REMARK   3      L33:   1.4742 L12:  -1.0051                                     
REMARK   3      L13:   1.8839 L23:   0.7459                                     
REMARK   3    S TENSOR                                                          
REMARK   3      S11:   0.0586 S12:  -0.0155 S13:  -0.3370                       
REMARK   3      S21:  -0.1338 S22:  -0.0220 S23:   0.1267                       
REMARK   3      S31:  -0.0950 S32:  -0.0824 S33:  -0.0366                       
REMARK   3                                                                      
REMARK   3   TLS GROUP : 5                                                      
REMARK   3    NUMBER OF COMPONENTS GROUP : 1                                    
REMARK   3    COMPONENTS        C SSSEQI   TO  C SSSEQI                         
REMARK   3    RESIDUE RANGE :   A    11        A    19                          
REMARK   3    ORIGIN FOR THE GROUP (A):  38.8781  30.5140  23.9592              
REMARK   3    T TENSOR                                                          
REMARK   3      T11:  -0.0470 T22:  -0.1253                                     
REMARK   3      T33:  -0.0346 T12:   0.0087                                     
REMARK   3      T13:  -0.0603 T23:   0.0351                                     
REMARK   3    L TENSOR                                                          
REMARK   3      L11:  20.9501 L22:   6.6829                                     
REMARK   3      L33:   6.2521 L12:  -0.4672                                     
REMARK   3      L13:  -5.0324 L23:   2.7669                                     
REMARK   3    S TENSOR                                                          
REMARK   3      S11:  -0.1362 S12:  -0.4971 S13:  -0.2647                       
REMARK   3      S21:   0.1883 S22:  -0.0519 S23:  -0.7559                       
REMARK   3      S31:   0.1708 S32:   0.2880 S33:   0.1881                       
REMARK   3                                                                      
REMARK   3   TLS GROUP : 6                                                      
REMARK   3    NUMBER OF COMPONENTS GROUP : 1                                    
REMARK   3    COMPONENTS        C SSSEQI   TO  C SSSEQI                         
REMARK   3    RESIDUE RANGE :   B    11        B    19                          
REMARK   3    ORIGIN FOR THE GROUP (A):   2.3816  21.9197  17.2499              
REMARK   3    T TENSOR                                                          
REMARK   3      T11:  -0.0611 T22:  -0.0682                                     
REMARK   3      T33:   0.0853 T12:  -0.0313                                     
REMARK   3      T13:   0.0363 T23:   0.0069                                     
REMARK   3    L TENSOR                                                          
REMARK   3      L11:  26.2845 L22:   4.4853                                     
REMARK   3      L33:   2.4912 L12: -10.2901                                     
REMARK   3      L13:  -3.1175 L23:   2.2049                                     
REMARK   3    S TENSOR                                                          
REMARK   3      S11:   0.1409 S12:   0.3162 S13:  -0.8492                       
REMARK   3      S21:  -0.1725 S22:  -0.0497 S23:   0.3754                       
REMARK   3      S31:   0.0757 S32:  -0.3688 S33:  -0.0912                       
REMARK   3                                                                      
REMARK   3   TLS GROUP : 7                                                      
REMARK   3    NUMBER OF COMPONENTS GROUP : 1                                    
REMARK   3    COMPONENTS        C SSSEQI   TO  C SSSEQI                         
REMARK   3    RESIDUE RANGE :   A    33        A    43                          
REMARK   3    ORIGIN FOR THE GROUP (A):  39.5090  31.2648  10.4250              
REMARK   3    T TENSOR                                                          
REMARK   3      T11:  -0.0727 T22:  -0.1117                                     
REMARK   3      T33:   0.0326 T12:  -0.0098                                     
REMARK   3      T13:   0.0182 T23:   0.0380                                     
REMARK   3    L TENSOR                                                          
REMARK   3      L11:   7.7169 L22:   2.4322                                     
REMARK   3      L33:   8.7276 L12:   1.8098                                     
REMARK   3      L13:   1.4968 L23:   3.8787                                     
REMARK   3    S TENSOR                                                          
REMARK   3      S11:   0.3401 S12:   0.2852 S13:  -0.1190                       
REMARK   3      S21:   0.0165 S22:   0.1545 S23:  -0.6851                       
REMARK   3      S31:  -0.1777 S32:   0.2698 S33:  -0.4946                       
REMARK   3                                                                      
REMARK   3   TLS GROUP : 8                                                      
REMARK   3    NUMBER OF COMPONENTS GROUP : 1                                    
REMARK   3    COMPONENTS        C SSSEQI   TO  C SSSEQI                         
REMARK   3    RESIDUE RANGE :   B    33        B    43                          
REMARK   3    ORIGIN FOR THE GROUP (A):   0.4424  34.0491  13.2925              
REMARK   3    T TENSOR                                                          
REMARK   3      T11:  -0.1236 T22:  -0.0547                                     
REMARK   3      T33:  -0.0772 T12:  -0.0204                                     
REMARK   3      T13:  -0.0057 T23:   0.0895                                     
REMARK   3    L TENSOR                                                          
REMARK   3      L11:  11.4878 L22:  11.9655                                     
REMARK   3      L33:   3.7508 L12:  -3.0665                                     
REMARK   3      L13:  -2.9223 L23:   1.5093                                     
REMARK   3    S TENSOR                                                          
REMARK   3      S11:   0.0257 S12:   0.6169 S13:   0.0757                       
REMARK   3      S21:  -0.0589 S22:   0.0483 S23:   0.6628                       
REMARK   3      S31:   0.2984 S32:  -0.4303 S33:  -0.0740                       
REMARK   3                                                                      
REMARK   3   TLS GROUP : 9                                                      
REMARK   3    NUMBER OF COMPONENTS GROUP : 1                                    
REMARK   3    COMPONENTS        C SSSEQI   TO  C SSSEQI                         
REMARK   3    RESIDUE RANGE :   A    44        A    57                          
REMARK   3    ORIGIN FOR THE GROUP (A):  27.3248  31.2564   4.4120              
REMARK   3    T TENSOR                                                          
REMARK   3      T11:  -0.0503 T22:  -0.0890                                     
REMARK   3      T33:  -0.1117 T12:   0.0042                                     
REMARK   3      T13:   0.0101 T23:   0.0019                                     
REMARK   3    L TENSOR                                                          
REMARK   3      L11:  11.5474 L22:   1.8420                                     
REMARK   3      L33:   3.9180 L12:  -1.7607                                     
REMARK   3      L13:  -1.0269 L23:   0.1002                                     
REMARK   3    S TENSOR                                                          
REMARK   3      S11:  -0.0862 S12:   0.2369 S13:   0.0292                       
REMARK   3      S21:  -0.0066 S22:  -0.0811 S23:   0.0043                       
REMARK   3      S31:  -0.0251 S32:   0.0449 S33:   0.1674                       
REMARK   3                                                                      
REMARK   3   TLS GROUP : 10                                                     
REMARK   3    NUMBER OF COMPONENTS GROUP : 1                                    
REMARK   3    COMPONENTS        C SSSEQI   TO  C SSSEQI                         
REMARK   3    RESIDUE RANGE :   B    44        B    57                          
REMARK   3    ORIGIN FOR THE GROUP (A):  12.8535  39.3419  11.1782              
REMARK   3    T TENSOR                                                          
REMARK   3      T11:  -0.0364 T22:  -0.0654                                     
REMARK   3      T33:  -0.0541 T12:   0.0056                                     
REMARK   3      T13:  -0.0030 T23:  -0.0033                                     
REMARK   3    L TENSOR                                                          
REMARK   3      L11:  17.3230 L22:   3.3270                                     
REMARK   3      L33:   2.1807 L12:  -2.7070                                     
REMARK   3      L13:  -2.4990 L23:  -1.9086                                     
REMARK   3    S TENSOR                                                          
REMARK   3      S11:   0.1398 S12:   0.3241 S13:  -0.1419                       
REMARK   3      S21:  -0.0212 S22:   0.0303 S23:   0.2752                       
REMARK   3      S31:   0.0483 S32:   0.0755 S33:  -0.1701                       
REMARK   3                                                                      
REMARK   3   TLS GROUP : 11                                                     
REMARK   3    NUMBER OF COMPONENTS GROUP : 1                                    
REMARK   3    COMPONENTS        C SSSEQI   TO  C SSSEQI                         
REMARK   3    RESIDUE RANGE :   A    77        A    85                          
REMARK   3    ORIGIN FOR THE GROUP (A):  29.2418  32.9956  14.6101              
REMARK   3    T TENSOR                                                          
REMARK   3      T11:  -0.0504 T22:  -0.0516                                     
REMARK   3      T33:  -0.0371 T12:  -0.0189                                     
REMARK   3      T13:  -0.0262 T23:   0.0137                                     
REMARK   3    L TENSOR                                                          
REMARK   3      L11:   0.2447 L22:   2.7728                                     
REMARK   3      L33:   5.9391 L12:  -0.6211                                     
REMARK   3      L13:  -0.8130 L23:   0.0943                                     
REMARK   3    S TENSOR                                                          
REMARK   3      S11:  -0.0422 S12:  -0.0552 S13:   0.0254                       
REMARK   3      S21:   0.0685 S22:  -0.0655 S23:   0.1055                       
REMARK   3      S31:  -0.3355 S32:  -0.0791 S33:   0.1078                       
REMARK   3                                                                      
REMARK   3   TLS GROUP : 12                                                     
REMARK   3    NUMBER OF COMPONENTS GROUP : 1                                    
REMARK   3    COMPONENTS        C SSSEQI   TO  C SSSEQI                         
REMARK   3    RESIDUE RANGE :   B    77        B    85                          
REMARK   3    ORIGIN FOR THE GROUP (A):  10.4101  29.1619  12.2467              
REMARK   3    T TENSOR                                                          
REMARK   3      T11:  -0.0671 T22:  -0.0701                                     
REMARK   3      T33:  -0.0722 T12:  -0.0158                                     
REMARK   3      T13:  -0.0238 T23:   0.0217                                     
REMARK   3    L TENSOR                                                          
REMARK   3      L11:   7.2459 L22:   9.0823                                     
REMARK   3      L33:   6.6859 L12:  -7.5191                                     
REMARK   3      L13:   6.5813 L23:  -5.8775                                     
REMARK   3    S TENSOR                                                          
REMARK   3      S11:   0.2726 S12:   0.2795 S13:  -0.0727                       
REMARK   3      S21:  -0.2395 S22:  -0.1871 S23:   0.0304                       
REMARK   3      S31:   0.1538 S32:   0.1475 S33:  -0.0854                       
REMARK   3                                                                      
REMARK   3   TLS GROUP : 13                                                     
REMARK   3    NUMBER OF COMPONENTS GROUP : 1                                    
REMARK   3    COMPONENTS        C SSSEQI   TO  C SSSEQI                         
REMARK   3    RESIDUE RANGE :   A    86        A    93                          
REMARK   3    ORIGIN FOR THE GROUP (A):  28.9930  19.7411  19.5692              
REMARK   3    T TENSOR                                                          
REMARK   3      T11:  -0.0260 T22:  -0.0382                                     
REMARK   3      T33:  -0.0449 T12:   0.0124                                     
REMARK   3      T13:   0.0075 T23:   0.0053                                     
REMARK   3    L TENSOR                                                          
REMARK   3      L11:   5.2850 L22:   3.0664                                     
REMARK   3      L33:   1.6254 L12:   0.4972                                     
REMARK   3      L13:   2.5888 L23:   1.2822                                     
REMARK   3    S TENSOR                                                          
REMARK   3      S11:  -0.0587 S12:   0.1189 S13:  -0.1003                       
REMARK   3      S21:  -0.0353 S22:  -0.0026 S23:  -0.0383                       
REMARK   3      S31:   0.0807 S32:  -0.2177 S33:   0.0613                       
REMARK   3                                                                      
REMARK   3   TLS GROUP : 14                                                     
REMARK   3    NUMBER OF COMPONENTS GROUP : 1                                    
REMARK   3    COMPONENTS        C SSSEQI   TO  C SSSEQI                         
REMARK   3    RESIDUE RANGE :   B    86        B    93                          
REMARK   3    ORIGIN FOR THE GROUP (A):  11.5386  28.4519  26.6382              
REMARK   3    T TENSOR                                                          
REMARK   3      T11:  -0.0205 T22:  -0.0412                                     
REMARK   3      T33:  -0.0547 T12:   0.0502                                     
REMARK   3      T13:   0.0259 T23:   0.0060                                     
REMARK   3    L TENSOR                                                          
REMARK   3      L11:   5.3431 L22:   0.4702                                     
REMARK   3      L33:   6.0801 L12:  -1.2973                                     
REMARK   3      L13:  -1.6468 L23:  -0.5302                                     
REMARK   3    S TENSOR                                                          
REMARK   3      S11:  -0.3161 S12:  -0.4347 S13:   0.0207                       
REMARK   3      S21:   0.0240 S22:   0.2212 S23:   0.3044                       
REMARK   3      S31:  -0.0199 S32:  -0.1162 S33:   0.0948                       
REMARK   3                                                                      
REMARK   3   TLS GROUP : 15                                                     
REMARK   3    NUMBER OF COMPONENTS GROUP : 1                                    
REMARK   3    COMPONENTS        C SSSEQI   TO  C SSSEQI                         
REMARK   3    RESIDUE RANGE :   A    58        A    62                          
REMARK   3    ORIGIN FOR THE GROUP (A):  39.1431  23.4659  10.6206              
REMARK   3    T TENSOR                                                          
REMARK   3      T11:  -0.1520 T22:   0.0214                                     
REMARK   3      T33:  -0.0275 T12:   0.0127                                     
REMARK   3      T13:   0.0317 T23:   0.0440                                     
REMARK   3    L TENSOR                                                          
REMARK   3      L11:   5.5505 L22:  15.7847                                     
REMARK   3      L33:  24.9018 L12:  -8.2066                                     
REMARK   3      L13:   2.1751 L23: -12.5865                                     
REMARK   3    S TENSOR                                                          
REMARK   3      S11:   0.0788 S12:   0.0273 S13:  -0.3532                       
REMARK   3      S21:  -0.2166 S22:  -0.4420 S23:  -0.4387                       
REMARK   3      S31:   0.1832 S32:   0.6687 S33:   0.3632                       
REMARK   3                                                                      
REMARK   3   TLS GROUP : 16                                                     
REMARK   3    NUMBER OF COMPONENTS GROUP : 1                                    
REMARK   3    COMPONENTS        C SSSEQI   TO  C SSSEQI                         
REMARK   3    RESIDUE RANGE :   B    58        B    62                          
REMARK   3    ORIGIN FOR THE GROUP (A):   1.3114  36.1847  20.7339              
REMARK   3    T TENSOR                                                          
REMARK   3      T11:  -0.0806 T22:  -0.0659                                     
REMARK   3      T33:   0.0130 T12:   0.0377                                     
REMARK   3      T13:   0.0128 T23:  -0.0051                                     
REMARK   3    L TENSOR                                                          
REMARK   3      L11:  14.0580 L22:  16.7295                                     
REMARK   3      L33:  20.1492 L12:   7.3988                                     
REMARK   3      L13: -13.2228 L23: -16.9085                                     
REMARK   3    S TENSOR                                                          
REMARK   3      S11:   0.5628 S12:  -0.4321 S13:   0.9229                       
REMARK   3      S21:   0.7676 S22:   0.2792 S23:   0.5245                       
REMARK   3      S31:  -0.7069 S32:   0.0831 S33:  -0.8420                       
REMARK   3                                                                      
REMARK   3   TLS GROUP : 17                                                     
REMARK   3    NUMBER OF COMPONENTS GROUP : 1                                    
REMARK   3    COMPONENTS        C SSSEQI   TO  C SSSEQI                         
REMARK   3    RESIDUE RANGE :   A    63        A    68                          
REMARK   3    ORIGIN FOR THE GROUP (A):  37.0806  24.4767  23.9589              
REMARK   3    T TENSOR                                                          
REMARK   3      T11:  -0.1012 T22:  -0.1632                                     
REMARK   3      T33:  -0.0350 T12:  -0.0081                                     
REMARK   3      T13:  -0.0613 T23:  -0.0102                                     
REMARK   3    L TENSOR                                                          
REMARK   3      L11:  18.0740 L22:  12.0181                                     
REMARK   3      L33:  33.2031 L12:  -1.8400                                     
REMARK   3      L13: -12.0899 L23:   3.7551                                     
REMARK   3    S TENSOR                                                          
REMARK   3      S11:   0.2005 S12:  -0.2729 S13:   0.7535                       
REMARK   3      S21:   0.2431 S22:   0.2830 S23:  -0.2127                       
REMARK   3      S31:   0.0212 S32:  -0.3080 S33:  -0.4834                       
REMARK   3                                                                      
REMARK   3   TLS GROUP : 18                                                     
REMARK   3    NUMBER OF COMPONENTS GROUP : 1                                    
REMARK   3    COMPONENTS        C SSSEQI   TO  C SSSEQI                         
REMARK   3    RESIDUE RANGE :   B    63        B    68                          
REMARK   3    ORIGIN FOR THE GROUP (A):   3.1261  23.0488  23.6148              
REMARK   3    T TENSOR                                                          
REMARK   3      T11:  -0.0997 T22:  -0.0151                                     
REMARK   3      T33:   0.0812 T12:   0.0230                                     
REMARK   3      T13:   0.0566 T23:   0.0666                                     
REMARK   3    L TENSOR                                                          
REMARK   3      L11:  19.0893 L22:  51.4635                                     
REMARK   3      L33:  16.9101 L12: -27.7136                                     
REMARK   3      L13:   7.7509 L23:  -1.5202                                     
REMARK   3    S TENSOR                                                          
REMARK   3      S11:   0.4092 S12:   0.9042 S13:  -0.4953                       
REMARK   3      S21:  -0.4762 S22:  -0.5969 S23:   0.4295                       
REMARK   3      S31:   1.2035 S32:   0.4688 S33:   0.1876                       
REMARK   3                                                                      
REMARK   3   TLS GROUP : 19                                                     
REMARK   3    NUMBER OF COMPONENTS GROUP : 1                                    
REMARK   3    COMPONENTS        C SSSEQI   TO  C SSSEQI                         
REMARK   3    RESIDUE RANGE :   A    69        A    76                          
REMARK   3    ORIGIN FOR THE GROUP (A):  35.9160  22.1095  17.5286              
REMARK   3    T TENSOR                                                          
REMARK   3      T11:  -0.0772 T22:  -0.0764                                     
REMARK   3      T33:  -0.0384 T12:  -0.0092                                     
REMARK   3      T13:   0.0221 T23:   0.0200                                     
REMARK   3    L TENSOR                                                          
REMARK   3      L11:   4.5659 L22:   1.9757                                     
REMARK   3      L33:   5.2442 L12:  -1.0980                                     
REMARK   3      L13:   3.3132 L23:   1.4080                                     
REMARK   3    S TENSOR                                                          
REMARK   3      S11:   0.1327 S12:   0.0833 S13:  -0.1735                       
REMARK   3      S21:  -0.0700 S22:  -0.1735 S23:  -0.0680                       
REMARK   3      S31:   0.1927 S32:   0.2204 S33:   0.0409                       
REMARK   3                                                                      
REMARK   3   TLS GROUP : 20                                                     
REMARK   3    NUMBER OF COMPONENTS GROUP : 1                                    
REMARK   3    COMPONENTS        C SSSEQI   TO  C SSSEQI                         
REMARK   3    RESIDUE RANGE :   B    69        B    76                          
REMARK   3    ORIGIN FOR THE GROUP (A):   4.1349  29.3956  24.4505              
REMARK   3    T TENSOR                                                          
REMARK   3      T11:  -0.1450 T22:  -0.0404                                     
REMARK   3      T33:   0.0087 T12:   0.0136                                     
REMARK   3      T13:  -0.0033 T23:   0.0305                                     
REMARK   3    L TENSOR                                                          
REMARK   3      L11:   2.3191 L22:   9.0203                                     
REMARK   3      L33:  10.1712 L12:   0.9339                                     
REMARK   3      L13:  -3.7139 L23:  -5.2107                                     
REMARK   3    S TENSOR                                                          
REMARK   3      S11:   0.0689 S12:  -0.2084 S13:  -0.1105                       
REMARK   3      S21:   0.1043 S22:  -0.0017 S23:   0.3012                       
REMARK   3      S31:   0.0722 S32:   0.1675 S33:  -0.0673                       
REMARK   3                                                                      
REMARK   3   TLS GROUP : 21                                                     
REMARK   3    NUMBER OF COMPONENTS GROUP : 1                                    
REMARK   3    COMPONENTS        C SSSEQI   TO  C SSSEQI                         
REMARK   3    RESIDUE RANGE :   B   200        B   200                          
REMARK   3    ORIGIN FOR THE GROUP (A):  19.6624  30.8372  14.0740              
REMARK   3    T TENSOR                                                          
REMARK   3      T11:  -0.0887 T22:  -0.0927                                     
REMARK   3      T33:  -0.0799 T12:  -0.0167                                     
REMARK   3      T13:   0.0046 T23:  -0.0005                                     
REMARK   3    L TENSOR                                                          
REMARK   3      L11:   4.2460 L22:  20.9110                                     
REMARK   3      L33:  12.1912 L12:  -8.6822                                     
REMARK   3      L13:  -1.2084 L23:   8.5872                                     
REMARK   3    S TENSOR                                                          
REMARK   3      S11:   0.0794 S12:   0.1224 S13:   0.3226                       
REMARK   3      S21:   0.0540 S22:   0.1194 S23:  -0.2344                       
REMARK   3      S31:   0.0474 S32:   0.2224 S33:  -0.1988                       
REMARK   3                                                                      
REMARK   3  BULK SOLVENT MODELLING.                                             
REMARK   3   METHOD USED : BABINET MODEL WITH MASK                              
REMARK   3   PARAMETERS FOR MASK CALCULATION                                    
REMARK   3   VDW PROBE RADIUS   : 1.20                                          
REMARK   3   ION PROBE RADIUS   : 0.80                                          
REMARK   3   SHRINKAGE RADIUS   : 0.80                                          
REMARK   3                                                                      
REMARK   3  OTHER REFINEMENT REMARKS: HYDROGENS HAVE BEEN ADDED IN THE RIDING   
REMARK   3  POSITIONS                                                           
REMARK   4                                                                      
REMARK   4 2QI3 COMPLIES WITH FORMAT V. 3.30, 13-JUL-11                         
REMARK 100                                                                      
REMARK 100 THIS ENTRY HAS BEEN PROCESSED BY RCSB ON 12-JUL-07.                  
REMARK 100 THE DEPOSITION ID IS D_1000043626.                                   
REMARK 200                                                                      
REMARK 200 EXPERIMENTAL DETAILS                                                 
REMARK 200  EXPERIMENT TYPE                : X-RAY DIFFRACTION                  
REMARK 200  DATE OF DATA COLLECTION        : 22-AUG-06                          
REMARK 200  TEMPERATURE           (KELVIN) : 200                                
REMARK 200  PH                             : 6.2                                
REMARK 200  NUMBER OF CRYSTALS USED        : 1                                  
REMARK 200                                                                      
REMARK 200  SYNCHROTRON              (Y/N) : N                                  
REMARK 200  RADIATION SOURCE               : ROTATING ANODE                     
REMARK 200  BEAMLINE                       : NULL                               
REMARK 200  X-RAY GENERATOR MODEL          : RIGAKU                             
REMARK 200  MONOCHROMATIC OR LAUE    (M/L) : M                                  
REMARK 200  WAVELENGTH OR RANGE        (A) : 1.5418                             
REMARK 200  MONOCHROMATOR                  : OSMIC MIRRORS                      
REMARK 200  OPTICS                         : OSMIC MIRRORS                      
REMARK 200                                                                      
REMARK 200  DETECTOR TYPE                  : IMAGE PLATE                        
REMARK 200  DETECTOR MANUFACTURER          : RIGAKU RAXIS IV                    
REMARK 200  INTENSITY-INTEGRATION SOFTWARE : HKL-2000                           
REMARK 200  DATA SCALING SOFTWARE          : SCALEPACK                          
REMARK 200                                                                      
REMARK 200  NUMBER OF UNIQUE REFLECTIONS   : 13691                              
REMARK 200  RESOLUTION RANGE HIGH      (A) : 1.950                              
REMARK 200  RESOLUTION RANGE LOW       (A) : 50.000                             
REMARK 200  REJECTION CRITERIA  (SIGMA(I)) : 0.000                              
REMARK 200                                                                      
REMARK 200 OVERALL.                                                             
REMARK 200  COMPLETENESS FOR RANGE     (%) : 98.2                               
REMARK 200  DATA REDUNDANCY                : 6.900                              
REMARK 200  R MERGE                    (I) : 0.06600                            
REMARK 200  R SYM                      (I) : 6.60000                            
REMARK 200  <I/SIGMA(I)> FOR THE DATA SET  : 9.9000                             
REMARK 200                                                                      
REMARK 200 IN THE HIGHEST RESOLUTION SHELL.                                     
REMARK 200  HIGHEST RESOLUTION SHELL, RANGE HIGH (A) : NULL                     
REMARK 200  HIGHEST RESOLUTION SHELL, RANGE LOW  (A) : NULL                     
REMARK 200  COMPLETENESS FOR SHELL     (%) : NULL                               
REMARK 200  DATA REDUNDANCY IN SHELL       : NULL                               
REMARK 200  R MERGE FOR SHELL          (I) : NULL                               
REMARK 200  R SYM FOR SHELL            (I) : NULL                               
REMARK 200  <I/SIGMA(I)> FOR SHELL         : NULL                               
REMARK 200                                                                      
REMARK 200 DIFFRACTION PROTOCOL: SINGLE WAVELENGTH                              
REMARK 200 METHOD USED TO DETERMINE THE STRUCTURE: MOLECULAR REPLACEMENT        
REMARK 200 SOFTWARE USED: AMORE                                                 
REMARK 200 STARTING MODEL: PDB ENTRY 1F7A                                       
REMARK 200                                                                      
REMARK 200 REMARK: NULL                                                         
REMARK 280                                                                      
REMARK 280 CRYSTAL                                                              
REMARK 280 SOLVENT CONTENT, VS   (%): 42.01                                     
REMARK 280 MATTHEWS COEFFICIENT, VM (ANGSTROMS**3/DA): 2.12                     
REMARK 280                                                                      
REMARK 280 CRYSTALLIZATION CONDITIONS: 126 MM SODIUM PHOSPHATE, 63 MM SODIUM    
REMARK 280  CITRATE, 24-29% AMMONIUM SULPHATE , PH 6.2, VAPOR DIFFUSION,        
REMARK 280  HANGING DROP, TEMPERATURE 298K                                      
REMARK 290                                                                      
REMARK 290 CRYSTALLOGRAPHIC SYMMETRY                                            
REMARK 290 SYMMETRY OPERATORS FOR SPACE GROUP: P 21 21 21                       
REMARK 290                                                                      
REMARK 290      SYMOP   SYMMETRY                                                
REMARK 290     NNNMMM   OPERATOR                                                
REMARK 290       1555   X,Y,Z                                                   
REMARK 290       2555   -X+1/2,-Y,Z+1/2                                         
REMARK 290       3555   -X,Y+1/2,-Z+1/2                                         
REMARK 290       4555   X+1/2,-Y+1/2,-Z                                         
REMARK 290                                                                      
REMARK 290     WHERE NNN -> OPERATOR NUMBER                                     
REMARK 290           MMM -> TRANSLATION VECTOR                                  
REMARK 290                                                                      
REMARK 290 CRYSTALLOGRAPHIC SYMMETRY TRANSFORMATIONS                            
REMARK 290 THE FOLLOWING TRANSFORMATIONS OPERATE ON THE ATOM/HETATM             
REMARK 290 RECORDS IN THIS ENTRY TO PRODUCE CRYSTALLOGRAPHICALLY                
REMARK 290 RELATED MOLECULES.                                                   
REMARK 290   SMTRY1   1  1.000000  0.000000  0.000000        0.00000            
REMARK 290   SMTRY2   1  0.000000  1.000000  0.000000        0.00000            
REMARK 290   SMTRY3   1  0.000000  0.000000  1.000000        0.00000            
REMARK 290   SMTRY1   2 -1.000000  0.000000  0.000000       25.44100            
REMARK 290   SMTRY2   2  0.000000 -1.000000  0.000000        0.00000            
REMARK 290   SMTRY3   2  0.000000  0.000000  1.000000       30.91950            
REMARK 290   SMTRY1   3 -1.000000  0.000000  0.000000        0.00000            
REMARK 290   SMTRY2   3  0.000000  1.000000  0.000000       29.18300            
REMARK 290   SMTRY3   3  0.000000  0.000000 -1.000000       30.91950            
REMARK 290   SMTRY1   4  1.000000  0.000000  0.000000       25.44100            
REMARK 290   SMTRY2   4  0.000000 -1.000000  0.000000       29.18300            
REMARK 290   SMTRY3   4  0.000000  0.000000 -1.000000        0.00000            
REMARK 290                                                                      
REMARK 290 REMARK: NULL                                                         
REMARK 300                                                                      
REMARK 300 BIOMOLECULE: 1                                                       
REMARK 300 SEE REMARK 350 FOR THE AUTHOR PROVIDED AND/OR PROGRAM                
REMARK 300 GENERATED ASSEMBLY INFORMATION FOR THE STRUCTURE IN                  
REMARK 300 THIS ENTRY. THE REMARK MAY ALSO PROVIDE INFORMATION ON               
REMARK 300 BURIED SURFACE AREA.                                                 
REMARK 350                                                                      
REMARK 350 COORDINATES FOR A COMPLETE MULTIMER REPRESENTING THE KNOWN           
REMARK 350 BIOLOGICALLY SIGNIFICANT OLIGOMERIZATION STATE OF THE                
REMARK 350 MOLECULE CAN BE GENERATED BY APPLYING BIOMT TRANSFORMATIONS          
REMARK 350 GIVEN BELOW.  BOTH NON-CRYSTALLOGRAPHIC AND                          
REMARK 350 CRYSTALLOGRAPHIC OPERATIONS ARE GIVEN.                               
REMARK 350                                                                      
REMARK 350 BIOMOLECULE: 1                                                       
REMARK 350 AUTHOR DETERMINED BIOLOGICAL UNIT: DIMERIC                           
REMARK 350 SOFTWARE DETERMINED QUATERNARY STRUCTURE: DIMERIC                    
REMARK 350 SOFTWARE USED: PISA,PQS                                              
REMARK 350 TOTAL BURIED SURFACE AREA: 5120 ANGSTROM**2                          
REMARK 350 SURFACE AREA OF THE COMPLEX: 9120 ANGSTROM**2                        
REMARK 350 CHANGE IN SOLVENT FREE ENERGY: -43.0 KCAL/MOL                        
REMARK 350 APPLY THE FOLLOWING TO CHAINS: A, B                                  
REMARK 350   BIOMT1   1  1.000000  0.000000  0.000000        0.00000            
REMARK 350   BIOMT2   1  0.000000  1.000000  0.000000        0.00000            
REMARK 350   BIOMT3   1  0.000000  0.000000  1.000000        0.00000            
REMARK 470                                                                      
REMARK 470 MISSING ATOM                                                         
REMARK 470 THE FOLLOWING RESIDUES HAVE MISSING ATOMS (M=MODEL NUMBER;           
REMARK 470 RES=RESIDUE NAME; C=CHAIN IDENTIFIER; SSEQ=SEQUENCE NUMBER;          
REMARK 470 I=INSERTION CODE):                                                   
REMARK 470   M RES CSSEQI  ATOMS                                                
REMARK 470     LYS A   7    CG   CD   CE   NZ                                   
REMARK 470     LYS A  41    CG   CD   CE   NZ                                   
REMARK 470     LYS A  43    CG   CD   CE   NZ                                   
REMARK 470     LYS A  45    CG   CD   CE   NZ                                   
REMARK 470     LYS A  70    CG   CD   CE   NZ                                   
REMARK 470     LYS B   7    CG   CD   CE   NZ                                   
REMARK 470     ARG B  14    CG   CD   NE   CZ   NH1  NH2                        
REMARK 470     LEU B  19    CG   CD1  CD2                                       
REMARK 470     LYS B  41    CG   CD   CE   NZ                                   
REMARK 470     LYS B  43    CG   CD   CE   NZ                                   
REMARK 500                                                                      
REMARK 500 GEOMETRY AND STEREOCHEMISTRY                                         
REMARK 500 SUBTOPIC: TORSION ANGLES                                             
REMARK 500                                                                      
REMARK 500 TORSION ANGLES OUTSIDE THE EXPECTED RAMACHANDRAN REGIONS:            
REMARK 500 (M=MODEL NUMBER; RES=RESIDUE NAME; C=CHAIN IDENTIFIER;               
REMARK 500 SSEQ=SEQUENCE NUMBER; I=INSERTION CODE).                             
REMARK 500                                                                      
REMARK 500 STANDARD TABLE:                                                      
REMARK 500 FORMAT:(10X,I3,1X,A3,1X,A1,I4,A1,4X,F7.2,3X,F7.2)                    
REMARK 500                                                                      
REMARK 500 EXPECTED VALUES: GJ KLEYWEGT AND TA JONES (1996). PHI/PSI-           
REMARK 500 CHOLOGY: RAMACHANDRAN REVISITED. STRUCTURE 4, 1395 - 1400            
REMARK 500                                                                      
REMARK 500  M RES CSSEQI        PSI       PHI                                   
REMARK 500    ASN B  37       73.18   -102.17                                   
REMARK 500                                                                      
REMARK 500 REMARK: NULL                                                         
REMARK 800                                                                      
REMARK 800 SITE                                                                 
REMARK 800 SITE_IDENTIFIER: AC1                                                 
REMARK 800 EVIDENCE_CODE: SOFTWARE                                              
REMARK 800 SITE_DESCRIPTION: BINDING SITE FOR RESIDUE PO4 A 201                 
REMARK 800                                                                      
REMARK 800 SITE_IDENTIFIER: AC2                                                 
REMARK 800 EVIDENCE_CODE: SOFTWARE                                              
REMARK 800 SITE_DESCRIPTION: BINDING SITE FOR RESIDUE PO4 B 202                 
REMARK 800                                                                      
REMARK 800 SITE_IDENTIFIER: AC3                                                 
REMARK 800 EVIDENCE_CODE: SOFTWARE                                              
REMARK 800 SITE_DESCRIPTION: BINDING SITE FOR RESIDUE MZ5 B 200                 
REMARK 900                                                                      
REMARK 900 RELATED ENTRIES                                                      
REMARK 900 RELATED ID: 2QHY   RELATED DB: PDB                                   
REMARK 900 RELATED ID: 2QHZ   RELATED DB: PDB                                   
REMARK 900 RELATED ID: 2QI0   RELATED DB: PDB                                   
REMARK 900 RELATED ID: 2QI1   RELATED DB: PDB                                   
REMARK 900 RELATED ID: 2QI4   RELATED DB: PDB                                   
REMARK 900 RELATED ID: 2QI5   RELATED DB: PDB                                   
REMARK 900 RELATED ID: 2QI6   RELATED DB: PDB                                   
REMARK 900 RELATED ID: 2QI7   RELATED DB: PDB                                   
DBREF  2QI3 A    1    99  UNP    O38732   O38732_9HIV1     1     99             
DBREF  2QI3 B    1    99  UNP    O38732   O38732_9HIV1     1     99             
SEQADV 2QI3 LYS A    7  UNP  O38732    GLN     7 ENGINEERED                     
SEQADV 2QI3 LYS B    7  UNP  O38732    GLN     7 ENGINEERED                     
SEQRES   1 A   99  PRO GLN ILE THR LEU TRP LYS ARG PRO LEU VAL THR ILE          
SEQRES   2 A   99  ARG ILE GLY GLY GLN LEU LYS GLU ALA LEU LEU ASP THR          
SEQRES   3 A   99  GLY ALA ASP ASP THR VAL LEU GLU GLU MET ASN LEU PRO          
SEQRES   4 A   99  GLY LYS TRP LYS PRO LYS MET ILE GLY GLY ILE GLY GLY          
SEQRES   5 A   99  PHE ILE LYS VAL ARG GLN TYR ASP GLN ILE PRO ILE GLU          
SEQRES   6 A   99  ILE CYS GLY HIS LYS ALA ILE GLY THR VAL LEU VAL GLY          
SEQRES   7 A   99  PRO THR PRO VAL ASN ILE ILE GLY ARG ASN LEU LEU THR          
SEQRES   8 A   99  GLN ILE GLY CYS THR LEU ASN PHE                              
SEQRES   1 B   99  PRO GLN ILE THR LEU TRP LYS ARG PRO LEU VAL THR ILE          
SEQRES   2 B   99  ARG ILE GLY GLY GLN LEU LYS GLU ALA LEU LEU ASP THR          
SEQRES   3 B   99  GLY ALA ASP ASP THR VAL LEU GLU GLU MET ASN LEU PRO          
SEQRES   4 B   99  GLY LYS TRP LYS PRO LYS MET ILE GLY GLY ILE GLY GLY          
SEQRES   5 B   99  PHE ILE LYS VAL ARG GLN TYR ASP GLN ILE PRO ILE GLU          
SEQRES   6 B   99  ILE CYS GLY HIS LYS ALA ILE GLY THR VAL LEU VAL GLY          
SEQRES   7 B   99  PRO THR PRO VAL ASN ILE ILE GLY ARG ASN LEU LEU THR          
SEQRES   8 B   99  GLN ILE GLY CYS THR LEU ASN PHE                              
HET    PO4  A 201       5                                                       
HET    PO4  B 202       5                                                       
HET    MZ5  B 200      37                                                       
HETNAM     PO4 PHOSPHATE ION                                                    
HETNAM     MZ5 (2S)-N-[(1S,2R)-3-{(1,3-BENZOTHIAZOL-6-YLSULFONYL)               
HETNAM   2 MZ5  [(2S)-2-METHYLBUTYL]AMINO}-1-BENZYL-2-HYDROXYPROPYL]-           
HETNAM   3 MZ5  2-HYDROXY-3-METHYLBUTANAMIDE                                    
FORMUL   3  PO4    2(O4 P 3-)                                                   
FORMUL   5  MZ5    C27 H37 N3 O5 S2                                             
FORMUL   6  HOH   *119(H2 O)                                                    
SHEET    1   1 1 LEU A  23  LEU A  23  0
SHEET    2   2 1 ILE A  47  GLY A  49  0
SHEET    3   3 1 ILE A  84  ILE A  84  0
SHEET    4   4 1 LEU B  23  LEU B  23  0
SHEET    5   5 1 VAL B  32  VAL B  32  0
SHEET    6   6 1 ILE B  47  GLY B  49  0
SHEET    7   7 1 LEU B  76  LEU B  76  0
SHEET    8   8 1 ILE B  84  ILE B  84  0
SITE     1 AC1  8 ARG A  14  GLY A  16  GLY A  17  HOH A 216                    
SITE     2 AC1  8 HOH A 231  GLY B  16  HOH B 227  HOH B 255                    
SITE     1 AC2  6 GLY A  68  HIS A  69  LYS A  70  HOH A 238                    
SITE     2 AC2  6 PRO B   1  LYS B  55                                          
SITE     1 AC3 15 ASP A  25  GLY A  27  ALA A  28  GLY A  48                    
SITE     2 AC3 15 ILE A  50  ASP B  25  GLY B  27  ALA B  28                    
SITE     3 AC3 15 ASP B  30  GLY B  48  GLY B  49  ILE B  84                    
SITE     4 AC3 15 HOH B 203  HOH B 207  HOH B 210                               
CRYST1   50.882   58.366   61.839  90.00  90.00  90.00 P 21 21 21    8          
ORIGX1      1.000000  0.000000  0.000000        0.00000                         
ORIGX2      0.000000  1.000000  0.000000        0.00000                         
ORIGX3      0.000000  0.000000  1.000000        0.00000                         
SCALE1      0.019653  0.000000  0.000000        0.00000                         
SCALE2      0.000000  0.017133  0.000000        0.00000                         
SCALE3      0.000000  0.000000  0.016171        0.00000                         
ATOM      1  N   ARG A   8      20.884  34.085  27.883  1.00 22.24           N
ATOM      2  CA  ARG A   8      21.608  33.437  26.787  1.00 21.81           C
ATOM      3  C   ARG A   8      22.714  32.535  27.334  1.00 21.66           C
ATOM      4  O   ARG A   8      23.493  32.968  28.188  1.00 21.82           O
ATOM      5  CB  ARG A   8      22.244  34.475  25.868  1.00 21.58           C
ATOM      6  CG  ARG A   8      21.267  35.222  25.002  1.00 22.23           C
ATOM      7  CD  ARG A   8      22.014  36.196  24.125  1.00 24.31           C
ATOM      8  NE  ARG A   8      21.169  37.275  23.615  1.00 25.69           N
ATOM      9  CZ  ARG A   8      21.022  37.604  22.332  1.00 27.73           C
ATOM     10  NH1 ARG A   8      21.650  36.921  21.353  1.00 30.17           N
ATOM     11  NH2 ARG A   8      20.233  38.634  22.018  1.00 25.95           N
TER      12      ARG A   8
ATOM     13  N   LEU A  23      28.006  31.349  22.046  1.00 18.81           N
ATOM     14  CA  LEU A  23      26.661  30.938  22.394  1.00 18.73           C
ATOM     15  C   LEU A  23      26.471  29.447  22.135  1.00 18.69           C
ATOM     16  O   LEU A  23      26.697  28.965  21.019  1.00 18.48           O
ATOM     17  CB  LEU A  23      25.678  31.733  21.535  1.00 19.25           C
ATOM     18  CG  LEU A  23      24.181  31.510  21.713  1.00 19.69           C
ATOM     19  CD1 LEU A  23      23.750  32.052  23.046  1.00 20.83           C
ATOM     20  CD2 LEU A  23      23.427  32.165  20.549  1.00 19.75           C
TER      21      LEU A  23
ATOM     22  N   ASP A  25      24.411  26.686  21.075  1.00 17.68           N
ATOM     23  CA  ASP A  25      23.347  26.844  20.092  1.00 17.16           C
ATOM     24  C   ASP A  25      22.896  25.489  19.541  1.00 16.84           C
ATOM     25  O   ASP A  25      23.420  25.006  18.546  1.00 16.64           O
ATOM     26  CB  ASP A  25      23.841  27.769  18.968  1.00 17.33           C
ATOM     27  CG  ASP A  25      22.733  28.169  17.993  1.00 17.17           C
ATOM     28  OD1 ASP A  25      21.656  27.553  18.027  1.00 16.34           O
ATOM     29  OD2 ASP A  25      22.948  29.094  17.187  1.00 16.40           O
TER      30      ASP A  25
ATOM     31  N   GLY A  27      20.229  24.730  17.962  1.00 15.95           N
ATOM     32  CA  GLY A  27      19.632  24.882  16.630  1.00 15.80           C
ATOM     33  C   GLY A  27      20.608  25.072  15.476  1.00 15.70           C
ATOM     34  O   GLY A  27      20.182  25.247  14.324  1.00 15.59           O
ATOM     35  N   ALA A  28      21.907  25.027  15.776  1.00 15.48           N
ATOM     36  CA  ALA A  28      22.963  25.105  14.776  1.00 15.66           C
ATOM     37  C   ALA A  28      23.649  23.750  14.616  1.00 15.52           C
ATOM     38  O   ALA A  28      24.119  23.185  15.594  1.00 15.66           O
ATOM     39  CB  ALA A  28      23.973  26.176  15.183  1.00 15.85           C
ATOM     40  N   ASP A  29      23.672  23.221  13.386  1.00 15.51           N
ATOM     41  CA  ASP A  29      24.403  21.991  13.074  1.00 15.14           C
ATOM     42  C   ASP A  29      25.883  22.194  13.360  1.00 15.06           C
ATOM     43  O   ASP A  29      26.560  21.316  13.905  1.00 14.66           O
ATOM     44  CB  ASP A  29      24.300  21.638  11.584  1.00 15.00           C
ATOM     45  CG  ASP A  29      22.919  21.191  11.160  1.00 15.52           C
ATOM     46  OD1 ASP A  29      22.060  20.925  12.026  1.00 14.31           O
ATOM     47  OD2 ASP A  29      22.711  21.093   9.931  1.00 14.20           O
TER      48      ASP A  29
ATOM     49  N   ILE A  47      26.668  28.885   3.750  1.00 21.85           N
ATOM     50  CA  ILE A  47      25.630  28.421   4.663  1.00 21.56           C
ATOM     51  C   ILE A  47      24.490  29.419   4.683  1.00 21.36           C
ATOM     52  O   ILE A  47      24.691  30.615   4.454  1.00 21.16           O
ATOM     53  CB  ILE A  47      26.165  28.139   6.105  1.00 21.26           C
ATOM     54  CG1 ILE A  47      26.758  29.395   6.755  1.00 21.30           C
ATOM     55  CG2 ILE A  47      27.183  27.026   6.075  1.00 21.70           C
ATOM     56  CD1 ILE A  47      27.086  29.211   8.245  1.00 21.44           C
ATOM     57  N   GLY A  48      23.290  28.904   4.930  1.00 21.38           N
ATOM     58  CA  GLY A  48      22.073  29.699   4.889  1.00 21.32           C
ATOM     59  C   GLY A  48      21.325  29.631   6.200  1.00 20.91           C
ATOM     60  O   GLY A  48      21.006  28.562   6.683  1.00 20.68           O
ATOM     61  N   GLY A  49      21.056  30.792   6.774  1.00 21.20           N
ATOM     62  CA  GLY A  49      20.309  30.883   8.007  1.00 21.52           C
ATOM     63  C   GLY A  49      18.964  31.525   7.764  1.00 21.41           C
ATOM     64  O   GLY A  49      18.457  31.572   6.632  1.00 20.99           O
ATOM     65  N   ILE A  50      18.394  32.048   8.838  1.00 21.50           N
ATOM     66  CA  ILE A  50      17.073  32.643   8.774  1.00 21.57           C
ATOM     67  C   ILE A  50      17.006  33.843   7.818  1.00 21.63           C
ATOM     68  O   ILE A  50      15.944  34.134   7.267  1.00 21.53           O
ATOM     69  CB  ILE A  50      16.599  33.057  10.180  1.00 21.79           C
ATOM     70  CG1 ILE A  50      15.111  32.785  10.337  1.00 21.43           C
ATOM     71  CG2 ILE A  50      16.951  34.501  10.498  1.00 22.23           C
ATOM     72  CD1 ILE A  50      14.656  32.827  11.767  1.00 22.23           C
TER      73      ILE A  50
ATOM     74  N   PRO A  81      26.186  36.728  13.123  1.00 18.28           N
ATOM     75  CA  PRO A  81      25.913  37.803  14.084  1.00 17.94           C
ATOM     76  C   PRO A  81      26.597  37.641  15.429  1.00 17.59           C
ATOM     77  O   PRO A  81      26.881  38.637  16.090  1.00 16.77           O
ATOM     78  CB  PRO A  81      24.388  37.746  14.285  1.00 18.40           C
ATOM     79  CG  PRO A  81      23.860  36.905  13.206  1.00 18.32           C
ATOM     80  CD  PRO A  81      24.951  36.046  12.685  1.00 18.28           C
ATOM     81  N  AVAL A  82      26.851  36.390  15.816  0.50 17.43           N
ATOM     82  N  BVAL A  82      26.836  36.394  15.828  0.50 17.41           N
ATOM     83  CA AVAL A  82      27.402  36.041  17.121  0.50 17.63           C
ATOM     84  CA BVAL A  82      27.494  36.089  17.087  0.50 17.62           C
ATOM     85  C  AVAL A  82      28.180  34.722  16.989  0.50 17.58           C
ATOM     86  C  BVAL A  82      28.204  34.742  16.972  0.50 17.56           C
ATOM     87  O  AVAL A  82      27.809  33.871  16.174  0.50 17.57           O
ATOM     88  O  BVAL A  82      27.810  33.895  16.164  0.50 17.57           O
ATOM     89  CB AVAL A  82      26.241  35.893  18.158  0.50 17.70           C
ATOM     90  CB BVAL A  82      26.466  36.058  18.251  0.50 17.63           C
ATOM     91  CG1AVAL A  82      26.642  35.040  19.359  0.50 17.62           C
ATOM     92  CG1BVAL A  82      25.521  34.861  18.123  0.50 17.18           C
ATOM     93  CG2AVAL A  82      25.726  37.274  18.595  0.50 17.87           C
ATOM     94  CG2BVAL A  82      27.161  36.052  19.594  0.50 18.32           C
TER      95      VAL A  82
ATOM     96  N   ILE A  84      28.783  31.135  17.553  1.00 17.79           N
ATOM     97  CA  ILE A  84      27.882  30.051  17.921  1.00 17.51           C
ATOM     98  C   ILE A  84      28.585  28.703  17.936  1.00 17.39           C
ATOM     99  O   ILE A  84      29.285  28.319  16.981  1.00 17.70           O
ATOM    100  CB  ILE A  84      26.592  29.989  17.028  1.00 17.70           C
ATOM    101  CG1 ILE A  84      26.923  29.708  15.554  1.00 17.84           C
ATOM    102  CG2 ILE A  84      25.794  31.260  17.175  1.00 16.83           C
ATOM    103  CD1 ILE A  84      25.735  29.751  14.644  1.00 18.57           C
TER     104      ILE A  84
ATOM    105  N   LEU B  23      12.538  22.855  16.318  1.00 20.54           N
ATOM    106  CA  LEU B  23      13.836  22.740  16.979  1.00 20.61           C
ATOM    107  C   LEU B  23      13.783  23.263  18.404  1.00 20.49           C
ATOM    108  O   LEU B  23      13.311  24.376  18.644  1.00 21.00           O
ATOM    109  CB  LEU B  23      14.890  23.567  16.236  1.00 20.89           C
ATOM    110  CG  LEU B  23      15.555  23.047  14.978  1.00 21.38           C
ATOM    111  CD1 LEU B  23      16.503  24.123  14.441  1.00 21.83           C
ATOM    112  CD2 LEU B  23      16.300  21.751  15.252  1.00 21.03           C
TER     113      LEU B  23
ATOM    114  N   ASP B  25      15.805  25.111  20.498  1.00 18.90           N
ATOM    115  CA  ASP B  25      16.930  25.927  20.075  1.00 18.02           C
ATOM    116  C   ASP B  25      17.398  26.905  21.158  1.00 17.64           C
ATOM    117  O   ASP B  25      16.823  27.985  21.351  1.00 17.92           O
ATOM    118  CB  ASP B  25      16.577  26.677  18.785  1.00 18.01           C
ATOM    119  CG  ASP B  25      17.787  27.370  18.152  1.00 18.12           C
ATOM    120  OD1 ASP B  25      17.649  27.924  17.032  1.00 21.33           O
ATOM    121  OD2 ASP B  25      18.889  27.327  18.740  1.00 18.00           O
TER     122      ASP B  25
ATOM    123  N   GLY B  27      20.001  28.663  21.045  1.00 17.21           N
ATOM    124  CA  GLY B  27      20.549  29.853  20.398  1.00 17.13           C
ATOM    125  C   GLY B  27      19.525  30.899  19.997  1.00 17.01           C
ATOM    126  O   GLY B  27      19.898  31.969  19.526  1.00 16.90           O
ATOM    127  N   ALA B  28      18.243  30.590  20.213  1.00 17.36           N
ATOM    128  CA  ALA B  28      17.119  31.443  19.838  1.00 17.51           C
ATOM    129  C   ALA B  28      16.517  32.132  21.062  1.00 17.71           C
ATOM    130  O   ALA B  28      15.973  31.462  21.940  1.00 17.72           O
ATOM    131  CB  ALA B  28      16.055  30.608  19.154  1.00 17.83           C
ATOM    132  N   ASP B  29      16.594  33.467  21.107  1.00 17.64           N
ATOM    133  CA  ASP B  29      16.001  34.245  22.206  1.00 17.91           C
ATOM    134  C   ASP B  29      14.492  34.016  22.246  1.00 18.26           C
ATOM    135  O   ASP B  29      13.900  33.803  23.316  1.00 17.91           O
ATOM    136  CB  ASP B  29      16.221  35.748  22.024  1.00 17.81           C
ATOM    137  CG  ASP B  29      17.676  36.167  22.094  1.00 17.88           C
ATOM    138  OD1 ASP B  29      18.504  35.442  22.651  1.00 16.47           O
ATOM    139  OD2 ASP B  29      17.982  37.263  21.586  1.00 17.97           O
ATOM    140  N   ASP B  30      13.900  34.060  21.054  1.00 18.43           N
ATOM    141  CA  ASP B  30      12.460  34.053  20.856  1.00 18.83           C
ATOM    142  C   ASP B  30      12.047  32.849  20.022  1.00 18.90           C
ATOM    143  O   ASP B  30      12.873  32.209  19.372  1.00 18.46           O
ATOM    144  CB  ASP B  30      12.022  35.328  20.131  1.00 18.98           C
ATOM    145  CG  ASP B  30      12.450  36.594  20.850  1.00 20.84           C
ATOM    146  OD1 ASP B  30      12.388  36.643  22.100  1.00 22.30           O
ATOM    147  OD2 ASP B  30      12.831  37.553  20.156  1.00 23.17           O
TER     148      ASP B  30
ATOM    149  N   VAL B  32      10.120  31.248  16.914  1.00 19.67           N
ATOM    150  CA  VAL B  32       9.834  31.657  15.550  1.00 20.23           C
ATOM    151  C   VAL B  32       9.189  30.499  14.809  1.00 20.48           C
ATOM    152  O   VAL B  32       9.771  29.421  14.688  1.00 20.28           O
ATOM    153  CB  VAL B  32      11.112  32.115  14.798  1.00 20.30           C
ATOM    154  CG1 VAL B  32      10.748  32.807  13.488  1.00 19.87           C
ATOM    155  CG2 VAL B  32      11.958  33.049  15.672  1.00 21.03           C
TER     156      VAL B  32
ATOM    157  N   ILE B  47      13.743  40.451  13.043  1.00 19.53           N
ATOM    158  CA  ILE B  47      14.715  39.663  13.797  1.00 19.55           C
ATOM    159  C   ILE B  47      15.863  39.251  12.893  1.00 18.80           C
ATOM    160  O   ILE B  47      15.673  38.972  11.712  1.00 18.62           O
ATOM    161  CB  ILE B  47      14.087  38.435  14.496  1.00 19.73           C
ATOM    162  CG1 ILE B  47      13.402  37.501  13.493  1.00 20.67           C
ATOM    163  CG2 ILE B  47      13.093  38.890  15.580  1.00 20.59           C
ATOM    164  CD1 ILE B  47      13.029  36.163  14.084  1.00 20.35           C
ATOM    165  N   GLY B  48      17.058  39.219  13.473  1.00 18.47           N
ATOM    166  CA  GLY B  48      18.274  38.976  12.720  1.00 18.15           C
ATOM    167  C   GLY B  48      18.894  37.634  13.044  1.00 17.74           C
ATOM    168  O   GLY B  48      18.929  37.208  14.197  1.00 16.55           O
ATOM    169  N   GLY B  49      19.380  36.967  12.008  1.00 17.88           N
ATOM    170  CA  GLY B  49      20.191  35.762  12.174  1.00 17.64           C
ATOM    171  C   GLY B  49      21.311  35.735  11.160  1.00 17.21           C
ATOM    172  O   GLY B  49      21.728  36.777  10.658  1.00 17.28           O
ATOM    173  N   ILE B  50      21.811  34.542  10.862  1.00 16.28           N
ATOM    174  CA  ILE B  50      22.781  34.396   9.796  1.00 15.77           C
ATOM    175  C   ILE B  50      22.094  34.813   8.504  1.00 16.00           C
ATOM    176  O   ILE B  50      20.958  34.418   8.232  1.00 15.54           O
ATOM    177  CB  ILE B  50      23.373  32.962   9.723  1.00 15.28           C
ATOM    178  CG1 ILE B  50      24.382  32.783  10.870  1.00 14.82           C
ATOM    179  CG2 ILE B  50      24.069  32.717   8.370  1.00 14.89           C
ATOM    180  CD1 ILE B  50      24.881  31.380  11.077  1.00 13.82           C
TER     181      ILE B  50
ATOM    182  N   LEU B  76       6.652  34.457  17.351  1.00 22.07           N
ATOM    183  CA  LEU B  76       6.916  35.265  16.177  1.00 21.25           C
ATOM    184  C   LEU B  76       6.638  34.402  14.954  1.00 21.33           C
ATOM    185  O   LEU B  76       7.101  33.265  14.869  1.00 21.66           O
ATOM    186  CB  LEU B  76       8.373  35.727  16.165  1.00 21.42           C
ATOM    187  CG  LEU B  76       8.924  36.370  17.443  1.00 21.19           C
ATOM    188  CD1 LEU B  76      10.341  36.834  17.186  1.00 21.22           C
ATOM    189  CD2 LEU B  76       8.046  37.533  17.918  1.00 20.88           C
TER     190      LEU B  76
ATOM    191  N   THR B  80      10.366  31.699   8.012  1.00 21.37           N
ATOM    192  CA  THR B  80      11.449  30.818   8.422  1.00 21.49           C
ATOM    193  C   THR B  80      11.258  29.436   7.786  1.00 21.73           C
ATOM    194  O   THR B  80      10.129  28.969   7.673  1.00 21.63           O
ATOM    195  CB  THR B  80      11.499  30.661   9.972  1.00 21.62           C
ATOM    196  OG1 THR B  80      12.510  29.712  10.317  1.00 20.91           O
ATOM    197  CG2 THR B  80      10.163  30.183  10.536  1.00 21.55           C
ATOM    198  N   PRO B  81      12.361  28.766   7.392  1.00 22.28           N
ATOM    199  CA  PRO B  81      12.283  27.398   6.853  1.00 22.20           C
ATOM    200  C   PRO B  81      12.011  26.345   7.925  1.00 22.25           C
ATOM    201  O   PRO B  81      11.595  25.223   7.615  1.00 21.98           O
ATOM    202  CB  PRO B  81      13.677  27.175   6.262  1.00 22.45           C
ATOM    203  CG  PRO B  81      14.569  28.052   7.055  1.00 22.66           C
ATOM    204  CD  PRO B  81      13.752  29.258   7.437  1.00 22.44           C
ATOM    205  N   VAL B  82      12.263  26.705   9.177  1.00 21.86           N
ATOM    206  CA  VAL B  82      12.173  25.769  10.280  1.00 21.73           C
ATOM    207  C   VAL B  82      11.479  26.434  11.445  1.00 21.53           C
ATOM    208  O   VAL B  82      11.702  27.623  11.717  1.00 21.63           O
ATOM    209  CB  VAL B  82      13.580  25.289  10.718  1.00 21.77           C
ATOM    210  CG1 VAL B  82      13.492  24.353  11.910  1.00 22.01           C
ATOM    211  CG2 VAL B  82      14.290  24.594   9.565  1.00 22.39           C
TER     212      VAL B  82
ATOM    213  N   ILE B  84      11.158  27.133  15.256  1.00 20.81           N
ATOM    214  CA  ILE B  84      12.192  27.284  16.258  1.00 20.43           C
ATOM    215  C   ILE B  84      11.547  27.588  17.608  1.00 20.10           C
ATOM    216  O   ILE B  84      10.881  28.621  17.771  1.00 19.99           O
ATOM    217  CB  ILE B  84      13.154  28.426  15.870  1.00 20.50           C
ATOM    218  CG1 ILE B  84      13.885  28.102  14.559  1.00 20.39           C
ATOM    219  CG2 ILE B  84      14.169  28.675  16.967  1.00 20.96           C
ATOM    220  CD1 ILE B  84      14.314  29.337  13.795  1.00 21.42           C
TER     221      ILE B  84
HETATM  259  O   HOH A 202      19.755  22.947  12.772  1.00 14.12           O
HETATM  260  O   HOH A 207      26.055  25.456   9.305  1.00 16.91           O
HETATM  261  O   HOH A 215      23.168  26.070   4.912  1.00 16.46           O
HETATM  262  O   HOH A 237      22.451  23.540   8.763  1.00 23.44           O
HETATM  263  O   HOH A 244      19.630  36.897  18.813  1.00 24.23           O
HETATM  264  O   HOH B 203      25.304  26.002  11.786  1.00 12.44           O
HETATM  265  O   HOH B 205      20.686  34.141  21.473  1.00 16.29           O
HETATM  266  O   HOH B 206      18.523  34.425  19.072  1.00 12.38           O
HETATM  267  O   HOH B 207      21.891  24.174  11.431  1.00 18.30           O
HETATM  268  O   HOH B 208      17.482  40.381  16.128  1.00 17.33           O
HETATM  269  O   HOH B 209      17.414  22.779  10.991  1.00 14.89           O
HETATM  270  O   HOH B 210      19.913  32.243  11.318  1.00 12.77           O
HETATM  271  O   HOH B 224      17.764  23.398   8.307  1.00 22.62           O
HETATM  272  O   HOH B 258      19.858  38.075  16.449  1.00 31.28           O
HETATM  273  O   HOH B 259      15.858  39.959  18.372  1.00 31.37           O
CONECT  254  253  255
CONECT  242  241  243
CONECT  243  242  244  245
CONECT  244  243
CONECT  245  243  246
CONECT  240  238  241
CONECT  238  230  239  240
CONECT  246  245
CONECT  230  229  231  238
CONECT  256  252  255  257
CONECT  223  222  224  229
CONECT  224  223  225  228
CONECT  225  224  226  227
CONECT  227  225
CONECT  226  225
CONECT  252  251  253  256
CONECT  231  230  232
CONECT  237  232  236
CONECT  236  235  237
CONECT  235  234  236
CONECT  234  233  235
CONECT  233  232  234
CONECT  232  231  233  237
CONECT  251  250  252
CONECT  250  247  251  258
CONECT  258  250  257
CONECT  257  256  258
CONECT  255  254  256
CONECT  241  240  242  247
CONECT  229  223  230
CONECT  248  247
CONECT  239  238
CONECT  222  223
CONECT  228  224
CONECT  249  247
CONECT  253  252  254
CONECT  247  241  248  249  250
END
