# Supplementary material for: Scaffold repositioning of spiro-acridine derivatives as fungi chitinase inhibitor by target fishing and in vitro studies
Source: Sci Rep. 2023 May 5;13:7320. doi: 10.1038/s41598-023-33279-9 (PMC10163251; doi:10.1038/s41598-023-33279-9)
Supplement: Supplementary file 2 — Supplementary Information 2. [file 41598_2023_33279_MOESM2_ESM.zip › PDBQT_TARGETS_ALL/2qlb_ASJ.pdb]

HEADER    HYDROLASE/HYDROLASE INHIBITOR           12-JUL-07   2QLB              
TITLE     CRYSTAL STRUCTURE OF CASPASE-7 WITH INHIBITOR AC-ESMD-CHO             
COMPND    MOL_ID: 1;                                                            
COMPND   2 MOLECULE: CASPASE-7;                                                 
COMPND   3 CHAIN: A, C;                                                         
COMPND   4 FRAGMENT: P20 SUBUNIT;                                               
COMPND   5 SYNONYM: CASP-7, ICE-LIKE APOPTOTIC PROTEASE 3, ICE-LAP3, APOPTOTIC  
COMPND   6 PROTEASE MCH-3, CMH-1;                                               
COMPND   7 EC: 3.4.22.60;                                                       
COMPND   8 ENGINEERED: YES;                                                     
COMPND   9 MOL_ID: 2;                                                           
COMPND  10 MOLECULE: CASPASE-7;                                                 
COMPND  11 CHAIN: B, D;                                                         
COMPND  12 FRAGMENT: P10 SUBUNIT;                                               
COMPND  13 SYNONYM: CASP-7, ICE-LIKE APOPTOTIC PROTEASE 3, ICE-LAP3, APOPTOTIC  
COMPND  14 PROTEASE MCH-3, CMH-1;                                               
COMPND  15 EC: 3.4.22.60;                                                       
COMPND  16 ENGINEERED: YES;                                                     
COMPND  17 MOL_ID: 3;                                                           
COMPND  18 MOLECULE: INHIBITOR AC-ESMD-CHO;                                     
COMPND  19 CHAIN: E, F;                                                         
COMPND  20 ENGINEERED: YES;                                                     
COMPND  21 MOL_ID: 4;                                                           
COMPND  22 MOLECULE: PEPTIDE QGHGE;                                             
COMPND  23 CHAIN: G;                                                            
COMPND  24 ENGINEERED: YES                                                      
SOURCE    MOL_ID: 1;                                                            
SOURCE   2 ORGANISM_SCIENTIFIC: HOMO SAPIENS;                                   
SOURCE   3 ORGANISM_COMMON: HUMAN;                                              
SOURCE   4 ORGANISM_TAXID: 9606;                                                
SOURCE   5 GENE: CASP7, MCH3;                                                   
SOURCE   6 EXPRESSION_SYSTEM: ESCHERICHIA COLI BL21;                            
SOURCE   7 EXPRESSION_SYSTEM_TAXID: 511693;                                     
SOURCE   8 EXPRESSION_SYSTEM_STRAIN: BL21;                                      
SOURCE   9 EXPRESSION_SYSTEM_VECTOR_TYPE: PLASMID;                              
SOURCE  10 EXPRESSION_SYSTEM_PLASMID: PET23B;                                   
SOURCE  11 MOL_ID: 2;                                                           
SOURCE  12 ORGANISM_SCIENTIFIC: HOMO SAPIENS;                                   
SOURCE  13 ORGANISM_COMMON: HUMAN;                                              
SOURCE  14 ORGANISM_TAXID: 9606;                                                
SOURCE  15 GENE: CASP7, MCH3;                                                   
SOURCE  16 EXPRESSION_SYSTEM: ESCHERICHIA COLI BL21;                            
SOURCE  17 EXPRESSION_SYSTEM_TAXID: 511693;                                     
SOURCE  18 EXPRESSION_SYSTEM_STRAIN: BL21;                                      
SOURCE  19 EXPRESSION_SYSTEM_VECTOR_TYPE: PLASMID;                              
SOURCE  20 EXPRESSION_SYSTEM_PLASMID: PET23B;                                   
SOURCE  21 MOL_ID: 3;                                                           
SOURCE  22 SYNTHETIC: YES;                                                      
SOURCE  23 MOL_ID: 4;                                                           
SOURCE  24 SYNTHETIC: YES                                                       
KEYWDS    CYSTEINE PROTEASE, APOPTOSIS, THIOL PROTEASE, ZYMOGEN, HYDROLASE-     
KEYWDS   2 HYDROLASE INHIBITOR COMPLEX                                          
EXPDTA    X-RAY DIFFRACTION                                                     
AUTHOR    J.AGNISWAMY,B.FANG,I.WEBER                                            
REVDAT   5   13-JUL-11 2QLB    1       VERSN                                    
REVDAT   4   24-FEB-09 2QLB    1       VERSN                                    
REVDAT   3   29-APR-08 2QLB    1       REMARK                                   
REVDAT   2   09-OCT-07 2QLB    1       JRNL                                     
REVDAT   1   28-AUG-07 2QLB    0                                                
JRNL        AUTH   J.AGNISWAMY,B.FANG,I.T.WEBER                                 
JRNL        TITL   PLASTICITY OF S2-S4 SPECIFICITY POCKETS OF EXECUTIONER       
JRNL        TITL 2 CASPASE-7 REVEALED BY STRUCTURAL AND KINETIC ANALYSIS.       
JRNL        REF    FEBS J.                       V. 274  4752 2007              
JRNL        REFN                   ISSN 1742-464X                               
JRNL        PMID   17697120                                                     
JRNL        DOI    10.1111/J.1742-4658.2007.05994.X                             
REMARK   2                                                                      
REMARK   2 RESOLUTION.    2.25 ANGSTROMS.                                       
REMARK   3                                                                      
REMARK   3 REFINEMENT.                                                          
REMARK   3   PROGRAM     : CNS 1.1                                              
REMARK   3   AUTHORS     : BRUNGER,ADAMS,CLORE,DELANO,GROS,GROSSE-              
REMARK   3               : KUNSTLEVE,JIANG,KUSZEWSKI,NILGES,PANNU,              
REMARK   3               : READ,RICE,SIMONSON,WARREN                            
REMARK   3                                                                      
REMARK   3  REFINEMENT TARGET : ENGH & HUBER                                    
REMARK   3                                                                      
REMARK   3  DATA USED IN REFINEMENT.                                            
REMARK   3   RESOLUTION RANGE HIGH (ANGSTROMS) : 2.25                           
REMARK   3   RESOLUTION RANGE LOW  (ANGSTROMS) : 50.00                          
REMARK   3   DATA CUTOFF            (SIGMA(F)) : 0.000                          
REMARK   3   DATA CUTOFF HIGH         (ABS(F)) : NULL                           
REMARK   3   DATA CUTOFF LOW          (ABS(F)) : NULL                           
REMARK   3   COMPLETENESS (WORKING+TEST)   (%) : 86.0                           
REMARK   3   NUMBER OF REFLECTIONS             : 33528                          
REMARK   3                                                                      
REMARK   3  FIT TO DATA USED IN REFINEMENT.                                     
REMARK   3   CROSS-VALIDATION METHOD          : THROUGH OUT                     
REMARK   3   FREE R VALUE TEST SET SELECTION  : RANDOM                          
REMARK   3   R VALUE            (WORKING SET) : 0.187                           
REMARK   3   FREE R VALUE                     : 0.223                           
REMARK   3   FREE R VALUE TEST SET SIZE   (%) : NULL                            
REMARK   3   FREE R VALUE TEST SET COUNT      : 1789                            
REMARK   3   ESTIMATED ERROR OF FREE R VALUE  : NULL                            
REMARK   3                                                                      
REMARK   3  FIT IN THE HIGHEST RESOLUTION BIN.                                  
REMARK   3   TOTAL NUMBER OF BINS USED           : NULL                         
REMARK   3   BIN RESOLUTION RANGE HIGH       (A) : NULL                         
REMARK   3   BIN RESOLUTION RANGE LOW        (A) : NULL                         
REMARK   3   BIN COMPLETENESS (WORKING+TEST) (%) : NULL                         
REMARK   3   REFLECTIONS IN BIN    (WORKING SET) : NULL                         
REMARK   3   BIN R VALUE           (WORKING SET) : NULL                         
REMARK   3   BIN FREE R VALUE                    : NULL                         
REMARK   3   BIN FREE R VALUE TEST SET SIZE  (%) : NULL                         
REMARK   3   BIN FREE R VALUE TEST SET COUNT     : NULL                         
REMARK   3   ESTIMATED ERROR OF BIN FREE R VALUE : NULL                         
REMARK   3                                                                      
REMARK   3  NUMBER OF NON-HYDROGEN ATOMS USED IN REFINEMENT.                    
REMARK   3   PROTEIN ATOMS            : 3821                                    
REMARK   3   NUCLEIC ACID ATOMS       : 0                                       
REMARK   3   HETEROGEN ATOMS          : 13                                      
REMARK   3   SOLVENT ATOMS            : 215                                     
REMARK   3                                                                      
REMARK   3  B VALUES.                                                           
REMARK   3   FROM WILSON PLOT           (A**2) : NULL                           
REMARK   3   MEAN B VALUE      (OVERALL, A**2) : NULL                           
REMARK   3   OVERALL ANISOTROPIC B VALUE.                                       
REMARK   3    B11 (A**2) : NULL                                                 
REMARK   3    B22 (A**2) : NULL                                                 
REMARK   3    B33 (A**2) : NULL                                                 
REMARK   3    B12 (A**2) : NULL                                                 
REMARK   3    B13 (A**2) : NULL                                                 
REMARK   3    B23 (A**2) : NULL                                                 
REMARK   3                                                                      
REMARK   3  ESTIMATED COORDINATE ERROR.                                         
REMARK   3   ESD FROM LUZZATI PLOT        (A) : NULL                            
REMARK   3   ESD FROM SIGMAA              (A) : NULL                            
REMARK   3   LOW RESOLUTION CUTOFF        (A) : NULL                            
REMARK   3                                                                      
REMARK   3  CROSS-VALIDATED ESTIMATED COORDINATE ERROR.                         
REMARK   3   ESD FROM C-V LUZZATI PLOT    (A) : NULL                            
REMARK   3   ESD FROM C-V SIGMAA          (A) : NULL                            
REMARK   3                                                                      
REMARK   3  RMS DEVIATIONS FROM IDEAL VALUES.                                   
REMARK   3   BOND LENGTHS                 (A) : NULL                            
REMARK   3   BOND ANGLES            (DEGREES) : NULL                            
REMARK   3   DIHEDRAL ANGLES        (DEGREES) : NULL                            
REMARK   3   IMPROPER ANGLES        (DEGREES) : NULL                            
REMARK   3                                                                      
REMARK   3  ISOTROPIC THERMAL MODEL : NULL                                      
REMARK   3                                                                      
REMARK   3  ISOTROPIC THERMAL FACTOR RESTRAINTS.    RMS    SIGMA                
REMARK   3   MAIN-CHAIN BOND              (A**2) : NULL  ; NULL                 
REMARK   3   MAIN-CHAIN ANGLE             (A**2) : NULL  ; NULL                 
REMARK   3   SIDE-CHAIN BOND              (A**2) : NULL  ; NULL                 
REMARK   3   SIDE-CHAIN ANGLE             (A**2) : NULL  ; NULL                 
REMARK   3                                                                      
REMARK   3  BULK SOLVENT MODELING.                                              
REMARK   3   METHOD USED : NULL                                                 
REMARK   3   KSOL        : NULL                                                 
REMARK   3   BSOL        : NULL                                                 
REMARK   3                                                                      
REMARK   3  NCS MODEL : NULL                                                    
REMARK   3                                                                      
REMARK   3  NCS RESTRAINTS.                         RMS   SIGMA/WEIGHT          
REMARK   3   GROUP  1  POSITIONAL            (A) : NULL  ; NULL                 
REMARK   3   GROUP  1  B-FACTOR           (A**2) : NULL  ; NULL                 
REMARK   3                                                                      
REMARK   3  PARAMETER FILE  1  : NULL                                           
REMARK   3  TOPOLOGY FILE  1   : NULL                                           
REMARK   3                                                                      
REMARK   3  OTHER REFINEMENT REMARKS: NULL                                      
REMARK   4                                                                      
REMARK   4 2QLB COMPLIES WITH FORMAT V. 3.30, 13-JUL-11                         
REMARK 100                                                                      
REMARK 100 THIS ENTRY HAS BEEN PROCESSED BY RCSB ON 31-JUL-07.                  
REMARK 100 THE RCSB ID CODE IS RCSB043741.                                      
REMARK 200                                                                      
REMARK 200 EXPERIMENTAL DETAILS                                                 
REMARK 200  EXPERIMENT TYPE                : X-RAY DIFFRACTION                  
REMARK 200  DATE OF DATA COLLECTION        : 28-JUN-06                          
REMARK 200  TEMPERATURE           (KELVIN) : 100                                
REMARK 200  PH                             : 6.7                                
REMARK 200  NUMBER OF CRYSTALS USED        : 1                                  
REMARK 200                                                                      
REMARK 200  SYNCHROTRON              (Y/N) : Y                                  
REMARK 200  RADIATION SOURCE               : APS                                
REMARK 200  BEAMLINE                       : 22-ID                              
REMARK 200  X-RAY GENERATOR MODEL          : NULL                               
REMARK 200  MONOCHROMATIC OR LAUE    (M/L) : M                                  
REMARK 200  WAVELENGTH OR RANGE        (A) : 1.000                              
REMARK 200  MONOCHROMATOR                  : SI 220                             
REMARK 200  OPTICS                         : NULL                               
REMARK 200                                                                      
REMARK 200  DETECTOR TYPE                  : CCD                                
REMARK 200  DETECTOR MANUFACTURER          : MARMOSAIC 300 MM CCD               
REMARK 200  INTENSITY-INTEGRATION SOFTWARE : HKL-2000                           
REMARK 200  DATA SCALING SOFTWARE          : SCALEPACK                          
REMARK 200                                                                      
REMARK 200  NUMBER OF UNIQUE REFLECTIONS   : 33528                              
REMARK 200  RESOLUTION RANGE HIGH      (A) : 2.250                              
REMARK 200  RESOLUTION RANGE LOW       (A) : 50.000                             
REMARK 200  REJECTION CRITERIA  (SIGMA(I)) : 2.000                              
REMARK 200                                                                      
REMARK 200 OVERALL.                                                             
REMARK 200  COMPLETENESS FOR RANGE     (%) : 86.0                               
REMARK 200  DATA REDUNDANCY                : 3.200                              
REMARK 200  R MERGE                    (I) : 0.09000                            
REMARK 200  R SYM                      (I) : NULL                               
REMARK 200  <I/SIGMA(I)> FOR THE DATA SET  : 16.0500                            
REMARK 200                                                                      
REMARK 200 IN THE HIGHEST RESOLUTION SHELL.                                     
REMARK 200  HIGHEST RESOLUTION SHELL, RANGE HIGH (A) : 2.25                     
REMARK 200  HIGHEST RESOLUTION SHELL, RANGE LOW  (A) : 2.33                     
REMARK 200  COMPLETENESS FOR SHELL     (%) : 68.3                               
REMARK 200  DATA REDUNDANCY IN SHELL       : 2.20                               
REMARK 200  R MERGE FOR SHELL          (I) : 0.34300                            
REMARK 200  R SYM FOR SHELL            (I) : NULL                               
REMARK 200  <I/SIGMA(I)> FOR SHELL         : 2.640                              
REMARK 200                                                                      
REMARK 200 DIFFRACTION PROTOCOL: SINGLE WAVELENGTH                              
REMARK 200 METHOD USED TO DETERMINE THE STRUCTURE: MOLECULAR REPLACEMENT        
REMARK 200 SOFTWARE USED: PHASER                                                
REMARK 200 STARTING MODEL: PDB ENTRY 1F1J                                       
REMARK 200                                                                      
REMARK 200 REMARK: NULL                                                         
REMARK 280                                                                      
REMARK 280 CRYSTAL                                                              
REMARK 280 SOLVENT CONTENT, VS   (%): 63.24                                     
REMARK 280 MATTHEWS COEFFICIENT, VM (ANGSTROMS**3/DA): 3.35                     
REMARK 280                                                                      
REMARK 280 CRYSTALLIZATION CONDITIONS: 14.5% PEG 3350, 0.3M DIAMMONIUM          
REMARK 280  HYDROGEN CITRATE, 10MM DTT, PH 6.7, VAPOR DIFFUSION, HANGING        
REMARK 280  DROP, TEMPERATURE 298K                                              
REMARK 290                                                                      
REMARK 290 CRYSTALLOGRAPHIC SYMMETRY                                            
REMARK 290 SYMMETRY OPERATORS FOR SPACE GROUP: P 32 2 1                         
REMARK 290                                                                      
REMARK 290      SYMOP   SYMMETRY                                                
REMARK 290     NNNMMM   OPERATOR                                                
REMARK 290       1555   X,Y,Z                                                   
REMARK 290       2555   -Y,X-Y,Z+2/3                                            
REMARK 290       3555   -X+Y,-X,Z+1/3                                           
REMARK 290       4555   Y,X,-Z                                                  
REMARK 290       5555   X-Y,-Y,-Z+1/3                                           
REMARK 290       6555   -X,-X+Y,-Z+2/3                                          
REMARK 290                                                                      
REMARK 290     WHERE NNN -> OPERATOR NUMBER                                     
REMARK 290           MMM -> TRANSLATION VECTOR                                  
REMARK 290                                                                      
REMARK 290 CRYSTALLOGRAPHIC SYMMETRY TRANSFORMATIONS                            
REMARK 290 THE FOLLOWING TRANSFORMATIONS OPERATE ON THE ATOM/HETATM             
REMARK 290 RECORDS IN THIS ENTRY TO PRODUCE CRYSTALLOGRAPHICALLY                
REMARK 290 RELATED MOLECULES.                                                   
REMARK 290   SMTRY1   1  1.000000  0.000000  0.000000        0.00000            
REMARK 290   SMTRY2   1  0.000000  1.000000  0.000000        0.00000            
REMARK 290   SMTRY3   1  0.000000  0.000000  1.000000        0.00000            
REMARK 290   SMTRY1   2 -0.500000 -0.866025  0.000000        0.00000            
REMARK 290   SMTRY2   2  0.866025 -0.500000  0.000000        0.00000            
REMARK 290   SMTRY3   2  0.000000  0.000000  1.000000      125.52867            
REMARK 290   SMTRY1   3 -0.500000  0.866025  0.000000        0.00000            
REMARK 290   SMTRY2   3 -0.866025 -0.500000  0.000000        0.00000            
REMARK 290   SMTRY3   3  0.000000  0.000000  1.000000       62.76433            
REMARK 290   SMTRY1   4 -0.500000  0.866025  0.000000        0.00000            
REMARK 290   SMTRY2   4  0.866025  0.500000  0.000000        0.00000            
REMARK 290   SMTRY3   4  0.000000  0.000000 -1.000000        0.00000            
REMARK 290   SMTRY1   5  1.000000  0.000000  0.000000        0.00000            
REMARK 290   SMTRY2   5  0.000000 -1.000000  0.000000        0.00000            
REMARK 290   SMTRY3   5  0.000000  0.000000 -1.000000       62.76433            
REMARK 290   SMTRY1   6 -0.500000 -0.866025  0.000000        0.00000            
REMARK 290   SMTRY2   6 -0.866025  0.500000  0.000000        0.00000            
REMARK 290   SMTRY3   6  0.000000  0.000000 -1.000000      125.52867            
REMARK 290                                                                      
REMARK 290 REMARK: NULL                                                         
REMARK 300                                                                      
REMARK 300 BIOMOLECULE: 1                                                       
REMARK 300 SEE REMARK 350 FOR THE AUTHOR PROVIDED AND/OR PROGRAM                
REMARK 300 GENERATED ASSEMBLY INFORMATION FOR THE STRUCTURE IN                  
REMARK 300 THIS ENTRY. THE REMARK MAY ALSO PROVIDE INFORMATION ON               
REMARK 300 BURIED SURFACE AREA.                                                 
REMARK 350                                                                      
REMARK 350 COORDINATES FOR A COMPLETE MULTIMER REPRESENTING THE KNOWN           
REMARK 350 BIOLOGICALLY SIGNIFICANT OLIGOMERIZATION STATE OF THE                
REMARK 350 MOLECULE CAN BE GENERATED BY APPLYING BIOMT TRANSFORMATIONS          
REMARK 350 GIVEN BELOW.  BOTH NON-CRYSTALLOGRAPHIC AND                          
REMARK 350 CRYSTALLOGRAPHIC OPERATIONS ARE GIVEN.                               
REMARK 350                                                                      
REMARK 350 BIOMOLECULE: 1                                                       
REMARK 350 AUTHOR DETERMINED BIOLOGICAL UNIT: HEPTAMERIC                        
REMARK 350 SOFTWARE DETERMINED QUATERNARY STRUCTURE: HEPTAMERIC                 
REMARK 350 SOFTWARE USED: PISA                                                  
REMARK 350 APPLY THE FOLLOWING TO CHAINS: A, B, C, D, E, F, G                   
REMARK 350   BIOMT1   1  1.000000  0.000000  0.000000        0.00000            
REMARK 350   BIOMT2   1  0.000000  1.000000  0.000000        0.00000            
REMARK 350   BIOMT3   1  0.000000  0.000000  1.000000        0.00000            
REMARK 400                                                                      
REMARK 400 COMPOUND                                                             
REMARK 400 THE INHIBITOR IS COVALENTLY CONNECTED TO CYS OF THE ENZYME TO FORM   
REMARK 400 A HEMITHIOKETAL                                                      
REMARK 465                                                                      
REMARK 465 MISSING RESIDUES                                                     
REMARK 465 THE FOLLOWING RESIDUES WERE NOT LOCATED IN THE                       
REMARK 465 EXPERIMENT. (M=MODEL NUMBER; RES=RESIDUE NAME; C=CHAIN               
REMARK 465 IDENTIFIER; SSSEQ=SEQUENCE NUMBER; I=INSERTION CODE.)                
REMARK 465                                                                      
REMARK 465   M RES C SSSEQI                                                     
REMARK 465     ALA A    24                                                      
REMARK 465     LYS A    25                                                      
REMARK 465     PRO A    26                                                      
REMARK 465     ASP A    27                                                      
REMARK 465     ARG A    28                                                      
REMARK 465     SER A    29                                                      
REMARK 465     SER A    30                                                      
REMARK 465     PHE A    31                                                      
REMARK 465     VAL A    32                                                      
REMARK 465     PRO A    33                                                      
REMARK 465     SER A    34                                                      
REMARK 465     LEU A    35                                                      
REMARK 465     PHE A    36                                                      
REMARK 465     SER A    37                                                      
REMARK 465     LYS A    38                                                      
REMARK 465     LYS A    39                                                      
REMARK 465     LYS A    40                                                      
REMARK 465     LYS A    41                                                      
REMARK 465     ASN A    42                                                      
REMARK 465     VAL A    43                                                      
REMARK 465     THR A    44                                                      
REMARK 465     MET A    45                                                      
REMARK 465     ARG A    46                                                      
REMARK 465     SER A    47                                                      
REMARK 465     ILE A    48                                                      
REMARK 465     LYS A    49                                                      
REMARK 465     THR A    50                                                      
REMARK 465     THR A    51                                                      
REMARK 465     ARG A    52                                                      
REMARK 465     ASP A    53                                                      
REMARK 465     ARG A    54                                                      
REMARK 465     VAL A    55                                                      
REMARK 465     PRO A    56                                                      
REMARK 465     ALA B   207                                                      
REMARK 465     ASN B   208                                                      
REMARK 465     PRO B   209                                                      
REMARK 465     ARG B   210                                                      
REMARK 465     TYR B   211                                                      
REMARK 465     ALA C   324                                                      
REMARK 465     LYS C   325                                                      
REMARK 465     PRO C   326                                                      
REMARK 465     ASP C   327                                                      
REMARK 465     ARG C   328                                                      
REMARK 465     SER C   329                                                      
REMARK 465     SER C   330                                                      
REMARK 465     PHE C   331                                                      
REMARK 465     VAL C   332                                                      
REMARK 465     PRO C   333                                                      
REMARK 465     SER C   334                                                      
REMARK 465     LEU C   335                                                      
REMARK 465     PHE C   336                                                      
REMARK 465     SER C   337                                                      
REMARK 465     LYS C   338                                                      
REMARK 465     LYS C   339                                                      
REMARK 465     LYS C   340                                                      
REMARK 465     LYS C   341                                                      
REMARK 465     ASN C   342                                                      
REMARK 465     VAL C   343                                                      
REMARK 465     THR C   344                                                      
REMARK 465     MET C   345                                                      
REMARK 465     ARG C   346                                                      
REMARK 465     SER C   347                                                      
REMARK 465     ILE C   348                                                      
REMARK 465     LYS C   349                                                      
REMARK 465     THR C   350                                                      
REMARK 465     THR C   351                                                      
REMARK 465     ARG C   352                                                      
REMARK 465     ASP C   353                                                      
REMARK 465     ARG C   354                                                      
REMARK 465     VAL C   355                                                      
REMARK 465     PRO C   356                                                      
REMARK 465     ALA D   507                                                      
REMARK 465     ASN D   508                                                      
REMARK 465     PRO D   509                                                      
REMARK 465     ARG D   510                                                      
REMARK 465     TYR D   511                                                      
REMARK 500                                                                      
REMARK 500 GEOMETRY AND STEREOCHEMISTRY                                         
REMARK 500 SUBTOPIC: COVALENT BOND ANGLES                                       
REMARK 500                                                                      
REMARK 500 THE STEREOCHEMICAL PARAMETERS OF THE FOLLOWING RESIDUES              
REMARK 500 HAVE VALUES WHICH DEVIATE FROM EXPECTED VALUES BY MORE               
REMARK 500 THAN 6*RMSD (M=MODEL NUMBER; RES=RESIDUE NAME; C=CHAIN               
REMARK 500 IDENTIFIER; SSEQ=SEQUENCE NUMBER; I=INSERTION CODE).                 
REMARK 500                                                                      
REMARK 500 STANDARD TABLE:                                                      
REMARK 500 FORMAT: (10X,I3,1X,A3,1X,A1,I4,A1,3(1X,A4,2X),12X,F5.1)              
REMARK 500                                                                      
REMARK 500 EXPECTED VALUES PROTEIN: ENGH AND HUBER, 1999                        
REMARK 500 EXPECTED VALUES NUCLEIC ACID: CLOWNEY ET AL 1996                     
REMARK 500                                                                      
REMARK 500  M RES CSSEQI ATM1   ATM2   ATM3                                     
REMARK 500    GLY C 452   N   -  CA  -  C   ANGL. DEV. = -15.4 DEGREES          
REMARK 500                                                                      
REMARK 500 REMARK: NULL                                                         
REMARK 500                                                                      
REMARK 500 GEOMETRY AND STEREOCHEMISTRY                                         
REMARK 500 SUBTOPIC: TORSION ANGLES                                             
REMARK 500                                                                      
REMARK 500 TORSION ANGLES OUTSIDE THE EXPECTED RAMACHANDRAN REGIONS:            
REMARK 500 (M=MODEL NUMBER; RES=RESIDUE NAME; C=CHAIN IDENTIFIER;               
REMARK 500 SSEQ=SEQUENCE NUMBER; I=INSERTION CODE).                             
REMARK 500                                                                      
REMARK 500 STANDARD TABLE:                                                      
REMARK 500 FORMAT:(10X,I3,1X,A3,1X,A1,I4,A1,4X,F7.2,3X,F7.2)                    
REMARK 500                                                                      
REMARK 500 EXPECTED VALUES: GJ KLEYWEGT AND TA JONES (1996). PHI/PSI-           
REMARK 500 CHOLOGY: RAMACHANDRAN REVISITED. STRUCTURE 4, 1395 - 1400            
REMARK 500                                                                      
REMARK 500  M RES CSSEQI        PSI       PHI                                   
REMARK 500    ASP A 113       64.70     38.84                                   
REMARK 500    CYS A 136     -169.95   -163.22                                   
REMARK 500    SER A 143     -170.84   -178.06                                   
REMARK 500    ASN A 148       -5.26     73.69                                   
REMARK 500    CYS A 171       74.90   -154.94                                   
REMARK 500    PHE B 301       55.63    -94.80                                   
REMARK 500    SER C 443     -173.76   -172.59                                   
REMARK 500                                                                      
REMARK 500 REMARK: NULL                                                         
REMARK 500                                                                      
REMARK 500 GEOMETRY AND STEREOCHEMISTRY                                         
REMARK 500 SUBTOPIC: CHIRAL CENTERS                                             
REMARK 500                                                                      
REMARK 500 UNEXPECTED CONFIGURATION OF THE FOLLOWING CHIRAL                     
REMARK 500 CENTER(S) USING IMPROPER CA--C--CB--N CHIRALITY                      
REMARK 500 FOR AMINO ACIDS AND C1'--O4'--N1(N9)--C2' FOR                        
REMARK 500 NUCLEIC ACIDS OR EQUIVALENT ANGLE                                    
REMARK 500 M=MODEL NUMBER; RES=RESIDUE NAME; C=CHAIN                            
REMARK 500 IDENTIFIER; SSEQ=SEQUENCE NUMBER; I=INSERTION CODE                   
REMARK 500                                                                      
REMARK 500 STANDARD TABLE:                                                      
REMARK 500 FORMAT: (10X,I3,1X,A3,1X,A1,I4,A1,6X,F5.1,6X,A1,10X,A1,3X,A16)       
REMARK 500                                                                      
REMARK 500  M RES CSSEQI    IMPROPER   EXPECTED   FOUND DETAILS                 
REMARK 500    HIS G 812        45.4      L          L   OUTSIDE RANGE           
REMARK 500                                                                      
REMARK 500 REMARK: NULL                                                         
REMARK 800                                                                      
REMARK 800 SITE                                                                 
REMARK 800 SITE_IDENTIFIER: AC1                                                 
REMARK 800 EVIDENCE_CODE: SOFTWARE                                              
REMARK 800 SITE_DESCRIPTION: BINDING SITE FOR RESIDUE CIT D 850                 
REMARK 800                                                                      
REMARK 800 SITE_IDENTIFIER: AC2                                                 
REMARK 800 EVIDENCE_CODE: SOFTWARE                                              
REMARK 800 SITE_DESCRIPTION: BINDING SITE FOR CHAIN E OF INHIBITOR AC-ESMD-CHO  
REMARK 800                                                                      
REMARK 800 SITE_IDENTIFIER: AC3                                                 
REMARK 800 EVIDENCE_CODE: SOFTWARE                                              
REMARK 800 SITE_DESCRIPTION: BINDING SITE FOR CHAIN F OF INHIBITOR AC-ESMD-CHO  
REMARK 800                                                                      
REMARK 800 SITE_IDENTIFIER: AC4                                                 
REMARK 800 EVIDENCE_CODE: SOFTWARE                                              
REMARK 800 SITE_DESCRIPTION: BINDING SITE FOR CHAIN G OF PEPTIDE QGHGE          
REMARK 900                                                                      
REMARK 900 RELATED ENTRIES                                                      
REMARK 900 RELATED ID: 2QL5   RELATED DB: PDB                                   
REMARK 900 RELATED ID: 2QL7   RELATED DB: PDB                                   
REMARK 900 RELATED ID: 2QL9   RELATED DB: PDB                                   
REMARK 900 RELATED ID: 2QLF   RELATED DB: PDB                                   
REMARK 900 RELATED ID: 2QLJ   RELATED DB: PDB                                   
DBREF  2QLB A   24   196  UNP    P55210   CASP7_HUMAN     24    196             
DBREF  2QLB B  207   303  UNP    P55210   CASP7_HUMAN    207    303             
DBREF  2QLB C  324   496  UNP    P55210   CASP7_HUMAN     24    196             
DBREF  2QLB D  507   603  UNP    P55210   CASP7_HUMAN    207    303             
DBREF  2QLB E  701   705  PDB    2QLB     2QLB           701    705             
DBREF  2QLB F  801   805  PDB    2QLB     2QLB           801    805             
DBREF  2QLB G  810   814  PDB    2QLB     2QLB           810    814             
SEQRES   1 A  173  ALA LYS PRO ASP ARG SER SER PHE VAL PRO SER LEU PHE          
SEQRES   2 A  173  SER LYS LYS LYS LYS ASN VAL THR MET ARG SER ILE LYS          
SEQRES   3 A  173  THR THR ARG ASP ARG VAL PRO THR TYR GLN TYR ASN MET          
SEQRES   4 A  173  ASN PHE GLU LYS LEU GLY LYS CYS ILE ILE ILE ASN ASN          
SEQRES   5 A  173  LYS ASN PHE ASP LYS VAL THR GLY MET GLY VAL ARG ASN          
SEQRES   6 A  173  GLY THR ASP LYS ASP ALA GLU ALA LEU PHE LYS CYS PHE          
SEQRES   7 A  173  ARG SER LEU GLY PHE ASP VAL ILE VAL TYR ASN ASP CYS          
SEQRES   8 A  173  SER CYS ALA LYS MET GLN ASP LEU LEU LYS LYS ALA SER          
SEQRES   9 A  173  GLU GLU ASP HIS THR ASN ALA ALA CYS PHE ALA CYS ILE          
SEQRES  10 A  173  LEU LEU SER HIS GLY GLU GLU ASN VAL ILE TYR GLY LYS          
SEQRES  11 A  173  ASP GLY VAL THR PRO ILE LYS ASP LEU THR ALA HIS PHE          
SEQRES  12 A  173  ARG GLY ASP ARG CYS LYS THR LEU LEU GLU LYS PRO LYS          
SEQRES  13 A  173  LEU PHE PHE ILE GLN ALA CYS ARG GLY THR GLU LEU ASP          
SEQRES  14 A  173  ASP GLY ILE GLN                                              
SEQRES   1 B   97  ALA ASN PRO ARG TYR LYS ILE PRO VAL GLU ALA ASP PHE          
SEQRES   2 B   97  LEU PHE ALA TYR SER THR VAL PRO GLY TYR TYR SER TRP          
SEQRES   3 B   97  ARG SER PRO GLY ARG GLY SER TRP PHE VAL GLN ALA LEU          
SEQRES   4 B   97  CYS SER ILE LEU GLU GLU HIS GLY LYS ASP LEU GLU ILE          
SEQRES   5 B   97  MET GLN ILE LEU THR ARG VAL ASN ASP ARG VAL ALA ARG          
SEQRES   6 B   97  HIS PHE GLU SER GLN SER ASP ASP PRO HIS PHE HIS GLU          
SEQRES   7 B   97  LYS LYS GLN ILE PRO CYS VAL VAL SER MET LEU THR LYS          
SEQRES   8 B   97  GLU LEU TYR PHE SER GLN                                      
SEQRES   1 C  173  ALA LYS PRO ASP ARG SER SER PHE VAL PRO SER LEU PHE          
SEQRES   2 C  173  SER LYS LYS LYS LYS ASN VAL THR MET ARG SER ILE LYS          
SEQRES   3 C  173  THR THR ARG ASP ARG VAL PRO THR TYR GLN TYR ASN MET          
SEQRES   4 C  173  ASN PHE GLU LYS LEU GLY LYS CYS ILE ILE ILE ASN ASN          
SEQRES   5 C  173  LYS ASN PHE ASP LYS VAL THR GLY MET GLY VAL ARG ASN          
SEQRES   6 C  173  GLY THR ASP LYS ASP ALA GLU ALA LEU PHE LYS CYS PHE          
SEQRES   7 C  173  ARG SER LEU GLY PHE ASP VAL ILE VAL TYR ASN ASP CYS          
SEQRES   8 C  173  SER CYS ALA LYS MET GLN ASP LEU LEU LYS LYS ALA SER          
SEQRES   9 C  173  GLU GLU ASP HIS THR ASN ALA ALA CYS PHE ALA CYS ILE          
SEQRES  10 C  173  LEU LEU SER HIS GLY GLU GLU ASN VAL ILE TYR GLY LYS          
SEQRES  11 C  173  ASP GLY VAL THR PRO ILE LYS ASP LEU THR ALA HIS PHE          
SEQRES  12 C  173  ARG GLY ASP ARG CYS LYS THR LEU LEU GLU LYS PRO LYS          
SEQRES  13 C  173  LEU PHE PHE ILE GLN ALA CYS ARG GLY THR GLU LEU ASP          
SEQRES  14 C  173  ASP GLY ILE GLN                                              
SEQRES   1 D   97  ALA ASN PRO ARG TYR LYS ILE PRO VAL GLU ALA ASP PHE          
SEQRES   2 D   97  LEU PHE ALA TYR SER THR VAL PRO GLY TYR TYR SER TRP          
SEQRES   3 D   97  ARG SER PRO GLY ARG GLY SER TRP PHE VAL GLN ALA LEU          
SEQRES   4 D   97  CYS SER ILE LEU GLU GLU HIS GLY LYS ASP LEU GLU ILE          
SEQRES   5 D   97  MET GLN ILE LEU THR ARG VAL ASN ASP ARG VAL ALA ARG          
SEQRES   6 D   97  HIS PHE GLU SER GLN SER ASP ASP PRO HIS PHE HIS GLU          
SEQRES   7 D   97  LYS LYS GLN ILE PRO CYS VAL VAL SER MET LEU THR LYS          
SEQRES   8 D   97  GLU LEU TYR PHE SER GLN                                      
SEQRES   1 E    5  ACE GLU SER MET ASJ                                          
SEQRES   1 F    5  ACE GLU SER MET ASJ                                          
SEQRES   1 G    5  GLN GLY HIS GLY GLU                                          
HET    ACE  E 701       3                                                       
HET    ASJ  E 705       8                                                       
HET    ACE  F 801       3                                                       
HET    ASJ  F 805       8                                                       
HET    CIT  D 850      13                                                       
HETNAM     ACE ACETYL GROUP                                                     
HETNAM     ASJ (3S)-3-AMINO-4-HYDROXYBUTANOIC ACID                              
HETNAM     CIT CITRIC ACID                                                      
FORMUL   5  ACE    2(C2 H4 O)                                                   
FORMUL   5  ASJ    2(C4 H9 N O3)                                                
FORMUL   8  CIT    C6 H8 O7                                                     
FORMUL   9  HOH   *215(H2 O)                                                    
SHEET    1   1 1 GLY A 145  GLY A 145  0
SHEET    2   2 1 GLN A 184  GLN A 184  0
SHEET    3   3 1 ARG B 233  ARG B 233  0
SHEET    4   4 1 SER B 239  SER B 239  0
SHEET    5   5 1 SER E 703  MET E 704  0
LINK         C   ACE E 701                 N   GLU E 702     1555   1555  1.39  
LINK         C   ACE F 801                 N   GLU F 802     1555   1555  1.27  
LINK         SG  CYS A 186                 C   ASJ E 705     1555   1555  1.78  
LINK         SG  CYS C 486                 C   ASJ F 805     1555   1555  1.76  
LINK         C   MET E 704                 N   ASJ E 705     1555   1555  1.34  
LINK         C   MET F 804                 N   ASJ F 805     1555   1555  1.33  
SITE     1 AC1  7 ARG A 187  PRO B 227  CYS B 290  ARG C 487                    
SITE     2 AC1  7 TYR D 523  PRO D 527  VAL D 592                               
SITE     1 AC2 15 ARG A  87  HIS A 144  GLY A 145  GLN A 184                    
SITE     2 AC2 15 CYS A 186  SER B 231  TRP B 232  ARG B 233                    
SITE     3 AC2 15 PRO B 235  TRP B 240  SER B 275  GLN B 276                    
SITE     4 AC2 15 PHE B 282  HOH B1105  HOH E1151                               
SITE     1 AC3 16 ARG C 387  HIS C 444  GLY C 445  GLN C 484                    
SITE     2 AC3 16 CYS C 486  TYR D 530  SER D 531  TRP D 532                    
SITE     3 AC3 16 ARG D 533  PRO D 535  TRP D 540  SER D 575                    
SITE     4 AC3 16 GLN D 576  PHE D 582  HOH D1056  HOH F1007                    
SITE     1 AC4 12 GLN A  59  LYS B 254  ASP B 255  GLN B 260                    
SITE     2 AC4 12 TYR B 300  SER B 302  GLN D 560  GLU D 598                    
SITE     3 AC4 12 TYR D 600  SER D 602  GLN D 603  HOH D1117                    
CRYST1   88.245   88.245  188.293  90.00  90.00 120.00 P 32 2 1     12          
ORIGX1      1.000000  0.000000  0.000000        0.00000                         
ORIGX2      0.000000  1.000000  0.000000        0.00000                         
ORIGX3      0.000000  0.000000  1.000000        0.00000                         
SCALE1      0.011332  0.006543  0.000000        0.00000                         
SCALE2      0.000000  0.013085  0.000000        0.00000                         
SCALE3      0.000000  0.000000  0.005311        0.00000                         
ATOM      1  N   MET A  84     -45.533  34.647 -44.996  1.00 65.10           N
ATOM      2  CA  MET A  84     -44.799  34.058 -43.877  1.00 64.52           C
ATOM      3  C   MET A  84     -43.318  33.864 -44.209  1.00 63.51           C
ATOM      4  O   MET A  84     -42.967  33.476 -45.322  1.00 63.51           O
ATOM      5  CB  MET A  84     -45.425  32.718 -43.484  1.00 65.19           C
ATOM      6  CG  MET A  84     -46.897  32.804 -43.089  1.00 66.67           C
ATOM      7  SD  MET A  84     -47.256  34.107 -41.872  1.00 69.74           S
ATOM      8  CE  MET A  84     -46.543  33.426 -40.389  1.00 67.43           C
TER       9      MET A  84
ATOM     10  N   ARG A  87     -38.638  29.563 -41.651  1.00 56.10           N
ATOM     11  CA  ARG A  87     -38.494  29.142 -40.260  1.00 54.81           C
ATOM     12  C   ARG A  87     -37.150  28.478 -39.988  1.00 54.96           C
ATOM     13  O   ARG A  87     -37.063  27.256 -39.859  1.00 55.26           O
ATOM     14  CB  ARG A  87     -39.634  28.190 -39.871  1.00 52.39           C
ATOM     15  CG  ARG A  87     -41.020  28.810 -39.991  1.00 51.49           C
ATOM     16  CD  ARG A  87     -42.121  27.838 -39.594  1.00 52.09           C
ATOM     17  NE  ARG A  87     -41.919  27.326 -38.242  1.00 51.86           N
ATOM     18  CZ  ARG A  87     -41.603  26.068 -37.959  1.00 50.26           C
ATOM     19  NH1 ARG A  87     -41.461  25.185 -38.935  1.00 50.06           N
ATOM     20  NH2 ARG A  87     -41.408  25.699 -36.701  1.00 50.46           N
TER      21      ARG A  87
ATOM     22  N   SER A 143     -44.634  24.348 -37.864  1.00 41.94           N
ATOM     23  CA  SER A 143     -44.945  25.362 -38.871  1.00 43.24           C
ATOM     24  C   SER A 143     -45.430  26.681 -38.267  1.00 44.24           C
ATOM     25  O   SER A 143     -45.348  26.895 -37.055  1.00 44.12           O
ATOM     26  CB  SER A 143     -46.025  24.809 -39.812  1.00 43.09           C
ATOM     27  OG  SER A 143     -46.313  25.702 -40.870  1.00 44.06           O
ATOM     28  N   HIS A 144     -45.907  27.574 -39.132  1.00 45.56           N
ATOM     29  CA  HIS A 144     -46.463  28.852 -38.697  1.00 46.65           C
ATOM     30  C   HIS A 144     -47.917  28.525 -38.404  1.00 46.65           C
ATOM     31  O   HIS A 144     -48.457  27.552 -38.935  1.00 46.10           O
ATOM     32  CB  HIS A 144     -46.437  29.896 -39.822  1.00 45.98           C
ATOM     33  CG  HIS A 144     -45.112  30.563 -40.017  1.00 46.24           C
ATOM     34  ND1 HIS A 144     -44.513  31.330 -39.041  1.00 45.72           N
ATOM     35  CD2 HIS A 144     -44.282  30.597 -41.086  1.00 45.01           C
ATOM     36  CE1 HIS A 144     -43.370  31.808 -39.500  1.00 45.90           C
ATOM     37  NE2 HIS A 144     -43.206  31.378 -40.738  1.00 45.43           N
ATOM     38  N   GLY A 145     -48.561  29.334 -37.577  1.00 47.39           N
ATOM     39  CA  GLY A 145     -49.955  29.075 -37.290  1.00 49.53           C
ATOM     40  C   GLY A 145     -50.653  30.218 -36.595  1.00 50.71           C
ATOM     41  O   GLY A 145     -50.046  31.241 -36.281  1.00 49.74           O
TER      42      GLY A 145
ATOM     43  N   GLN A 184     -45.980  22.557 -32.821  1.00 37.35           N
ATOM     44  CA  GLN A 184     -45.124  23.727 -32.641  1.00 37.47           C
ATOM     45  C   GLN A 184     -45.608  24.763 -33.656  1.00 39.60           C
ATOM     46  O   GLN A 184     -45.395  24.616 -34.864  1.00 37.07           O
ATOM     47  CB  GLN A 184     -43.659  23.370 -32.901  1.00 36.91           C
ATOM     48  CG  GLN A 184     -42.716  24.562 -33.060  1.00 40.44           C
ATOM     49  CD  GLN A 184     -42.736  25.521 -31.878  1.00 43.35           C
ATOM     50  OE1 GLN A 184     -42.603  25.111 -30.722  1.00 46.85           O
ATOM     51  NE2 GLN A 184     -42.890  26.808 -32.165  1.00 42.89           N
ATOM     52  N   ALA A 185     -46.283  25.796 -33.158  1.00 40.72           N
ATOM     53  CA  ALA A 185     -46.828  26.846 -34.016  1.00 43.04           C
ATOM     54  C   ALA A 185     -47.480  27.921 -33.159  1.00 44.94           C
ATOM     55  O   ALA A 185     -47.908  27.648 -32.036  1.00 45.90           O
ATOM     56  CB  ALA A 185     -47.861  26.254 -34.963  1.00 38.67           C
ATOM     57  N   CYS A 186     -47.572  29.136 -33.691  1.00 45.33           N
ATOM     58  CA  CYS A 186     -48.189  30.230 -32.950  1.00 46.15           C
ATOM     59  C   CYS A 186     -49.694  30.016 -32.882  1.00 45.23           C
ATOM     60  O   CYS A 186     -50.274  29.319 -33.715  1.00 40.01           O
ATOM     61  CB  CYS A 186     -47.882  31.578 -33.612  1.00 49.58           C
ATOM     62  SG  CYS A 186     -46.112  32.018 -33.613  1.00 53.81           S
TER      63      CYS A 186
ATOM     64  N   SER B 231     -45.296  31.636 -30.150  1.00 52.31           N
ATOM     65  CA  SER B 231     -44.500  30.467 -29.819  1.00 51.57           C
ATOM     66  C   SER B 231     -43.103  30.820 -30.314  1.00 50.04           C
ATOM     67  O   SER B 231     -42.925  31.184 -31.474  1.00 48.81           O
ATOM     68  CB  SER B 231     -45.046  29.233 -30.540  1.00 51.19           C
ATOM     69  OG  SER B 231     -44.425  28.059 -30.056  1.00 51.69           O
TER      70      SER B 231
ATOM     71  N   ARG B 233     -38.971  30.466 -31.272  1.00 54.35           N
ATOM     72  CA  ARG B 233     -38.042  29.578 -31.955  1.00 57.09           C
ATOM     73  C   ARG B 233     -36.680  30.227 -32.145  1.00 59.64           C
ATOM     74  O   ARG B 233     -36.581  31.360 -32.621  1.00 60.77           O
ATOM     75  CB  ARG B 233     -38.614  29.181 -33.319  1.00 55.26           C
ATOM     76  CG  ARG B 233     -37.632  28.489 -34.255  1.00 54.72           C
ATOM     77  CD  ARG B 233     -38.363  27.974 -35.485  1.00 54.30           C
ATOM     78  NE  ARG B 233     -39.274  28.983 -36.024  1.00 55.21           N
ATOM     79  CZ  ARG B 233     -38.891  30.069 -36.691  1.00 53.94           C
ATOM     80  NH1 ARG B 233     -37.604  30.297 -36.917  1.00 54.46           N
ATOM     81  NH2 ARG B 233     -39.796  30.938 -37.117  1.00 53.05           N
TER      82      ARG B 233
ATOM     83  N   SER B 239     -36.857  25.515 -31.960  1.00 48.40           N
ATOM     84  CA  SER B 239     -37.901  26.040 -31.089  1.00 47.20           C
ATOM     85  C   SER B 239     -37.724  25.610 -29.630  1.00 44.86           C
ATOM     86  O   SER B 239     -37.209  24.531 -29.343  1.00 43.57           O
ATOM     87  CB  SER B 239     -39.279  25.603 -31.589  1.00 48.00           C
ATOM     88  OG  SER B 239     -39.566  24.273 -31.201  1.00 51.04           O
TER      89      SER B 239
ATOM     90  N   SER E 703     -37.113  34.287 -33.214  1.00 73.98           N
ATOM     91  CA  SER E 703     -38.237  34.628 -34.081  1.00 72.71           C
ATOM     92  C   SER E 703     -39.492  33.912 -33.578  1.00 71.00           C
ATOM     93  O   SER E 703     -39.417  33.077 -32.676  1.00 69.51           O
ATOM     94  CB  SER E 703     -37.939  34.243 -35.535  1.00 72.49           C
ATOM     95  OG  SER E 703     -37.527  32.895 -35.639  1.00 75.38           O
ATOM     96  N   MET E 704     -40.640  34.234 -34.165  1.00 70.02           N
ATOM     97  CA  MET E 704     -41.905  33.647 -33.737  1.00 69.65           C
ATOM     98  C   MET E 704     -42.590  32.755 -34.770  1.00 67.41           C
ATOM     99  O   MET E 704     -42.404  32.925 -35.978  1.00 68.08           O
ATOM    100  CB  MET E 704     -42.848  34.771 -33.309  1.00 72.68           C
ATOM    101  CG  MET E 704     -42.289  35.605 -32.167  1.00 77.91           C
ATOM    102  SD  MET E 704     -42.850  37.314 -32.199  1.00 84.06           S
ATOM    103  CE  MET E 704     -41.566  38.064 -33.205  1.00 82.32           C
HETATM  112  O   HOH A 207     -40.034  23.668 -35.549  1.00 41.48           O
HETATM  113  O   HOH A 241     -49.029  34.752 -34.975  1.00 59.70           O
CONECT   62   61  104
CONECT   98   97   99  105
CONECT  104   62  106  107
CONECT  107  104  105  108
CONECT  108  107  109
CONECT  109  108  110  111
CONECT  105   98  107
CONECT  106  104
CONECT  110  109
CONECT  111  109
END
