# Supplementary material for: Scaffold repositioning of spiro-acridine derivatives as fungi chitinase inhibitor by target fishing and in vitro studies
Source: Sci Rep. 2023 May 5;13:7320. doi: 10.1038/s41598-023-33279-9 (PMC10163251; doi:10.1038/s41598-023-33279-9)
Supplement: Supplementary file 2 — Supplementary Information 2. [file 41598_2023_33279_MOESM2_ESM.zip › PDBQT_TARGETS_ALL/2qln_F59.pdb]

HEADER    TRANSFERASE                             13-JUL-07   2QLN              
TITLE     GLYCOGEN PHOSPHORYLASE B IN COMPLEX WITH N-4-PHENYLBENZOYL-           
TITLE    2 N'-BETA-D-GLUCOPYRANOSYL UREA                                        
COMPND    MOL_ID: 1;                                                            
COMPND   2 MOLECULE: GLYCOGEN PHOSPHORYLASE, MUSCLE FORM;                       
COMPND   3 CHAIN: A;                                                            
COMPND   4 SYNONYM: MYOPHOSPHORYLASE;                                           
COMPND   5 EC: 2.4.1.1                                                          
SOURCE    MOL_ID: 1;                                                            
SOURCE   2 ORGANISM_SCIENTIFIC: ORYCTOLAGUS CUNICULUS;                          
SOURCE   3 ORGANISM_COMMON: RABBIT                                              
KEYWDS    GLYCOGENOLYSIS, TYPE 2 DIABETES, ACETYLATION, ALLOSTERIC              
KEYWDS   2 ENZYME, CARBOHYDRATE METABOLISM, GLYCOGEN METABOLISM,                
KEYWDS   3 GLYCOSYLTRANSFERASE, NUCLEOTIDE-BINDING, PHOSPHOPROTEIN,             
KEYWDS   4 PYRIDOXAL PHOSPHATE, TRANSFERASE                                     
EXPDTA    X-RAY DIFFRACTION                                                     
AUTHOR    N.G.OIKONOMAKOS,E.D.CHRYSINA,C.TIRAIDIS,K.-M.ALEXACOU,                
AUTHOR   2 D.D.LEONIDAS,S.E.SOGRAPHOS                                           
REVDAT   2   24-FEB-09 2QLN    1       VERSN                                    
REVDAT   1   15-JUL-08 2QLN    0                                                
JRNL        AUTH   V.NAGY,N.FELF LDI,J.-P.PRALY,T.DOSCA,P.GERGERLY,             
JRNL        AUTH 2 E.D.CHRYSINA,C.TIRAIDIS,M.N.KOSMOPOULOU,                     
JRNL        AUTH 3 K.-M.ALEXACOU,M.KONSTANTAKAKI                                
JRNL        TITL   N-(4-SUBSTITUTED-BENZOYL)-N'-(BETA-D-                        
JRNL        TITL 2 GLUCOPYRANOSYL)UREAS, INHIBITORS OF GLYCOGEN                 
JRNL        TITL 3 PHOSPHORYLASE: SYNTHESIS, KINETIC AND                        
JRNL        TITL 4 CRYSTALLOGRAPHIC EVALUATION                                  
JRNL        REF    TO BE PUBLISHED                                              
JRNL        REFN                                                                
REMARK   1                                                                      
REMARK   2                                                                      
REMARK   2 RESOLUTION.    2.15 ANGSTROMS.                                       
REMARK   3                                                                      
REMARK   3 REFINEMENT.                                                          
REMARK   3   PROGRAM     : REFMAC 5.2.0019                                      
REMARK   3   AUTHORS     : MURSHUDOV,VAGIN,DODSON                               
REMARK   3                                                                      
REMARK   3    REFINEMENT TARGET : MAXIMUM LIKELIHOOD                            
REMARK   3                                                                      
REMARK   3  DATA USED IN REFINEMENT.                                            
REMARK   3   RESOLUTION RANGE HIGH (ANGSTROMS) : 2.15                           
REMARK   3   RESOLUTION RANGE LOW  (ANGSTROMS) : 30.00                          
REMARK   3   DATA CUTOFF            (SIGMA(F)) : 0.000                          
REMARK   3   COMPLETENESS FOR RANGE        (%) : 99.8                           
REMARK   3   NUMBER OF REFLECTIONS             : 51023                          
REMARK   3                                                                      
REMARK   3  FIT TO DATA USED IN REFINEMENT.                                     
REMARK   3   CROSS-VALIDATION METHOD          : THROUGHOUT                      
REMARK   3   FREE R VALUE TEST SET SELECTION  : RANDOM                          
REMARK   3   R VALUE     (WORKING + TEST SET) : 0.182                           
REMARK   3   R VALUE            (WORKING SET) : 0.181                           
REMARK   3   FREE R VALUE                     : 0.209                           
REMARK   3   FREE R VALUE TEST SET SIZE   (%) : 5.100                           
REMARK   3   FREE R VALUE TEST SET COUNT      : 2729                            
REMARK   3                                                                      
REMARK   3  FIT IN THE HIGHEST RESOLUTION BIN.                                  
REMARK   3   TOTAL NUMBER OF BINS USED           : 20                           
REMARK   3   BIN RESOLUTION RANGE HIGH       (A) : 2.15                         
REMARK   3   BIN RESOLUTION RANGE LOW        (A) : 2.21                         
REMARK   3   REFLECTION IN BIN     (WORKING SET) : 3688                         
REMARK   3   BIN COMPLETENESS (WORKING+TEST) (%) : 99.59                        
REMARK   3   BIN R VALUE           (WORKING SET) : 0.1980                       
REMARK   3   BIN FREE R VALUE SET COUNT          : 205                          
REMARK   3   BIN FREE R VALUE                    : 0.2350                       
REMARK   3                                                                      
REMARK   3  NUMBER OF NON-HYDROGEN ATOMS USED IN REFINEMENT.                    
REMARK   3   PROTEIN ATOMS            : 6613                                    
REMARK   3   NUCLEIC ACID ATOMS       : 0                                       
REMARK   3   HETEROGEN ATOMS          : 29                                      
REMARK   3   SOLVENT ATOMS            : 271                                     
REMARK   3                                                                      
REMARK   3  B VALUES.                                                           
REMARK   3   FROM WILSON PLOT           (A**2) : 27.30                          
REMARK   3   MEAN B VALUE      (OVERALL, A**2) : 26.80                          
REMARK   3   OVERALL ANISOTROPIC B VALUE.                                       
REMARK   3    B11 (A**2) : 0.56000                                              
REMARK   3    B22 (A**2) : 0.56000                                              
REMARK   3    B33 (A**2) : -1.12000                                             
REMARK   3    B12 (A**2) : 0.00000                                              
REMARK   3    B13 (A**2) : 0.00000                                              
REMARK   3    B23 (A**2) : 0.00000                                              
REMARK   3                                                                      
REMARK   3  ESTIMATED OVERALL COORDINATE ERROR.                                 
REMARK   3   ESU BASED ON R VALUE                            (A): 0.215         
REMARK   3   ESU BASED ON FREE R VALUE                       (A): 0.169         
REMARK   3   ESU BASED ON MAXIMUM LIKELIHOOD                 (A): 0.112         
REMARK   3   ESU FOR B VALUES BASED ON MAXIMUM LIKELIHOOD (A**2): 4.201         
REMARK   3                                                                      
REMARK   3 CORRELATION COEFFICIENTS.                                            
REMARK   3   CORRELATION COEFFICIENT FO-FC      : 0.952                         
REMARK   3   CORRELATION COEFFICIENT FO-FC FREE : 0.940                         
REMARK   3                                                                      
REMARK   3  RMS DEVIATIONS FROM IDEAL VALUES        COUNT    RMS    WEIGHT      
REMARK   3   BOND LENGTHS REFINED ATOMS        (A):  6792 ; 0.007 ; 0.022       
REMARK   3   BOND LENGTHS OTHERS               (A):  NULL ;  NULL ;  NULL       
REMARK   3   BOND ANGLES REFINED ATOMS   (DEGREES):  9195 ; 1.043 ; 1.958       
REMARK   3   BOND ANGLES OTHERS          (DEGREES):  NULL ;  NULL ;  NULL       
REMARK   3   TORSION ANGLES, PERIOD 1    (DEGREES):   807 ; 5.187 ; 5.000       
REMARK   3   TORSION ANGLES, PERIOD 2    (DEGREES):   349 ;34.057 ;23.524       
REMARK   3   TORSION ANGLES, PERIOD 3    (DEGREES):  1180 ;15.041 ;15.000       
REMARK   3   TORSION ANGLES, PERIOD 4    (DEGREES):    60 ;19.528 ;15.000       
REMARK   3   CHIRAL-CENTER RESTRAINTS       (A**3):   993 ; 0.076 ; 0.200       
REMARK   3   GENERAL PLANES REFINED ATOMS      (A):  5213 ; 0.003 ; 0.020       
REMARK   3   GENERAL PLANES OTHERS             (A):  NULL ;  NULL ;  NULL       
REMARK   3   NON-BONDED CONTACTS REFINED ATOMS (A):  2807 ; 0.178 ; 0.200       
REMARK   3   NON-BONDED CONTACTS OTHERS        (A):  NULL ;  NULL ;  NULL       
REMARK   3   NON-BONDED TORSION REFINED ATOMS  (A):  4616 ; 0.302 ; 0.200       
REMARK   3   NON-BONDED TORSION OTHERS         (A):  NULL ;  NULL ;  NULL       
REMARK   3   H-BOND (X...Y) REFINED ATOMS      (A):   342 ; 0.103 ; 0.200       
REMARK   3   H-BOND (X...Y) OTHERS             (A):  NULL ;  NULL ;  NULL       
REMARK   3   POTENTIAL METAL-ION REFINED ATOMS (A):  NULL ;  NULL ;  NULL       
REMARK   3   POTENTIAL METAL-ION OTHERS        (A):  NULL ;  NULL ;  NULL       
REMARK   3   SYMMETRY VDW REFINED ATOMS        (A):    28 ; 0.126 ; 0.200       
REMARK   3   SYMMETRY VDW OTHERS               (A):  NULL ;  NULL ;  NULL       
REMARK   3   SYMMETRY H-BOND REFINED ATOMS     (A):     6 ; 0.128 ; 0.200       
REMARK   3   SYMMETRY H-BOND OTHERS            (A):  NULL ;  NULL ;  NULL       
REMARK   3   SYMMETRY METAL-ION REFINED ATOMS  (A):  NULL ;  NULL ;  NULL       
REMARK   3   SYMMETRY METAL-ION OTHERS         (A):  NULL ;  NULL ;  NULL       
REMARK   3                                                                      
REMARK   3  ISOTROPIC THERMAL FACTOR RESTRAINTS.     COUNT   RMS    WEIGHT      
REMARK   3   MAIN-CHAIN BOND REFINED ATOMS  (A**2):  4187 ; 0.549 ; 1.500       
REMARK   3   MAIN-CHAIN BOND OTHER ATOMS    (A**2):  NULL ;  NULL ;  NULL       
REMARK   3   MAIN-CHAIN ANGLE REFINED ATOMS (A**2):  6515 ; 0.930 ; 2.000       
REMARK   3   SIDE-CHAIN BOND REFINED ATOMS  (A**2):  3008 ; 1.210 ; 3.000       
REMARK   3   SIDE-CHAIN ANGLE REFINED ATOMS (A**2):  2680 ; 1.982 ; 4.500       
REMARK   3                                                                      
REMARK   3 ANISOTROPIC THERMAL FACTOR RESTRAINTS.    COUNT   RMS   WEIGHT       
REMARK   3   RIGID-BOND RESTRAINTS          (A**2):  NULL ;  NULL ;  NULL       
REMARK   3   SPHERICITY; FREE ATOMS         (A**2):  NULL ;  NULL ;  NULL       
REMARK   3   SPHERICITY; BONDED ATOMS       (A**2):  NULL ;  NULL ;  NULL       
REMARK   3                                                                      
REMARK   3  NCS RESTRAINTS STATISTICS                                           
REMARK   3   NUMBER OF DIFFERENT NCS GROUPS : NULL                              
REMARK   3                                                                      
REMARK   3  TLS DETAILS                                                         
REMARK   3   NUMBER OF TLS GROUPS  : NULL                                       
REMARK   3                                                                      
REMARK   3  BULK SOLVENT MODELLING.                                             
REMARK   3   METHOD USED : MASK                                                 
REMARK   3   PARAMETERS FOR MASK CALCULATION                                    
REMARK   3   VDW PROBE RADIUS   : 1.40                                          
REMARK   3   ION PROBE RADIUS   : 0.80                                          
REMARK   3   SHRINKAGE RADIUS   : 0.80                                          
REMARK   3                                                                      
REMARK   3  OTHER REFINEMENT REMARKS: HYDROGENS HAVE BEEN ADDED IN THE          
REMARK   3  RIDING POSITIONS                                                    
REMARK   4                                                                      
REMARK   4 2QLN COMPLIES WITH FORMAT V. 3.15, 01-DEC-08                         
REMARK 100                                                                      
REMARK 100 THIS ENTRY HAS BEEN PROCESSED BY RCSB ON 13-FEB-08.                  
REMARK 100 THE RCSB ID CODE IS RCSB043753.                                      
REMARK 200                                                                      
REMARK 200 EXPERIMENTAL DETAILS                                                 
REMARK 200  EXPERIMENT TYPE                : X-RAY DIFFRACTION                  
REMARK 200  DATE OF DATA COLLECTION        : 20-NOV-04                          
REMARK 200  TEMPERATURE           (KELVIN) : 293                                
REMARK 200  PH                             : 6.7                                
REMARK 200  NUMBER OF CRYSTALS USED        : 1                                  
REMARK 200                                                                      
REMARK 200  SYNCHROTRON              (Y/N) : Y                                  
REMARK 200  RADIATION SOURCE               : EMBL/DESY, HAMBURG                 
REMARK 200  BEAMLINE                       : X11                                
REMARK 200  X-RAY GENERATOR MODEL          : NULL                               
REMARK 200  MONOCHROMATIC OR LAUE    (M/L) : M                                  
REMARK 200  WAVELENGTH OR RANGE        (A) : 0.813                              
REMARK 200  MONOCHROMATOR                  : NULL                               
REMARK 200  OPTICS                         : NULL                               
REMARK 200                                                                      
REMARK 200  DETECTOR TYPE                  : CCD                                
REMARK 200  DETECTOR MANUFACTURER          : MAR CCD 165 MM                     
REMARK 200  INTENSITY-INTEGRATION SOFTWARE : DENZO                              
REMARK 200  DATA SCALING SOFTWARE          : SCALEPACK                          
REMARK 200                                                                      
REMARK 200  NUMBER OF UNIQUE REFLECTIONS   : 53808                              
REMARK 200  RESOLUTION RANGE HIGH      (A) : 2.150                              
REMARK 200  RESOLUTION RANGE LOW       (A) : 30.000                             
REMARK 200  REJECTION CRITERIA  (SIGMA(I)) : -3.000                             
REMARK 200                                                                      
REMARK 200 OVERALL.                                                             
REMARK 200  COMPLETENESS FOR RANGE     (%) : 99.8                               
REMARK 200  DATA REDUNDANCY                : 7.400                              
REMARK 200  R MERGE                    (I) : NULL                               
REMARK 200  R SYM                      (I) : 0.07100                            
REMARK 200  <I/SIGMA(I)> FOR THE DATA SET  : 18.1000                            
REMARK 200                                                                      
REMARK 200 IN THE HIGHEST RESOLUTION SHELL.                                     
REMARK 200  HIGHEST RESOLUTION SHELL, RANGE HIGH (A) : 2.15                     
REMARK 200  HIGHEST RESOLUTION SHELL, RANGE LOW  (A) : 2.19                     
REMARK 200  COMPLETENESS FOR SHELL     (%) : 99.6                               
REMARK 200  DATA REDUNDANCY IN SHELL       : 7.60                               
REMARK 200  R MERGE FOR SHELL          (I) : NULL                               
REMARK 200  R SYM FOR SHELL            (I) : 0.36700                            
REMARK 200  <I/SIGMA(I)> FOR SHELL         : 6.200                              
REMARK 200                                                                      
REMARK 200 DIFFRACTION PROTOCOL: SINGLE WAVELENGTH                              
REMARK 200 METHOD USED TO DETERMINE THE STRUCTURE: FOURIER SYNTHESIS            
REMARK 200 SOFTWARE USED: NULL                                                  
REMARK 200 STARTING MODEL: PDB ENTRY 2PRJ                                       
REMARK 200                                                                      
REMARK 200 REMARK: NULL                                                         
REMARK 280                                                                      
REMARK 280 CRYSTAL                                                              
REMARK 280 SOLVENT CONTENT, VS   (%): 50.43                                     
REMARK 280 MATTHEWS COEFFICIENT, VM (ANGSTROMS**3/DA): 2.48                     
REMARK 280                                                                      
REMARK 280 CRYSTALLIZATION CONDITIONS: 10 MM BES, 3 MM DDT, PH 6.7, SMALL       
REMARK 280  TUBES, TEMPERATURE 289K                                             
REMARK 290                                                                      
REMARK 290 CRYSTALLOGRAPHIC SYMMETRY                                            
REMARK 290 SYMMETRY OPERATORS FOR SPACE GROUP: P 43 21 2                        
REMARK 290                                                                      
REMARK 290      SYMOP   SYMMETRY                                                
REMARK 290     NNNMMM   OPERATOR                                                
REMARK 290       1555   X,Y,Z                                                   
REMARK 290       2555   -X,-Y,Z+1/2                                             
REMARK 290       3555   -Y+1/2,X+1/2,Z+3/4                                      
REMARK 290       4555   Y+1/2,-X+1/2,Z+1/4                                      
REMARK 290       5555   -X+1/2,Y+1/2,-Z+3/4                                     
REMARK 290       6555   X+1/2,-Y+1/2,-Z+1/4                                     
REMARK 290       7555   Y,X,-Z                                                  
REMARK 290       8555   -Y,-X,-Z+1/2                                            
REMARK 290                                                                      
REMARK 290     WHERE NNN -> OPERATOR NUMBER                                     
REMARK 290           MMM -> TRANSLATION VECTOR                                  
REMARK 290                                                                      
REMARK 290 CRYSTALLOGRAPHIC SYMMETRY TRANSFORMATIONS                            
REMARK 290 THE FOLLOWING TRANSFORMATIONS OPERATE ON THE ATOM/HETATM             
REMARK 290 RECORDS IN THIS ENTRY TO PRODUCE CRYSTALLOGRAPHICALLY                
REMARK 290 RELATED MOLECULES.                                                   
REMARK 290   SMTRY1   1  1.000000  0.000000  0.000000        0.00000            
REMARK 290   SMTRY2   1  0.000000  1.000000  0.000000        0.00000            
REMARK 290   SMTRY3   1  0.000000  0.000000  1.000000        0.00000            
REMARK 290   SMTRY1   2 -1.000000  0.000000  0.000000        0.00000            
REMARK 290   SMTRY2   2  0.000000 -1.000000  0.000000        0.00000            
REMARK 290   SMTRY3   2  0.000000  0.000000  1.000000       58.37500            
REMARK 290   SMTRY1   3  0.000000 -1.000000  0.000000       64.38150            
REMARK 290   SMTRY2   3  1.000000  0.000000  0.000000       64.38150            
REMARK 290   SMTRY3   3  0.000000  0.000000  1.000000       87.56250            
REMARK 290   SMTRY1   4  0.000000  1.000000  0.000000       64.38150            
REMARK 290   SMTRY2   4 -1.000000  0.000000  0.000000       64.38150            
REMARK 290   SMTRY3   4  0.000000  0.000000  1.000000       29.18750            
REMARK 290   SMTRY1   5 -1.000000  0.000000  0.000000       64.38150            
REMARK 290   SMTRY2   5  0.000000  1.000000  0.000000       64.38150            
REMARK 290   SMTRY3   5  0.000000  0.000000 -1.000000       87.56250            
REMARK 290   SMTRY1   6  1.000000  0.000000  0.000000       64.38150            
REMARK 290   SMTRY2   6  0.000000 -1.000000  0.000000       64.38150            
REMARK 290   SMTRY3   6  0.000000  0.000000 -1.000000       29.18750            
REMARK 290   SMTRY1   7  0.000000  1.000000  0.000000        0.00000            
REMARK 290   SMTRY2   7  1.000000  0.000000  0.000000        0.00000            
REMARK 290   SMTRY3   7  0.000000  0.000000 -1.000000        0.00000            
REMARK 290   SMTRY1   8  0.000000 -1.000000  0.000000        0.00000            
REMARK 290   SMTRY2   8 -1.000000  0.000000  0.000000        0.00000            
REMARK 290   SMTRY3   8  0.000000  0.000000 -1.000000       58.37500            
REMARK 290                                                                      
REMARK 290 REMARK: NULL                                                         
REMARK 300                                                                      
REMARK 300 BIOMOLECULE: 1                                                       
REMARK 300 SEE REMARK 350 FOR THE AUTHOR PROVIDED AND/OR PROGRAM                
REMARK 300 GENERATED ASSEMBLY INFORMATION FOR THE STRUCTURE IN                  
REMARK 300 THIS ENTRY. THE REMARK MAY ALSO PROVIDE INFORMATION ON               
REMARK 300 BURIED SURFACE AREA.                                                 
REMARK 350                                                                      
REMARK 350 COORDINATES FOR A COMPLETE MULTIMER REPRESENTING THE KNOWN           
REMARK 350 BIOLOGICALLY SIGNIFICANT OLIGOMERIZATION STATE OF THE                
REMARK 350 MOLECULE CAN BE GENERATED BY APPLYING BIOMT TRANSFORMATIONS          
REMARK 350 GIVEN BELOW.  BOTH NON-CRYSTALLOGRAPHIC AND                          
REMARK 350 CRYSTALLOGRAPHIC OPERATIONS ARE GIVEN.                               
REMARK 350                                                                      
REMARK 350 BIOMOLECULE: 1                                                       
REMARK 350 AUTHOR DETERMINED BIOLOGICAL UNIT: DIMERIC                           
REMARK 350 SOFTWARE DETERMINED QUATERNARY STRUCTURE: DIMERIC                    
REMARK 350 SOFTWARE USED: PISA                                                  
REMARK 350 TOTAL BURIED SURFACE AREA: 4430 ANGSTROM**2                          
REMARK 350 APPLY THE FOLLOWING TO CHAINS: A                                     
REMARK 350   BIOMT1   1  1.000000  0.000000  0.000000        0.00000            
REMARK 350   BIOMT2   1  0.000000  1.000000  0.000000        0.00000            
REMARK 350   BIOMT3   1  0.000000  0.000000  1.000000        0.00000            
REMARK 350   BIOMT1   2  0.000000  1.000000  0.000000        0.00000            
REMARK 350   BIOMT2   2  1.000000  0.000000  0.000000        0.00000            
REMARK 350   BIOMT3   2  0.000000  0.000000 -1.000000      116.75000            
REMARK 465                                                                      
REMARK 465 MISSING RESIDUES                                                     
REMARK 465 THE FOLLOWING RESIDUES WERE NOT LOCATED IN THE                       
REMARK 465 EXPERIMENT. (M=MODEL NUMBER; RES=RESIDUE NAME; C=CHAIN               
REMARK 465 IDENTIFIER; SSSEQ=SEQUENCE NUMBER; I=INSERTION CODE.)                
REMARK 465                                                                      
REMARK 465   M RES C SSSEQI                                                     
REMARK 465     SER A     1                                                      
REMARK 465     ARG A     2                                                      
REMARK 465     PRO A     3                                                      
REMARK 465     LEU A     4                                                      
REMARK 465     SER A     5                                                      
REMARK 465     ASP A     6                                                      
REMARK 465     GLN A     7                                                      
REMARK 465     GLU A     8                                                      
REMARK 465     LYS A     9                                                      
REMARK 465     ARG A    10                                                      
REMARK 465     LYS A    11                                                      
REMARK 465     LYS A   255                                                      
REMARK 465     ASP A   256                                                      
REMARK 465     PHE A   257                                                      
REMARK 465     ASN A   258                                                      
REMARK 465     VAL A   259                                                      
REMARK 465     GLY A   260                                                      
REMARK 465     LYS A   315                                                      
REMARK 465     PHE A   316                                                      
REMARK 465     GLY A   317                                                      
REMARK 465     CYS A   318                                                      
REMARK 465     ARG A   319                                                      
REMARK 465     ASP A   320                                                      
REMARK 465     PRO A   321                                                      
REMARK 465     VAL A   322                                                      
REMARK 465     ARG A   323                                                      
REMARK 465     PRO A   837                                                      
REMARK 465     ASP A   838                                                      
REMARK 465     GLU A   839                                                      
REMARK 465     LYS A   840                                                      
REMARK 465     ILE A   841                                                      
REMARK 465     PRO A   842                                                      
REMARK 500                                                                      
REMARK 500 GEOMETRY AND STEREOCHEMISTRY                                         
REMARK 500 SUBTOPIC: TORSION ANGLES                                             
REMARK 500                                                                      
REMARK 500 TORSION ANGLES OUTSIDE THE EXPECTED RAMACHANDRAN REGIONS:            
REMARK 500 (M=MODEL NUMBER; RES=RESIDUE NAME; C=CHAIN IDENTIFIER;               
REMARK 500 SSEQ=SEQUENCE NUMBER; I=INSERTION CODE).                             
REMARK 500                                                                      
REMARK 500 STANDARD TABLE:                                                      
REMARK 500 FORMAT:(10X,I3,1X,A3,1X,A1,I4,A1,4X,F7.2,3X,F7.2)                    
REMARK 500                                                                      
REMARK 500 EXPECTED VALUES: GJ KLEYWEGT AND TA JONES (1996). PHI/PSI-           
REMARK 500 CHOLOGY: RAMACHANDRAN REVISITED. STRUCTURE 4, 1395 - 1400            
REMARK 500                                                                      
REMARK 500  M RES CSSEQI        PSI       PHI                                   
REMARK 500    ALA A  19       73.51   -113.96                                   
REMARK 500    LEU A 131       39.35    -89.07                                   
REMARK 500    TYR A 203     -133.92     62.45                                   
REMARK 500    GLN A 211       49.11   -109.74                                   
REMARK 500    ASN A 253       -3.20     60.13                                   
REMARK 500    SER A 313       39.63    -80.28                                   
REMARK 500    ASP A 339     -167.25     69.83                                   
REMARK 500    THR A 466      -90.58   -118.72                                   
REMARK 500    LEU A 492      -65.05   -139.81                                   
REMARK 500    ASP A 514       72.32   -155.27                                   
REMARK 500    LYS A 568      162.11    170.90                                   
REMARK 500    SER A 674      -58.17   -138.80                                   
REMARK 500    HIS A 768       54.11   -140.92                                   
REMARK 500    ILE A 824      -51.28   -121.75                                   
REMARK 500                                                                      
REMARK 500 REMARK: NULL                                                         
REMARK 800                                                                      
REMARK 800 SITE                                                                 
REMARK 800 SITE_IDENTIFIER: AC1                                                 
REMARK 800 EVIDENCE_CODE: SOFTWARE                                              
REMARK 800 SITE_DESCRIPTION: BINDING SITE FOR RESIDUE F59 A 998                 
REMARK 900                                                                      
REMARK 900 RELATED ENTRIES                                                      
REMARK 900 RELATED ID: 2QLM   RELATED DB: PDB                                   
REMARK 900 RELATED ID: 2QN3   RELATED DB: PDB                                   
REMARK 900 RELATED ID: 2QN7   RELATED DB: PDB                                   
REMARK 900 RELATED ID: 2QN8   RELATED DB: PDB                                   
REMARK 900 RELATED ID: 2QN9   RELATED DB: PDB                                   
REMARK 900 RELATED ID: 2QNB   RELATED DB: PDB                                   
DBREF  2QLN A    1   842  UNP    P00489   PYGM_RABIT       2    843             
SEQRES   1 A  842  SER ARG PRO LEU SER ASP GLN GLU LYS ARG LYS GLN ILE          
SEQRES   2 A  842  SER VAL ARG GLY LEU ALA GLY VAL GLU ASN VAL THR GLU          
SEQRES   3 A  842  LEU LYS LYS ASN PHE ASN ARG HIS LEU HIS PHE THR LEU          
SEQRES   4 A  842  VAL LYS ASP ARG ASN VAL ALA THR PRO ARG ASP TYR TYR          
SEQRES   5 A  842  PHE ALA LEU ALA HIS THR VAL ARG ASP HIS LEU VAL GLY          
SEQRES   6 A  842  ARG TRP ILE ARG THR GLN GLN HIS TYR TYR GLU LYS ASP          
SEQRES   7 A  842  PRO LYS ARG ILE TYR TYR LEU SER LEU GLU PHE TYR MET          
SEQRES   8 A  842  GLY ARG THR LEU GLN ASN THR MET VAL ASN LEU ALA LEU          
SEQRES   9 A  842  GLU ASN ALA CYS ASP GLU ALA THR TYR GLN LEU GLY LEU          
SEQRES  10 A  842  ASP MET GLU GLU LEU GLU GLU ILE GLU GLU ASP ALA GLY          
SEQRES  11 A  842  LEU GLY ASN GLY GLY LEU GLY ARG LEU ALA ALA CYS PHE          
SEQRES  12 A  842  LEU ASP SER MET ALA THR LEU GLY LEU ALA ALA TYR GLY          
SEQRES  13 A  842  TYR GLY ILE ARG TYR GLU PHE GLY ILE PHE ASN GLN LYS          
SEQRES  14 A  842  ILE CYS GLY GLY TRP GLN MET GLU GLU ALA ASP ASP TRP          
SEQRES  15 A  842  LEU ARG TYR GLY ASN PRO TRP GLU LYS ALA ARG PRO GLU          
SEQRES  16 A  842  PHE THR LEU PRO VAL HIS PHE TYR GLY ARG VAL GLU HIS          
SEQRES  17 A  842  THR SER GLN GLY ALA LYS TRP VAL ASP THR GLN VAL VAL          
SEQRES  18 A  842  LEU ALA MET PRO TYR ASP THR PRO VAL PRO GLY TYR ARG          
SEQRES  19 A  842  ASN ASN VAL VAL ASN THR MET ARG LEU TRP SER ALA LYS          
SEQRES  20 A  842  ALA PRO ASN ASP PHE ASN LEU LYS ASP PHE ASN VAL GLY          
SEQRES  21 A  842  GLY TYR ILE GLN ALA VAL LEU ASP ARG ASN LEU ALA GLU          
SEQRES  22 A  842  ASN ILE SER ARG VAL LEU TYR PRO ASN ASP ASN PHE PHE          
SEQRES  23 A  842  GLU GLY LYS GLU LEU ARG LEU LYS GLN GLU TYR PHE VAL          
SEQRES  24 A  842  VAL ALA ALA THR LEU GLN ASP ILE ILE ARG ARG PHE LYS          
SEQRES  25 A  842  SER SER LYS PHE GLY CYS ARG ASP PRO VAL ARG THR ASN          
SEQRES  26 A  842  PHE ASP ALA PHE PRO ASP LYS VAL ALA ILE GLN LEU ASN          
SEQRES  27 A  842  ASP THR HIS PRO SER LEU ALA ILE PRO GLU LEU MET ARG          
SEQRES  28 A  842  VAL LEU VAL ASP LEU GLU ARG LEU ASP TRP ASP LYS ALA          
SEQRES  29 A  842  TRP GLU VAL THR VAL LYS THR CYS ALA TYR THR ASN HIS          
SEQRES  30 A  842  THR VAL LEU PRO GLU ALA LEU GLU ARG TRP PRO VAL HIS          
SEQRES  31 A  842  LEU LEU GLU THR LEU LEU PRO ARG HIS LEU GLN ILE ILE          
SEQRES  32 A  842  TYR GLU ILE ASN GLN ARG PHE LEU ASN ARG VAL ALA ALA          
SEQRES  33 A  842  ALA PHE PRO GLY ASP VAL ASP ARG LEU ARG ARG MET SER          
SEQRES  34 A  842  LEU VAL GLU GLU GLY ALA VAL LYS ARG ILE ASN MET ALA          
SEQRES  35 A  842  HIS LEU CYS ILE ALA GLY SER HIS ALA VAL ASN GLY VAL          
SEQRES  36 A  842  ALA ARG ILE HIS SER GLU ILE LEU LYS LYS THR ILE PHE          
SEQRES  37 A  842  LYS ASP PHE TYR GLU LEU GLU PRO HIS LYS PHE GLN ASN          
SEQRES  38 A  842  LYS THR ASN GLY ILE THR PRO ARG ARG TRP LEU VAL LEU          
SEQRES  39 A  842  CYS ASN PRO GLY LEU ALA GLU ILE ILE ALA GLU ARG ILE          
SEQRES  40 A  842  GLY GLU GLU TYR ILE SER ASP LEU ASP GLN LEU ARG LYS          
SEQRES  41 A  842  LEU LEU SER TYR VAL ASP ASP GLU ALA PHE ILE ARG ASP          
SEQRES  42 A  842  VAL ALA LYS VAL LYS GLN GLU ASN LYS LEU LYS PHE ALA          
SEQRES  43 A  842  ALA TYR LEU GLU ARG GLU TYR LYS VAL HIS ILE ASN PRO          
SEQRES  44 A  842  ASN SER LEU PHE ASP VAL GLN VAL LYS ARG ILE HIS GLU          
SEQRES  45 A  842  TYR LYS ARG GLN LEU LEU ASN CYS LEU HIS VAL ILE THR          
SEQRES  46 A  842  LEU TYR ASN ARG ILE LYS LYS GLU PRO ASN LYS PHE VAL          
SEQRES  47 A  842  VAL PRO ARG THR VAL MET ILE GLY GLY LYS ALA ALA PRO          
SEQRES  48 A  842  GLY TYR HIS MET ALA LYS MET ILE ILE LYS LEU ILE THR          
SEQRES  49 A  842  ALA ILE GLY ASP VAL VAL ASN HIS ASP PRO VAL VAL GLY          
SEQRES  50 A  842  ASP ARG LEU ARG VAL ILE PHE LEU GLU ASN TYR ARG VAL          
SEQRES  51 A  842  SER LEU ALA GLU LYS VAL ILE PRO ALA ALA ASP LEU SER          
SEQRES  52 A  842  GLU GLN ILE SER THR ALA GLY THR GLU ALA SER GLY THR          
SEQRES  53 A  842  GLY ASN MET LLP PHE MET LEU ASN GLY ALA LEU THR ILE          
SEQRES  54 A  842  GLY THR MET ASP GLY ALA ASN VAL GLU MET ALA GLU GLU          
SEQRES  55 A  842  ALA GLY GLU GLU ASN PHE PHE ILE PHE GLY MET ARG VAL          
SEQRES  56 A  842  GLU ASP VAL ASP ARG LEU ASP GLN ARG GLY TYR ASN ALA          
SEQRES  57 A  842  GLN GLU TYR TYR ASP ARG ILE PRO GLU LEU ARG GLN ILE          
SEQRES  58 A  842  ILE GLU GLN LEU SER SER GLY PHE PHE SER PRO LYS GLN          
SEQRES  59 A  842  PRO ASP LEU PHE LYS ASP ILE VAL ASN MET LEU MET HIS          
SEQRES  60 A  842  HIS ASP ARG PHE LYS VAL PHE ALA ASP TYR GLU GLU TYR          
SEQRES  61 A  842  VAL LYS CYS GLN GLU ARG VAL SER ALA LEU TYR LYS ASN          
SEQRES  62 A  842  PRO ARG GLU TRP THR ARG MET VAL ILE ARG ASN ILE ALA          
SEQRES  63 A  842  THR SER GLY LYS PHE SER SER ASP ARG THR ILE ALA GLN          
SEQRES  64 A  842  TYR ALA ARG GLU ILE TRP GLY VAL GLU PRO SER ARG GLN          
SEQRES  65 A  842  ARG LEU PRO ALA PRO ASP GLU LYS ILE PRO                      
MODRES 2QLN LLP A  680  LYS                                                     
HET    LLP  A 680      24                                                       
HET    F59  A 998      29                                                       
HETNAM     LLP 2-LYSINE(3-HYDROXY-2-METHYL-5-PHOSPHONOOXYMETHYL-                
HETNAM   2 LLP  PYRIDIN-4-YLMETHANE)                                            
HETNAM     F59 N-[(BIPHENYL-4-YLCARBONYL)CARBAMOYL]-BETA-D-                     
HETNAM   2 F59  GLUCOPYRANOSYLAMINE                                             
HETSYN     LLP N'-PYRIDOXYL-LYSINE-5'-MONOPHOSPHATE                             
FORMUL   1  LLP    C14 H24 N3 O7 P                                              
FORMUL   2  F59    C20 H22 N2 O7                                                
FORMUL   3  HOH   *271(H2 O)                                                    
HELIX    1   1 GLY A  134  LEU A  136  1                                   3
HELIX    2   2 LEU A  139  LEU A  139  1                                   1
HELIX    3   3 ARG A  292  ARG A  292  1                                   1
HELIX    4   4 GLU A  296  GLU A  296  1                                   1
HELIX    5   5 ALA A  383  ALA A  383  1                                   1
HELIX    6   6 THR A  676  THR A  676  1                                   1
HELIX    7   7 LLP A  680  LLP A  680  1                                   1
LINK         C   MET A 679                 N   LLP A 680     1555   1555  1.34  
LINK         C   LLP A 680                 N   PHE A 681     1555   1555  1.33  
SITE     1 AC1 21 GLU A  88  ASN A 133  GLY A 135  LEU A 136                    
SITE     2 AC1 21 ASN A 282  ARG A 292  HIS A 341  HIS A 377                    
SITE     3 AC1 21 GLU A 385  ASN A 484  TYR A 573  GLU A 672                    
SITE     4 AC1 21 ALA A 673  SER A 674  GLY A 675  HOH A1067                    
SITE     5 AC1 21 HOH A1084  HOH A1111  HOH A1232  HOH A1240                    
SITE     6 AC1 21 HOH A1244                                                     
CRYST1  128.763  128.763  116.750  90.00  90.00  90.00 P 43 21 2     8          
ORIGX1      1.000000  0.000000  0.000000        0.00000                         
ORIGX2      0.000000  1.000000  0.000000        0.00000                         
ORIGX3      0.000000  0.000000  1.000000        0.00000                         
SCALE1      0.007766  0.000000  0.000000        0.00000                         
SCALE2      0.000000  0.007766  0.000000        0.00000                         
SCALE3      0.000000  0.000000  0.008565        0.00000                         
ATOM      1  N   GLU A  88      32.948  20.143  39.487  1.00 15.81           N
ATOM      2  CA  GLU A  88      31.621  20.608  39.096  1.00 15.88           C
ATOM      3  C   GLU A  88      30.671  19.451  38.779  1.00 15.86           C
ATOM      4  O   GLU A  88      31.034  18.506  38.069  1.00 15.54           O
ATOM      5  CB  GLU A  88      31.718  21.573  37.903  1.00 15.55           C
ATOM      6  CG  GLU A  88      32.604  22.798  38.154  1.00 15.50           C
ATOM      7  CD  GLU A  88      32.541  23.836  37.045  1.00 16.07           C
ATOM      8  OE1 GLU A  88      33.432  24.713  37.014  1.00 17.73           O
ATOM      9  OE2 GLU A  88      31.611  23.783  36.209  1.00 15.05           O
TER      10      GLU A  88
ATOM     11  N   ASN A 133      29.468  25.536  36.159  1.00 14.97           N
ATOM     12  CA  ASN A 133      29.421  26.730  35.318  1.00 14.50           C
ATOM     13  C   ASN A 133      28.617  26.567  34.023  1.00 14.37           C
ATOM     14  O   ASN A 133      27.923  27.492  33.596  1.00 14.16           O
ATOM     15  CB  ASN A 133      30.841  27.181  34.985  1.00 14.19           C
ATOM     16  CG  ASN A 133      31.461  27.985  36.096  1.00 14.85           C
ATOM     17  OD1 ASN A 133      31.054  29.123  36.348  1.00 15.34           O
ATOM     18  ND2 ASN A 133      32.450  27.404  36.774  1.00 13.38           N
ATOM     19  N   GLY A 134      28.738  25.401  33.393  1.00 14.09           N
ATOM     20  CA  GLY A 134      28.164  25.188  32.067  1.00 14.27           C
ATOM     21  C   GLY A 134      28.385  23.776  31.586  1.00 14.31           C
ATOM     22  O   GLY A 134      28.032  22.830  32.285  1.00 14.35           O
ATOM     23  N   GLY A 135      28.995  23.641  30.405  1.00 14.39           N
ATOM     24  CA  GLY A 135      29.120  22.353  29.713  1.00 14.81           C
ATOM     25  C   GLY A 135      29.888  21.250  30.427  1.00 15.10           C
ATOM     26  O   GLY A 135      29.471  20.088  30.416  1.00 15.31           O
ATOM     27  N   LEU A 136      31.017  21.607  31.034  1.00 15.51           N
ATOM     28  CA  LEU A 136      31.851  20.646  31.766  1.00 15.31           C
ATOM     29  C   LEU A 136      31.116  20.079  32.987  1.00 15.11           C
ATOM     30  O   LEU A 136      31.164  18.871  33.248  1.00 15.27           O
ATOM     31  CB  LEU A 136      33.186  21.303  32.166  1.00 15.54           C
ATOM     32  CG  LEU A 136      34.176  20.636  33.131  1.00 16.08           C
ATOM     33  CD1 LEU A 136      35.609  21.110  32.851  1.00 16.72           C
ATOM     34  CD2 LEU A 136      33.802  20.911  34.585  1.00 17.14           C
TER      35      LEU A 136
ATOM     36  N   LEU A 139      28.112  17.943  31.800  1.00 14.51           N
ATOM     37  CA  LEU A 139      28.608  16.659  31.289  1.00 14.39           C
ATOM     38  C   LEU A 139      28.776  15.643  32.413  1.00 14.68           C
ATOM     39  O   LEU A 139      28.419  14.474  32.254  1.00 14.93           O
ATOM     40  CB  LEU A 139      29.938  16.830  30.532  1.00 14.22           C
ATOM     41  CG  LEU A 139      30.450  15.600  29.764  1.00 14.65           C
ATOM     42  CD1 LEU A 139      29.636  15.347  28.482  1.00 15.29           C
ATOM     43  CD2 LEU A 139      31.940  15.695  29.443  1.00 14.05           C
TER      44      LEU A 139
ATOM     45  N   TYR A 280      33.894  28.781  42.016  1.00 17.91           N
ATOM     46  CA  TYR A 280      34.549  29.756  41.140  1.00 18.37           C
ATOM     47  C   TYR A 280      33.821  29.833  39.797  1.00 18.54           C
ATOM     48  O   TYR A 280      33.700  28.821  39.099  1.00 18.24           O
ATOM     49  CB  TYR A 280      36.028  29.405  40.940  1.00 18.49           C
ATOM     50  CG  TYR A 280      36.914  29.981  42.014  1.00 19.00           C
ATOM     51  CD1 TYR A 280      37.061  29.338  43.241  1.00 18.86           C
ATOM     52  CD2 TYR A 280      37.585  31.187  41.814  1.00 19.43           C
ATOM     53  CE1 TYR A 280      37.868  29.871  44.238  1.00 19.96           C
ATOM     54  CE2 TYR A 280      38.396  31.728  42.807  1.00 20.00           C
ATOM     55  CZ  TYR A 280      38.529  31.066  44.013  1.00 19.12           C
ATOM     56  OH  TYR A 280      39.320  31.600  44.996  1.00 20.21           O
TER      57      TYR A 280
ATOM     58  N   ASN A 282      34.648  31.664  37.112  1.00 21.57           N
ATOM     59  CA  ASN A 282      35.494  32.114  36.007  1.00 22.95           C
ATOM     60  C   ASN A 282      35.849  30.980  35.047  1.00 23.19           C
ATOM     61  O   ASN A 282      36.896  30.342  35.173  1.00 23.19           O
ATOM     62  CB  ASN A 282      36.757  32.832  36.514  1.00 23.55           C
ATOM     63  CG  ASN A 282      37.561  31.989  37.494  1.00 25.54           C
ATOM     64  OD1 ASN A 282      37.045  31.549  38.525  1.00 28.52           O
ATOM     65  ND2 ASN A 282      38.835  31.767  37.178  1.00 27.73           N
ATOM     66  N   ASP A 283      34.970  30.744  34.078  1.00 23.41           N
ATOM     67  CA  ASP A 283      35.167  29.676  33.105  1.00 24.07           C
ATOM     68  C   ASP A 283      35.927  30.138  31.850  1.00 24.95           C
ATOM     69  O   ASP A 283      35.998  29.406  30.864  1.00 25.08           O
ATOM     70  CB  ASP A 283      33.815  29.068  32.719  1.00 23.66           C
ATOM     71  CG  ASP A 283      32.946  30.022  31.915  1.00 22.79           C
ATOM     72  OD1 ASP A 283      33.143  31.251  32.000  1.00 19.81           O
ATOM     73  OD2 ASP A 283      32.057  29.534  31.187  1.00 22.80           O
TER      74      ASP A 283
ATOM     75  N   PHE A 286      42.179  31.543  33.462  1.00 29.00           N
ATOM     76  CA  PHE A 286      42.760  30.992  34.681  1.00 29.23           C
ATOM     77  C   PHE A 286      43.409  32.064  35.556  1.00 29.62           C
ATOM     78  O   PHE A 286      44.257  32.826  35.095  1.00 29.44           O
ATOM     79  CB  PHE A 286      43.769  29.879  34.364  1.00 29.04           C
ATOM     80  CG  PHE A 286      44.519  29.379  35.572  1.00 28.37           C
ATOM     81  CD1 PHE A 286      45.857  29.716  35.766  1.00 28.01           C
ATOM     82  CD2 PHE A 286      43.883  28.583  36.522  1.00 28.19           C
ATOM     83  CE1 PHE A 286      46.553  29.258  36.882  1.00 27.49           C
ATOM     84  CE2 PHE A 286      44.567  28.124  37.642  1.00 27.76           C
ATOM     85  CZ  PHE A 286      45.907  28.461  37.821  1.00 27.75           C
TER      86      PHE A 286
ATOM     87  N   ARG A 292      41.256  28.581  45.349  1.00 18.92           N
ATOM     88  CA  ARG A 292      40.938  27.575  44.331  1.00 18.27           C
ATOM     89  C   ARG A 292      41.875  26.370  44.430  1.00 18.02           C
ATOM     90  O   ARG A 292      41.432  25.225  44.314  1.00 17.91           O
ATOM     91  CB  ARG A 292      40.960  28.170  42.918  1.00 17.93           C
ATOM     92  CG  ARG A 292      40.843  27.137  41.780  1.00 17.72           C
ATOM     93  CD  ARG A 292      39.476  26.412  41.745  1.00 17.38           C
ATOM     94  NE  ARG A 292      39.381  25.532  40.577  1.00 16.38           N
ATOM     95  CZ  ARG A 292      38.244  25.176  39.980  1.00 15.91           C
ATOM     96  NH1 ARG A 292      37.073  25.605  40.441  1.00 13.77           N
ATOM     97  NH2 ARG A 292      38.279  24.382  38.917  1.00 14.85           N
TER      98      ARG A 292
ATOM     99  N   GLU A 296      40.872  22.387  45.089  1.00 16.35           N
ATOM    100  CA  GLU A 296      41.339  21.300  44.231  1.00 16.46           C
ATOM    101  C   GLU A 296      42.023  20.190  45.014  1.00 16.63           C
ATOM    102  O   GLU A 296      41.772  19.011  44.759  1.00 17.00           O
ATOM    103  CB  GLU A 296      42.246  21.837  43.114  1.00 16.28           C
ATOM    104  CG  GLU A 296      41.493  22.721  42.109  1.00 15.78           C
ATOM    105  CD  GLU A 296      42.351  23.209  40.949  1.00 16.49           C
ATOM    106  OE1 GLU A 296      41.783  23.817  40.011  1.00 14.59           O
ATOM    107  OE2 GLU A 296      43.585  23.002  40.973  1.00 16.55           O
TER     108      GLU A 296
ATOM    109  N   HIS A 341      41.459  20.019  36.761  1.00 15.12           N
ATOM    110  CA  HIS A 341      41.056  20.563  38.058  1.00 15.13           C
ATOM    111  C   HIS A 341      41.359  19.623  39.242  1.00 15.22           C
ATOM    112  O   HIS A 341      41.806  20.095  40.280  1.00 15.35           O
ATOM    113  CB  HIS A 341      39.598  21.053  38.047  1.00 15.08           C
ATOM    114  CG  HIS A 341      39.245  21.882  36.847  1.00 15.03           C
ATOM    115  ND1 HIS A 341      37.957  21.987  36.369  1.00 14.96           N
ATOM    116  CD2 HIS A 341      40.014  22.629  36.017  1.00 15.38           C
ATOM    117  CE1 HIS A 341      37.943  22.777  35.311  1.00 15.19           C
ATOM    118  NE2 HIS A 341      39.180  23.176  35.073  1.00 15.89           N
TER     119      HIS A 341
ATOM    120  N   HIS A 377      39.071  19.604  27.913  1.00 17.76           N
ATOM    121  CA  HIS A 377      37.843  20.287  27.493  1.00 18.39           C
ATOM    122  C   HIS A 377      38.041  21.599  26.711  1.00 19.48           C
ATOM    123  O   HIS A 377      37.060  22.236  26.331  1.00 19.38           O
ATOM    124  CB  HIS A 377      36.948  20.555  28.708  1.00 18.22           C
ATOM    125  CG  HIS A 377      36.464  19.317  29.395  1.00 17.08           C
ATOM    126  ND1 HIS A 377      35.293  18.680  29.044  1.00 16.27           N
ATOM    127  CD2 HIS A 377      36.989  18.604  30.417  1.00 16.21           C
ATOM    128  CE1 HIS A 377      35.117  17.628  29.821  1.00 16.46           C
ATOM    129  NE2 HIS A 377      36.134  17.557  30.662  1.00 17.11           N
TER     130      HIS A 377
ATOM    131  N   ALA A 383      42.806  29.436  29.366  1.00 25.62           N
ATOM    132  CA  ALA A 383      41.963  28.602  30.224  1.00 25.55           C
ATOM    133  C   ALA A 383      42.749  27.493  30.931  1.00 25.33           C
ATOM    134  O   ALA A 383      42.257  26.902  31.890  1.00 25.56           O
ATOM    135  CB  ALA A 383      40.817  28.003  29.416  1.00 25.58           C
TER     136      ALA A 383
ATOM    137  N   GLU A 385      45.330  25.513  33.288  1.00 23.02           N
ATOM    138  CA  GLU A 385      45.842  25.714  34.640  1.00 22.56           C
ATOM    139  C   GLU A 385      47.361  25.620  34.667  1.00 22.47           C
ATOM    140  O   GLU A 385      47.933  24.576  34.354  1.00 22.13           O
ATOM    141  CB  GLU A 385      45.251  24.698  35.618  1.00 22.33           C
ATOM    142  CG  GLU A 385      43.757  24.836  35.863  1.00 21.88           C
ATOM    143  CD  GLU A 385      43.302  24.012  37.044  1.00 21.06           C
ATOM    144  OE1 GLU A 385      43.307  22.765  36.947  1.00 20.93           O
ATOM    145  OE2 GLU A 385      42.956  24.616  38.080  1.00 20.64           O
TER     146      GLU A 385
ATOM    147  N   VAL A 455      36.948  15.604  23.430  1.00 15.75           N
ATOM    148  CA  VAL A 455      35.502  15.459  23.645  1.00 15.56           C
ATOM    149  C   VAL A 455      34.657  15.512  22.368  1.00 16.13           C
ATOM    150  O   VAL A 455      33.426  15.527  22.424  1.00 16.29           O
ATOM    151  CB  VAL A 455      34.991  16.474  24.709  1.00 15.80           C
ATOM    152  CG1 VAL A 455      35.517  16.084  26.099  1.00 14.30           C
ATOM    153  CG2 VAL A 455      35.413  17.901  24.366  1.00 14.27           C
TER     154      VAL A 455
ATOM    155  N   ASN A 484      31.298  13.705  23.167  1.00 15.64           N
ATOM    156  CA  ASN A 484      30.315  14.008  24.206  1.00 15.57           C
ATOM    157  C   ASN A 484      28.900  13.529  23.879  1.00 15.54           C
ATOM    158  O   ASN A 484      28.588  13.166  22.739  1.00 15.36           O
ATOM    159  CB  ASN A 484      30.301  15.517  24.502  1.00 15.26           C
ATOM    160  CG  ASN A 484      31.432  15.956  25.433  1.00 15.93           C
ATOM    161  OD1 ASN A 484      31.659  17.155  25.619  1.00 17.33           O
ATOM    162  ND2 ASN A 484      32.134  14.998  26.026  1.00 14.01           N
TER     163      ASN A 484
ATOM    164  N   TYR A 573      34.660  33.625  22.017  1.00 17.74           N
ATOM    165  CA  TYR A 573      34.775  32.529  21.050  1.00 17.32           C
ATOM    166  C   TYR A 573      33.427  31.966  20.597  1.00 16.97           C
ATOM    167  O   TYR A 573      33.325  31.467  19.483  1.00 16.75           O
ATOM    168  CB  TYR A 573      35.728  31.418  21.521  1.00 17.03           C
ATOM    169  CG  TYR A 573      35.134  30.352  22.414  1.00 17.12           C
ATOM    170  CD1 TYR A 573      34.541  29.207  21.869  1.00 16.35           C
ATOM    171  CD2 TYR A 573      35.207  30.459  23.806  1.00 17.02           C
ATOM    172  CE1 TYR A 573      34.013  28.216  22.684  1.00 16.75           C
ATOM    173  CE2 TYR A 573      34.684  29.462  24.636  1.00 16.43           C
ATOM    174  CZ  TYR A 573      34.089  28.349  24.069  1.00 17.09           C
ATOM    175  OH  TYR A 573      33.559  27.362  24.878  1.00 17.71           O
ATOM    176  N   LYS A 574      32.407  32.050  21.455  1.00 16.68           N
ATOM    177  CA  LYS A 574      31.064  31.550  21.118  1.00 16.74           C
ATOM    178  C   LYS A 574      30.310  32.516  20.191  1.00 17.05           C
ATOM    179  O   LYS A 574      29.261  32.174  19.639  1.00 17.12           O
ATOM    180  CB  LYS A 574      30.253  31.249  22.386  1.00 16.32           C
ATOM    181  CG  LYS A 574      30.781  30.066  23.205  1.00 15.93           C
ATOM    182  CD  LYS A 574      30.053  29.960  24.551  1.00 16.65           C
ATOM    183  CE  LYS A 574      30.610  28.855  25.449  1.00 15.48           C
ATOM    184  NZ  LYS A 574      30.254  27.473  24.953  1.00 15.97           N
TER     185      LYS A 574
ATOM    186  N   GLU A 672      35.370  25.668  19.973  1.00 17.56           N
ATOM    187  CA  GLU A 672      34.443  24.941  20.852  1.00 17.16           C
ATOM    188  C   GLU A 672      34.800  23.457  20.828  1.00 17.14           C
ATOM    189  O   GLU A 672      34.578  22.786  19.820  1.00 17.43           O
ATOM    190  CB  GLU A 672      32.988  25.158  20.411  1.00 17.05           C
ATOM    191  CG  GLU A 672      31.938  24.632  21.387  1.00 16.45           C
ATOM    192  CD  GLU A 672      31.772  25.526  22.596  1.00 16.95           C
ATOM    193  OE1 GLU A 672      32.438  25.252  23.619  1.00 15.58           O
ATOM    194  OE2 GLU A 672      30.994  26.513  22.515  1.00 16.27           O
ATOM    195  N   ALA A 673      35.362  22.946  21.925  1.00 16.70           N
ATOM    196  CA  ALA A 673      35.841  21.562  21.953  1.00 16.46           C
ATOM    197  C   ALA A 673      34.772  20.574  21.474  1.00 16.46           C
ATOM    198  O   ALA A 673      35.033  19.737  20.606  1.00 16.31           O
ATOM    199  CB  ALA A 673      36.362  21.185  23.334  1.00 16.44           C
ATOM    200  N   SER A 674      33.566  20.689  22.022  1.00 16.09           N
ATOM    201  CA  SER A 674      32.463  19.846  21.591  1.00 15.86           C
ATOM    202  C   SER A 674      31.178  20.654  21.491  1.00 15.93           C
ATOM    203  O   SER A 674      30.580  20.747  20.412  1.00 16.13           O
ATOM    204  CB  SER A 674      32.289  18.657  22.542  1.00 16.06           C
ATOM    205  OG  SER A 674      31.095  17.940  22.270  1.00 16.72           O
ATOM    206  N   GLY A 675      30.783  21.264  22.608  1.00 15.31           N
ATOM    207  CA  GLY A 675      29.421  21.761  22.785  1.00 14.84           C
ATOM    208  C   GLY A 675      28.533  20.590  23.182  1.00 14.48           C
ATOM    209  O   GLY A 675      28.828  19.442  22.836  1.00 14.41           O
ATOM    210  N   THR A 676      27.473  20.865  23.937  1.00 14.09           N
ATOM    211  CA  THR A 676      26.473  19.844  24.280  1.00 14.46           C
ATOM    212  C   THR A 676      25.064  20.405  24.143  1.00 14.84           C
ATOM    213  O   THR A 676      24.114  19.661  23.899  1.00 15.26           O
ATOM    214  CB  THR A 676      26.648  19.276  25.704  1.00 14.18           C
ATOM    215  OG1 THR A 676      26.749  20.354  26.638  1.00 14.18           O
ATOM    216  CG2 THR A 676      27.893  18.399  25.795  1.00 14.29           C
TER     217      THR A 676
HETATM  218  N1  LLP A 680      24.661  25.626  30.493  1.00 17.16           N
HETATM  219  C2  LLP A 680      23.537  24.858  30.737  1.00 17.40           C
HETATM  220  C2' LLP A 680      22.591  25.257  31.832  1.00 17.61           C
HETATM  221  C3  LLP A 680      23.288  23.719  29.971  1.00 17.82           C
HETATM  222  O3  LLP A 680      22.279  23.047  30.206  1.00 17.94           O
HETATM  223  C4  LLP A 680      24.180  23.353  28.950  1.00 17.03           C
HETATM  224  C4' LLP A 680      23.946  22.126  28.094  1.00 17.36           C
HETATM  225  C5  LLP A 680      25.319  24.144  28.727  1.00 17.59           C
HETATM  226  C6  LLP A 680      25.546  25.281  29.491  1.00 16.30           C
HETATM  227  C5' LLP A 680      26.307  23.824  27.633  1.00 17.83           C
HETATM  228  OP4 LLP A 680      26.057  24.596  26.437  1.00 19.38           O
HETATM  229  P   LLP A 680      27.085  24.827  25.213  1.00 20.78           P
HETATM  230  OP1 LLP A 680      26.140  25.416  24.235  1.00 22.68           O
HETATM  231  OP2 LLP A 680      28.096  25.765  25.715  1.00 21.45           O
HETATM  232  OP3 LLP A 680      27.583  23.488  24.856  1.00 20.53           O
HETATM  233  N   LLP A 680      21.262  18.869  22.624  1.00 16.37           N
HETATM  234  CA  LLP A 680      19.963  19.052  23.282  1.00 16.32           C
HETATM  235  CB  LLP A 680      20.083  19.998  24.492  1.00 16.16           C
HETATM  236  CG  LLP A 680      21.035  19.528  25.610  1.00 16.22           C
HETATM  237  CD  LLP A 680      21.345  20.649  26.604  1.00 15.96           C
HETATM  238  CE  LLP A 680      22.572  20.337  27.472  1.00 17.81           C
HETATM  239  NZ  LLP A 680      22.876  21.421  28.468  1.00 17.99           N
HETATM  240  C   LLP A 680      18.915  19.587  22.295  1.00 16.67           C
HETATM  241  O   LLP A 680      17.785  19.095  22.254  1.00 16.39           O
HETATM  271  O   HOH A1050      29.944  25.999  29.157  1.00 21.62           O
HETATM  272  O   HOH A1067      31.136  23.846  33.567  1.00 14.13           O
HETATM  273  O   HOH A1084      35.985  24.520  24.437  1.00 18.34           O
HETATM  274  O   HOH A1111      29.191  21.803  26.409  1.00 17.34           O
HETATM  275  O   HOH A1176      35.875  23.671  37.665  1.00 17.09           O
HETATM  276  O   HOH A1177      34.730  26.174  38.961  1.00 26.28           O
HETATM  277  O   HOH A1178      40.553  30.822  39.953  1.00 42.27           O
HETATM  278  O   HOH A1188      40.798  24.636  32.934  1.00 24.59           O
HETATM  279  O   HOH A1232      31.145  27.045  31.294  1.00 20.43           O
HETATM  280  O   HOH A1235      37.098  26.752  24.181  1.00 25.61           O
HETATM  281  O   HOH A1238      39.417  23.747  30.656  1.00 41.06           O
HETATM  282  O   HOH A1240      37.033  24.240  29.765  1.00 16.69           O
HETATM  283  O   HOH A1244      31.448  25.922  26.924  1.00 32.59           O
CONECT  240  234  241
CONECT  219  218  220  221
CONECT  220  219
CONECT  221  219  222  223
CONECT  223  221  224  225
CONECT  224  223  239
CONECT  225  223  226  227
CONECT  227  225  228
CONECT  226  218  225
CONECT  234  233  235  240
CONECT  235  234  236
CONECT  237  236  238
CONECT  238  237  239
CONECT  236  235  237
CONECT  233  234
CONECT  218  219  226
CONECT  239  224  238
CONECT  241  240
CONECT  222  221
CONECT  230  229
CONECT  231  229
CONECT  232  229
CONECT  228  227  229
CONECT  229  228  230  231  232
CONECT  260  259  261  269
CONECT  252  251  253
CONECT  251  248  252
CONECT  248  247  249  251
CONECT  249  248  250
CONECT  250  249  253
CONECT  247  242  246  248
CONECT  242  243  247
CONECT  243  242  244
CONECT  244  243  245
CONECT  245  244  246
CONECT  269  260  267  270
CONECT  246  245  247
CONECT  267  265  268  269
CONECT  265  262  266  267
CONECT  262  261  263  265
CONECT  263  262  264
CONECT  257  256  258  259
CONECT  254  253  255  256
CONECT  253  250  252  254
CONECT  259  257  260
CONECT  256  254  257
CONECT  270  269
CONECT  268  267
CONECT  266  265
CONECT  261  260  262
CONECT  264  263
CONECT  258  257
CONECT  255  254
END
