# Supplementary material for: Scaffold repositioning of spiro-acridine derivatives as fungi chitinase inhibitor by target fishing and in vitro studies
Source: Sci Rep. 2023 May 5;13:7320. doi: 10.1038/s41598-023-33279-9 (PMC10163251; doi:10.1038/s41598-023-33279-9)
Supplement: Supplementary file 2 — Supplementary Information 2. [file 41598_2023_33279_MOESM2_ESM.zip › PDBQT_TARGETS_ALL/2qnq_QN3.pdb]

HEADER    HYDROLASE                               19-JUL-07   2QNQ              
TITLE     HIV-1 PROTEASE IN COMPLEX WITH A CHLORO DECORATED                     
TITLE    2 PYRROLIDINE-BASED INHIBITOR                                          
COMPND    MOL_ID: 1;                                                            
COMPND   2 MOLECULE: GAG-POL POLYPROTEIN (PR160GAG-POL);                        
COMPND   3 CHAIN: A, B;                                                         
COMPND   4 FRAGMENT: HIV-1 RETROPEPSIN;                                         
COMPND   5 EC: 3.4.23.16;                                                       
COMPND   6 ENGINEERED: YES                                                      
SOURCE    MOL_ID: 1;                                                            
SOURCE   2 ORGANISM_SCIENTIFIC: HUMAN IMMUNODEFICIENCY VIRUS 1;                 
SOURCE   3 ORGANISM_TAXID: 11676;                                               
SOURCE   4 STRAIN: GAG-POL;                                                     
SOURCE   5 GENE: GAG-POL;                                                       
SOURCE   6 EXPRESSION_SYSTEM: ESCHERICHIA COLI;                                 
SOURCE   7 EXPRESSION_SYSTEM_TAXID: 562;                                        
SOURCE   8 EXPRESSION_SYSTEM_STRAIN: BL21(D3)PLYSS;                             
SOURCE   9 EXPRESSION_SYSTEM_VECTOR_TYPE: PLASMID;                              
SOURCE  10 EXPRESSION_SYSTEM_PLASMID: PET11A                                    
KEYWDS    PROTEIN-LIGAND COMPLEX, AIDS, ASPARTYL PROTEASE, CAPSID               
KEYWDS   2 MATURATION, CORE PROTEIN, CYTOPLASM, DNA INTEGRATION, DNA            
KEYWDS   3 RECOMBINATION, DNA-DIRECTED DNA POLYMERASE, ENDONUCLEASE,            
KEYWDS   4 HYDROLASE, LIPOPROTEIN, MAGNESIUM, MEMBRANE, METAL-BINDING,          
KEYWDS   5 MULTIFUNCTIONAL ENZYME, MYRISTATE, NUCLEASE,                         
KEYWDS   6 NUCLEOTIDYLTRANSFERASE, PHOSPHORYLATION, PROTEASE, RNA-              
KEYWDS   7 BINDING, RNA-DIRECTED DNA POLYMERASE, TRANSFERASE, VIRAL             
KEYWDS   8 NUCLEOPROTEIN, VIRION, ZINC, ZINC-FINGER                             
EXPDTA    X-RAY DIFFRACTION                                                     
AUTHOR    J.BOETTCHER,A.BLUM,A.HEINE,W.E.DIEDERICH,G.KLEBE                      
REVDAT   3   24-FEB-09 2QNQ    1       VERSN                                    
REVDAT   2   22-APR-08 2QNQ    1       JRNL                                     
REVDAT   1   15-APR-08 2QNQ    0                                                
JRNL        AUTH   A.BLUM,J.BOTTCHER,A.HEINE,G.KLEBE,W.E.DIEDERICH              
JRNL        TITL   STRUCTURE-GUIDED DESIGN OF C2-SYMMETRIC HIV-1                
JRNL        TITL 2 PROTEASE INHIBITORS BASED ON A PYRROLIDINE                   
JRNL        TITL 3 SCAFFOLD.                                                    
JRNL        REF    J.MED.CHEM.                   V.  51  2078 2008              
JRNL        REFN                   ISSN 0022-2623                               
JRNL        PMID   18348517                                                     
JRNL        DOI    10.1021/JM701142S                                            
REMARK   1                                                                      
REMARK   2                                                                      
REMARK   2 RESOLUTION.    2.30 ANGSTROMS.                                       
REMARK   3                                                                      
REMARK   3 REFINEMENT.                                                          
REMARK   3   PROGRAM     : CNS 1.1                                              
REMARK   3   AUTHORS     : BRUNGER,ADAMS,CLORE,DELANO,GROS,GROSSE-              
REMARK   3               : KUNSTLEVE,JIANG,KUSZEWSKI,NILGES, PANNU,             
REMARK   3               : READ,RICE,SIMONSON,WARREN                            
REMARK   3                                                                      
REMARK   3  REFINEMENT TARGET : ENGH & HUBER                                    
REMARK   3                                                                      
REMARK   3  DATA USED IN REFINEMENT.                                            
REMARK   3   RESOLUTION RANGE HIGH (ANGSTROMS) : 2.30                           
REMARK   3   RESOLUTION RANGE LOW  (ANGSTROMS) : 25.00                          
REMARK   3   DATA CUTOFF            (SIGMA(F)) : NULL                           
REMARK   3   DATA CUTOFF HIGH         (ABS(F)) : NULL                           
REMARK   3   DATA CUTOFF LOW          (ABS(F)) : NULL                           
REMARK   3   COMPLETENESS (WORKING+TEST)   (%) : NULL                           
REMARK   3   NUMBER OF REFLECTIONS             : 10112                          
REMARK   3                                                                      
REMARK   3  FIT TO DATA USED IN REFINEMENT.                                     
REMARK   3   CROSS-VALIDATION METHOD          : THROUGHOUT                      
REMARK   3   FREE R VALUE TEST SET SELECTION  : RANDOM                          
REMARK   3   R VALUE            (WORKING SET) : 0.205                           
REMARK   3   FREE R VALUE                     : 0.239                           
REMARK   3   FREE R VALUE TEST SET SIZE   (%) : NULL                            
REMARK   3   FREE R VALUE TEST SET COUNT      : 1049                            
REMARK   3   ESTIMATED ERROR OF FREE R VALUE  : NULL                            
REMARK   3                                                                      
REMARK   3  FIT IN THE HIGHEST RESOLUTION BIN.                                  
REMARK   3   TOTAL NUMBER OF BINS USED           : NULL                         
REMARK   3   BIN RESOLUTION RANGE HIGH       (A) : NULL                         
REMARK   3   BIN RESOLUTION RANGE LOW        (A) : NULL                         
REMARK   3   BIN COMPLETENESS (WORKING+TEST) (%) : NULL                         
REMARK   3   REFLECTIONS IN BIN    (WORKING SET) : NULL                         
REMARK   3   BIN R VALUE           (WORKING SET) : NULL                         
REMARK   3   BIN FREE R VALUE                    : NULL                         
REMARK   3   BIN FREE R VALUE TEST SET SIZE  (%) : NULL                         
REMARK   3   BIN FREE R VALUE TEST SET COUNT     : NULL                         
REMARK   3   ESTIMATED ERROR OF BIN FREE R VALUE : NULL                         
REMARK   3                                                                      
REMARK   3  NUMBER OF NON-HYDROGEN ATOMS USED IN REFINEMENT.                    
REMARK   3   PROTEIN ATOMS            : 1491                                    
REMARK   3   NUCLEIC ACID ATOMS       : 0                                       
REMARK   3   HETEROGEN ATOMS          : 44                                      
REMARK   3   SOLVENT ATOMS            : 70                                      
REMARK   3                                                                      
REMARK   3  B VALUES.                                                           
REMARK   3   FROM WILSON PLOT           (A**2) : 30.90                          
REMARK   3   MEAN B VALUE      (OVERALL, A**2) : NULL                           
REMARK   3   OVERALL ANISOTROPIC B VALUE.                                       
REMARK   3    B11 (A**2) : NULL                                                 
REMARK   3    B22 (A**2) : NULL                                                 
REMARK   3    B33 (A**2) : NULL                                                 
REMARK   3    B12 (A**2) : NULL                                                 
REMARK   3    B13 (A**2) : NULL                                                 
REMARK   3    B23 (A**2) : NULL                                                 
REMARK   3                                                                      
REMARK   3  ESTIMATED COORDINATE ERROR.                                         
REMARK   3   ESD FROM LUZZATI PLOT        (A) : NULL                            
REMARK   3   ESD FROM SIGMAA              (A) : NULL                            
REMARK   3   LOW RESOLUTION CUTOFF        (A) : NULL                            
REMARK   3                                                                      
REMARK   3  CROSS-VALIDATED ESTIMATED COORDINATE ERROR.                         
REMARK   3   ESD FROM C-V LUZZATI PLOT    (A) : NULL                            
REMARK   3   ESD FROM C-V SIGMAA          (A) : NULL                            
REMARK   3                                                                      
REMARK   3  RMS DEVIATIONS FROM IDEAL VALUES.                                   
REMARK   3   BOND LENGTHS                 (A) : NULL                            
REMARK   3   BOND ANGLES            (DEGREES) : NULL                            
REMARK   3   DIHEDRAL ANGLES        (DEGREES) : NULL                            
REMARK   3   IMPROPER ANGLES        (DEGREES) : NULL                            
REMARK   3                                                                      
REMARK   3  ISOTROPIC THERMAL MODEL : NULL                                      
REMARK   3                                                                      
REMARK   3  ISOTROPIC THERMAL FACTOR RESTRAINTS.    RMS    SIGMA                
REMARK   3   MAIN-CHAIN BOND              (A**2) : NULL  ; NULL                 
REMARK   3   MAIN-CHAIN ANGLE             (A**2) : NULL  ; NULL                 
REMARK   3   SIDE-CHAIN BOND              (A**2) : NULL  ; NULL                 
REMARK   3   SIDE-CHAIN ANGLE             (A**2) : NULL  ; NULL                 
REMARK   3                                                                      
REMARK   3  BULK SOLVENT MODELING.                                              
REMARK   3   METHOD USED : NULL                                                 
REMARK   3   KSOL        : NULL                                                 
REMARK   3   BSOL        : NULL                                                 
REMARK   3                                                                      
REMARK   3  NCS MODEL : NULL                                                    
REMARK   3                                                                      
REMARK   3  NCS RESTRAINTS.                         RMS   SIGMA/WEIGHT          
REMARK   3   GROUP  1  POSITIONAL            (A) : NULL  ; NULL                 
REMARK   3   GROUP  1  B-FACTOR           (A**2) : NULL  ; NULL                 
REMARK   3                                                                      
REMARK   3  PARAMETER FILE  1  : NULL                                           
REMARK   3  TOPOLOGY FILE  1   : NULL                                           
REMARK   3                                                                      
REMARK   3  OTHER REFINEMENT REMARKS: NULL                                      
REMARK   4                                                                      
REMARK   4 2QNQ COMPLIES WITH FORMAT V. 3.15, 01-DEC-08                         
REMARK 100                                                                      
REMARK 100 THIS ENTRY HAS BEEN PROCESSED BY RCSB ON 03-AUG-07.                  
REMARK 100 THE RCSB ID CODE IS RCSB043828.                                      
REMARK 200                                                                      
REMARK 200 EXPERIMENTAL DETAILS                                                 
REMARK 200  EXPERIMENT TYPE                : X-RAY DIFFRACTION                  
REMARK 200  DATE OF DATA COLLECTION        : 12-MAY-07                          
REMARK 200  TEMPERATURE           (KELVIN) : 113                                
REMARK 200  PH                             : 6.5                                
REMARK 200  NUMBER OF CRYSTALS USED        : 1                                  
REMARK 200                                                                      
REMARK 200  SYNCHROTRON              (Y/N) : N                                  
REMARK 200  RADIATION SOURCE               : ROTATING ANODE                     
REMARK 200  BEAMLINE                       : NULL                               
REMARK 200  X-RAY GENERATOR MODEL          : RIGAKU RUH3R                       
REMARK 200  MONOCHROMATIC OR LAUE    (M/L) : M                                  
REMARK 200  WAVELENGTH OR RANGE        (A) : 1.5418                             
REMARK 200  MONOCHROMATOR                  : NULL                               
REMARK 200  OPTICS                         : NULL                               
REMARK 200                                                                      
REMARK 200  DETECTOR TYPE                  : IMAGE PLATE                        
REMARK 200  DETECTOR MANUFACTURER          : RIGAKU RAXIS IV                    
REMARK 200  INTENSITY-INTEGRATION SOFTWARE : HKL-2000                           
REMARK 200  DATA SCALING SOFTWARE          : HKL-2000                           
REMARK 200                                                                      
REMARK 200  NUMBER OF UNIQUE REFLECTIONS   : 10478                              
REMARK 200  RESOLUTION RANGE HIGH      (A) : 2.300                              
REMARK 200  RESOLUTION RANGE LOW       (A) : 30.000                             
REMARK 200  REJECTION CRITERIA  (SIGMA(I)) : 0.000                              
REMARK 200                                                                      
REMARK 200 OVERALL.                                                             
REMARK 200  COMPLETENESS FOR RANGE     (%) : 97.1                               
REMARK 200  DATA REDUNDANCY                : 5.500                              
REMARK 200  R MERGE                    (I) : 0.11000                            
REMARK 200  R SYM                      (I) : 11.00000                           
REMARK 200  <I/SIGMA(I)> FOR THE DATA SET  : 16.1000                            
REMARK 200                                                                      
REMARK 200 IN THE HIGHEST RESOLUTION SHELL.                                     
REMARK 200  HIGHEST RESOLUTION SHELL, RANGE HIGH (A) : 2.30                     
REMARK 200  HIGHEST RESOLUTION SHELL, RANGE LOW  (A) : 2.35                     
REMARK 200  COMPLETENESS FOR SHELL     (%) : 93.9                               
REMARK 200  DATA REDUNDANCY IN SHELL       : 4.60                               
REMARK 200  R MERGE FOR SHELL          (I) : 0.25200                            
REMARK 200  R SYM FOR SHELL            (I) : 25.20000                           
REMARK 200  <I/SIGMA(I)> FOR SHELL         : 5.270                              
REMARK 200                                                                      
REMARK 200 DIFFRACTION PROTOCOL: SINGLE WAVELENGTH                              
REMARK 200 METHOD USED TO DETERMINE THE STRUCTURE: MOLECULAR REPLACEMENT        
REMARK 200 SOFTWARE USED: PHASER                                                
REMARK 200 STARTING MODEL: PDB ENTRY 2PQZ                                       
REMARK 200                                                                      
REMARK 200 REMARK: NULL                                                         
REMARK 280                                                                      
REMARK 280 CRYSTAL                                                              
REMARK 280 SOLVENT CONTENT, VS   (%): 53.80                                     
REMARK 280 MATTHEWS COEFFICIENT, VM (ANGSTROMS**3/DA): 2.66                     
REMARK 280                                                                      
REMARK 280 CRYSTALLIZATION CONDITIONS: 2.8M NACL, 0.1M BIS-TRIS, PH 6.5,        
REMARK 280  VAPOR DIFFUSION, HANGING DROP, TEMPERATURE 293K                     
REMARK 290                                                                      
REMARK 290 CRYSTALLOGRAPHIC SYMMETRY                                            
REMARK 290 SYMMETRY OPERATORS FOR SPACE GROUP: P 21 21 2                        
REMARK 290                                                                      
REMARK 290      SYMOP   SYMMETRY                                                
REMARK 290     NNNMMM   OPERATOR                                                
REMARK 290       1555   X,Y,Z                                                   
REMARK 290       2555   -X,-Y,Z                                                 
REMARK 290       3555   -X+1/2,Y+1/2,-Z                                         
REMARK 290       4555   X+1/2,-Y+1/2,-Z                                         
REMARK 290                                                                      
REMARK 290     WHERE NNN -> OPERATOR NUMBER                                     
REMARK 290           MMM -> TRANSLATION VECTOR                                  
REMARK 290                                                                      
REMARK 290 CRYSTALLOGRAPHIC SYMMETRY TRANSFORMATIONS                            
REMARK 290 THE FOLLOWING TRANSFORMATIONS OPERATE ON THE ATOM/HETATM             
REMARK 290 RECORDS IN THIS ENTRY TO PRODUCE CRYSTALLOGRAPHICALLY                
REMARK 290 RELATED MOLECULES.                                                   
REMARK 290   SMTRY1   1  1.000000  0.000000  0.000000        0.00000            
REMARK 290   SMTRY2   1  0.000000  1.000000  0.000000        0.00000            
REMARK 290   SMTRY3   1  0.000000  0.000000  1.000000        0.00000            
REMARK 290   SMTRY1   2 -1.000000  0.000000  0.000000        0.00000            
REMARK 290   SMTRY2   2  0.000000 -1.000000  0.000000        0.00000            
REMARK 290   SMTRY3   2  0.000000  0.000000  1.000000        0.00000            
REMARK 290   SMTRY1   3 -1.000000  0.000000  0.000000       28.78200            
REMARK 290   SMTRY2   3  0.000000  1.000000  0.000000       42.95150            
REMARK 290   SMTRY3   3  0.000000  0.000000 -1.000000        0.00000            
REMARK 290   SMTRY1   4  1.000000  0.000000  0.000000       28.78200            
REMARK 290   SMTRY2   4  0.000000 -1.000000  0.000000       42.95150            
REMARK 290   SMTRY3   4  0.000000  0.000000 -1.000000        0.00000            
REMARK 290                                                                      
REMARK 290 REMARK: NULL                                                         
REMARK 300                                                                      
REMARK 300 BIOMOLECULE: 1                                                       
REMARK 300 SEE REMARK 350 FOR THE AUTHOR PROVIDED AND/OR PROGRAM                
REMARK 300 GENERATED ASSEMBLY INFORMATION FOR THE STRUCTURE IN                  
REMARK 300 THIS ENTRY. THE REMARK MAY ALSO PROVIDE INFORMATION ON               
REMARK 300 BURIED SURFACE AREA.                                                 
REMARK 350                                                                      
REMARK 350 COORDINATES FOR A COMPLETE MULTIMER REPRESENTING THE KNOWN           
REMARK 350 BIOLOGICALLY SIGNIFICANT OLIGOMERIZATION STATE OF THE                
REMARK 350 MOLECULE CAN BE GENERATED BY APPLYING BIOMT TRANSFORMATIONS          
REMARK 350 GIVEN BELOW.  BOTH NON-CRYSTALLOGRAPHIC AND                          
REMARK 350 CRYSTALLOGRAPHIC OPERATIONS ARE GIVEN.                               
REMARK 350                                                                      
REMARK 350 BIOMOLECULE: 1                                                       
REMARK 350 AUTHOR DETERMINED BIOLOGICAL UNIT: DIMERIC                           
REMARK 350 SOFTWARE DETERMINED QUATERNARY STRUCTURE: DIMERIC                    
REMARK 350 SOFTWARE USED: PISA                                                  
REMARK 350 TOTAL BURIED SURFACE AREA: 4280 ANGSTROM**2                          
REMARK 350 APPLY THE FOLLOWING TO CHAINS: A, B                                  
REMARK 350   BIOMT1   1  1.000000  0.000000  0.000000        0.00000            
REMARK 350   BIOMT2   1  0.000000  1.000000  0.000000        0.00000            
REMARK 350   BIOMT3   1  0.000000  0.000000  1.000000        0.00000            
REMARK 470                                                                      
REMARK 470 MISSING ATOM                                                         
REMARK 470 THE FOLLOWING RESIDUES HAVE MISSING ATOMS(M=MODEL NUMBER;            
REMARK 470 RES=RESIDUE NAME; C=CHAIN IDENTIFIER; SSEQ=SEQUENCE NUMBER;          
REMARK 470 I=INSERTION CODE):                                                   
REMARK 470   M RES CSSEQI  ATOMS                                                
REMARK 470     ARG A  41    CG   CD   NE   CZ   NH1  NH2                        
REMARK 470     LEU A  63    CG   CD1  CD2                                       
REMARK 470     GLN B  18    CG   CD   OE1  NE2                                  
REMARK 470     LYS B  43    CG   CD   CE   NZ                                   
REMARK 470     LYS B  55    CG   CD   CE   NZ                                   
REMARK 470     LYS B  70    CG   CD   CE   NZ                                   
REMARK 800                                                                      
REMARK 800 SITE                                                                 
REMARK 800 SITE_IDENTIFIER: AC1                                                 
REMARK 800 EVIDENCE_CODE: SOFTWARE                                              
REMARK 800 SITE_DESCRIPTION: BINDING SITE FOR RESIDUE CL A 2602                 
REMARK 800 SITE_IDENTIFIER: AC2                                                 
REMARK 800 EVIDENCE_CODE: SOFTWARE                                              
REMARK 800 SITE_DESCRIPTION: BINDING SITE FOR RESIDUE CL B 2603                 
REMARK 800 SITE_IDENTIFIER: AC3                                                 
REMARK 800 EVIDENCE_CODE: SOFTWARE                                              
REMARK 800 SITE_DESCRIPTION: BINDING SITE FOR RESIDUE QN3 A 2501                
REMARK 900                                                                      
REMARK 900 RELATED ENTRIES                                                      
REMARK 900 RELATED ID: 2PQZ   RELATED DB: PDB                                   
REMARK 900 HIV-1 PROTEASE IN COMPLEX WITH A PYRROLIDINE-BASED INHIBITOR         
REMARK 900 RELATED ID: 2PWC   RELATED DB: PDB                                   
REMARK 900 HIV-1 PROTEASE IN COMPLEX WITH A AMINO DECORATED                     
REMARK 900 PYRROLIDINE-BASED INHIBITOR                                          
REMARK 900 RELATED ID: 2PWR   RELATED DB: PDB                                   
REMARK 900 HIV-1 PROTEASE IN COMPLEX WITH A CARBAMOYL DECORATED                 
REMARK 900 PYRROLIDINE-BASED INHIBITOR                                          
REMARK 900 RELATED ID: 2QNP   RELATED DB: PDB                                   
REMARK 900 HIV-1 PROTEASE IN COMPLEX WITH A IODO DECORATED PYRROLIDINE          
REMARK 900 -BASED INHIBITOR                                                     
REMARK 900 RELATED ID: 2QNN   RELATED DB: PDB                                   
REMARK 900 HIV-1 PROTEASE IN COMPLEX WITH A MULTIPLE DECORATED                  
REMARK 900 PYRROLIDINE-BASED INHIBITOR                                          
DBREF  2QNQ A    1    99  UNP    P03367   POL_HV1BR      501    599             
DBREF  2QNQ B    1    99  UNP    P03367   POL_HV1BR      501    599             
SEQRES   1 A   99  PRO GLN ILE THR LEU TRP GLN ARG PRO LEU VAL THR ILE          
SEQRES   2 A   99  LYS ILE GLY GLY GLN LEU LYS GLU ALA LEU LEU ASP THR          
SEQRES   3 A   99  GLY ALA ASP ASP THR VAL LEU GLU GLU MET SER LEU PRO          
SEQRES   4 A   99  GLY ARG TRP LYS PRO LYS MET ILE GLY GLY ILE GLY GLY          
SEQRES   5 A   99  PHE ILE LYS VAL ARG GLN TYR ASP GLN ILE LEU ILE GLU          
SEQRES   6 A   99  ILE CYS GLY HIS LYS ALA ILE GLY THR VAL LEU VAL GLY          
SEQRES   7 A   99  PRO THR PRO VAL ASN ILE ILE GLY ARG ASN LEU LEU THR          
SEQRES   8 A   99  GLN ILE GLY CYS THR LEU ASN PHE                              
SEQRES   1 B   99  PRO GLN ILE THR LEU TRP GLN ARG PRO LEU VAL THR ILE          
SEQRES   2 B   99  LYS ILE GLY GLY GLN LEU LYS GLU ALA LEU LEU ASP THR          
SEQRES   3 B   99  GLY ALA ASP ASP THR VAL LEU GLU GLU MET SER LEU PRO          
SEQRES   4 B   99  GLY ARG TRP LYS PRO LYS MET ILE GLY GLY ILE GLY GLY          
SEQRES   5 B   99  PHE ILE LYS VAL ARG GLN TYR ASP GLN ILE LEU ILE GLU          
SEQRES   6 B   99  ILE CYS GLY HIS LYS ALA ILE GLY THR VAL LEU VAL GLY          
SEQRES   7 B   99  PRO THR PRO VAL ASN ILE ILE GLY ARG ASN LEU LEU THR          
SEQRES   8 B   99  GLN ILE GLY CYS THR LEU ASN PHE                              
HET     CL  A2602       1                                                       
HET     CL  B2601       1                                                       
HET     CL  B2603       1                                                       
HET    QN3  A2501      41                                                       
HETNAM      CL CHLORIDE ION                                                     
HETNAM     QN3 N,N'-(3S,4S)-PYRROLIDINE-3,4-DIYLBIS(N-BENZYL-2-                 
HETNAM   2 QN3  CHLOROBENZENESULFONAMIDE)                                       
FORMUL   3   CL    3(CL 1-)                                                     
FORMUL   6  QN3    C30 H29 CL2 N3 O4 S2                                         
FORMUL   7  HOH   *70(H2 O)                                                     
SHEET    1   1 1 LEU A  23  LEU A  23  0
SHEET    2   2 1 VAL A  32  VAL A  32  0
SHEET    3   3 1 ILE A  47  GLY A  49  0
SHEET    4   4 1 ILE A  84  ILE A  84  0
SHEET    5   5 1 LEU B  23  LEU B  23  0
SHEET    6   6 1 VAL B  32  VAL B  32  0
SHEET    7   7 1 ILE B  47  GLY B  49  0
SHEET    8   8 1 ILE B  84  ILE B  84  0
SITE     1 AC1  3 THR A  74  ASN A  88  ARG B  41                               
SITE     1 AC2  3 THR B  74  ASN B  88  HOH B3063                               
SITE     1 AC3 16 ASP A  25  GLY A  27  ALA A  28  ASP A  30                    
SITE     2 AC3 16 GLY A  48  ILE A  50  ILE A  84  ASP B  25                    
SITE     3 AC3 16 GLY B  27  ALA B  28  GLY B  48  GLY B  49                    
SITE     4 AC3 16 ILE B  50  PRO B  81  ILE B  84  HOH B3049                    
CRYST1   57.564   85.903   46.538  90.00  90.00  90.00 P 21 21 2     8          
ORIGX1      1.000000  0.000000  0.000000        0.00000                         
ORIGX2      0.000000  1.000000  0.000000        0.00000                         
ORIGX3      0.000000  0.000000  1.000000        0.00000                         
SCALE1      0.017372  0.000000  0.000000        0.00000                         
SCALE2      0.000000  0.011641  0.000000        0.00000                         
SCALE3      0.000000  0.000000  0.021488        0.00000                         
ATOM      1  N   LEU A  23      -8.448  14.670 -11.670  1.00 18.96           N
ATOM      2  CA  LEU A  23      -8.301  14.857 -10.230  1.00 18.97           C
ATOM      3  C   LEU A  23      -8.996  13.769  -9.408  1.00 17.99           C
ATOM      4  O   LEU A  23     -10.206  13.591  -9.517  1.00 18.35           O
ATOM      5  CB  LEU A  23      -8.884  16.222  -9.859  1.00 19.11           C
ATOM      6  CG  LEU A  23      -8.913  16.688  -8.405  1.00 19.79           C
ATOM      7  CD1 LEU A  23      -7.509  16.987  -7.930  1.00 19.52           C
ATOM      8  CD2 LEU A  23      -9.777  17.948  -8.311  1.00 20.36           C
TER       9      LEU A  23
ATOM     10  N   ASP A  25     -10.875  12.771  -6.748  1.00 18.41           N
ATOM     11  CA  ASP A  25     -11.706  13.525  -5.817  1.00 18.36           C
ATOM     12  C   ASP A  25     -12.616  12.697  -4.906  1.00 18.45           C
ATOM     13  O   ASP A  25     -13.638  12.183  -5.359  1.00 18.89           O
ATOM     14  CB  ASP A  25     -12.548  14.489  -6.645  1.00 20.14           C
ATOM     15  CG  ASP A  25     -13.254  15.513  -5.813  1.00 21.23           C
ATOM     16  OD1 ASP A  25     -13.511  15.254  -4.620  1.00 23.73           O
ATOM     17  OD2 ASP A  25     -13.566  16.581  -6.372  1.00 23.96           O
TER      18      ASP A  25
ATOM     19  N   GLY A  27     -14.445  13.839  -2.510  1.00 16.86           N
ATOM     20  CA  GLY A  27     -15.661  14.560  -2.180  1.00 18.05           C
ATOM     21  C   GLY A  27     -16.684  14.486  -3.303  1.00 19.81           C
ATOM     22  O   GLY A  27     -17.801  14.984  -3.165  1.00 21.63           O
ATOM     23  N   ALA A  28     -16.299  13.866  -4.417  1.00 19.01           N
ATOM     24  CA  ALA A  28     -17.173  13.733  -5.584  1.00 18.09           C
ATOM     25  C   ALA A  28     -17.885  12.384  -5.651  1.00 17.74           C
ATOM     26  O   ALA A  28     -17.235  11.337  -5.699  1.00 15.90           O
ATOM     27  CB  ALA A  28     -16.364  13.932  -6.850  1.00 15.26           C
ATOM     28  N   ASP A  29     -19.216  12.410  -5.664  1.00 17.08           N
ATOM     29  CA  ASP A  29     -19.983  11.171  -5.760  1.00 18.13           C
ATOM     30  C   ASP A  29     -19.829  10.572  -7.156  1.00 17.95           C
ATOM     31  O   ASP A  29     -19.805   9.359  -7.316  1.00 20.15           O
ATOM     32  CB  ASP A  29     -21.486  11.401  -5.518  1.00 19.44           C
ATOM     33  CG  ASP A  29     -21.785  12.091  -4.196  1.00 20.35           C
ATOM     34  OD1 ASP A  29     -21.124  11.785  -3.180  1.00 19.72           O
ATOM     35  OD2 ASP A  29     -22.705  12.935  -4.177  1.00 21.33           O
ATOM     36  N   ASP A  30     -19.713  11.426  -8.165  1.00 17.58           N
ATOM     37  CA  ASP A  30     -19.616  10.949  -9.540  1.00 18.22           C
ATOM     38  C   ASP A  30     -18.349  11.378 -10.266  1.00 16.91           C
ATOM     39  O   ASP A  30     -17.598  12.242  -9.805  1.00 14.73           O
ATOM     40  CB  ASP A  30     -20.822  11.447 -10.349  1.00 20.59           C
ATOM     41  CG  ASP A  30     -22.112  11.431  -9.551  1.00 24.59           C
ATOM     42  OD1 ASP A  30     -22.546  10.332  -9.152  1.00 27.85           O
ATOM     43  OD2 ASP A  30     -22.689  12.519  -9.317  1.00 25.80           O
TER      44      ASP A  30
ATOM     45  N   VAL A  32     -16.822  13.164 -13.465  1.00 17.16           N
ATOM     46  CA  VAL A  32     -17.226  14.164 -14.443  1.00 17.26           C
ATOM     47  C   VAL A  32     -16.065  14.586 -15.314  1.00 17.60           C
ATOM     48  O   VAL A  32     -15.035  15.033 -14.811  1.00 16.94           O
ATOM     49  CB  VAL A  32     -17.766  15.429 -13.748  1.00 17.50           C
ATOM     50  CG1 VAL A  32     -18.573  16.260 -14.732  1.00 16.00           C
ATOM     51  CG2 VAL A  32     -18.609  15.034 -12.540  1.00 20.36           C
TER      52      VAL A  32
ATOM     53  N   ILE A  47     -25.640  18.491 -11.847  1.00 22.68           N
ATOM     54  CA  ILE A  47     -24.788  18.353 -10.673  1.00 23.24           C
ATOM     55  C   ILE A  47     -24.411  19.760 -10.228  1.00 23.76           C
ATOM     56  O   ILE A  47     -24.255  20.662 -11.059  1.00 22.65           O
ATOM     57  CB  ILE A  47     -23.509  17.527 -10.961  1.00 24.24           C
ATOM     58  CG1 ILE A  47     -22.751  18.113 -12.148  1.00 23.78           C
ATOM     59  CG2 ILE A  47     -23.881  16.070 -11.209  1.00 24.75           C
ATOM     60  CD1 ILE A  47     -21.406  17.453 -12.392  1.00 24.27           C
ATOM     61  N   GLY A  48     -24.280  19.963  -8.922  1.00 23.13           N
ATOM     62  CA  GLY A  48     -23.949  21.292  -8.450  1.00 25.62           C
ATOM     63  C   GLY A  48     -23.208  21.370  -7.132  1.00 26.53           C
ATOM     64  O   GLY A  48     -23.036  20.371  -6.429  1.00 26.02           O
ATOM     65  N   GLY A  49     -22.769  22.581  -6.810  1.00 26.01           N
ATOM     66  CA  GLY A  49     -22.039  22.831  -5.583  1.00 26.40           C
ATOM     67  C   GLY A  49     -21.655  24.293  -5.598  1.00 27.11           C
ATOM     68  O   GLY A  49     -22.445  25.132  -6.043  1.00 27.08           O
ATOM     69  N   ILE A  50     -20.452  24.608  -5.126  1.00 27.43           N
ATOM     70  CA  ILE A  50     -19.991  25.991  -5.120  1.00 28.04           C
ATOM     71  C   ILE A  50     -20.130  26.544  -6.538  1.00 28.10           C
ATOM     72  O   ILE A  50     -19.663  25.928  -7.495  1.00 27.81           O
ATOM     73  CB  ILE A  50     -18.500  26.090  -4.690  1.00 29.51           C
ATOM     74  CG1 ILE A  50     -18.348  25.708  -3.217  1.00 29.40           C
ATOM     75  CG2 ILE A  50     -17.968  27.502  -4.935  1.00 29.45           C
ATOM     76  CD1 ILE A  50     -19.145  26.574  -2.271  1.00 32.03           C
TER      77      ILE A  50
ATOM     78  N   PRO A  81     -14.897  22.432 -14.970  1.00 20.33           N
ATOM     79  CA  PRO A  81     -13.615  23.142 -15.096  1.00 19.96           C
ATOM     80  C   PRO A  81     -12.373  22.249 -14.975  1.00 19.30           C
ATOM     81  O   PRO A  81     -11.272  22.664 -15.317  1.00 20.52           O
ATOM     82  CB  PRO A  81     -13.697  24.189 -13.986  1.00 18.64           C
ATOM     83  CG  PRO A  81     -14.460  23.478 -12.928  1.00 20.34           C
ATOM     84  CD  PRO A  81     -15.566  22.777 -13.702  1.00 19.98           C
ATOM     85  N   VAL A  82     -12.556  21.026 -14.492  1.00 19.26           N
ATOM     86  CA  VAL A  82     -11.451  20.087 -14.332  1.00 18.87           C
ATOM     87  C   VAL A  82     -11.989  18.661 -14.388  1.00 18.94           C
ATOM     88  O   VAL A  82     -13.101  18.394 -13.927  1.00 19.95           O
ATOM     89  CB  VAL A  82     -10.732  20.290 -12.964  1.00 20.96           C
ATOM     90  CG1 VAL A  82     -11.730  20.134 -11.827  1.00 21.50           C
ATOM     91  CG2 VAL A  82      -9.600  19.279 -12.801  1.00 19.67           C
TER      92      VAL A  82
ATOM     93  N   ILE A  84     -12.754  15.137 -13.236  1.00 16.86           N
ATOM     94  CA  ILE A  84     -12.906  14.604 -11.893  1.00 16.65           C
ATOM     95  C   ILE A  84     -13.227  13.119 -11.858  1.00 16.63           C
ATOM     96  O   ILE A  84     -14.159  12.659 -12.522  1.00 16.77           O
ATOM     97  CB  ILE A  84     -14.042  15.357 -11.144  1.00 19.19           C
ATOM     98  CG1 ILE A  84     -13.653  16.823 -10.955  1.00 19.16           C
ATOM     99  CG2 ILE A  84     -14.345  14.686  -9.804  1.00 18.86           C
ATOM    100  CD1 ILE A  84     -14.725  17.768 -11.436  1.00 22.98           C
TER     101      ILE A  84
ATOM    102  N   ARG B   8     -20.096   8.468   1.231  1.00 21.14           N
ATOM    103  CA  ARG B   8     -19.368   9.717   1.450  1.00 20.81           C
ATOM    104  C   ARG B   8     -18.467   9.641   2.679  1.00 20.68           C
ATOM    105  O   ARG B   8     -18.878   9.162   3.734  1.00 18.25           O
ATOM    106  CB  ARG B   8     -20.331  10.897   1.612  1.00 20.90           C
ATOM    107  CG  ARG B   8     -20.973  11.358   0.326  1.00 22.21           C
ATOM    108  CD  ARG B   8     -21.626  12.727   0.489  1.00 26.03           C
ATOM    109  NE  ARG B   8     -22.332  13.138  -0.724  1.00 30.09           N
ATOM    110  CZ  ARG B   8     -22.912  14.325  -0.890  1.00 34.80           C
ATOM    111  NH1 ARG B   8     -22.873  15.228   0.083  1.00 34.89           N
ATOM    112  NH2 ARG B   8     -23.527  14.614  -2.032  1.00 34.80           N
TER     113      ARG B   8
ATOM    114  N   LEU B  23     -17.078  16.700   5.204  1.00 17.57           N
ATOM    115  CA  LEU B  23     -16.688  15.795   4.135  1.00 17.67           C
ATOM    116  C   LEU B  23     -15.202  15.912   3.788  1.00 17.75           C
ATOM    117  O   LEU B  23     -14.710  17.011   3.516  1.00 17.59           O
ATOM    118  CB  LEU B  23     -17.530  16.098   2.893  1.00 16.31           C
ATOM    119  CG  LEU B  23     -17.346  15.249   1.635  1.00 16.59           C
ATOM    120  CD1 LEU B  23     -17.848  13.829   1.890  1.00 13.37           C
ATOM    121  CD2 LEU B  23     -18.123  15.888   0.485  1.00 14.55           C
TER     122      LEU B  23
ATOM    123  N   ASP B  25     -12.599  16.011   1.426  1.00 17.44           N
ATOM    124  CA  ASP B  25     -12.578  16.282  -0.006  1.00 18.49           C
ATOM    125  C   ASP B  25     -11.182  16.528  -0.575  1.00 17.03           C
ATOM    126  O   ASP B  25     -10.642  17.621  -0.438  1.00 17.04           O
ATOM    127  CB  ASP B  25     -13.446  17.517  -0.249  1.00 21.27           C
ATOM    128  CG  ASP B  25     -13.944  17.617  -1.664  1.00 24.30           C
ATOM    129  OD1 ASP B  25     -13.148  17.403  -2.604  1.00 23.55           O
ATOM    130  OD2 ASP B  25     -15.145  17.923  -1.825  1.00 26.69           O
TER     131      ASP B  25
ATOM    132  N   GLY B  27     -10.542  16.810  -3.542  1.00 15.34           N
ATOM    133  CA  GLY B  27     -10.700  17.629  -4.731  1.00 16.51           C
ATOM    134  C   GLY B  27     -10.749  19.105  -4.373  1.00 17.87           C
ATOM    135  O   GLY B  27     -10.775  19.970  -5.246  1.00 18.55           O
ATOM    136  N   ALA B  28     -10.755  19.392  -3.076  1.00 17.99           N
ATOM    137  CA  ALA B  28     -10.810  20.766  -2.589  1.00 19.16           C
ATOM    138  C   ALA B  28      -9.449  21.234  -2.097  1.00 18.70           C
ATOM    139  O   ALA B  28      -8.846  20.592  -1.236  1.00 20.20           O
ATOM    140  CB  ALA B  28     -11.829  20.869  -1.455  1.00 18.95           C
ATOM    141  N   ASP B  29      -8.963  22.350  -2.631  1.00 19.26           N
ATOM    142  CA  ASP B  29      -7.674  22.871  -2.191  1.00 19.48           C
ATOM    143  C   ASP B  29      -7.816  23.417  -0.778  1.00 20.62           C
ATOM    144  O   ASP B  29      -6.918  23.263   0.053  1.00 22.53           O
ATOM    145  CB  ASP B  29      -7.188  24.006  -3.092  1.00 19.94           C
ATOM    146  CG  ASP B  29      -7.077  23.600  -4.546  1.00 21.43           C
ATOM    147  OD1 ASP B  29      -6.701  22.443  -4.835  1.00 22.42           O
ATOM    148  OD2 ASP B  29      -7.355  24.455  -5.407  1.00 25.62           O
ATOM    149  N   ASP B  30      -8.954  24.047  -0.512  1.00 18.78           N
ATOM    150  CA  ASP B  30      -9.206  24.653   0.785  1.00 18.23           C
ATOM    151  C   ASP B  30     -10.362  24.037   1.565  1.00 18.57           C
ATOM    152  O   ASP B  30     -11.179  23.271   1.040  1.00 16.70           O
ATOM    153  CB  ASP B  30      -9.485  26.148   0.615  1.00 21.04           C
ATOM    154  CG  ASP B  30      -8.522  26.819  -0.351  1.00 24.93           C
ATOM    155  OD1 ASP B  30      -8.927  27.090  -1.505  1.00 26.38           O
ATOM    156  OD2 ASP B  30      -7.360  27.064   0.041  1.00 24.97           O
TER     157      ASP B  30
ATOM    158  N   VAL B  32     -13.784  24.616   3.513  1.00 13.58           N
ATOM    159  CA  VAL B  32     -14.909  25.544   3.509  1.00 13.95           C
ATOM    160  C   VAL B  32     -16.030  25.050   4.420  1.00 13.74           C
ATOM    161  O   VAL B  32     -16.522  23.934   4.268  1.00 13.76           O
ATOM    162  CB  VAL B  32     -15.508  25.725   2.088  1.00 14.39           C
ATOM    163  CG1 VAL B  32     -16.458  26.925   2.086  1.00 13.35           C
ATOM    164  CG2 VAL B  32     -14.404  25.896   1.060  1.00 12.93           C
TER     165      VAL B  32
ATOM    166  N   ILE B  47     -13.114  31.321  -4.577  1.00 22.38           N
ATOM    167  CA  ILE B  47     -12.888  29.898  -4.776  1.00 24.29           C
ATOM    168  C   ILE B  47     -13.689  29.421  -5.978  1.00 22.59           C
ATOM    169  O   ILE B  47     -14.816  29.865  -6.206  1.00 22.88           O
ATOM    170  CB  ILE B  47     -13.255  29.054  -3.521  1.00 25.60           C
ATOM    171  CG1 ILE B  47     -14.706  29.285  -3.111  1.00 26.88           C
ATOM    172  CG2 ILE B  47     -12.325  29.409  -2.373  1.00 26.81           C
ATOM    173  CD1 ILE B  47     -15.141  28.395  -1.958  1.00 28.28           C
ATOM    174  N   GLY B  48     -13.085  28.534  -6.759  1.00 20.83           N
ATOM    175  CA  GLY B  48     -13.749  28.021  -7.941  1.00 21.12           C
ATOM    176  C   GLY B  48     -14.458  26.718  -7.666  1.00 21.47           C
ATOM    177  O   GLY B  48     -13.892  25.821  -7.049  1.00 22.13           O
ATOM    178  N   GLY B  49     -15.703  26.622  -8.121  1.00 22.15           N
ATOM    179  CA  GLY B  49     -16.491  25.422  -7.919  1.00 21.90           C
ATOM    180  C   GLY B  49     -16.956  24.824  -9.229  1.00 22.55           C
ATOM    181  O   GLY B  49     -16.597  25.313 -10.301  1.00 24.32           O
ATOM    182  N   ILE B  50     -17.760  23.770  -9.154  1.00 22.67           N
ATOM    183  CA  ILE B  50     -18.260  23.123 -10.361  1.00 24.33           C
ATOM    184  C   ILE B  50     -19.082  24.097 -11.215  1.00 25.33           C
ATOM    185  O   ILE B  50     -19.079  24.009 -12.443  1.00 23.97           O
ATOM    186  CB  ILE B  50     -19.131  21.877 -10.023  1.00 24.32           C
ATOM    187  CG1 ILE B  50     -19.549  21.164 -11.313  1.00 25.73           C
ATOM    188  CG2 ILE B  50     -20.370  22.284  -9.239  1.00 25.08           C
ATOM    189  CD1 ILE B  50     -18.401  20.503 -12.053  1.00 24.48           C
TER     190      ILE B  50
ATOM    191  N   THR B  80     -21.392  26.764   1.240  1.00 20.62           N
ATOM    192  CA  THR B  80     -20.967  25.478   0.721  1.00 19.61           C
ATOM    193  C   THR B  80     -22.099  24.464   0.861  1.00 19.72           C
ATOM    194  O   THR B  80     -22.863  24.495   1.829  1.00 18.65           O
ATOM    195  CB  THR B  80     -19.710  24.976   1.474  1.00 20.61           C
ATOM    196  OG1 THR B  80     -19.291  23.720   0.925  1.00 20.14           O
ATOM    197  CG2 THR B  80     -20.001  24.819   2.970  1.00 19.31           C
ATOM    198  N   PRO B  81     -22.232  23.554  -0.117  1.00 19.71           N
ATOM    199  CA  PRO B  81     -23.289  22.539  -0.071  1.00 20.21           C
ATOM    200  C   PRO B  81     -23.171  21.643   1.157  1.00 19.96           C
ATOM    201  O   PRO B  81     -24.150  21.043   1.601  1.00 18.85           O
ATOM    202  CB  PRO B  81     -23.102  21.782  -1.387  1.00 21.20           C
ATOM    203  CG  PRO B  81     -21.648  21.959  -1.681  1.00 21.98           C
ATOM    204  CD  PRO B  81     -21.407  23.401  -1.326  1.00 19.77           C
ATOM    205  N   VAL B  82     -21.963  21.571   1.709  1.00 20.54           N
ATOM    206  CA  VAL B  82     -21.687  20.772   2.905  1.00 18.46           C
ATOM    207  C   VAL B  82     -20.346  21.234   3.484  1.00 18.38           C
ATOM    208  O   VAL B  82     -19.540  21.835   2.767  1.00 19.16           O
ATOM    209  CB  VAL B  82     -21.625  19.252   2.563  1.00 20.28           C
ATOM    210  CG1 VAL B  82     -20.465  18.962   1.600  1.00 17.33           C
ATOM    211  CG2 VAL B  82     -21.474  18.432   3.841  1.00 23.65           C
TER     212      VAL B  82
ATOM    213  N   ILE B  84     -16.688  21.206   4.255  1.00 15.60           N
ATOM    214  CA  ILE B  84     -15.616  20.520   3.547  1.00 16.33           C
ATOM    215  C   ILE B  84     -14.207  20.730   4.094  1.00 18.13           C
ATOM    216  O   ILE B  84     -13.743  21.861   4.266  1.00 18.37           O
ATOM    217  CB  ILE B  84     -15.639  20.906   2.052  1.00 17.18           C
ATOM    218  CG1 ILE B  84     -16.773  20.151   1.370  1.00 18.35           C
ATOM    219  CG2 ILE B  84     -14.301  20.587   1.385  1.00 14.70           C
ATOM    220  CD1 ILE B  84     -17.162  20.727   0.080  1.00 22.76           C
TER     221      ILE B  84
HETATM  263  O   HOH A3032     -20.219  14.728  -4.872  1.00 32.61           O
HETATM  264  O   HOH A3057     -25.353  17.623  -7.336  1.00 27.39           O
HETATM  265  O   HOH B3049     -11.104  25.448  -2.509  1.00 25.22           O
CONECT  239  238  240
CONECT  243  242  244  248
CONECT  244  243  245
CONECT  248  243  247
CONECT  240  235  239  241
CONECT  261  222  226
CONECT  236  235  237
CONECT  222  223  261
CONECT  225  224  226  262
CONECT  249  230  250
CONECT  230  229  231  249
CONECT  229  228  230  251
CONECT  251  229  250
CONECT  235  232  236  240
CONECT  226  225  227  261
CONECT  245  244  246
CONECT  237  236  238
CONECT  247  246  248
CONECT  246  245  247
CONECT  252  228  253
CONECT  253  252  254  258
CONECT  254  253  255
CONECT  255  254  256
CONECT  256  255  257
CONECT  258  253  257
CONECT  257  256  258
CONECT  238  237  239
CONECT  224  223  225
CONECT  223  222  224
CONECT  242  231  243
CONECT  241  240
CONECT  262  225
CONECT  250  249  251
CONECT  231  230  232  242
CONECT  228  227  229  252
CONECT  233  232
CONECT  259  227
CONECT  260  227
CONECT  234  232
CONECT  232  231  233  234  235
CONECT  227  226  228  259  260
END
