# Supplementary material for: Scaffold repositioning of spiro-acridine derivatives as fungi chitinase inhibitor by target fishing and in vitro studies
Source: Sci Rep. 2023 May 5;13:7320. doi: 10.1038/s41598-023-33279-9 (PMC10163251; doi:10.1038/s41598-023-33279-9)
Supplement: Supplementary file 2 — Supplementary Information 2. [file 41598_2023_33279_MOESM2_ESM.zip › PDBQT_TARGETS_ALL/2r3c_NH2.pdb]

HEADER    VIRAL PROTEIN/VIRAL PROTEIN INHIBITOR   29-AUG-07   2R3C              
TITLE     STRUCTURE OF THE GP41 N-PEPTIDE IN COMPLEX WITH THE HIV ENTRY         
TITLE    2 INHIBITOR PIE1                                                       
COMPND    MOL_ID: 1;                                                            
COMPND   2 MOLECULE: GP41 N-PEPTIDE;                                            
COMPND   3 CHAIN: A, B;                                                         
COMPND   4 ENGINEERED: YES;                                                     
COMPND   5 MOL_ID: 2;                                                           
COMPND   6 MOLECULE: HIV ENTRY INHIBITOR PIE1;                                  
COMPND   7 CHAIN: C, D;                                                         
COMPND   8 ENGINEERED: YES                                                      
SOURCE    MOL_ID: 1;                                                            
SOURCE   2 SYNTHETIC: YES;                                                      
SOURCE   3 ORGANISM_SCIENTIFIC: SYNTHETIC CONSTRUCT;                            
SOURCE   4 ORGANISM_TAXID: 32630;                                               
SOURCE   5 OTHER_DETAILS: PEPTIDE SYNTHESIS;                                    
SOURCE   6 MOL_ID: 2;                                                           
SOURCE   7 SYNTHETIC: YES;                                                      
SOURCE   8 ORGANISM_SCIENTIFIC: SYNTHETIC CONSTRUCT;                            
SOURCE   9 ORGANISM_TAXID: 32630;                                               
SOURCE  10 OTHER_DETAILS: PEPTIDE SYNTHESIS                                     
KEYWDS    HIV, INHIBITOR, VIRAL ENTRY, PIE, VIRAL PROTEIN, VIRAL PROTEIN-VIRAL  
KEYWDS   2 PROTEIN INHIBITOR COMPLEX                                            
EXPDTA    X-RAY DIFFRACTION                                                     
AUTHOR    A.P.VANDEMARK,B.WELCH,A.HEROUX,C.P.HILL,M.S.KAY                       
REVDAT   8   08-AUG-18 2R3C    1       DBREF  LINK                              
REVDAT   7   25-OCT-17 2R3C    1       SOURCE REMARK                            
REVDAT   6   15-FEB-12 2R3C    1       DBREF  SEQADV SEQRES                     
REVDAT   5   13-JUL-11 2R3C    1       VERSN                                    
REVDAT   4   24-FEB-09 2R3C    1       VERSN                                    
REVDAT   3   06-NOV-07 2R3C    1       JRNL                                     
REVDAT   2   30-OCT-07 2R3C    1       JRNL                                     
REVDAT   1   02-OCT-07 2R3C    0                                                
JRNL        AUTH   B.D.WELCH,A.P.VANDEMARK,A.HEROUX,C.P.HILL,M.S.KAY            
JRNL        TITL   POTENT D-PEPTIDE INHIBITORS OF HIV-1 ENTRY                   
JRNL        REF    PROC.NATL.ACAD.SCI.USA        V. 104 16828 2007              
JRNL        REFN                   ISSN 0027-8424                               
JRNL        PMID   17942675                                                     
JRNL        DOI    10.1073/PNAS.0708109104                                      
REMARK   2                                                                      
REMARK   2 RESOLUTION.    1.73 ANGSTROMS.                                       
REMARK   3                                                                      
REMARK   3 REFINEMENT.                                                          
REMARK   3   PROGRAM     : CNS                                                  
REMARK   3   AUTHORS     : BRUNGER,ADAMS,CLORE,DELANO,GROS,GROSSE-              
REMARK   3               : KUNSTLEVE,JIANG,KUSZEWSKI,NILGES,PANNU,              
REMARK   3               : READ,RICE,SIMONSON,WARREN                            
REMARK   3                                                                      
REMARK   3  REFINEMENT TARGET : ENGH & HUBER                                    
REMARK   3                                                                      
REMARK   3  DATA USED IN REFINEMENT.                                            
REMARK   3   RESOLUTION RANGE HIGH (ANGSTROMS) : 1.73                           
REMARK   3   RESOLUTION RANGE LOW  (ANGSTROMS) : 50.00                          
REMARK   3   DATA CUTOFF            (SIGMA(F)) : 0.000                          
REMARK   3   DATA CUTOFF HIGH         (ABS(F)) : NULL                           
REMARK   3   DATA CUTOFF LOW          (ABS(F)) : NULL                           
REMARK   3   COMPLETENESS (WORKING+TEST)   (%) : 92.2                           
REMARK   3   NUMBER OF REFLECTIONS             : 32413                          
REMARK   3                                                                      
REMARK   3  FIT TO DATA USED IN REFINEMENT.                                     
REMARK   3   CROSS-VALIDATION METHOD          : NULL                            
REMARK   3   FREE R VALUE TEST SET SELECTION  : SELECTED RANDOMLY WITH EQUAL    
REMARK   3                                      NUMBERS IN EACH RESOLUTION      
REMARK   3                                      BIN. TOTAL NUMBER OF            
REMARK   3                                      REFLECTIONS TO EXCEED 1500.     
REMARK   3   R VALUE            (WORKING SET) : 0.193                           
REMARK   3   FREE R VALUE                     : 0.230                           
REMARK   3   FREE R VALUE TEST SET SIZE   (%) : 4.300                           
REMARK   3   FREE R VALUE TEST SET COUNT      : 1510                            
REMARK   3   ESTIMATED ERROR OF FREE R VALUE  : NULL                            
REMARK   3                                                                      
REMARK   3  FIT IN THE HIGHEST RESOLUTION BIN.                                  
REMARK   3   TOTAL NUMBER OF BINS USED           : NULL                         
REMARK   3   BIN RESOLUTION RANGE HIGH       (A) : NULL                         
REMARK   3   BIN RESOLUTION RANGE LOW        (A) : NULL                         
REMARK   3   BIN COMPLETENESS (WORKING+TEST) (%) : NULL                         
REMARK   3   REFLECTIONS IN BIN    (WORKING SET) : NULL                         
REMARK   3   BIN R VALUE           (WORKING SET) : NULL                         
REMARK   3   BIN FREE R VALUE                    : NULL                         
REMARK   3   BIN FREE R VALUE TEST SET SIZE  (%) : NULL                         
REMARK   3   BIN FREE R VALUE TEST SET COUNT     : NULL                         
REMARK   3   ESTIMATED ERROR OF BIN FREE R VALUE : NULL                         
REMARK   3                                                                      
REMARK   3  NUMBER OF NON-HYDROGEN ATOMS USED IN REFINEMENT.                    
REMARK   3   PROTEIN ATOMS            : 962                                     
REMARK   3   NUCLEIC ACID ATOMS       : 0                                       
REMARK   3   HETEROGEN ATOMS          : 6                                       
REMARK   3   SOLVENT ATOMS            : 210                                     
REMARK   3                                                                      
REMARK   3  B VALUES.                                                           
REMARK   3   FROM WILSON PLOT           (A**2) : NULL                           
REMARK   3   MEAN B VALUE      (OVERALL, A**2) : 30.01                          
REMARK   3   OVERALL ANISOTROPIC B VALUE.                                       
REMARK   3    B11 (A**2) : -5.19200                                             
REMARK   3    B22 (A**2) : -5.19200                                             
REMARK   3    B33 (A**2) : 10.38500                                             
REMARK   3    B12 (A**2) : -3.30900                                             
REMARK   3    B13 (A**2) : 0.00000                                              
REMARK   3    B23 (A**2) : 0.00000                                              
REMARK   3                                                                      
REMARK   3  ESTIMATED COORDINATE ERROR.                                         
REMARK   3   ESD FROM LUZZATI PLOT        (A) : NULL                            
REMARK   3   ESD FROM SIGMAA              (A) : NULL                            
REMARK   3   LOW RESOLUTION CUTOFF        (A) : NULL                            
REMARK   3                                                                      
REMARK   3  CROSS-VALIDATED ESTIMATED COORDINATE ERROR.                         
REMARK   3   ESD FROM C-V LUZZATI PLOT    (A) : NULL                            
REMARK   3   ESD FROM C-V SIGMAA          (A) : NULL                            
REMARK   3                                                                      
REMARK   3  RMS DEVIATIONS FROM IDEAL VALUES.                                   
REMARK   3   BOND LENGTHS                 (A) : NULL                            
REMARK   3   BOND ANGLES            (DEGREES) : NULL                            
REMARK   3   DIHEDRAL ANGLES        (DEGREES) : NULL                            
REMARK   3   IMPROPER ANGLES        (DEGREES) : NULL                            
REMARK   3                                                                      
REMARK   3  ISOTROPIC THERMAL MODEL : ISOTROPIC                                 
REMARK   3                                                                      
REMARK   3  ISOTROPIC THERMAL FACTOR RESTRAINTS.    RMS    SIGMA                
REMARK   3   MAIN-CHAIN BOND              (A**2) : 1.107 ; 1.500                
REMARK   3   MAIN-CHAIN ANGLE             (A**2) : 1.782 ; 2.000                
REMARK   3   SIDE-CHAIN BOND              (A**2) : 2.341 ; 2.000                
REMARK   3   SIDE-CHAIN ANGLE             (A**2) : 3.676 ; 2.500                
REMARK   3                                                                      
REMARK   3  BULK SOLVENT MODELING.                                              
REMARK   3   METHOD USED : NULL                                                 
REMARK   3   KSOL        : NULL                                                 
REMARK   3   BSOL        : 53.06                                                
REMARK   3                                                                      
REMARK   3  NCS MODEL : NULL                                                    
REMARK   3                                                                      
REMARK   3  NCS RESTRAINTS.                         RMS   SIGMA/WEIGHT          
REMARK   3   GROUP  1  POSITIONAL            (A) : NULL  ; NULL                 
REMARK   3   GROUP  1  B-FACTOR           (A**2) : NULL  ; NULL                 
REMARK   3                                                                      
REMARK   3  PARAMETER FILE  1  : PROTEIN_WCAPS.PARAM                            
REMARK   3  PARAMETER FILE  2  : WATER_REP.PARAM                                
REMARK   3  PARAMETER FILE  3  : ION.PARAM                                      
REMARK   3  PARAMETER FILE  4  : NULL                                           
REMARK   3  TOPOLOGY FILE  1   : NULL                                           
REMARK   3  TOPOLOGY FILE  2   : NULL                                           
REMARK   3  TOPOLOGY FILE  3   : NULL                                           
REMARK   3  TOPOLOGY FILE  4   : NULL                                           
REMARK   3                                                                      
REMARK   3  OTHER REFINEMENT REMARKS: DATA HAS A TWIN FRACTION OF 0.326         
REMARK   4                                                                      
REMARK   4 2R3C COMPLIES WITH FORMAT V. 3.30, 13-JUL-11                         
REMARK 100                                                                      
REMARK 100 THIS ENTRY HAS BEEN PROCESSED BY RCSB ON 25-SEP-07.                  
REMARK 100 THE DEPOSITION ID IS D_1000044372.                                   
REMARK 200                                                                      
REMARK 200 EXPERIMENTAL DETAILS                                                 
REMARK 200  EXPERIMENT TYPE                : X-RAY DIFFRACTION                  
REMARK 200  DATE OF DATA COLLECTION        : 08-APR-04                          
REMARK 200  TEMPERATURE           (KELVIN) : 100                                
REMARK 200  PH                             : 4.6                                
REMARK 200  NUMBER OF CRYSTALS USED        : 1                                  
REMARK 200                                                                      
REMARK 200  SYNCHROTRON              (Y/N) : Y                                  
REMARK 200  RADIATION SOURCE               : NSLS                               
REMARK 200  BEAMLINE                       : X26C                               
REMARK 200  X-RAY GENERATOR MODEL          : NULL                               
REMARK 200  MONOCHROMATIC OR LAUE    (M/L) : M                                  
REMARK 200  WAVELENGTH OR RANGE        (A) : 1.07274                            
REMARK 200  MONOCHROMATOR                  : GRAPHITE                           
REMARK 200  OPTICS                         : NULL                               
REMARK 200                                                                      
REMARK 200  DETECTOR TYPE                  : CCD                                
REMARK 200  DETECTOR MANUFACTURER          : ADSC QUANTUM 4                     
REMARK 200  INTENSITY-INTEGRATION SOFTWARE : DENZO                              
REMARK 200  DATA SCALING SOFTWARE          : SCALEPACK                          
REMARK 200                                                                      
REMARK 200  NUMBER OF UNIQUE REFLECTIONS   : 33506                              
REMARK 200  RESOLUTION RANGE HIGH      (A) : 1.730                              
REMARK 200  RESOLUTION RANGE LOW       (A) : 50.000                             
REMARK 200  REJECTION CRITERIA  (SIGMA(I)) : 0.000                              
REMARK 200                                                                      
REMARK 200 OVERALL.                                                             
REMARK 200  COMPLETENESS FOR RANGE     (%) : 95.3                               
REMARK 200  DATA REDUNDANCY                : 5.600                              
REMARK 200  R MERGE                    (I) : 0.09400                            
REMARK 200  R SYM                      (I) : NULL                               
REMARK 200  <I/SIGMA(I)> FOR THE DATA SET  : 14.5000                            
REMARK 200                                                                      
REMARK 200 IN THE HIGHEST RESOLUTION SHELL.                                     
REMARK 200  HIGHEST RESOLUTION SHELL, RANGE HIGH (A) : 1.73                     
REMARK 200  HIGHEST RESOLUTION SHELL, RANGE LOW  (A) : 1.79                     
REMARK 200  COMPLETENESS FOR SHELL     (%) : 77.5                               
REMARK 200  DATA REDUNDANCY IN SHELL       : 3.40                               
REMARK 200  R MERGE FOR SHELL          (I) : 0.48100                            
REMARK 200  R SYM FOR SHELL            (I) : NULL                               
REMARK 200  <I/SIGMA(I)> FOR SHELL         : NULL                               
REMARK 200                                                                      
REMARK 200 DIFFRACTION PROTOCOL: SINGLE WAVELENGTH                              
REMARK 200 METHOD USED TO DETERMINE THE STRUCTURE: MOLECULAR REPLACEMENT        
REMARK 200 SOFTWARE USED: PHASER                                                
REMARK 200 STARTING MODEL: NULL                                                 
REMARK 200                                                                      
REMARK 200 REMARK: NULL                                                         
REMARK 280                                                                      
REMARK 280 CRYSTAL                                                              
REMARK 280 SOLVENT CONTENT, VS   (%): 58.92                                     
REMARK 280 MATTHEWS COEFFICIENT, VM (ANGSTROMS**3/DA): 2.99                     
REMARK 280                                                                      
REMARK 280 CRYSTALLIZATION CONDITIONS: 27% PEG 2000 MME, 0.1M SODIUM ACETATE,   
REMARK 280  0.4M YCL3, PH 4.6, VAPOR DIFFUSION, TEMPERATURE 298K                
REMARK 290                                                                      
REMARK 290 CRYSTALLOGRAPHIC SYMMETRY                                            
REMARK 290 SYMMETRY OPERATORS FOR SPACE GROUP: P 63                             
REMARK 290                                                                      
REMARK 290      SYMOP   SYMMETRY                                                
REMARK 290     NNNMMM   OPERATOR                                                
REMARK 290       1555   X,Y,Z                                                   
REMARK 290       2555   -Y,X-Y,Z                                                
REMARK 290       3555   -X+Y,-X,Z                                               
REMARK 290       4555   -X,-Y,Z+1/2                                             
REMARK 290       5555   Y,-X+Y,Z+1/2                                            
REMARK 290       6555   X-Y,X,Z+1/2                                             
REMARK 290                                                                      
REMARK 290     WHERE NNN -> OPERATOR NUMBER                                     
REMARK 290           MMM -> TRANSLATION VECTOR                                  
REMARK 290                                                                      
REMARK 290 CRYSTALLOGRAPHIC SYMMETRY TRANSFORMATIONS                            
REMARK 290 THE FOLLOWING TRANSFORMATIONS OPERATE ON THE ATOM/HETATM             
REMARK 290 RECORDS IN THIS ENTRY TO PRODUCE CRYSTALLOGRAPHICALLY                
REMARK 290 RELATED MOLECULES.                                                   
REMARK 290   SMTRY1   1  1.000000  0.000000  0.000000        0.00000            
REMARK 290   SMTRY2   1  0.000000  1.000000  0.000000        0.00000            
REMARK 290   SMTRY3   1  0.000000  0.000000  1.000000        0.00000            
REMARK 290   SMTRY1   2 -0.500000 -0.866025  0.000000        0.00000            
REMARK 290   SMTRY2   2  0.866025 -0.500000  0.000000        0.00000            
REMARK 290   SMTRY3   2  0.000000  0.000000  1.000000        0.00000            
REMARK 290   SMTRY1   3 -0.500000  0.866025  0.000000        0.00000            
REMARK 290   SMTRY2   3 -0.866025 -0.500000  0.000000        0.00000            
REMARK 290   SMTRY3   3  0.000000  0.000000  1.000000        0.00000            
REMARK 290   SMTRY1   4 -1.000000  0.000000  0.000000        0.00000            
REMARK 290   SMTRY2   4  0.000000 -1.000000  0.000000        0.00000            
REMARK 290   SMTRY3   4  0.000000  0.000000  1.000000       68.53950            
REMARK 290   SMTRY1   5  0.500000  0.866025  0.000000        0.00000            
REMARK 290   SMTRY2   5 -0.866025  0.500000  0.000000        0.00000            
REMARK 290   SMTRY3   5  0.000000  0.000000  1.000000       68.53950            
REMARK 290   SMTRY1   6  0.500000 -0.866025  0.000000        0.00000            
REMARK 290   SMTRY2   6  0.866025  0.500000  0.000000        0.00000            
REMARK 290   SMTRY3   6  0.000000  0.000000  1.000000       68.53950            
REMARK 290                                                                      
REMARK 290 REMARK: NULL                                                         
REMARK 300                                                                      
REMARK 300 BIOMOLECULE: 1, 2                                                    
REMARK 300 SEE REMARK 350 FOR THE AUTHOR PROVIDED AND/OR PROGRAM                
REMARK 300 GENERATED ASSEMBLY INFORMATION FOR THE STRUCTURE IN                  
REMARK 300 THIS ENTRY. THE REMARK MAY ALSO PROVIDE INFORMATION ON               
REMARK 300 BURIED SURFACE AREA.                                                 
REMARK 350                                                                      
REMARK 350 COORDINATES FOR A COMPLETE MULTIMER REPRESENTING THE KNOWN           
REMARK 350 BIOLOGICALLY SIGNIFICANT OLIGOMERIZATION STATE OF THE                
REMARK 350 MOLECULE CAN BE GENERATED BY APPLYING BIOMT TRANSFORMATIONS          
REMARK 350 GIVEN BELOW.  BOTH NON-CRYSTALLOGRAPHIC AND                          
REMARK 350 CRYSTALLOGRAPHIC OPERATIONS ARE GIVEN.                               
REMARK 350                                                                      
REMARK 350 BIOMOLECULE: 1                                                       
REMARK 350 AUTHOR DETERMINED BIOLOGICAL UNIT: HEXAMERIC                         
REMARK 350 SOFTWARE DETERMINED QUATERNARY STRUCTURE: HEXAMERIC                  
REMARK 350 SOFTWARE USED: PISA                                                  
REMARK 350 TOTAL BURIED SURFACE AREA: 10020 ANGSTROM**2                         
REMARK 350 SURFACE AREA OF THE COMPLEX: 11230 ANGSTROM**2                       
REMARK 350 CHANGE IN SOLVENT FREE ENERGY: -88.0 KCAL/MOL                        
REMARK 350 APPLY THE FOLLOWING TO CHAINS: A, D                                  
REMARK 350   BIOMT1   1  1.000000  0.000000  0.000000        0.00000            
REMARK 350   BIOMT2   1  0.000000  1.000000  0.000000        0.00000            
REMARK 350   BIOMT3   1  0.000000  0.000000  1.000000        0.00000            
REMARK 350   BIOMT1   2 -0.500000 -0.866025  0.000000        0.00000            
REMARK 350   BIOMT2   2  0.866025 -0.500000  0.000000        0.00000            
REMARK 350   BIOMT3   2  0.000000  0.000000  1.000000        0.00000            
REMARK 350   BIOMT1   3 -0.500000  0.866025  0.000000        0.00000            
REMARK 350   BIOMT2   3 -0.866025 -0.500000  0.000000        0.00000            
REMARK 350   BIOMT3   3  0.000000  0.000000  1.000000        0.00000            
REMARK 350                                                                      
REMARK 350 BIOMOLECULE: 2                                                       
REMARK 350 AUTHOR DETERMINED BIOLOGICAL UNIT: HEXAMERIC                         
REMARK 350 SOFTWARE DETERMINED QUATERNARY STRUCTURE: HEXAMERIC                  
REMARK 350 SOFTWARE USED: PISA                                                  
REMARK 350 TOTAL BURIED SURFACE AREA: 9400 ANGSTROM**2                          
REMARK 350 SURFACE AREA OF THE COMPLEX: 9790 ANGSTROM**2                        
REMARK 350 CHANGE IN SOLVENT FREE ENERGY: -103.0 KCAL/MOL                       
REMARK 350 APPLY THE FOLLOWING TO CHAINS: B, C                                  
REMARK 350   BIOMT1   1  1.000000  0.000000  0.000000        0.00000            
REMARK 350   BIOMT2   1  0.000000  1.000000  0.000000        0.00000            
REMARK 350   BIOMT3   1  0.000000  0.000000  1.000000        0.00000            
REMARK 350   BIOMT1   2 -0.500000 -0.866025  0.000000       46.84300            
REMARK 350   BIOMT2   2  0.866025 -0.500000  0.000000        0.00000            
REMARK 350   BIOMT3   2  0.000000  0.000000  1.000000        0.00000            
REMARK 350   BIOMT1   3 -0.500000  0.866025  0.000000       23.42150            
REMARK 350   BIOMT2   3 -0.866025 -0.500000  0.000000       40.56723            
REMARK 350   BIOMT3   3  0.000000  0.000000  1.000000        0.00000            
REMARK 375                                                                      
REMARK 375 SPECIAL POSITION                                                     
REMARK 375 THE FOLLOWING ATOMS ARE FOUND TO BE WITHIN 0.15 ANGSTROMS            
REMARK 375 OF A SYMMETRY RELATED ATOM AND ARE ASSUMED TO BE ON SPECIAL          
REMARK 375 POSITIONS.                                                           
REMARK 375                                                                      
REMARK 375 ATOM RES CSSEQI                                                      
REMARK 375 Y    YT3 A 502  LIES ON A SPECIAL POSITION.                          
REMARK 375 CL    CL A 503  LIES ON A SPECIAL POSITION.                          
REMARK 375 Y    YT3 B 102  LIES ON A SPECIAL POSITION.                          
REMARK 375 Y    YT3 B 103  LIES ON A SPECIAL POSITION.                          
REMARK 400                                                                      
REMARK 400 COMPOUND                                                             
REMARK 400                                                                      
REMARK 400 THE HIV ENTRY INHIBITOR PIE1 IS PEPTIDE-LIKE, A MEMBER OF INHIBITOR  
REMARK 400 CLASS.                                                               
REMARK 400                                                                      
REMARK 400  GROUP: 1                                                            
REMARK 400   NAME: HIV ENTRY INHIBITOR PIE1                                     
REMARK 400   CHAIN: C                                                           
REMARK 400   COMPONENT_1: PEPTIDE LIKE POLYMER                                  
REMARK 400   DESCRIPTION: NULL                                                  
REMARK 465                                                                      
REMARK 465 MISSING RESIDUES                                                     
REMARK 465 THE FOLLOWING RESIDUES WERE NOT LOCATED IN THE                       
REMARK 465 EXPERIMENT. (M=MODEL NUMBER; RES=RESIDUE NAME; C=CHAIN               
REMARK 465 IDENTIFIER; SSSEQ=SEQUENCE NUMBER; I=INSERTION CODE.)                
REMARK 465                                                                      
REMARK 465   M RES C SSSEQI                                                     
REMARK 465     ACE B     0                                                      
REMARK 465     ARG B     1                                                      
REMARK 465     MET B     2                                                      
REMARK 465     LYS B     3                                                      
REMARK 465     ACE C     0                                                      
REMARK 465     DLY C     1                                                      
REMARK 465     DLY C     2                                                      
REMARK 465     ACE D     0                                                      
REMARK 465     DLY D     1                                                      
REMARK 620                                                                      
REMARK 620 METAL COORDINATION                                                   
REMARK 620 (M=MODEL NUMBER; RES=RESIDUE NAME; C=CHAIN IDENTIFIER;               
REMARK 620 SSEQ=SEQUENCE NUMBER; I=INSERTION CODE):                             
REMARK 620                                                                      
REMARK 620 COORDINATION ANGLES FOR:  M RES CSSEQI METAL                         
REMARK 620                             YT3 A 501   Y                            
REMARK 620 N RES CSSEQI ATOM                                                    
REMARK 620 1 DGL C   9   OE2                                                    
REMARK 620 2 GLU A  10   OE2 114.5                                              
REMARK 620 3 GLU A  10   OE1  71.4  53.0                                        
REMARK 620 4 DGL C   9   OE1  52.6  86.2  83.0                                  
REMARK 620 5 ASP A   7   OD2 157.1  76.2 104.1 150.4                            
REMARK 620 6 HOH C 113   O    79.9 117.0  80.8 132.5  77.1                      
REMARK 620 7 HOH C 107   O    77.1 162.3 144.0  91.4  98.2  77.1                
REMARK 620 8 HOH A 633   O   132.1  71.8 123.5  82.3  69.7 142.5  90.5          
REMARK 620 N                    1     2     3     4     5     6     7           
REMARK 620                                                                      
REMARK 620 COORDINATION ANGLES FOR:  M RES CSSEQI METAL                         
REMARK 620                             YT3 B 101   Y                            
REMARK 620 N RES CSSEQI ATOM                                                    
REMARK 620 1 ASP B   7   OD1                                                    
REMARK 620 2 DGL D   9   OE2 154.5                                              
REMARK 620 3 HOH B 222   O    70.3 134.2                                        
REMARK 620 4 DGL D   9   OE1 149.3  55.4  83.7                                  
REMARK 620 5 GLU B  10   OE1  79.3 110.5  76.0  78.6                            
REMARK 620 6 HOH B 206   O    92.6  89.2  74.1  95.9 150.0                      
REMARK 620 7 HOH D 112   O    85.1  69.3 150.9 123.8 115.5  92.3                
REMARK 620 8 GLU B  10   OE2  98.0  73.6 126.5  84.1  50.5 159.1  70.9          
REMARK 620 N                    1     2     3     4     5     6     7           
REMARK 800                                                                      
REMARK 800 SITE                                                                 
REMARK 800 SITE_IDENTIFIER: AC1                                                 
REMARK 800 EVIDENCE_CODE: SOFTWARE                                              
REMARK 800 SITE_DESCRIPTION: BINDING SITE FOR RESIDUE YT3 A 501                 
REMARK 800                                                                      
REMARK 800 SITE_IDENTIFIER: AC2                                                 
REMARK 800 EVIDENCE_CODE: SOFTWARE                                              
REMARK 800 SITE_DESCRIPTION: BINDING SITE FOR RESIDUE YT3 A 503                 
REMARK 800                                                                      
REMARK 800 SITE_IDENTIFIER: AC3                                                 
REMARK 800 EVIDENCE_CODE: SOFTWARE                                              
REMARK 800 SITE_DESCRIPTION: BINDING SITE FOR RESIDUE CL A 601                  
REMARK 800                                                                      
REMARK 800 SITE_IDENTIFIER: AC4                                                 
REMARK 800 EVIDENCE_CODE: SOFTWARE                                              
REMARK 800 SITE_DESCRIPTION: BINDING SITE FOR RESIDUE YT3 B 502                 
REMARK 800                                                                      
REMARK 800 SITE_IDENTIFIER: AC5                                                 
REMARK 800 EVIDENCE_CODE: SOFTWARE                                              
REMARK 800 SITE_DESCRIPTION: BINDING SITE FOR RESIDUE YT3 B 504                 
REMARK 800                                                                      
REMARK 800 SITE_IDENTIFIER: AC6                                                 
REMARK 800 EVIDENCE_CODE: SOFTWARE                                              
REMARK 800 SITE_DESCRIPTION: BINDING SITE FOR RESIDUE YT3 B 505                 
REMARK 800                                                                      
REMARK 800 SITE_IDENTIFIER: AC7                                                 
REMARK 800 EVIDENCE_CODE: SOFTWARE                                              
REMARK 800 SITE_DESCRIPTION: BINDING SITE FOR CHAIN C OF HIV ENTRY INHIBITOR    
REMARK 800  PIE1                                                                
REMARK 800                                                                      
REMARK 800 SITE_IDENTIFIER: AC8                                                 
REMARK 800 EVIDENCE_CODE: SOFTWARE                                              
REMARK 800 SITE_DESCRIPTION: BINDING SITE FOR CHAIN D OF HIV ENTRY INHIBITOR    
REMARK 800  PIE1                                                                
REMARK 900                                                                      
REMARK 900 RELATED ENTRIES                                                      
REMARK 900 RELATED ID: 2R5B   RELATED DB: PDB                                   
REMARK 900 RELATED ID: 2R5D   RELATED DB: PDB                                   
DBREF  2R3C A    1    45  PDB    2R3C     2R3C             1     45             
DBREF  2R3C B    1    45  PDB    2R3C     2R3C             1     45             
DBREF  2R3C C    0    17  PDB    2R3C     2R3C             0     17             
DBREF  2R3C D    0    17  PDB    2R3C     2R3C             0     17             
SEQADV 2R3C ACE A    0  PDB  2R3C                ACETYLATION                    
SEQADV 2R3C NH2 A   46  PDB  2R3C                AMIDATION                      
SEQADV 2R3C ACE B    0  PDB  2R3C                ACETYLATION                    
SEQADV 2R3C NH2 B   46  PDB  2R3C                AMIDATION                      
SEQRES   1 A   47  ACE ARG MET LYS GLN ILE GLU ASP LYS ILE GLU GLU ILE          
SEQRES   2 A   47  GLU SER LYS GLN LYS LYS ILE GLU ASN GLU ILE ALA ARG          
SEQRES   3 A   47  ILE LYS LYS LEU LEU GLN LEU THR VAL TRP GLY ILE LYS          
SEQRES   4 A   47  GLN LEU GLN ALA ARG ILE LEU NH2                              
SEQRES   1 B   47  ACE ARG MET LYS GLN ILE GLU ASP LYS ILE GLU GLU ILE          
SEQRES   2 B   47  GLU SER LYS GLN LYS LYS ILE GLU ASN GLU ILE ALA ARG          
SEQRES   3 B   47  ILE LYS LYS LEU LEU GLN LEU THR VAL TRP GLY ILE LYS          
SEQRES   4 B   47  GLN LEU GLN ALA ARG ILE LEU NH2                              
SEQRES   1 C   18  ACE DLY DLY GLY DAL DCY DGL DSN DPR DGL DTR DGN DTR          
SEQRES   2 C   18  DLE DCY DAL DAL NH2                                          
SEQRES   1 D   18  ACE DLY DLY GLY DAL DCY DGL DSN DPR DGL DTR DGN DTR          
SEQRES   2 D   18  DLE DCY DAL DAL NH2                                          
HET    ACE  A   0       3                                                       
HET    NH2  A  46       1                                                       
HET    NH2  B  46       1                                                       
HET    DAL  C   4       5                                                       
HET    DCY  C   5       6                                                       
HET    DGL  C   6       9                                                       
HET    DSN  C   7       6                                                       
HET    DPR  C   8       7                                                       
HET    DGL  C   9       9                                                       
HET    DTR  C  10      14                                                       
HET    DGN  C  11       9                                                       
HET    DTR  C  12      14                                                       
HET    DLE  C  13       8                                                       
HET    DCY  C  14       6                                                       
HET    DAL  C  15       5                                                       
HET    DAL  C  16       5                                                       
HET    NH2  C  17       1                                                       
HET    DLY  D   2       9                                                       
HET    DAL  D   4       5                                                       
HET    DCY  D   5       6                                                       
HET    DGL  D   6       9                                                       
HET    DSN  D   7       6                                                       
HET    DPR  D   8       7                                                       
HET    DGL  D   9       9                                                       
HET    DTR  D  10      14                                                       
HET    DGN  D  11       9                                                       
HET    DTR  D  12      14                                                       
HET    DLE  D  13       8                                                       
HET    DCY  D  14       6                                                       
HET    DAL  D  15       5                                                       
HET    DAL  D  16       5                                                       
HET    NH2  D  17       1                                                       
HET    YT3  A 501       1                                                       
HET    YT3  A 502       1                                                       
HET     CL  A 503       1                                                       
HET    YT3  B 101       1                                                       
HET    YT3  B 102       1                                                       
HET    YT3  B 103       1                                                       
HETNAM     ACE ACETYL GROUP                                                     
HETNAM     NH2 AMINO GROUP                                                      
HETNAM     DAL D-ALANINE                                                        
HETNAM     DCY D-CYSTEINE                                                       
HETNAM     DGL D-GLUTAMIC ACID                                                  
HETNAM     DSN D-SERINE                                                         
HETNAM     DPR D-PROLINE                                                        
HETNAM     DTR D-TRYPTOPHAN                                                     
HETNAM     DGN D-GLUTAMINE                                                      
HETNAM     DLE D-LEUCINE                                                        
HETNAM     DLY D-LYSINE                                                         
HETNAM     YT3 YTTRIUM (III) ION                                                
HETNAM      CL CHLORIDE ION                                                     
FORMUL   1  ACE    C2 H4 O                                                      
FORMUL   1  NH2    4(H2 N)                                                      
FORMUL   3  DAL    6(C3 H7 N O2)                                                
FORMUL   3  DCY    4(C3 H7 N O2 S)                                              
FORMUL   3  DGL    4(C5 H9 N O4)                                                
FORMUL   3  DSN    2(C3 H7 N O3)                                                
FORMUL   3  DPR    2(C5 H9 N O2)                                                
FORMUL   3  DTR    4(C11 H12 N2 O2)                                             
FORMUL   3  DGN    2(C5 H10 N2 O3)                                              
FORMUL   3  DLE    2(C6 H13 N O2)                                               
FORMUL   4  DLY    C6 H14 N2 O2                                                 
FORMUL   5  YT3    5(Y 3+)                                                      
FORMUL   7   CL    CL 1-                                                        
FORMUL  11  HOH   *210(H2 O)                                                    
HELIX    1   1 GLN A   41  LEU A   45  1                                   5
SSBOND   1 DCY C    5    DCY C   14                          1555   1555  2.04  
SSBOND   2 DCY D    5    DCY D   14                          1555   1555  2.04  
LINK         C   DAL C  16                 N   NH2 C  17     1555   1555  1.33  
LINK         C   LEU A  45                 N   NH2 A  46     1555   1555  1.33  
LINK         C   LEU B  45                 N   NH2 B  46     1555   1555  1.33  
LINK         C   DAL D  16                 N   NH2 D  17     1555   1555  1.33  
LINK         N   ARG A   1                 C   ACE A   0     1555   1555  1.33  
LINK         C   GLY C   3                 N   DAL C   4     1555   1555  1.33  
LINK         C   DAL C   4                 N   DCY C   5     1555   1555  1.33  
LINK         C   DCY C   5                 N   DGL C   6     1555   1555  1.34  
LINK         SG  DCY C   5                 SG  DCY C  14     1555   1555  2.04  
LINK         C   DGL C   6                 N   DSN C   7     1555   1555  1.33  
LINK         C   DSN C   7                 N   DPR C   8     1555   1555  1.37  
LINK         C   DPR C   8                 N   DGL C   9     1555   1555  1.34  
LINK         C   DGL C   9                 N   DTR C  10     1555   1555  1.34  
LINK         C   DTR C  10                 N   DGN C  11     1555   1555  1.33  
LINK         C   DGN C  11                 N   DTR C  12     1555   1555  1.34  
LINK         C   DTR C  12                 N   DLE C  13     1555   1555  1.34  
LINK         C   DLE C  13                 N   DCY C  14     1555   1555  1.34  
LINK         C   DCY C  14                 N   DAL C  15     1555   1555  1.34  
LINK         C   DAL C  15                 N   DAL C  16     1555   1555  1.33  
LINK         C   DLY D   2                 N   GLY D   3     1555   1555  1.33  
LINK         C   GLY D   3                 N   DAL D   4     1555   1555  1.34  
LINK         C   DAL D   4                 N   DCY D   5     1555   1555  1.33  
LINK         SG  DCY D   5                 SG  DCY D  14     1555   1555  2.04  
LINK         C   DCY D   5                 N   DGL D   6     1555   1555  1.33  
LINK         C   DGL D   6                 N   DSN D   7     1555   1555  1.33  
LINK         C   DSN D   7                 N   DPR D   8     1555   1555  1.36  
LINK         C   DPR D   8                 N   DGL D   9     1555   1555  1.34  
LINK         C   DGL D   9                 N   DTR D  10     1555   1555  1.33  
LINK         C   DTR D  10                 N   DGN D  11     1555   1555  1.33  
LINK         C   DGN D  11                 N   DTR D  12     1555   1555  1.34  
LINK         C   DTR D  12                 N   DLE D  13     1555   1555  1.34  
LINK         C   DLE D  13                 N   DCY D  14     1555   1555  1.33  
LINK         C   DCY D  14                 N   DAL D  15     1555   1555  1.34  
LINK         C   DAL D  15                 N   DAL D  16     1555   1555  1.34  
LINK         OE2 DGL C   9                 Y   YT3 A 501     1555   1555  2.41  
LINK         OE2 GLU A  10                 Y   YT3 A 501     1555   1555  2.42  
LINK         OE1 GLU A  10                 Y   YT3 A 501     1555   1555  2.51  
LINK         OE1 DGL C   9                 Y   YT3 A 501     1555   1555  2.53  
LINK         OD2 ASP A   7                 Y   YT3 A 501     1555   1555  2.78  
LINK         OD1 ASP B   7                 Y   YT3 B 101     1555   1555  2.10  
LINK         OE2 DGL D   9                 Y   YT3 B 101     1555   1555  2.30  
LINK         Y   YT3 B 101                 O   HOH B 222     1555   1555  2.30  
LINK         Y   YT3 A 501                 O   HOH C 113     1555   1555  2.35  
LINK         OE1 DGL D   9                 Y   YT3 B 101     1555   1555  2.40  
LINK         OE1 GLU B  10                 Y   YT3 B 101     1555   1555  2.42  
LINK         Y   YT3 B 101                 O   HOH B 206     1555   1555  2.45  
LINK         Y   YT3 A 501                 O   HOH C 107     1555   1555  2.53  
LINK         Y   YT3 A 501                 O   HOH A 633     1555   1555  2.54  
LINK         Y   YT3 B 101                 O   HOH D 112     1555   1555  2.68  
LINK         OE2 GLU B  10                 Y   YT3 B 101     1555   1555  2.71  
LINK         OG1 THR B  33                 Y   YT3 B 103     1555   1555  2.82  
LINK         NE2 GLN B  16                 Y   YT3 B 102     1555   1555  3.16  
LINK         OE1 GLN A  16                 Y   YT3 A 502     1555   1555  3.43  
SITE     1 AC1  4 ASP A   7  GLU A  10  HOH A 635  DGL C   9                    
SITE     1 AC2  1 GLN A  16                                                     
SITE     1 AC3  1 THR A  33                                                     
SITE     1 AC4  3 ASP B   7  GLU B  10  DGL D   9                               
SITE     1 AC5  1 GLN B  16                                                     
SITE     1 AC6  2 LEU B  30  THR B  33                                          
SITE     1 AC7 15 GLU A  10  GLU A  13  SER A  14  LYS A  17                    
SITE     2 AC7 15 ASN A  21  YT3 A 501  HOH A 632  LEU B  29                    
SITE     3 AC7 15 LEU B  32  VAL B  34  TRP B  35  GLY B  36                    
SITE     4 AC7 15 LYS B  38  GLN B  41  LEU B  45                               
SITE     1 AC8 13 LEU A  29  LEU A  32  VAL A  34  TRP A  35                    
SITE     2 AC8 13 GLY A  36  ILE A  37  LYS A  38  GLN A  41                    
SITE     3 AC8 13 GLU B  10  GLU B  13  SER B  14  LYS B  17                    
SITE     4 AC8 13 ASN B  21                                                     
CRYST1   46.843   46.843  137.079  90.00  90.00 120.00 P 63         12          
ORIGX1      1.000000  0.000000  0.000000        0.00000                         
ORIGX2      0.000000  1.000000  0.000000        0.00000                         
ORIGX3      0.000000  0.000000  1.000000        0.00000                         
SCALE1      0.021348  0.012325  0.000000        0.00000                         
SCALE2      0.000000  0.024650  0.000000        0.00000                         
SCALE3      0.000000  0.000000  0.007295        0.00000                         
ATOM      1  N   GLN A  41      -2.975   4.297 -37.990  1.00 18.79           N
ATOM      2  CA  GLN A  41      -4.308   4.018 -38.533  1.00 20.51           C
ATOM      3  C   GLN A  41      -4.718   5.091 -39.541  1.00 21.20           C
ATOM      4  O   GLN A  41      -5.193   4.761 -40.623  1.00 20.98           O
ATOM      5  CB  GLN A  41      -5.364   3.945 -37.426  1.00 19.45           C
ATOM      6  CG  GLN A  41      -6.712   3.410 -37.908  1.00 19.58           C
ATOM      7  CD  GLN A  41      -7.869   3.766 -37.004  1.00 20.31           C
ATOM      8  OE1 GLN A  41      -7.827   4.749 -36.261  1.00 21.99           O
ATOM      9  NE2 GLN A  41      -8.927   2.973 -37.078  1.00 21.89           N
ATOM     10  N   ALA A  42      -4.482   6.358 -39.185  1.00 21.97           N
ATOM     11  CA  ALA A  42      -4.808   7.513 -40.034  1.00 24.93           C
ATOM     12  C   ALA A  42      -4.046   7.482 -41.359  1.00 25.66           C
ATOM     13  O   ALA A  42      -4.594   7.855 -42.397  1.00 26.84           O
ATOM     14  CB  ALA A  42      -4.526   8.814 -39.295  1.00 25.69           C
ATOM     15  N   ARG A  43      -2.808   6.984 -41.315  1.00 27.35           N
ATOM     16  CA  ARG A  43      -1.951   6.864 -42.497  1.00 29.23           C
ATOM     17  C   ARG A  43      -2.379   5.721 -43.426  1.00 29.77           C
ATOM     18  O   ARG A  43      -2.377   5.903 -44.644  1.00 31.26           O
ATOM     19  CB  ARG A  43      -0.483   6.680 -42.094  1.00 31.18           C
ATOM     20  CG  ARG A  43       0.495   6.601 -43.271  1.00 34.63           C
ATOM     21  CD  ARG A  43       1.922   6.422 -42.811  1.00 40.69           C
ATOM     22  NE  ARG A  43       2.413   7.568 -42.052  1.00 45.24           N
ATOM     23  CZ  ARG A  43       3.208   8.512 -42.548  1.00 47.82           C
ATOM     24  NH1 ARG A  43       3.618   8.459 -43.813  1.00 50.14           N
ATOM     25  NH2 ARG A  43       3.590   9.520 -41.777  1.00 49.06           N
ATOM     26  N   ILE A  44      -2.765   4.570 -42.863  1.00 29.11           N
ATOM     27  CA  ILE A  44      -3.171   3.424 -43.687  1.00 30.52           C
ATOM     28  C   ILE A  44      -4.603   3.475 -44.228  1.00 30.30           C
ATOM     29  O   ILE A  44      -4.939   2.748 -45.170  1.00 32.75           O
ATOM     30  CB  ILE A  44      -2.833   2.027 -43.036  1.00 31.96           C
ATOM     31  CG1 ILE A  44      -3.876   1.582 -42.012  1.00 34.03           C
ATOM     32  CG2 ILE A  44      -1.448   2.060 -42.408  1.00 30.68           C
ATOM     33  CD1 ILE A  44      -3.630   0.181 -41.494  1.00 35.89           C
ATOM     34  N   LEU A  45      -5.435   4.325 -43.625  1.00 29.16           N
ATOM     35  CA  LEU A  45      -6.816   4.507 -44.065  1.00 27.31           C
ATOM     36  C   LEU A  45      -6.912   5.722 -44.980  1.00 26.44           C
ATOM     37  O   LEU A  45      -7.819   5.821 -45.803  1.00 25.60           O
ATOM     38  CB  LEU A  45      -7.766   4.677 -42.876  1.00 27.54           C
ATOM     39  CG  LEU A  45      -8.158   3.465 -42.026  1.00 25.30           C
ATOM     40  CD1 LEU A  45      -9.141   3.937 -40.972  1.00 25.50           C
ATOM     41  CD2 LEU A  45      -8.789   2.366 -42.873  1.00 24.96           C
HETATM   43  O   HOH A 610      -6.937   9.285 -42.479  1.00 27.61           O
HETATM   44  O   HOH A 626      -6.128   9.028 -46.751  1.00 47.87           O
CONECT   36   35   37   42
CONECT   42   36
END
