# Supplementary material for: Scaffold repositioning of spiro-acridine derivatives as fungi chitinase inhibitor by target fishing and in vitro studies
Source: Sci Rep. 2023 May 5;13:7320. doi: 10.1038/s41598-023-33279-9 (PMC10163251; doi:10.1038/s41598-023-33279-9)
Supplement: Supplementary file 2 — Supplementary Information 2. [file 41598_2023_33279_MOESM2_ESM.zip › PDBQT_TARGETS_ALL/2r59_YB.pdb]

HEADER    HYDROLASE                               03-SEP-07   2R59              
TITLE     LEUKOTRIENE A4 HYDROLASE COMPLEXED WITH INHIBITOR RB3041              
COMPND    MOL_ID: 1;                                                            
COMPND   2 MOLECULE: LEUKOTRIENE A-4 HYDROLASE;                                 
COMPND   3 CHAIN: A;                                                            
COMPND   4 SYNONYM: LTA-4 HYDROLASE, LEUKOTRIENE A4, HYDROLASE;                 
COMPND   5 EC: 3.3.2.6;                                                         
COMPND   6 ENGINEERED: YES                                                      
SOURCE    MOL_ID: 1;                                                            
SOURCE   2 ORGANISM_SCIENTIFIC: HOMO SAPIENS;                                   
SOURCE   3 ORGANISM_COMMON: HUMAN;                                              
SOURCE   4 GENE: LTA4H, LTA4;                                                   
SOURCE   5 EXPRESSION_SYSTEM: ESCHERICHIA COLI;                                 
SOURCE   6 EXPRESSION_SYSTEM_STRAIN: JM101;                                     
SOURCE   7 EXPRESSION_SYSTEM_VECTOR_TYPE: PLASMID;                              
SOURCE   8 EXPRESSION_SYSTEM_PLASMID: PT7T3                                     
KEYWDS    TRANSITION STATE, ANALOGUE PEPTIDE, HYDROLYSIS, ALTERNATIVE SPLICING, 
KEYWDS   2 CYTOPLASM, HYDROLASE, LEUKOTRIENE BIOSYNTHESIS, METAL-BINDING,       
KEYWDS   3 METALLOPROTEASE, MULTIFUNCTIONAL ENZYME, PROTEASE, ZINC              
EXPDTA    X-RAY DIFFRACTION                                                     
AUTHOR    F.THOLANDER,J.Z.HAEGGSTROM,M.THUNNISSEN,A.MUROYA,B.P.ROQUES,          
AUTHOR   2 M.C.FOURNIE-ZALUSKI                                                  
REVDAT   4   07-MAR-18 2R59    1       REMARK                                   
REVDAT   3   24-FEB-09 2R59    1       VERSN                                    
REVDAT   2   07-OCT-08 2R59    1       JRNL                                     
REVDAT   1   12-AUG-08 2R59    0                                                
JRNL        AUTH   F.THOLANDER,A.MUROYA,B.P.ROQUES,M.C.FOURNIE-ZALUSKI,         
JRNL        AUTH 2 M.M.THUNNISSEN,J.Z.HAEGGSTROM                                
JRNL        TITL   STRUCTURE-BASED DISSECTION OF THE ACTIVE SITE CHEMISTRY OF   
JRNL        TITL 2 LEUKOTRIENE A4 HYDROLASE: IMPLICATIONS FOR M1                
JRNL        TITL 3 AMINOPEPTIDASES AND INHIBITOR DESIGN.                        
JRNL        REF    CHEM.BIOL.                    V.  15   920 2008              
JRNL        REFN                   ISSN 1074-5521                               
JRNL        PMID   18804029                                                     
JRNL        DOI    10.1016/J.CHEMBIOL.2008.07.018                               
REMARK   1                                                                      
REMARK   1 REFERENCE 1                                                          
REMARK   1  AUTH   F.THOLANDER,J.Z.HAEGGSTROM                                   
REMARK   1  TITL   ASSAY FOR RAPID ANALYSIS OF THE TRI-PEPTIDASE ACTIVITY OF    
REMARK   1  TITL 2 LTA4 HYDROLASE.                                              
REMARK   1  REF    PROTEINS                      V.  67  1113 2007              
REMARK   1  REFN                   ISSN 0887-3585                               
REMARK   1  PMID   17357161                                                     
REMARK   1  DOI    10.1002/PROT.21329                                           
REMARK   1 REFERENCE 2                                                          
REMARK   1  AUTH   P.C.RUDBERG,F.THOLANDER,M.ANDBERG,M.M.THUNNISSEN,            
REMARK   1  AUTH 2 J.Z.HAEGGSTROM                                               
REMARK   1  TITL   LEUKOTRIENE A4 HYDROLASE: IDENTIFICATION OF A COMMON         
REMARK   1  TITL 2 CARBOXYLATE RECOGNITION SITE FOR THE EPOXIDE HYDROLASE AND   
REMARK   1  TITL 3 AMINOPEPTIDASE SUBSTRATES.                                   
REMARK   1  REF    J.BIOL.CHEM.                  V. 279 27376 2004              
REMARK   1  REFN                   ISSN 0021-9258                               
REMARK   1  PMID   15078870                                                     
REMARK   1  DOI    10.1074/JBC.M401031200                                       
REMARK   1 REFERENCE 3                                                          
REMARK   1  AUTH   P.C.RUDBERG,F.THOLANDER,M.M.THUNNISSEN,J.Z.HAEGGSTROM        
REMARK   1  TITL   LEUKOTRIENE A4 HYDROLASE/AMINOPEPTIDASE. GLUTAMATE 271 IS A  
REMARK   1  TITL 2 CATALYTIC RESIDUE WITH SPECIFIC ROLES IN TWO DISTINCT ENZYME 
REMARK   1  TITL 3 MECHANISMS.                                                  
REMARK   1  REF    J.BIOL.CHEM.                  V. 277  1398 2002              
REMARK   1  REFN                   ISSN 0021-9258                               
REMARK   1  PMID   11675384                                                     
REMARK   1  DOI    10.1074/JBC.M106577200                                       
REMARK   1 REFERENCE 4                                                          
REMARK   1  AUTH   P.C.RUDBERG,F.THOLANDER,M.M.THUNNISSEN,B.SAMUELSSON,         
REMARK   1  AUTH 2 J.Z.HAEGGSTROM                                               
REMARK   1  TITL   LEUKOTRIENE A4 HYDROLASE: SELECTIVE ABROGATION OF            
REMARK   1  TITL 2 LEUKOTRIENE B4 FORMATION BY MUTATION OF ASPARTIC ACID 375.   
REMARK   1  REF    PROC.NATL.ACAD.SCI.USA        V.  99  4215 2002              
REMARK   1  REFN                   ISSN 0027-8424                               
REMARK   1  PMID   11917124                                                     
REMARK   1  DOI    10.1073/PNAS.072090099                                       
REMARK   1 REFERENCE 5                                                          
REMARK   1  AUTH   M.M.THUNNISSEN,P.NORDLUND,J.Z.HAEGGSTROM                     
REMARK   1  TITL   CRYSTAL STRUCTURE OF HUMAN LEUKOTRIENE A(4) HYDROLASE, A     
REMARK   1  TITL 2 BIFUNCTIONAL ENZYME IN INFLAMMATION.                         
REMARK   1  REF    NAT.STRUCT.BIOL.              V.   8   131 2001              
REMARK   1  REFN                   ISSN 1072-8368                               
REMARK   1  PMID   11175901                                                     
REMARK   1  DOI    10.1038/84117                                                
REMARK   2                                                                      
REMARK   2 RESOLUTION.    1.89 ANGSTROMS.                                       
REMARK   3                                                                      
REMARK   3 REFINEMENT.                                                          
REMARK   3   PROGRAM     : REFMAC                                               
REMARK   3   AUTHORS     : MURSHUDOV,SKUBAK,LEBEDEV,PANNU,STEINER,              
REMARK   3               : NICHOLLS,WINN,LONG,VAGIN                             
REMARK   3                                                                      
REMARK   3    REFINEMENT TARGET : MAXIMUM LIKELIHOOD                            
REMARK   3                                                                      
REMARK   3  DATA USED IN REFINEMENT.                                            
REMARK   3   RESOLUTION RANGE HIGH (ANGSTROMS) : 1.89                           
REMARK   3   RESOLUTION RANGE LOW  (ANGSTROMS) : 14.85                          
REMARK   3   DATA CUTOFF            (SIGMA(F)) : 0.000                          
REMARK   3   COMPLETENESS FOR RANGE        (%) : 97.2                           
REMARK   3   NUMBER OF REFLECTIONS             : 53091                          
REMARK   3                                                                      
REMARK   3  FIT TO DATA USED IN REFINEMENT.                                     
REMARK   3   CROSS-VALIDATION METHOD          : THROUGHOUT                      
REMARK   3   FREE R VALUE TEST SET SELECTION  : RANDOM                          
REMARK   3   R VALUE     (WORKING + TEST SET) : 0.176                           
REMARK   3   R VALUE            (WORKING SET) : 0.175                           
REMARK   3   FREE R VALUE                     : 0.227                           
REMARK   3   FREE R VALUE TEST SET SIZE   (%) : 3.300                           
REMARK   3   FREE R VALUE TEST SET COUNT      : 1763                            
REMARK   3                                                                      
REMARK   3  FIT IN THE HIGHEST RESOLUTION BIN.                                  
REMARK   3   TOTAL NUMBER OF BINS USED           : 20                           
REMARK   3   BIN RESOLUTION RANGE HIGH       (A) : 1.89                         
REMARK   3   BIN RESOLUTION RANGE LOW        (A) : 1.94                         
REMARK   3   REFLECTION IN BIN     (WORKING SET) : 3465                         
REMARK   3   BIN COMPLETENESS (WORKING+TEST) (%) : 90.28                        
REMARK   3   BIN R VALUE           (WORKING SET) : 0.1910                       
REMARK   3   BIN FREE R VALUE SET COUNT          : 131                          
REMARK   3   BIN FREE R VALUE                    : 0.2540                       
REMARK   3                                                                      
REMARK   3  NUMBER OF NON-HYDROGEN ATOMS USED IN REFINEMENT.                    
REMARK   3   PROTEIN ATOMS            : 4877                                    
REMARK   3   NUCLEIC ACID ATOMS       : 0                                       
REMARK   3   HETEROGEN ATOMS          : 41                                      
REMARK   3   SOLVENT ATOMS            : 395                                     
REMARK   3                                                                      
REMARK   3  B VALUES.                                                           
REMARK   3   FROM WILSON PLOT           (A**2) : NULL                           
REMARK   3   MEAN B VALUE      (OVERALL, A**2) : 28.11                          
REMARK   3   OVERALL ANISOTROPIC B VALUE.                                       
REMARK   3    B11 (A**2) : 0.11000                                              
REMARK   3    B22 (A**2) : -2.22000                                             
REMARK   3    B33 (A**2) : 2.11000                                              
REMARK   3    B12 (A**2) : 0.00000                                              
REMARK   3    B13 (A**2) : 0.00000                                              
REMARK   3    B23 (A**2) : 0.00000                                              
REMARK   3                                                                      
REMARK   3  ESTIMATED OVERALL COORDINATE ERROR.                                 
REMARK   3   ESU BASED ON R VALUE                            (A): 0.142         
REMARK   3   ESU BASED ON FREE R VALUE                       (A): 0.141         
REMARK   3   ESU BASED ON MAXIMUM LIKELIHOOD                 (A): 0.089         
REMARK   3   ESU FOR B VALUES BASED ON MAXIMUM LIKELIHOOD (A**2): 2.944         
REMARK   3                                                                      
REMARK   3 CORRELATION COEFFICIENTS.                                            
REMARK   3   CORRELATION COEFFICIENT FO-FC      : 0.955                         
REMARK   3   CORRELATION COEFFICIENT FO-FC FREE : 0.926                         
REMARK   3                                                                      
REMARK   3  RMS DEVIATIONS FROM IDEAL VALUES        COUNT    RMS    WEIGHT      
REMARK   3   BOND LENGTHS REFINED ATOMS        (A):  5042 ; 0.019 ; 0.022       
REMARK   3   BOND LENGTHS OTHERS               (A):  NULL ;  NULL ;  NULL       
REMARK   3   BOND ANGLES REFINED ATOMS   (DEGREES):  6853 ; 1.717 ; 1.969       
REMARK   3   BOND ANGLES OTHERS          (DEGREES):  NULL ;  NULL ;  NULL       
REMARK   3   TORSION ANGLES, PERIOD 1    (DEGREES):   609 ; 6.086 ; 5.000       
REMARK   3   TORSION ANGLES, PERIOD 2    (DEGREES):   223 ;36.460 ;24.439       
REMARK   3   TORSION ANGLES, PERIOD 3    (DEGREES):   860 ;14.246 ;15.000       
REMARK   3   TORSION ANGLES, PERIOD 4    (DEGREES):    23 ;18.820 ;15.000       
REMARK   3   CHIRAL-CENTER RESTRAINTS       (A**3):   761 ; 0.126 ; 0.200       
REMARK   3   GENERAL PLANES REFINED ATOMS      (A):  3803 ; 0.008 ; 0.020       
REMARK   3   GENERAL PLANES OTHERS             (A):  NULL ;  NULL ;  NULL       
REMARK   3   NON-BONDED CONTACTS REFINED ATOMS (A):  2350 ; 0.212 ; 0.200       
REMARK   3   NON-BONDED CONTACTS OTHERS        (A):  NULL ;  NULL ;  NULL       
REMARK   3   NON-BONDED TORSION REFINED ATOMS  (A):  3479 ; 0.314 ; 0.200       
REMARK   3   NON-BONDED TORSION OTHERS         (A):  NULL ;  NULL ;  NULL       
REMARK   3   H-BOND (X...Y) REFINED ATOMS      (A):   427 ; 0.156 ; 0.200       
REMARK   3   H-BOND (X...Y) OTHERS             (A):  NULL ;  NULL ;  NULL       
REMARK   3   POTENTIAL METAL-ION REFINED ATOMS (A):     7 ; 0.141 ; 0.200       
REMARK   3   POTENTIAL METAL-ION OTHERS        (A):  NULL ;  NULL ;  NULL       
REMARK   3   SYMMETRY VDW REFINED ATOMS        (A):    36 ; 0.269 ; 0.200       
REMARK   3   SYMMETRY VDW OTHERS               (A):  NULL ;  NULL ;  NULL       
REMARK   3   SYMMETRY H-BOND REFINED ATOMS     (A):    16 ; 0.138 ; 0.200       
REMARK   3   SYMMETRY H-BOND OTHERS            (A):  NULL ;  NULL ;  NULL       
REMARK   3   SYMMETRY METAL-ION REFINED ATOMS  (A):  NULL ;  NULL ;  NULL       
REMARK   3   SYMMETRY METAL-ION OTHERS         (A):  NULL ;  NULL ;  NULL       
REMARK   3                                                                      
REMARK   3  ISOTROPIC THERMAL FACTOR RESTRAINTS.     COUNT   RMS    WEIGHT      
REMARK   3   MAIN-CHAIN BOND REFINED ATOMS  (A**2):  3144 ; 1.240 ; 1.500       
REMARK   3   MAIN-CHAIN BOND OTHER ATOMS    (A**2):  NULL ;  NULL ;  NULL       
REMARK   3   MAIN-CHAIN ANGLE REFINED ATOMS (A**2):  4966 ; 1.863 ; 2.000       
REMARK   3   MAIN-CHAIN ANGLE OTHER ATOMS   (A**2):  NULL ;  NULL ;  NULL       
REMARK   3   SIDE-CHAIN BOND REFINED ATOMS  (A**2):  2185 ; 3.007 ; 3.000       
REMARK   3   SIDE-CHAIN BOND OTHER ATOMS    (A**2):  NULL ;  NULL ;  NULL       
REMARK   3   SIDE-CHAIN ANGLE REFINED ATOMS (A**2):  1887 ; 4.505 ; 4.500       
REMARK   3   SIDE-CHAIN ANGLE OTHER ATOMS   (A**2):  NULL ;  NULL ;  NULL       
REMARK   3   LONG RANGE B REFINED ATOMS     (A**2):  NULL ;  NULL ;  NULL       
REMARK   3   LONG RANGE B OTHER ATOMS       (A**2):  NULL ;  NULL ;  NULL       
REMARK   3                                                                      
REMARK   3 ANISOTROPIC THERMAL FACTOR RESTRAINTS.    COUNT   RMS   WEIGHT       
REMARK   3   RIGID-BOND RESTRAINTS          (A**2):  NULL ;  NULL ;  NULL       
REMARK   3   SPHERICITY; FREE ATOMS         (A**2):  NULL ;  NULL ;  NULL       
REMARK   3   SPHERICITY; BONDED ATOMS       (A**2):  NULL ;  NULL ;  NULL       
REMARK   3                                                                      
REMARK   3  NCS RESTRAINTS STATISTICS                                           
REMARK   3   NUMBER OF DIFFERENT NCS GROUPS : NULL                              
REMARK   3                                                                      
REMARK   3  TLS DETAILS                                                         
REMARK   3   NUMBER OF TLS GROUPS  : NULL                                       
REMARK   3                                                                      
REMARK   3  BULK SOLVENT MODELLING.                                             
REMARK   3   METHOD USED : MASK                                                 
REMARK   3   PARAMETERS FOR MASK CALCULATION                                    
REMARK   3   VDW PROBE RADIUS   : 1.20                                          
REMARK   3   ION PROBE RADIUS   : 0.80                                          
REMARK   3   SHRINKAGE RADIUS   : 0.80                                          
REMARK   3                                                                      
REMARK   3  OTHER REFINEMENT REMARKS: NULL                                      
REMARK   4                                                                      
REMARK   4 2R59 COMPLIES WITH FORMAT V. 3.30, 13-JUL-11                         
REMARK 100                                                                      
REMARK 100 THIS ENTRY HAS BEEN PROCESSED BY RCSB ON 18-OCT-07.                  
REMARK 100 THE DEPOSITION ID IS D_1000044441.                                   
REMARK 200                                                                      
REMARK 200 EXPERIMENTAL DETAILS                                                 
REMARK 200  EXPERIMENT TYPE                : X-RAY DIFFRACTION                  
REMARK 200  DATE OF DATA COLLECTION        : 16-OCT-05                          
REMARK 200  TEMPERATURE           (KELVIN) : 100                                
REMARK 200  PH                             : NULL                               
REMARK 200  NUMBER OF CRYSTALS USED        : 1                                  
REMARK 200                                                                      
REMARK 200  SYNCHROTRON              (Y/N) : Y                                  
REMARK 200  RADIATION SOURCE               : MAX II                             
REMARK 200  BEAMLINE                       : I711                               
REMARK 200  X-RAY GENERATOR MODEL          : NULL                               
REMARK 200  MONOCHROMATIC OR LAUE    (M/L) : M                                  
REMARK 200  WAVELENGTH OR RANGE        (A) : 0.97                               
REMARK 200  MONOCHROMATOR                  : SI(111)                            
REMARK 200  OPTICS                         : NULL                               
REMARK 200                                                                      
REMARK 200  DETECTOR TYPE                  : CCD                                
REMARK 200  DETECTOR MANUFACTURER          : MARMOSAIC 225 MM CCD               
REMARK 200  INTENSITY-INTEGRATION SOFTWARE : XFIT                               
REMARK 200  DATA SCALING SOFTWARE          : SCALA, XSCALE                      
REMARK 200                                                                      
REMARK 200  NUMBER OF UNIQUE REFLECTIONS   : 53141                              
REMARK 200  RESOLUTION RANGE HIGH      (A) : 1.890                              
REMARK 200  RESOLUTION RANGE LOW       (A) : 65.515                             
REMARK 200  REJECTION CRITERIA  (SIGMA(I)) : NULL                               
REMARK 200                                                                      
REMARK 200 OVERALL.                                                             
REMARK 200  COMPLETENESS FOR RANGE     (%) : 97.5                               
REMARK 200  DATA REDUNDANCY                : 5.700                              
REMARK 200  R MERGE                    (I) : 0.07800                            
REMARK 200  R SYM                      (I) : 0.07800                            
REMARK 200  <I/SIGMA(I)> FOR THE DATA SET  : 6.2000                             
REMARK 200                                                                      
REMARK 200 IN THE HIGHEST RESOLUTION SHELL.                                     
REMARK 200  HIGHEST RESOLUTION SHELL, RANGE HIGH (A) : 1.89                     
REMARK 200  HIGHEST RESOLUTION SHELL, RANGE LOW  (A) : 2.00                     
REMARK 200  COMPLETENESS FOR SHELL     (%) : 94.9                               
REMARK 200  DATA REDUNDANCY IN SHELL       : 5.70                               
REMARK 200  R MERGE FOR SHELL          (I) : 0.26000                            
REMARK 200  R SYM FOR SHELL            (I) : 0.26000                            
REMARK 200  <I/SIGMA(I)> FOR SHELL         : 2.700                              
REMARK 200                                                                      
REMARK 200 DIFFRACTION PROTOCOL: SINGLE WAVELENGTH                              
REMARK 200 METHOD USED TO DETERMINE THE STRUCTURE: NULL                         
REMARK 200 SOFTWARE USED: XFIT                                                  
REMARK 200 STARTING MODEL: PDB ENTRY1H19                                        
REMARK 200                                                                      
REMARK 200 REMARK: NULL                                                         
REMARK 280                                                                      
REMARK 280 CRYSTAL                                                              
REMARK 280 SOLVENT CONTENT, VS   (%): 49.08                                     
REMARK 280 MATTHEWS COEFFICIENT, VM (ANGSTROMS**3/DA): 2.42                     
REMARK 280                                                                      
REMARK 280 CRYSTALLIZATION CONDITIONS: CO-CRYSTALLIZED WITH LTA4H BY LIQUID     
REMARK 280  -LIQUID DIFFUSION IN MELTING-POINT CAPILLARIES. A TRIS-BUFFERED     
REMARK 280  (10 MM, PH 7.5) SOLUTION OF PROTEIN AND INHIBITOR IN                
REMARK 280  APPROXIMATELY EQUIMOLAR CONCENTRATIONS (~70 MICROM) WAS LAYERED     
REMARK 280  ON THE PRECIPITATE SOLUTION CONTAINING 28% (WEIGHT/VOLUME)          
REMARK 280  POLYETHYLENE GLYCOL (MW 8000), 50 MM NA ACETATE, 100 MM             
REMARK 280  IMIDAZOLE, PH 6.8, AND 5 MM YBCL3, LIQUID DIFFUSION, TEMPERATURE    
REMARK 280  298K                                                                
REMARK 290                                                                      
REMARK 290 CRYSTALLOGRAPHIC SYMMETRY                                            
REMARK 290 SYMMETRY OPERATORS FOR SPACE GROUP: P 21 21 21                       
REMARK 290                                                                      
REMARK 290      SYMOP   SYMMETRY                                                
REMARK 290     NNNMMM   OPERATOR                                                
REMARK 290       1555   X,Y,Z                                                   
REMARK 290       2555   -X+1/2,-Y,Z+1/2                                         
REMARK 290       3555   -X,Y+1/2,-Z+1/2                                         
REMARK 290       4555   X+1/2,-Y+1/2,-Z                                         
REMARK 290                                                                      
REMARK 290     WHERE NNN -> OPERATOR NUMBER                                     
REMARK 290           MMM -> TRANSLATION VECTOR                                  
REMARK 290                                                                      
REMARK 290 CRYSTALLOGRAPHIC SYMMETRY TRANSFORMATIONS                            
REMARK 290 THE FOLLOWING TRANSFORMATIONS OPERATE ON THE ATOM/HETATM             
REMARK 290 RECORDS IN THIS ENTRY TO PRODUCE CRYSTALLOGRAPHICALLY                
REMARK 290 RELATED MOLECULES.                                                   
REMARK 290   SMTRY1   1  1.000000  0.000000  0.000000        0.00000            
REMARK 290   SMTRY2   1  0.000000  1.000000  0.000000        0.00000            
REMARK 290   SMTRY3   1  0.000000  0.000000  1.000000        0.00000            
REMARK 290   SMTRY1   2 -1.000000  0.000000  0.000000       39.10500            
REMARK 290   SMTRY2   2  0.000000 -1.000000  0.000000        0.00000            
REMARK 290   SMTRY3   2  0.000000  0.000000  1.000000       49.61500            
REMARK 290   SMTRY1   3 -1.000000  0.000000  0.000000        0.00000            
REMARK 290   SMTRY2   3  0.000000  1.000000  0.000000       43.61500            
REMARK 290   SMTRY3   3  0.000000  0.000000 -1.000000       49.61500            
REMARK 290   SMTRY1   4  1.000000  0.000000  0.000000       39.10500            
REMARK 290   SMTRY2   4  0.000000 -1.000000  0.000000       43.61500            
REMARK 290   SMTRY3   4  0.000000  0.000000 -1.000000        0.00000            
REMARK 290                                                                      
REMARK 290 REMARK: NULL                                                         
REMARK 300                                                                      
REMARK 300 BIOMOLECULE: 1                                                       
REMARK 300 SEE REMARK 350 FOR THE AUTHOR PROVIDED AND/OR PROGRAM                
REMARK 300 GENERATED ASSEMBLY INFORMATION FOR THE STRUCTURE IN                  
REMARK 300 THIS ENTRY. THE REMARK MAY ALSO PROVIDE INFORMATION ON               
REMARK 300 BURIED SURFACE AREA.                                                 
REMARK 350                                                                      
REMARK 350 COORDINATES FOR A COMPLETE MULTIMER REPRESENTING THE KNOWN           
REMARK 350 BIOLOGICALLY SIGNIFICANT OLIGOMERIZATION STATE OF THE                
REMARK 350 MOLECULE CAN BE GENERATED BY APPLYING BIOMT TRANSFORMATIONS          
REMARK 350 GIVEN BELOW.  BOTH NON-CRYSTALLOGRAPHIC AND                          
REMARK 350 CRYSTALLOGRAPHIC OPERATIONS ARE GIVEN.                               
REMARK 350                                                                      
REMARK 350 BIOMOLECULE: 1                                                       
REMARK 350 AUTHOR DETERMINED BIOLOGICAL UNIT: MONOMERIC                         
REMARK 350 SOFTWARE DETERMINED QUATERNARY STRUCTURE: MONOMERIC                  
REMARK 350 SOFTWARE USED: PISA                                                  
REMARK 350 APPLY THE FOLLOWING TO CHAINS: A                                     
REMARK 350   BIOMT1   1  1.000000  0.000000  0.000000        0.00000            
REMARK 350   BIOMT2   1  0.000000  1.000000  0.000000        0.00000            
REMARK 350   BIOMT3   1  0.000000  0.000000  1.000000        0.00000            
REMARK 465                                                                      
REMARK 465 MISSING RESIDUES                                                     
REMARK 465 THE FOLLOWING RESIDUES WERE NOT LOCATED IN THE                       
REMARK 465 EXPERIMENT. (M=MODEL NUMBER; RES=RESIDUE NAME; C=CHAIN               
REMARK 465 IDENTIFIER; SSSEQ=SEQUENCE NUMBER; I=INSERTION CODE.)                
REMARK 465                                                                      
REMARK 465   M RES C SSSEQI                                                     
REMARK 465     HIS A    -5                                                      
REMARK 465     HIS A    -4                                                      
REMARK 465     HIS A    -3                                                      
REMARK 465     HIS A    -2                                                      
REMARK 465     HIS A    -1                                                      
REMARK 465     HIS A     0                                                      
REMARK 500                                                                      
REMARK 500 GEOMETRY AND STEREOCHEMISTRY                                         
REMARK 500 SUBTOPIC: CLOSE CONTACTS IN SAME ASYMMETRIC UNIT                     
REMARK 500                                                                      
REMARK 500 THE FOLLOWING ATOMS ARE IN CLOSE CONTACT.                            
REMARK 500                                                                      
REMARK 500  ATM1  RES C  SSEQI   ATM2  RES C  SSEQI           DISTANCE          
REMARK 500  YB     YB A   705     O    HOH A  1034              1.95            
REMARK 500   OD2  ASP A   175     O    HOH A  1078              2.17            
REMARK 500                                                                      
REMARK 500 REMARK: NULL                                                         
REMARK 500                                                                      
REMARK 500 GEOMETRY AND STEREOCHEMISTRY                                         
REMARK 500 SUBTOPIC: COVALENT BOND LENGTHS                                      
REMARK 500                                                                      
REMARK 500 THE STEREOCHEMICAL PARAMETERS OF THE FOLLOWING RESIDUES              
REMARK 500 HAVE VALUES WHICH DEVIATE FROM EXPECTED VALUES BY MORE               
REMARK 500 THAN 6*RMSD (M=MODEL NUMBER; RES=RESIDUE NAME; C=CHAIN               
REMARK 500 IDENTIFIER; SSEQ=SEQUENCE NUMBER; I=INSERTION CODE).                 
REMARK 500                                                                      
REMARK 500 STANDARD TABLE:                                                      
REMARK 500 FORMAT: (10X,I3,1X,2(A3,1X,A1,I4,A1,1X,A4,3X),1X,F6.3)               
REMARK 500                                                                      
REMARK 500 EXPECTED VALUES PROTEIN: ENGH AND HUBER, 1999                        
REMARK 500 EXPECTED VALUES NUCLEIC ACID: CLOWNEY ET AL 1996                     
REMARK 500                                                                      
REMARK 500  M RES CSSEQI ATM1   RES CSSEQI ATM2   DEVIATION                     
REMARK 500    GLU A 236   CG    GLU A 236   CD      0.131                       
REMARK 500                                                                      
REMARK 500 REMARK: NULL                                                         
REMARK 500                                                                      
REMARK 500 GEOMETRY AND STEREOCHEMISTRY                                         
REMARK 500 SUBTOPIC: COVALENT BOND ANGLES                                       
REMARK 500                                                                      
REMARK 500 THE STEREOCHEMICAL PARAMETERS OF THE FOLLOWING RESIDUES              
REMARK 500 HAVE VALUES WHICH DEVIATE FROM EXPECTED VALUES BY MORE               
REMARK 500 THAN 6*RMSD (M=MODEL NUMBER; RES=RESIDUE NAME; C=CHAIN               
REMARK 500 IDENTIFIER; SSEQ=SEQUENCE NUMBER; I=INSERTION CODE).                 
REMARK 500                                                                      
REMARK 500 STANDARD TABLE:                                                      
REMARK 500 FORMAT: (10X,I3,1X,A3,1X,A1,I4,A1,3(1X,A4,2X),12X,F5.1)              
REMARK 500                                                                      
REMARK 500 EXPECTED VALUES PROTEIN: ENGH AND HUBER, 1999                        
REMARK 500 EXPECTED VALUES NUCLEIC ACID: CLOWNEY ET AL 1996                     
REMARK 500                                                                      
REMARK 500  M RES CSSEQI ATM1   ATM2   ATM3                                     
REMARK 500    ASP A 481   CB  -  CG  -  OD2 ANGL. DEV. =   5.9 DEGREES          
REMARK 500                                                                      
REMARK 500 REMARK: NULL                                                         
REMARK 500                                                                      
REMARK 500 GEOMETRY AND STEREOCHEMISTRY                                         
REMARK 500 SUBTOPIC: TORSION ANGLES                                             
REMARK 500                                                                      
REMARK 500 TORSION ANGLES OUTSIDE THE EXPECTED RAMACHANDRAN REGIONS:            
REMARK 500 (M=MODEL NUMBER; RES=RESIDUE NAME; C=CHAIN IDENTIFIER;               
REMARK 500 SSEQ=SEQUENCE NUMBER; I=INSERTION CODE).                             
REMARK 500                                                                      
REMARK 500 STANDARD TABLE:                                                      
REMARK 500 FORMAT:(10X,I3,1X,A3,1X,A1,I4,A1,4X,F7.2,3X,F7.2)                    
REMARK 500                                                                      
REMARK 500 EXPECTED VALUES: GJ KLEYWEGT AND TA JONES (1996). PHI/PSI-           
REMARK 500 CHOLOGY: RAMACHANDRAN REVISITED. STRUCTURE 4, 1395 - 1400            
REMARK 500                                                                      
REMARK 500  M RES CSSEQI        PSI       PHI                                   
REMARK 500    GLN A  79       76.54   -110.95                                   
REMARK 500    SER A  80     -116.01     24.27                                   
REMARK 500    ASP A 183      103.09    177.94                                   
REMARK 500    GLU A 271       41.27    -82.52                                   
REMARK 500    CYS A 274      -13.63     75.02                                   
REMARK 500    LEU A 275       79.86   -151.23                                   
REMARK 500    TRP A 301      -61.09   -107.85                                   
REMARK 500    ASP A 371       26.44     49.75                                   
REMARK 500    PHE A 432       42.30   -106.41                                   
REMARK 500    PRO A 458      171.08    -56.48                                   
REMARK 500    LYS A 546       38.25     70.06                                   
REMARK 500                                                                      
REMARK 500 REMARK: NULL                                                         
REMARK 620                                                                      
REMARK 620 METAL COORDINATION                                                   
REMARK 620 (M=MODEL NUMBER; RES=RESIDUE NAME; C=CHAIN IDENTIFIER;               
REMARK 620 SSEQ=SEQUENCE NUMBER; I=INSERTION CODE):                             
REMARK 620                                                                      
REMARK 620 COORDINATION ANGLES FOR:  M RES CSSEQI METAL                         
REMARK 620                              ZN A 701  ZN                            
REMARK 620 N RES CSSEQI ATOM                                                    
REMARK 620 1 HIS A 295   NE2                                                    
REMARK 620 2 HIS A 299   NE2 105.2                                              
REMARK 620 3 GLU A 318   OE1 105.9 107.8                                        
REMARK 620 4 PH0 A 706   O1  107.7 130.9  97.1                                  
REMARK 620 N                    1     2     3                                   
REMARK 620                                                                      
REMARK 620 COORDINATION ANGLES FOR:  M RES CSSEQI METAL                         
REMARK 620                              YB A 705  YB                            
REMARK 620 N RES CSSEQI ATOM                                                    
REMARK 620 1 ASP A 481   CG                                                     
REMARK 620 2 ASP A 481   OD1  28.1                                              
REMARK 620 3 ASP A 481   OD2  27.7  55.8                                        
REMARK 620 4 HOH A 770   O   103.0 131.1  75.3                                  
REMARK 620 N                    1     2     3                                   
REMARK 800                                                                      
REMARK 800 SITE                                                                 
REMARK 800 SITE_IDENTIFIER: AC1                                                 
REMARK 800 EVIDENCE_CODE: SOFTWARE                                              
REMARK 800 SITE_DESCRIPTION: BINDING SITE FOR RESIDUE ZN A 701                  
REMARK 800                                                                      
REMARK 800 SITE_IDENTIFIER: AC2                                                 
REMARK 800 EVIDENCE_CODE: SOFTWARE                                              
REMARK 800 SITE_DESCRIPTION: BINDING SITE FOR RESIDUE YB A 705                  
REMARK 800                                                                      
REMARK 800 SITE_IDENTIFIER: AC3                                                 
REMARK 800 EVIDENCE_CODE: SOFTWARE                                              
REMARK 800 SITE_DESCRIPTION: BINDING SITE FOR RESIDUE PH0 A 706                 
REMARK 800                                                                      
REMARK 800 SITE_IDENTIFIER: AC4                                                 
REMARK 800 EVIDENCE_CODE: SOFTWARE                                              
REMARK 800 SITE_DESCRIPTION: BINDING SITE FOR RESIDUE ACY A 702                 
REMARK 900                                                                      
REMARK 900 RELATED ENTRIES                                                      
REMARK 900 RELATED ID: 1HS6   RELATED DB: PDB                                   
REMARK 900 LTA4H COMPLEXED WITH BESTATIN                                        
REMARK 900 RELATED ID: 1H19   RELATED DB: PDB                                   
REMARK 900 E271Q LTA4H                                                          
REMARK 900 RELATED ID: 1SQM   RELATED DB: PDB                                   
REMARK 900 R563A LTA4H                                                          
REMARK 900 RELATED ID: 1GW6   RELATED DB: PDB                                   
REMARK 900 D375N LTA4H                                                          
DBREF  2R59 A    1   610  UNP    P09960   LKHA4_HUMAN      2    611             
SEQADV 2R59 HIS A   -5  UNP  P09960              EXPRESSION TAG                 
SEQADV 2R59 HIS A   -4  UNP  P09960              EXPRESSION TAG                 
SEQADV 2R59 HIS A   -3  UNP  P09960              EXPRESSION TAG                 
SEQADV 2R59 HIS A   -2  UNP  P09960              EXPRESSION TAG                 
SEQADV 2R59 HIS A   -1  UNP  P09960              EXPRESSION TAG                 
SEQADV 2R59 HIS A    0  UNP  P09960              EXPRESSION TAG                 
SEQRES   1 A  616  HIS HIS HIS HIS HIS HIS PRO GLU ILE VAL ASP THR CYS          
SEQRES   2 A  616  SER LEU ALA SER PRO ALA SER VAL CYS ARG THR LYS HIS          
SEQRES   3 A  616  LEU HIS LEU ARG CYS SER VAL ASP PHE THR ARG ARG THR          
SEQRES   4 A  616  LEU THR GLY THR ALA ALA LEU THR VAL GLN SER GLN GLU          
SEQRES   5 A  616  ASP ASN LEU ARG SER LEU VAL LEU ASP THR LYS ASP LEU          
SEQRES   6 A  616  THR ILE GLU LYS VAL VAL ILE ASN GLY GLN GLU VAL LYS          
SEQRES   7 A  616  TYR ALA LEU GLY GLU ARG GLN SER TYR LYS GLY SER PRO          
SEQRES   8 A  616  MET GLU ILE SER LEU PRO ILE ALA LEU SER LYS ASN GLN          
SEQRES   9 A  616  GLU ILE VAL ILE GLU ILE SER PHE GLU THR SER PRO LYS          
SEQRES  10 A  616  SER SER ALA LEU GLN TRP LEU THR PRO GLU GLN THR SER          
SEQRES  11 A  616  GLY LYS GLU HIS PRO TYR LEU PHE SER GLN CYS GLN ALA          
SEQRES  12 A  616  ILE HIS CYS ARG ALA ILE LEU PRO CYS GLN ASP THR PRO          
SEQRES  13 A  616  SER VAL LYS LEU THR TYR THR ALA GLU VAL SER VAL PRO          
SEQRES  14 A  616  LYS GLU LEU VAL ALA LEU MET SER ALA ILE ARG ASP GLY          
SEQRES  15 A  616  GLU THR PRO ASP PRO GLU ASP PRO SER ARG LYS ILE TYR          
SEQRES  16 A  616  LYS PHE ILE GLN LYS VAL PRO ILE PRO CYS TYR LEU ILE          
SEQRES  17 A  616  ALA LEU VAL VAL GLY ALA LEU GLU SER ARG GLN ILE GLY          
SEQRES  18 A  616  PRO ARG THR LEU VAL TRP SER GLU LYS GLU GLN VAL GLU          
SEQRES  19 A  616  LYS SER ALA TYR GLU PHE SER GLU THR GLU SER MET LEU          
SEQRES  20 A  616  LYS ILE ALA GLU ASP LEU GLY GLY PRO TYR VAL TRP GLY          
SEQRES  21 A  616  GLN TYR ASP LEU LEU VAL LEU PRO PRO SER PHE PRO TYR          
SEQRES  22 A  616  GLY GLY MET GLU ASN PRO CYS LEU THR PHE VAL THR PRO          
SEQRES  23 A  616  THR LEU LEU ALA GLY ASP LYS SER LEU SER ASN VAL ILE          
SEQRES  24 A  616  ALA HIS GLU ILE SER HIS SER TRP THR GLY ASN LEU VAL          
SEQRES  25 A  616  THR ASN LYS THR TRP ASP HIS PHE TRP LEU ASN GLU GLY          
SEQRES  26 A  616  HIS THR VAL TYR LEU GLU ARG HIS ILE CYS GLY ARG LEU          
SEQRES  27 A  616  PHE GLY GLU LYS PHE ARG HIS PHE ASN ALA LEU GLY GLY          
SEQRES  28 A  616  TRP GLY GLU LEU GLN ASN SER VAL LYS THR PHE GLY GLU          
SEQRES  29 A  616  THR HIS PRO PHE THR LYS LEU VAL VAL ASP LEU THR ASP          
SEQRES  30 A  616  ILE ASP PRO ASP VAL ALA TYR SER SER VAL PRO TYR GLU          
SEQRES  31 A  616  LYS GLY PHE ALA LEU LEU PHE TYR LEU GLU GLN LEU LEU          
SEQRES  32 A  616  GLY GLY PRO GLU ILE PHE LEU GLY PHE LEU LYS ALA TYR          
SEQRES  33 A  616  VAL GLU LYS PHE SER TYR LYS SER ILE THR THR ASP ASP          
SEQRES  34 A  616  TRP LYS ASP PHE LEU TYR SER TYR PHE LYS ASP LYS VAL          
SEQRES  35 A  616  ASP VAL LEU ASN GLN VAL ASP TRP ASN ALA TRP LEU TYR          
SEQRES  36 A  616  SER PRO GLY LEU PRO PRO ILE LYS PRO ASN TYR ASP MET          
SEQRES  37 A  616  THR LEU THR ASN ALA CYS ILE ALA LEU SER GLN ARG TRP          
SEQRES  38 A  616  ILE THR ALA LYS GLU ASP ASP LEU ASN SER PHE ASN ALA          
SEQRES  39 A  616  THR ASP LEU LYS ASP LEU SER SER HIS GLN LEU ASN GLU          
SEQRES  40 A  616  PHE LEU ALA GLN THR LEU GLN ARG ALA PRO LEU PRO LEU          
SEQRES  41 A  616  GLY HIS ILE LYS ARG MET GLN GLU VAL TYR ASN PHE ASN          
SEQRES  42 A  616  ALA ILE ASN ASN SER GLU ILE ARG PHE ARG TRP LEU ARG          
SEQRES  43 A  616  LEU CYS ILE GLN SER LYS TRP GLU ASP ALA ILE PRO LEU          
SEQRES  44 A  616  ALA LEU LYS MET ALA THR GLU GLN GLY ARG MET LYS PHE          
SEQRES  45 A  616  THR ARG PRO LEU PHE LYS ASP LEU ALA ALA PHE ASP LYS          
SEQRES  46 A  616  SER HIS ASP GLN ALA VAL ARG THR TYR GLN GLU HIS LYS          
SEQRES  47 A  616  ALA SER MET HIS PRO VAL THR ALA MET LEU VAL GLY LYS          
SEQRES  48 A  616  ASP LEU LYS VAL ASP                                          
HET     ZN  A 701       1                                                       
HET     YB  A 705       1                                                       
HET    PH0  A 706      35                                                       
HET    ACY  A 702       4                                                       
HETNAM      ZN ZINC ION                                                         
HETNAM      YB YTTERBIUM (III) ION                                              
HETNAM     PH0 N-{(2S)-3-[(R)-[(1R)-1-AMINO-2-PHENYLETHYL](HYDROXY)             
HETNAM   2 PH0  PHOSPHORYL]-2-BENZYLPROPANOYL}-L-PHENYLALANINE                  
HETNAM     ACY ACETIC ACID                                                      
FORMUL   2   ZN    ZN 2+                                                        
FORMUL   3   YB    YB 3+                                                        
FORMUL   4  PH0    C27 H31 N2 O5 P                                              
FORMUL   5  ACY    C2 H4 O2                                                     
FORMUL   6  HOH   *395(H2 O)                                                    
HELIX    1   1 LYS A  479  LYS A  479  1                                   1
HELIX    2   2 ASP A  481  ASP A  482  1                                   2
LINK         NE2 HIS A 295                ZN    ZN A 701     1555   1555  1.98  
LINK         NE2 HIS A 299                ZN    ZN A 701     1555   1555  2.02  
LINK         OE1 GLU A 318                ZN    ZN A 701     1555   1555  1.92  
LINK        ZN    ZN A 701                 O1  PH0 A 706     1555   1555  1.93  
LINK         CG  ASP A 481                YB    YB A 705     1555   1555  2.62  
LINK         OD1 ASP A 481                YB    YB A 705     1555   1555  2.26  
LINK         OD2 ASP A 481                YB    YB A 705     1555   1555  2.27  
LINK        YB    YB A 705                 O   HOH A 770     1555   1555  2.42  
CISPEP   1 GLN A  136    ALA A  137          0        -2.25                     
CISPEP   2 ALA A  510    PRO A  511          0        -0.33                     
SITE     1 AC1  3 HIS A 295  HIS A 299  GLU A 318                               
SITE     1 AC2  4 ASP A  47  ASP A 481  HOH A 770  HOH A1034                    
SITE     1 AC3 21 GLN A 134  GLN A 136  ALA A 137  TYR A 267                    
SITE     2 AC3 21 GLY A 268  GLY A 269  GLU A 271  ASN A 291                    
SITE     3 AC3 21 HIS A 295  GLU A 296  HIS A 299  PHE A 314                    
SITE     4 AC3 21 GLU A 318  TYR A 378  SER A 379  SER A 380                    
SITE     5 AC3 21 TYR A 383  ARG A 563  LYS A 565  HOH A 725                    
SITE     6 AC3 21 HOH A1080                                                     
SITE     1 AC4  7 ASP A  47  ASN A  48  LYS A 479  ASP A 481                    
SITE     2 AC4  7 HOH A 710  HOH A 770  HOH A1034                               
CRYST1   78.210   87.230   99.230  90.00  90.00  90.00 P 21 21 21    4          
ORIGX1      1.000000  0.000000  0.000000        0.00000                         
ORIGX2      0.000000  1.000000  0.000000        0.00000                         
ORIGX3      0.000000  0.000000  1.000000        0.00000                         
SCALE1      0.012786  0.000000  0.000000        0.00000                         
SCALE2      0.000000  0.011464  0.000000        0.00000                         
SCALE3      0.000000  0.000000  0.010078        0.00000                         
ATOM      1  N   LYS A 479      24.905  43.322   4.030  1.00 19.93           N
ATOM      2  CA  LYS A 479      24.109  43.982   2.920  1.00 19.67           C
ATOM      3  C   LYS A 479      25.023  44.530   1.854  1.00 20.02           C
ATOM      4  O   LYS A 479      26.255  44.538   2.013  1.00 19.01           O
ATOM      5  CB  LYS A 479      23.204  45.102   3.485  1.00 19.60           C
ATOM      6  CG  LYS A 479      22.433  44.617   4.796  1.00 20.82           C
ATOM      7  CD  LYS A 479      21.458  43.452   4.503  1.00 24.20           C
ATOM      8  CE  LYS A 479      20.556  43.170   5.693  1.00 25.24           C
ATOM      9  NZ  LYS A 479      21.283  42.558   6.878  1.00 25.36           N
TER      10      LYS A 479
ATOM     11  N   ASP A 481      25.985  47.417   1.300  1.00 18.90           N
ATOM     12  CA  ASP A 481      26.922  48.447   1.814  1.00 20.61           C
ATOM     13  C   ASP A 481      28.030  47.889   2.736  1.00 20.23           C
ATOM     14  O   ASP A 481      28.973  48.604   3.165  1.00 18.23           O
ATOM     15  CB  ASP A 481      26.197  49.659   2.441  1.00 19.76           C
ATOM     16  CG  ASP A 481      25.468  49.366   3.801  1.00 21.03           C
ATOM     17  OD1 ASP A 481      24.918  50.324   4.350  1.00 19.47           O
ATOM     18  OD2 ASP A 481      25.359  48.256   4.295  1.00 22.74           O
ATOM     19  N   ASP A 482      27.954  46.589   2.977  1.00 20.36           N
ATOM     20  CA  ASP A 482      28.937  45.916   3.849  1.00 21.73           C
ATOM     21  C   ASP A 482      30.026  45.190   3.081  1.00 21.97           C
ATOM     22  O   ASP A 482      31.039  44.767   3.675  1.00 21.99           O
ATOM     23  CB  ASP A 482      28.230  44.903   4.743  1.00 22.40           C
ATOM     24  CG  ASP A 482      27.335  45.544   5.754  1.00 25.80           C
ATOM     25  OD1 ASP A 482      27.770  46.455   6.468  1.00 24.51           O
ATOM     26  OD2 ASP A 482      26.181  45.117   5.849  1.00 22.56           O
TER      27      ASP A 482
HETATM   29  O   HOH A 770      24.350  46.672   6.458  1.00 19.22           O
HETATM   30  O   HOH A1034      23.938  49.045   7.970  1.00 17.54           O
CONECT   16   28
CONECT   17   28
CONECT   18   28
CONECT   28   18   16   17   29
CONECT   29   28
END
