# Supplementary material for: Scaffold repositioning of spiro-acridine derivatives as fungi chitinase inhibitor by target fishing and in vitro studies
Source: Sci Rep. 2023 May 5;13:7320. doi: 10.1038/s41598-023-33279-9 (PMC10163251; doi:10.1038/s41598-023-33279-9)
Supplement: Supplementary file 2 — Supplementary Information 2. [file 41598_2023_33279_MOESM2_ESM.zip › PDBQT_TARGETS_ALL/2r5d_DAS.pdb]

HEADER    VIRAL PROTEIN/INHIBITOR                 03-SEP-07   2R5D              
TITLE     STRUCTURE OF THE GP41 N-TRIMER IN COMPLEX WITH THE HIV ENTRY INHIBITOR
TITLE    2 PIE7                                                                 
COMPND    MOL_ID: 1;                                                            
COMPND   2 MOLECULE: GP41 N-PEPTIDE;                                            
COMPND   3 CHAIN: A, B, C;                                                      
COMPND   4 ENGINEERED: YES;                                                     
COMPND   5 MOL_ID: 2;                                                           
COMPND   6 MOLECULE: HIV ENTRY INHIBITOR PIE7;                                  
COMPND   7 CHAIN: H, K, L;                                                      
COMPND   8 ENGINEERED: YES                                                      
SOURCE    MOL_ID: 1;                                                            
SOURCE   2 SYNTHETIC: YES;                                                      
SOURCE   3 ORGANISM_SCIENTIFIC: SYNTHETIC CONSTRUCT;                            
SOURCE   4 ORGANISM_TAXID: 32630;                                               
SOURCE   5 OTHER_DETAILS: PEPTIDE SYNTHESIS;                                    
SOURCE   6 MOL_ID: 2;                                                           
SOURCE   7 SYNTHETIC: YES;                                                      
SOURCE   8 ORGANISM_SCIENTIFIC: SYNTHETIC CONSTRUCT;                            
SOURCE   9 ORGANISM_TAXID: 32630;                                               
SOURCE  10 OTHER_DETAILS: PEPTIDE SYNTHESIS                                     
KEYWDS    HIV, VIRAL ENTRY, PIE, VIRAL PROTEIN-INHIBITOR COMPLEX                
EXPDTA    X-RAY DIFFRACTION                                                     
AUTHOR    A.P.VANDEMARK,B.WELCH,A.HEROUX,C.P.HILL,M.S.KAY                       
REVDAT   6   25-OCT-17 2R5D    1       SOURCE REMARK                            
REVDAT   5   13-JUL-11 2R5D    1       VERSN                                    
REVDAT   4   24-FEB-09 2R5D    1       VERSN                                    
REVDAT   3   06-NOV-07 2R5D    1       JRNL                                     
REVDAT   2   30-OCT-07 2R5D    1       JRNL                                     
REVDAT   1   02-OCT-07 2R5D    0                                                
JRNL        AUTH   B.D.WELCH,A.P.VANDEMARK,A.HEROUX,C.P.HILL,M.S.KAY            
JRNL        TITL   POTENT D-PEPTIDE INHIBITORS OF HIV-1 ENTRY                   
JRNL        REF    PROC.NATL.ACAD.SCI.USA        V. 104 16828 2007              
JRNL        REFN                   ISSN 0027-8424                               
JRNL        PMID   17942675                                                     
JRNL        DOI    10.1073/PNAS.0708109104                                      
REMARK   2                                                                      
REMARK   2 RESOLUTION.    1.66 ANGSTROMS.                                       
REMARK   3                                                                      
REMARK   3 REFINEMENT.                                                          
REMARK   3   PROGRAM     : REFMAC                                               
REMARK   3   AUTHORS     : MURSHUDOV,VAGIN,DODSON                               
REMARK   3                                                                      
REMARK   3    REFINEMENT TARGET : MAXIMUM LIKELIHOOD                            
REMARK   3                                                                      
REMARK   3  DATA USED IN REFINEMENT.                                            
REMARK   3   RESOLUTION RANGE HIGH (ANGSTROMS) : 1.66                           
REMARK   3   RESOLUTION RANGE LOW  (ANGSTROMS) : 38.63                          
REMARK   3   DATA CUTOFF            (SIGMA(F)) : 0.000                          
REMARK   3   COMPLETENESS FOR RANGE        (%) : 93.7                           
REMARK   3   NUMBER OF REFLECTIONS             : 23228                          
REMARK   3                                                                      
REMARK   3  FIT TO DATA USED IN REFINEMENT.                                     
REMARK   3   CROSS-VALIDATION METHOD          : THROUGHOUT                      
REMARK   3   FREE R VALUE TEST SET SELECTION  : RANDOM                          
REMARK   3   R VALUE     (WORKING + TEST SET) : 0.204                           
REMARK   3   R VALUE            (WORKING SET) : 0.201                           
REMARK   3   FREE R VALUE                     : 0.249                           
REMARK   3   FREE R VALUE TEST SET SIZE   (%) : 5.100                           
REMARK   3   FREE R VALUE TEST SET COUNT      : 1195                            
REMARK   3                                                                      
REMARK   3  FIT IN THE HIGHEST RESOLUTION BIN.                                  
REMARK   3   TOTAL NUMBER OF BINS USED           : 20                           
REMARK   3   BIN RESOLUTION RANGE HIGH       (A) : 1.66                         
REMARK   3   BIN RESOLUTION RANGE LOW        (A) : 1.70                         
REMARK   3   REFLECTION IN BIN     (WORKING SET) : 1038                         
REMARK   3   BIN COMPLETENESS (WORKING+TEST) (%) : 59.68                        
REMARK   3   BIN R VALUE           (WORKING SET) : 0.2990                       
REMARK   3   BIN FREE R VALUE SET COUNT          : 56                           
REMARK   3   BIN FREE R VALUE                    : 0.4420                       
REMARK   3                                                                      
REMARK   3  NUMBER OF NON-HYDROGEN ATOMS USED IN REFINEMENT.                    
REMARK   3   PROTEIN ATOMS            : 1527                                    
REMARK   3   NUCLEIC ACID ATOMS       : 0                                       
REMARK   3   HETEROGEN ATOMS          : 26                                      
REMARK   3   SOLVENT ATOMS            : 186                                     
REMARK   3                                                                      
REMARK   3  B VALUES.                                                           
REMARK   3   FROM WILSON PLOT           (A**2) : NULL                           
REMARK   3   MEAN B VALUE      (OVERALL, A**2) : 33.43                          
REMARK   3   OVERALL ANISOTROPIC B VALUE.                                       
REMARK   3    B11 (A**2) : -0.18000                                             
REMARK   3    B22 (A**2) : 0.89000                                              
REMARK   3    B33 (A**2) : -0.57000                                             
REMARK   3    B12 (A**2) : 0.00000                                              
REMARK   3    B13 (A**2) : 0.60000                                              
REMARK   3    B23 (A**2) : 0.00000                                              
REMARK   3                                                                      
REMARK   3  ESTIMATED OVERALL COORDINATE ERROR.                                 
REMARK   3   ESU BASED ON R VALUE                            (A): 0.171         
REMARK   3   ESU BASED ON FREE R VALUE                       (A): 0.122         
REMARK   3   ESU BASED ON MAXIMUM LIKELIHOOD                 (A): 0.092         
REMARK   3   ESU FOR B VALUES BASED ON MAXIMUM LIKELIHOOD (A**2): 5.434         
REMARK   3                                                                      
REMARK   3 CORRELATION COEFFICIENTS.                                            
REMARK   3   CORRELATION COEFFICIENT FO-FC      : 0.960                         
REMARK   3   CORRELATION COEFFICIENT FO-FC FREE : 0.944                         
REMARK   3                                                                      
REMARK   3  RMS DEVIATIONS FROM IDEAL VALUES        COUNT    RMS    WEIGHT      
REMARK   3   BOND LENGTHS REFINED ATOMS        (A):  1600 ; 0.013 ; 0.022       
REMARK   3   BOND LENGTHS OTHERS               (A):  NULL ;  NULL ;  NULL       
REMARK   3   BOND ANGLES REFINED ATOMS   (DEGREES):  2139 ; 1.160 ; 2.001       
REMARK   3   BOND ANGLES OTHERS          (DEGREES):  NULL ;  NULL ;  NULL       
REMARK   3   TORSION ANGLES, PERIOD 1    (DEGREES):   180 ; 3.765 ; 5.000       
REMARK   3   TORSION ANGLES, PERIOD 2    (DEGREES):    52 ;37.144 ;25.962       
REMARK   3   TORSION ANGLES, PERIOD 3    (DEGREES):   298 ;17.253 ;15.000       
REMARK   3   TORSION ANGLES, PERIOD 4    (DEGREES):     9 ;14.973 ;15.000       
REMARK   3   CHIRAL-CENTER RESTRAINTS       (A**3):   226 ; 0.066 ; 0.200       
REMARK   3   GENERAL PLANES REFINED ATOMS      (A):  1115 ; 0.004 ; 0.020       
REMARK   3   GENERAL PLANES OTHERS             (A):  NULL ;  NULL ;  NULL       
REMARK   3   NON-BONDED CONTACTS REFINED ATOMS (A):   845 ; 0.203 ; 0.200       
REMARK   3   NON-BONDED CONTACTS OTHERS        (A):  NULL ;  NULL ;  NULL       
REMARK   3   NON-BONDED TORSION REFINED ATOMS  (A):  1107 ; 0.293 ; 0.200       
REMARK   3   NON-BONDED TORSION OTHERS         (A):  NULL ;  NULL ;  NULL       
REMARK   3   H-BOND (X...Y) REFINED ATOMS      (A):   127 ; 0.113 ; 0.200       
REMARK   3   H-BOND (X...Y) OTHERS             (A):  NULL ;  NULL ;  NULL       
REMARK   3   POTENTIAL METAL-ION REFINED ATOMS (A):  NULL ;  NULL ;  NULL       
REMARK   3   POTENTIAL METAL-ION OTHERS        (A):  NULL ;  NULL ;  NULL       
REMARK   3   SYMMETRY VDW REFINED ATOMS        (A):    48 ; 0.220 ; 0.200       
REMARK   3   SYMMETRY VDW OTHERS               (A):  NULL ;  NULL ;  NULL       
REMARK   3   SYMMETRY H-BOND REFINED ATOMS     (A):    12 ; 0.140 ; 0.200       
REMARK   3   SYMMETRY H-BOND OTHERS            (A):  NULL ;  NULL ;  NULL       
REMARK   3   SYMMETRY METAL-ION REFINED ATOMS  (A):  NULL ;  NULL ;  NULL       
REMARK   3   SYMMETRY METAL-ION OTHERS         (A):  NULL ;  NULL ;  NULL       
REMARK   3                                                                      
REMARK   3  ISOTROPIC THERMAL FACTOR RESTRAINTS.     COUNT   RMS    WEIGHT      
REMARK   3   MAIN-CHAIN BOND REFINED ATOMS  (A**2):   977 ; 1.416 ; 1.500       
REMARK   3   MAIN-CHAIN BOND OTHER ATOMS    (A**2):  NULL ;  NULL ;  NULL       
REMARK   3   MAIN-CHAIN ANGLE REFINED ATOMS (A**2):  1498 ; 2.153 ; 2.000       
REMARK   3   MAIN-CHAIN ANGLE OTHER ATOMS   (A**2):  NULL ;  NULL ;  NULL       
REMARK   3   SIDE-CHAIN BOND REFINED ATOMS  (A**2):   742 ; 3.479 ; 3.000       
REMARK   3   SIDE-CHAIN BOND OTHER ATOMS    (A**2):  NULL ;  NULL ;  NULL       
REMARK   3   SIDE-CHAIN ANGLE REFINED ATOMS (A**2):   641 ; 5.199 ; 4.500       
REMARK   3   SIDE-CHAIN ANGLE OTHER ATOMS   (A**2):  NULL ;  NULL ;  NULL       
REMARK   3   LONG RANGE B REFINED ATOMS     (A**2):  NULL ;  NULL ;  NULL       
REMARK   3   LONG RANGE B OTHER ATOMS       (A**2):  NULL ;  NULL ;  NULL       
REMARK   3                                                                      
REMARK   3 ANISOTROPIC THERMAL FACTOR RESTRAINTS.    COUNT   RMS   WEIGHT       
REMARK   3   RIGID-BOND RESTRAINTS          (A**2):  NULL ;  NULL ;  NULL       
REMARK   3   SPHERICITY; FREE ATOMS         (A**2):  NULL ;  NULL ;  NULL       
REMARK   3   SPHERICITY; BONDED ATOMS       (A**2):  NULL ;  NULL ;  NULL       
REMARK   3                                                                      
REMARK   3  NCS RESTRAINTS STATISTICS                                           
REMARK   3   NUMBER OF DIFFERENT NCS GROUPS : NULL                              
REMARK   3                                                                      
REMARK   3  TLS DETAILS                                                         
REMARK   3   NUMBER OF TLS GROUPS  : NULL                                       
REMARK   3                                                                      
REMARK   3  BULK SOLVENT MODELLING.                                             
REMARK   3   METHOD USED : MASK                                                 
REMARK   3   PARAMETERS FOR MASK CALCULATION                                    
REMARK   3   VDW PROBE RADIUS   : 1.20                                          
REMARK   3   ION PROBE RADIUS   : 0.80                                          
REMARK   3   SHRINKAGE RADIUS   : 0.80                                          
REMARK   3                                                                      
REMARK   3  OTHER REFINEMENT REMARKS: HYDROGENS HAVE BEEN ADDED IN THE RIDING   
REMARK   3  POSITIONS                                                           
REMARK   4                                                                      
REMARK   4 2R5D COMPLIES WITH FORMAT V. 3.30, 13-JUL-11                         
REMARK 100                                                                      
REMARK 100 THIS ENTRY HAS BEEN PROCESSED BY RCSB ON 25-SEP-07.                  
REMARK 100 THE DEPOSITION ID IS D_1000044445.                                   
REMARK 200                                                                      
REMARK 200 EXPERIMENTAL DETAILS                                                 
REMARK 200  EXPERIMENT TYPE                : X-RAY DIFFRACTION                  
REMARK 200  DATE OF DATA COLLECTION        : 04-APR-07                          
REMARK 200  TEMPERATURE           (KELVIN) : 100                                
REMARK 200  PH                             : 7.5                                
REMARK 200  NUMBER OF CRYSTALS USED        : 1                                  
REMARK 200                                                                      
REMARK 200  SYNCHROTRON              (Y/N) : N                                  
REMARK 200  RADIATION SOURCE               : ROTATING ANODE                     
REMARK 200  BEAMLINE                       : NULL                               
REMARK 200  X-RAY GENERATOR MODEL          : RIGAKU MICROMAX-007 HF             
REMARK 200  MONOCHROMATIC OR LAUE    (M/L) : M                                  
REMARK 200  WAVELENGTH OR RANGE        (A) : 1.541                              
REMARK 200  MONOCHROMATOR                  : NULL                               
REMARK 200  OPTICS                         : NULL                               
REMARK 200                                                                      
REMARK 200  DETECTOR TYPE                  : IMAGE PLATE                        
REMARK 200  DETECTOR MANUFACTURER          : RIGAKU RAXIS IV                    
REMARK 200  INTENSITY-INTEGRATION SOFTWARE : DENZO                              
REMARK 200  DATA SCALING SOFTWARE          : SCALEPACK                          
REMARK 200                                                                      
REMARK 200  NUMBER OF UNIQUE REFLECTIONS   : 23406                              
REMARK 200  RESOLUTION RANGE HIGH      (A) : 1.660                              
REMARK 200  RESOLUTION RANGE LOW       (A) : 50.000                             
REMARK 200  REJECTION CRITERIA  (SIGMA(I)) : 0.000                              
REMARK 200                                                                      
REMARK 200 OVERALL.                                                             
REMARK 200  COMPLETENESS FOR RANGE     (%) : 94.3                               
REMARK 200  DATA REDUNDANCY                : 2.300                              
REMARK 200  R MERGE                    (I) : 0.04600                            
REMARK 200  R SYM                      (I) : NULL                               
REMARK 200  <I/SIGMA(I)> FOR THE DATA SET  : 21.6000                            
REMARK 200                                                                      
REMARK 200 IN THE HIGHEST RESOLUTION SHELL.                                     
REMARK 200  HIGHEST RESOLUTION SHELL, RANGE HIGH (A) : 1.66                     
REMARK 200  HIGHEST RESOLUTION SHELL, RANGE LOW  (A) : 1.72                     
REMARK 200  COMPLETENESS FOR SHELL     (%) : 62.1                               
REMARK 200  DATA REDUNDANCY IN SHELL       : 1.70                               
REMARK 200  R MERGE FOR SHELL          (I) : 0.31500                            
REMARK 200  R SYM FOR SHELL            (I) : NULL                               
REMARK 200  <I/SIGMA(I)> FOR SHELL         : NULL                               
REMARK 200                                                                      
REMARK 200 DIFFRACTION PROTOCOL: SINGLE WAVELENGTH                              
REMARK 200 METHOD USED TO DETERMINE THE STRUCTURE: NULL                         
REMARK 200 SOFTWARE USED: PHASER                                                
REMARK 200 STARTING MODEL: NULL                                                 
REMARK 200                                                                      
REMARK 200 REMARK: NULL                                                         
REMARK 280                                                                      
REMARK 280 CRYSTAL                                                              
REMARK 280 SOLVENT CONTENT, VS   (%): 49.94                                     
REMARK 280 MATTHEWS COEFFICIENT, VM (ANGSTROMS**3/DA): 2.46                     
REMARK 280                                                                      
REMARK 280 CRYSTALLIZATION CONDITIONS: 0.1M HEPES, 24% PEG 10000, PH 7.5,       
REMARK 280  VAPOR DIFFUSION, TEMPERATURE 298K                                   
REMARK 290                                                                      
REMARK 290 CRYSTALLOGRAPHIC SYMMETRY                                            
REMARK 290 SYMMETRY OPERATORS FOR SPACE GROUP: P 1 21 1                         
REMARK 290                                                                      
REMARK 290      SYMOP   SYMMETRY                                                
REMARK 290     NNNMMM   OPERATOR                                                
REMARK 290       1555   X,Y,Z                                                   
REMARK 290       2555   -X,Y+1/2,-Z                                             
REMARK 290                                                                      
REMARK 290     WHERE NNN -> OPERATOR NUMBER                                     
REMARK 290           MMM -> TRANSLATION VECTOR                                  
REMARK 290                                                                      
REMARK 290 CRYSTALLOGRAPHIC SYMMETRY TRANSFORMATIONS                            
REMARK 290 THE FOLLOWING TRANSFORMATIONS OPERATE ON THE ATOM/HETATM             
REMARK 290 RECORDS IN THIS ENTRY TO PRODUCE CRYSTALLOGRAPHICALLY                
REMARK 290 RELATED MOLECULES.                                                   
REMARK 290   SMTRY1   1  1.000000  0.000000  0.000000        0.00000            
REMARK 290   SMTRY2   1  0.000000  1.000000  0.000000        0.00000            
REMARK 290   SMTRY3   1  0.000000  0.000000  1.000000        0.00000            
REMARK 290   SMTRY1   2 -1.000000  0.000000  0.000000        0.00000            
REMARK 290   SMTRY2   2  0.000000  1.000000  0.000000       28.17250            
REMARK 290   SMTRY3   2  0.000000  0.000000 -1.000000        0.00000            
REMARK 290                                                                      
REMARK 290 REMARK: NULL                                                         
REMARK 300                                                                      
REMARK 300 BIOMOLECULE: 1                                                       
REMARK 300 SEE REMARK 350 FOR THE AUTHOR PROVIDED AND/OR PROGRAM                
REMARK 300 GENERATED ASSEMBLY INFORMATION FOR THE STRUCTURE IN                  
REMARK 300 THIS ENTRY. THE REMARK MAY ALSO PROVIDE INFORMATION ON               
REMARK 300 BURIED SURFACE AREA.                                                 
REMARK 350                                                                      
REMARK 350 COORDINATES FOR A COMPLETE MULTIMER REPRESENTING THE KNOWN           
REMARK 350 BIOLOGICALLY SIGNIFICANT OLIGOMERIZATION STATE OF THE                
REMARK 350 MOLECULE CAN BE GENERATED BY APPLYING BIOMT TRANSFORMATIONS          
REMARK 350 GIVEN BELOW.  BOTH NON-CRYSTALLOGRAPHIC AND                          
REMARK 350 CRYSTALLOGRAPHIC OPERATIONS ARE GIVEN.                               
REMARK 350                                                                      
REMARK 350 BIOMOLECULE: 1                                                       
REMARK 350 AUTHOR DETERMINED BIOLOGICAL UNIT: HEXAMERIC                         
REMARK 350 SOFTWARE DETERMINED QUATERNARY STRUCTURE: HEXAMERIC                  
REMARK 350 SOFTWARE USED: PISA                                                  
REMARK 350 TOTAL BURIED SURFACE AREA: 10440 ANGSTROM**2                         
REMARK 350 SURFACE AREA OF THE COMPLEX: 10990 ANGSTROM**2                       
REMARK 350 CHANGE IN SOLVENT FREE ENERGY: -101.0 KCAL/MOL                       
REMARK 350 APPLY THE FOLLOWING TO CHAINS: A, B, C, H, K, L                      
REMARK 350   BIOMT1   1  1.000000  0.000000  0.000000        0.00000            
REMARK 350   BIOMT2   1  0.000000  1.000000  0.000000        0.00000            
REMARK 350   BIOMT3   1  0.000000  0.000000  1.000000        0.00000            
REMARK 400                                                                      
REMARK 400 COMPOUND                                                             
REMARK 400                                                                      
REMARK 400 THE HIV ENTRY INHIBITOR PIE7 IS PEPTIDE-LIKE, A MEMBER OF INHIBITOR  
REMARK 400 CLASS.                                                               
REMARK 400                                                                      
REMARK 400  GROUP: 1                                                            
REMARK 400   NAME: HIV ENTRY INHIBITOR PIE7                                     
REMARK 400   CHAIN: H, K, L                                                     
REMARK 400   COMPONENT_1: PEPTIDE LIKE POLYMER                                  
REMARK 400   DESCRIPTION: NULL                                                  
REMARK 800                                                                      
REMARK 800 SITE                                                                 
REMARK 800 SITE_IDENTIFIER: AC1                                                 
REMARK 800 EVIDENCE_CODE: SOFTWARE                                              
REMARK 800 SITE_DESCRIPTION: BINDING SITE FOR RESIDUE ACE H 0                   
REMARK 800                                                                      
REMARK 800 SITE_IDENTIFIER: AC2                                                 
REMARK 800 EVIDENCE_CODE: SOFTWARE                                              
REMARK 800 SITE_DESCRIPTION: BINDING SITE FOR RESIDUE NH2 H 16                  
REMARK 800                                                                      
REMARK 800 SITE_IDENTIFIER: AC3                                                 
REMARK 800 EVIDENCE_CODE: SOFTWARE                                              
REMARK 800 SITE_DESCRIPTION: BINDING SITE FOR RESIDUE ACE K 0                   
REMARK 800                                                                      
REMARK 800 SITE_IDENTIFIER: AC4                                                 
REMARK 800 EVIDENCE_CODE: SOFTWARE                                              
REMARK 800 SITE_DESCRIPTION: BINDING SITE FOR RESIDUE NH2 K 16                  
REMARK 800                                                                      
REMARK 800 SITE_IDENTIFIER: AC5                                                 
REMARK 800 EVIDENCE_CODE: SOFTWARE                                              
REMARK 800 SITE_DESCRIPTION: BINDING SITE FOR RESIDUE ACE L 0                   
REMARK 800                                                                      
REMARK 800 SITE_IDENTIFIER: AC6                                                 
REMARK 800 EVIDENCE_CODE: SOFTWARE                                              
REMARK 800 SITE_DESCRIPTION: BINDING SITE FOR RESIDUE NH2 L 16                  
REMARK 800                                                                      
REMARK 800 SITE_IDENTIFIER: AC7                                                 
REMARK 800 EVIDENCE_CODE: SOFTWARE                                              
REMARK 800 SITE_DESCRIPTION: BINDING SITE FOR RESIDUE SO4 B 47                  
REMARK 800                                                                      
REMARK 800 SITE_IDENTIFIER: AC8                                                 
REMARK 800 EVIDENCE_CODE: SOFTWARE                                              
REMARK 800 SITE_DESCRIPTION: BINDING SITE FOR RESIDUE EPE B 430                 
REMARK 800                                                                      
REMARK 800 SITE_IDENTIFIER: AC9                                                 
REMARK 800 EVIDENCE_CODE: SOFTWARE                                              
REMARK 800 SITE_DESCRIPTION: BINDING SITE FOR RESIDUE GOL A 47                  
REMARK 800                                                                      
REMARK 800 SITE_IDENTIFIER: BC1                                                 
REMARK 800 EVIDENCE_CODE: SOFTWARE                                              
REMARK 800 SITE_DESCRIPTION: BINDING SITE FOR CHAIN H OF HIV ENTRY INHIBITOR    
REMARK 800  PIE7                                                                
REMARK 800                                                                      
REMARK 800 SITE_IDENTIFIER: BC2                                                 
REMARK 800 EVIDENCE_CODE: SOFTWARE                                              
REMARK 800 SITE_DESCRIPTION: BINDING SITE FOR CHAIN K OF HIV ENTRY INHIBITOR    
REMARK 800  PIE7                                                                
REMARK 800                                                                      
REMARK 800 SITE_IDENTIFIER: BC3                                                 
REMARK 800 EVIDENCE_CODE: SOFTWARE                                              
REMARK 800 SITE_DESCRIPTION: BINDING SITE FOR CHAIN L OF HIV ENTRY INHIBITOR    
REMARK 800  PIE7                                                                
REMARK 900                                                                      
REMARK 900 RELATED ENTRIES                                                      
REMARK 900 RELATED ID: 2R3C   RELATED DB: PDB                                   
REMARK 900 RELATED ID: 2R5B   RELATED DB: PDB                                   
DBREF  2R5D A    1    45  PDB    2R5D     2R5D             1     45             
DBREF  2R5D B    1    45  PDB    2R5D     2R5D             1     45             
DBREF  2R5D C    1    45  PDB    2R5D     2R5D             1     45             
DBREF  2R5D H    1    15  PDB    2R5D     2R5D             1     15             
DBREF  2R5D K    1    15  PDB    2R5D     2R5D             1     15             
DBREF  2R5D L    1    15  PDB    2R5D     2R5D             1     15             
SEQRES   1 A   47  ACE ARG MET LYS GLN ILE GLU ASP LYS ILE GLU GLU ILE          
SEQRES   2 A   47  GLU SER LYS GLN LYS LYS ILE GLU ASN GLU ILE ALA ARG          
SEQRES   3 A   47  ILE LYS LYS LEU LEU GLN LEU THR VAL TRP GLY ILE LYS          
SEQRES   4 A   47  GLN LEU GLN ALA ARG ILE LEU NH2                              
SEQRES   1 B   47  ACE ARG MET LYS GLN ILE GLU ASP LYS ILE GLU GLU ILE          
SEQRES   2 B   47  GLU SER LYS GLN LYS LYS ILE GLU ASN GLU ILE ALA ARG          
SEQRES   3 B   47  ILE LYS LYS LEU LEU GLN LEU THR VAL TRP GLY ILE LYS          
SEQRES   4 B   47  GLN LEU GLN ALA ARG ILE LEU NH2                              
SEQRES   1 C   47  ACE ARG MET LYS GLN ILE GLU ASP LYS ILE GLU GLU ILE          
SEQRES   2 C   47  GLU SER LYS GLN LYS LYS ILE GLU ASN GLU ILE ALA ARG          
SEQRES   3 C   47  ILE LYS LYS LEU LEU GLN LEU THR VAL TRP GLY ILE LYS          
SEQRES   4 C   47  GLN LEU GLN ALA ARG ILE LEU NH2                              
SEQRES   1 H   17  ACE DLY GLY DAL DCY DAS DTY DPR DGL DTR DGN DTR DLE          
SEQRES   2 H   17  DCY DAL DAL NH2                                              
SEQRES   1 K   17  ACE DLY GLY DAL DCY DAS DTY DPR DGL DTR DGN DTR DLE          
SEQRES   2 K   17  DCY DAL DAL NH2                                              
SEQRES   1 L   17  ACE DLY GLY DAL DCY DAS DTY DPR DGL DTR DGN DTR DLE          
SEQRES   2 L   17  DCY DAL DAL NH2                                              
HET    ACE  A   0       3                                                       
HET    NH2  A  46       1                                                       
HET    ACE  B   0       3                                                       
HET    NH2  B  46       1                                                       
HET    ACE  C   0       3                                                       
HET    NH2  C  46       1                                                       
HET    ACE  H   0       3                                                       
HET    DLY  H   1       9                                                       
HET    DAL  H   3       5                                                       
HET    DCY  H   4       6                                                       
HET    DAS  H   5       8                                                       
HET    DTY  H   6      12                                                       
HET    DPR  H   7       7                                                       
HET    DGL  H   8       9                                                       
HET    DTR  H   9      14                                                       
HET    DGN  H  10       9                                                       
HET    DTR  H  11      14                                                       
HET    DLE  H  12       8                                                       
HET    DCY  H  13       6                                                       
HET    DAL  H  14       5                                                       
HET    DAL  H  15       5                                                       
HET    NH2  H  16       1                                                       
HET    ACE  K   0       3                                                       
HET    DLY  K   1       9                                                       
HET    DAL  K   3       5                                                       
HET    DCY  K   4       6                                                       
HET    DAS  K   5       8                                                       
HET    DTY  K   6      12                                                       
HET    DPR  K   7       7                                                       
HET    DGL  K   8       9                                                       
HET    DTR  K   9      14                                                       
HET    DGN  K  10      18                                                       
HET    DTR  K  11      14                                                       
HET    DLE  K  12       8                                                       
HET    DCY  K  13       6                                                       
HET    DAL  K  14       5                                                       
HET    DAL  K  15       5                                                       
HET    NH2  K  16       1                                                       
HET    ACE  L   0       3                                                       
HET    DLY  L   1       9                                                       
HET    DAL  L   3       5                                                       
HET    DCY  L   4       6                                                       
HET    DAS  L   5       8                                                       
HET    DTY  L   6      12                                                       
HET    DPR  L   7       7                                                       
HET    DGL  L   8       9                                                       
HET    DTR  L   9      14                                                       
HET    DGN  L  10       9                                                       
HET    DTR  L  11      14                                                       
HET    DLE  L  12       8                                                       
HET    DCY  L  13       6                                                       
HET    DAL  L  14       5                                                       
HET    DAL  L  15       5                                                       
HET    NH2  L  16       1                                                       
HET    GOL  A  47       6                                                       
HET    SO4  B  47       5                                                       
HET    EPE  B 430      15                                                       
HETNAM     ACE ACETYL GROUP                                                     
HETNAM     NH2 AMINO GROUP                                                      
HETNAM     DLY D-LYSINE                                                         
HETNAM     DAL D-ALANINE                                                        
HETNAM     DCY D-CYSTEINE                                                       
HETNAM     DAS D-ASPARTIC ACID                                                  
HETNAM     DTY D-TYROSINE                                                       
HETNAM     DPR D-PROLINE                                                        
HETNAM     DGL D-GLUTAMIC ACID                                                  
HETNAM     DTR D-TRYPTOPHAN                                                     
HETNAM     DGN D-GLUTAMINE                                                      
HETNAM     DLE D-LEUCINE                                                        
HETNAM     GOL GLYCEROL                                                         
HETNAM     SO4 SULFATE ION                                                      
HETNAM     EPE 4-(2-HYDROXYETHYL)-1-PIPERAZINE ETHANESULFONIC ACID              
HETSYN     GOL GLYCERIN; PROPANE-1,2,3-TRIOL                                    
HETSYN     EPE HEPES                                                            
FORMUL   1  ACE    6(C2 H4 O)                                                   
FORMUL   1  NH2    6(H2 N)                                                      
FORMUL   4  DLY    3(C6 H14 N2 O2)                                              
FORMUL   4  DAL    9(C3 H7 N O2)                                                
FORMUL   4  DCY    6(C3 H7 N O2 S)                                              
FORMUL   4  DAS    3(C4 H7 N O4)                                                
FORMUL   4  DTY    3(C9 H11 N O3)                                               
FORMUL   4  DPR    3(C5 H9 N O2)                                                
FORMUL   4  DGL    3(C5 H9 N O4)                                                
FORMUL   4  DTR    6(C11 H12 N2 O2)                                             
FORMUL   4  DGN    3(C5 H10 N2 O3)                                              
FORMUL   4  DLE    3(C6 H13 N O2)                                               
FORMUL   7  GOL    C3 H8 O3                                                     
FORMUL   8  SO4    O4 S 2-                                                      
FORMUL   9  EPE    C8 H18 N2 O4 S                                               
FORMUL  10  HOH   *186(H2 O)                                                    
HELIX    1   1 GLY H    2  DPR H    7  1                                   6
HELIX    2   2 DGN H   10  DGN H   10  1                                   1
SSBOND   1 DCY H    4    DCY H   13                          1555   1555  2.03  
SSBOND   2 DCY K    4    DCY K   13                          1555   1555  2.07  
SSBOND   3 DCY L    4    DCY L   13                          1555   1555  2.05  
LINK         C   LEU B  45                 N   NH2 B  46     1555   1555  1.23  
LINK         C   DAL L  15                 N   NH2 L  16     1555   1555  1.23  
LINK         C   LEU A  45                 N   NH2 A  46     1555   1555  1.23  
LINK         C   LEU C  45                 N   NH2 C  46     1555   1555  1.24  
LINK         C   DAL H  15                 N   NH2 H  16     1555   1555  1.24  
LINK         C   DAL K  15                 N   NH2 K  16     1555   1555  1.25  
LINK         N   ARG B   1                 C   ACE B   0     1555   1555  1.33  
LINK         N   ARG C   1                 C   ACE C   0     1555   1555  1.33  
LINK         N   ARG A   1                 C   ACE A   0     1555   1555  1.34  
LINK         N   DLY H   1                 C   ACE H   0     1555   1555  1.34  
LINK         N   DLY K   1                 C   ACE K   0     1555   1555  1.34  
LINK         N   DLY L   1                 C   ACE L   0     1555   1555  1.34  
LINK         C   DLY H   1                 N   GLY H   2     1555   1555  1.33  
LINK         C   GLY H   2                 N   DAL H   3     1555   1555  1.33  
LINK         C   DAL H   3                 N   DCY H   4     1555   1555  1.33  
LINK         C   DCY H   4                 N   DAS H   5     1555   1555  1.33  
LINK         SG  DCY H   4                 SG  DCY H  13     1555   1555  2.03  
LINK         C   DAS H   5                 N   DTY H   6     1555   1555  1.33  
LINK         C   DTY H   6                 N   DPR H   7     1555   1555  1.35  
LINK         C   DPR H   7                 N   DGL H   8     1555   1555  1.33  
LINK         C   DGL H   8                 N   DTR H   9     1555   1555  1.34  
LINK         C   DTR H   9                 N   DGN H  10     1555   1555  1.34  
LINK         C   DGN H  10                 N   DTR H  11     1555   1555  1.34  
LINK         C   DTR H  11                 N   DLE H  12     1555   1555  1.33  
LINK         C   DLE H  12                 N   DCY H  13     1555   1555  1.33  
LINK         C   DCY H  13                 N   DAL H  14     1555   1555  1.34  
LINK         C   DAL H  14                 N   DAL H  15     1555   1555  1.34  
LINK         C   DLY K   1                 N   GLY K   2     1555   1555  1.33  
LINK         C   GLY K   2                 N   DAL K   3     1555   1555  1.33  
LINK         C   DAL K   3                 N   DCY K   4     1555   1555  1.33  
LINK         C   DCY K   4                 N   DAS K   5     1555   1555  1.34  
LINK         SG  DCY K   4                 SG  DCY K  13     1555   1555  2.07  
LINK         C   DAS K   5                 N   DTY K   6     1555   1555  1.33  
LINK         C   DTY K   6                 N   DPR K   7     1555   1555  1.35  
LINK         C   DPR K   7                 N   DGL K   8     1555   1555  1.34  
LINK         C   DGL K   8                 N   DTR K   9     1555   1555  1.33  
LINK         C   DTR K   9                 N  BDGN K  10     1555   1555  1.33  
LINK         C   DTR K   9                 N  ADGN K  10     1555   1555  1.33  
LINK         C  BDGN K  10                 N   DTR K  11     1555   1555  1.34  
LINK         C  ADGN K  10                 N   DTR K  11     1555   1555  1.33  
LINK         C   DTR K  11                 N   DLE K  12     1555   1555  1.34  
LINK         C   DLE K  12                 N   DCY K  13     1555   1555  1.32  
LINK         C   DCY K  13                 N   DAL K  14     1555   1555  1.34  
LINK         C   DAL K  14                 N   DAL K  15     1555   1555  1.33  
LINK         C   DLY L   1                 N   GLY L   2     1555   1555  1.33  
LINK         C   GLY L   2                 N   DAL L   3     1555   1555  1.33  
LINK         C   DAL L   3                 N   DCY L   4     1555   1555  1.33  
LINK         C   DCY L   4                 N   DAS L   5     1555   1555  1.33  
LINK         SG  DCY L   4                 SG  DCY L  13     1555   1555  2.05  
LINK         C   DAS L   5                 N   DTY L   6     1555   1555  1.34  
LINK         C   DTY L   6                 N   DPR L   7     1555   1555  1.35  
LINK         C   DPR L   7                 N   DGL L   8     1555   1555  1.33  
LINK         C   DGL L   8                 N   DTR L   9     1555   1555  1.33  
LINK         C   DTR L   9                 N   DGN L  10     1555   1555  1.34  
LINK         C   DGN L  10                 N   DTR L  11     1555   1555  1.33  
LINK         C   DTR L  11                 N   DLE L  12     1555   1555  1.34  
LINK         C   DLE L  12                 N   DCY L  13     1555   1555  1.33  
LINK         C   DCY L  13                 N   DAL L  14     1555   1555  1.34  
LINK         C   DAL L  14                 N   DAL L  15     1555   1555  1.34  
SITE     1 AC1  5 DLY H   1  GLY H   2  DAS H   5  DTY H   6                    
SITE     2 AC1  5 HOH H  42                                                     
SITE     1 AC2  5 DLE H  12  DCY H  13  DAL H  14  DAL H  15                    
SITE     2 AC2  5 HOH H  34                                                     
SITE     1 AC3  2 DLY K   1  GLY K   2                                          
SITE     1 AC4  6 LEU B  32  HOH B 470  DLE K  12  DCY K  13                    
SITE     2 AC4  6 DAL K  14  DAL K  15                                          
SITE     1 AC5  4 GLU B   6  GLU B  10  EPE B 430  DLY L   1                    
SITE     1 AC6  6 LEU C  32  DLE L  12  DCY L  13  DAL L  14                    
SITE     2 AC6  6 DAL L  15  HOH L  25                                          
SITE     1 AC7  5 LYS A  27  ARG B  25  HOH B 457  HOH B 468                    
SITE     2 AC7  5 HOH K  17                                                     
SITE     1 AC8 14 ALA A  42  ARG A  43  LEU A  45  NH2 A  46                    
SITE     2 AC8 14 ACE B   0  ARG B   1  MET B   2  LYS B   3                    
SITE     3 AC8 14 GLU B   6  HOH B 436  HOH B 469  ARG C   1                    
SITE     4 AC8 14 ACE L   0  DLY L   1                                          
SITE     1 AC9  8 LEU A  40  ARG A  43  ILE A  44  HOH A  74                    
SITE     2 AC9  8 GLN C  41  ILE C  44  LEU C  45  HOH H  17                    
SITE     1 BC1 24 LEU A  29  LEU A  32  TRP A  35  GLY A  36                    
SITE     2 BC1 24 GLN A  39  ILE C  37  LYS C  38  GLN C  41                    
SITE     3 BC1 24 ACE H   0  NH2 H  16  HOH H  17  HOH H  18                    
SITE     4 BC1 24 HOH H  19  HOH H  20  HOH H  21  HOH H  22                    
SITE     5 BC1 24 HOH H  24  HOH H  25  HOH H  27  HOH H  28                    
SITE     6 BC1 24 HOH H  30  HOH H  33  HOH H  35  HOH H  38                    
SITE     1 BC2 25 VAL A  34  LYS A  38  GLN A  41  LEU B  32                    
SITE     2 BC2 25 TRP B  35  LEU B  40  HOH B 455  GLU C  20                    
SITE     3 BC2 25 ASN C  21  ALA C  24  HOH C  62  HOH C  75                    
SITE     4 BC2 25 HOH C  83  ACE K   0  NH2 K  16  HOH K  17                    
SITE     5 BC2 25 HOH K  18  HOH K  19  HOH K  20  HOH K  21                    
SITE     6 BC2 25 HOH K  22  HOH K  23  HOH K  25  HOH K  29                    
SITE     7 BC2 25 HOH K  31                                                     
SITE     1 BC3 21 VAL B  34  LYS B  38  GLN B  41  EPE B 430                    
SITE     2 BC3 21 LEU C  29  LEU C  32  TRP C  35  ACE L   0                    
SITE     3 BC3 21 NH2 L  16  HOH L  17  HOH L  18  HOH L  19                    
SITE     4 BC3 21 HOH L  20  HOH L  21  HOH L  22  HOH L  23                    
SITE     5 BC3 21 HOH L  24  HOH L  28  HOH L  29  HOH L  30                    
SITE     6 BC3 21 HOH L  31                                                     
CRYST1   35.438   56.345   53.424  90.00  96.90  90.00 P 1 21 1      6          
ORIGX1      1.000000  0.000000  0.000000        0.00000                         
ORIGX2      0.000000  1.000000  0.000000        0.00000                         
ORIGX3      0.000000  0.000000  1.000000        0.00000                         
SCALE1      0.028218  0.000000  0.003415        0.00000                         
SCALE2      0.000000  0.017748  0.000000        0.00000                         
SCALE3      0.000000  0.000000  0.018855        0.00000                         
HETATM    1  C   ACE H   0      -9.328 -17.079  17.564  1.00 46.09           C
HETATM    2  O   ACE H   0      -9.706 -15.921  17.761  1.00 46.04           O
HETATM    3  CH3 ACE H   0      -9.290 -18.092  18.682  1.00 45.75           C
HETATM    4  N   DLY H   1      -8.852 -17.479  16.379  1.00 45.59           N
HETATM    5  CA  DLY H   1      -8.862 -16.606  15.187  1.00 44.77           C
HETATM    6  C   DLY H   1      -7.654 -15.648  15.062  1.00 43.06           C
HETATM    7  O   DLY H   1      -7.676 -14.717  14.248  1.00 43.01           O
HETATM    8  CB  DLY H   1      -9.082 -17.447  13.915  1.00 45.56           C
HETATM    9  CG  DLY H   1      -8.040 -17.316  12.800  1.00 47.48           C
HETATM   10  CD  DLY H   1      -7.540 -18.682  12.323  1.00 50.50           C
HETATM   11  CE  DLY H   1      -8.462 -19.290  11.258  1.00 52.13           C
HETATM   12  NZ  DLY H   1      -9.781 -19.730  11.823  1.00 53.52           N
ATOM     13  N   GLY H   2      -6.620 -15.862  15.878  1.00 40.61           N
ATOM     14  CA  GLY H   2      -5.436 -14.994  15.882  1.00 37.45           C
ATOM     15  C   GLY H   2      -4.688 -14.980  17.205  1.00 35.47           C
ATOM     16  O   GLY H   2      -4.955 -15.790  18.094  1.00 33.55           O
HETATM   17  N   DAL H   3      -3.746 -14.050  17.325  1.00 33.69           N
HETATM   18  CA  DAL H   3      -2.895 -13.875  18.514  1.00 32.07           C
HETATM   19  CB  DAL H   3      -1.771 -12.884  18.214  1.00 32.42           C
HETATM   20  C   DAL H   3      -2.314 -15.163  19.059  1.00 31.60           C
HETATM   21  O   DAL H   3      -2.256 -15.374  20.289  1.00 31.23           O
HETATM   22  N   DCY H   4      -1.913 -16.038  18.143  1.00 31.40           N
HETATM   23  CA  DCY H   4      -1.266 -17.295  18.508  1.00 32.18           C
HETATM   24  C   DCY H   4      -2.179 -18.240  19.269  1.00 31.79           C
HETATM   25  O   DCY H   4      -1.698 -19.141  19.942  1.00 32.72           O
HETATM   26  CB  DCY H   4      -0.697 -17.976  17.267  1.00 31.86           C
HETATM   27  SG  DCY H   4       0.822 -17.147  16.770  1.00 36.72           S
HETATM   36  N   DTY H   6      -4.209 -17.340  21.681  1.00 30.66           N
HETATM   37  CA  DTY H   6      -4.534 -16.803  23.036  1.00 30.02           C
HETATM   38  C   DTY H   6      -3.347 -16.817  23.990  1.00 29.93           C
HETATM   39  O   DTY H   6      -2.276 -16.315  23.651  1.00 29.70           O
HETATM   40  CB  DTY H   6      -5.048 -15.367  22.927  1.00 30.49           C
HETATM   41  CG  DTY H   6      -6.371 -15.265  22.240  1.00 30.74           C
HETATM   42  CD1 DTY H   6      -7.548 -15.182  22.985  1.00 29.11           C
HETATM   43  CD2 DTY H   6      -6.461 -15.294  20.847  1.00 30.83           C
HETATM   44  CE1 DTY H   6      -8.781 -15.110  22.360  1.00 31.22           C
HETATM   45  CE2 DTY H   6      -7.690 -15.218  20.212  1.00 31.57           C
HETATM   46  CZ  DTY H   6      -8.846 -15.119  20.977  1.00 30.27           C
HETATM   47  OH  DTY H   6     -10.069 -15.057  20.354  1.00 32.49           O
HETATM   48  N   DPR H   7      -3.538 -17.371  25.205  1.00 30.09           N
HETATM   49  CA  DPR H   7      -2.453 -17.345  26.198  1.00 30.22           C
HETATM   50  CB  DPR H   7      -3.101 -17.926  27.448  1.00 30.27           C
HETATM   51  CG  DPR H   7      -4.583 -17.891  27.177  1.00 29.64           C
HETATM   52  CD  DPR H   7      -4.747 -18.038  25.725  1.00 30.52           C
HETATM   53  C   DPR H   7      -1.916 -15.927  26.468  1.00 29.76           C
HETATM   54  O   DPR H   7      -0.690 -15.730  26.509  1.00 30.81           O
HETATM   55  N   DGN H  10       0.525 -14.515  23.572  1.00 27.72           N
HETATM   56  CA  DGN H  10       1.738 -15.282  23.177  1.00 29.15           C
HETATM   57  C   DGN H  10       2.945 -14.384  22.892  1.00 29.21           C
HETATM   58  O   DGN H  10       3.662 -14.616  21.899  1.00 28.75           O
HETATM   59  CB  DGN H  10       2.081 -16.393  24.189  1.00 30.00           C
HETATM   60  CG  DGN H  10       1.022 -17.502  24.281  1.00 31.67           C
HETATM   61  CD  DGN H  10       0.776 -18.200  22.941  1.00 33.04           C
HETATM   62  OE1 DGN H  10       1.588 -19.003  22.485  1.00 35.29           O
HETATM   63  NE2 DGN H  10      -0.345 -17.881  22.306  1.00 34.01           N
HETATM   64  O   HOH H  20      -1.782 -15.707  15.161  1.00 35.08           O
HETATM   65  O   HOH H  24      -4.813 -21.844  23.436  1.00 42.18           O
CONECT    1    2    3    4
CONECT    3    1
CONECT    2    1
CONECT    6    5    7   13
CONECT    5    4    6    8
CONECT    8    5    9
CONECT   10    9   11
CONECT   11   10   12
CONECT    9    8   10
CONECT    4    1    5
CONECT   12   11
CONECT    7    6
CONECT   15   14   16   17
CONECT   13    6   14
CONECT   20   18   21   22
CONECT   18   17   19   20
CONECT   19   18
CONECT   17   15   18
CONECT   21   20
CONECT   24   23   25   28
CONECT   23   22   24   26
CONECT   26   23   27
CONECT   22   20   23
CONECT   25   24
CONECT   27   26
CONECT   30   29   31   36
CONECT   29   28   30   32
CONECT   32   29   33
CONECT   33   32   34   35
CONECT   28   24   29
CONECT   31   30
CONECT   34   33
CONECT   35   33
CONECT   38   37   39   48
CONECT   37   36   38   40
CONECT   40   37   41
CONECT   42   41   44
CONECT   43   41   45
CONECT   44   42   46
CONECT   45   43   46
CONECT   41   40   42   43
CONECT   46   44   45   47
CONECT   36   30   37
CONECT   39   38
CONECT   47   46
CONECT   53   49   54
CONECT   49   48   50   53
CONECT   50   49   51
CONECT   52   48   51
CONECT   51   50   52
CONECT   48   38   49   52
CONECT   54   53
CONECT   57   56   58
CONECT   56   55   57   59
CONECT   59   56   60
CONECT   61   60   62   63
CONECT   60   59   61
CONECT   55   56
CONECT   63   61
CONECT   58   57
CONECT   62   61
END
