# Supplementary material for: Scaffold repositioning of spiro-acridine derivatives as fungi chitinase inhibitor by target fishing and in vitro studies
Source: Sci Rep. 2023 May 5;13:7320. doi: 10.1038/s41598-023-33279-9 (PMC10163251; doi:10.1038/s41598-023-33279-9)
Supplement: Supplementary file 2 — Supplementary Information 2. [file 41598_2023_33279_MOESM2_ESM.zip › PDBQT_TARGETS_ALL/2r64_740.pdb]

HEADER    TRANSFERASE                             05-SEP-07   2R64              
TITLE     CRYSTAL STRUCTURE OF A 3-AMINOINDAZOLE COMPOUND WITH CDK2             
COMPND    MOL_ID: 1;                                                            
COMPND   2 MOLECULE: CELL DIVISION PROTEIN KINASE 2;                            
COMPND   3 CHAIN: A;                                                            
COMPND   4 SYNONYM: P33 PROTEIN KINASE;                                         
COMPND   5 EC: 2.7.11.22;                                                       
COMPND   6 ENGINEERED: YES                                                      
SOURCE    MOL_ID: 1;                                                            
SOURCE   2 ORGANISM_SCIENTIFIC: HOMO SAPIENS;                                   
SOURCE   3 ORGANISM_TAXID: 9606;                                                
SOURCE   4 EXPRESSION_SYSTEM: SPODOPTERA FRUGIPERDA;                            
SOURCE   5 EXPRESSION_SYSTEM_COMMON: FALL ARMYWORM;                             
SOURCE   6 EXPRESSION_SYSTEM_TAXID: 7108                                        
KEYWDS    PROTEIN KINASE, INHIBITOR, CELL DIVISION, ATP-BINDING, CELL           
KEYWDS   2 CYCLE, MITOSIS, NUCLEOTIDE-BINDING, PHOSPHORYLATION,                 
KEYWDS   3 POLYMORPHISM, SERINE/THREONINE-PROTEIN KINASE, TRANSFERASE           
EXPDTA    X-RAY DIFFRACTION                                                     
AUTHOR    J.LEE,H.CHOI,K.H.KIM,S.JEONG,J.W.PARK,C.S.BAEK,S.H.LEE                
REVDAT   2   24-FEB-09 2R64    1       VERSN                                    
REVDAT   1   09-SEP-08 2R64    0                                                
JRNL        AUTH   J.LEE,H.CHOI,K.H.KIM,S.JEONG,J.W.PARK,C.S.BAEK,              
JRNL        AUTH 2 S.H.LEE                                                      
JRNL        TITL   SYNTHESIS AND BIOLOGICAL EVALUATION OF                       
JRNL        TITL 2 3,5-DIAMINOINDAZOLES AS CYCLIN-DEPENDENT KINASE              
JRNL        TITL 3 INHIBITORS.                                                  
JRNL        REF    BIOORG.MED.CHEM.LETT.         V.  18  2292 2008              
JRNL        REFN                   ISSN 0960-894X                               
JRNL        PMID   18353638                                                     
JRNL        DOI    10.1016/J.BMCL.2008.03.002                                   
REMARK   1                                                                      
REMARK   2                                                                      
REMARK   2 RESOLUTION.    2.30 ANGSTROMS.                                       
REMARK   3                                                                      
REMARK   3 REFINEMENT.                                                          
REMARK   3   PROGRAM     : CNS                                                  
REMARK   3   AUTHORS     : BRUNGER,ADAMS,CLORE,DELANO,GROS,GROSSE-              
REMARK   3               : KUNSTLEVE,JIANG,KUSZEWSKI,NILGES, PANNU,             
REMARK   3               : READ,RICE,SIMONSON,WARREN                            
REMARK   3                                                                      
REMARK   3  REFINEMENT TARGET : ENGH & HUBER                                    
REMARK   3                                                                      
REMARK   3  DATA USED IN REFINEMENT.                                            
REMARK   3   RESOLUTION RANGE HIGH (ANGSTROMS) : 2.30                           
REMARK   3   RESOLUTION RANGE LOW  (ANGSTROMS) : 30.00                          
REMARK   3   DATA CUTOFF            (SIGMA(F)) : 0.000                          
REMARK   3   DATA CUTOFF HIGH         (ABS(F)) : NULL                           
REMARK   3   DATA CUTOFF LOW          (ABS(F)) : NULL                           
REMARK   3   COMPLETENESS (WORKING+TEST)   (%) : 97.8                           
REMARK   3   NUMBER OF REFLECTIONS             : 12432                          
REMARK   3                                                                      
REMARK   3  FIT TO DATA USED IN REFINEMENT.                                     
REMARK   3   CROSS-VALIDATION METHOD          : THROUGHOUT                      
REMARK   3   FREE R VALUE TEST SET SELECTION  : RANDOM                          
REMARK   3   R VALUE            (WORKING SET) : 0.221                           
REMARK   3   FREE R VALUE                     : 0.257                           
REMARK   3   FREE R VALUE TEST SET SIZE   (%) : NULL                            
REMARK   3   FREE R VALUE TEST SET COUNT      : 630                             
REMARK   3   ESTIMATED ERROR OF FREE R VALUE  : NULL                            
REMARK   3                                                                      
REMARK   3  FIT IN THE HIGHEST RESOLUTION BIN.                                  
REMARK   3   TOTAL NUMBER OF BINS USED           : NULL                         
REMARK   3   BIN RESOLUTION RANGE HIGH       (A) : NULL                         
REMARK   3   BIN RESOLUTION RANGE LOW        (A) : NULL                         
REMARK   3   BIN COMPLETENESS (WORKING+TEST) (%) : NULL                         
REMARK   3   REFLECTIONS IN BIN    (WORKING SET) : NULL                         
REMARK   3   BIN R VALUE           (WORKING SET) : NULL                         
REMARK   3   BIN FREE R VALUE                    : NULL                         
REMARK   3   BIN FREE R VALUE TEST SET SIZE  (%) : NULL                         
REMARK   3   BIN FREE R VALUE TEST SET COUNT     : NULL                         
REMARK   3   ESTIMATED ERROR OF BIN FREE R VALUE : NULL                         
REMARK   3                                                                      
REMARK   3  NUMBER OF NON-HYDROGEN ATOMS USED IN REFINEMENT.                    
REMARK   3   PROTEIN ATOMS            : 2247                                    
REMARK   3   NUCLEIC ACID ATOMS       : 0                                       
REMARK   3   HETEROGEN ATOMS          : 32                                      
REMARK   3   SOLVENT ATOMS            : 70                                      
REMARK   3                                                                      
REMARK   3  B VALUES.                                                           
REMARK   3   FROM WILSON PLOT           (A**2) : NULL                           
REMARK   3   MEAN B VALUE      (OVERALL, A**2) : 34.04                          
REMARK   3   OVERALL ANISOTROPIC B VALUE.                                       
REMARK   3    B11 (A**2) : NULL                                                 
REMARK   3    B22 (A**2) : NULL                                                 
REMARK   3    B33 (A**2) : NULL                                                 
REMARK   3    B12 (A**2) : NULL                                                 
REMARK   3    B13 (A**2) : NULL                                                 
REMARK   3    B23 (A**2) : NULL                                                 
REMARK   3                                                                      
REMARK   3  ESTIMATED COORDINATE ERROR.                                         
REMARK   3   ESD FROM LUZZATI PLOT        (A) : 0.28                            
REMARK   3   ESD FROM SIGMAA              (A) : 2.30                            
REMARK   3   LOW RESOLUTION CUTOFF        (A) : 5.00                            
REMARK   3                                                                      
REMARK   3  CROSS-VALIDATED ESTIMATED COORDINATE ERROR.                         
REMARK   3   ESD FROM C-V LUZZATI PLOT    (A) : NULL                            
REMARK   3   ESD FROM C-V SIGMAA          (A) : NULL                            
REMARK   3                                                                      
REMARK   3  RMS DEVIATIONS FROM IDEAL VALUES.                                   
REMARK   3   BOND LENGTHS                 (A) : NULL                            
REMARK   3   BOND ANGLES            (DEGREES) : NULL                            
REMARK   3   DIHEDRAL ANGLES        (DEGREES) : NULL                            
REMARK   3   IMPROPER ANGLES        (DEGREES) : NULL                            
REMARK   3                                                                      
REMARK   3  ISOTROPIC THERMAL MODEL : ISOTROPIC                                 
REMARK   3                                                                      
REMARK   3  ISOTROPIC THERMAL FACTOR RESTRAINTS.    RMS    SIGMA                
REMARK   3   MAIN-CHAIN BOND              (A**2) : NULL  ; NULL                 
REMARK   3   MAIN-CHAIN ANGLE             (A**2) : NULL  ; NULL                 
REMARK   3   SIDE-CHAIN BOND              (A**2) : NULL  ; NULL                 
REMARK   3   SIDE-CHAIN ANGLE             (A**2) : NULL  ; NULL                 
REMARK   3                                                                      
REMARK   3  BULK SOLVENT MODELING.                                              
REMARK   3   METHOD USED : NULL                                                 
REMARK   3   KSOL        : NULL                                                 
REMARK   3   BSOL        : NULL                                                 
REMARK   3                                                                      
REMARK   3  NCS MODEL : NULL                                                    
REMARK   3                                                                      
REMARK   3  NCS RESTRAINTS.                         RMS   SIGMA/WEIGHT          
REMARK   3   GROUP  1  POSITIONAL            (A) : NULL  ; NULL                 
REMARK   3   GROUP  1  B-FACTOR           (A**2) : NULL  ; NULL                 
REMARK   3                                                                      
REMARK   3  PARAMETER FILE  1  : NULL                                           
REMARK   3  TOPOLOGY FILE  1   : NULL                                           
REMARK   3                                                                      
REMARK   3  OTHER REFINEMENT REMARKS: NULL                                      
REMARK   4                                                                      
REMARK   4 2R64 COMPLIES WITH FORMAT V. 3.15, 01-DEC-08                         
REMARK 100                                                                      
REMARK 100 THIS ENTRY HAS BEEN PROCESSED BY PDBJ ON 18-SEP-07.                  
REMARK 100 THE RCSB ID CODE IS RCSB044471.                                      
REMARK 200                                                                      
REMARK 200 EXPERIMENTAL DETAILS                                                 
REMARK 200  EXPERIMENT TYPE                : X-RAY DIFFRACTION                  
REMARK 200  DATE OF DATA COLLECTION        : 25-JUN-01                          
REMARK 200  TEMPERATURE           (KELVIN) : 100                                
REMARK 200  PH                             : 7.4                                
REMARK 200  NUMBER OF CRYSTALS USED        : 1                                  
REMARK 200                                                                      
REMARK 200  SYNCHROTRON              (Y/N) : N                                  
REMARK 200  RADIATION SOURCE               : ROTATING ANODE                     
REMARK 200  BEAMLINE                       : NULL                               
REMARK 200  X-RAY GENERATOR MODEL          : MACSCIENCE                         
REMARK 200  MONOCHROMATIC OR LAUE    (M/L) : M                                  
REMARK 200  WAVELENGTH OR RANGE        (A) : 1.54                               
REMARK 200  MONOCHROMATOR                  : OSMIC MIRROR                       
REMARK 200  OPTICS                         : NULL                               
REMARK 200                                                                      
REMARK 200  DETECTOR TYPE                  : IMAGE PLATE                        
REMARK 200  DETECTOR MANUFACTURER          : MAC SCIENCE DIP-2030               
REMARK 200  INTENSITY-INTEGRATION SOFTWARE : HKL-2000                           
REMARK 200  DATA SCALING SOFTWARE          : SCALEPACK                          
REMARK 200                                                                      
REMARK 200  NUMBER OF UNIQUE REFLECTIONS   : 12569                              
REMARK 200  RESOLUTION RANGE HIGH      (A) : 2.300                              
REMARK 200  RESOLUTION RANGE LOW       (A) : 30.000                             
REMARK 200  REJECTION CRITERIA  (SIGMA(I)) : 0.000                              
REMARK 200                                                                      
REMARK 200 OVERALL.                                                             
REMARK 200  COMPLETENESS FOR RANGE     (%) : 99.8                               
REMARK 200  DATA REDUNDANCY                : 5.400                              
REMARK 200  R MERGE                    (I) : 0.03500                            
REMARK 200  R SYM                      (I) : 0.03100                            
REMARK 200  <I/SIGMA(I)> FOR THE DATA SET  : NULL                               
REMARK 200                                                                      
REMARK 200 IN THE HIGHEST RESOLUTION SHELL.                                     
REMARK 200  HIGHEST RESOLUTION SHELL, RANGE HIGH (A) : 2.30                     
REMARK 200  HIGHEST RESOLUTION SHELL, RANGE LOW  (A) : 2.34                     
REMARK 200  COMPLETENESS FOR SHELL     (%) : 100.0                              
REMARK 200  DATA REDUNDANCY IN SHELL       : NULL                               
REMARK 200  R MERGE FOR SHELL          (I) : 0.12500                            
REMARK 200  R SYM FOR SHELL            (I) : 0.11500                            
REMARK 200  <I/SIGMA(I)> FOR SHELL         : 11.700                             
REMARK 200                                                                      
REMARK 200 DIFFRACTION PROTOCOL: SINGLE WAVELENGTH                              
REMARK 200 METHOD USED TO DETERMINE THE STRUCTURE: MOLECULAR REPLACEMENT        
REMARK 200 SOFTWARE USED: AMORE                                                 
REMARK 200 STARTING MODEL: NULL                                                 
REMARK 200                                                                      
REMARK 200 REMARK: NULL                                                         
REMARK 280                                                                      
REMARK 280 CRYSTAL                                                              
REMARK 280 SOLVENT CONTENT, VS   (%): 39.05                                     
REMARK 280 MATTHEWS COEFFICIENT, VM (ANGSTROMS**3/DA): 2.02                     
REMARK 280                                                                      
REMARK 280 CRYSTALLIZATION CONDITIONS: 40MM HEPES, 30MM NACL, PH 7.4,           
REMARK 280  VAPOR DIFFUSION, HANGING DROP, TEMPERATURE 277K                     
REMARK 290                                                                      
REMARK 290 CRYSTALLOGRAPHIC SYMMETRY                                            
REMARK 290 SYMMETRY OPERATORS FOR SPACE GROUP: P 21 21 21                       
REMARK 290                                                                      
REMARK 290      SYMOP   SYMMETRY                                                
REMARK 290     NNNMMM   OPERATOR                                                
REMARK 290       1555   X,Y,Z                                                   
REMARK 290       2555   -X+1/2,-Y,Z+1/2                                         
REMARK 290       3555   -X,Y+1/2,-Z+1/2                                         
REMARK 290       4555   X+1/2,-Y+1/2,-Z                                         
REMARK 290                                                                      
REMARK 290     WHERE NNN -> OPERATOR NUMBER                                     
REMARK 290           MMM -> TRANSLATION VECTOR                                  
REMARK 290                                                                      
REMARK 290 CRYSTALLOGRAPHIC SYMMETRY TRANSFORMATIONS                            
REMARK 290 THE FOLLOWING TRANSFORMATIONS OPERATE ON THE ATOM/HETATM             
REMARK 290 RECORDS IN THIS ENTRY TO PRODUCE CRYSTALLOGRAPHICALLY                
REMARK 290 RELATED MOLECULES.                                                   
REMARK 290   SMTRY1   1  1.000000  0.000000  0.000000        0.00000            
REMARK 290   SMTRY2   1  0.000000  1.000000  0.000000        0.00000            
REMARK 290   SMTRY3   1  0.000000  0.000000  1.000000        0.00000            
REMARK 290   SMTRY1   2 -1.000000  0.000000  0.000000       26.72450            
REMARK 290   SMTRY2   2  0.000000 -1.000000  0.000000        0.00000            
REMARK 290   SMTRY3   2  0.000000  0.000000  1.000000       35.99250            
REMARK 290   SMTRY1   3 -1.000000  0.000000  0.000000        0.00000            
REMARK 290   SMTRY2   3  0.000000  1.000000  0.000000       35.63950            
REMARK 290   SMTRY3   3  0.000000  0.000000 -1.000000       35.99250            
REMARK 290   SMTRY1   4  1.000000  0.000000  0.000000       26.72450            
REMARK 290   SMTRY2   4  0.000000 -1.000000  0.000000       35.63950            
REMARK 290   SMTRY3   4  0.000000  0.000000 -1.000000        0.00000            
REMARK 290                                                                      
REMARK 290 REMARK: NULL                                                         
REMARK 300                                                                      
REMARK 300 BIOMOLECULE: 1                                                       
REMARK 300 SEE REMARK 350 FOR THE AUTHOR PROVIDED AND/OR PROGRAM                
REMARK 300 GENERATED ASSEMBLY INFORMATION FOR THE STRUCTURE IN                  
REMARK 300 THIS ENTRY. THE REMARK MAY ALSO PROVIDE INFORMATION ON               
REMARK 300 BURIED SURFACE AREA.                                                 
REMARK 350                                                                      
REMARK 350 COORDINATES FOR A COMPLETE MULTIMER REPRESENTING THE KNOWN           
REMARK 350 BIOLOGICALLY SIGNIFICANT OLIGOMERIZATION STATE OF THE                
REMARK 350 MOLECULE CAN BE GENERATED BY APPLYING BIOMT TRANSFORMATIONS          
REMARK 350 GIVEN BELOW.  BOTH NON-CRYSTALLOGRAPHIC AND                          
REMARK 350 CRYSTALLOGRAPHIC OPERATIONS ARE GIVEN.                               
REMARK 350                                                                      
REMARK 350 BIOMOLECULE: 1                                                       
REMARK 350 AUTHOR DETERMINED BIOLOGICAL UNIT: MONOMERIC                         
REMARK 350 SOFTWARE DETERMINED QUATERNARY STRUCTURE: MONOMERIC                  
REMARK 350 SOFTWARE USED: PISA                                                  
REMARK 350 APPLY THE FOLLOWING TO CHAINS: A                                     
REMARK 350   BIOMT1   1  1.000000  0.000000  0.000000        0.00000            
REMARK 350   BIOMT2   1  0.000000  1.000000  0.000000        0.00000            
REMARK 350   BIOMT3   1  0.000000  0.000000  1.000000        0.00000            
REMARK 465                                                                      
REMARK 465 MISSING RESIDUES                                                     
REMARK 465 THE FOLLOWING RESIDUES WERE NOT LOCATED IN THE                       
REMARK 465 EXPERIMENT. (M=MODEL NUMBER; RES=RESIDUE NAME; C=CHAIN               
REMARK 465 IDENTIFIER; SSSEQ=SEQUENCE NUMBER; I=INSERTION CODE.)                
REMARK 465                                                                      
REMARK 465   M RES C SSSEQI                                                     
REMARK 465     ARG A    36                                                      
REMARK 465     LEU A    37                                                      
REMARK 465     ASP A    38                                                      
REMARK 465     THR A    39                                                      
REMARK 465     GLU A    40                                                      
REMARK 465     THR A    41                                                      
REMARK 465     GLU A    42                                                      
REMARK 465     GLY A    43                                                      
REMARK 465     GLY A   153                                                      
REMARK 465     VAL A   154                                                      
REMARK 465     PRO A   155                                                      
REMARK 465     VAL A   156                                                      
REMARK 465     ARG A   157                                                      
REMARK 465     THR A   158                                                      
REMARK 465     TYR A   159                                                      
REMARK 465     THR A   160                                                      
REMARK 465     HIS A   161                                                      
REMARK 465     GLU A   162                                                      
REMARK 465     VAL A   163                                                      
REMARK 500                                                                      
REMARK 500 GEOMETRY AND STEREOCHEMISTRY                                         
REMARK 500 SUBTOPIC: TORSION ANGLES                                             
REMARK 500                                                                      
REMARK 500 TORSION ANGLES OUTSIDE THE EXPECTED RAMACHANDRAN REGIONS:            
REMARK 500 (M=MODEL NUMBER; RES=RESIDUE NAME; C=CHAIN IDENTIFIER;               
REMARK 500 SSEQ=SEQUENCE NUMBER; I=INSERTION CODE).                             
REMARK 500                                                                      
REMARK 500 STANDARD TABLE:                                                      
REMARK 500 FORMAT:(10X,I3,1X,A3,1X,A1,I4,A1,4X,F7.2,3X,F7.2)                    
REMARK 500                                                                      
REMARK 500 EXPECTED VALUES: GJ KLEYWEGT AND TA JONES (1996). PHI/PSI-           
REMARK 500 CHOLOGY: RAMACHANDRAN REVISITED. STRUCTURE 4, 1395 - 1400            
REMARK 500                                                                      
REMARK 500  M RES CSSEQI        PSI       PHI                                   
REMARK 500    GLU A   8      162.49    171.81                                   
REMARK 500    LEU A  25      -72.90    -77.29                                   
REMARK 500    GLU A  73       79.24     40.42                                   
REMARK 500    ASN A  74      -11.52     58.97                                   
REMARK 500    ARG A 126      -14.10     77.12                                   
REMARK 500    ASP A 127       50.99   -145.93                                   
REMARK 500    TYR A 179       51.34   -118.99                                   
REMARK 500    SER A 181     -168.86   -106.95                                   
REMARK 500    PRO A 254       43.22   -105.57                                   
REMARK 500                                                                      
REMARK 500 REMARK: NULL                                                         
REMARK 800                                                                      
REMARK 800 SITE                                                                 
REMARK 800 SITE_IDENTIFIER: AC1                                                 
REMARK 800 EVIDENCE_CODE: SOFTWARE                                              
REMARK 800 SITE_DESCRIPTION: BINDING SITE FOR RESIDUE 740 A 500                 
REMARK 900                                                                      
REMARK 900 RELATED ENTRIES                                                      
REMARK 900 RELATED ID: 2DUV   RELATED DB: PDB                                   
DBREF  2R64 A    1   298  UNP    P24941   CDK2_HUMAN       1    298             
SEQRES   1 A  298  MET GLU ASN PHE GLN LYS VAL GLU LYS ILE GLY GLU GLY          
SEQRES   2 A  298  THR TYR GLY VAL VAL TYR LYS ALA ARG ASN LYS LEU THR          
SEQRES   3 A  298  GLY GLU VAL VAL ALA LEU LYS LYS ILE ARG LEU ASP THR          
SEQRES   4 A  298  GLU THR GLU GLY VAL PRO SER THR ALA ILE ARG GLU ILE          
SEQRES   5 A  298  SER LEU LEU LYS GLU LEU ASN HIS PRO ASN ILE VAL LYS          
SEQRES   6 A  298  LEU LEU ASP VAL ILE HIS THR GLU ASN LYS LEU TYR LEU          
SEQRES   7 A  298  VAL PHE GLU PHE LEU HIS GLN ASP LEU LYS LYS PHE MET          
SEQRES   8 A  298  ASP ALA SER ALA LEU THR GLY ILE PRO LEU PRO LEU ILE          
SEQRES   9 A  298  LYS SER TYR LEU PHE GLN LEU LEU GLN GLY LEU ALA PHE          
SEQRES  10 A  298  CYS HIS SER HIS ARG VAL LEU HIS ARG ASP LEU LYS PRO          
SEQRES  11 A  298  GLN ASN LEU LEU ILE ASN THR GLU GLY ALA ILE LYS LEU          
SEQRES  12 A  298  ALA ASP PHE GLY LEU ALA ARG ALA PHE GLY VAL PRO VAL          
SEQRES  13 A  298  ARG THR TYR THR HIS GLU VAL VAL THR LEU TRP TYR ARG          
SEQRES  14 A  298  ALA PRO GLU ILE LEU LEU GLY CYS LYS TYR TYR SER THR          
SEQRES  15 A  298  ALA VAL ASP ILE TRP SER LEU GLY CYS ILE PHE ALA GLU          
SEQRES  16 A  298  MET VAL THR ARG ARG ALA LEU PHE PRO GLY ASP SER GLU          
SEQRES  17 A  298  ILE ASP GLN LEU PHE ARG ILE PHE ARG THR LEU GLY THR          
SEQRES  18 A  298  PRO ASP GLU VAL VAL TRP PRO GLY VAL THR SER MET PRO          
SEQRES  19 A  298  ASP TYR LYS PRO SER PHE PRO LYS TRP ALA ARG GLN ASP          
SEQRES  20 A  298  PHE SER LYS VAL VAL PRO PRO LEU ASP GLU ASP GLY ARG          
SEQRES  21 A  298  SER LEU LEU SER GLN MET LEU HIS TYR ASP PRO ASN LYS          
SEQRES  22 A  298  ARG ILE SER ALA LYS ALA ALA LEU ALA HIS PRO PHE PHE          
SEQRES  23 A  298  GLN ASP VAL THR LYS PRO VAL PRO HIS LEU ARG LEU              
HET    740  A 500      32                                                       
HETNAM     740 N-[5-(1,1-DIOXIDOISOTHIAZOLIDIN-2-YL)-1H-INDAZOL-3-              
HETNAM   2 740  YL]-2-(4-PIPERIDIN-1-YLPHENYL)ACETAMIDE                         
FORMUL   2  740    C23 H27 N5 O3 S                                              
FORMUL   3  HOH   *70(H2 O)                                                     
HELIX    1   1 LYS A   89  LYS A   89  1                                   1
HELIX    2   2 GLN A  131  GLN A  131  1                                   1
SHEET    1   1 1 GLU A   8  GLU A  12  0
SHEET    2   2 1 VAL A  18  VAL A  18  0
SHEET    3   3 1 ALA A  31  ALA A  31  0
SHEET    4   4 1 LYS A  33  LYS A  33  0
SHEET    5   5 1 PHE A  80  GLU A  81  0
SHEET    6   6 1 GLN A  85  ASP A  86  0
SHEET    7   7 1 LEU A 134  LEU A 134  0
CISPEP   1 PRO A  253    PRO A  254          0         0.34                     
SITE     1 AC1 14 GLU A   8  ILE A  10  GLY A  13  ALA A  31                    
SITE     2 AC1 14 LYS A  33  PHE A  80  GLU A  81  PHE A  82                    
SITE     3 AC1 14 LEU A  83  HIS A  84  GLN A  85  LEU A 134                    
SITE     4 AC1 14 ALA A 144  ASP A 145                                          
CRYST1   53.449   71.279   71.985  90.00  90.00  90.00 P 21 21 21    4          
ORIGX1      1.000000  0.000000  0.000000        0.00000                         
ORIGX2      0.000000  1.000000  0.000000        0.00000                         
ORIGX3      0.000000  0.000000  1.000000        0.00000                         
SCALE1      0.018709  0.000000  0.000000        0.00000                         
SCALE2      0.000000  0.014029  0.000000        0.00000                         
SCALE3      0.000000  0.000000  0.013892        0.00000                         
ATOM      1  N   GLU A   8      27.516  24.609  38.578  1.00 41.79           N
ATOM      2  CA  GLU A   8      27.159  23.395  37.854  1.00 40.54           C
ATOM      3  C   GLU A   8      27.636  23.441  36.430  1.00 36.92           C
ATOM      4  O   GLU A   8      27.949  24.498  35.891  1.00 32.72           O
ATOM      5  CB  GLU A   8      25.652  23.140  37.867  1.00 64.25           C
ATOM      6  CG  GLU A   8      24.810  24.294  37.396  1.00 69.81           C
ATOM      7  CD  GLU A   8      23.329  24.027  37.591  1.00 76.53           C
ATOM      8  OE1 GLU A   8      22.969  23.382  38.605  1.00 77.30           O
ATOM      9  OE2 GLU A   8      22.527  24.472  36.741  1.00 83.64           O
ATOM     10  N   LYS A   9      27.679  22.268  35.823  1.00 43.06           N
ATOM     11  CA  LYS A   9      28.144  22.116  34.459  1.00 44.86           C
ATOM     12  C   LYS A   9      27.049  22.398  33.445  1.00 45.03           C
ATOM     13  O   LYS A   9      26.103  21.629  33.306  1.00 45.01           O
ATOM     14  CB  LYS A   9      28.681  20.701  34.285  1.00 50.00           C
ATOM     15  CG  LYS A   9      29.268  20.405  32.935  1.00 56.99           C
ATOM     16  CD  LYS A   9      29.933  19.042  32.952  1.00 62.95           C
ATOM     17  CE  LYS A   9      30.472  18.679  31.585  1.00 68.40           C
ATOM     18  NZ  LYS A   9      29.388  18.533  30.581  1.00 73.06           N
ATOM     19  N   ILE A  10      27.176  23.515  32.739  1.00 44.88           N
ATOM     20  CA  ILE A  10      26.189  23.878  31.736  1.00 45.98           C
ATOM     21  C   ILE A  10      26.237  22.823  30.644  1.00 47.90           C
ATOM     22  O   ILE A  10      25.213  22.251  30.270  1.00 50.08           O
ATOM     23  CB  ILE A  10      26.492  25.246  31.102  1.00 61.80           C
ATOM     24  CG1 ILE A  10      26.384  26.357  32.143  1.00 62.58           C
ATOM     25  CG2 ILE A  10      25.544  25.501  29.949  1.00 61.78           C
ATOM     26  CD1 ILE A  10      25.046  26.452  32.811  1.00 68.05           C
ATOM     27  N   GLY A  11      27.437  22.563  30.134  1.00 60.95           N
ATOM     28  CA  GLY A  11      27.588  21.562  29.093  1.00 61.45           C
ATOM     29  C   GLY A  11      28.921  21.568  28.362  1.00 61.54           C
ATOM     30  O   GLY A  11      29.727  22.499  28.486  1.00 60.55           O
ATOM     31  N   GLU A  12      29.152  20.508  27.593  1.00 81.82           N
ATOM     32  CA  GLU A  12      30.381  20.370  26.824  1.00 83.20           C
ATOM     33  C   GLU A  12      30.379  21.381  25.686  1.00 84.14           C
ATOM     34  O   GLU A  12      29.706  21.188  24.672  1.00 84.40           O
ATOM     35  CB  GLU A  12      30.500  18.953  26.252  1.00 84.57           C
ATOM     36  CG  GLU A  12      30.680  17.852  27.291  1.00 90.99           C
ATOM     37  CD  GLU A  12      31.956  18.012  28.095  1.00 95.19           C
ATOM     38  OE1 GLU A  12      33.031  18.187  27.481  1.00 96.95           O
ATOM     39  OE2 GLU A  12      31.886  17.954  29.340  1.00 93.47           O
ATOM     40  N   GLY A  13      31.129  22.464  25.864  1.00 97.81           N
ATOM     41  CA  GLY A  13      31.210  23.486  24.836  1.00100.45           C
ATOM     42  C   GLY A  13      32.001  22.986  23.643  1.00101.25           C
ATOM     43  O   GLY A  13      32.475  21.841  23.623  1.00102.43           O
ATOM     44  N   THR A  14      32.149  23.840  22.639  1.00 86.95           N
ATOM     45  CA  THR A  14      32.888  23.468  21.442  1.00 88.03           C
ATOM     46  C   THR A  14      34.399  23.499  21.684  1.00 87.69           C
ATOM     47  O   THR A  14      35.149  22.721  21.085  1.00 88.01           O
ATOM     48  CB  THR A  14      32.534  24.413  20.271  1.00 85.69           C
ATOM     49  OG1 THR A  14      32.655  25.775  20.705  1.00 88.29           O
ATOM     50  CG2 THR A  14      31.102  24.166  19.795  1.00 83.15           C
TER      51      THR A  14
ATOM     52  N   VAL A  18      31.777  24.185  29.847  1.00 33.43           N
ATOM     53  CA  VAL A  18      31.195  25.453  30.263  1.00 30.69           C
ATOM     54  C   VAL A  18      30.408  25.301  31.544  1.00 28.75           C
ATOM     55  O   VAL A  18      29.469  24.526  31.616  1.00 27.76           O
ATOM     56  CB  VAL A  18      30.274  26.010  29.190  1.00 26.36           C
ATOM     57  CG1 VAL A  18      29.772  27.387  29.608  1.00 28.89           C
ATOM     58  CG2 VAL A  18      31.022  26.091  27.882  1.00 25.05           C
TER      59      VAL A  18
ATOM     60  N   ALA A  31      28.824  32.575  33.125  1.00 21.34           N
ATOM     61  CA  ALA A  31      29.053  31.306  32.451  1.00 22.13           C
ATOM     62  C   ALA A  31      30.559  31.236  32.279  1.00 25.11           C
ATOM     63  O   ALA A  31      31.172  32.166  31.763  1.00 23.89           O
ATOM     64  CB  ALA A  31      28.356  31.286  31.095  1.00 23.85           C
TER      65      ALA A  31
ATOM     66  N   LYS A  33      33.799  29.354  30.656  1.00 29.97           N
ATOM     67  CA  LYS A  33      34.212  28.451  29.596  1.00 29.31           C
ATOM     68  C   LYS A  33      35.690  28.153  29.818  1.00 29.22           C
ATOM     69  O   LYS A  33      36.530  29.043  29.730  1.00 29.02           O
ATOM     70  CB  LYS A  33      34.002  29.088  28.212  1.00 42.40           C
ATOM     71  CG  LYS A  33      34.352  28.157  27.042  1.00 49.00           C
ATOM     72  CD  LYS A  33      34.023  28.799  25.704  1.00 55.52           C
ATOM     73  CE  LYS A  33      34.125  27.801  24.557  1.00 58.15           C
ATOM     74  NZ  LYS A  33      33.130  26.689  24.694  1.00 63.17           N
TER      75      LYS A  33
ATOM     76  N   VAL A  64      26.275  37.816  23.237  1.00 15.27           N
ATOM     77  CA  VAL A  64      26.555  37.452  24.609  1.00 17.05           C
ATOM     78  C   VAL A  64      27.850  38.146  25.022  1.00 18.34           C
ATOM     79  O   VAL A  64      28.924  37.872  24.482  1.00 20.95           O
ATOM     80  CB  VAL A  64      26.716  35.920  24.763  1.00 23.65           C
ATOM     81  CG1 VAL A  64      27.211  35.584  26.157  1.00 21.09           C
ATOM     82  CG2 VAL A  64      25.382  35.243  24.545  1.00 24.84           C
TER      83      VAL A  64
ATOM     84  N   PHE A  80      31.522  34.673  30.512  1.00 24.15           N
ATOM     85  CA  PHE A  80      30.439  35.281  29.739  1.00 23.17           C
ATOM     86  C   PHE A  80      29.240  35.581  30.613  1.00 21.40           C
ATOM     87  O   PHE A  80      29.111  35.018  31.698  1.00 21.21           O
ATOM     88  CB  PHE A  80      29.984  34.332  28.628  1.00 24.37           C
ATOM     89  CG  PHE A  80      31.012  34.092  27.572  1.00 23.96           C
ATOM     90  CD1 PHE A  80      31.265  35.059  26.602  1.00 22.36           C
ATOM     91  CD2 PHE A  80      31.706  32.888  27.525  1.00 23.02           C
ATOM     92  CE1 PHE A  80      32.195  34.834  25.589  1.00 25.91           C
ATOM     93  CE2 PHE A  80      32.641  32.640  26.518  1.00 26.42           C
ATOM     94  CZ  PHE A  80      32.889  33.615  25.544  1.00 26.89           C
ATOM     95  N   GLU A  81      28.368  36.469  30.139  1.00 24.85           N
ATOM     96  CA  GLU A  81      27.155  36.767  30.881  1.00 24.60           C
ATOM     97  C   GLU A  81      26.387  35.467  30.743  1.00 25.24           C
ATOM     98  O   GLU A  81      26.549  34.757  29.761  1.00 22.81           O
ATOM     99  CB  GLU A  81      26.352  37.932  30.251  1.00 31.17           C
ATOM    100  CG  GLU A  81      25.860  37.691  28.841  1.00 28.18           C
ATOM    101  CD  GLU A  81      24.829  38.724  28.361  1.00 30.42           C
ATOM    102  OE1 GLU A  81      23.751  38.837  28.980  1.00 34.87           O
ATOM    103  OE2 GLU A  81      25.089  39.416  27.353  1.00 34.40           O
ATOM    104  N   PHE A  82      25.543  35.167  31.711  1.00 23.74           N
ATOM    105  CA  PHE A  82      24.769  33.930  31.719  1.00 19.41           C
ATOM    106  C   PHE A  82      23.325  34.149  31.282  1.00 19.68           C
ATOM    107  O   PHE A  82      22.680  35.113  31.700  1.00 19.72           O
ATOM    108  CB  PHE A  82      24.786  33.361  33.147  1.00 20.74           C
ATOM    109  CG  PHE A  82      23.901  32.168  33.355  1.00 18.72           C
ATOM    110  CD1 PHE A  82      24.382  30.888  33.134  1.00 20.84           C
ATOM    111  CD2 PHE A  82      22.584  32.330  33.778  1.00 21.46           C
ATOM    112  CE1 PHE A  82      23.571  29.781  33.331  1.00 17.16           C
ATOM    113  CE2 PHE A  82      21.753  31.219  33.982  1.00 20.10           C
ATOM    114  CZ  PHE A  82      22.247  29.944  33.759  1.00 16.07           C
ATOM    115  N   LEU A  83      22.834  33.260  30.419  1.00 20.40           N
ATOM    116  CA  LEU A  83      21.434  33.293  29.993  1.00 23.20           C
ATOM    117  C   LEU A  83      20.910  31.907  30.389  1.00 24.59           C
ATOM    118  O   LEU A  83      21.654  30.922  30.320  1.00 26.34           O
ATOM    119  CB  LEU A  83      21.301  33.538  28.488  1.00 19.01           C
ATOM    120  CG  LEU A  83      21.396  35.036  28.162  1.00 25.21           C
ATOM    121  CD1 LEU A  83      22.859  35.405  28.030  1.00 25.90           C
ATOM    122  CD2 LEU A  83      20.664  35.364  26.864  1.00 27.13           C
ATOM    123  N   HIS A  84      19.650  31.815  30.796  1.00 25.09           N
ATOM    124  CA  HIS A  84      19.130  30.531  31.262  1.00 28.69           C
ATOM    125  C   HIS A  84      18.805  29.449  30.255  1.00 30.22           C
ATOM    126  O   HIS A  84      18.744  28.291  30.623  1.00 30.57           O
ATOM    127  CB  HIS A  84      17.911  30.743  32.160  1.00 29.10           C
ATOM    128  CG  HIS A  84      18.235  31.389  33.469  1.00 28.17           C
ATOM    129  ND1 HIS A  84      18.559  32.725  33.580  1.00 28.06           N
ATOM    130  CD2 HIS A  84      18.305  30.877  34.721  1.00 30.05           C
ATOM    131  CE1 HIS A  84      18.813  33.009  34.845  1.00 33.00           C
ATOM    132  NE2 HIS A  84      18.665  31.905  35.558  1.00 29.96           N
ATOM    133  N   GLN A  85      18.609  29.788  28.991  1.00 25.13           N
ATOM    134  CA  GLN A  85      18.281  28.740  28.029  1.00 24.74           C
ATOM    135  C   GLN A  85      18.822  28.991  26.629  1.00 22.74           C
ATOM    136  O   GLN A  85      19.060  30.137  26.248  1.00 20.91           O
ATOM    137  CB  GLN A  85      16.762  28.574  27.983  1.00 39.24           C
ATOM    138  CG  GLN A  85      16.264  27.426  27.108  1.00 46.94           C
ATOM    139  CD  GLN A  85      14.845  27.014  27.470  1.00 48.30           C
ATOM    140  OE1 GLN A  85      14.037  26.691  26.601  1.00 47.98           O
ATOM    141  NE2 GLN A  85      14.540  27.017  28.771  1.00 51.48           N
ATOM    142  N   ASP A  86      19.034  27.916  25.873  1.00 23.90           N
ATOM    143  CA  ASP A  86      19.506  28.046  24.498  1.00 20.83           C
ATOM    144  C   ASP A  86      18.353  27.727  23.540  1.00 22.14           C
ATOM    145  O   ASP A  86      17.370  27.092  23.934  1.00 17.56           O
ATOM    146  CB  ASP A  86      20.711  27.137  24.212  1.00 19.65           C
ATOM    147  CG  ASP A  86      20.382  25.662  24.314  1.00 21.02           C
ATOM    148  OD1 ASP A  86      19.409  25.198  23.668  1.00 28.94           O
ATOM    149  OD2 ASP A  86      21.114  24.967  25.044  1.00 29.30           O
TER     150      ASP A  86
ATOM    151  N   LYS A  89      17.180  23.955  23.042  1.00 28.82           N
ATOM    152  CA  LYS A  89      16.326  23.421  24.092  1.00 26.89           C
ATOM    153  C   LYS A  89      14.923  24.015  23.985  1.00 25.92           C
ATOM    154  O   LYS A  89      13.934  23.342  24.268  1.00 31.30           O
ATOM    155  CB  LYS A  89      16.958  23.723  25.454  1.00 52.75           C
ATOM    156  CG  LYS A  89      16.296  23.040  26.632  1.00 61.09           C
ATOM    157  CD  LYS A  89      17.187  23.100  27.880  1.00 64.18           C
ATOM    158  CE  LYS A  89      16.463  22.516  29.098  1.00 72.55           C
ATOM    159  NZ  LYS A  89      17.326  22.448  30.322  1.00 78.15           N
TER     160      LYS A  89
ATOM    161  N   GLN A 131      22.289  25.690  19.507  1.00 19.09           N
ATOM    162  CA  GLN A 131      22.903  25.596  20.837  1.00 20.27           C
ATOM    163  C   GLN A 131      23.686  26.841  21.255  1.00 19.65           C
ATOM    164  O   GLN A 131      23.920  27.040  22.443  1.00 21.68           O
ATOM    165  CB  GLN A 131      23.845  24.381  20.941  1.00 24.37           C
ATOM    166  CG  GLN A 131      23.220  23.034  20.623  1.00 33.32           C
ATOM    167  CD  GLN A 131      23.343  22.681  19.149  1.00 44.44           C
ATOM    168  OE1 GLN A 131      22.723  23.311  18.287  1.00 41.16           O
ATOM    169  NE2 GLN A 131      24.169  21.678  18.851  1.00 46.65           N
ATOM    170  N   ASN A 132      24.127  27.665  20.305  1.00 24.10           N
ATOM    171  CA  ASN A 132      24.840  28.870  20.713  0.60 22.68           C
ATOM    172  C   ASN A 132      24.041  30.160  20.523  1.00 21.50           C
ATOM    173  O   ASN A 132      24.614  31.244  20.389  1.00 24.35           O
ATOM    174  CB  ASN A 132      26.216  28.974  20.045  0.60 21.04           C
ATOM    175  CG  ASN A 132      26.179  28.706  18.579  0.60 20.92           C
ATOM    176  OD1 ASN A 132      25.360  29.269  17.855  0.60 22.86           O
ATOM    177  ND2 ASN A 132      27.090  27.852  18.114  0.60 26.18           N
TER     178      ASN A 132
ATOM    179  N   LEU A 134      21.341  32.078  22.618  1.00 20.60           N
ATOM    180  CA  LEU A 134      20.787  32.098  23.964  1.00 19.20           C
ATOM    181  C   LEU A 134      19.634  33.070  24.158  1.00 20.04           C
ATOM    182  O   LEU A 134      19.664  34.189  23.648  1.00 18.69           O
ATOM    183  CB  LEU A 134      21.913  32.419  24.961  1.00 27.48           C
ATOM    184  CG  LEU A 134      23.230  31.694  24.659  1.00 25.76           C
ATOM    185  CD1 LEU A 134      24.293  32.207  25.582  1.00 22.48           C
ATOM    186  CD2 LEU A 134      23.075  30.201  24.801  1.00 28.44           C
TER     187      LEU A 134
ATOM    188  N   ALA A 144      26.266  33.476  20.851  1.00 17.13           N
ATOM    189  CA  ALA A 144      27.315  33.073  21.796  1.00 17.15           C
ATOM    190  C   ALA A 144      28.418  32.371  21.024  1.00 20.40           C
ATOM    191  O   ALA A 144      28.138  31.725  20.011  1.00 23.91           O
ATOM    192  CB  ALA A 144      26.739  32.128  22.873  1.00  6.03           C
ATOM    193  N   ASP A 145      29.658  32.487  21.504  1.00 32.40           N
ATOM    194  CA  ASP A 145      30.828  31.873  20.850  1.00 31.08           C
ATOM    195  C   ASP A 145      31.238  32.568  19.554  1.00 29.04           C
ATOM    196  O   ASP A 145      31.802  31.948  18.657  1.00 30.41           O
ATOM    197  CB  ASP A 145      30.579  30.389  20.573  1.00 33.76           C
ATOM    198  CG  ASP A 145      30.361  29.603  21.856  1.00 42.91           C
ATOM    199  OD1 ASP A 145      30.513  30.221  22.930  1.00 43.69           O
ATOM    200  OD2 ASP A 145      30.049  28.390  21.805  1.00 49.21           O
TER     201      ASP A 145
HETATM  234  O   HOH A 531      20.366  27.336  35.533  1.00 30.05           O
HETATM  235  O   HOH A 552      17.508  25.818  30.459  1.00 37.31           O
HETATM  236  O   HOH A 568      17.126  25.977  33.855  1.00 47.03           O
CONECT  202  203  207  229
CONECT  211  210  212  219
CONECT  228  229  233
CONECT  225  223  224
CONECT  214  213  215  219
CONECT  215  214  216
CONECT  216  215  217
CONECT  217  216  218  220
CONECT  218  217  219
CONECT  219  211  214  218
CONECT  230  229  231
CONECT  203  202  204
CONECT  231  230  232
CONECT  232  231  233
CONECT  221  220  223
CONECT  233  228  232
CONECT  204  203  205
CONECT  205  204  206  208
CONECT  206  205  207
CONECT  207  202  206
CONECT  208  205  209
CONECT  209  208  210  222
CONECT  223  221  225
CONECT  229  202  228  230
CONECT  212  211  213
CONECT  213  212  214
CONECT  220  217  221  224
CONECT  210  209  211
CONECT  226  224
CONECT  222  209
CONECT  227  224
CONECT  224  220  225  226  227
END
