# Supplementary material for: Scaffold repositioning of spiro-acridine derivatives as fungi chitinase inhibitor by target fishing and in vitro studies
Source: Sci Rep. 2023 May 5;13:7320. doi: 10.1038/s41598-023-33279-9 (PMC10163251; doi:10.1038/s41598-023-33279-9)
Supplement: Supplementary file 2 — Supplementary Information 2. [file 41598_2023_33279_MOESM2_ESM.zip › PDBQT_TARGETS_ALL/2vcb_OAN.pdb]

HEADER    HYDROLASE                               19-SEP-07   2VCB              
TITLE     FAMILY 89 GLYCOSIDE HYDROLASE FROM CLOSTRIDIUM PERFRINGENS            
TITLE    2 IN COMPLEX WITH PUGNAC                                               
COMPND    MOL_ID: 1;                                                            
COMPND   2 MOLECULE: ALPHA-N-ACETYLGLUCOSAMINIDASE;                             
COMPND   3 CHAIN: A;                                                            
COMPND   4 FRAGMENT: RESIDUES 26-916;                                           
COMPND   5 EC: 3.2.1.50;                                                        
COMPND   6 ENGINEERED: YES                                                      
SOURCE    MOL_ID: 1;                                                            
SOURCE   2 ORGANISM_SCIENTIFIC: CLOSTRIDIUM PERFRINGENS;                        
SOURCE   3 ORGANISM_TAXID: 1502;                                                
SOURCE   4 ATCC: 13124;                                                         
SOURCE   5 EXPRESSION_SYSTEM: ESCHERICHIA COLI;                                 
SOURCE   6 EXPRESSION_SYSTEM_TAXID: 469008;                                     
SOURCE   7 EXPRESSION_SYSTEM_STRAIN: BL21(DE3);                                 
SOURCE   8 EXPRESSION_SYSTEM_PLASMID: PET28                                     
KEYWDS    MUCOPOLYSACCHARIDOSIS, ALPHA-N-ACETYLGLUCOSAMINIDASE,                 
KEYWDS   2 FAMILY 89 GLYCOSIDE HYDROLASE, HYDROLASE, GH89, NAGLU,               
KEYWDS   3 PUGNAC, SANFILIPPO DISEASE                                           
EXPDTA    X-RAY DIFFRACTION                                                     
AUTHOR    E.FICKO-BLEAN,K.A.STUBBS,O.BERG,D.J.VOCADLO,A.B.BORASTON              
REVDAT   5   24-AUG-11 2VCB    1       REMARK HETSYN                            
REVDAT   4   24-FEB-09 2VCB    1       VERSN                                    
REVDAT   3   27-MAY-08 2VCB    1       JRNL   REMARK                            
REVDAT   2   13-MAY-08 2VCB    1       JRNL   REMARK                            
REVDAT   1   18-MAR-08 2VCB    0                                                
JRNL        AUTH   E.FICKO-BLEAN,K.A.STUBBS,O.NEMIROVSKY,D.J.VOCADLO,           
JRNL        AUTH 2 A.B.BORASTON                                                 
JRNL        TITL   STRUCTURAL AND MECHANISTIC INSIGHT INTO THE BASIS            
JRNL        TITL 2 OF MUCOPOLYSACCHARIDOSIS IIIB.                               
JRNL        REF    PROC.NATL.ACAD.SCI.USA        V. 105  6560 2008              
JRNL        REFN                   ISSN 0027-8424                               
JRNL        PMID   18443291                                                     
JRNL        DOI    10.1073/PNAS.0711491105                                      
REMARK   2                                                                      
REMARK   2 RESOLUTION.    2.20 ANGSTROMS.                                       
REMARK   3                                                                      
REMARK   3 REFINEMENT.                                                          
REMARK   3   PROGRAM     : REFMAC 5.2.0019                                      
REMARK   3   AUTHORS     : MURSHUDOV,VAGIN,DODSON                               
REMARK   3                                                                      
REMARK   3    REFINEMENT TARGET : MAXIMUM LIKELIHOOD                            
REMARK   3                                                                      
REMARK   3  DATA USED IN REFINEMENT.                                            
REMARK   3   RESOLUTION RANGE HIGH (ANGSTROMS) : 2.20                           
REMARK   3   RESOLUTION RANGE LOW  (ANGSTROMS) : 20.00                          
REMARK   3   DATA CUTOFF            (SIGMA(F)) : NULL                           
REMARK   3   COMPLETENESS FOR RANGE        (%) : 90.3                           
REMARK   3   NUMBER OF REFLECTIONS             : 50811                          
REMARK   3                                                                      
REMARK   3  FIT TO DATA USED IN REFINEMENT.                                     
REMARK   3   CROSS-VALIDATION METHOD          : THROUGHOUT                      
REMARK   3   FREE R VALUE TEST SET SELECTION  : RANDOM                          
REMARK   3   R VALUE     (WORKING + TEST SET) : 0.211                           
REMARK   3   R VALUE            (WORKING SET) : 0.208                           
REMARK   3   FREE R VALUE                     : 0.251                           
REMARK   3   FREE R VALUE TEST SET SIZE   (%) : 5.000                           
REMARK   3   FREE R VALUE TEST SET COUNT      : 2688                            
REMARK   3                                                                      
REMARK   3  FIT IN THE HIGHEST RESOLUTION BIN.                                  
REMARK   3   TOTAL NUMBER OF BINS USED           : 20                           
REMARK   3   BIN RESOLUTION RANGE HIGH       (A) : 2.20                         
REMARK   3   BIN RESOLUTION RANGE LOW        (A) : 2.26                         
REMARK   3   REFLECTION IN BIN     (WORKING SET) : 3734                         
REMARK   3   BIN COMPLETENESS (WORKING+TEST) (%) : NULL                         
REMARK   3   BIN R VALUE           (WORKING SET) : 0.2830                       
REMARK   3   BIN FREE R VALUE SET COUNT          : 209                          
REMARK   3   BIN FREE R VALUE                    : 0.3520                       
REMARK   3                                                                      
REMARK   3  NUMBER OF NON-HYDROGEN ATOMS USED IN REFINEMENT.                    
REMARK   3   PROTEIN ATOMS            : 7155                                    
REMARK   3   NUCLEIC ACID ATOMS       : 0                                       
REMARK   3   HETEROGEN ATOMS          : 26                                      
REMARK   3   SOLVENT ATOMS            : 338                                     
REMARK   3                                                                      
REMARK   3  B VALUES.                                                           
REMARK   3   FROM WILSON PLOT           (A**2) : NULL                           
REMARK   3   MEAN B VALUE      (OVERALL, A**2) : 38.68                          
REMARK   3   OVERALL ANISOTROPIC B VALUE.                                       
REMARK   3    B11 (A**2) : 1.52000                                              
REMARK   3    B22 (A**2) : 1.52000                                              
REMARK   3    B33 (A**2) : -2.29000                                             
REMARK   3    B12 (A**2) : 0.76000                                              
REMARK   3    B13 (A**2) : 0.00000                                              
REMARK   3    B23 (A**2) : 0.00000                                              
REMARK   3                                                                      
REMARK   3  ESTIMATED OVERALL COORDINATE ERROR.                                 
REMARK   3   ESU BASED ON R VALUE                            (A): 0.285         
REMARK   3   ESU BASED ON FREE R VALUE                       (A): 0.222         
REMARK   3   ESU BASED ON MAXIMUM LIKELIHOOD                 (A): 0.169         
REMARK   3   ESU FOR B VALUES BASED ON MAXIMUM LIKELIHOOD (A**2): 6.833         
REMARK   3                                                                      
REMARK   3 CORRELATION COEFFICIENTS.                                            
REMARK   3   CORRELATION COEFFICIENT FO-FC      : 0.952                         
REMARK   3   CORRELATION COEFFICIENT FO-FC FREE : 0.926                         
REMARK   3                                                                      
REMARK   3  RMS DEVIATIONS FROM IDEAL VALUES        COUNT    RMS    WEIGHT      
REMARK   3   BOND LENGTHS REFINED ATOMS        (A):  7236 ; 0.008 ; 0.022       
REMARK   3   BOND LENGTHS OTHERS               (A):  NULL ;  NULL ;  NULL       
REMARK   3   BOND ANGLES REFINED ATOMS   (DEGREES):  9794 ; 1.125 ; 1.932       
REMARK   3   BOND ANGLES OTHERS          (DEGREES):  NULL ;  NULL ;  NULL       
REMARK   3   TORSION ANGLES, PERIOD 1    (DEGREES):   881 ; 5.684 ; 5.000       
REMARK   3   TORSION ANGLES, PERIOD 2    (DEGREES):   384 ;37.341 ;25.286       
REMARK   3   TORSION ANGLES, PERIOD 3    (DEGREES):  1187 ;16.030 ;15.000       
REMARK   3   TORSION ANGLES, PERIOD 4    (DEGREES):    29 ;19.084 ;15.000       
REMARK   3   CHIRAL-CENTER RESTRAINTS       (A**3):  1002 ; 0.080 ; 0.200       
REMARK   3   GENERAL PLANES REFINED ATOMS      (A):  5677 ; 0.003 ; 0.020       
REMARK   3   GENERAL PLANES OTHERS             (A):  NULL ;  NULL ;  NULL       
REMARK   3   NON-BONDED CONTACTS REFINED ATOMS (A):  3430 ; 0.189 ; 0.200       
REMARK   3   NON-BONDED CONTACTS OTHERS        (A):  NULL ;  NULL ;  NULL       
REMARK   3   NON-BONDED TORSION REFINED ATOMS  (A):  4947 ; 0.304 ; 0.200       
REMARK   3   NON-BONDED TORSION OTHERS         (A):  NULL ;  NULL ;  NULL       
REMARK   3   H-BOND (X...Y) REFINED ATOMS      (A):   424 ; 0.148 ; 0.200       
REMARK   3   H-BOND (X...Y) OTHERS             (A):  NULL ;  NULL ;  NULL       
REMARK   3   POTENTIAL METAL-ION REFINED ATOMS (A):  NULL ;  NULL ;  NULL       
REMARK   3   POTENTIAL METAL-ION OTHERS        (A):  NULL ;  NULL ;  NULL       
REMARK   3   SYMMETRY VDW REFINED ATOMS        (A):    41 ; 0.201 ; 0.200       
REMARK   3   SYMMETRY VDW OTHERS               (A):  NULL ;  NULL ;  NULL       
REMARK   3   SYMMETRY H-BOND REFINED ATOMS     (A):     6 ; 0.066 ; 0.200       
REMARK   3   SYMMETRY H-BOND OTHERS            (A):  NULL ;  NULL ;  NULL       
REMARK   3   SYMMETRY METAL-ION REFINED ATOMS  (A):  NULL ;  NULL ;  NULL       
REMARK   3   SYMMETRY METAL-ION OTHERS         (A):  NULL ;  NULL ;  NULL       
REMARK   3                                                                      
REMARK   3  ISOTROPIC THERMAL FACTOR RESTRAINTS.     COUNT   RMS    WEIGHT      
REMARK   3   MAIN-CHAIN BOND REFINED ATOMS  (A**2):  4470 ; 0.416 ; 1.500       
REMARK   3   MAIN-CHAIN BOND OTHER ATOMS    (A**2):  NULL ;  NULL ;  NULL       
REMARK   3   MAIN-CHAIN ANGLE REFINED ATOMS (A**2):  6965 ; 0.738 ; 2.000       
REMARK   3   SIDE-CHAIN BOND REFINED ATOMS  (A**2):  3249 ; 0.962 ; 3.000       
REMARK   3   SIDE-CHAIN ANGLE REFINED ATOMS (A**2):  2828 ; 1.517 ; 4.500       
REMARK   3                                                                      
REMARK   3 ANISOTROPIC THERMAL FACTOR RESTRAINTS.    COUNT   RMS   WEIGHT       
REMARK   3   RIGID-BOND RESTRAINTS          (A**2):  NULL ;  NULL ;  NULL       
REMARK   3   SPHERICITY; FREE ATOMS         (A**2):  NULL ;  NULL ;  NULL       
REMARK   3   SPHERICITY; BONDED ATOMS       (A**2):  NULL ;  NULL ;  NULL       
REMARK   3                                                                      
REMARK   3  NCS RESTRAINTS STATISTICS                                           
REMARK   3   NUMBER OF DIFFERENT NCS GROUPS : NULL                              
REMARK   3                                                                      
REMARK   3  TLS DETAILS                                                         
REMARK   3   NUMBER OF TLS GROUPS  : NULL                                       
REMARK   3                                                                      
REMARK   3  BULK SOLVENT MODELLING.                                             
REMARK   3   METHOD USED : MASK                                                 
REMARK   3   PARAMETERS FOR MASK CALCULATION                                    
REMARK   3   VDW PROBE RADIUS   : 1.40                                          
REMARK   3   ION PROBE RADIUS   : 0.80                                          
REMARK   3   SHRINKAGE RADIUS   : 0.80                                          
REMARK   3                                                                      
REMARK   3  OTHER REFINEMENT REMARKS: HYDROGENS HAVE BEEN ADDED IN THE          
REMARK   3  RIDING POSITIONS.                                                   
REMARK   4                                                                      
REMARK   4 2VCB COMPLIES WITH FORMAT V. 3.30, 13-JUL-11                         
REMARK 100                                                                      
REMARK 100 THIS ENTRY HAS BEEN PROCESSED BY PDBE ON 20-SEP-07.                  
REMARK 100 THE PDBE ID CODE IS EBI-33880.                                       
REMARK 200                                                                      
REMARK 200 EXPERIMENTAL DETAILS                                                 
REMARK 200  EXPERIMENT TYPE                : X-RAY DIFFRACTION                  
REMARK 200  DATE OF DATA COLLECTION        : NULL                               
REMARK 200  TEMPERATURE           (KELVIN) : 113.15                             
REMARK 200  PH                             : NULL                               
REMARK 200  NUMBER OF CRYSTALS USED        : NULL                               
REMARK 200                                                                      
REMARK 200  SYNCHROTRON              (Y/N) : N                                  
REMARK 200  RADIATION SOURCE               : ROTATING ANODE                     
REMARK 200  BEAMLINE                       : NULL                               
REMARK 200  X-RAY GENERATOR MODEL          : NULL                               
REMARK 200  MONOCHROMATIC OR LAUE    (M/L) : M                                  
REMARK 200  WAVELENGTH OR RANGE        (A) : 1.5418                             
REMARK 200  MONOCHROMATOR                  : NULL                               
REMARK 200  OPTICS                         : NULL                               
REMARK 200                                                                      
REMARK 200  DETECTOR TYPE                  : NULL                               
REMARK 200  DETECTOR MANUFACTURER          : NULL                               
REMARK 200  INTENSITY-INTEGRATION SOFTWARE : NULL                               
REMARK 200  DATA SCALING SOFTWARE          : NULL                               
REMARK 200                                                                      
REMARK 200  NUMBER OF UNIQUE REFLECTIONS   : 53561                              
REMARK 200  RESOLUTION RANGE HIGH      (A) : 2.20                               
REMARK 200  RESOLUTION RANGE LOW       (A) : 29.69                              
REMARK 200  REJECTION CRITERIA  (SIGMA(I)) : 2.0                                
REMARK 200                                                                      
REMARK 200 OVERALL.                                                             
REMARK 200  COMPLETENESS FOR RANGE     (%) : 90.3                               
REMARK 200  DATA REDUNDANCY                : 2.61                               
REMARK 200  R MERGE                    (I) : 0.07                               
REMARK 200  R SYM                      (I) : NULL                               
REMARK 200  <I/SIGMA(I)> FOR THE DATA SET  : NULL                               
REMARK 200                                                                      
REMARK 200 IN THE HIGHEST RESOLUTION SHELL.                                     
REMARK 200  HIGHEST RESOLUTION SHELL, RANGE HIGH (A) : NULL                     
REMARK 200  HIGHEST RESOLUTION SHELL, RANGE LOW  (A) : NULL                     
REMARK 200  COMPLETENESS FOR SHELL     (%) : NULL                               
REMARK 200  DATA REDUNDANCY IN SHELL       : NULL                               
REMARK 200  R MERGE FOR SHELL          (I) : NULL                               
REMARK 200  R SYM FOR SHELL            (I) : NULL                               
REMARK 200  <I/SIGMA(I)> FOR SHELL         : NULL                               
REMARK 200                                                                      
REMARK 200 DIFFRACTION PROTOCOL: SINGLE WAVELENGTH                              
REMARK 200 METHOD USED TO DETERMINE THE STRUCTURE: OTHER                        
REMARK 200 SOFTWARE USED: NULL                                                  
REMARK 200 STARTING MODEL: NONE                                                 
REMARK 200                                                                      
REMARK 200 REMARK: NONE                                                         
REMARK 280                                                                      
REMARK 280 CRYSTAL                                                              
REMARK 280 SOLVENT CONTENT, VS  (%): 56.47                                      
REMARK 280 MATTHEWS COEFFICIENT, VM (ANGSTROMS**3/DA): 2.85                     
REMARK 280                                                                      
REMARK 280 CRYSTALLIZATION CONDITIONS: NULL                                     
REMARK 290                                                                      
REMARK 290 CRYSTALLOGRAPHIC SYMMETRY                                            
REMARK 290 SYMMETRY OPERATORS FOR SPACE GROUP: P 61                             
REMARK 290                                                                      
REMARK 290      SYMOP   SYMMETRY                                                
REMARK 290     NNNMMM   OPERATOR                                                
REMARK 290       1555   X,Y,Z                                                   
REMARK 290       2555   -Y,X-Y,Z+1/3                                            
REMARK 290       3555   -X+Y,-X,Z+2/3                                           
REMARK 290       4555   -X,-Y,Z+1/2                                             
REMARK 290       5555   Y,-X+Y,Z+5/6                                            
REMARK 290       6555   X-Y,X,Z+1/6                                             
REMARK 290                                                                      
REMARK 290     WHERE NNN -> OPERATOR NUMBER                                     
REMARK 290           MMM -> TRANSLATION VECTOR                                  
REMARK 290                                                                      
REMARK 290 CRYSTALLOGRAPHIC SYMMETRY TRANSFORMATIONS                            
REMARK 290 THE FOLLOWING TRANSFORMATIONS OPERATE ON THE ATOM/HETATM             
REMARK 290 RECORDS IN THIS ENTRY TO PRODUCE CRYSTALLOGRAPHICALLY                
REMARK 290 RELATED MOLECULES.                                                   
REMARK 290   SMTRY1   1  1.000000  0.000000  0.000000        0.00000            
REMARK 290   SMTRY2   1  0.000000  1.000000  0.000000        0.00000            
REMARK 290   SMTRY3   1  0.000000  0.000000  1.000000        0.00000            
REMARK 290   SMTRY1   2 -0.500000 -0.866025  0.000000        0.00000            
REMARK 290   SMTRY2   2  0.866025 -0.500000  0.000000        0.00000            
REMARK 290   SMTRY3   2  0.000000  0.000000  1.000000       84.15567            
REMARK 290   SMTRY1   3 -0.500000  0.866025  0.000000        0.00000            
REMARK 290   SMTRY2   3 -0.866025 -0.500000  0.000000        0.00000            
REMARK 290   SMTRY3   3  0.000000  0.000000  1.000000      168.31133            
REMARK 290   SMTRY1   4 -1.000000  0.000000  0.000000        0.00000            
REMARK 290   SMTRY2   4  0.000000 -1.000000  0.000000        0.00000            
REMARK 290   SMTRY3   4  0.000000  0.000000  1.000000      126.23350            
REMARK 290   SMTRY1   5  0.500000  0.866025  0.000000        0.00000            
REMARK 290   SMTRY2   5 -0.866025  0.500000  0.000000        0.00000            
REMARK 290   SMTRY3   5  0.000000  0.000000  1.000000      210.38917            
REMARK 290   SMTRY1   6  0.500000 -0.866025  0.000000        0.00000            
REMARK 290   SMTRY2   6  0.866025  0.500000  0.000000        0.00000            
REMARK 290   SMTRY3   6  0.000000  0.000000  1.000000       42.07783            
REMARK 290                                                                      
REMARK 290 REMARK: NULL                                                         
REMARK 300                                                                      
REMARK 300 BIOMOLECULE: 1                                                       
REMARK 300 SEE REMARK 350 FOR THE AUTHOR PROVIDED AND/OR PROGRAM                
REMARK 300 GENERATED ASSEMBLY INFORMATION FOR THE STRUCTURE IN                  
REMARK 300 THIS ENTRY.  THE REMARK MAY ALSO PROVIDE INFORMATION ON              
REMARK 300 BURIED SURFACE AREA.                                                 
REMARK 350                                                                      
REMARK 350 COORDINATES FOR A COMPLETE MULTIMER REPRESENTING THE KNOWN           
REMARK 350 BIOLOGICALLY SIGNIFICANT OLIGOMERIZATION STATE OF THE                
REMARK 350 MOLECULE CAN BE GENERATED BY APPLYING BIOMT TRANSFORMATIONS          
REMARK 350 GIVEN BELOW.  BOTH NON-CRYSTALLOGRAPHIC AND                          
REMARK 350 CRYSTALLOGRAPHIC OPERATIONS ARE GIVEN.                               
REMARK 350                                                                      
REMARK 350 BIOMOLECULE:  1                                                      
REMARK 350 AUTHOR DETERMINED BIOLOGICAL UNIT: MONOMERIC                         
REMARK 350 SOFTWARE DETERMINED QUATERNARY STRUCTURE: MONOMERIC                  
REMARK 350 SOFTWARE USED: PQS                                                   
REMARK 350 APPLY THE FOLLOWING TO CHAINS: A                                     
REMARK 350   BIOMT1   1  1.000000  0.000000  0.000000        0.00000            
REMARK 350   BIOMT2   1  0.000000  1.000000  0.000000        0.00000            
REMARK 350   BIOMT3   1  0.000000  0.000000  1.000000        0.00000            
REMARK 465                                                                      
REMARK 465 MISSING RESIDUES                                                     
REMARK 465 THE FOLLOWING RESIDUES WERE NOT LOCATED IN THE                       
REMARK 465 EXPERIMENT. (M=MODEL NUMBER; RES=RESIDUE NAME; C=CHAIN               
REMARK 465 IDENTIFIER; SSSEQ=SEQUENCE NUMBER; I=INSERTION CODE.)                
REMARK 465                                                                      
REMARK 465   M RES C SSSEQI                                                     
REMARK 465     VAL A   164                                                      
REMARK 465     GLY A   855                                                      
REMARK 465     LEU A   911                                                      
REMARK 465     GLY A   912                                                      
REMARK 465     GLU A   913                                                      
REMARK 465     ASN A   914                                                      
REMARK 465     GLU A   915                                                      
REMARK 465     SER A   916                                                      
REMARK 470                                                                      
REMARK 470 MISSING ATOM                                                         
REMARK 470 THE FOLLOWING RESIDUES HAVE MISSING ATOMS (M=MODEL NUMBER;           
REMARK 470 RES=RESIDUE NAME; C=CHAIN IDENTIFIER; SSEQ=SEQUENCE NUMBER;          
REMARK 470 I=INSERTION CODE):                                                   
REMARK 470   M RES CSSEQI  ATOMS                                                
REMARK 470     ILE A 910    CA   C    O    CB   CG1  CG2  CD1                   
REMARK 480                                                                      
REMARK 480 ZERO OCCUPANCY ATOM                                                  
REMARK 480 THE FOLLOWING RESIDUES HAVE ATOMS MODELED WITH ZERO                  
REMARK 480 OCCUPANCY. THE LOCATION AND PROPERTIES OF THESE ATOMS                
REMARK 480 MAY NOT BE RELIABLE. (M=MODEL NUMBER;                                
REMARK 480 RES=RESIDUE NAME; C=CHAIN IDENTIFIER; SSEQ=SEQUENCE NUMBER;          
REMARK 480 I=INSERTION CODE):                                                   
REMARK 480   M RES CSSEQI  ATOMS                                                
REMARK 480     GLU A  31   OE2                                                  
REMARK 480     ASP A 125    CB   CG  OD1  OD2                                   
REMARK 480     ARG A 144    CZ  NH1  NH2                                        
REMARK 480     LYS A 155    CG   CD                                             
REMARK 480     THR A 157   CG2                                                  
REMARK 480     GLU A 163    CB   CG   CD  OE1  OE2                              
REMARK 480     LYS A 165    CB   CG   CD   CE   NZ                              
REMARK 480     LYS A 166    CB   CG   CD   CE   NZ                              
REMARK 480     ARG A 209    CG   CD   NE   CZ  NH1  NH2                         
REMARK 480     ASP A 213   OD1  OD2                                             
REMARK 480     LYS A 274    CG   CD   CE   NZ                                   
REMARK 480     GLU A 277    CB   CG   CD  OE1  OE2                              
REMARK 480     GLN A 423   NE2                                                  
REMARK 480     GLU A 424   OE2                                                  
REMARK 480     GLU A 448    CG   CD  OE1  OE2                                   
REMARK 480     GLU A 463    CD  OE1  OE2                                        
REMARK 480     ASN A 524   ND2                                                  
REMARK 480     LYS A 642    CG   CD                                             
REMARK 480     TRP A 685    CB   CG  CD1  CD2  NE1  CE2  CE3  CZ2  CZ3  CH2     
REMARK 480     LYS A 706    CD   CE   NZ                                        
REMARK 480     ASN A 742    CG  OD1  ND2                                        
REMARK 480     ASN A 748    CB   CG  OD1  ND2                                   
REMARK 480     GLU A 750    CB   CG   CD  OE1  OE2                              
REMARK 480     LYS A 751    CB   CG   CD   CE   NZ                              
REMARK 480     GLU A 835    CD  OE1  OE2                                        
REMARK 480     ALA A 851    CB                                                  
REMARK 480     LYS A 858    CB   CG   CD   CE   NZ                              
REMARK 480     ALA A 859    CB                                                  
REMARK 480     ASN A 861   OD1  ND2                                             
REMARK 480     LYS A 909    CB   CG   CD   CE   NZ                              
REMARK 480     ILE A 910     N                                                  
REMARK 500                                                                      
REMARK 500 GEOMETRY AND STEREOCHEMISTRY                                         
REMARK 500 SUBTOPIC: CLOSE CONTACTS IN SAME ASYMMETRIC UNIT                     
REMARK 500                                                                      
REMARK 500 THE FOLLOWING ATOMS ARE IN CLOSE CONTACT.                            
REMARK 500                                                                      
REMARK 500  ATM1  RES C  SSEQI   ATM2  RES C  SSEQI           DISTANCE          
REMARK 500   O    PRO A   521  -  NH2  ARG A   550              2.13            
REMARK 500   OE1  GLN A   664  -  OAR  OAN A  1911              1.99            
REMARK 500                                                                      
REMARK 500 REMARK: NULL                                                         
REMARK 500                                                                      
REMARK 500 GEOMETRY AND STEREOCHEMISTRY                                         
REMARK 500 SUBTOPIC: COVALENT BOND ANGLES                                       
REMARK 500                                                                      
REMARK 500 THE STEREOCHEMICAL PARAMETERS OF THE FOLLOWING RESIDUES              
REMARK 500 HAVE VALUES WHICH DEVIATE FROM EXPECTED VALUES BY MORE               
REMARK 500 THAN 6*RMSD (M=MODEL NUMBER; RES=RESIDUE NAME; C=CHAIN               
REMARK 500 IDENTIFIER; SSEQ=SEQUENCE NUMBER; I=INSERTION CODE).                 
REMARK 500                                                                      
REMARK 500 STANDARD TABLE:                                                      
REMARK 500 FORMAT: (10X,I3,1X,A3,1X,A1,I4,A1,3(1X,A4,2X),12X,F5.1)              
REMARK 500                                                                      
REMARK 500 EXPECTED VALUES PROTEIN: ENGH AND HUBER, 1999                        
REMARK 500 EXPECTED VALUES NUCLEIC ACID: CLOWNEY ET AL 1996                     
REMARK 500                                                                      
REMARK 500  M RES CSSEQI ATM1   ATM2   ATM3                                     
REMARK 500    THR A 157   OG1 -  CB  -  CG2 ANGL. DEV. =  15.5 DEGREES          
REMARK 500    ASP A 213   CB  -  CG  -  OD1 ANGL. DEV. =  -5.6 DEGREES          
REMARK 500                                                                      
REMARK 500 REMARK: NULL                                                         
REMARK 500                                                                      
REMARK 500 GEOMETRY AND STEREOCHEMISTRY                                         
REMARK 500 SUBTOPIC: TORSION ANGLES                                             
REMARK 500                                                                      
REMARK 500 TORSION ANGLES OUTSIDE THE EXPECTED RAMACHANDRAN REGIONS:            
REMARK 500 (M=MODEL NUMBER; RES=RESIDUE NAME; C=CHAIN IDENTIFIER;               
REMARK 500 SSEQ=SEQUENCE NUMBER; I=INSERTION CODE).                             
REMARK 500 STANDARD TABLE:                                                      
REMARK 500 FORMAT:(10X,I3,1X,A3,1X,A1,I4,A1,4X,F7.2,3X,F7.2)                    
REMARK 500                                                                      
REMARK 500 EXPECTED VALUES: GJ KLEYWEGT AND TA JONES (1996). PHI/PSI-           
REMARK 500 CHOLOGY: RAMACHANDRAN REVISITED. STRUCTURE 4, 1395 - 1400            
REMARK 500                                                                      
REMARK 500  M RES CSSEQI        PSI       PHI                                   
REMARK 500    ASN A  62     -140.69   -126.69                                   
REMARK 500    ASN A 126       56.09     38.43                                   
REMARK 500    LEU A 298      135.64    110.93                                   
REMARK 500    ASP A 539       98.83    -66.29                                   
REMARK 500    ASP A 547       40.38   -154.51                                   
REMARK 500    HIS A 564      -65.60     75.72                                   
REMARK 500    ASN A 604       12.62   -150.39                                   
REMARK 500    THR A 654      -89.45   -120.39                                   
REMARK 500    TYR A 663      135.39   -178.32                                   
REMARK 500    SER A 681      168.90    174.64                                   
REMARK 500    THR A 809     -101.49   -127.37                                   
REMARK 500    TYR A 837      -60.00   -128.89                                   
REMARK 500    ALA A 857      165.95    178.34                                   
REMARK 500    ASP A 879      -73.11   -100.92                                   
REMARK 500                                                                      
REMARK 500 REMARK: NULL                                                         
REMARK 500                                                                      
REMARK 500 GEOMETRY AND STEREOCHEMISTRY                                         
REMARK 500 SUBTOPIC: NON-CIS, NON-TRANS                                         
REMARK 500                                                                      
REMARK 500 THE FOLLOWING PEPTIDE BONDS DEVIATE SIGNIFICANTLY FROM BOTH          
REMARK 500 CIS AND TRANS CONFORMATION.  CIS BONDS, IF ANY, ARE LISTED           
REMARK 500 ON CISPEP RECORDS.  TRANS IS DEFINED AS 180 +/- 30 AND               
REMARK 500 CIS IS DEFINED AS 0 +/- 30 DEGREES.                                  
REMARK 500                                 MODEL     OMEGA                      
REMARK 500 ASN A  847     GLY A  848                   44.40                    
REMARK 500 ALA A  857     LYS A  858                  -32.88                    
REMARK 500                                                                      
REMARK 500 REMARK: NULL                                                         
REMARK 615                                                                      
REMARK 615 ZERO OCCUPANCY ATOM                                                  
REMARK 615 THE FOLLOWING RESIDUES HAVE ATOMS MODELED WITH ZERO                  
REMARK 615 OCCUPANCY. THE LOCATION AND PROPERTIES OF THESE ATOMS                
REMARK 615 MAY NOT BE RELIABLE. (M=MODEL NUMBER; RES=RESIDUE NAME;              
REMARK 615 C=CHAIN IDENTIFIER; SSEQ=SEQUENCE NUMBER; I=INSERTION CODE):         
REMARK 615   M RES C SSEQI                                                      
REMARK 615     OAN A 1911                                                       
REMARK 620                                                                      
REMARK 620 METAL COORDINATION                                                   
REMARK 620  (M=MODEL NUMBER; RES=RESIDUE NAME; C=CHAIN IDENTIFIER;              
REMARK 620   SSEQ=SEQUENCE NUMBER; I=INSERTION CODE):                           
REMARK 620                                                                      
REMARK 620 COORDINATION ANGLES FOR:  M RES CSSEQI METAL                         
REMARK 620                              CA A1912  CA                            
REMARK 620 N RES CSSEQI ATOM                                                    
REMARK 620 1 ASP A  53   O                                                      
REMARK 620 2 THR A  56   O    88.5                                              
REMARK 620 3 ALA A 148   O    95.5  75.7                                        
REMARK 620 4 ASP A  51   OD1  87.9 139.4 144.9                                  
REMARK 620 5 THR A  56   OG1  80.9  71.9 147.4  67.6                            
REMARK 620 6 LEU A  48   O   177.4  91.7  87.1  90.3  96.7                      
REMARK 620 7 GLU A 149   OE2  78.7 148.9  77.5  69.0 132.3 102.3                
REMARK 620 N                    1     2     3     4     5     6                 
REMARK 700                                                                      
REMARK 700 SHEET                                                                
REMARK 700 DETERMINATION METHOD: DSSP                                           
REMARK 700 THE SHEETS PRESENTED AS "AD" IN EACH CHAIN ON SHEET RECORDS          
REMARK 700 BELOW IS ACTUALLY AN  8-STRANDED BARREL THIS IS REPRESENTED BY       
REMARK 700 A  9-STRANDED SHEET IN WHICH THE FIRST AND LAST STRANDS              
REMARK 700 ARE IDENTICAL.                                                       
REMARK 700                                                                      
REMARK 700 THE SHEET STRUCTURE OF THIS MOLECULE IS BIFURCATED. IN               
REMARK 700 ORDER TO REPRESENT THIS FEATURE IN THE SHEET RECORDS BELOW,          
REMARK 700 TWO SHEETS ARE DEFINED.                                              
REMARK 800                                                                      
REMARK 800 SITE                                                                 
REMARK 800 SITE_IDENTIFIER: AC1                                                 
REMARK 800 EVIDENCE_CODE: SOFTWARE                                              
REMARK 800 SITE_DESCRIPTION: BINDING SITE FOR RESIDUE OAN A1911                 
REMARK 800                                                                      
REMARK 800 SITE_IDENTIFIER: AC2                                                 
REMARK 800 EVIDENCE_CODE: SOFTWARE                                              
REMARK 800 SITE_DESCRIPTION: BINDING SITE FOR RESIDUE  CA A1912                 
REMARK 900                                                                      
REMARK 900 RELATED ENTRIES                                                      
REMARK 900 RELATED ID: 2VC9   RELATED DB: PDB                                   
REMARK 900  FAMILY 89 GLYCOSIDE HYDROLASE FROM CLOSTRIDIUM                      
REMARK 900   PERFRINGENS IN COMPLEX WITH 2-ACETAMIDO-1                          
REMARK 900  ,2-DIDEOXYNOJIRMYCIN                                                
REMARK 900 RELATED ID: 2VCA   RELATED DB: PDB                                   
REMARK 900  FAMILY 89 GLYCOSIDE HYDROLASE FROM CLOSTRIDIUM                      
REMARK 900   PERFRINGENS IN COMPLEX WITH BETA-N-ACETYL                          
REMARK 900  -D-GLUCOSAMINE                                                      
REMARK 900 RELATED ID: 2VCC   RELATED DB: PDB                                   
REMARK 900  FAMILY 89 GLYCOSIDE HYDROLASE FROM CLOSTRIDIUM                      
REMARK 900   PERFRINGENS                                                        
DBREF  2VCB A   26   916  UNP    Q0TST1   Q0TST1_CLOP1    26    916             
SEQRES   1 A  891  GLY VAL GLU ILE THR GLU GLY VAL THR VAL THR ALA LYS          
SEQRES   2 A  891  GLY ASN THR GLU GLY ASN THR ALA ASP LEU ALA ILE ASP          
SEQRES   3 A  891  GLY ASP LEU SER THR TYR TRP GLU SER SER ASN ASP TYR          
SEQRES   4 A  891  LYS TRP ILE GLU VAL ASP LEU GLY GLY ILE TYR GLU LEU          
SEQRES   5 A  891  SER LYS ILE GLU ILE PHE ASN LYS ASP GLU ALA VAL TYR          
SEQRES   6 A  891  LYS TYR ASN ILE TYR ALA SER GLU ASP GLY GLU ASN PHE          
SEQRES   7 A  891  ASN LYS ILE ALA TYR LYS ASN ASN ASP ASN VAL SER ASP          
SEQRES   8 A  891  SER ASN GLY ASN MET HIS THR ILE ASP ASN VAL ARG ALA          
SEQRES   9 A  891  GLY LYS ILE ARG ILE ASP VAL VAL GLN ASN SER ASN SER          
SEQRES  10 A  891  ASP ARG VAL ASN ILE ALA GLU ILE ASN VAL PHE GLY LYS          
SEQRES  11 A  891  ASN THR GLY GLU SER LEU PRO GLU VAL LYS LYS ILE ALA          
SEQRES  12 A  891  THR SER ASN PHE SER GLU THR PRO TRP ALA THR GLU TYR          
SEQRES  13 A  891  GLU LYS PHE ASN SER ASP SER ALA TYR ALA ASN GLU LYS          
SEQRES  14 A  891  THR LEU ASN GLU ILE LYS ASN LEU VAL GLY ARG VAL ILE          
SEQRES  15 A  891  GLY ARG GLU PHE LYS ASP LYS PHE ILE PHE GLU ILE ARG          
SEQRES  16 A  891  ASP GLN LEU ASN GLY ASN ASP VAL PHE GLU VAL SER ASP          
SEQRES  17 A  891  SER GLY ASP GLY LYS VAL LEU ILE LYS GLY ASN ASN GLY          
SEQRES  18 A  891  VAL SER LEU ALA SER GLY PHE ASN TYR TYR LEU LYS ASN          
SEQRES  19 A  891  TYR CYS ASN VAL SER TYR ASN PRO ILE MET GLY SER ASN          
SEQRES  20 A  891  LEU LYS MET PRO GLU THR MET PRO SER VAL GLY GLU ARG          
SEQRES  21 A  891  VAL VAL ILE ASP THR PRO TYR GLU HIS ARG TYR ALA LEU          
SEQRES  22 A  891  ASN PHE CYS THR TYR SER TYR THR MET SER PHE TRP ASP          
SEQRES  23 A  891  TRP ASP GLN TYR GLU GLU PHE LEU ASP TRP CYS ALA MET          
SEQRES  24 A  891  ASN GLY VAL ASN LEU VAL LEU ASP ILE ILE GLY GLN GLU          
SEQRES  25 A  891  GLU VAL LEU ARG ARG THR LEU ASN GLU PHE GLY TYR SER          
SEQRES  26 A  891  ASP GLU GLU VAL LYS GLU PHE ILE SER GLY PRO ALA TYR          
SEQRES  27 A  891  PHE ALA TRP PHE TYR MET GLN ASN MET THR GLY PHE GLY          
SEQRES  28 A  891  GLY PRO LEU PRO ASN ASP TRP PHE GLU GLN ARG ALA GLU          
SEQRES  29 A  891  LEU GLY ARG LYS MET HIS ASP ARG MET GLN SER PHE GLY          
SEQRES  30 A  891  ILE ASN PRO VAL LEU GLN GLY TYR SER GLY MET VAL PRO          
SEQRES  31 A  891  ARG ASP PHE LYS GLU LYS ASN GLN GLU ALA GLN THR ILE          
SEQRES  32 A  891  SER GLN GLY GLY TRP CYS GLY PHE ASP ARG PRO ASP MET          
SEQRES  33 A  891  LEU LYS THR TYR VAL ASN GLU GLY GLU ALA ASP TYR PHE          
SEQRES  34 A  891  GLN LYS VAL ALA ASP VAL PHE TYR GLU LYS GLN LYS GLU          
SEQRES  35 A  891  VAL PHE GLY ASP VAL THR ASN PHE TYR GLY VAL ASP PRO          
SEQRES  36 A  891  PHE HIS GLU GLY GLY ASN THR GLY ASP LEU ASP ASN GLY          
SEQRES  37 A  891  LYS ILE TYR GLU ILE ILE GLN ASN LYS MET ILE GLU HIS          
SEQRES  38 A  891  ASP ASN ASP ALA VAL TRP VAL ILE GLN ASN TRP GLN GLY          
SEQRES  39 A  891  ASN PRO SER ASN ASN LYS LEU GLU GLY LEU THR LYS LYS          
SEQRES  40 A  891  ASP GLN ALA MET VAL LEU ASP LEU PHE SER GLU VAL SER          
SEQRES  41 A  891  PRO ASP TRP ASN ARG LEU GLU GLU ARG ASP LEU PRO TRP          
SEQRES  42 A  891  ILE TRP ASN MET LEU HIS ASN PHE GLY GLY ARG MET GLY          
SEQRES  43 A  891  MET ASP ALA ALA PRO GLU LYS LEU ALA THR GLU ILE PRO          
SEQRES  44 A  891  LYS ALA LEU ALA ASN SER GLU HIS MET VAL GLY ILE GLY          
SEQRES  45 A  891  ILE THR PRO GLU ALA ILE ASN THR ASN PRO LEU ALA TYR          
SEQRES  46 A  891  GLU LEU LEU PHE ASP MET ALA TRP THR ARG ASP GLN ILE          
SEQRES  47 A  891  ASN PHE ARG THR TRP THR GLU ASP TYR ILE GLU ARG ARG          
SEQRES  48 A  891  TYR GLY LYS THR ASN LYS GLU ILE LEU GLU ALA TRP ASN          
SEQRES  49 A  891  ILE ILE LEU ASP THR ALA TYR LYS LYS ARG ASN ASP TYR          
SEQRES  50 A  891  TYR GLN GLY ALA ALA GLU SER ILE ILE ASN ALA ARG PRO          
SEQRES  51 A  891  GLY PHE GLY ILE LYS SER ALA SER THR TRP GLY HIS SER          
SEQRES  52 A  891  LYS ILE VAL TYR ASP LYS SER GLU PHE GLU LYS ALA ILE          
SEQRES  53 A  891  GLU ILE PHE ALA LYS ASN TYR ASP GLU PHE LYS ASP SER          
SEQRES  54 A  891  ASP ALA PHE LEU TYR ASP PHE ALA ASP ILE LEU LYS GLN          
SEQRES  55 A  891  LEU LEU ALA ASN SER ALA GLN GLU TYR TYR GLU VAL MET          
SEQRES  56 A  891  CYS ASN ALA TYR ASN ASN GLY ASN GLY GLU LYS PHE LYS          
SEQRES  57 A  891  PHE VAL SER GLY LYS PHE LEU GLU LEU ILE LYS LEU GLN          
SEQRES  58 A  891  GLU ARG VAL LEU SER THR ARG PRO GLU PHE LEU ILE GLY          
SEQRES  59 A  891  ASN TRP ILE GLU ASP ALA ARG THR MET LEU LYS ASP SER          
SEQRES  60 A  891  ASP ASP TRP THR LYS ASP LEU PHE GLU PHE ASN ALA ARG          
SEQRES  61 A  891  ALA LEU VAL THR THR TRP GLY SER ARG ASN ASN ALA ASP          
SEQRES  62 A  891  GLY GLY GLY LEU LYS ASP TYR SER ASN ARG GLN TRP SER          
SEQRES  63 A  891  GLY LEU THR GLU ASP TYR TYR TYR ALA ARG TRP GLU LYS          
SEQRES  64 A  891  TRP ILE ASN GLY LEU GLN ALA GLU LEU ASP GLY GLY ALA          
SEQRES  65 A  891  LYS ALA PRO ASN ILE ASP TRP PHE LYS MET GLU TYR ASP          
SEQRES  66 A  891  TRP VAL ASN LYS LYS SER ASP THR ASP LYS LEU TYR PRO          
SEQRES  67 A  891  THR GLU ALA SER ASN GLU ASN LEU GLY GLU LEU ALA LYS          
SEQRES  68 A  891  ILE ALA MET GLU SER TYR SER VAL THR ASN MET ASP LYS          
SEQRES  69 A  891  ILE LEU GLY GLU ASN GLU SER                                  
HET    OAN  A1911      25                                                       
HET     CA  A1912       1                                                       
HETNAM      CA CALCIUM ION                                                      
HETNAM     OAN O-(2-ACETAMIDO-2-DEOXY D-GLUCOPYRANOSYLIDENE)                    
HETNAM   2 OAN   AMINO-N-PHENYLCARBAMATE                                        
HETSYN     OAN PUGNAC                                                           
FORMUL   2   CA    CA 2+                                                        
FORMUL   3  OAN    C15 H19 N3 O7                                                
FORMUL   4  HOH   *338(H2 O1)                                                   
HELIX    1   1 CYS A  301  CYS A  301  1                                   1
HELIX    2   2 TYR A  305  TYR A  305  1                                   1
HELIX    3   3 TRP A  366  TRP A  366  1                                   1
HELIX    4   4 MET A  369  MET A  369  1                                   1
SHEET    1   1 1 TRP A 433  TRP A 433  0
SHEET    2   2 1 GLN A 515  GLN A 515  0
LINK        CA    CA A1912                 O   ASP A  53     1555   1555  2.32  
LINK        CA    CA A1912                 O   THR A  56     1555   1555  2.38  
LINK        CA    CA A1912                 O   ALA A 148     1555   1555  2.37  
LINK        CA    CA A1912                 OD1 ASP A  51     1555   1555  2.36  
LINK        CA    CA A1912                 OG1 THR A  56     1555   1555  2.67  
LINK        CA    CA A1912                 O   LEU A  48     1555   1555  2.14  
LINK        CA    CA A1912                 OE2 GLU A 149     1555   1555  2.41  
CISPEP   1 GLY A   26    VAL A   27          0        12.54                     
CISPEP   2 GLY A  377    PRO A  378          0         2.49                     
CISPEP   3 ASN A  520    PRO A  521          0         1.76                     
CISPEP   4 ASN A  748    GLY A  749          0         7.67                     
SITE     1 AC1 16 ASN A 299  CYS A 301  TYR A 305  TRP A 366                    
SITE     2 AC1 16 MET A 369  HIS A 482  GLU A 483  TRP A 517                    
SITE     3 AC1 16 LEU A 540  PHE A 566  GLU A 601  GLN A 664                    
SITE     4 AC1 16 LEU A 822  TYR A 825  HOH A2137  HOH A2338                    
SITE     1 AC2  6 LEU A  48  ASP A  51  ASP A  53  THR A  56                    
SITE     2 AC2  6 ALA A 148  GLU A 149                                          
CRYST1   90.704   90.704  252.467  90.00  90.00 120.00 P 61          6          
ORIGX1      1.000000  0.000000  0.000000        0.00000                         
ORIGX2      0.000000  1.000000  0.000000        0.00000                         
ORIGX3      0.000000  0.000000  1.000000        0.00000                         
SCALE1      0.011025  0.006365  0.000000        0.00000                         
SCALE2      0.000000  0.012730  0.000000        0.00000                         
SCALE3      0.000000  0.000000  0.003961        0.00000                         
ATOM      1  N   ASN A 299      18.594 -19.213  -1.762  1.00 26.52           N
ATOM      2  CA  ASN A 299      18.162 -18.836  -3.103  1.00 26.69           C
ATOM      3  C   ASN A 299      19.151 -17.754  -3.528  1.00 27.00           C
ATOM      4  O   ASN A 299      19.557 -16.953  -2.682  1.00 27.10           O
ATOM      5  CB  ASN A 299      16.771 -18.205  -2.972  1.00 26.86           C
ATOM      6  CG  ASN A 299      16.045 -18.022  -4.299  1.00 27.39           C
ATOM      7  OD1 ASN A 299      16.590 -17.484  -5.254  1.00 28.37           O
ATOM      8  ND2 ASN A 299      14.776 -18.429  -4.338  1.00 25.71           N
TER       9      ASN A 299
ATOM     10  N   CYS A 301      18.597 -15.134  -4.760  1.00 27.02           N
ATOM     11  CA  CYS A 301      17.914 -13.926  -4.255  1.00 27.82           C
ATOM     12  C   CYS A 301      18.181 -13.564  -2.789  1.00 27.47           C
ATOM     13  O   CYS A 301      18.068 -12.382  -2.425  1.00 28.11           O
ATOM     14  CB  CYS A 301      16.395 -14.025  -4.467  1.00 27.86           C
ATOM     15  SG  CYS A 301      15.850 -14.414  -6.158  1.00 29.99           S
TER      16      CYS A 301
ATOM     17  N   TYR A 305      18.201  -9.797  -1.298  1.00 29.02           N
ATOM     18  CA  TYR A 305      17.099  -9.311  -0.462  1.00 29.51           C
ATOM     19  C   TYR A 305      17.396  -9.275   1.028  1.00 29.62           C
ATOM     20  O   TYR A 305      16.797  -8.461   1.750  1.00 29.12           O
ATOM     21  CB  TYR A 305      15.816 -10.100  -0.704  1.00 29.96           C
ATOM     22  CG  TYR A 305      15.222  -9.892  -2.079  1.00 30.56           C
ATOM     23  CD1 TYR A 305      14.995  -8.608  -2.583  1.00 31.62           C
ATOM     24  CD2 TYR A 305      14.871 -10.981  -2.869  1.00 31.14           C
ATOM     25  CE1 TYR A 305      14.445  -8.423  -3.844  1.00 31.62           C
ATOM     26  CE2 TYR A 305      14.315 -10.806  -4.116  1.00 31.29           C
ATOM     27  CZ  TYR A 305      14.102  -9.532  -4.598  1.00 31.43           C
ATOM     28  OH  TYR A 305      13.569  -9.383  -5.850  1.00 31.45           O
TER      29      TYR A 305
ATOM     30  N   TRP A 366      20.484 -11.502  -9.438  1.00 30.32           N
ATOM     31  CA  TRP A 366      20.043 -11.486 -10.827  1.00 30.00           C
ATOM     32  C   TRP A 366      21.196 -11.212 -11.786  1.00 29.98           C
ATOM     33  O   TRP A 366      21.043 -11.343 -13.001  1.00 29.67           O
ATOM     34  CB  TRP A 366      18.908 -10.472 -10.992  1.00 29.62           C
ATOM     35  CG  TRP A 366      17.923 -10.674  -9.920  1.00 30.15           C
ATOM     36  CD1 TRP A 366      16.899 -11.585  -9.907  1.00 30.51           C
ATOM     37  CD2 TRP A 366      17.895 -10.017  -8.650  1.00 30.41           C
ATOM     38  NE1 TRP A 366      16.228 -11.520  -8.711  1.00 30.70           N
ATOM     39  CE2 TRP A 366      16.825 -10.573  -7.918  1.00 30.16           C
ATOM     40  CE3 TRP A 366      18.676  -9.013  -8.054  1.00 30.71           C
ATOM     41  CZ2 TRP A 366      16.504 -10.150  -6.631  1.00 30.02           C
ATOM     42  CZ3 TRP A 366      18.348  -8.590  -6.775  1.00 29.51           C
ATOM     43  CH2 TRP A 366      17.274  -9.162  -6.078  1.00 30.06           C
TER      44      TRP A 366
ATOM     45  N   MET A 369      22.407 -14.995 -12.006  1.00 31.44           N
ATOM     46  CA  MET A 369      21.356 -15.727 -12.729  1.00 31.41           C
ATOM     47  C   MET A 369      21.152 -15.221 -14.161  1.00 31.42           C
ATOM     48  O   MET A 369      20.182 -15.589 -14.821  1.00 30.79           O
ATOM     49  CB  MET A 369      20.025 -15.690 -11.962  1.00 31.22           C
ATOM     50  CG  MET A 369      20.041 -16.465 -10.647  1.00 31.43           C
ATOM     51  SD  MET A 369      18.435 -16.708  -9.872  1.00 30.55           S
ATOM     52  CE  MET A 369      17.972 -15.050  -9.400  1.00 28.95           C
TER      53      MET A 369
ATOM     54  N   ASN A 371      20.347 -12.369 -15.536  1.00 33.09           N
ATOM     55  CA  ASN A 371      19.179 -11.532 -15.804  1.00 33.14           C
ATOM     56  C   ASN A 371      19.509 -10.068 -16.083  1.00 32.72           C
ATOM     57  O   ASN A 371      18.783  -9.407 -16.812  1.00 33.06           O
ATOM     58  CB  ASN A 371      18.182 -11.623 -14.634  1.00 33.33           C
ATOM     59  CG  ASN A 371      17.604 -13.024 -14.461  1.00 34.24           C
ATOM     60  OD1 ASN A 371      17.221 -13.681 -15.439  1.00 35.63           O
ATOM     61  ND2 ASN A 371      17.541 -13.489 -13.217  1.00 32.64           N
TER      62      ASN A 371
ATOM     63  N   TRP A 433      15.395  -8.680 -19.544  1.00 36.41           N
ATOM     64  CA  TRP A 433      14.714  -9.184 -18.350  1.00 36.00           C
ATOM     65  C   TRP A 433      14.230  -7.990 -17.542  1.00 35.84           C
ATOM     66  O   TRP A 433      15.034  -7.168 -17.106  1.00 36.11           O
ATOM     67  CB  TRP A 433      15.641 -10.064 -17.511  1.00 35.38           C
ATOM     68  CG  TRP A 433      14.977 -10.661 -16.305  1.00 34.88           C
ATOM     69  CD1 TRP A 433      14.188 -11.772 -16.270  1.00 34.43           C
ATOM     70  CD2 TRP A 433      15.053 -10.179 -14.954  1.00 34.16           C
ATOM     71  NE1 TRP A 433      13.759 -12.009 -14.985  1.00 34.44           N
ATOM     72  CE2 TRP A 433      14.276 -11.051 -14.156  1.00 34.08           C
ATOM     73  CE3 TRP A 433      15.696  -9.093 -14.343  1.00 33.41           C
ATOM     74  CZ2 TRP A 433      14.126 -10.875 -12.773  1.00 34.44           C
ATOM     75  CZ3 TRP A 433      15.553  -8.920 -12.964  1.00 34.45           C
ATOM     76  CH2 TRP A 433      14.771  -9.808 -12.197  1.00 34.35           C
TER      77      TRP A 433
ATOM     78  N   HIS A 482      17.351 -18.723 -17.176  1.00 36.09           N
ATOM     79  CA  HIS A 482      16.554 -18.493 -15.980  1.00 35.89           C
ATOM     80  C   HIS A 482      15.639 -17.301 -16.215  1.00 36.24           C
ATOM     81  O   HIS A 482      16.101 -16.174 -16.425  1.00 35.87           O
ATOM     82  CB  HIS A 482      17.437 -18.275 -14.743  1.00 35.92           C
ATOM     83  CG  HIS A 482      16.661 -18.094 -13.472  1.00 34.65           C
ATOM     84  ND1 HIS A 482      16.229 -19.154 -12.704  1.00 33.44           N
ATOM     85  CD2 HIS A 482      16.236 -16.974 -12.839  1.00 33.60           C
ATOM     86  CE1 HIS A 482      15.573 -18.697 -11.652  1.00 32.91           C
ATOM     87  NE2 HIS A 482      15.567 -17.377 -11.709  1.00 33.56           N
ATOM     88  N   GLU A 483      14.336 -17.582 -16.175  1.00 36.50           N
ATOM     89  CA  GLU A 483      13.278 -16.615 -16.472  1.00 36.46           C
ATOM     90  C   GLU A 483      13.442 -15.934 -17.846  1.00 36.20           C
ATOM     91  O   GLU A 483      13.344 -14.712 -17.970  1.00 36.33           O
ATOM     92  CB  GLU A 483      13.107 -15.612 -15.316  1.00 36.22           C
ATOM     93  CG  GLU A 483      12.622 -16.280 -14.035  1.00 36.41           C
ATOM     94  CD  GLU A 483      12.219 -15.291 -12.963  1.00 37.73           C
ATOM     95  OE1 GLU A 483      12.771 -14.164 -12.943  1.00 36.89           O
ATOM     96  OE2 GLU A 483      11.347 -15.650 -12.139  1.00 37.79           O
TER      97      GLU A 483
ATOM     98  N   GLN A 515      18.603 -25.373 -10.486  1.00 31.87           N
ATOM     99  CA  GLN A 515      17.309 -24.892 -10.002  1.00 32.42           C
ATOM    100  C   GLN A 515      16.183 -25.366 -10.895  1.00 32.97           C
ATOM    101  O   GLN A 515      16.310 -25.381 -12.123  1.00 32.82           O
ATOM    102  CB  GLN A 515      17.252 -23.370  -9.996  1.00 32.74           C
ATOM    103  CG  GLN A 515      18.138 -22.670  -8.997  1.00 33.11           C
ATOM    104  CD  GLN A 515      17.821 -21.193  -8.940  1.00 34.37           C
ATOM    105  OE1 GLN A 515      16.806 -20.792  -8.379  1.00 34.55           O
ATOM    106  NE2 GLN A 515      18.687 -20.373  -9.528  1.00 35.23           N
TER     107      GLN A 515
ATOM    108  N   TRP A 517      12.608 -24.162 -11.703  1.00 36.20           N
ATOM    109  CA  TRP A 517      11.665 -23.051 -11.552  1.00 36.99           C
ATOM    110  C   TRP A 517      10.739 -22.939 -12.761  1.00 38.14           C
ATOM    111  O   TRP A 517      11.199 -22.878 -13.906  1.00 38.20           O
ATOM    112  CB  TRP A 517      12.428 -21.740 -11.322  1.00 36.16           C
ATOM    113  CG  TRP A 517      11.569 -20.521 -11.049  1.00 35.30           C
ATOM    114  CD1 TRP A 517      11.582 -19.348 -11.753  1.00 34.61           C
ATOM    115  CD2 TRP A 517      10.591 -20.352 -10.007  1.00 34.37           C
ATOM    116  NE1 TRP A 517      10.675 -18.459 -11.219  1.00 34.73           N
ATOM    117  CE2 TRP A 517      10.052 -19.048 -10.148  1.00 35.52           C
ATOM    118  CE3 TRP A 517      10.118 -21.171  -8.967  1.00 34.22           C
ATOM    119  CZ2 TRP A 517       9.066 -18.542  -9.282  1.00 34.57           C
ATOM    120  CZ3 TRP A 517       9.141 -20.670  -8.108  1.00 33.77           C
ATOM    121  CH2 TRP A 517       8.619 -19.367  -8.277  1.00 34.57           C
ATOM    122  N   GLN A 518       9.436 -22.910 -12.477  1.00 39.40           N
ATOM    123  CA  GLN A 518       8.362 -22.825 -13.479  1.00 40.80           C
ATOM    124  C   GLN A 518       8.544 -23.775 -14.683  1.00 41.18           C
ATOM    125  O   GLN A 518       8.416 -23.371 -15.840  1.00 41.44           O
ATOM    126  CB  GLN A 518       8.043 -21.361 -13.879  1.00 40.63           C
ATOM    127  CG  GLN A 518       9.206 -20.551 -14.445  1.00 41.55           C
ATOM    128  CD  GLN A 518       8.985 -19.033 -14.444  1.00 41.93           C
ATOM    129  OE1 GLN A 518       9.678 -18.298 -15.157  1.00 43.00           O
ATOM    130  NE2 GLN A 518       8.039 -18.561 -13.633  1.00 43.38           N
TER     131      GLN A 518
ATOM    132  N   LEU A 540      12.275 -26.043  -6.352  1.00 35.18           N
ATOM    133  CA  LEU A 540      12.392 -24.784  -5.620  1.00 35.25           C
ATOM    134  C   LEU A 540      11.176 -24.421  -4.767  1.00 35.36           C
ATOM    135  O   LEU A 540      11.307 -23.704  -3.787  1.00 35.26           O
ATOM    136  CB  LEU A 540      12.701 -23.641  -6.601  1.00 35.25           C
ATOM    137  CG  LEU A 540      13.818 -22.637  -6.291  1.00 34.46           C
ATOM    138  CD1 LEU A 540      15.181 -23.274  -6.453  1.00 34.42           C
ATOM    139  CD2 LEU A 540      13.700 -21.423  -7.197  1.00 34.49           C
TER     140      LEU A 540
ATOM    141  N   LEU A 563      10.146 -22.827  -0.407  1.00 31.22           N
ATOM    142  CA  LEU A 563      10.428 -21.470  -0.860  1.00 31.17           C
ATOM    143  C   LEU A 563       9.873 -20.437   0.114  1.00 31.27           C
ATOM    144  O   LEU A 563      10.628 -19.704   0.753  1.00 30.85           O
ATOM    145  CB  LEU A 563       9.847 -21.241  -2.257  1.00 30.74           C
ATOM    146  CG  LEU A 563      10.613 -20.271  -3.159  1.00 30.01           C
ATOM    147  CD1 LEU A 563      10.205 -20.452  -4.613  1.00 26.78           C
ATOM    148  CD2 LEU A 563      10.395 -18.834  -2.711  1.00 27.93           C
TER     149      LEU A 563
ATOM    150  N   PHE A 566       8.862 -14.587  -0.835  1.00 35.24           N
ATOM    151  CA  PHE A 566       9.157 -13.867  -2.069  1.00 35.52           C
ATOM    152  C   PHE A 566       9.492 -12.416  -1.778  1.00 35.83           C
ATOM    153  O   PHE A 566       8.683 -11.701  -1.186  1.00 35.83           O
ATOM    154  CB  PHE A 566       7.971 -13.929  -3.029  1.00 35.48           C
ATOM    155  CG  PHE A 566       7.784 -15.268  -3.671  1.00 36.31           C
ATOM    156  CD1 PHE A 566       8.382 -15.555  -4.887  1.00 36.19           C
ATOM    157  CD2 PHE A 566       7.030 -16.253  -3.048  1.00 36.33           C
ATOM    158  CE1 PHE A 566       8.217 -16.800  -5.481  1.00 36.88           C
ATOM    159  CE2 PHE A 566       6.863 -17.494  -3.637  1.00 36.97           C
ATOM    160  CZ  PHE A 566       7.457 -17.764  -4.859  1.00 36.51           C
TER     161      PHE A 566
ATOM    162  N   ARG A 569       8.961  -9.869   1.330  1.00 37.51           N
ATOM    163  CA  ARG A 569       7.641  -9.345   1.619  1.00 37.83           C
ATOM    164  C   ARG A 569       7.092 -10.021   2.875  1.00 38.20           C
ATOM    165  O   ARG A 569       7.132 -11.239   3.017  1.00 38.02           O
ATOM    166  CB  ARG A 569       6.712  -9.533   0.413  1.00 38.03           C
ATOM    167  CG  ARG A 569       7.180  -8.800  -0.835  1.00 36.98           C
ATOM    168  CD  ARG A 569       6.095  -8.695  -1.872  1.00 36.88           C
ATOM    169  NE  ARG A 569       5.715  -9.991  -2.423  1.00 37.32           N
ATOM    170  CZ  ARG A 569       6.119 -10.468  -3.596  1.00 36.30           C
ATOM    171  NH1 ARG A 569       6.929  -9.761  -4.374  1.00 36.85           N
ATOM    172  NH2 ARG A 569       5.708 -11.660  -3.992  1.00 35.73           N
TER     173      ARG A 569
ATOM    174  N   GLU A 601      13.645 -16.150  -0.889  1.00 31.77           N
ATOM    175  CA  GLU A 601      14.265 -14.994  -1.530  1.00 31.44           C
ATOM    176  C   GLU A 601      14.822 -14.054  -0.480  1.00 31.67           C
ATOM    177  O   GLU A 601      15.678 -13.224  -0.768  1.00 32.14           O
ATOM    178  CB  GLU A 601      13.266 -14.276  -2.433  1.00 31.55           C
ATOM    179  CG  GLU A 601      12.674 -15.165  -3.544  1.00 31.17           C
ATOM    180  CD  GLU A 601      11.864 -14.394  -4.581  1.00 31.66           C
ATOM    181  OE1 GLU A 601      11.557 -13.188  -4.389  1.00 31.94           O
ATOM    182  OE2 GLU A 601      11.524 -15.008  -5.601  1.00 30.40           O
TER     183      GLU A 601
ATOM    184  N   GLN A 664       2.060 -16.640  -4.399  1.00 56.89           N
ATOM    185  CA  GLN A 664       3.435 -16.281  -4.159  1.00 56.77           C
ATOM    186  C   GLN A 664       3.591 -15.316  -2.993  1.00 56.21           C
ATOM    187  O   GLN A 664       3.335 -14.125  -3.106  1.00 56.25           O
ATOM    188  CB  GLN A 664       4.150 -15.783  -5.417  1.00 56.73           C
ATOM    189  CG  GLN A 664       3.899 -16.590  -6.656  1.00 57.37           C
ATOM    190  CD  GLN A 664       4.933 -16.393  -7.726  1.00 57.53           C
ATOM    191  OE1 GLN A 664       5.546 -15.346  -7.832  1.00 59.19           O
ATOM    192  NE2 GLN A 664       5.138 -17.413  -8.526  1.00 57.96           N
TER     193      GLN A 664
ATOM    194  N   TRP A 685       3.154  -9.250  -9.744  1.00 51.45           N
ATOM    195  CA  TRP A 685       2.631 -10.604  -9.697  1.00 52.38           C
ATOM    196  C   TRP A 685       2.443 -11.143  -8.302  1.00 53.00           C
ATOM    197  O   TRP A 685       2.885 -12.204  -7.954  1.00 53.25           O
ATOM    198  CB  TRP A 685       3.479 -11.553 -10.515  0.00 59.19           C
ATOM    199  CG  TRP A 685       4.259 -10.878 -11.562  0.00 60.83           C
ATOM    200  CD1 TRP A 685       3.908 -10.712 -12.857  0.00 61.33           C
ATOM    201  CD2 TRP A 685       5.538 -10.271 -11.408  0.00 61.77           C
ATOM    202  NE1 TRP A 685       4.876 -10.035 -13.519  0.00 62.14           N
ATOM    203  CE2 TRP A 685       5.895  -9.748 -12.650  0.00 61.99           C
ATOM    204  CE3 TRP A 685       6.404 -10.100 -10.334  0.00 61.12           C
ATOM    205  CZ2 TRP A 685       7.079  -9.073 -12.852  0.00 61.28           C
ATOM    206  CZ3 TRP A 685       7.568  -9.441 -10.537  0.00 60.90           C
ATOM    207  CH2 TRP A 685       7.906  -8.934 -11.786  0.00 60.51           C
TER     208      TRP A 685
ATOM    209  N   TRP A 811      13.190  -0.883  -7.186  1.00 26.98           N
ATOM    210  CA  TRP A 811      14.004  -2.022  -7.617  1.00 26.92           C
ATOM    211  C   TRP A 811      15.075  -1.578  -8.609  1.00 27.27           C
ATOM    212  O   TRP A 811      16.289  -1.704  -8.344  1.00 27.60           O
ATOM    213  CB  TRP A 811      13.106  -3.117  -8.205  1.00 26.09           C
ATOM    214  CG  TRP A 811      13.587  -4.510  -7.998  1.00 26.16           C
ATOM    215  CD1 TRP A 811      13.088  -5.427  -7.111  1.00 25.80           C
ATOM    216  CD2 TRP A 811      14.645  -5.173  -8.704  1.00 25.53           C
ATOM    217  NE1 TRP A 811      13.771  -6.612  -7.221  1.00 24.43           N
ATOM    218  CE2 TRP A 811      14.731  -6.483  -8.190  1.00 25.51           C
ATOM    219  CE3 TRP A 811      15.525  -4.789  -9.729  1.00 25.88           C
ATOM    220  CZ2 TRP A 811      15.658  -7.410  -8.669  1.00 25.48           C
ATOM    221  CZ3 TRP A 811      16.449  -5.715 -10.200  1.00 25.30           C
ATOM    222  CH2 TRP A 811      16.508  -7.005  -9.669  1.00 25.25           C
TER     223      TRP A 811
ATOM    224  N   LEU A 822       8.705  -4.469 -11.766  1.00 34.12           N
ATOM    225  CA  LEU A 822       9.404  -4.659 -10.474  1.00 33.77           C
ATOM    226  C   LEU A 822       9.076  -3.651  -9.367  1.00 33.59           C
ATOM    227  O   LEU A 822       9.577  -3.770  -8.253  1.00 33.44           O
ATOM    228  CB  LEU A 822      10.923  -4.724 -10.683  1.00 33.61           C
ATOM    229  CG  LEU A 822      11.471  -5.944 -11.433  1.00 33.23           C
ATOM    230  CD1 LEU A 822      12.908  -5.703 -11.841  1.00 31.06           C
ATOM    231  CD2 LEU A 822      11.344  -7.219 -10.601  1.00 30.89           C
TER     232      LEU A 822
ATOM    233  N   TYR A 825       8.396  -4.693  -5.612  1.00 33.10           N
ATOM    234  CA  TYR A 825       8.448  -6.158  -5.566  1.00 33.05           C
ATOM    235  C   TYR A 825       8.925  -6.618  -4.181  1.00 32.83           C
ATOM    236  O   TYR A 825       8.464  -7.634  -3.652  1.00 32.71           O
ATOM    237  CB  TYR A 825       9.347  -6.743  -6.684  1.00 32.83           C
ATOM    238  CG  TYR A 825       9.483  -8.247  -6.581  1.00 33.15           C
ATOM    239  CD1 TYR A 825       8.643  -9.104  -7.300  1.00 32.31           C
ATOM    240  CD2 TYR A 825      10.423  -8.820  -5.714  1.00 34.17           C
ATOM    241  CE1 TYR A 825       8.752 -10.492  -7.173  1.00 31.83           C
ATOM    242  CE2 TYR A 825      10.529 -10.202  -5.573  1.00 33.96           C
ATOM    243  CZ  TYR A 825       9.700 -11.030  -6.304  1.00 33.22           C
ATOM    244  OH  TYR A 825       9.836 -12.394  -6.139  1.00 33.13           O
TER     245      TYR A 825
HETATM  271  O   HOH A2137      15.418 -13.992 -12.032  1.00 30.65           O
HETATM  272  O   HOH A2273       5.410 -10.172  -7.382  1.00 34.03           O
HETATM  273  O   HOH A2274       2.302 -14.899  -8.447  1.00 40.46           O
HETATM  274  O   HOH A2338      11.229 -12.083 -11.645  1.00 39.96           O
CONECT  259  250  258  260
CONECT  250  249  251  259
CONECT  251  250  252  253
CONECT  253  251  254  255
CONECT  255  253  256  258
CONECT  256  255  257
CONECT  247  246  248  249
CONECT  246  247
CONECT  262  261  263  264
CONECT  265  264  266  270
CONECT  266  265  267
CONECT  267  266  268
CONECT  268  267  269
CONECT  269  268  270
CONECT  270  265  269
CONECT  249  247  250
CONECT  264  262  265
CONECT  260  259  261
CONECT  252  251
CONECT  254  253
CONECT  258  255  259
CONECT  257  256
CONECT  248  247
CONECT  261  260  262
CONECT  263  262
END
