# Supplementary material for: Scaffold repositioning of spiro-acridine derivatives as fungi chitinase inhibitor by target fishing and in vitro studies
Source: Sci Rep. 2023 May 5;13:7320. doi: 10.1038/s41598-023-33279-9 (PMC10163251; doi:10.1038/s41598-023-33279-9)
Supplement: Supplementary file 2 — Supplementary Information 2. [file 41598_2023_33279_MOESM2_ESM.zip › PDBQT_TARGETS_ALL/2vd7_PD2.pdb]

HEADER    OXIDOREDUCTASE                          01-OCT-07   2VD7              
TITLE     CRYSTAL STRUCTURE OF JMJD2A COMPLEXED WITH INHIBITOR PYRIDINE-2,4-    
TITLE    2 DICARBOXYLIC ACID                                                    
COMPND    MOL_ID: 1;                                                            
COMPND   2 MOLECULE: JMJC DOMAIN-CONTAINING HISTONE DEMETHYLATION PROTEIN 3A;   
COMPND   3 CHAIN: A, B;                                                         
COMPND   4 FRAGMENT: CATALYTIC DOMAIN, RESIDUES 1-359;                          
COMPND   5 SYNONYM: JUMONJI DOMAIN-CONTAINING PROTEIN 2A;                       
COMPND   6 EC: 1.14.11.-;                                                       
COMPND   7 ENGINEERED: YES                                                      
SOURCE    MOL_ID: 1;                                                            
SOURCE   2 ORGANISM_SCIENTIFIC: HOMO SAPIENS;                                   
SOURCE   3 ORGANISM_COMMON: HUMAN;                                              
SOURCE   4 ORGANISM_TAXID: 9606;                                                
SOURCE   5 EXPRESSION_SYSTEM: ESCHERICHIA COLI BL21(DE3);                       
SOURCE   6 EXPRESSION_SYSTEM_TAXID: 469008;                                     
SOURCE   7 EXPRESSION_SYSTEM_PLASMID: PNIC28-BSA4                               
KEYWDS    OXIDOREDUCTASE, PHOSPHORYLATION, CHROMATIN REGULATOR, IRON, NUCLEUS,  
KEYWDS   2 ZINC-FINGER, DIOXYGENASE, HOST-VIRUS INTERACTION, TRANSCRIPTION      
KEYWDS   3 REGULATION, TRANSCRIPTION, METAL-BINDING, HISTONE DEMETHYLATION      
KEYWDS   4 INHIBITOR JMJC DOMAIN                                                
EXPDTA    X-RAY DIFFRACTION                                                     
AUTHOR    S.S.NG,F.VON DELFT,E.S.PILKA,K.L.KAVANAGH,M.A.MCDONOUGH,P.SAVITSKY,   
AUTHOR   2 C.H.ARROWSMITH,J.WEIGELT,A.EDWARDS,M.SUNDSTROM,C.J.SCHOFIELD,        
AUTHOR   3 U.OPPERMANN                                                          
REVDAT   6   28-MAR-18 2VD7    1       SOURCE JRNL                              
REVDAT   5   24-JAN-18 2VD7    1       SOURCE                                   
REVDAT   4   11-DEC-13 2VD7    1       JRNL   SITE                              
REVDAT   3   13-JUL-11 2VD7    1       VERSN                                    
REVDAT   2   24-FEB-09 2VD7    1       VERSN                                    
REVDAT   1   27-NOV-07 2VD7    0                                                
JRNL        AUTH   N.R.ROSE,S.S.NG,J.MECINOVIC,B.M.LIENARD,S.H.BELLO,Z.SUN,     
JRNL        AUTH 2 M.A.MCDONOUGH,U.OPPERMANN,C.J.SCHOFIELD                      
JRNL        TITL   INHIBITOR SCAFFOLDS FOR 2-OXOGLUTARATE-DEPENDENT HISTONE     
JRNL        TITL 2 LYSINE DEMETHYLASES.                                         
JRNL        REF    J. MED. CHEM.                 V.  51  7053 2008              
JRNL        REFN                   ISSN 1520-4804                               
JRNL        PMID   18942826                                                     
JRNL        DOI    10.1021/JM800936S                                            
REMARK   2                                                                      
REMARK   2 RESOLUTION.    2.25 ANGSTROMS.                                       
REMARK   3                                                                      
REMARK   3 REFINEMENT.                                                          
REMARK   3   PROGRAM     : REFMAC 5.3.0040                                      
REMARK   3   AUTHORS     : MURSHUDOV,VAGIN,DODSON                               
REMARK   3                                                                      
REMARK   3    REFINEMENT TARGET : MAXIMUM LIKELIHOOD                            
REMARK   3                                                                      
REMARK   3  DATA USED IN REFINEMENT.                                            
REMARK   3   RESOLUTION RANGE HIGH (ANGSTROMS) : 2.25                           
REMARK   3   RESOLUTION RANGE LOW  (ANGSTROMS) : 37.63                          
REMARK   3   DATA CUTOFF            (SIGMA(F)) : NULL                           
REMARK   3   COMPLETENESS FOR RANGE        (%) : 98.6                           
REMARK   3   NUMBER OF REFLECTIONS             : 39866                          
REMARK   3                                                                      
REMARK   3  FIT TO DATA USED IN REFINEMENT.                                     
REMARK   3   CROSS-VALIDATION METHOD          : THROUGHOUT                      
REMARK   3   FREE R VALUE TEST SET SELECTION  : RANDOM                          
REMARK   3   R VALUE     (WORKING + TEST SET) : 0.172                           
REMARK   3   R VALUE            (WORKING SET) : 0.170                           
REMARK   3   FREE R VALUE                     : 0.219                           
REMARK   3   FREE R VALUE TEST SET SIZE   (%) : 4.200                           
REMARK   3   FREE R VALUE TEST SET COUNT      : 1754                            
REMARK   3                                                                      
REMARK   3  FIT IN THE HIGHEST RESOLUTION BIN.                                  
REMARK   3   TOTAL NUMBER OF BINS USED           : 20                           
REMARK   3   BIN RESOLUTION RANGE HIGH       (A) : 2.25                         
REMARK   3   BIN RESOLUTION RANGE LOW        (A) : 2.31                         
REMARK   3   REFLECTION IN BIN     (WORKING SET) : 2878                         
REMARK   3   BIN COMPLETENESS (WORKING+TEST) (%) : NULL                         
REMARK   3   BIN R VALUE           (WORKING SET) : 0.2310                       
REMARK   3   BIN FREE R VALUE SET COUNT          : 123                          
REMARK   3   BIN FREE R VALUE                    : 0.3570                       
REMARK   3                                                                      
REMARK   3  NUMBER OF NON-HYDROGEN ATOMS USED IN REFINEMENT.                    
REMARK   3   PROTEIN ATOMS            : 5588                                    
REMARK   3   NUCLEIC ACID ATOMS       : 0                                       
REMARK   3   HETEROGEN ATOMS          : 28                                      
REMARK   3   SOLVENT ATOMS            : 357                                     
REMARK   3                                                                      
REMARK   3  B VALUES.                                                           
REMARK   3   B VALUE TYPE : LIKELY RESIDUAL                                     
REMARK   3   FROM WILSON PLOT           (A**2) : NULL                           
REMARK   3   MEAN B VALUE      (OVERALL, A**2) : 42.46                          
REMARK   3   OVERALL ANISOTROPIC B VALUE.                                       
REMARK   3    B11 (A**2) : -0.68000                                             
REMARK   3    B22 (A**2) : -1.07000                                             
REMARK   3    B33 (A**2) : 1.75000                                              
REMARK   3    B12 (A**2) : 0.00000                                              
REMARK   3    B13 (A**2) : 0.00000                                              
REMARK   3    B23 (A**2) : 0.00000                                              
REMARK   3                                                                      
REMARK   3  ESTIMATED OVERALL COORDINATE ERROR.                                 
REMARK   3   ESU BASED ON R VALUE                            (A): 0.241         
REMARK   3   ESU BASED ON FREE R VALUE                       (A): 0.195         
REMARK   3   ESU BASED ON MAXIMUM LIKELIHOOD                 (A): 0.143         
REMARK   3   ESU FOR B VALUES BASED ON MAXIMUM LIKELIHOOD (A**2): 10.677        
REMARK   3                                                                      
REMARK   3 CORRELATION COEFFICIENTS.                                            
REMARK   3   CORRELATION COEFFICIENT FO-FC      : 0.962                         
REMARK   3   CORRELATION COEFFICIENT FO-FC FREE : 0.940                         
REMARK   3                                                                      
REMARK   3  RMS DEVIATIONS FROM IDEAL VALUES        COUNT    RMS    WEIGHT      
REMARK   3   BOND LENGTHS REFINED ATOMS        (A):  5847 ; 0.014 ; 0.022       
REMARK   3   BOND LENGTHS OTHERS               (A):  NULL ;  NULL ;  NULL       
REMARK   3   BOND ANGLES REFINED ATOMS   (DEGREES):  7970 ; 1.439 ; 1.942       
REMARK   3   BOND ANGLES OTHERS          (DEGREES):  NULL ;  NULL ;  NULL       
REMARK   3   TORSION ANGLES, PERIOD 1    (DEGREES):   717 ; 6.270 ; 5.000       
REMARK   3   TORSION ANGLES, PERIOD 2    (DEGREES):   275 ;32.307 ;23.309       
REMARK   3   TORSION ANGLES, PERIOD 3    (DEGREES):   912 ;15.351 ;15.000       
REMARK   3   TORSION ANGLES, PERIOD 4    (DEGREES):    33 ;14.990 ;15.000       
REMARK   3   CHIRAL-CENTER RESTRAINTS       (A**3):   830 ; 0.097 ; 0.200       
REMARK   3   GENERAL PLANES REFINED ATOMS      (A):  4593 ; 0.006 ; 0.020       
REMARK   3   GENERAL PLANES OTHERS             (A):  NULL ;  NULL ;  NULL       
REMARK   3   NON-BONDED CONTACTS REFINED ATOMS (A):  2618 ; 0.203 ; 0.200       
REMARK   3   NON-BONDED CONTACTS OTHERS        (A):  NULL ;  NULL ;  NULL       
REMARK   3   NON-BONDED TORSION REFINED ATOMS  (A):  4008 ; 0.310 ; 0.200       
REMARK   3   NON-BONDED TORSION OTHERS         (A):  NULL ;  NULL ;  NULL       
REMARK   3   H-BOND (X...Y) REFINED ATOMS      (A):   369 ; 0.169 ; 0.200       
REMARK   3   H-BOND (X...Y) OTHERS             (A):  NULL ;  NULL ;  NULL       
REMARK   3   POTENTIAL METAL-ION REFINED ATOMS (A):  NULL ;  NULL ;  NULL       
REMARK   3   POTENTIAL METAL-ION OTHERS        (A):  NULL ;  NULL ;  NULL       
REMARK   3   SYMMETRY VDW REFINED ATOMS        (A):    20 ; 0.175 ; 0.200       
REMARK   3   SYMMETRY VDW OTHERS               (A):  NULL ;  NULL ;  NULL       
REMARK   3   SYMMETRY H-BOND REFINED ATOMS     (A):     4 ; 0.560 ; 0.200       
REMARK   3   SYMMETRY H-BOND OTHERS            (A):  NULL ;  NULL ;  NULL       
REMARK   3   SYMMETRY METAL-ION REFINED ATOMS  (A):  NULL ;  NULL ;  NULL       
REMARK   3   SYMMETRY METAL-ION OTHERS         (A):  NULL ;  NULL ;  NULL       
REMARK   3                                                                      
REMARK   3  ISOTROPIC THERMAL FACTOR RESTRAINTS.     COUNT   RMS    WEIGHT      
REMARK   3   MAIN-CHAIN BOND REFINED ATOMS  (A**2):  3640 ; 0.750 ; 1.500       
REMARK   3   MAIN-CHAIN BOND OTHER ATOMS    (A**2):  NULL ;  NULL ;  NULL       
REMARK   3   MAIN-CHAIN ANGLE REFINED ATOMS (A**2):  5705 ; 1.227 ; 2.000       
REMARK   3   MAIN-CHAIN ANGLE OTHER ATOMS   (A**2):  NULL ;  NULL ;  NULL       
REMARK   3   SIDE-CHAIN BOND REFINED ATOMS  (A**2):  2643 ; 1.920 ; 3.000       
REMARK   3   SIDE-CHAIN BOND OTHER ATOMS    (A**2):  NULL ;  NULL ;  NULL       
REMARK   3   SIDE-CHAIN ANGLE REFINED ATOMS (A**2):  2257 ; 2.934 ; 4.500       
REMARK   3   SIDE-CHAIN ANGLE OTHER ATOMS   (A**2):  NULL ;  NULL ;  NULL       
REMARK   3   LONG RANGE B REFINED ATOMS     (A**2):  NULL ;  NULL ;  NULL       
REMARK   3   LONG RANGE B OTHER ATOMS       (A**2):  NULL ;  NULL ;  NULL       
REMARK   3                                                                      
REMARK   3 ANISOTROPIC THERMAL FACTOR RESTRAINTS.    COUNT   RMS   WEIGHT       
REMARK   3   RIGID-BOND RESTRAINTS          (A**2):  NULL ;  NULL ;  NULL       
REMARK   3   SPHERICITY; FREE ATOMS         (A**2):  NULL ;  NULL ;  NULL       
REMARK   3   SPHERICITY; BONDED ATOMS       (A**2):  NULL ;  NULL ;  NULL       
REMARK   3                                                                      
REMARK   3  NCS RESTRAINTS STATISTICS                                           
REMARK   3   NUMBER OF DIFFERENT NCS GROUPS : NULL                              
REMARK   3                                                                      
REMARK   3  TLS DETAILS                                                         
REMARK   3   NUMBER OF TLS GROUPS  : 2                                          
REMARK   3                                                                      
REMARK   3   TLS GROUP : 1                                                      
REMARK   3    NUMBER OF COMPONENTS GROUP : 1                                    
REMARK   3    COMPONENTS        C SSSEQI   TO  C SSSEQI                         
REMARK   3    RESIDUE RANGE :   A     8        A   354                          
REMARK   3    ORIGIN FOR THE GROUP (A):  20.3700 -21.8030 -23.0610              
REMARK   3    T TENSOR                                                          
REMARK   3      T11:  -0.1777 T22:  -0.1592                                     
REMARK   3      T33:  -0.1957 T12:   0.0105                                     
REMARK   3      T13:  -0.0026 T23:   0.0029                                     
REMARK   3    L TENSOR                                                          
REMARK   3      L11:   3.4405 L22:   2.1826                                     
REMARK   3      L33:   1.3140 L12:  -0.7564                                     
REMARK   3      L13:   0.4306 L23:  -0.3269                                     
REMARK   3    S TENSOR                                                          
REMARK   3      S11:   0.0514 S12:   0.2688 S13:   0.0444                       
REMARK   3      S21:  -0.2963 S22:  -0.1455 S23:   0.1757                       
REMARK   3      S31:  -0.0596 S32:   0.1013 S33:   0.0941                       
REMARK   3                                                                      
REMARK   3   TLS GROUP : 2                                                      
REMARK   3    NUMBER OF COMPONENTS GROUP : 1                                    
REMARK   3    COMPONENTS        C SSSEQI   TO  C SSSEQI                         
REMARK   3    RESIDUE RANGE :   B     8        B   354                          
REMARK   3    ORIGIN FOR THE GROUP (A):  12.7020 -54.5510   2.2140              
REMARK   3    T TENSOR                                                          
REMARK   3      T11:  -0.1459 T22:  -0.2445                                     
REMARK   3      T33:  -0.1582 T12:  -0.0487                                     
REMARK   3      T13:  -0.0264 T23:   0.0260                                     
REMARK   3    L TENSOR                                                          
REMARK   3      L11:   2.4616 L22:   2.3223                                     
REMARK   3      L33:   1.9492 L12:  -0.5713                                     
REMARK   3      L13:   0.1271 L23:  -0.6820                                     
REMARK   3    S TENSOR                                                          
REMARK   3      S11:   0.0891 S12:   0.0263 S13:   0.0581                       
REMARK   3      S21:  -0.3462 S22:  -0.0483 S23:  -0.2163                       
REMARK   3      S31:   0.3268 S32:  -0.1700 S33:  -0.0408                       
REMARK   3                                                                      
REMARK   3  BULK SOLVENT MODELLING.                                             
REMARK   3   METHOD USED : MASK                                                 
REMARK   3   PARAMETERS FOR MASK CALCULATION                                    
REMARK   3   VDW PROBE RADIUS   : 1.20                                          
REMARK   3   ION PROBE RADIUS   : 0.80                                          
REMARK   3   SHRINKAGE RADIUS   : 0.80                                          
REMARK   3                                                                      
REMARK   3  OTHER REFINEMENT REMARKS: HYDROGENS HAVE BEEN ADDED IN THE RIDING   
REMARK   3  POSITIONS.                                                          
REMARK   4                                                                      
REMARK   4 2VD7 COMPLIES WITH FORMAT V. 3.30, 13-JUL-11                         
REMARK 100                                                                      
REMARK 100 THIS ENTRY HAS BEEN PROCESSED BY PDBE ON 01-OCT-07.                  
REMARK 100 THE DEPOSITION ID IS D_1290034016.                                   
REMARK 200                                                                      
REMARK 200 EXPERIMENTAL DETAILS                                                 
REMARK 200  EXPERIMENT TYPE                : X-RAY DIFFRACTION                  
REMARK 200  DATE OF DATA COLLECTION        : 16-JUL-07                          
REMARK 200  TEMPERATURE           (KELVIN) : 100                                
REMARK 200  PH                             : 5.5                                
REMARK 200  NUMBER OF CRYSTALS USED        : 1                                  
REMARK 200                                                                      
REMARK 200  SYNCHROTRON              (Y/N) : Y                                  
REMARK 200  RADIATION SOURCE               : SLS                                
REMARK 200  BEAMLINE                       : X10SA                              
REMARK 200  X-RAY GENERATOR MODEL          : NULL                               
REMARK 200  MONOCHROMATIC OR LAUE    (M/L) : M                                  
REMARK 200  WAVELENGTH OR RANGE        (A) : 1.006                              
REMARK 200  MONOCHROMATOR                  : SI                                 
REMARK 200  OPTICS                         : MIRRORS                            
REMARK 200                                                                      
REMARK 200  DETECTOR TYPE                  : CCD                                
REMARK 200  DETECTOR MANUFACTURER          : MARRESEARCH                        
REMARK 200  INTENSITY-INTEGRATION SOFTWARE : MOSFLM                             
REMARK 200  DATA SCALING SOFTWARE          : SCALA                              
REMARK 200                                                                      
REMARK 200  NUMBER OF UNIQUE REFLECTIONS   : 143382                             
REMARK 200  RESOLUTION RANGE HIGH      (A) : 2.250                              
REMARK 200  RESOLUTION RANGE LOW       (A) : 38.010                             
REMARK 200  REJECTION CRITERIA  (SIGMA(I)) : 0.000                              
REMARK 200                                                                      
REMARK 200 OVERALL.                                                             
REMARK 200  COMPLETENESS FOR RANGE     (%) : 99.1                               
REMARK 200  DATA REDUNDANCY                : 3.500                              
REMARK 200  R MERGE                    (I) : 0.07000                            
REMARK 200  R SYM                      (I) : NULL                               
REMARK 200  <I/SIGMA(I)> FOR THE DATA SET  : 12.2000                            
REMARK 200                                                                      
REMARK 200 IN THE HIGHEST RESOLUTION SHELL.                                     
REMARK 200  HIGHEST RESOLUTION SHELL, RANGE HIGH (A) : 2.25                     
REMARK 200  HIGHEST RESOLUTION SHELL, RANGE LOW  (A) : 2.37                     
REMARK 200  COMPLETENESS FOR SHELL     (%) : 98.7                               
REMARK 200  DATA REDUNDANCY IN SHELL       : 3.20                               
REMARK 200  R MERGE FOR SHELL          (I) : 0.60000                            
REMARK 200  R SYM FOR SHELL            (I) : NULL                               
REMARK 200  <I/SIGMA(I)> FOR SHELL         : 2.500                              
REMARK 200                                                                      
REMARK 200 DIFFRACTION PROTOCOL: SINGLE WAVELENGTH                              
REMARK 200 METHOD USED TO DETERMINE THE STRUCTURE: MOLECULAR REPLACEMENT        
REMARK 200 SOFTWARE USED: REFMAC                                                
REMARK 200 STARTING MODEL: NULL                                                 
REMARK 200                                                                      
REMARK 200 REMARK: NONE                                                         
REMARK 280                                                                      
REMARK 280 CRYSTAL                                                              
REMARK 280 SOLVENT CONTENT, VS   (%): 51.65                                     
REMARK 280 MATTHEWS COEFFICIENT, VM (ANGSTROMS**3/DA): 2.54                     
REMARK 280                                                                      
REMARK 280 CRYSTALLIZATION CONDITIONS: 20% PEG3350 0.1M CITRATE PH 5.5          
REMARK 290                                                                      
REMARK 290 CRYSTALLOGRAPHIC SYMMETRY                                            
REMARK 290 SYMMETRY OPERATORS FOR SPACE GROUP: P 21 21 2                        
REMARK 290                                                                      
REMARK 290      SYMOP   SYMMETRY                                                
REMARK 290     NNNMMM   OPERATOR                                                
REMARK 290       1555   X,Y,Z                                                   
REMARK 290       2555   -X,-Y,Z                                                 
REMARK 290       3555   -X+1/2,Y+1/2,-Z                                         
REMARK 290       4555   X+1/2,-Y+1/2,-Z                                         
REMARK 290                                                                      
REMARK 290     WHERE NNN -> OPERATOR NUMBER                                     
REMARK 290           MMM -> TRANSLATION VECTOR                                  
REMARK 290                                                                      
REMARK 290 CRYSTALLOGRAPHIC SYMMETRY TRANSFORMATIONS                            
REMARK 290 THE FOLLOWING TRANSFORMATIONS OPERATE ON THE ATOM/HETATM             
REMARK 290 RECORDS IN THIS ENTRY TO PRODUCE CRYSTALLOGRAPHICALLY                
REMARK 290 RELATED MOLECULES.                                                   
REMARK 290   SMTRY1   1  1.000000  0.000000  0.000000        0.00000            
REMARK 290   SMTRY2   1  0.000000  1.000000  0.000000        0.00000            
REMARK 290   SMTRY3   1  0.000000  0.000000  1.000000        0.00000            
REMARK 290   SMTRY1   2 -1.000000  0.000000  0.000000        0.00000            
REMARK 290   SMTRY2   2  0.000000 -1.000000  0.000000        0.00000            
REMARK 290   SMTRY3   2  0.000000  0.000000  1.000000        0.00000            
REMARK 290   SMTRY1   3 -1.000000  0.000000  0.000000       50.64250            
REMARK 290   SMTRY2   3  0.000000  1.000000  0.000000       74.56050            
REMARK 290   SMTRY3   3  0.000000  0.000000 -1.000000        0.00000            
REMARK 290   SMTRY1   4  1.000000  0.000000  0.000000       50.64250            
REMARK 290   SMTRY2   4  0.000000 -1.000000  0.000000       74.56050            
REMARK 290   SMTRY3   4  0.000000  0.000000 -1.000000        0.00000            
REMARK 290                                                                      
REMARK 290 REMARK: NULL                                                         
REMARK 300                                                                      
REMARK 300 BIOMOLECULE: 1, 2                                                    
REMARK 300 SEE REMARK 350 FOR THE AUTHOR PROVIDED AND/OR PROGRAM                
REMARK 300 GENERATED ASSEMBLY INFORMATION FOR THE STRUCTURE IN                  
REMARK 300 THIS ENTRY. THE REMARK MAY ALSO PROVIDE INFORMATION ON               
REMARK 300 BURIED SURFACE AREA.                                                 
REMARK 350                                                                      
REMARK 350 COORDINATES FOR A COMPLETE MULTIMER REPRESENTING THE KNOWN           
REMARK 350 BIOLOGICALLY SIGNIFICANT OLIGOMERIZATION STATE OF THE                
REMARK 350 MOLECULE CAN BE GENERATED BY APPLYING BIOMT TRANSFORMATIONS          
REMARK 350 GIVEN BELOW.  BOTH NON-CRYSTALLOGRAPHIC AND                          
REMARK 350 CRYSTALLOGRAPHIC OPERATIONS ARE GIVEN.                               
REMARK 350                                                                      
REMARK 350 BIOMOLECULE: 1                                                       
REMARK 350 SOFTWARE DETERMINED QUATERNARY STRUCTURE: MONOMERIC                  
REMARK 350 SOFTWARE USED: PQS                                                   
REMARK 350 APPLY THE FOLLOWING TO CHAINS: A                                     
REMARK 350   BIOMT1   1  1.000000  0.000000  0.000000        0.00000            
REMARK 350   BIOMT2   1  0.000000  1.000000  0.000000        0.00000            
REMARK 350   BIOMT3   1  0.000000  0.000000  1.000000        0.00000            
REMARK 350                                                                      
REMARK 350 BIOMOLECULE: 2                                                       
REMARK 350 SOFTWARE DETERMINED QUATERNARY STRUCTURE: MONOMERIC                  
REMARK 350 SOFTWARE USED: PQS                                                   
REMARK 350 APPLY THE FOLLOWING TO CHAINS: B                                     
REMARK 350   BIOMT1   1  1.000000  0.000000  0.000000        0.00000            
REMARK 350   BIOMT2   1  0.000000  1.000000  0.000000        0.00000            
REMARK 350   BIOMT3   1  0.000000  0.000000  1.000000        0.00000            
REMARK 465                                                                      
REMARK 465 MISSING RESIDUES                                                     
REMARK 465 THE FOLLOWING RESIDUES WERE NOT LOCATED IN THE                       
REMARK 465 EXPERIMENT. (M=MODEL NUMBER; RES=RESIDUE NAME; C=CHAIN               
REMARK 465 IDENTIFIER; SSSEQ=SEQUENCE NUMBER; I=INSERTION CODE.)                
REMARK 465                                                                      
REMARK 465   M RES C SSSEQI                                                     
REMARK 465     MET A   -21                                                      
REMARK 465     HIS A   -20                                                      
REMARK 465     HIS A   -19                                                      
REMARK 465     HIS A   -18                                                      
REMARK 465     HIS A   -17                                                      
REMARK 465     HIS A   -16                                                      
REMARK 465     HIS A   -15                                                      
REMARK 465     SER A   -14                                                      
REMARK 465     SER A   -13                                                      
REMARK 465     GLY A   -12                                                      
REMARK 465     VAL A   -11                                                      
REMARK 465     ASP A   -10                                                      
REMARK 465     LEU A    -9                                                      
REMARK 465     GLY A    -8                                                      
REMARK 465     THR A    -7                                                      
REMARK 465     GLU A    -6                                                      
REMARK 465     ASN A    -5                                                      
REMARK 465     LEU A    -4                                                      
REMARK 465     TYR A    -3                                                      
REMARK 465     PHE A    -2                                                      
REMARK 465     GLN A    -1                                                      
REMARK 465     SER A     0                                                      
REMARK 465     MET A     1                                                      
REMARK 465     ALA A     2                                                      
REMARK 465     SER A     3                                                      
REMARK 465     GLU A     4                                                      
REMARK 465     SER A     5                                                      
REMARK 465     GLU A   356                                                      
REMARK 465     SER A   357                                                      
REMARK 465     GLU A   358                                                      
REMARK 465     LEU A   359                                                      
REMARK 465     MET B   -21                                                      
REMARK 465     HIS B   -20                                                      
REMARK 465     HIS B   -19                                                      
REMARK 465     HIS B   -18                                                      
REMARK 465     HIS B   -17                                                      
REMARK 465     HIS B   -16                                                      
REMARK 465     HIS B   -15                                                      
REMARK 465     SER B   -14                                                      
REMARK 465     SER B   -13                                                      
REMARK 465     GLY B   -12                                                      
REMARK 465     VAL B   -11                                                      
REMARK 465     ASP B   -10                                                      
REMARK 465     LEU B    -9                                                      
REMARK 465     GLY B    -8                                                      
REMARK 465     THR B    -7                                                      
REMARK 465     GLU B    -6                                                      
REMARK 465     ASN B    -5                                                      
REMARK 465     LEU B    -4                                                      
REMARK 465     TYR B    -3                                                      
REMARK 465     PHE B    -2                                                      
REMARK 465     GLN B    -1                                                      
REMARK 465     SER B     0                                                      
REMARK 465     MET B     1                                                      
REMARK 465     ALA B     2                                                      
REMARK 465     SER B     3                                                      
REMARK 465     GLU B     4                                                      
REMARK 465     SER B     5                                                      
REMARK 465     GLU B     6                                                      
REMARK 465     GLU B   356                                                      
REMARK 465     SER B   357                                                      
REMARK 465     GLU B   358                                                      
REMARK 465     LEU B   359                                                      
REMARK 470                                                                      
REMARK 470 MISSING ATOM                                                         
REMARK 470 THE FOLLOWING RESIDUES HAVE MISSING ATOMS (M=MODEL NUMBER;           
REMARK 470 RES=RESIDUE NAME; C=CHAIN IDENTIFIER; SSEQ=SEQUENCE NUMBER;          
REMARK 470 I=INSERTION CODE):                                                   
REMARK 470   M RES CSSEQI  ATOMS                                                
REMARK 470     GLU A   6    CG   CD   OE1  OE2                                  
REMARK 470     ARG A  13    CZ   NH1  NH2                                       
REMARK 470     GLU A  22    CG   CD   OE1  OE2                                  
REMARK 470     LYS A  51    CD   CE   NZ                                        
REMARK 470     LYS A  54    CD   CE   NZ                                        
REMARK 470     LYS A  90    CD   CE   NZ                                        
REMARK 470     LYS A  99    CG   CD   CE   NZ                                   
REMARK 470     LYS A 105    CD   CE   NZ                                        
REMARK 470     ARG A 110    CG   CD   NE   CZ   NH1  NH2                        
REMARK 470     GLU A 113    CG   CD   OE1  OE2                                  
REMARK 470     GLU A 115    CD   OE1  OE2                                       
REMARK 470     LYS A 120    CE   NZ                                             
REMARK 470     LYS A 143    CG   CD   CE   NZ                                   
REMARK 470     ARG A 154    CD   NE   CZ   NH1  NH2                             
REMARK 470     LYS A 162    CD   CE   NZ                                        
REMARK 470     GLU A 163    CD   OE1  OE2                                       
REMARK 470     ARG A 221    CD   NE   CZ   NH1  NH2                             
REMARK 470     LYS A 224    CD   CE   NZ                                        
REMARK 470     GLN A 232    CD   OE1  NE2                                       
REMARK 470     LYS A 251    CE   NZ                                             
REMARK 470     LYS A 252    CE   NZ                                             
REMARK 470     ARG A 294    CZ   NH1  NH2                                       
REMARK 470     LYS A 314    CE   NZ                                             
REMARK 470     LYS A 323    CE   NZ                                             
REMARK 470     LYS A 330    CG   CD   CE   NZ                                   
REMARK 470     LYS A 336    CG   CD   CE   NZ                                   
REMARK 470     LYS A 355    CG   CD   CE   NZ                                   
REMARK 470     THR B   7    OG1  CG2                                            
REMARK 470     LYS B  51    CG   CD   CE   NZ                                   
REMARK 470     LYS B  54    CG   CD   CE   NZ                                   
REMARK 470     LYS B  89    CE   NZ                                             
REMARK 470     LYS B  90    CG   CD   CE   NZ                                   
REMARK 470     LYS B  99    CD   CE   NZ                                        
REMARK 470     ASP B 104    CG   OD1  OD2                                       
REMARK 470     ARG B 110    CG   CD   NE   CZ   NH1  NH2                        
REMARK 470     SER B 112    OG                                                  
REMARK 470     GLU B 115    CD   OE1  OE2                                       
REMARK 470     LYS B 123    CD   CE   NZ                                        
REMARK 470     LYS B 143    CG   CD   CE   NZ                                   
REMARK 470     LYS B 162    CE   NZ                                             
REMARK 470     GLU B 163    CG   CD   OE1  OE2                                  
REMARK 470     LYS B 224    CD   CE   NZ                                        
REMARK 470     LYS B 251    CE   NZ                                             
REMARK 470     LYS B 310    CG   CD   CE   NZ                                   
REMARK 470     ASP B 311    CG   OD1  OD2                                       
REMARK 470     LYS B 333    CD   CE   NZ                                        
REMARK 470     LYS B 336    CG   CD   CE   NZ                                   
REMARK 470     LYS B 355    CG   CD   CE   NZ                                   
REMARK 500                                                                      
REMARK 500 GEOMETRY AND STEREOCHEMISTRY                                         
REMARK 500 SUBTOPIC: CLOSE CONTACTS IN SAME ASYMMETRIC UNIT                     
REMARK 500                                                                      
REMARK 500 THE FOLLOWING ATOMS ARE IN CLOSE CONTACT.                            
REMARK 500                                                                      
REMARK 500  ATM1  RES C  SSEQI   ATM2  RES C  SSEQI           DISTANCE          
REMARK 500   O    HOH B  2018     O    HOH B  2038              1.64            
REMARK 500   O    HOH A  2091     O    HOH A  2143              2.02            
REMARK 500   OG   SER A   210     O    HOH A  2104              2.13            
REMARK 500   O    HOH B  2101     O    HOH B  2185              2.15            
REMARK 500   O    HOH A  2037     O    HOH A  2119              2.16            
REMARK 500   O    HOH B  2027     O    HOH B  2050              2.19            
REMARK 500                                                                      
REMARK 500 REMARK: NULL                                                         
REMARK 500                                                                      
REMARK 500 GEOMETRY AND STEREOCHEMISTRY                                         
REMARK 500 SUBTOPIC: COVALENT BOND LENGTHS                                      
REMARK 500                                                                      
REMARK 500 THE STEREOCHEMICAL PARAMETERS OF THE FOLLOWING RESIDUES              
REMARK 500 HAVE VALUES WHICH DEVIATE FROM EXPECTED VALUES BY MORE               
REMARK 500 THAN 6*RMSD (M=MODEL NUMBER; RES=RESIDUE NAME; C=CHAIN               
REMARK 500 IDENTIFIER; SSEQ=SEQUENCE NUMBER; I=INSERTION CODE).                 
REMARK 500                                                                      
REMARK 500 STANDARD TABLE:                                                      
REMARK 500 FORMAT: (10X,I3,1X,2(A3,1X,A1,I4,A1,1X,A4,3X),1X,F6.3)               
REMARK 500                                                                      
REMARK 500 EXPECTED VALUES PROTEIN: ENGH AND HUBER, 1999                        
REMARK 500 EXPECTED VALUES NUCLEIC ACID: CLOWNEY ET AL 1996                     
REMARK 500                                                                      
REMARK 500  M RES CSSEQI ATM1   RES CSSEQI ATM2   DEVIATION                     
REMARK 500    ASP A  63   C     ASP A  63   O       0.117                       
REMARK 500    ARG A  98   CZ    ARG A  98   NH1     0.102                       
REMARK 500                                                                      
REMARK 500 REMARK: NULL                                                         
REMARK 500                                                                      
REMARK 500 GEOMETRY AND STEREOCHEMISTRY                                         
REMARK 500 SUBTOPIC: COVALENT BOND ANGLES                                       
REMARK 500                                                                      
REMARK 500 THE STEREOCHEMICAL PARAMETERS OF THE FOLLOWING RESIDUES              
REMARK 500 HAVE VALUES WHICH DEVIATE FROM EXPECTED VALUES BY MORE               
REMARK 500 THAN 6*RMSD (M=MODEL NUMBER; RES=RESIDUE NAME; C=CHAIN               
REMARK 500 IDENTIFIER; SSEQ=SEQUENCE NUMBER; I=INSERTION CODE).                 
REMARK 500                                                                      
REMARK 500 STANDARD TABLE:                                                      
REMARK 500 FORMAT: (10X,I3,1X,A3,1X,A1,I4,A1,3(1X,A4,2X),12X,F5.1)              
REMARK 500                                                                      
REMARK 500 EXPECTED VALUES PROTEIN: ENGH AND HUBER, 1999                        
REMARK 500 EXPECTED VALUES NUCLEIC ACID: CLOWNEY ET AL 1996                     
REMARK 500                                                                      
REMARK 500  M RES CSSEQI ATM1   ATM2   ATM3                                     
REMARK 500    ARG A  98   NE  -  CZ  -  NH1 ANGL. DEV. =   3.1 DEGREES          
REMARK 500    ARG A  98   NE  -  CZ  -  NH2 ANGL. DEV. =  -4.6 DEGREES          
REMARK 500                                                                      
REMARK 500 REMARK: NULL                                                         
REMARK 500                                                                      
REMARK 500 GEOMETRY AND STEREOCHEMISTRY                                         
REMARK 500 SUBTOPIC: TORSION ANGLES                                             
REMARK 500                                                                      
REMARK 500 TORSION ANGLES OUTSIDE THE EXPECTED RAMACHANDRAN REGIONS:            
REMARK 500 (M=MODEL NUMBER; RES=RESIDUE NAME; C=CHAIN IDENTIFIER;               
REMARK 500 SSEQ=SEQUENCE NUMBER; I=INSERTION CODE).                             
REMARK 500                                                                      
REMARK 500 STANDARD TABLE:                                                      
REMARK 500 FORMAT:(10X,I3,1X,A3,1X,A1,I4,A1,4X,F7.2,3X,F7.2)                    
REMARK 500                                                                      
REMARK 500 EXPECTED VALUES: GJ KLEYWEGT AND TA JONES (1996). PHI/PSI-           
REMARK 500 CHOLOGY: RAMACHANDRAN REVISITED. STRUCTURE 4, 1395 - 1400            
REMARK 500                                                                      
REMARK 500  M RES CSSEQI        PSI       PHI                                   
REMARK 500    SER A 112      -70.82   -100.26                                   
REMARK 500    ARG A 152       80.69   -155.69                                   
REMARK 500    LEU A 354       61.83   -107.10                                   
REMARK 500    ARG B 152       73.44   -159.47                                   
REMARK 500    ARG B 154       60.08     60.46                                   
REMARK 500    MET B 192       18.95     59.18                                   
REMARK 500    ALA B 236       60.49   -153.72                                   
REMARK 500                                                                      
REMARK 500 REMARK: NULL                                                         
REMARK 525                                                                      
REMARK 525 SOLVENT                                                              
REMARK 525                                                                      
REMARK 525 THE SOLVENT MOLECULES HAVE CHAIN IDENTIFIERS THAT                    
REMARK 525 INDICATE THE POLYMER CHAIN WITH WHICH THEY ARE MOST                  
REMARK 525 CLOSELY ASSOCIATED. THE REMARK LISTS ALL THE SOLVENT                 
REMARK 525 MOLECULES WHICH ARE MORE THAN 5A AWAY FROM THE                       
REMARK 525 NEAREST POLYMER CHAIN (M = MODEL NUMBER;                             
REMARK 525 RES=RESIDUE NAME; C=CHAIN IDENTIFIER; SSEQ=SEQUENCE                  
REMARK 525 NUMBER; I=INSERTION CODE):                                           
REMARK 525                                                                      
REMARK 525  M RES CSSEQI                                                        
REMARK 525    HOH B2019        DISTANCE =  5.98 ANGSTROMS                       
REMARK 620                                                                      
REMARK 620 METAL COORDINATION                                                   
REMARK 620 (M=MODEL NUMBER; RES=RESIDUE NAME; C=CHAIN IDENTIFIER;               
REMARK 620 SSEQ=SEQUENCE NUMBER; I=INSERTION CODE):                             
REMARK 620                                                                      
REMARK 620 COORDINATION ANGLES FOR:  M RES CSSEQI METAL                         
REMARK 620                              NI A 501  NI                            
REMARK 620 N RES CSSEQI ATOM                                                    
REMARK 620 1 HIS A 188   NE2                                                    
REMARK 620 2 HIS A 276   NE2  88.3                                              
REMARK 620 3 HOH A2096   O   175.3  95.2                                        
REMARK 620 4 GLU A 190   OE2  99.7  85.8  83.7                                  
REMARK 620 5 PD2 A1356   O21  74.0 161.8 102.3 101.1                            
REMARK 620 6 PD2 A1356   N1   98.1 102.2  78.1 160.7  76.7                      
REMARK 620 N                    1     2     3     4     5                       
REMARK 620                                                                      
REMARK 620 COORDINATION ANGLES FOR:  M RES CSSEQI METAL                         
REMARK 620                              ZN A 502  ZN                            
REMARK 620 N RES CSSEQI ATOM                                                    
REMARK 620 1 CYS A 234   SG                                                     
REMARK 620 2 HIS A 240   NE2 110.0                                              
REMARK 620 3 CYS A 308   SG  111.6  92.7                                        
REMARK 620 4 CYS A 306   SG  117.5 114.9 107.3                                  
REMARK 620 N                    1     2     3                                   
REMARK 620                                                                      
REMARK 620 COORDINATION ANGLES FOR:  M RES CSSEQI METAL                         
REMARK 620                              NI B 501  NI                            
REMARK 620 N RES CSSEQI ATOM                                                    
REMARK 620 1 PD2 B1356   O21                                                    
REMARK 620 2 PD2 B1356   N1   77.5                                              
REMARK 620 3 HIS B 188   NE2  73.3  97.4                                        
REMARK 620 4 GLU B 190   OE2  97.9 153.9 106.0                                  
REMARK 620 5 HIS B 276   NE2 160.6 104.7  87.3  88.2                            
REMARK 620 6 HOH B2100   O   103.6  78.3 175.2  77.9  95.7                      
REMARK 620 N                    1     2     3     4     5                       
REMARK 620                                                                      
REMARK 620 COORDINATION ANGLES FOR:  M RES CSSEQI METAL                         
REMARK 620                              ZN B 502  ZN                            
REMARK 620 N RES CSSEQI ATOM                                                    
REMARK 620 1 CYS B 234   SG                                                     
REMARK 620 2 HIS B 240   NE2 114.4                                              
REMARK 620 3 CYS B 308   SG  111.6  92.3                                        
REMARK 620 4 CYS B 306   SG  115.2 110.6 110.4                                  
REMARK 620 N                    1     2     3                                   
REMARK 800                                                                      
REMARK 800 SITE                                                                 
REMARK 800 SITE_IDENTIFIER: AC1                                                 
REMARK 800 EVIDENCE_CODE: SOFTWARE                                              
REMARK 800 SITE_DESCRIPTION: BINDING SITE FOR RESIDUE NI A 501                  
REMARK 800                                                                      
REMARK 800 SITE_IDENTIFIER: AC2                                                 
REMARK 800 EVIDENCE_CODE: SOFTWARE                                              
REMARK 800 SITE_DESCRIPTION: BINDING SITE FOR RESIDUE ZN A 502                  
REMARK 800                                                                      
REMARK 800 SITE_IDENTIFIER: AC3                                                 
REMARK 800 EVIDENCE_CODE: SOFTWARE                                              
REMARK 800 SITE_DESCRIPTION: BINDING SITE FOR RESIDUE NI B 501                  
REMARK 800                                                                      
REMARK 800 SITE_IDENTIFIER: AC4                                                 
REMARK 800 EVIDENCE_CODE: SOFTWARE                                              
REMARK 800 SITE_DESCRIPTION: BINDING SITE FOR RESIDUE ZN B 502                  
REMARK 800                                                                      
REMARK 800 SITE_IDENTIFIER: AC5                                                 
REMARK 800 EVIDENCE_CODE: SOFTWARE                                              
REMARK 800 SITE_DESCRIPTION: BINDING SITE FOR RESIDUE PD2 A 1356                
REMARK 800                                                                      
REMARK 800 SITE_IDENTIFIER: AC6                                                 
REMARK 800 EVIDENCE_CODE: SOFTWARE                                              
REMARK 800 SITE_DESCRIPTION: BINDING SITE FOR RESIDUE PD2 B 1356                
REMARK 900                                                                      
REMARK 900 RELATED ENTRIES                                                      
REMARK 900 RELATED ID: 2GP3   RELATED DB: PDB                                   
REMARK 900 CRYSTAL STRUCTURE OF THE CATALYTIC CORE COMAIN OF JMJD2A             
REMARK 900 RELATED ID: 2GFA   RELATED DB: PDB                                   
REMARK 900 DOUBLE TUDOR DOMAIN COMPLEX STRUCTURE                                
REMARK 900 RELATED ID: 2GP5   RELATED DB: PDB                                   
REMARK 900 CRYSTAL STRUCTURE OF CATALYTIC CORE DOMAIN OF JMJD2ACOMPLEXED WITH   
REMARK 900 ALPHA-KETOGLUTARATE                                                  
REMARK 900 RELATED ID: 2GF7   RELATED DB: PDB                                   
REMARK 900 DOUBLE TUDOR DOMAIN STRUCTURE                                        
DBREF  2VD7 A  -21     0  PDB    2VD7     2VD7           -21      0             
DBREF  2VD7 A    1   359  UNP    O75164   JHD3A_HUMAN      1    359             
DBREF  2VD7 B  -21     0  PDB    2VD7     2VD7           -21      0             
DBREF  2VD7 B    1   359  UNP    O75164   JHD3A_HUMAN      1    359             
SEQRES   1 A  381  MET HIS HIS HIS HIS HIS HIS SER SER GLY VAL ASP LEU          
SEQRES   2 A  381  GLY THR GLU ASN LEU TYR PHE GLN SER MET ALA SER GLU          
SEQRES   3 A  381  SER GLU THR LEU ASN PRO SER ALA ARG ILE MET THR PHE          
SEQRES   4 A  381  TYR PRO THR MET GLU GLU PHE ARG ASN PHE SER ARG TYR          
SEQRES   5 A  381  ILE ALA TYR ILE GLU SER GLN GLY ALA HIS ARG ALA GLY          
SEQRES   6 A  381  LEU ALA LYS VAL VAL PRO PRO LYS GLU TRP LYS PRO ARG          
SEQRES   7 A  381  ALA SER TYR ASP ASP ILE ASP ASP LEU VAL ILE PRO ALA          
SEQRES   8 A  381  PRO ILE GLN GLN LEU VAL THR GLY GLN SER GLY LEU PHE          
SEQRES   9 A  381  THR GLN TYR ASN ILE GLN LYS LYS ALA MET THR VAL ARG          
SEQRES  10 A  381  GLU PHE ARG LYS ILE ALA ASN SER ASP LYS TYR CYS THR          
SEQRES  11 A  381  PRO ARG TYR SER GLU PHE GLU GLU LEU GLU ARG LYS TYR          
SEQRES  12 A  381  TRP LYS ASN LEU THR PHE ASN PRO PRO ILE TYR GLY ALA          
SEQRES  13 A  381  ASP VAL ASN GLY THR LEU TYR GLU LYS HIS VAL ASP GLU          
SEQRES  14 A  381  TRP ASN ILE GLY ARG LEU ARG THR ILE LEU ASP LEU VAL          
SEQRES  15 A  381  GLU LYS GLU SER GLY ILE THR ILE GLU GLY VAL ASN THR          
SEQRES  16 A  381  PRO TYR LEU TYR PHE GLY MET TRP LYS THR SER PHE ALA          
SEQRES  17 A  381  TRP HIS THR GLU ASP MET ASP LEU TYR SER ILE ASN TYR          
SEQRES  18 A  381  LEU HIS PHE GLY GLU PRO LYS SER TRP TYR SER VAL PRO          
SEQRES  19 A  381  PRO GLU HIS GLY LYS ARG LEU GLU ARG LEU ALA LYS GLY          
SEQRES  20 A  381  PHE PHE PRO GLY SER ALA GLN SER CYS GLU ALA PHE LEU          
SEQRES  21 A  381  ARG HIS LYS MET THR LEU ILE SER PRO LEU MET LEU LYS          
SEQRES  22 A  381  LYS TYR GLY ILE PRO PHE ASP LYS VAL THR GLN GLU ALA          
SEQRES  23 A  381  GLY GLU PHE MET ILE THR PHE PRO TYR GLY TYR HIS ALA          
SEQRES  24 A  381  GLY PHE ASN HIS GLY PHE ASN CYS ALA GLU SER THR ASN          
SEQRES  25 A  381  PHE ALA THR ARG ARG TRP ILE GLU TYR GLY LYS GLN ALA          
SEQRES  26 A  381  VAL LEU CYS SER CYS ARG LYS ASP MET VAL LYS ILE SER          
SEQRES  27 A  381  MET ASP VAL PHE VAL ARG LYS PHE GLN PRO GLU ARG TYR          
SEQRES  28 A  381  LYS LEU TRP LYS ALA GLY LYS ASP ASN THR VAL ILE ASP          
SEQRES  29 A  381  HIS THR LEU PRO THR PRO GLU ALA ALA GLU PHE LEU LYS          
SEQRES  30 A  381  GLU SER GLU LEU                                              
SEQRES   1 B  381  MET HIS HIS HIS HIS HIS HIS SER SER GLY VAL ASP LEU          
SEQRES   2 B  381  GLY THR GLU ASN LEU TYR PHE GLN SER MET ALA SER GLU          
SEQRES   3 B  381  SER GLU THR LEU ASN PRO SER ALA ARG ILE MET THR PHE          
SEQRES   4 B  381  TYR PRO THR MET GLU GLU PHE ARG ASN PHE SER ARG TYR          
SEQRES   5 B  381  ILE ALA TYR ILE GLU SER GLN GLY ALA HIS ARG ALA GLY          
SEQRES   6 B  381  LEU ALA LYS VAL VAL PRO PRO LYS GLU TRP LYS PRO ARG          
SEQRES   7 B  381  ALA SER TYR ASP ASP ILE ASP ASP LEU VAL ILE PRO ALA          
SEQRES   8 B  381  PRO ILE GLN GLN LEU VAL THR GLY GLN SER GLY LEU PHE          
SEQRES   9 B  381  THR GLN TYR ASN ILE GLN LYS LYS ALA MET THR VAL ARG          
SEQRES  10 B  381  GLU PHE ARG LYS ILE ALA ASN SER ASP LYS TYR CYS THR          
SEQRES  11 B  381  PRO ARG TYR SER GLU PHE GLU GLU LEU GLU ARG LYS TYR          
SEQRES  12 B  381  TRP LYS ASN LEU THR PHE ASN PRO PRO ILE TYR GLY ALA          
SEQRES  13 B  381  ASP VAL ASN GLY THR LEU TYR GLU LYS HIS VAL ASP GLU          
SEQRES  14 B  381  TRP ASN ILE GLY ARG LEU ARG THR ILE LEU ASP LEU VAL          
SEQRES  15 B  381  GLU LYS GLU SER GLY ILE THR ILE GLU GLY VAL ASN THR          
SEQRES  16 B  381  PRO TYR LEU TYR PHE GLY MET TRP LYS THR SER PHE ALA          
SEQRES  17 B  381  TRP HIS THR GLU ASP MET ASP LEU TYR SER ILE ASN TYR          
SEQRES  18 B  381  LEU HIS PHE GLY GLU PRO LYS SER TRP TYR SER VAL PRO          
SEQRES  19 B  381  PRO GLU HIS GLY LYS ARG LEU GLU ARG LEU ALA LYS GLY          
SEQRES  20 B  381  PHE PHE PRO GLY SER ALA GLN SER CYS GLU ALA PHE LEU          
SEQRES  21 B  381  ARG HIS LYS MET THR LEU ILE SER PRO LEU MET LEU LYS          
SEQRES  22 B  381  LYS TYR GLY ILE PRO PHE ASP LYS VAL THR GLN GLU ALA          
SEQRES  23 B  381  GLY GLU PHE MET ILE THR PHE PRO TYR GLY TYR HIS ALA          
SEQRES  24 B  381  GLY PHE ASN HIS GLY PHE ASN CYS ALA GLU SER THR ASN          
SEQRES  25 B  381  PHE ALA THR ARG ARG TRP ILE GLU TYR GLY LYS GLN ALA          
SEQRES  26 B  381  VAL LEU CYS SER CYS ARG LYS ASP MET VAL LYS ILE SER          
SEQRES  27 B  381  MET ASP VAL PHE VAL ARG LYS PHE GLN PRO GLU ARG TYR          
SEQRES  28 B  381  LYS LEU TRP LYS ALA GLY LYS ASP ASN THR VAL ILE ASP          
SEQRES  29 B  381  HIS THR LEU PRO THR PRO GLU ALA ALA GLU PHE LEU LYS          
SEQRES  30 B  381  GLU SER GLU LEU                                              
HET     NI  A 501       1                                                       
HET     ZN  A 502       1                                                       
HET    PD2  A1356      12                                                       
HET     NI  B 501       1                                                       
HET     ZN  B 502       1                                                       
HET    PD2  B1356      12                                                       
HETNAM      NI NICKEL (II) ION                                                  
HETNAM      ZN ZINC ION                                                         
HETNAM     PD2 PYRIDINE-2,4-DICARBOXYLIC ACID                                   
FORMUL   3   NI    2(NI 2+)                                                     
FORMUL   4   ZN    2(ZN 2+)                                                     
FORMUL   5  PD2    2(C7 H5 N O4)                                                
FORMUL   9  HOH   *357(H2 O)                                                    
HELIX    1   1 GLU A  190  GLU A  190  1                                   1
HELIX    2   2 LYS A  241  LYS A  241  1                                   1
SHEET    1   1 1 TYR A 132  TYR A 132  0
SHEET    2   2 1 TYR A 177  TYR A 177  0
SHEET    3   3 1 PHE A 185  PHE A 185  0
SHEET    4   4 1 HIS A 188  HIS A 188  0
SHEET    5   5 1 ASN A 198  ASN A 198  0
SHEET    6   6 1 LYS A 206  LYS A 206  0
SHEET    7   7 1 TRP A 208  TRP A 208  0
SHEET    8   8 1 HIS A 276  HIS A 276  0
SHEET    9   9 1 ASN A 280  ASN A 280  0
LINK        NI    NI A 501                 NE2 HIS A 188     1555   1555  2.17  
LINK        NI    NI A 501                 NE2 HIS A 276     1555   1555  2.19  
LINK        NI    NI A 501                 O   HOH A2096     1555   1555  2.22  
LINK        NI    NI A 501                 OE2 GLU A 190     1555   1555  2.16  
LINK        NI    NI A 501                 O21 PD2 A1356     1555   1555  2.05  
LINK        NI    NI A 501                 N1  PD2 A1356     1555   1555  2.22  
LINK        ZN    ZN A 502                 SG  CYS A 234     1555   1555  2.26  
LINK        ZN    ZN A 502                 NE2 HIS A 240     1555   1555  2.12  
LINK        ZN    ZN A 502                 SG  CYS A 308     1555   1555  2.40  
LINK        ZN    ZN A 502                 SG  CYS A 306     1555   1555  2.23  
LINK        NI    NI B 501                 O21 PD2 B1356     1555   1555  2.22  
LINK        NI    NI B 501                 N1  PD2 B1356     1555   1555  2.20  
LINK        NI    NI B 501                 NE2 HIS B 188     1555   1555  2.12  
LINK        NI    NI B 501                 OE2 GLU B 190     1555   1555  2.12  
LINK        NI    NI B 501                 NE2 HIS B 276     1555   1555  2.15  
LINK        NI    NI B 501                 O   HOH B2100     1555   1555  2.04  
LINK        ZN    ZN B 502                 SG  CYS B 234     1555   1555  2.32  
LINK        ZN    ZN B 502                 NE2 HIS B 240     1555   1555  2.13  
LINK        ZN    ZN B 502                 SG  CYS B 308     1555   1555  2.38  
LINK        ZN    ZN B 502                 SG  CYS B 306     1555   1555  2.21  
SITE     1 AC1  5 HIS A 188  GLU A 190  HIS A 276  PD2 A1356                    
SITE     2 AC1  5 HOH A2096                                                     
SITE     1 AC2  4 CYS A 234  HIS A 240  CYS A 306  CYS A 308                    
SITE     1 AC3  5 HIS B 188  GLU B 190  HIS B 276  PD2 B1356                    
SITE     2 AC3  5 HOH B2100                                                     
SITE     1 AC4  4 CYS B 234  HIS B 240  CYS B 306  CYS B 308                    
SITE     1 AC5 14 TYR A 132  TYR A 177  PHE A 185  HIS A 188                    
SITE     2 AC5 14 GLU A 190  LYS A 206  TRP A 208  LYS A 241                    
SITE     3 AC5 14 HIS A 276   NI A 501  HOH A2091  HOH A2096                    
SITE     4 AC5 14 HOH A2121  HOH A2172                                          
SITE     1 AC6 15 TYR B 132  TYR B 177  PHE B 185  HIS B 188                    
SITE     2 AC6 15 GLU B 190  LYS B 206  TRP B 208  LYS B 241                    
SITE     3 AC6 15 HIS B 276   NI B 501  HOH B2091  HOH B2100                    
SITE     4 AC6 15 HOH B2132  HOH B2184  HOH B2185                               
CRYST1  101.285  149.121   57.566  90.00  90.00  90.00 P 21 21 2     8          
ORIGX1      1.000000  0.000000  0.000000        0.00000                         
ORIGX2      0.000000  1.000000  0.000000        0.00000                         
ORIGX3      0.000000  0.000000  1.000000        0.00000                         
SCALE1      0.009873  0.000000  0.000000        0.00000                         
SCALE2      0.000000  0.006706  0.000000        0.00000                         
SCALE3      0.000000  0.000000  0.017371        0.00000                         
ATOM      1  N   TYR A 132      37.081 -19.996 -24.389  1.00 38.29           N
ATOM      2  CA  TYR A 132      35.719 -19.810 -24.879  1.00 37.56           C
ATOM      3  C   TYR A 132      35.548 -18.322 -25.148  1.00 37.37           C
ATOM      4  O   TYR A 132      35.724 -17.521 -24.235  1.00 37.35           O
ATOM      5  CB  TYR A 132      34.688 -20.286 -23.829  1.00 36.73           C
ATOM      6  CG  TYR A 132      33.295 -20.641 -24.367  1.00 35.80           C
ATOM      7  CD1 TYR A 132      33.059 -20.743 -25.729  1.00 34.35           C
ATOM      8  CD2 TYR A 132      32.230 -20.888 -23.503  1.00 35.87           C
ATOM      9  CE1 TYR A 132      31.823 -21.072 -26.233  1.00 32.42           C
ATOM     10  CE2 TYR A 132      30.965 -21.241 -23.999  1.00 35.78           C
ATOM     11  CZ  TYR A 132      30.776 -21.321 -25.377  1.00 35.11           C
ATOM     12  OH  TYR A 132      29.563 -21.666 -25.924  1.00 33.65           O
TER      13      TYR A 132
ATOM     14  N   TYR A 177      28.902 -16.508 -29.169  1.00 36.54           N
ATOM     15  CA  TYR A 177      29.759 -17.425 -28.429  1.00 37.01           C
ATOM     16  C   TYR A 177      30.647 -18.125 -29.434  1.00 37.03           C
ATOM     17  O   TYR A 177      30.152 -18.887 -30.273  1.00 36.76           O
ATOM     18  CB  TYR A 177      28.929 -18.498 -27.730  1.00 37.55           C
ATOM     19  CG  TYR A 177      27.997 -18.009 -26.620  1.00 39.73           C
ATOM     20  CD1 TYR A 177      26.693 -17.569 -26.899  1.00 39.91           C
ATOM     21  CD2 TYR A 177      28.424 -18.015 -25.291  1.00 39.79           C
ATOM     22  CE1 TYR A 177      25.833 -17.129 -25.847  1.00 42.87           C
ATOM     23  CE2 TYR A 177      27.600 -17.581 -24.252  1.00 41.71           C
ATOM     24  CZ  TYR A 177      26.311 -17.144 -24.526  1.00 42.00           C
ATOM     25  OH  TYR A 177      25.526 -16.737 -23.458  1.00 43.87           O
TER      26      TYR A 177
ATOM     27  N   PHE A 185      29.295 -25.183 -21.273  1.00 37.90           N
ATOM     28  CA  PHE A 185      28.340 -24.477 -20.436  1.00 37.99           C
ATOM     29  C   PHE A 185      27.776 -25.356 -19.351  1.00 37.42           C
ATOM     30  O   PHE A 185      27.217 -26.436 -19.596  1.00 38.83           O
ATOM     31  CB  PHE A 185      27.245 -23.730 -21.222  1.00 37.51           C
ATOM     32  CG  PHE A 185      26.513 -24.556 -22.240  1.00 36.78           C
ATOM     33  CD1 PHE A 185      25.193 -24.939 -22.017  1.00 35.13           C
ATOM     34  CD2 PHE A 185      27.126 -24.898 -23.453  1.00 37.57           C
ATOM     35  CE1 PHE A 185      24.463 -25.678 -22.989  1.00 35.84           C
ATOM     36  CE2 PHE A 185      26.417 -25.647 -24.431  1.00 39.52           C
ATOM     37  CZ  PHE A 185      25.085 -26.049 -24.190  1.00 37.93           C
TER      38      PHE A 185
ATOM     39  N   HIS A 188      22.511 -24.893 -15.782  1.00 35.88           N
ATOM     40  CA  HIS A 188      21.811 -23.685 -15.383  1.00 36.48           C
ATOM     41  C   HIS A 188      20.393 -23.617 -15.993  1.00 35.90           C
ATOM     42  O   HIS A 188      20.109 -24.218 -17.038  1.00 36.34           O
ATOM     43  CB  HIS A 188      22.620 -22.444 -15.806  1.00 35.98           C
ATOM     44  CG  HIS A 188      22.644 -22.246 -17.276  1.00 35.59           C
ATOM     45  ND1 HIS A 188      23.426 -23.020 -18.118  1.00 35.93           N
ATOM     46  CD2 HIS A 188      21.958 -21.394 -18.069  1.00 34.74           C
ATOM     47  CE1 HIS A 188      23.218 -22.656 -19.366  1.00 35.08           C
ATOM     48  NE2 HIS A 188      22.325 -21.671 -19.363  1.00 39.00           N
TER      49      HIS A 188
ATOM     50  N   GLU A 190      17.859 -20.222 -17.275  1.00 38.95           N
ATOM     51  CA  GLU A 190      18.055 -18.820 -17.629  1.00 38.55           C
ATOM     52  C   GLU A 190      17.825 -17.819 -16.493  1.00 39.21           C
ATOM     53  O   GLU A 190      17.171 -18.140 -15.501  1.00 38.33           O
ATOM     54  CB  GLU A 190      17.188 -18.443 -18.837  1.00 39.04           C
ATOM     55  CG  GLU A 190      17.358 -19.376 -20.011  1.00 39.08           C
ATOM     56  CD  GLU A 190      18.785 -19.430 -20.459  1.00 40.00           C
ATOM     57  OE1 GLU A 190      19.302 -18.379 -20.889  1.00 40.45           O
ATOM     58  OE2 GLU A 190      19.394 -20.514 -20.358  1.00 42.08           O
TER      59      GLU A 190
ATOM     60  N  AASN A 198      18.823 -20.251 -29.142  0.50 36.78           N
ATOM     61  N  BASN A 198      18.810 -20.194 -29.221  0.50 36.56           N
ATOM     62  CA AASN A 198      20.250 -20.447 -29.483  0.50 36.94           C
ATOM     63  CA BASN A 198      20.241 -20.392 -29.428  0.50 36.72           C
ATOM     64  C  AASN A 198      20.324 -20.830 -30.941  0.50 36.80           C
ATOM     65  C  BASN A 198      20.492 -20.899 -30.851  0.50 36.76           C
ATOM     66  O  AASN A 198      19.687 -21.794 -31.385  0.50 36.70           O
ATOM     67  O  BASN A 198      20.128 -22.030 -31.180  0.50 37.07           O
ATOM     68  CB AASN A 198      20.932 -21.537 -28.620  0.50 36.17           C
ATOM     69  CB BASN A 198      20.829 -21.356 -28.374  0.50 35.94           C
ATOM     70  CG AASN A 198      22.494 -21.620 -28.824  0.50 37.07           C
ATOM     71  CG BASN A 198      20.297 -21.106 -26.950  0.50 35.46           C
ATOM     72  OD1AASN A 198      23.006 -22.040 -29.888  0.50 34.30           O
ATOM     73  OD1BASN A 198      19.107 -21.293 -26.679  0.50 37.43           O
ATOM     74  ND2AASN A 198      23.242 -21.282 -27.756  0.50 34.97           N
ATOM     75  ND2BASN A 198      21.188 -20.742 -26.028  0.50 34.30           N
TER      76      ASN A 198
ATOM     77  N   LYS A 206      27.350 -28.413 -31.225  1.00 37.26           N
ATOM     78  CA  LYS A 206      27.260 -28.081 -29.823  1.00 37.14           C
ATOM     79  C   LYS A 206      26.306 -29.140 -29.249  1.00 38.11           C
ATOM     80  O   LYS A 206      25.187 -29.260 -29.760  1.00 38.31           O
ATOM     81  CB  LYS A 206      26.669 -26.678 -29.677  1.00 37.14           C
ATOM     82  CG  LYS A 206      26.600 -26.158 -28.208  1.00 36.68           C
ATOM     83  CD  LYS A 206      25.874 -24.811 -28.107  1.00 34.85           C
ATOM     84  CE  LYS A 206      26.630 -23.706 -28.841  1.00 35.78           C
ATOM     85  NZ  LYS A 206      27.771 -23.129 -28.014  1.00 38.02           N
TER      86      LYS A 206
ATOM     87  N   TRP A 208      24.083 -30.852 -26.045  1.00 38.33           N
ATOM     88  CA  TRP A 208      23.222 -30.310 -25.017  1.00 37.96           C
ATOM     89  C   TRP A 208      22.754 -31.470 -24.148  1.00 37.23           C
ATOM     90  O   TRP A 208      22.512 -32.533 -24.649  1.00 36.11           O
ATOM     91  CB  TRP A 208      21.985 -29.658 -25.664  1.00 36.75           C
ATOM     92  CG  TRP A 208      22.235 -28.389 -26.399  1.00 36.62           C
ATOM     93  CD1 TRP A 208      22.860 -28.253 -27.614  1.00 35.70           C
ATOM     94  CD2 TRP A 208      21.864 -27.064 -25.991  1.00 35.45           C
ATOM     95  NE1 TRP A 208      22.925 -26.942 -27.962  1.00 34.48           N
ATOM     96  CE2 TRP A 208      22.314 -26.184 -26.999  1.00 34.96           C
ATOM     97  CE3 TRP A 208      21.206 -26.532 -24.863  1.00 37.02           C
ATOM     98  CZ2 TRP A 208      22.131 -24.791 -26.924  1.00 37.60           C
ATOM     99  CZ3 TRP A 208      20.991 -25.141 -24.794  1.00 36.37           C
ATOM    100  CH2 TRP A 208      21.473 -24.284 -25.809  1.00 36.46           C
TER     101      TRP A 208
ATOM    102  N   LYS A 241      26.848 -20.621 -13.068  1.00 40.61           N
ATOM    103  CA  LYS A 241      27.276 -21.386 -14.243  1.00 41.82           C
ATOM    104  C   LYS A 241      28.707 -21.937 -14.119  1.00 41.30           C
ATOM    105  O   LYS A 241      29.494 -21.892 -15.070  1.00 41.06           O
ATOM    106  CB  LYS A 241      27.083 -20.573 -15.529  1.00 41.64           C
ATOM    107  CG  LYS A 241      25.640 -20.271 -15.843  1.00 43.96           C
ATOM    108  CD  LYS A 241      25.499 -19.337 -17.081  1.00 44.61           C
ATOM    109  CE  LYS A 241      24.070 -18.675 -17.086  1.00 52.26           C
ATOM    110  NZ  LYS A 241      23.742 -17.849 -18.334  1.00 51.27           N
TER     111      LYS A 241
ATOM    112  N   HIS A 276      19.796 -26.857 -18.367  1.00 36.21           N
ATOM    113  CA  HIS A 276      20.586 -27.387 -19.482  1.00 36.41           C
ATOM    114  C   HIS A 276      22.096 -27.180 -19.255  1.00 37.15           C
ATOM    115  O   HIS A 276      22.508 -26.334 -18.458  1.00 36.62           O
ATOM    116  CB  HIS A 276      20.098 -26.832 -20.838  1.00 35.80           C
ATOM    117  CG  HIS A 276      20.052 -25.335 -20.892  1.00 34.48           C
ATOM    118  ND1 HIS A 276      19.051 -24.601 -20.287  1.00 36.64           N
ATOM    119  CD2 HIS A 276      20.899 -24.433 -21.447  1.00 32.88           C
ATOM    120  CE1 HIS A 276      19.284 -23.307 -20.458  1.00 36.97           C
ATOM    121  NE2 HIS A 276      20.402 -23.177 -21.159  1.00 37.36           N
TER     122      HIS A 276
ATOM    123  N   ASN A 280      30.941 -27.596 -26.711  1.00 36.99           N
ATOM    124  CA  ASN A 280      31.258 -27.515 -28.128  1.00 37.00           C
ATOM    125  C   ASN A 280      32.268 -28.550 -28.616  1.00 36.52           C
ATOM    126  O   ASN A 280      33.230 -28.860 -27.922  1.00 35.96           O
ATOM    127  CB  ASN A 280      31.773 -26.113 -28.403  1.00 37.43           C
ATOM    128  CG  ASN A 280      30.757 -25.088 -28.037  1.00 38.18           C
ATOM    129  OD1 ASN A 280      29.610 -25.175 -28.486  1.00 34.74           O
ATOM    130  ND2 ASN A 280      31.135 -24.143 -27.175  1.00 37.23           N
TER     131      ASN A 280
HETATM  132 NI   NI  A 501      21.274 -21.170 -21.188  1.00 26.54          Ni
HETATM  145  O   HOH A2024      23.750 -14.160 -19.980  1.00 52.52           O
HETATM  146  O   HOH A2081      22.715 -15.705 -21.766  1.00 44.20           O
HETATM  147  O   HOH A2086      30.190 -20.855 -20.253  1.00 40.91           O
HETATM  148  O   HOH A2091      21.015 -17.648 -22.685  1.00 35.42           O
HETATM  149  O   HOH A2096      20.349 -20.578 -23.121  1.00 34.72           O
HETATM  150  O   HOH A2097      24.512 -21.016 -27.673  0.50 20.97           O
HETATM  151  O   HOH A2102      29.370 -21.475 -29.575  1.00 29.25           O
HETATM  152  O   HOH A2121      21.285 -17.729 -18.938  1.00 30.63           O
HETATM  153  O   HOH A2141      22.868 -18.232 -24.126  1.00 43.49           O
HETATM  154  O   HOH A2144      19.785 -15.631 -19.289  1.00 31.61           O
HETATM  155  O   HOH A2172      28.322 -20.081 -21.819  1.00 35.75           O
CONECT   48  132
CONECT   58  132
CONECT  121  132
CONECT  132   48   58  141  143
CONECT  132  149  121
CONECT  140  139  141  142
CONECT  142  140  143  144
CONECT  139  136  140
CONECT  136  134  137  139
CONECT  134  133  135  136
CONECT  137  136  138
CONECT  138  137  141
CONECT  141  138  140
CONECT  141  132
CONECT  143  142
CONECT  143  132
CONECT  144  142
CONECT  135  134
CONECT  133  134
CONECT  149  132
END
