# Supplementary material for: Scaffold repositioning of spiro-acridine derivatives as fungi chitinase inhibitor by target fishing and in vitro studies
Source: Sci Rep. 2023 May 5;13:7320. doi: 10.1038/s41598-023-33279-9 (PMC10163251; doi:10.1038/s41598-023-33279-9)
Supplement: Supplementary file 2 — Supplementary Information 2. [file 41598_2023_33279_MOESM2_ESM.zip › PDBQT_TARGETS_ALL/2wf0_ZY0.pdb]

HEADER    HYDROLASE                               02-APR-09   2WF0              
TITLE     HUMAN BACE-1 IN COMPLEX WITH 4-ETHYL-N-((1S,2R)-2-HYDROXY-1-          
TITLE    2 (PHENYLMETHYL)-3-(((3-(TRIFLUOROMETHYL)PHENYL)METHYL)AMINO)          
TITLE    3 PROPYL)-8-(2-OXO-1-PYRROLIDINYL)-6-QUINOLINECARBOXAMIDE              
COMPND    MOL_ID: 1;                                                            
COMPND   2 MOLECULE: BETA-SECRETASE 1;                                          
COMPND   3 CHAIN: A;                                                            
COMPND   4 FRAGMENT: RESIDUES 61-452;                                           
COMPND   5 SYNONYM: BETA-SITE AMYLOID PRECURSOR PROTEIN CLEAVING                
COMPND   6  ENZYME 1, MEMBRANE-ASSOCIATED ASPARTIC PROTEASE 2,                  
COMPND   7  MEMAPSIN-2, ASPARTYL PROTEASE 2, BETA-SITE APP CLEAVING             
COMPND   8  ENZYME 1, ASP 2, ASP2, BACE-1;                                      
COMPND   9 EC: 3.4.23.46;                                                       
COMPND  10 ENGINEERED: YES;                                                     
COMPND  11 MUTATION: YES                                                        
SOURCE    MOL_ID: 1;                                                            
SOURCE   2 ORGANISM_SCIENTIFIC: HOMO SAPIENS;                                   
SOURCE   3 ORGANISM_COMMON: HUMAN;                                              
SOURCE   4 ORGANISM_TAXID: 9606;                                                
SOURCE   5 EXPRESSION_SYSTEM: CRICETULUS GRISEUS;                               
SOURCE   6 EXPRESSION_SYSTEM_COMMON: CHINESE HAMSTER;                           
SOURCE   7 EXPRESSION_SYSTEM_TAXID: 10029;                                      
SOURCE   8 EXPRESSION_SYSTEM_CELL: OVARY                                        
KEYWDS    HYDROLASE, MEMAPSIN-2, POLYMORPHISM, GLYCOPROTEIN, ASP-2,             
KEYWDS   2 BACE-1, ZYMOGEN, PROTEASE, MEMBRANE, TRANSMEMBRANE,                  
KEYWDS   3 BETA-SECRETASE, DISULFIDE BOND, ASPARTYL PROTEASE,                   
KEYWDS   4 ALTERNATIVE SPLICING, BETA-SITE APP CLEAVING ENZYME                  
EXPDTA    X-RAY DIFFRACTION                                                     
AUTHOR    N.CHARRIER,B.CLARKE,L.CUTLER,E.DEMONT,C.DINGWALL,R.DUNSDON,           
AUTHOR   2 J.HAWKINS,C.HOWES,J.HUBBARD,I.HUSSAIN,G.MAILE,R.MATICO,              
AUTHOR   3 J.MOSLEY,A.NAYLOR,A.O'BRIEN,S.REDSHAW,P.ROWLAND,V.SOLEIL,            
AUTHOR   4 K.J.SMITH,S.SWEITZER,P.THEOBALD,D.VESEY,D.S.WALTER,G.WAYNE           
REVDAT   3   14-JUL-09 2WF0    1       HETNAM FORMUL                            
REVDAT   2   23-JUN-09 2WF0    1       JRNL                                     
REVDAT   1   19-MAY-09 2WF0    0                                                
JRNL        AUTH   N.CHARRIER,B.CLARKE,L.CUTLER,E.DEMONT,C.DINGWALL,            
JRNL        AUTH 2 R.DUNSDON,J.HAWKINS,C.HOWES,J.HUBBARD,I.HUSSAIN,             
JRNL        AUTH 3 G.MAILE,R.MATICO,J.MOSLEY,A.NAYLOR,A.O'BRIEN,                
JRNL        AUTH 4 S.REDSHAW,P.ROWLAND,V.SOLEIL,K.J.SMITH,S.SWEITZER,           
JRNL        AUTH 5 P.THEOBALD,D.VESEY,D.S.WALTER,G.WAYNE                        
JRNL        TITL   SECOND GENERATION OF BACE-1 INHIBITORS. PART 1:              
JRNL        TITL 2 THE NEED FOR IMPROVED PHARMACOKINETICS.                      
JRNL        REF    BIOORG.MED.CHEM.LETT.         V.  19  3664 2009              
JRNL        REFN                   ISSN 0960-894X                               
JRNL        PMID   19428244                                                     
JRNL        DOI    10.1016/J.BMCL.2009.03.165                                   
REMARK   2                                                                      
REMARK   2 RESOLUTION.    1.60 ANGSTROMS.                                       
REMARK   3                                                                      
REMARK   3 REFINEMENT.                                                          
REMARK   3   PROGRAM     : CNS                                                  
REMARK   3   AUTHORS     : BRUNGER,ADAMS,CLORE,DELANO,GROS,GROSSE-              
REMARK   3               : KUNSTLEVE,JIANG,KUSZEWSKI,NILGES, PANNU,             
REMARK   3               : READ,RICE,SIMONSON,WARREN                            
REMARK   3                                                                      
REMARK   3  REFINEMENT TARGET : NULL                                            
REMARK   3                                                                      
REMARK   3  DATA USED IN REFINEMENT.                                            
REMARK   3   RESOLUTION RANGE HIGH (ANGSTROMS) : 1.60                           
REMARK   3   RESOLUTION RANGE LOW  (ANGSTROMS) : 23.00                          
REMARK   3   DATA CUTOFF            (SIGMA(F)) : NULL                           
REMARK   3   DATA CUTOFF HIGH         (ABS(F)) : NULL                           
REMARK   3   DATA CUTOFF LOW          (ABS(F)) : NULL                           
REMARK   3   COMPLETENESS (WORKING+TEST)   (%) : NULL                           
REMARK   3   NUMBER OF REFLECTIONS             : NULL                           
REMARK   3                                                                      
REMARK   3  FIT TO DATA USED IN REFINEMENT.                                     
REMARK   3   CROSS-VALIDATION METHOD          : NULL                            
REMARK   3   FREE R VALUE TEST SET SELECTION  : RANDOM                          
REMARK   3   R VALUE            (WORKING SET) : 0.188                           
REMARK   3   FREE R VALUE                     : 0.203                           
REMARK   3   FREE R VALUE TEST SET SIZE   (%) : 4.000                           
REMARK   3   FREE R VALUE TEST SET COUNT      : NULL                            
REMARK   3   ESTIMATED ERROR OF FREE R VALUE  : NULL                            
REMARK   3                                                                      
REMARK   3  FIT IN THE HIGHEST RESOLUTION BIN.                                  
REMARK   3   TOTAL NUMBER OF BINS USED           : NULL                         
REMARK   3   BIN RESOLUTION RANGE HIGH       (A) : NULL                         
REMARK   3   BIN RESOLUTION RANGE LOW        (A) : NULL                         
REMARK   3   BIN COMPLETENESS (WORKING+TEST) (%) : NULL                         
REMARK   3   REFLECTIONS IN BIN    (WORKING SET) : NULL                         
REMARK   3   BIN R VALUE           (WORKING SET) : NULL                         
REMARK   3   BIN FREE R VALUE                    : NULL                         
REMARK   3   BIN FREE R VALUE TEST SET SIZE  (%) : NULL                         
REMARK   3   BIN FREE R VALUE TEST SET COUNT     : NULL                         
REMARK   3   ESTIMATED ERROR OF BIN FREE R VALUE : NULL                         
REMARK   3                                                                      
REMARK   3  NUMBER OF NON-HYDROGEN ATOMS USED IN REFINEMENT.                    
REMARK   3   PROTEIN ATOMS            : 2991                                    
REMARK   3   NUCLEIC ACID ATOMS       : 0                                       
REMARK   3   HETEROGEN ATOMS          : 44                                      
REMARK   3   SOLVENT ATOMS            : 364                                     
REMARK   3                                                                      
REMARK   3  B VALUES.                                                           
REMARK   3   FROM WILSON PLOT           (A**2) : NULL                           
REMARK   3   MEAN B VALUE      (OVERALL, A**2) : NULL                           
REMARK   3   OVERALL ANISOTROPIC B VALUE.                                       
REMARK   3    B11 (A**2) : NULL                                                 
REMARK   3    B22 (A**2) : NULL                                                 
REMARK   3    B33 (A**2) : NULL                                                 
REMARK   3    B12 (A**2) : NULL                                                 
REMARK   3    B13 (A**2) : NULL                                                 
REMARK   3    B23 (A**2) : NULL                                                 
REMARK   3                                                                      
REMARK   3  ESTIMATED COORDINATE ERROR.                                         
REMARK   3   ESD FROM LUZZATI PLOT        (A) : NULL                            
REMARK   3   ESD FROM SIGMAA              (A) : NULL                            
REMARK   3   LOW RESOLUTION CUTOFF        (A) : NULL                            
REMARK   3                                                                      
REMARK   3  CROSS-VALIDATED ESTIMATED COORDINATE ERROR.                         
REMARK   3   ESD FROM C-V LUZZATI PLOT    (A) : NULL                            
REMARK   3   ESD FROM C-V SIGMAA          (A) : NULL                            
REMARK   3                                                                      
REMARK   3  RMS DEVIATIONS FROM IDEAL VALUES.                                   
REMARK   3   BOND LENGTHS                 (A) : NULL                            
REMARK   3   BOND ANGLES            (DEGREES) : NULL                            
REMARK   3   DIHEDRAL ANGLES        (DEGREES) : NULL                            
REMARK   3   IMPROPER ANGLES        (DEGREES) : NULL                            
REMARK   3                                                                      
REMARK   3  ISOTROPIC THERMAL MODEL : NULL                                      
REMARK   3                                                                      
REMARK   3  ISOTROPIC THERMAL FACTOR RESTRAINTS.    RMS    SIGMA                
REMARK   3   MAIN-CHAIN BOND              (A**2) : NULL  ; NULL                 
REMARK   3   MAIN-CHAIN ANGLE             (A**2) : NULL  ; NULL                 
REMARK   3   SIDE-CHAIN BOND              (A**2) : NULL  ; NULL                 
REMARK   3   SIDE-CHAIN ANGLE             (A**2) : NULL  ; NULL                 
REMARK   3                                                                      
REMARK   3  BULK SOLVENT MODELING.                                              
REMARK   3   METHOD USED : NULL                                                 
REMARK   3   KSOL        : NULL                                                 
REMARK   3   BSOL        : NULL                                                 
REMARK   3                                                                      
REMARK   3  NCS MODEL : NULL                                                    
REMARK   3                                                                      
REMARK   3  NCS RESTRAINTS.                         RMS   SIGMA/WEIGHT          
REMARK   3   GROUP  1  POSITIONAL            (A) : NULL  ; NULL                 
REMARK   3   GROUP  1  B-FACTOR           (A**2) : NULL  ; NULL                 
REMARK   3                                                                      
REMARK   3  PARAMETER FILE  1  : NULL                                           
REMARK   3  TOPOLOGY FILE  1   : NULL                                           
REMARK   3                                                                      
REMARK   3  OTHER REFINEMENT REMARKS: FULL DATA PROCESSING AND SCALING          
REMARK   3  STATISTICS NO LONGER AVAILABLE FOR THIS DATASET.                    
REMARK   4                                                                      
REMARK   4 2WF0 COMPLIES WITH FORMAT V. 3.20, 01-DEC-08                         
REMARK 100                                                                      
REMARK 100 THIS ENTRY HAS BEEN PROCESSED BY PDBE ON  03-APR-09.                 
REMARK 100 THE PDBE ID CODE IS EBI-39370.                                       
REMARK 200                                                                      
REMARK 200 EXPERIMENTAL DETAILS                                                 
REMARK 200  EXPERIMENT TYPE                : X-RAY DIFFRACTION                  
REMARK 200  DATE OF DATA COLLECTION        : NULL                               
REMARK 200  TEMPERATURE           (KELVIN) : 100                                
REMARK 200  PH                             : NULL                               
REMARK 200  NUMBER OF CRYSTALS USED        : 1                                  
REMARK 200                                                                      
REMARK 200  SYNCHROTRON              (Y/N) : Y                                  
REMARK 200  RADIATION SOURCE               : ESRF                               
REMARK 200  BEAMLINE                       : ID14-4                             
REMARK 200  X-RAY GENERATOR MODEL          : NULL                               
REMARK 200  MONOCHROMATIC OR LAUE    (M/L) : M                                  
REMARK 200  WAVELENGTH OR RANGE        (A) : 0.9393                             
REMARK 200  MONOCHROMATOR                  : NULL                               
REMARK 200  OPTICS                         : NULL                               
REMARK 200                                                                      
REMARK 200  DETECTOR TYPE                  : CCD                                
REMARK 200  DETECTOR MANUFACTURER          : ADSC                               
REMARK 200  INTENSITY-INTEGRATION SOFTWARE : DENZO                              
REMARK 200  DATA SCALING SOFTWARE          : SCALEPACK                          
REMARK 200                                                                      
REMARK 200  NUMBER OF UNIQUE REFLECTIONS   : NULL                               
REMARK 200  RESOLUTION RANGE HIGH      (A) : NULL                               
REMARK 200  RESOLUTION RANGE LOW       (A) : NULL                               
REMARK 200  REJECTION CRITERIA  (SIGMA(I)) : NULL                               
REMARK 200                                                                      
REMARK 200 OVERALL.                                                             
REMARK 200  COMPLETENESS FOR RANGE     (%) : NULL                               
REMARK 200  DATA REDUNDANCY                : NULL                               
REMARK 200  R MERGE                    (I) : NULL                               
REMARK 200  R SYM                      (I) : NULL                               
REMARK 200  <I/SIGMA(I)> FOR THE DATA SET  : NULL                               
REMARK 200                                                                      
REMARK 200 IN THE HIGHEST RESOLUTION SHELL.                                     
REMARK 200  HIGHEST RESOLUTION SHELL, RANGE HIGH (A) : NULL                     
REMARK 200  HIGHEST RESOLUTION SHELL, RANGE LOW  (A) : NULL                     
REMARK 200  COMPLETENESS FOR SHELL     (%) : NULL                               
REMARK 200  DATA REDUNDANCY IN SHELL       : NULL                               
REMARK 200  R MERGE FOR SHELL          (I) : NULL                               
REMARK 200  R SYM FOR SHELL            (I) : NULL                               
REMARK 200  <I/SIGMA(I)> FOR SHELL         : NULL                               
REMARK 200                                                                      
REMARK 200 DIFFRACTION PROTOCOL: SINGLE WAVELENGTH                              
REMARK 200 METHOD USED TO DETERMINE THE STRUCTURE: OTHER                        
REMARK 200 SOFTWARE USED: NULL                                                  
REMARK 200 STARTING MODEL: NONE                                                 
REMARK 200                                                                      
REMARK 200 REMARK: THIS DATASET WAS COLLECTED ON 4 FEB 2004                     
REMARK 280                                                                      
REMARK 280 CRYSTAL                                                              
REMARK 280 SOLVENT CONTENT, VS  (%): 38.96                                      
REMARK 280 MATTHEWS COEFFICIENT, VM (ANGSTROMS**3/DA): 2.03                     
REMARK 280                                                                      
REMARK 280 CRYSTALLIZATION CONDITIONS: CRYSTALS GROWN BY VAPOUR                 
REMARK 280  DIFFUSION AT 20C USING STREAK SEEDING, WITH 10% PEG8000             
REMARK 280  AND 0.1M GLYCINE PH 3.2                                             
REMARK 290                                                                      
REMARK 290 CRYSTALLOGRAPHIC SYMMETRY                                            
REMARK 290 SYMMETRY OPERATORS FOR SPACE GROUP: P 21 21 21                       
REMARK 290                                                                      
REMARK 290      SYMOP   SYMMETRY                                                
REMARK 290     NNNMMM   OPERATOR                                                
REMARK 290       1555   X,Y,Z                                                   
REMARK 290       2555   -X+1/2,-Y,Z+1/2                                         
REMARK 290       3555   -X,Y+1/2,-Z+1/2                                         
REMARK 290       4555   X+1/2,-Y+1/2,-Z                                         
REMARK 290                                                                      
REMARK 290     WHERE NNN -> OPERATOR NUMBER                                     
REMARK 290           MMM -> TRANSLATION VECTOR                                  
REMARK 290                                                                      
REMARK 290 CRYSTALLOGRAPHIC SYMMETRY TRANSFORMATIONS                            
REMARK 290 THE FOLLOWING TRANSFORMATIONS OPERATE ON THE ATOM/HETATM             
REMARK 290 RECORDS IN THIS ENTRY TO PRODUCE CRYSTALLOGRAPHICALLY                
REMARK 290 RELATED MOLECULES.                                                   
REMARK 290   SMTRY1   1  1.000000  0.000000  0.000000        0.00000            
REMARK 290   SMTRY2   1  0.000000  1.000000  0.000000        0.00000            
REMARK 290   SMTRY3   1  0.000000  0.000000  1.000000        0.00000            
REMARK 290   SMTRY1   2 -1.000000  0.000000  0.000000       24.18400            
REMARK 290   SMTRY2   2  0.000000 -1.000000  0.000000        0.00000            
REMARK 290   SMTRY3   2  0.000000  0.000000  1.000000       52.09150            
REMARK 290   SMTRY1   3 -1.000000  0.000000  0.000000        0.00000            
REMARK 290   SMTRY2   3  0.000000  1.000000  0.000000       38.35750            
REMARK 290   SMTRY3   3  0.000000  0.000000 -1.000000       52.09150            
REMARK 290   SMTRY1   4  1.000000  0.000000  0.000000       24.18400            
REMARK 290   SMTRY2   4  0.000000 -1.000000  0.000000       38.35750            
REMARK 290   SMTRY3   4  0.000000  0.000000 -1.000000        0.00000            
REMARK 290                                                                      
REMARK 290 REMARK: NULL                                                         
REMARK 300                                                                      
REMARK 300 BIOMOLECULE: 1                                                       
REMARK 300 SEE REMARK 350 FOR THE AUTHOR PROVIDED AND/OR PROGRAM                
REMARK 300 GENERATED ASSEMBLY INFORMATION FOR THE STRUCTURE IN                  
REMARK 300 THIS ENTRY.  THE REMARK MAY ALSO PROVIDE INFORMATION ON              
REMARK 300 BURIED SURFACE AREA.                                                 
REMARK 350                                                                      
REMARK 350 GENERATING THE BIOMOLECULE                                           
REMARK 350 COORDINATES FOR A COMPLETE MULTIMER REPRESENTING THE KNOWN           
REMARK 350 BIOLOGICALLY SIGNIFICANT OLIGOMERIZATION STATE OF THE                
REMARK 350 MOLECULE CAN BE GENERATED BY APPLYING BIOMT TRANSFORMATIONS          
REMARK 350 GIVEN BELOW.  BOTH NON-CRYSTALLOGRAPHIC AND                          
REMARK 350 CRYSTALLOGRAPHIC OPERATIONS ARE GIVEN.                               
REMARK 350                                                                      
REMARK 350 BIOMOLECULE: 1                                                       
REMARK 350 AUTHOR DETERMINED BIOLOGICAL UNIT: MONOMERIC                         
REMARK 350 SOFTWARE DETERMINED QUATERNARY STRUCTURE: MONOMERIC                  
REMARK 350 SOFTWARE USED: PQS                                                   
REMARK 350 APPLY THE FOLLOWING TO CHAINS: A                                     
REMARK 350   BIOMT1   1  1.000000  0.000000  0.000000        0.00000            
REMARK 350   BIOMT2   1  0.000000  1.000000  0.000000        0.00000            
REMARK 350   BIOMT3   1  0.000000  0.000000  1.000000        0.00000            
REMARK 400                                                                      
REMARK 400 COMPOUND                                                             
REMARK 400 ENGINEERED RESIDUE IN CHAIN A, ASN 153 TO GLN                        
REMARK 400 ENGINEERED RESIDUE IN CHAIN A, ASN 172 TO GLN                        
REMARK 400 ENGINEERED RESIDUE IN CHAIN A, ASN 223 TO GLN                        
REMARK 400 ENGINEERED RESIDUE IN CHAIN A, ASN 354 TO GLN                        
REMARK 465                                                                      
REMARK 465 MISSING RESIDUES                                                     
REMARK 465 THE FOLLOWING RESIDUES WERE NOT LOCATED IN THE                       
REMARK 465 EXPERIMENT. (M=MODEL NUMBER; RES=RESIDUE NAME; C=CHAIN               
REMARK 465 IDENTIFIER; SSSEQ=SEQUENCE NUMBER; I=INSERTION CODE.)                
REMARK 465                                                                      
REMARK 465   M RES C SSSEQI                                                     
REMARK 465     VAL A    61                                                      
REMARK 465     GLY A   217                                                      
REMARK 465     ALA A   218                                                      
REMARK 465     GLY A   219                                                      
REMARK 465     PHE A   220                                                      
REMARK 465     PRO A   221                                                      
REMARK 465     LEU A   222                                                      
REMARK 465     GLN A   223                                                      
REMARK 465     GLN A   224                                                      
REMARK 465     SER A   225                                                      
REMARK 465     GLU A   226                                                      
REMARK 465     VAL A   227                                                      
REMARK 465     LEU A   228                                                      
REMARK 465     ALA A   229                                                      
REMARK 465     PRO A   448                                                      
REMARK 465     GLN A   449                                                      
REMARK 465     THR A   450                                                      
REMARK 465     ASP A   451                                                      
REMARK 465     GLU A   452                                                      
REMARK 470                                                                      
REMARK 470 MISSING ATOM                                                         
REMARK 470 THE FOLLOWING RESIDUES HAVE MISSING ATOMS (M=MODEL NUMBER;           
REMARK 470 RES=RESIDUE NAME; C=CHAIN IDENTIFIER; SSEQ=SEQUENCE NUMBER;          
REMARK 470 I=INSERTION CODE):                                                   
REMARK 470   M RES CSSEQI  ATOMS                                                
REMARK 470     LEU A 438    CG   CD1  CD2                                       
REMARK 470     ILE A 447    CA   C    O    CB   CG1  CG2  CD1                   
REMARK 500                                                                      
REMARK 500 GEOMETRY AND STEREOCHEMISTRY                                         
REMARK 500 SUBTOPIC: TORSION ANGLES                                             
REMARK 500                                                                      
REMARK 500 TORSION ANGLES OUTSIDE THE EXPECTED RAMACHANDRAN REGIONS:            
REMARK 500 (M=MODEL NUMBER; RES=RESIDUE NAME; C=CHAIN IDENTIFIER;               
REMARK 500 SSEQ=SEQUENCE NUMBER; I=INSERTION CODE).                             
REMARK 500 STANDARD TABLE:                                                      
REMARK 500 FORMAT:(10X,I3,1X,A3,1X,A1,I4,A1,4X,F7.2,3X,F7.2)                    
REMARK 500                                                                      
REMARK 500 EXPECTED VALUES: GJ KLEYWEGT AND TA JONES (1996). PHI/PSI-           
REMARK 500 CHOLOGY: RAMACHANDRAN REVISITED. STRUCTURE 4, 1395 - 1400            
REMARK 500                                                                      
REMARK 500  M RES CSSEQI        PSI       PHI                                   
REMARK 500    PHE A 169      -62.86   -100.17                                   
REMARK 500    TRP A 258      -81.00   -137.35                                   
REMARK 500    CYS A 420       52.52   -104.81                                   
REMARK 500    HIS A 423      147.16   -176.39                                   
REMARK 500    ASP A 424     -157.24   -114.86                                   
REMARK 500                                                                      
REMARK 500 REMARK: NULL                                                         
REMARK 525                                                                      
REMARK 525 SOLVENT                                                              
REMARK 525                                                                      
REMARK 525 THE SOLVENT MOLECULES HAVE CHAIN IDENTIFIERS THAT                    
REMARK 525 INDICATE THE POLYMER CHAIN WITH WHICH THEY ARE MOST                  
REMARK 525 CLOSELY ASSOCIATED. THE REMARK LISTS ALL THE SOLVENT                 
REMARK 525 MOLECULES WHICH ARE MORE THAN 5A AWAY FROM THE                       
REMARK 525 NEAREST POLYMER CHAIN (M = MODEL NUMBER;                             
REMARK 525 RES=RESIDUE NAME; C=CHAIN IDENTIFIER; SSEQ=SEQUENCE                  
REMARK 525 NUMBER; I=INSERTION CODE):                                           
REMARK 700                                                                      
REMARK 700 SHEET                                                                
REMARK 700 THE SHEET STRUCTURE OF THIS MOLECULE IS BIFURCATED. IN               
REMARK 700 ORDER TO REPRESENT THIS FEATURE IN THE SHEET RECORDS BELOW,          
REMARK 700 TWO SHEETS ARE DEFINED.                                              
REMARK 800                                                                      
REMARK 800 SITE                                                                 
REMARK 800 SITE_IDENTIFIER: AC1                                                 
REMARK 800 EVIDENCE_CODE: SOFTWARE                                              
REMARK 800 SITE_DESCRIPTION: BINDING SITE FOR RESIDUE ZY0 A2000                 
REMARK 900                                                                      
REMARK 900 RELATED ENTRIES                                                      
REMARK 900 RELATED ID: 1TQF   RELATED DB: PDB                                   
REMARK 900  CRYSTAL STRUCTURE OF HUMAN BETA SECRETASE                           
REMARK 900  COMPLEXED WITH L-124,671                                            
REMARK 900 RELATED ID: 1XN3   RELATED DB: PDB                                   
REMARK 900  CRYSTAL STRUCTURE OF BETA-SECRETASE BOUND TO                        
REMARK 900   A LONGINHIBITOR WITH ADDITIONAL UPSTREAM                           
REMARK 900  RESIDUES.                                                           
REMARK 900 RELATED ID: 2VNM   RELATED DB: PDB                                   
REMARK 900  HUMAN BACE-1 IN COMPLEX WITH 3-(1,1-                                
REMARK 900  DIOXIDOTETRAHYDRO-2H-1,2-THIAZIN-2-YL)-5                            
REMARK 900  -(ETHYLAMINO)-N-((1S,2R)-2-HYDROXY-1-(                              
REMARK 900  PHENYLMETHYL)-3-(((3-(TRIFLUOROMETHYL)PHENYL)                       
REMARK 900  METHYL)AMINO)PROPYL)BENZAMIDE                                       
REMARK 900 RELATED ID: 1M4H   RELATED DB: PDB                                   
REMARK 900  CRYSTAL STRUCTURE OF BETA-SECRETASE COMPLEXED                       
REMARK 900   WITHINHIBITOR OM00-3                                               
REMARK 900 RELATED ID: 1XN2   RELATED DB: PDB                                   
REMARK 900  NEW SUBSTRATE BINDING POCKETS FOR BETA-                             
REMARK 900  SECRETASE.                                                          
REMARK 900 RELATED ID: 2FDP   RELATED DB: PDB                                   
REMARK 900  CRYSTAL STRUCTURE OF BETA-SECRETASE COMPLEXED                       
REMARK 900   WITH AN AMINO-ETHYLENE INHIBITOR                                   
REMARK 900 RELATED ID: 2VIY   RELATED DB: PDB                                   
REMARK 900  HUMAN BACE-1 IN COMPLEX WITH N-((1S,2R                              
REMARK 900  )-3-(((1S)-2-(CYCLOHEXYLAMINO)-1-METHYL-2-                          
REMARK 900  OXOETHYL)AMINO)-2-HYDROXY-1-(PHENYLMETHYL)                          
REMARK 900  PROPYL)-3-(PENTYLSULFONYL)BENZAMIDE                                 
REMARK 900 RELATED ID: 2VIE   RELATED DB: PDB                                   
REMARK 900  HUMAN BACE-1 IN COMPLEX WITH N-((1S,2R                              
REMARK 900  )-1-BENZYL-2-HYDROXY-3-((1,1,5-                                     
REMARK 900  TRIMETHYLHEXYL)AMINO)PROPYL)-3-(ETHYLAMINO)-5                       
REMARK 900  -(2-OXOPYRROLIDIN-1-YL)BENZAMIDE                                    
REMARK 900 RELATED ID: 2VA6   RELATED DB: PDB                                   
REMARK 900  X-RAY CRYSTAL STRUCTURE OF BETA SECRETASE                           
REMARK 900  COMPLEXED WITH COMPOUND 24                                          
REMARK 900 RELATED ID: 2VJ6   RELATED DB: PDB                                   
REMARK 900  HUMAN BACE-1 IN COMPLEX WITH N-((1S,2R                              
REMARK 900  )-3-(((1S)-2-(CYCLOHEXYLAMINO)-1-METHYL-2-                          
REMARK 900  OXOETHYL)AMINO)-2-HYDROXY-1-(PHENYLMETHYL)                          
REMARK 900  PROPYL)-3-(ETHYLAMINO)-5-(2-OXO-1-                                  
REMARK 900  PYRROLIDINYL)BENZAMIDE                                              
REMARK 900 RELATED ID: 2VIZ   RELATED DB: PDB                                   
REMARK 900  HUMAN BACE-1 IN COMPLEX WITH N-((1S,2R                              
REMARK 900  )-3-(((1S)-2-(CYCLOHEXYLAMINO)-1-METHYL-2-                          
REMARK 900  OXOETHYL)AMINO)-2-HYDROXY-1-(PHENYLMETHYL)                          
REMARK 900  PROPYL)-3-(2-OXO-1-PYRROLIDINYL)-5-(                                
REMARK 900  PROPYLOXY)BENZAMIDE                                                 
REMARK 900 RELATED ID: 2B8L   RELATED DB: PDB                                   
REMARK 900  CRYSTAL STRUCTURE OF HUMAN BETA SECRETASE                           
REMARK 900  COMPLEXED WITH L-000384950                                          
REMARK 900 RELATED ID: 1YM4   RELATED DB: PDB                                   
REMARK 900  CRYSTAL STRUCTURE OF HUMAN BETA SECRETASE                           
REMARK 900  COMPLEXED WITHNVP-AMK640                                            
REMARK 900 RELATED ID: 1SGZ   RELATED DB: PDB                                   
REMARK 900  CRYSTAL STRUCTURE OF UNBOUND BETA-SECRETASE                         
REMARK 900  CATALYTICDOMAIN.                                                    
REMARK 900 RELATED ID: 2VA5   RELATED DB: PDB                                   
REMARK 900  X-RAY CRYSTAL STRUCTURE OF BETA SECRETASE                           
REMARK 900  COMPLEXED WITH COMPOUND 8C                                          
REMARK 900 RELATED ID: 1UJK   RELATED DB: PDB                                   
REMARK 900  VHS DOMAIN OF HUMAN GGA1 COMPLEXED WITH C                           
REMARK 900  -TERMINALPHOSPHOPEPTIDE FROM BACE                                   
REMARK 900 RELATED ID: 2B8V   RELATED DB: PDB                                   
REMARK 900  CRYSTAL STRUCTURE OF HUMAN BETA-SECRETASE                           
REMARK 900  COMPLEXED WITH L-L000430,469                                        
REMARK 900 RELATED ID: 1FKN   RELATED DB: PDB                                   
REMARK 900  STRUCTURE OF BETA-SECRETASE COMPLEXED WITH                          
REMARK 900  INHIBITOR                                                           
REMARK 900 RELATED ID: 1XS7   RELATED DB: PDB                                   
REMARK 900  CRYSTAL STRUCTURE OF A CYCLOAMIDE-URETHANE-                         
REMARK 900  DERIVED NOVELINHIBITOR BOUND TO HUMAN BRAIN                         
REMARK 900  MEMAPSIN 2 (BETA-SECRETASE).                                        
REMARK 900 RELATED ID: 2VIJ   RELATED DB: PDB                                   
REMARK 900  HUMAN BACE-1 IN COMPLEX WITH 3-(1,1-                                
REMARK 900  DIOXIDOTETRAHYDRO-2H-1,2-THIAZIN-2-YL)-5                            
REMARK 900  -(ETHYLAMINO)-N-((1S,2R)-2-HYDROXY-1-(                              
REMARK 900  PHENYLMETHYL)-3-(1,2,3,4-TETRAHYDRO-1-                              
REMARK 900  NAPHTHALENYLAMINO)PROPYL)BENZAMIDE                                  
REMARK 900 RELATED ID: 2VA7   RELATED DB: PDB                                   
REMARK 900  X-RAY CRYSTAL STRUCTURE OF BETA SECRETASE                           
REMARK 900  COMPLEXED WITH COMPOUND 27                                          
REMARK 900 RELATED ID: 1YM2   RELATED DB: PDB                                   
REMARK 900  CRYSTAL STRUCTURE OF HUMAN BETA SECRETASE                           
REMARK 900  COMPLEXED WITHNVP-AUR200                                            
REMARK 900 RELATED ID: 2VJ9   RELATED DB: PDB                                   
REMARK 900  HUMAN BACE-1 IN COMPLEX WITH N-((1S,2R                              
REMARK 900  )-3-(CYCLOHEXYLAMINO)-2-HYDROXY-1-(                                 
REMARK 900  PHENYLMETHYL)PROPYL)-3-(ETHYLAMINO)-5-(2-OXO                        
REMARK 900  -1-PYRROLIDINYL)BENZAMIDE                                           
REMARK 900 RELATED ID: 2VKM   RELATED DB: PDB                                   
REMARK 900  CRYSTAL STRUCTURE OF GRL-8234 BOUND TO                              
REMARK 900  BACE (BETA-SECRETASE)                                               
REMARK 900 RELATED ID: 2VNN   RELATED DB: PDB                                   
REMARK 900  HUMAN BACE-1 IN COMPLEX WITH 7-ETHYL-N                              
REMARK 900  -((1S,2R)-2-HYDROXY-1-(PHENYLMETHYL)-3-(((                          
REMARK 900  3-(TRIFLUOROMETHYL)PHENYL)METHYL)AMINO)PROPYL                       
REMARK 900  )-1-METHYL-3,4-DIHYDRO-1H-(1,2,5)                                   
REMARK 900  THIADIAZEPINO(3,4,5-HI)INDOLE-9-                                    
REMARK 900  CARBOXAMIDE 2,2-DIOXIDE                                             
REMARK 900 RELATED ID: 1PY1   RELATED DB: PDB                                   
REMARK 900  COMPLEX OF GGA1-VHS DOMAIN AND BETA-                                
REMARK 900  SECRETASE C-TERMINALPHOSPHOPEPTIDE                                  
REMARK 900 RELATED ID: 1W50   RELATED DB: PDB                                   
REMARK 900  APO STRUCTURE OF BACE (BETA SECRETASE)                              
REMARK 900 RELATED ID: 1UJJ   RELATED DB: PDB                                   
REMARK 900  VHS DOMAIN OF HUMAN GGA1 COMPLEXED WITH C                           
REMARK 900  -TERMINAL PEPTIDEFROM BACE                                          
REMARK 900 RELATED ID: 2VJ7   RELATED DB: PDB                                   
REMARK 900  HUMAN BACE-1 IN COMPLEX WITH 3-(ETHYLAMINO                          
REMARK 900  )-N-((1S,2R)-2-HYDROXY-1-(PHENYLMETHYL)-3                           
REMARK 900  -(((3-(TRIFLUOROMETHYL)PHENYL)METHYL)AMINO)                         
REMARK 900  PROPYL)-5-(2-OXO-1-PYRROLIDINYL)BENZAMIDE                           
REMARK 900 RELATED ID: 1W51   RELATED DB: PDB                                   
REMARK 900  BACE (BETA SECRETASE) IN COMPLEX WITH A                             
REMARK 900  NANOMOLAR NON-PEPTIDIC INHIBITOR                                    
REMARK 900 RELATED ID: 2WF3   RELATED DB: PDB                                   
REMARK 900  HUMAN BACE-1 IN COMPLEX WITH 6-(ETHYLAMINO                          
REMARK 900  )-N-((1S,2R)-2-HYDROXY-3-(((3-(METHYLOXY                            
REMARK 900  )PHENYL)METHYL)AMINO)-1-(PHENYLMETHYL)PROPYL                        
REMARK 900  )-1-METHYL-1,3,4,5-TETRAHYDRO-2,1-                                  
REMARK 900  BENZOTHIAZEPINE-8-CARBOXAMIDE 2,2-DIOXIDE                           
REMARK 900 RELATED ID: 2WF1   RELATED DB: PDB                                   
REMARK 900  HUMAN BACE-1 IN COMPLEX WITH 7-ETHYL-N                              
REMARK 900  -((1S,2R)-2-HYDROXY-3-(((3-(METHYLOXY)                              
REMARK 900  PHENYL(METHYL)AMINO)-1-(PHENYLMETHYL)PROPYL)-                       
REMARK 900  1-METHYL-3,4-DIHYDRO-1H-(1,2,5)                                     
REMARK 900  THIADIAZEPINO(3,4,5-HI)INDOLE-9-                                    
REMARK 900  CARBOXAMIDE 2,2-DIOXIDE                                             
REMARK 900 RELATED ID: 2WF4   RELATED DB: PDB                                   
REMARK 900  HUMAN BACE-1 IN COMPLEX WITH 6-ETHYL-1-                             
REMARK 900  METHYL-N-((1S)-2-OXO-1-(PHENYLMETHYL)-3-(                           
REMARK 900  TETRAHYDRO-2H-PYRAN-4-YLAMINO)PROPYL)-1,3                           
REMARK 900  ,4,6-TETRAHYDRO(1,2)THIAZEPINO(5,4,3-                               
REMARK 900  CD)INDOLE-8-CARBOXAMIDE 2,2-DIOXIDE                                 
REMARK 900 RELATED ID: 2WEZ   RELATED DB: PDB                                   
REMARK 900  HUMAN BACE-1 IN COMPLEX WITH 1-ETHYL-N                              
REMARK 900  -((1S,2R)-2-HYDROXY-3-(((3-(METHYLOXY)                              
REMARK 900  PHENYL)METHYL)AMINO)-1-(PHENYLMETHYL)PROPYL)-                       
REMARK 900  4-(2-OXO-1-PYRROLIDINYL)-1H-INDOLE-6-                               
REMARK 900  CARBOXAMIDE                                                         
REMARK 900 RELATED ID: 2WF2   RELATED DB: PDB                                   
REMARK 900  HUMAN BACE-1 IN COMPLEX WITH 8-ETHYL-N                              
REMARK 900  -((1S,2R)-2-HYDROXY-3-(((3-(METHYLOXY)                              
REMARK 900  PHENYL)METHYL)AMINO)-1-(PHENYLMETHYL)PROPYL)-                       
REMARK 900  1-METHYL-3,4,7,8-TETRAHYDRO-1H,6H-(1,                               
REMARK 900  2,5)THIADIAZEPINO(5,4,3-DE)QUINOXALINE-                             
REMARK 900  10-CARBOXAMIDE 2,2-DIOXIDE                                          
DBREF  2WF0 A   61   452  UNP    P56817   BACE1_HUMAN     61    452             
SEQADV 2WF0 GLN A  153  UNP  P56817    ASN   153 ENGINEERED MUTATION            
SEQADV 2WF0 GLN A  172  UNP  P56817    ASN   172 ENGINEERED MUTATION            
SEQADV 2WF0 GLN A  223  UNP  P56817    ASN   223 ENGINEERED MUTATION            
SEQADV 2WF0 GLN A  354  UNP  P56817    ASN   354 ENGINEERED MUTATION            
SEQRES   1 A  392  VAL GLU MET VAL ASP ASN LEU ARG GLY LYS SER GLY GLN          
SEQRES   2 A  392  GLY TYR TYR VAL GLU MET THR VAL GLY SER PRO PRO GLN          
SEQRES   3 A  392  THR LEU ASN ILE LEU VAL ASP THR GLY SER SER ASN PHE          
SEQRES   4 A  392  ALA VAL GLY ALA ALA PRO HIS PRO PHE LEU HIS ARG TYR          
SEQRES   5 A  392  TYR GLN ARG GLN LEU SER SER THR TYR ARG ASP LEU ARG          
SEQRES   6 A  392  LYS GLY VAL TYR VAL PRO TYR THR GLN GLY LYS TRP GLU          
SEQRES   7 A  392  GLY GLU LEU GLY THR ASP LEU VAL SER ILE PRO HIS GLY          
SEQRES   8 A  392  PRO GLN VAL THR VAL ARG ALA ASN ILE ALA ALA ILE THR          
SEQRES   9 A  392  GLU SER ASP LYS PHE PHE ILE GLN GLY SER ASN TRP GLU          
SEQRES  10 A  392  GLY ILE LEU GLY LEU ALA TYR ALA GLU ILE ALA ARG PRO          
SEQRES  11 A  392  ASP ASP SER LEU GLU PRO PHE PHE ASP SER LEU VAL LYS          
SEQRES  12 A  392  GLN THR HIS VAL PRO ASN LEU PHE SER LEU GLN LEU CYS          
SEQRES  13 A  392  GLY ALA GLY PHE PRO LEU GLN GLN SER GLU VAL LEU ALA          
SEQRES  14 A  392  SER VAL GLY GLY SER MET ILE ILE GLY GLY ILE ASP HIS          
SEQRES  15 A  392  SER LEU TYR THR GLY SER LEU TRP TYR THR PRO ILE ARG          
SEQRES  16 A  392  ARG GLU TRP TYR TYR GLU VAL ILE ILE VAL ARG VAL GLU          
SEQRES  17 A  392  ILE ASN GLY GLN ASP LEU LYS MET ASP CYS LYS GLU TYR          
SEQRES  18 A  392  ASN TYR ASP LYS SER ILE VAL ASP SER GLY THR THR ASN          
SEQRES  19 A  392  LEU ARG LEU PRO LYS LYS VAL PHE GLU ALA ALA VAL LYS          
SEQRES  20 A  392  SER ILE LYS ALA ALA SER SER THR GLU LYS PHE PRO ASP          
SEQRES  21 A  392  GLY PHE TRP LEU GLY GLU GLN LEU VAL CYS TRP GLN ALA          
SEQRES  22 A  392  GLY THR THR PRO TRP ASN ILE PHE PRO VAL ILE SER LEU          
SEQRES  23 A  392  TYR LEU MET GLY GLU VAL THR GLN GLN SER PHE ARG ILE          
SEQRES  24 A  392  THR ILE LEU PRO GLN GLN TYR LEU ARG PRO VAL GLU ASP          
SEQRES  25 A  392  VAL ALA THR SER GLN ASP ASP CYS TYR LYS PHE ALA ILE          
SEQRES  26 A  392  SER GLN SER SER THR GLY THR VAL MET GLY ALA VAL ILE          
SEQRES  27 A  392  MET GLU GLY PHE TYR VAL VAL PHE ASP ARG ALA ARG LYS          
SEQRES  28 A  392  ARG ILE GLY PHE ALA VAL SER ALA CYS HIS VAL HIS ASP          
SEQRES  29 A  392  GLU PHE ARG THR ALA ALA VAL GLU GLY PRO PHE VAL THR          
SEQRES  30 A  392  LEU ASP MET GLU ASP CYS GLY TYR ASN ILE PRO GLN THR          
SEQRES  31 A  392  ASP GLU                                                      
HET    ZY0  A2000      44                                                       
HETNAM     ZY0 N-[(1S,2R)-1-BENZYL-2-HYDROXY-3-{[3-                             
HETNAM   2 ZY0  (TRIFLUOROMETHYL)BENZYL]AMINO}PROPYL]-4-ETHYL-8-(2-             
HETNAM   3 ZY0  OXOPYRROLIDIN-1-YL)QUINOLINE-6-CARBOXAMIDE                      
FORMUL   2  ZY0    C34 H35 N4 O3 F3                                             
FORMUL   3  HOH   *364(H2 O1)                                                   
HELIX    1   1 ILE A  187  ILE A  187  1                                   1
SHEET    1   1 1 LEU A  91  LEU A  91  0
SHEET    2   2 1 ASP A  93  ASP A  93  0
SHEET    3   3 1 VAL A 130  PRO A 131  0
SHEET    4   4 1 ILE A 179  ILE A 179  0
SHEET    5   5 1 ILE A 287  ILE A 287  0
SHEET    6   6 1 ARG A 296  ARG A 296  0
SHEET    7   7 1 SER A 386  SER A 386  0
SSBOND   1 CYS A  216    CYS A  420                          1555   1555  2.04  
SSBOND   2 CYS A  278    CYS A  443                          1555   1555  2.03  
SSBOND   3 CYS A  330    CYS A  380                          1555   1555  2.04  
CISPEP   1 ARG A  189    PRO A  190          0         3.57                     
CISPEP   2 TYR A  283    ASP A  284          0         1.89                     
CISPEP   3 GLY A  433    PRO A  434          0        -1.64                     
SITE     1 AC1 19 GLY A  72  GLN A  73  GLY A  74  ASP A  93                    
SITE     2 AC1 19 GLY A  95  SER A  96  PRO A 131  TYR A 132                    
SITE     3 AC1 19 THR A 133  GLN A 134  PHE A 169  TRP A 176                    
SITE     4 AC1 19 ARG A 189  ASP A 289  GLY A 291  THR A 292                    
SITE     5 AC1 19 THR A 293  ASN A 294  HOH A2364                               
CRYST1   48.368   76.715  104.183  90.00  90.00  90.00 P 21 21 21    4          
ORIGX1      1.000000  0.000000  0.000000        0.00000                         
ORIGX2      0.000000  1.000000  0.000000        0.00000                         
ORIGX3      0.000000  0.000000  1.000000        0.00000                         
SCALE1      0.020675  0.000000  0.000000        0.00000                         
SCALE2      0.000000  0.013035  0.000000        0.00000                         
SCALE3      0.000000  0.000000  0.009598        0.00000                         
ATOM      1  N   GLY A  72      25.124  -9.074  37.204  1.00 25.54           N
ATOM      2  CA  GLY A  72      26.375  -8.340  37.310  1.00 23.23           C
ATOM      3  C   GLY A  72      26.960  -7.899  35.980  1.00 23.36           C
ATOM      4  O   GLY A  72      28.051  -7.329  35.931  1.00 22.20           O
ATOM      5  N   GLN A  73      26.240  -8.155  34.893  1.00 20.71           N
ATOM      6  CA  GLN A  73      26.766  -7.865  33.566  1.00 21.78           C
ATOM      7  C   GLN A  73      25.859  -6.960  32.743  1.00 18.51           C
ATOM      8  O   GLN A  73      26.056  -6.815  31.541  1.00 20.96           O
ATOM      9  CB  GLN A  73      27.010  -9.166  32.802  1.00 23.13           C
ATOM     10  CG  GLN A  73      28.044 -10.069  33.449  1.00 27.19           C
ATOM     11  CD  GLN A  73      28.446 -11.223  32.554  1.00 30.59           C
ATOM     12  OE1 GLN A  73      28.087 -11.267  31.377  1.00 33.62           O
ATOM     13  NE2 GLN A  73      29.196 -12.167  33.110  1.00 33.33           N
ATOM     14  N   GLY A  74      24.867  -6.360  33.389  1.00 17.76           N
ATOM     15  CA  GLY A  74      24.003  -5.418  32.700  1.00 17.90           C
ATOM     16  C   GLY A  74      22.679  -6.018  32.267  1.00 17.91           C
ATOM     17  O   GLY A  74      22.549  -7.236  32.123  1.00 18.85           O
TER      18      GLY A  74
ATOM     19  N   LEU A  91      22.403  -2.809  25.995  1.00 12.19           N
ATOM     20  CA  LEU A  91      22.373  -2.607  27.442  1.00 12.50           C
ATOM     21  C   LEU A  91      21.730  -1.257  27.762  1.00 11.93           C
ATOM     22  O   LEU A  91      22.088  -0.237  27.177  1.00 12.17           O
ATOM     23  CB  LEU A  91      23.800  -2.657  27.998  1.00 12.79           C
ATOM     24  CG  LEU A  91      24.009  -2.512  29.513  1.00 12.81           C
ATOM     25  CD1 LEU A  91      25.318  -3.190  29.907  1.00 13.71           C
ATOM     26  CD2 LEU A  91      24.026  -1.044  29.909  1.00 12.84           C
TER      27      LEU A  91
ATOM     28  N   ASP A  93      21.295   1.907  29.921  1.00 11.51           N
ATOM     29  CA  ASP A  93      22.220   2.602  30.813  1.00 11.12           C
ATOM     30  C   ASP A  93      21.724   4.007  31.159  1.00  9.56           C
ATOM     31  O   ASP A  93      21.858   4.937  30.361  1.00  9.79           O
ATOM     32  CB  ASP A  93      23.594   2.691  30.145  1.00 10.66           C
ATOM     33  CG  ASP A  93      24.629   3.371  31.022  1.00 13.56           C
ATOM     34  OD1 ASP A  93      24.413   3.451  32.247  1.00 12.39           O
ATOM     35  OD2 ASP A  93      25.658   3.824  30.477  1.00 12.92           O
TER      36      ASP A  93
ATOM     37  N   GLY A  95      23.107   5.787  33.199  1.00 10.34           N
ATOM     38  CA  GLY A  95      24.291   6.494  33.660  1.00 10.09           C
ATOM     39  C   GLY A  95      25.142   7.115  32.560  1.00 11.83           C
ATOM     40  O   GLY A  95      26.239   7.597  32.832  1.00 12.09           O
ATOM     41  N   SER A  96      24.654   7.101  31.322  1.00 11.15           N
ATOM     42  CA  SER A  96      25.347   7.778  30.225  1.00 10.30           C
ATOM     43  C   SER A  96      24.341   8.223  29.177  1.00  9.86           C
ATOM     44  O   SER A  96      23.139   8.005  29.335  1.00 10.24           O
ATOM     45  CB  SER A  96      26.383   6.851  29.579  1.00 12.10           C
ATOM     46  OG  SER A  96      25.761   5.810  28.849  1.00 13.20           O
ATOM     47  N   SER A  97      24.827   8.835  28.103  1.00 11.01           N
ATOM     48  CA  SER A  97      23.926   9.453  27.141  1.00  9.81           C
ATOM     49  C   SER A  97      24.244   9.201  25.676  1.00 12.24           C
ATOM     50  O   SER A  97      23.630   9.811  24.801  1.00 12.93           O
ATOM     51  CB  SER A  97      23.861  10.958  27.395  1.00 11.90           C
ATOM     52  OG  SER A  97      23.468  11.196  28.731  1.00 13.18           O
TER      53      SER A  97
ATOM     54  N   VAL A 130      34.454   7.423  24.256  1.00 15.62           N
ATOM     55  CA  VAL A 130      33.811   7.441  25.567  1.00 16.38           C
ATOM     56  C   VAL A 130      34.498   6.512  26.558  1.00 15.10           C
ATOM     57  O   VAL A 130      34.505   5.292  26.385  1.00 14.53           O
ATOM     58  CB  VAL A 130      32.322   7.047  25.472  1.00 15.11           C
ATOM     59  CG1 VAL A 130      31.729   6.930  26.867  1.00 15.88           C
ATOM     60  CG2 VAL A 130      31.559   8.084  24.660  1.00 17.39           C
ATOM     61  N   PRO A 131      35.116   7.089  27.598  1.00 15.81           N
ATOM     62  CA  PRO A 131      35.673   6.359  28.742  1.00 17.18           C
ATOM     63  C   PRO A 131      34.699   6.304  29.919  1.00 14.50           C
ATOM     64  O   PRO A 131      34.365   7.340  30.497  1.00 16.58           O
ATOM     65  CB  PRO A 131      36.917   7.162  29.084  1.00 17.38           C
ATOM     66  CG  PRO A 131      36.503   8.584  28.769  1.00 18.85           C
ATOM     67  CD  PRO A 131      35.480   8.516  27.645  1.00 17.60           C
ATOM     68  N   TYR A 132      34.266   5.102  30.285  1.00 14.52           N
ATOM     69  CA  TYR A 132      33.405   4.926  31.457  1.00 14.43           C
ATOM     70  C   TYR A 132      34.245   4.626  32.696  1.00 15.62           C
ATOM     71  O   TYR A 132      35.471   4.580  32.626  1.00 16.26           O
ATOM     72  CB  TYR A 132      32.429   3.766  31.238  1.00 13.83           C
ATOM     73  CG  TYR A 132      31.576   3.874  29.994  1.00 13.50           C
ATOM     74  CD1 TYR A 132      30.450   4.685  29.965  1.00 12.94           C
ATOM     75  CD2 TYR A 132      31.868   3.122  28.861  1.00 14.20           C
ATOM     76  CE1 TYR A 132      29.631   4.740  28.843  1.00 11.83           C
ATOM     77  CE2 TYR A 132      31.058   3.173  27.737  1.00 14.51           C
ATOM     78  CZ  TYR A 132      29.943   3.978  27.733  1.00 13.07           C
ATOM     79  OH  TYR A 132      29.133   4.010  26.614  1.00 13.74           O
ATOM     80  N   THR A 133      33.579   4.394  33.824  1.00 14.43           N
ATOM     81  CA  THR A 133      34.273   3.938  35.024  1.00 13.88           C
ATOM     82  C   THR A 133      34.972   2.621  34.714  1.00 16.53           C
ATOM     83  O   THR A 133      36.132   2.419  35.073  1.00 17.90           O
ATOM     84  CB  THR A 133      33.290   3.706  36.183  1.00 14.79           C
ATOM     85  OG1 THR A 133      32.559   4.910  36.436  1.00 17.36           O
ATOM     86  CG2 THR A 133      34.045   3.304  37.452  1.00 16.02           C
ATOM     87  N   GLN A 134      34.245   1.727  34.050  1.00 15.09           N
ATOM     88  CA  GLN A 134      34.792   0.471  33.553  1.00 16.65           C
ATOM     89  C   GLN A 134      34.665   0.439  32.034  1.00 16.30           C
ATOM     90  O   GLN A 134      33.571   0.589  31.500  1.00 15.75           O
ATOM     91  CB  GLN A 134      34.027  -0.714  34.154  1.00 16.73           C
ATOM     92  CG  GLN A 134      34.433  -2.067  33.584  1.00 19.10           C
ATOM     93  CD  GLN A 134      33.745  -3.224  34.285  1.00 20.78           C
ATOM     94  OE1 GLN A 134      32.984  -3.976  33.673  1.00 22.93           O
ATOM     95  NE2 GLN A 134      34.010  -3.371  35.576  1.00 19.04           N
ATOM     96  N   GLY A 135      35.789   0.253  31.348  1.00 16.24           N
ATOM     97  CA  GLY A 135      35.771   0.127  29.901  1.00 17.21           C
ATOM     98  C   GLY A 135      35.799   1.441  29.136  1.00 14.97           C
ATOM     99  O   GLY A 135      35.513   2.508  29.679  1.00 15.12           O
TER     100      GLY A 135
ATOM    101  N   PHE A 169      35.442  -3.155  27.451  1.00 18.56           N
ATOM    102  CA  PHE A 169      34.059  -2.699  27.404  1.00 16.48           C
ATOM    103  C   PHE A 169      33.128  -3.888  27.217  1.00 15.67           C
ATOM    104  O   PHE A 169      32.311  -4.191  28.086  1.00 15.62           O
ATOM    105  CB  PHE A 169      33.861  -1.702  26.254  1.00 14.89           C
ATOM    106  CG  PHE A 169      32.437  -1.242  26.095  1.00 13.05           C
ATOM    107  CD1 PHE A 169      31.792  -0.575  27.125  1.00 14.70           C
ATOM    108  CD2 PHE A 169      31.737  -1.497  24.930  1.00 13.97           C
ATOM    109  CE1 PHE A 169      30.471  -0.175  26.996  1.00 14.92           C
ATOM    110  CE2 PHE A 169      30.420  -1.102  24.794  1.00 13.87           C
ATOM    111  CZ  PHE A 169      29.786  -0.441  25.828  1.00 12.16           C
TER     112      PHE A 169
ATOM    113  N   ILE A 171      31.831  -7.641  27.263  1.00 18.70           N
ATOM    114  CA  ILE A 171      32.017  -8.657  28.291  1.00 21.33           C
ATOM    115  C   ILE A 171      31.780 -10.050  27.717  1.00 23.47           C
ATOM    116  O   ILE A 171      30.771 -10.300  27.059  1.00 23.65           O
ATOM    117  CB  ILE A 171      31.048  -8.420  29.471  1.00 21.67           C
ATOM    118  CG1 ILE A 171      31.375  -7.085  30.144  1.00 22.77           C
ATOM    119  CG2 ILE A 171      31.135  -9.572  30.469  1.00 21.61           C
ATOM    120  CD1 ILE A 171      30.432  -6.710  31.272  1.00 22.24           C
TER     121      ILE A 171
ATOM    122  N   TRP A 176      25.008  -8.915  25.059  1.00 15.10           N
ATOM    123  CA  TRP A 176      24.708  -7.611  24.468  1.00 12.75           C
ATOM    124  C   TRP A 176      25.827  -7.093  23.578  1.00 13.20           C
ATOM    125  O   TRP A 176      26.991  -7.441  23.762  1.00 13.92           O
ATOM    126  CB  TRP A 176      24.345  -6.564  25.548  1.00 11.57           C
ATOM    127  CG  TRP A 176      25.340  -6.370  26.679  1.00 11.83           C
ATOM    128  CD1 TRP A 176      25.283  -6.929  27.927  1.00 12.95           C
ATOM    129  CD2 TRP A 176      26.498  -5.522  26.675  1.00 11.70           C
ATOM    130  NE1 TRP A 176      26.331  -6.481  28.699  1.00 13.59           N
ATOM    131  CE2 TRP A 176      27.092  -5.619  27.954  1.00 12.65           C
ATOM    132  CE3 TRP A 176      27.089  -4.691  25.718  1.00 12.68           C
ATOM    133  CZ2 TRP A 176      28.246  -4.918  28.297  1.00 12.09           C
ATOM    134  CZ3 TRP A 176      28.240  -3.993  26.064  1.00 12.15           C
ATOM    135  CH2 TRP A 176      28.804  -4.113  27.340  1.00 12.00           C
TER     136      TRP A 176
ATOM    137  N   ILE A 179      25.113  -0.277  23.714  1.00 10.31           N
ATOM    138  CA  ILE A 179      24.678   0.389  24.932  1.00 10.25           C
ATOM    139  C   ILE A 179      23.771   1.570  24.599  1.00  8.43           C
ATOM    140  O   ILE A 179      23.987   2.286  23.621  1.00 10.77           O
ATOM    141  CB  ILE A 179      25.909   0.855  25.756  1.00  9.88           C
ATOM    142  CG1 ILE A 179      25.459   1.497  27.068  1.00 10.92           C
ATOM    143  CG2 ILE A 179      26.754   1.818  24.935  1.00 10.75           C
ATOM    144  CD1 ILE A 179      26.594   1.705  28.053  1.00 12.27           C
TER     145      ILE A 179
ATOM    146  N   ILE A 187      25.833  15.294  29.192  1.00 14.90           N
ATOM    147  CA  ILE A 187      26.996  14.421  29.323  1.00 14.91           C
ATOM    148  C   ILE A 187      27.272  13.564  28.084  1.00 14.80           C
ATOM    149  O   ILE A 187      28.097  12.651  28.132  1.00 14.94           O
ATOM    150  CB  ILE A 187      26.879  13.480  30.563  1.00 15.23           C
ATOM    151  CG1 ILE A 187      25.600  12.641  30.486  1.00 13.01           C
ATOM    152  CG2 ILE A 187      26.901  14.303  31.843  1.00 16.95           C
ATOM    153  CD1 ILE A 187      25.506  11.577  31.578  1.00 13.65           C
TER     154      ILE A 187
ATOM    155  N   ARG A 189      28.928  12.596  24.563  1.00 14.80           N
ATOM    156  CA  ARG A 189      30.174  12.876  23.853  1.00 16.40           C
ATOM    157  C   ARG A 189      29.867  12.876  22.359  1.00 16.01           C
ATOM    158  O   ARG A 189      29.027  12.110  21.893  1.00 15.16           O
ATOM    159  CB  ARG A 189      31.218  11.797  24.157  1.00 17.98           C
ATOM    160  CG  ARG A 189      31.452  11.535  25.635  1.00 24.27           C
ATOM    161  CD  ARG A 189      32.080  12.728  26.328  1.00 28.49           C
ATOM    162  NE  ARG A 189      32.399  12.430  27.721  1.00 33.83           N
ATOM    163  CZ  ARG A 189      33.592  12.024  28.148  1.00 35.13           C
ATOM    164  NH1 ARG A 189      34.591  11.866  27.288  1.00 36.76           N
ATOM    165  NH2 ARG A 189      33.786  11.781  29.436  1.00 37.13           N
TER     166      ARG A 189
ATOM    167  N   TYR A 259      23.509  13.705  34.335  1.00 13.35           N
ATOM    168  CA  TYR A 259      23.159  12.386  34.856  1.00 12.52           C
ATOM    169  C   TYR A 259      21.758  12.512  35.445  1.00 13.11           C
ATOM    170  O   TYR A 259      21.202  13.612  35.515  1.00 13.83           O
ATOM    171  CB  TYR A 259      24.128  11.961  35.963  1.00 13.12           C
ATOM    172  CG  TYR A 259      25.567  11.827  35.529  1.00 15.04           C
ATOM    173  CD1 TYR A 259      26.037  10.641  34.983  1.00 14.58           C
ATOM    174  CD2 TYR A 259      26.462  12.883  35.679  1.00 16.95           C
ATOM    175  CE1 TYR A 259      27.361  10.504  34.596  1.00 18.21           C
ATOM    176  CE2 TYR A 259      27.793  12.753  35.294  1.00 18.20           C
ATOM    177  CZ  TYR A 259      28.231  11.559  34.754  1.00 18.57           C
ATOM    178  OH  TYR A 259      29.547  11.419  34.371  1.00 22.57           O
TER     179      TYR A 259
ATOM    180  N   ILE A 287      24.111   9.784  41.648  1.00 11.65           N
ATOM    181  CA  ILE A 287      23.354   9.463  40.439  1.00 12.42           C
ATOM    182  C   ILE A 287      22.689   8.097  40.514  1.00 11.91           C
ATOM    183  O   ILE A 287      23.116   7.223  41.274  1.00 12.40           O
ATOM    184  CB  ILE A 287      24.247   9.497  39.170  1.00 13.45           C
ATOM    185  CG1 ILE A 287      25.254   8.342  39.193  1.00 12.78           C
ATOM    186  CG2 ILE A 287      24.981  10.841  39.086  1.00 12.19           C
ATOM    187  CD1 ILE A 287      26.058   8.213  37.906  1.00 15.03           C
TER     188      ILE A 287
ATOM    189  N   ASP A 289      22.024   4.889  38.304  1.00 11.52           N
ATOM    190  CA  ASP A 289      22.810   4.398  37.173  1.00 11.47           C
ATOM    191  C   ASP A 289      22.628   2.894  36.935  1.00 11.55           C
ATOM    192  O   ASP A 289      23.255   2.068  37.598  1.00 12.01           O
ATOM    193  CB  ASP A 289      24.285   4.716  37.433  1.00 11.34           C
ATOM    194  CG  ASP A 289      25.185   4.327  36.279  1.00 15.78           C
ATOM    195  OD1 ASP A 289      24.688   3.759  35.282  1.00 14.99           O
ATOM    196  OD2 ASP A 289      26.399   4.596  36.378  1.00 15.36           O
TER     197      ASP A 289
ATOM    198  N   GLY A 291      23.590   1.233  34.496  1.00 10.20           N
ATOM    199  CA  GLY A 291      24.732   0.677  33.792  1.00 11.55           C
ATOM    200  C   GLY A 291      25.911   0.350  34.689  1.00 11.43           C
ATOM    201  O   GLY A 291      26.904  -0.213  34.225  1.00 13.33           O
ATOM    202  N   THR A 292      25.805   0.712  35.967  1.00 12.02           N
ATOM    203  CA  THR A 292      26.816   0.376  36.967  1.00 11.58           C
ATOM    204  C   THR A 292      26.262  -0.720  37.876  1.00 12.99           C
ATOM    205  O   THR A 292      25.079  -0.711  38.211  1.00 14.44           O
ATOM    206  CB  THR A 292      27.173   1.621  37.821  1.00 10.29           C
ATOM    207  OG1 THR A 292      27.856   2.580  36.999  1.00 12.29           O
ATOM    208  CG2 THR A 292      28.056   1.244  39.006  1.00 12.01           C
ATOM    209  N   THR A 293      27.107  -1.668  38.266  1.00 11.68           N
ATOM    210  CA  THR A 293      26.642  -2.780  39.086  1.00 11.82           C
ATOM    211  C   THR A 293      26.508  -2.395  40.556  1.00 11.92           C
ATOM    212  O   THR A 293      25.457  -2.599  41.164  1.00 12.84           O
ATOM    213  CB  THR A 293      27.592  -3.992  38.967  1.00 13.55           C
ATOM    214  OG1 THR A 293      27.577  -4.472  37.615  1.00 15.55           O
ATOM    215  CG2 THR A 293      27.160  -5.116  39.904  1.00 14.23           C
ATOM    216  N   ASN A 294      27.570  -1.834  41.126  1.00 13.33           N
ATOM    217  CA  ASN A 294      27.643  -1.640  42.574  1.00 12.37           C
ATOM    218  C   ASN A 294      26.905  -0.398  43.070  1.00 12.51           C
ATOM    219  O   ASN A 294      26.578   0.504  42.293  1.00 13.40           O
ATOM    220  CB  ASN A 294      29.099  -1.532  43.028  1.00 12.35           C
ATOM    221  CG  ASN A 294      29.840  -2.851  42.954  1.00 13.67           C
ATOM    222  OD1 ASN A 294      29.292  -3.870  42.532  1.00 14.33           O
ATOM    223  ND2 ASN A 294      31.099  -2.837  43.370  1.00 14.42           N
TER     224      ASN A 294
ATOM    225  N   ARG A 296      28.210   2.551  44.695  1.00 12.29           N
ATOM    226  CA  ARG A 296      29.528   3.150  44.860  1.00 13.29           C
ATOM    227  C   ARG A 296      29.391   4.390  45.734  1.00 14.64           C
ATOM    228  O   ARG A 296      28.492   5.205  45.531  1.00 14.25           O
ATOM    229  CB  ARG A 296      30.116   3.518  43.493  1.00 12.85           C
ATOM    230  CG  ARG A 296      30.046   2.370  42.471  1.00 14.24           C
ATOM    231  CD  ARG A 296      30.787   2.692  41.178  1.00 17.25           C
ATOM    232  NE  ARG A 296      32.180   3.040  41.429  1.00 16.98           N
ATOM    233  CZ  ARG A 296      32.791   4.098  40.904  1.00 18.19           C
ATOM    234  NH1 ARG A 296      34.064   4.340  41.197  1.00 18.88           N
ATOM    235  NH2 ARG A 296      32.136   4.909  40.082  1.00 17.14           N
TER     236      ARG A 296
ATOM    237  N   SER A 386      31.287  -0.355  46.934  1.00 14.87           N
ATOM    238  CA  SER A 386      32.687  -0.043  46.686  1.00 16.21           C
ATOM    239  C   SER A 386      32.920   1.454  46.667  1.00 17.14           C
ATOM    240  O   SER A 386      31.973   2.237  46.694  1.00 15.77           O
ATOM    241  CB  SER A 386      33.149  -0.679  45.371  1.00 17.94           C
ATOM    242  OG  SER A 386      32.356  -0.252  44.278  1.00 17.33           O
TER     243      SER A 386
HETATM  288  O   HOH A2009      30.863  -8.440  36.610  1.00 44.12           O
HETATM  289  O   HOH A2033      26.882   5.618  26.499  1.00 13.61           O
HETATM  290  O   HOH A2037      27.385   9.872  27.431  1.00 14.24           O
HETATM  291  O   HOH A2050      33.429  10.270  35.842  1.00 41.87           O
HETATM  292  O   HOH A2087      35.746   8.348  32.648  1.00 32.35           O
HETATM  293  O   HOH A2091      36.641   0.375  36.864  1.00 34.14           O
HETATM  294  O   HOH A2092      30.756   6.254  37.649  1.00 45.46           O
HETATM  295  O   HOH A2093      34.021   7.070  37.246  1.00 38.73           O
HETATM  296  O   HOH A2095      32.561  -7.018  34.608  1.00 29.52           O
HETATM  297  O   HOH A2097      34.055  -5.882  36.649  1.00 33.02           O
HETATM  298  O   HOH A2098      36.308  -2.330  36.437  1.00 25.61           O
HETATM  299  O   HOH A2119      35.773  -0.898  42.696  1.00 32.33           O
HETATM  300  O   HOH A2138      33.311  -4.016  30.693  1.00 17.59           O
HETATM  301  O   HOH A2162      33.265  11.380  32.965  1.00 42.89           O
HETATM  302  O   HOH A2163      30.688  12.868  29.536  1.00 26.55           O
HETATM  303  O   HOH A2207      30.775  10.145  36.627  1.00 27.14           O
HETATM  304  O   HOH A2233      23.890  -3.372  35.497  1.00 30.76           O
HETATM  305  O   HOH A2234      30.287   3.828  37.992  1.00 19.71           O
HETATM  306  O   HOH A2235      25.074  -5.417  36.600  1.00 30.25           O
HETATM  307  O   HOH A2237      31.376  -5.464  40.501  1.00 35.28           O
HETATM  308  O   HOH A2238      34.433  -3.786  43.132  1.00 35.25           O
HETATM  309  O   HOH A2318      34.037   1.313  42.893  1.00 18.50           O
HETATM  310  O   HOH A2324      30.358   8.407  38.822  1.00 25.76           O
HETATM  311  O   HOH A2364      32.796  -3.968  39.349  1.00 23.68           O
CONECT  244  245  249  266
CONECT  253  251  254  255
CONECT  254  253  257
CONECT  255  253  256  258
CONECT  287  266  273
CONECT  257  254  261  265
CONECT  258  255  259
CONECT  260  259  281
CONECT  261  257  262
CONECT  262  261  263
CONECT  245  244  246
CONECT  263  262  264
CONECT  264  263  265
CONECT  265  257  264
CONECT  267  268  271
CONECT  268  267  269
CONECT  269  268  270  272
CONECT  271  267  270
CONECT  246  245  247  250
CONECT  273  274  287
CONECT  275  276
CONECT  276  266  275
CONECT  277  278  282  283
CONECT  278  277  279
CONECT  279  278  280
CONECT  280  279  281
CONECT  281  260  280  282
CONECT  282  277  281
CONECT  247  246  248
CONECT  248  247  249  270
CONECT  249  244  248  274
CONECT  250  246  251  252
CONECT  283  277  284  285  286
CONECT  266  244  276  287
CONECT  285  283
CONECT  286  283
CONECT  284  283
CONECT  274  249  273
CONECT  259  258  260
CONECT  270  248  269  271
CONECT  251  250  253
CONECT  272  269
CONECT  256  255
CONECT  252  250
END
