# Supplementary material for: Scaffold repositioning of spiro-acridine derivatives as fungi chitinase inhibitor by target fishing and in vitro studies
Source: Sci Rep. 2023 May 5;13:7320. doi: 10.1038/s41598-023-33279-9 (PMC10163251; doi:10.1038/s41598-023-33279-9)
Supplement: Supplementary file 2 — Supplementary Information 2. [file 41598_2023_33279_MOESM2_ESM.zip › PDBQT_TARGETS_ALL/2wf3_ZY3.pdb]

HEADER    HYDROLASE                               02-APR-09   2WF3              
TITLE     HUMAN BACE-1 IN COMPLEX WITH 6-(ETHYLAMINO)-N-((1S,2R)-2-HYDROXY-3-   
TITLE    2 (((3-(METHYLOXY)PHENYL)METHYL)AMINO)-1-(PHENYLMETHYL)PROPYL)-1-      
TITLE    3 METHYL-1, 3,4,5-TETRAHYDRO-2,1-BENZOTHIAZEPINE-8-CARBOXAMIDE 2,2-    
TITLE    4 DIOXIDE                                                              
COMPND    MOL_ID: 1;                                                            
COMPND   2 MOLECULE: BETA-SECRETASE 1;                                          
COMPND   3 CHAIN: A;                                                            
COMPND   4 FRAGMENT: RESIDUES 61-452;                                           
COMPND   5 SYNONYM: BACE-1, BETA-SITE AMYLOID PRECURSOR PROTEIN CLEAVING ENZYME 
COMPND   6 1, MEMBRANE-ASSOCIATED ASPARTIC PROTEASE 2, MEMAPSIN-2, ASPARTYL     
COMPND   7 PROTEASE 2, BETA-SITE APP CLEAVING ENZYME 1, ASP 2, ASP2;            
COMPND   8 EC: 3.4.23.46;                                                       
COMPND   9 ENGINEERED: YES;                                                     
COMPND  10 MUTATION: YES                                                        
SOURCE    MOL_ID: 1;                                                            
SOURCE   2 ORGANISM_SCIENTIFIC: HOMO SAPIENS;                                   
SOURCE   3 ORGANISM_COMMON: HUMAN;                                              
SOURCE   4 ORGANISM_TAXID: 9606;                                                
SOURCE   5 EXPRESSION_SYSTEM: CRICETULUS GRISEUS;                               
SOURCE   6 EXPRESSION_SYSTEM_COMMON: CHINESE HAMSTER;                           
SOURCE   7 EXPRESSION_SYSTEM_TAXID: 10029;                                      
SOURCE   8 EXPRESSION_SYSTEM_CELL: OVARY                                        
KEYWDS    HYDROLASE, MEMAPSIN-2, POLYMORPHISM, GLYCOPROTEIN, ASP-2, BACE-1,     
KEYWDS   2 ZYMOGEN, PROTEASE, MEMBRANE, TRANSMEMBRANE, BETA-SECRETASE,          
KEYWDS   3 DISULFIDE BOND, ASPARTYL PROTEASE, ALTERNATIVE SPLICING, BETA-SITE   
KEYWDS   4 APP CLEAVING ENZYME                                                  
EXPDTA    X-RAY DIFFRACTION                                                     
AUTHOR    N.CHARRIER,B.CLARKE,E.DEMONT,C.DINGWALL,R.DUNSDON,J.HAWKINS,          
AUTHOR   2 J.HUBBARD,I.HUSSAIN,G.MAILE,R.MATICO,J.MOSLEY,A.NAYLOR,A.O'BRIEN,    
AUTHOR   3 S.REDSHAW,P.ROWLAND,V.SOLEIL,K.J.SMITH,S.SWEITZER,P.THEOBALD,        
AUTHOR   4 D.VESEY,D.S.WALTER,G.WAYNE                                           
REVDAT   4   08-MAR-17 2WF3    1       REMARK                                   
REVDAT   3   23-JUN-09 2WF3    1       JRNL                                     
REVDAT   2   09-JUN-09 2WF3    1       JRNL                                     
REVDAT   1   19-MAY-09 2WF3    0                                                
JRNL        AUTH   N.CHARRIER,B.CLARKE,E.DEMONT,C.DINGWALL,R.DUNSDON,J.HAWKINS, 
JRNL        AUTH 2 J.HUBBARD,I.HUSSAIN,G.MAILE,R.MATICO,J.MOSLEY,A.NAYLOR,      
JRNL        AUTH 3 A.O'BRIEN,S.REDSHAW,P.ROWLAND,V.SOLEIL,K.J.SMITH,S.SWEITZER, 
JRNL        AUTH 4 P.THEOBALD,D.VESEY,D.S.WALTER,G.WAYNE                        
JRNL        TITL   SECOND GENERATION OF BACE-1 INHIBITORS PART 2: OPTIMISATION  
JRNL        TITL 2 OF THE NON-PRIME SIDE SUBSTITUENT.                           
JRNL        REF    BIOORG.MED.CHEM.LETT.         V.  19  3669 2009              
JRNL        REFN                   ISSN 0960-894X                               
JRNL        PMID   19477642                                                     
JRNL        DOI    10.1016/J.BMCL.2009.03.150                                   
REMARK   2                                                                      
REMARK   2 RESOLUTION.    2.08 ANGSTROMS.                                       
REMARK   3                                                                      
REMARK   3 REFINEMENT.                                                          
REMARK   3   PROGRAM     : REFMAC 5                                             
REMARK   3   AUTHORS     : MURSHUDOV,VAGIN,DODSON                               
REMARK   3                                                                      
REMARK   3    REFINEMENT TARGET : MAXIMUM LIKELIHOOD                            
REMARK   3                                                                      
REMARK   3  DATA USED IN REFINEMENT.                                            
REMARK   3   RESOLUTION RANGE HIGH (ANGSTROMS) : 2.08                           
REMARK   3   RESOLUTION RANGE LOW  (ANGSTROMS) : 61.90                          
REMARK   3   DATA CUTOFF            (SIGMA(F)) : NULL                           
REMARK   3   COMPLETENESS FOR RANGE        (%) : 99.3                           
REMARK   3   NUMBER OF REFLECTIONS             : 22937                          
REMARK   3                                                                      
REMARK   3  FIT TO DATA USED IN REFINEMENT.                                     
REMARK   3   CROSS-VALIDATION METHOD          : THROUGHOUT                      
REMARK   3   FREE R VALUE TEST SET SELECTION  : RANDOM                          
REMARK   3   R VALUE     (WORKING + TEST SET) : 0.166                           
REMARK   3   R VALUE            (WORKING SET) : 0.164                           
REMARK   3   FREE R VALUE                     : 0.217                           
REMARK   3   FREE R VALUE TEST SET SIZE   (%) : 4.200                           
REMARK   3   FREE R VALUE TEST SET COUNT      : 999                             
REMARK   3                                                                      
REMARK   3  FIT IN THE HIGHEST RESOLUTION BIN.                                  
REMARK   3   TOTAL NUMBER OF BINS USED           : 20                           
REMARK   3   BIN RESOLUTION RANGE HIGH       (A) : 2.08                         
REMARK   3   BIN RESOLUTION RANGE LOW        (A) : 2.14                         
REMARK   3   REFLECTION IN BIN     (WORKING SET) : 1581                         
REMARK   3   BIN COMPLETENESS (WORKING+TEST) (%) : 92.87                        
REMARK   3   BIN R VALUE           (WORKING SET) : 0.1840                       
REMARK   3   BIN FREE R VALUE SET COUNT          : 59                           
REMARK   3   BIN FREE R VALUE                    : 0.2380                       
REMARK   3                                                                      
REMARK   3  NUMBER OF NON-HYDROGEN ATOMS USED IN REFINEMENT.                    
REMARK   3   PROTEIN ATOMS            : 2943                                    
REMARK   3   NUCLEIC ACID ATOMS       : 0                                       
REMARK   3   HETEROGEN ATOMS          : 65                                      
REMARK   3   SOLVENT ATOMS            : 289                                     
REMARK   3                                                                      
REMARK   3  B VALUES.                                                           
REMARK   3   FROM WILSON PLOT           (A**2) : NULL                           
REMARK   3   MEAN B VALUE      (OVERALL, A**2) : 17.97                          
REMARK   3   OVERALL ANISOTROPIC B VALUE.                                       
REMARK   3    B11 (A**2) : NULL                                                 
REMARK   3    B22 (A**2) : NULL                                                 
REMARK   3    B33 (A**2) : NULL                                                 
REMARK   3    B12 (A**2) : NULL                                                 
REMARK   3    B13 (A**2) : NULL                                                 
REMARK   3    B23 (A**2) : NULL                                                 
REMARK   3                                                                      
REMARK   3  ESTIMATED OVERALL COORDINATE ERROR.                                 
REMARK   3   ESU BASED ON R VALUE                            (A): NULL          
REMARK   3   ESU BASED ON FREE R VALUE                       (A): NULL          
REMARK   3   ESU BASED ON MAXIMUM LIKELIHOOD                 (A): NULL          
REMARK   3   ESU FOR B VALUES BASED ON MAXIMUM LIKELIHOOD (A**2): NULL          
REMARK   3                                                                      
REMARK   3 CORRELATION COEFFICIENTS.                                            
REMARK   3   CORRELATION COEFFICIENT FO-FC      : 0.957                         
REMARK   3   CORRELATION COEFFICIENT FO-FC FREE : 0.934                         
REMARK   3                                                                      
REMARK   3  RMS DEVIATIONS FROM IDEAL VALUES        COUNT    RMS    WEIGHT      
REMARK   3   BOND LENGTHS REFINED ATOMS        (A):  NULL ;  NULL ;  NULL       
REMARK   3   BOND LENGTHS OTHERS               (A):  NULL ;  NULL ;  NULL       
REMARK   3   BOND ANGLES REFINED ATOMS   (DEGREES):  NULL ;  NULL ;  NULL       
REMARK   3   BOND ANGLES OTHERS          (DEGREES):  NULL ;  NULL ;  NULL       
REMARK   3   TORSION ANGLES, PERIOD 1    (DEGREES):  NULL ;  NULL ;  NULL       
REMARK   3   TORSION ANGLES, PERIOD 2    (DEGREES):  NULL ;  NULL ;  NULL       
REMARK   3   TORSION ANGLES, PERIOD 3    (DEGREES):  NULL ;  NULL ;  NULL       
REMARK   3   TORSION ANGLES, PERIOD 4    (DEGREES):  NULL ;  NULL ;  NULL       
REMARK   3   CHIRAL-CENTER RESTRAINTS       (A**3):  NULL ;  NULL ;  NULL       
REMARK   3   GENERAL PLANES REFINED ATOMS      (A):  NULL ;  NULL ;  NULL       
REMARK   3   GENERAL PLANES OTHERS             (A):  NULL ;  NULL ;  NULL       
REMARK   3   NON-BONDED CONTACTS REFINED ATOMS (A):  NULL ;  NULL ;  NULL       
REMARK   3   NON-BONDED CONTACTS OTHERS        (A):  NULL ;  NULL ;  NULL       
REMARK   3   NON-BONDED TORSION REFINED ATOMS  (A):  NULL ;  NULL ;  NULL       
REMARK   3   NON-BONDED TORSION OTHERS         (A):  NULL ;  NULL ;  NULL       
REMARK   3   H-BOND (X...Y) REFINED ATOMS      (A):  NULL ;  NULL ;  NULL       
REMARK   3   H-BOND (X...Y) OTHERS             (A):  NULL ;  NULL ;  NULL       
REMARK   3   POTENTIAL METAL-ION REFINED ATOMS (A):  NULL ;  NULL ;  NULL       
REMARK   3   POTENTIAL METAL-ION OTHERS        (A):  NULL ;  NULL ;  NULL       
REMARK   3   SYMMETRY VDW REFINED ATOMS        (A):  NULL ;  NULL ;  NULL       
REMARK   3   SYMMETRY VDW OTHERS               (A):  NULL ;  NULL ;  NULL       
REMARK   3   SYMMETRY H-BOND REFINED ATOMS     (A):  NULL ;  NULL ;  NULL       
REMARK   3   SYMMETRY H-BOND OTHERS            (A):  NULL ;  NULL ;  NULL       
REMARK   3   SYMMETRY METAL-ION REFINED ATOMS  (A):  NULL ;  NULL ;  NULL       
REMARK   3   SYMMETRY METAL-ION OTHERS         (A):  NULL ;  NULL ;  NULL       
REMARK   3                                                                      
REMARK   3  ISOTROPIC THERMAL FACTOR RESTRAINTS.     COUNT   RMS    WEIGHT      
REMARK   3   MAIN-CHAIN BOND REFINED ATOMS  (A**2):  NULL ;  NULL ;  NULL       
REMARK   3   MAIN-CHAIN BOND OTHER ATOMS    (A**2):  NULL ;  NULL ;  NULL       
REMARK   3   MAIN-CHAIN ANGLE REFINED ATOMS (A**2):  NULL ;  NULL ;  NULL       
REMARK   3   MAIN-CHAIN ANGLE OTHER ATOMS   (A**2):  NULL ;  NULL ;  NULL       
REMARK   3   SIDE-CHAIN BOND REFINED ATOMS  (A**2):  NULL ;  NULL ;  NULL       
REMARK   3   SIDE-CHAIN BOND OTHER ATOMS    (A**2):  NULL ;  NULL ;  NULL       
REMARK   3   SIDE-CHAIN ANGLE REFINED ATOMS (A**2):  NULL ;  NULL ;  NULL       
REMARK   3   SIDE-CHAIN ANGLE OTHER ATOMS   (A**2):  NULL ;  NULL ;  NULL       
REMARK   3   LONG RANGE B REFINED ATOMS     (A**2):  NULL ;  NULL ;  NULL       
REMARK   3   LONG RANGE B OTHER ATOMS       (A**2):  NULL ;  NULL ;  NULL       
REMARK   3                                                                      
REMARK   3 ANISOTROPIC THERMAL FACTOR RESTRAINTS.    COUNT   RMS   WEIGHT       
REMARK   3   RIGID-BOND RESTRAINTS          (A**2):  NULL ;  NULL ;  NULL       
REMARK   3   SPHERICITY; FREE ATOMS         (A**2):  NULL ;  NULL ;  NULL       
REMARK   3   SPHERICITY; BONDED ATOMS       (A**2):  NULL ;  NULL ;  NULL       
REMARK   3                                                                      
REMARK   3  NCS RESTRAINTS STATISTICS                                           
REMARK   3   NUMBER OF DIFFERENT NCS GROUPS : NULL                              
REMARK   3                                                                      
REMARK   3  TLS DETAILS                                                         
REMARK   3   NUMBER OF TLS GROUPS  : NULL                                       
REMARK   3                                                                      
REMARK   3  BULK SOLVENT MODELLING.                                             
REMARK   3   METHOD USED : NULL                                                 
REMARK   3   PARAMETERS FOR MASK CALCULATION                                    
REMARK   3   VDW PROBE RADIUS   : NULL                                          
REMARK   3   ION PROBE RADIUS   : NULL                                          
REMARK   3   SHRINKAGE RADIUS   : NULL                                          
REMARK   3                                                                      
REMARK   3  OTHER REFINEMENT REMARKS: HYDROGENS HAVE BEEN ADDED IN THE RIDING   
REMARK   3  POSITIONS.                                                          
REMARK   4                                                                      
REMARK   4 2WF3 COMPLIES WITH FORMAT V. 3.30, 13-JUL-11                         
REMARK 100                                                                      
REMARK 100 THIS ENTRY HAS BEEN PROCESSED BY PDBE ON 02-APR-09.                  
REMARK 100 THE PDBE ID CODE IS EBI-39373.                                       
REMARK 200                                                                      
REMARK 200 EXPERIMENTAL DETAILS                                                 
REMARK 200  EXPERIMENT TYPE                : X-RAY DIFFRACTION                  
REMARK 200  DATE OF DATA COLLECTION        : NULL                               
REMARK 200  TEMPERATURE           (KELVIN) : 100                                
REMARK 200  PH                             : NULL                               
REMARK 200  NUMBER OF CRYSTALS USED        : 1                                  
REMARK 200                                                                      
REMARK 200  SYNCHROTRON              (Y/N) : Y                                  
REMARK 200  RADIATION SOURCE               : ESRF                               
REMARK 200  BEAMLINE                       : ID23-2                             
REMARK 200  X-RAY GENERATOR MODEL          : NULL                               
REMARK 200  MONOCHROMATIC OR LAUE    (M/L) : M                                  
REMARK 200  WAVELENGTH OR RANGE        (A) : 0.8726                             
REMARK 200  MONOCHROMATOR                  : NULL                               
REMARK 200  OPTICS                         : NULL                               
REMARK 200                                                                      
REMARK 200  DETECTOR TYPE                  : CCD                                
REMARK 200  DETECTOR MANUFACTURER          : MARRESEARCH                        
REMARK 200  INTENSITY-INTEGRATION SOFTWARE : DENZO                              
REMARK 200  DATA SCALING SOFTWARE          : SCALEPACK                          
REMARK 200                                                                      
REMARK 200  NUMBER OF UNIQUE REFLECTIONS   : 24009                              
REMARK 200  RESOLUTION RANGE HIGH      (A) : 2.080                              
REMARK 200  RESOLUTION RANGE LOW       (A) : 40.000                             
REMARK 200  REJECTION CRITERIA  (SIGMA(I)) : 0.000                              
REMARK 200                                                                      
REMARK 200 OVERALL.                                                             
REMARK 200  COMPLETENESS FOR RANGE     (%) : 99.8                               
REMARK 200  DATA REDUNDANCY                : 5.400                              
REMARK 200  R MERGE                    (I) : 0.11000                            
REMARK 200  R SYM                      (I) : NULL                               
REMARK 200  <I/SIGMA(I)> FOR THE DATA SET  : 15.8000                            
REMARK 200                                                                      
REMARK 200 IN THE HIGHEST RESOLUTION SHELL.                                     
REMARK 200  HIGHEST RESOLUTION SHELL, RANGE HIGH (A) : 2.08                     
REMARK 200  HIGHEST RESOLUTION SHELL, RANGE LOW  (A) : 2.12                     
REMARK 200  COMPLETENESS FOR SHELL     (%) : 99.5                               
REMARK 200  DATA REDUNDANCY IN SHELL       : NULL                               
REMARK 200  R MERGE FOR SHELL          (I) : 0.44000                            
REMARK 200  R SYM FOR SHELL            (I) : NULL                               
REMARK 200  <I/SIGMA(I)> FOR SHELL         : 3.600                              
REMARK 200                                                                      
REMARK 200 DIFFRACTION PROTOCOL: SINGLE WAVELENGTH                              
REMARK 200 METHOD USED TO DETERMINE THE STRUCTURE: OTHER                        
REMARK 200 SOFTWARE USED: NULL                                                  
REMARK 200 STARTING MODEL: NONE                                                 
REMARK 200                                                                      
REMARK 200 REMARK: NONE                                                         
REMARK 280                                                                      
REMARK 280 CRYSTAL                                                              
REMARK 280 SOLVENT CONTENT, VS   (%): 40.33                                     
REMARK 280 MATTHEWS COEFFICIENT, VM (ANGSTROMS**3/DA): 2.08                     
REMARK 280                                                                      
REMARK 280 CRYSTALLIZATION CONDITIONS: CRYSTALS GROWN BY VAPOUR DIFFUSION AT    
REMARK 280  20C USING STREAK SEEDING, WITH 10% PEG8000 AND 0.1M GLYCINE PH      
REMARK 280  3.2                                                                 
REMARK 290                                                                      
REMARK 290 CRYSTALLOGRAPHIC SYMMETRY                                            
REMARK 290 SYMMETRY OPERATORS FOR SPACE GROUP: P 21 21 21                       
REMARK 290                                                                      
REMARK 290      SYMOP   SYMMETRY                                                
REMARK 290     NNNMMM   OPERATOR                                                
REMARK 290       1555   X,Y,Z                                                   
REMARK 290       2555   -X+1/2,-Y,Z+1/2                                         
REMARK 290       3555   -X,Y+1/2,-Z+1/2                                         
REMARK 290       4555   X+1/2,-Y+1/2,-Z                                         
REMARK 290                                                                      
REMARK 290     WHERE NNN -> OPERATOR NUMBER                                     
REMARK 290           MMM -> TRANSLATION VECTOR                                  
REMARK 290                                                                      
REMARK 290 CRYSTALLOGRAPHIC SYMMETRY TRANSFORMATIONS                            
REMARK 290 THE FOLLOWING TRANSFORMATIONS OPERATE ON THE ATOM/HETATM             
REMARK 290 RECORDS IN THIS ENTRY TO PRODUCE CRYSTALLOGRAPHICALLY                
REMARK 290 RELATED MOLECULES.                                                   
REMARK 290   SMTRY1   1  1.000000  0.000000  0.000000        0.00000            
REMARK 290   SMTRY2   1  0.000000  1.000000  0.000000        0.00000            
REMARK 290   SMTRY3   1  0.000000  0.000000  1.000000        0.00000            
REMARK 290   SMTRY1   2 -1.000000  0.000000  0.000000       24.22650            
REMARK 290   SMTRY2   2  0.000000 -1.000000  0.000000        0.00000            
REMARK 290   SMTRY3   2  0.000000  0.000000  1.000000       52.23900            
REMARK 290   SMTRY1   3 -1.000000  0.000000  0.000000        0.00000            
REMARK 290   SMTRY2   3  0.000000  1.000000  0.000000       38.43400            
REMARK 290   SMTRY3   3  0.000000  0.000000 -1.000000       52.23900            
REMARK 290   SMTRY1   4  1.000000  0.000000  0.000000       24.22650            
REMARK 290   SMTRY2   4  0.000000 -1.000000  0.000000       38.43400            
REMARK 290   SMTRY3   4  0.000000  0.000000 -1.000000        0.00000            
REMARK 290                                                                      
REMARK 290 REMARK: NULL                                                         
REMARK 300                                                                      
REMARK 300 BIOMOLECULE: 1                                                       
REMARK 300 SEE REMARK 350 FOR THE AUTHOR PROVIDED AND/OR PROGRAM                
REMARK 300 GENERATED ASSEMBLY INFORMATION FOR THE STRUCTURE IN                  
REMARK 300 THIS ENTRY. THE REMARK MAY ALSO PROVIDE INFORMATION ON               
REMARK 300 BURIED SURFACE AREA.                                                 
REMARK 350                                                                      
REMARK 350 COORDINATES FOR A COMPLETE MULTIMER REPRESENTING THE KNOWN           
REMARK 350 BIOLOGICALLY SIGNIFICANT OLIGOMERIZATION STATE OF THE                
REMARK 350 MOLECULE CAN BE GENERATED BY APPLYING BIOMT TRANSFORMATIONS          
REMARK 350 GIVEN BELOW.  BOTH NON-CRYSTALLOGRAPHIC AND                          
REMARK 350 CRYSTALLOGRAPHIC OPERATIONS ARE GIVEN.                               
REMARK 350                                                                      
REMARK 350 BIOMOLECULE: 1                                                       
REMARK 350 AUTHOR DETERMINED BIOLOGICAL UNIT: MONOMERIC                         
REMARK 350 SOFTWARE DETERMINED QUATERNARY STRUCTURE: MONOMERIC                  
REMARK 350 SOFTWARE USED: PQS                                                   
REMARK 350 APPLY THE FOLLOWING TO CHAINS: A                                     
REMARK 350   BIOMT1   1  1.000000  0.000000  0.000000        0.00000            
REMARK 350   BIOMT2   1  0.000000  1.000000  0.000000        0.00000            
REMARK 350   BIOMT3   1  0.000000  0.000000  1.000000        0.00000            
REMARK 400                                                                      
REMARK 400 COMPOUND                                                             
REMARK 400 ENGINEERED RESIDUE IN CHAIN A, ASN 153 TO GLN                        
REMARK 400 ENGINEERED RESIDUE IN CHAIN A, ASN 172 TO GLN                        
REMARK 400 ENGINEERED RESIDUE IN CHAIN A, ASN 223 TO GLN                        
REMARK 400 ENGINEERED RESIDUE IN CHAIN A, ASN 354 TO GLN                        
REMARK 465                                                                      
REMARK 465 MISSING RESIDUES                                                     
REMARK 465 THE FOLLOWING RESIDUES WERE NOT LOCATED IN THE                       
REMARK 465 EXPERIMENT. (M=MODEL NUMBER; RES=RESIDUE NAME; C=CHAIN               
REMARK 465 IDENTIFIER; SSSEQ=SEQUENCE NUMBER; I=INSERTION CODE.)                
REMARK 465                                                                      
REMARK 465   M RES C SSSEQI                                                     
REMARK 465     VAL A    61                                                      
REMARK 465     ALA A   218                                                      
REMARK 465     GLY A   219                                                      
REMARK 465     PHE A   220                                                      
REMARK 465     PRO A   221                                                      
REMARK 465     LEU A   222                                                      
REMARK 465     GLN A   223                                                      
REMARK 465     GLN A   224                                                      
REMARK 465     SER A   225                                                      
REMARK 465     GLU A   226                                                      
REMARK 465     VAL A   227                                                      
REMARK 465     LEU A   228                                                      
REMARK 465     PRO A   448                                                      
REMARK 465     GLN A   449                                                      
REMARK 465     THR A   450                                                      
REMARK 465     ASP A   451                                                      
REMARK 465     GLU A   452                                                      
REMARK 470                                                                      
REMARK 470 MISSING ATOM                                                         
REMARK 470 THE FOLLOWING RESIDUES HAVE MISSING ATOMS (M=MODEL NUMBER;           
REMARK 470 RES=RESIDUE NAME; C=CHAIN IDENTIFIER; SSEQ=SEQUENCE NUMBER;          
REMARK 470 I=INSERTION CODE):                                                   
REMARK 470   M RES CSSEQI  ATOMS                                                
REMARK 470     LEU A 438    CG   CD1  CD2                                       
REMARK 470     ILE A 447    CA   C    O    CB   CG1  CG2  CD1                   
REMARK 500                                                                      
REMARK 500 GEOMETRY AND STEREOCHEMISTRY                                         
REMARK 500 SUBTOPIC: CLOSE CONTACTS IN SAME ASYMMETRIC UNIT                     
REMARK 500                                                                      
REMARK 500 THE FOLLOWING ATOMS ARE IN CLOSE CONTACT.                            
REMARK 500                                                                      
REMARK 500  ATM1  RES C  SSEQI   ATM2  RES C  SSEQI           DISTANCE          
REMARK 500   OH   TYR A   121     O    HOH A  2052              2.18            
REMARK 500                                                                      
REMARK 500 REMARK: NULL                                                         
REMARK 500                                                                      
REMARK 500 GEOMETRY AND STEREOCHEMISTRY                                         
REMARK 500 SUBTOPIC: COVALENT BOND ANGLES                                       
REMARK 500                                                                      
REMARK 500 THE STEREOCHEMICAL PARAMETERS OF THE FOLLOWING RESIDUES              
REMARK 500 HAVE VALUES WHICH DEVIATE FROM EXPECTED VALUES BY MORE               
REMARK 500 THAN 6*RMSD (M=MODEL NUMBER; RES=RESIDUE NAME; C=CHAIN               
REMARK 500 IDENTIFIER; SSEQ=SEQUENCE NUMBER; I=INSERTION CODE).                 
REMARK 500                                                                      
REMARK 500 STANDARD TABLE:                                                      
REMARK 500 FORMAT: (10X,I3,1X,A3,1X,A1,I4,A1,3(1X,A4,2X),12X,F5.1)              
REMARK 500                                                                      
REMARK 500 EXPECTED VALUES PROTEIN: ENGH AND HUBER, 1999                        
REMARK 500 EXPECTED VALUES NUCLEIC ACID: CLOWNEY ET AL 1996                     
REMARK 500                                                                      
REMARK 500  M RES CSSEQI ATM1   ATM2   ATM3                                     
REMARK 500    ARG A 157   NE  -  CZ  -  NH1 ANGL. DEV. =   3.2 DEGREES          
REMARK 500    ARG A 157   NE  -  CZ  -  NH2 ANGL. DEV. =  -3.6 DEGREES          
REMARK 500    LEU A 210   CA  -  CB  -  CG  ANGL. DEV. =  13.9 DEGREES          
REMARK 500                                                                      
REMARK 500 REMARK: NULL                                                         
REMARK 500                                                                      
REMARK 500 GEOMETRY AND STEREOCHEMISTRY                                         
REMARK 500 SUBTOPIC: TORSION ANGLES                                             
REMARK 500                                                                      
REMARK 500 TORSION ANGLES OUTSIDE THE EXPECTED RAMACHANDRAN REGIONS:            
REMARK 500 (M=MODEL NUMBER; RES=RESIDUE NAME; C=CHAIN IDENTIFIER;               
REMARK 500 SSEQ=SEQUENCE NUMBER; I=INSERTION CODE).                             
REMARK 500                                                                      
REMARK 500 STANDARD TABLE:                                                      
REMARK 500 FORMAT:(10X,I3,1X,A3,1X,A1,I4,A1,4X,F7.2,3X,F7.2)                    
REMARK 500                                                                      
REMARK 500 EXPECTED VALUES: GJ KLEYWEGT AND TA JONES (1996). PHI/PSI-           
REMARK 500 CHOLOGY: RAMACHANDRAN REVISITED. STRUCTURE 4, 1395 - 1400            
REMARK 500                                                                      
REMARK 500  M RES CSSEQI        PSI       PHI                                   
REMARK 500    SER A  97       13.65   -140.86                                   
REMARK 500    PHE A 169      -63.96    -96.72                                   
REMARK 500    TRP A 258      -82.96   -137.47                                   
REMARK 500    GLN A 354       11.47     56.00                                   
REMARK 500    ALA A 384       36.29    -97.89                                   
REMARK 500    HIS A 423      144.72    179.76                                   
REMARK 500    ASP A 424     -158.29   -116.39                                   
REMARK 500                                                                      
REMARK 500 REMARK: NULL                                                         
REMARK 700                                                                      
REMARK 700 SHEET                                                                
REMARK 700 THE SHEET STRUCTURE OF THIS MOLECULE IS BIFURCATED. IN               
REMARK 700 ORDER TO REPRESENT THIS FEATURE IN THE SHEET RECORDS BELOW,          
REMARK 700 TWO SHEETS ARE DEFINED.                                              
REMARK 800                                                                      
REMARK 800 SITE                                                                 
REMARK 800 SITE_IDENTIFIER: AC1                                                 
REMARK 800 EVIDENCE_CODE: SOFTWARE                                              
REMARK 800 SITE_DESCRIPTION: BINDING SITE FOR RESIDUE ZY3 A 2000                
REMARK 800                                                                      
REMARK 800 SITE_IDENTIFIER: AC2                                                 
REMARK 800 EVIDENCE_CODE: SOFTWARE                                              
REMARK 800 SITE_DESCRIPTION: BINDING SITE FOR RESIDUE GOL A 2500                
REMARK 800                                                                      
REMARK 800 SITE_IDENTIFIER: AC3                                                 
REMARK 800 EVIDENCE_CODE: SOFTWARE                                              
REMARK 800 SITE_DESCRIPTION: BINDING SITE FOR RESIDUE GOL A 2501                
REMARK 800                                                                      
REMARK 800 SITE_IDENTIFIER: AC4                                                 
REMARK 800 EVIDENCE_CODE: SOFTWARE                                              
REMARK 800 SITE_DESCRIPTION: BINDING SITE FOR RESIDUE GOL A 2502                
REMARK 800                                                                      
REMARK 800 SITE_IDENTIFIER: AC5                                                 
REMARK 800 EVIDENCE_CODE: SOFTWARE                                              
REMARK 800 SITE_DESCRIPTION: BINDING SITE FOR RESIDUE GOL A 2503                
REMARK 900                                                                      
REMARK 900 RELATED ENTRIES                                                      
REMARK 900 RELATED ID: 1TQF   RELATED DB: PDB                                   
REMARK 900 CRYSTAL STRUCTURE OF HUMAN BETA SECRETASE COMPLEXED WITH L-124,671   
REMARK 900 RELATED ID: 1XN3   RELATED DB: PDB                                   
REMARK 900 CRYSTAL STRUCTURE OF BETA-SECRETASE BOUND TO A LONGINHIBITOR WITH    
REMARK 900 ADDITIONAL UPSTREAM RESIDUES.                                        
REMARK 900 RELATED ID: 2VNM   RELATED DB: PDB                                   
REMARK 900 HUMAN BACE-1 IN COMPLEX WITH 3-(1,1- DIOXIDOTETRAHYDRO-2H-1,2-       
REMARK 900 THIAZIN-2-YL)-5 -(ETHYLAMINO)-N-((1S,2R)-2-HYDROXY-1-( PHENYLMETHYL) 
REMARK 900 -3-(((3-(TRIFLUOROMETHYL)PHENYL) METHYL)AMINO)PROPYL)BENZAMIDE       
REMARK 900 RELATED ID: 1M4H   RELATED DB: PDB                                   
REMARK 900 CRYSTAL STRUCTURE OF BETA-SECRETASE COMPLEXED WITHINHIBITOR OM00-3   
REMARK 900 RELATED ID: 2FDP   RELATED DB: PDB                                   
REMARK 900 CRYSTAL STRUCTURE OF BETA-SECRETASE COMPLEXED WITH AN AMINO-         
REMARK 900 ETHYLENE INHIBITOR                                                   
REMARK 900 RELATED ID: 1XN2   RELATED DB: PDB                                   
REMARK 900 NEW SUBSTRATE BINDING POCKETS FOR BETA- SECRETASE.                   
REMARK 900 RELATED ID: 2VIY   RELATED DB: PDB                                   
REMARK 900 HUMAN BACE-1 IN COMPLEX WITH N-((1S,2R )-3-(((1S)-2-                 
REMARK 900 (CYCLOHEXYLAMINO)-1-METHYL-2- OXOETHYL)AMINO)-2-HYDROXY-1-           
REMARK 900 (PHENYLMETHYL) PROPYL)-3-(PENTYLSULFONYL)BENZAMIDE                   
REMARK 900 RELATED ID: 2VA6   RELATED DB: PDB                                   
REMARK 900 X-RAY CRYSTAL STRUCTURE OF BETA SECRETASE COMPLEXED WITH COMPOUND 24 
REMARK 900 RELATED ID: 2VIE   RELATED DB: PDB                                   
REMARK 900 HUMAN BACE-1 IN COMPLEX WITH N-((1S,2R )-1-BENZYL-2-HYDROXY-3-((1,1, 
REMARK 900 5- TRIMETHYLHEXYL)AMINO)PROPYL)-3-(ETHYLAMINO)-5 -(2-OXOPYRROLIDIN-  
REMARK 900 1-YL)BENZAMIDE                                                       
REMARK 900 RELATED ID: 2VJ6   RELATED DB: PDB                                   
REMARK 900 HUMAN BACE-1 IN COMPLEX WITH N-((1S,2R )-3-(((1S)-2-                 
REMARK 900 (CYCLOHEXYLAMINO)-1-METHYL-2- OXOETHYL)AMINO)-2-HYDROXY-1-           
REMARK 900 (PHENYLMETHYL) PROPYL)-3-(ETHYLAMINO)-5-(2-OXO-1- PYRROLIDINYL)      
REMARK 900 BENZAMIDE                                                            
REMARK 900 RELATED ID: 2VIZ   RELATED DB: PDB                                   
REMARK 900 HUMAN BACE-1 IN COMPLEX WITH N-((1S,2R )-3-(((1S)-2-                 
REMARK 900 (CYCLOHEXYLAMINO)-1-METHYL-2- OXOETHYL)AMINO)-2-HYDROXY-1-           
REMARK 900 (PHENYLMETHYL) PROPYL)-3-(2-OXO-1-PYRROLIDINYL)-5-( PROPYLOXY)       
REMARK 900 BENZAMIDE                                                            
REMARK 900 RELATED ID: 2B8L   RELATED DB: PDB                                   
REMARK 900 CRYSTAL STRUCTURE OF HUMAN BETA SECRETASE COMPLEXED WITH L-000384950 
REMARK 900 RELATED ID: 1YM4   RELATED DB: PDB                                   
REMARK 900 CRYSTAL STRUCTURE OF HUMAN BETA SECRETASE COMPLEXED WITHNVP-AMK640   
REMARK 900 RELATED ID: 1SGZ   RELATED DB: PDB                                   
REMARK 900 CRYSTAL STRUCTURE OF UNBOUND BETA-SECRETASE CATALYTICDOMAIN.         
REMARK 900 RELATED ID: 2VA5   RELATED DB: PDB                                   
REMARK 900 X-RAY CRYSTAL STRUCTURE OF BETA SECRETASE COMPLEXED WITH COMPOUND 8C 
REMARK 900 RELATED ID: 2B8V   RELATED DB: PDB                                   
REMARK 900 CRYSTAL STRUCTURE OF HUMAN BETA-SECRETASE COMPLEXED WITH L-L000430,  
REMARK 900 469                                                                  
REMARK 900 RELATED ID: 1UJK   RELATED DB: PDB                                   
REMARK 900 VHS DOMAIN OF HUMAN GGA1 COMPLEXED WITH C -TERMINALPHOSPHOPEPTIDE    
REMARK 900 FROM BACE                                                            
REMARK 900 RELATED ID: 1FKN   RELATED DB: PDB                                   
REMARK 900 STRUCTURE OF BETA-SECRETASE COMPLEXED WITH INHIBITOR                 
REMARK 900 RELATED ID: 1XS7   RELATED DB: PDB                                   
REMARK 900 CRYSTAL STRUCTURE OF A CYCLOAMIDE-URETHANE- DERIVED NOVELINHIBITOR   
REMARK 900 BOUND TO HUMAN BRAIN MEMAPSIN 2 (BETA-SECRETASE).                    
REMARK 900 RELATED ID: 2VIJ   RELATED DB: PDB                                   
REMARK 900 HUMAN BACE-1 IN COMPLEX WITH 3-(1,1- DIOXIDOTETRAHYDRO-2H-1,2-       
REMARK 900 THIAZIN-2-YL)-5 -(ETHYLAMINO)-N-((1S,2R)-2-HYDROXY-1-( PHENYLMETHYL) 
REMARK 900 -3-(1,2,3,4-TETRAHYDRO-1- NAPHTHALENYLAMINO)PROPYL)BENZAMIDE         
REMARK 900 RELATED ID: 2VA7   RELATED DB: PDB                                   
REMARK 900 X-RAY CRYSTAL STRUCTURE OF BETA SECRETASE COMPLEXED WITH COMPOUND 27 
REMARK 900 RELATED ID: 1YM2   RELATED DB: PDB                                   
REMARK 900 CRYSTAL STRUCTURE OF HUMAN BETA SECRETASE COMPLEXED WITHNVP-AUR200   
REMARK 900 RELATED ID: 2VKM   RELATED DB: PDB                                   
REMARK 900 CRYSTAL STRUCTURE OF GRL-8234 BOUND TO BACE (BETA-SECRETASE)         
REMARK 900 RELATED ID: 2VJ9   RELATED DB: PDB                                   
REMARK 900 HUMAN BACE-1 IN COMPLEX WITH N-((1S,2R )-3-(CYCLOHEXYLAMINO)-2-      
REMARK 900 HYDROXY-1-( PHENYLMETHYL)PROPYL)-3-(ETHYLAMINO)-5-(2-OXO -1-         
REMARK 900 PYRROLIDINYL)BENZAMIDE                                               
REMARK 900 RELATED ID: 2VNN   RELATED DB: PDB                                   
REMARK 900 HUMAN BACE-1 IN COMPLEX WITH 7-ETHYL-N -((1S,2R)-2-HYDROXY-1-        
REMARK 900 (PHENYLMETHYL)-3-((( 3-(TRIFLUOROMETHYL)PHENYL)METHYL)AMINO)PROPYL ) 
REMARK 900 -1-METHYL-3,4-DIHYDRO-1H-(1,2,5) THIADIAZEPINO(3,4,5-HI)INDOLE-9-    
REMARK 900 CARBOXAMIDE 2,2-DIOXIDE                                              
REMARK 900 RELATED ID: 1PY1   RELATED DB: PDB                                   
REMARK 900 COMPLEX OF GGA1-VHS DOMAIN AND BETA- SECRETASE C-                    
REMARK 900 TERMINALPHOSPHOPEPTIDE                                               
REMARK 900 RELATED ID: 1W50   RELATED DB: PDB                                   
REMARK 900 APO STRUCTURE OF BACE (BETA SECRETASE)                               
REMARK 900 RELATED ID: 1UJJ   RELATED DB: PDB                                   
REMARK 900 VHS DOMAIN OF HUMAN GGA1 COMPLEXED WITH C -TERMINAL PEPTIDEFROM BACE 
REMARK 900 RELATED ID: 2VJ7   RELATED DB: PDB                                   
REMARK 900 HUMAN BACE-1 IN COMPLEX WITH 3-(ETHYLAMINO )-N-((1S,2R)-2-HYDROXY-1- 
REMARK 900 (PHENYLMETHYL)-3 -(((3-(TRIFLUOROMETHYL)PHENYL)METHYL)AMINO) PROPYL) 
REMARK 900 -5-(2-OXO-1-PYRROLIDINYL)BENZAMIDE                                   
REMARK 900 RELATED ID: 1W51   RELATED DB: PDB                                   
REMARK 900 BACE (BETA SECRETASE) IN COMPLEX WITH A NANOMOLAR NON-PEPTIDIC       
REMARK 900 INHIBITOR                                                            
REMARK 900 RELATED ID: 2WF1   RELATED DB: PDB                                   
REMARK 900 HUMAN BACE-1 IN COMPLEX WITH 7-ETHYL-N -((1S,2R)-2-HYDROXY-3-(((3-   
REMARK 900 (METHYLOXY) PHENYL(METHYL)AMINO)-1-(PHENYLMETHYL)PROPYL)- 1-METHYL-  
REMARK 900 3,4-DIHYDRO-1H-(1,2,5) THIADIAZEPINO(3,4,5-HI)INDOLE-9- CARBOXAMIDE  
REMARK 900 2,2-DIOXIDE                                                          
REMARK 900 RELATED ID: 2WF4   RELATED DB: PDB                                   
REMARK 900 HUMAN BACE-1 IN COMPLEX WITH 6-ETHYL-1- METHYL-N-((1S)-2-OXO-1-      
REMARK 900 (PHENYLMETHYL)-3-( TETRAHYDRO-2H-PYRAN-4-YLAMINO)PROPYL)-1,3 ,4,6-   
REMARK 900 TETRAHYDRO(1,2)THIAZEPINO(5,4,3- CD)INDOLE-8-CARBOXAMIDE 2,2-DIOXIDE 
REMARK 900 RELATED ID: 2WF0   RELATED DB: PDB                                   
REMARK 900 HUMAN BACE-1 IN COMPLEX WITH 4-ETHYL-N -((1S,2R)-2-HYDROXY-1-        
REMARK 900 (PHENYLMETHYL)-3-((( 3-(TRIFLUOROMETHYL)PHENYL)METHYL)AMINO)PROPYL ) 
REMARK 900 -8-(2-OXO-1-PYRROLIDINYL)-6- QUINOLINECARBOXAMIDE                    
REMARK 900 RELATED ID: 2WEZ   RELATED DB: PDB                                   
REMARK 900 HUMAN BACE-1 IN COMPLEX WITH 1-ETHYL-N -((1S,2R)-2-HYDROXY-3-(((3-   
REMARK 900 (METHYLOXY) PHENYL)METHYL)AMINO)-1-(PHENYLMETHYL)PROPYL)- 4-(2-OXO-  
REMARK 900 1-PYRROLIDINYL)-1H-INDOLE-6- CARBOXAMIDE                             
REMARK 900 RELATED ID: 2WF2   RELATED DB: PDB                                   
REMARK 900 HUMAN BACE-1 IN COMPLEX WITH 8-ETHYL-N -((1S,2R)-2-HYDROXY-3-(((3-   
REMARK 900 (METHYLOXY) PHENYL)METHYL)AMINO)-1-(PHENYLMETHYL)PROPYL)- 1-METHYL-  
REMARK 900 3,4,7,8-TETRAHYDRO-1H,6H-(1, 2,5)THIADIAZEPINO(5,4,3-DE)QUINOXALINE- 
REMARK 900 10-CARBOXAMIDE 2,2-DIOXIDE                                           
DBREF  2WF3 A   61   452  UNP    P56817   BACE1_HUMAN     61    452             
SEQADV 2WF3 GLN A  153  UNP  P56817    ASN   153 ENGINEERED MUTATION            
SEQADV 2WF3 GLN A  172  UNP  P56817    ASN   172 ENGINEERED MUTATION            
SEQADV 2WF3 GLN A  223  UNP  P56817    ASN   223 ENGINEERED MUTATION            
SEQADV 2WF3 GLN A  354  UNP  P56817    ASN   354 ENGINEERED MUTATION            
SEQRES   1 A  392  VAL GLU MET VAL ASP ASN LEU ARG GLY LYS SER GLY GLN          
SEQRES   2 A  392  GLY TYR TYR VAL GLU MET THR VAL GLY SER PRO PRO GLN          
SEQRES   3 A  392  THR LEU ASN ILE LEU VAL ASP THR GLY SER SER ASN PHE          
SEQRES   4 A  392  ALA VAL GLY ALA ALA PRO HIS PRO PHE LEU HIS ARG TYR          
SEQRES   5 A  392  TYR GLN ARG GLN LEU SER SER THR TYR ARG ASP LEU ARG          
SEQRES   6 A  392  LYS GLY VAL TYR VAL PRO TYR THR GLN GLY LYS TRP GLU          
SEQRES   7 A  392  GLY GLU LEU GLY THR ASP LEU VAL SER ILE PRO HIS GLY          
SEQRES   8 A  392  PRO GLN VAL THR VAL ARG ALA ASN ILE ALA ALA ILE THR          
SEQRES   9 A  392  GLU SER ASP LYS PHE PHE ILE GLN GLY SER ASN TRP GLU          
SEQRES  10 A  392  GLY ILE LEU GLY LEU ALA TYR ALA GLU ILE ALA ARG PRO          
SEQRES  11 A  392  ASP ASP SER LEU GLU PRO PHE PHE ASP SER LEU VAL LYS          
SEQRES  12 A  392  GLN THR HIS VAL PRO ASN LEU PHE SER LEU GLN LEU CYS          
SEQRES  13 A  392  GLY ALA GLY PHE PRO LEU GLN GLN SER GLU VAL LEU ALA          
SEQRES  14 A  392  SER VAL GLY GLY SER MET ILE ILE GLY GLY ILE ASP HIS          
SEQRES  15 A  392  SER LEU TYR THR GLY SER LEU TRP TYR THR PRO ILE ARG          
SEQRES  16 A  392  ARG GLU TRP TYR TYR GLU VAL ILE ILE VAL ARG VAL GLU          
SEQRES  17 A  392  ILE ASN GLY GLN ASP LEU LYS MET ASP CYS LYS GLU TYR          
SEQRES  18 A  392  ASN TYR ASP LYS SER ILE VAL ASP SER GLY THR THR ASN          
SEQRES  19 A  392  LEU ARG LEU PRO LYS LYS VAL PHE GLU ALA ALA VAL LYS          
SEQRES  20 A  392  SER ILE LYS ALA ALA SER SER THR GLU LYS PHE PRO ASP          
SEQRES  21 A  392  GLY PHE TRP LEU GLY GLU GLN LEU VAL CYS TRP GLN ALA          
SEQRES  22 A  392  GLY THR THR PRO TRP ASN ILE PHE PRO VAL ILE SER LEU          
SEQRES  23 A  392  TYR LEU MET GLY GLU VAL THR GLN GLN SER PHE ARG ILE          
SEQRES  24 A  392  THR ILE LEU PRO GLN GLN TYR LEU ARG PRO VAL GLU ASP          
SEQRES  25 A  392  VAL ALA THR SER GLN ASP ASP CYS TYR LYS PHE ALA ILE          
SEQRES  26 A  392  SER GLN SER SER THR GLY THR VAL MET GLY ALA VAL ILE          
SEQRES  27 A  392  MET GLU GLY PHE TYR VAL VAL PHE ASP ARG ALA ARG LYS          
SEQRES  28 A  392  ARG ILE GLY PHE ALA VAL SER ALA CYS HIS VAL HIS ASP          
SEQRES  29 A  392  GLU PHE ARG THR ALA ALA VAL GLU GLY PRO PHE VAL THR          
SEQRES  30 A  392  LEU ASP MET GLU ASP CYS GLY TYR ASN ILE PRO GLN THR          
SEQRES  31 A  392  ASP GLU                                                      
HET    ZY3  A2000      41                                                       
HET    GOL  A2500       6                                                       
HET    GOL  A2501       6                                                       
HET    GOL  A2502       6                                                       
HET    GOL  A2503       6                                                       
HETNAM     ZY3 N-{(1S,2R)-1-BENZYL-2-HYDROXY-3-[(3-METHOXYBENZYL)               
HETNAM   2 ZY3  AMINO]PROPYL}-6-(ETHYLAMINO)-1-METHYL-1,3,4,5-                  
HETNAM   3 ZY3  TETRAHYDRO-2,1-BENZOTHIAZEPINE-8-CARBOXAMIDE 2,2-               
HETNAM   4 ZY3  DIOXIDE                                                         
HETNAM     GOL GLYCEROL                                                         
HETSYN     GOL GLYCERIN; PROPANE-1,2,3-TRIOL                                    
FORMUL   2  ZY3    C31 H40 N4 O5 S                                              
FORMUL   3  GOL    4(C3 H8 O3)                                                  
FORMUL   7  HOH   *289(H2 O)                                                    
HELIX    1   1 ILE A  187  ILE A  187  1                                   1
SHEET    1   1 1 LEU A  91  LEU A  91  0
SHEET    2   2 1 ASP A  93  ASP A  93  0
SHEET    3   3 1 VAL A 130  PRO A 131  0
SHEET    4   4 1 ILE A 179  ILE A 179  0
SHEET    5   5 1 ILE A 287  ILE A 287  0
SHEET    6   6 1 ARG A 296  ARG A 296  0
SHEET    7   7 1 SER A 386  SER A 386  0
SSBOND   1 CYS A  216    CYS A  420                          1555   1555  2.12  
SSBOND   2 CYS A  278    CYS A  443                          1555   1555  2.07  
SSBOND   3 CYS A  330    CYS A  380                          1555   1555  2.12  
CISPEP   1 SER A   83    PRO A   84          0         4.13                     
CISPEP   2 ARG A  189    PRO A  190          0         0.46                     
CISPEP   3 TYR A  283    ASP A  284          0         4.48                     
CISPEP   4 GLY A  433    PRO A  434          0        -1.74                     
SITE     1 AC1 19 GLY A  72  GLN A  73  LEU A  91  ASP A  93                    
SITE     2 AC1 19 GLY A  95  SER A  96  PRO A 131  TYR A 132                    
SITE     3 AC1 19 THR A 133  GLN A 134  PHE A 169  ASP A 289                    
SITE     4 AC1 19 GLY A 291  THR A 292  THR A 293  ASN A 294                    
SITE     5 AC1 19 ARG A 296  SER A 386  GOL A2501                               
SITE     1 AC2  8 LYS A  70  GLY A  72  GLN A  73  GLY A  74                    
SITE     2 AC2  8 TYR A  75  THR A 293  VAL A 397  HOH A2286                    
SITE     1 AC3  6 ASN A 294  ARG A 368  PHE A 383  ALA A 384                    
SITE     2 AC3  6 ZY3 A2000  HOH A2006                                          
SITE     1 AC4 10 THR A  80  VAL A  81  GLY A  82  SER A  83                    
SITE     2 AC4 10 LEU A 145  SER A 147  THR A 155  ARG A 358                    
SITE     3 AC4 10 HOH A2287  HOH A2288                                          
SITE     1 AC5  4 GLU A 138  GLU A 165  SER A 166  ASP A 167                    
CRYST1   48.453   76.868  104.478  90.00  90.00  90.00 P 21 21 21    4          
ORIGX1      1.000000  0.000000  0.000000        0.00000                         
ORIGX2      0.000000  1.000000  0.000000        0.00000                         
ORIGX3      0.000000  0.000000  1.000000        0.00000                         
SCALE1      0.020639  0.000000  0.000000        0.00000                         
SCALE2      0.000000  0.013009  0.000000        0.00000                         
SCALE3      0.000000  0.000000  0.009571        0.00000                         
ATOM      1  N   GLY A  72      25.953  -9.164  37.382  1.00 28.84           N
ATOM      2  CA  GLY A  72      27.140  -8.316  37.294  1.00 26.29           C
ATOM      3  C   GLY A  72      27.513  -7.833  35.920  1.00 24.67           C
ATOM      4  O   GLY A  72      28.505  -7.153  35.760  1.00 24.46           O
ATOM      5  N   GLN A  73      26.704  -8.148  34.930  1.00 23.76           N
ATOM      6  CA  GLN A  73      27.056  -7.838  33.539  1.00 23.80           C
ATOM      7  C   GLN A  73      26.045  -6.960  32.814  1.00 22.73           C
ATOM      8  O   GLN A  73      26.107  -6.832  31.607  1.00 24.86           O
ATOM      9  CB  GLN A  73      27.223  -9.105  32.736  1.00 23.23           C
ATOM     10  CG  GLN A  73      28.174 -10.074  33.368  1.00 26.75           C
ATOM     11  CD  GLN A  73      28.627 -11.150  32.394  1.00 29.73           C
ATOM     12  OE1 GLN A  73      28.105 -11.262  31.294  1.00 36.88           O
ATOM     13  NE2 GLN A  73      29.576 -11.954  32.808  1.00 32.89           N
ATOM     14  N   GLY A  74      25.118  -6.376  33.554  1.00 21.19           N
ATOM     15  CA  GLY A  74      24.144  -5.461  32.980  1.00 20.11           C
ATOM     16  C   GLY A  74      22.855  -6.083  32.453  1.00 18.76           C
ATOM     17  O   GLY A  74      22.745  -7.299  32.250  1.00 19.91           O
TER      18      GLY A  74
ATOM     19  N   LEU A  91      22.532  -2.928  26.210  1.00 11.81           N
ATOM     20  CA  LEU A  91      22.515  -2.707  27.651  1.00 11.35           C
ATOM     21  C   LEU A  91      21.856  -1.377  27.933  1.00 11.27           C
ATOM     22  O   LEU A  91      22.197  -0.391  27.284  1.00 10.67           O
ATOM     23  CB  LEU A  91      23.948  -2.692  28.171  1.00 12.05           C
ATOM     24  CG  LEU A  91      24.157  -2.424  29.663  1.00 14.10           C
ATOM     25  CD1 LEU A  91      25.409  -3.072  30.136  1.00 17.13           C
ATOM     26  CD2 LEU A  91      24.134  -0.963  30.010  1.00 14.29           C
TER      27      LEU A  91
ATOM     28  N   ASP A  93      21.367   1.762  30.010  1.00 10.26           N
ATOM     29  CA  ASP A  93      22.205   2.608  30.891  1.00 10.26           C
ATOM     30  C   ASP A  93      21.689   4.018  31.180  1.00  9.77           C
ATOM     31  O   ASP A  93      21.891   4.931  30.395  1.00  9.66           O
ATOM     32  CB  ASP A  93      23.620   2.684  30.299  1.00 10.94           C
ATOM     33  CG  ASP A  93      24.595   3.338  31.242  1.00 10.78           C
ATOM     34  OD1 ASP A  93      24.309   3.444  32.459  1.00 10.31           O
ATOM     35  OD2 ASP A  93      25.615   3.825  30.740  1.00 14.94           O
TER      36      ASP A  93
ATOM     37  N   GLY A  95      23.009   5.903  33.260  1.00 11.71           N
ATOM     38  CA  GLY A  95      24.210   6.510  33.797  1.00 11.71           C
ATOM     39  C   GLY A  95      25.027   7.169  32.705  1.00 12.81           C
ATOM     40  O   GLY A  95      26.141   7.647  32.966  1.00 13.69           O
ATOM     41  N   SER A  96      24.512   7.151  31.458  1.00 12.65           N
ATOM     42  CA  SER A  96      25.221   7.785  30.343  1.00 12.74           C
ATOM     43  C   SER A  96      24.210   8.215  29.289  1.00 13.34           C
ATOM     44  O   SER A  96      23.023   7.992  29.468  1.00 13.04           O
ATOM     45  CB  SER A  96      26.280   6.877  29.735  1.00 13.07           C
ATOM     46  OG  SER A  96      25.678   5.737  29.051  1.00 11.93           O
ATOM     47  N   SER A  97      24.703   8.774  28.202  1.00 11.97           N
ATOM     48  CA  SER A  97      23.859   9.429  27.249  1.00 13.39           C
ATOM     49  C   SER A  97      24.247   9.199  25.779  1.00 13.55           C
ATOM     50  O   SER A  97      23.699   9.859  24.898  1.00 12.90           O
ATOM     51  CB  SER A  97      23.795  10.933  27.535  1.00 14.01           C
ATOM     52  OG  SER A  97      23.191  11.165  28.811  1.00 15.97           O
TER      53      SER A  97
ATOM     54  N   VAL A 130      34.572   7.545  24.373  1.00 17.73           N
ATOM     55  CA  VAL A 130      33.809   7.588  25.636  1.00 16.65           C
ATOM     56  C   VAL A 130      34.460   6.699  26.675  1.00 15.90           C
ATOM     57  O   VAL A 130      34.514   5.482  26.497  1.00 16.69           O
ATOM     58  CB  VAL A 130      32.306   7.192  25.449  1.00 16.57           C
ATOM     59  CG1 VAL A 130      31.639   6.955  26.814  1.00 14.56           C
ATOM     60  CG2 VAL A 130      31.550   8.264  24.662  1.00 15.87           C
ATOM     61  N   PRO A 131      35.001   7.296  27.728  1.00 15.20           N
ATOM     62  CA  PRO A 131      35.535   6.488  28.791  1.00 15.89           C
ATOM     63  C   PRO A 131      34.534   6.447  29.919  1.00 15.89           C
ATOM     64  O   PRO A 131      33.986   7.469  30.291  1.00 15.06           O
ATOM     65  CB  PRO A 131      36.753   7.291  29.233  1.00 16.74           C
ATOM     66  CG  PRO A 131      36.272   8.700  29.129  1.00 15.79           C
ATOM     67  CD  PRO A 131      35.369   8.720  27.910  1.00 16.32           C
ATOM     68  N   TYR A 132      34.272   5.266  30.422  1.00 15.51           N
ATOM     69  CA  TYR A 132      33.416   5.125  31.615  1.00 16.66           C
ATOM     70  C   TYR A 132      34.251   4.812  32.832  1.00 17.47           C
ATOM     71  O   TYR A 132      35.525   4.771  32.761  1.00 17.23           O
ATOM     72  CB  TYR A 132      32.434   3.990  31.412  1.00 16.23           C
ATOM     73  CG  TYR A 132      31.557   4.095  30.169  1.00 15.09           C
ATOM     74  CD1 TYR A 132      30.425   4.911  30.118  1.00 14.11           C
ATOM     75  CD2 TYR A 132      31.809   3.300  29.081  1.00 14.51           C
ATOM     76  CE1 TYR A 132      29.618   4.960  28.984  1.00 13.21           C
ATOM     77  CE2 TYR A 132      31.016   3.349  27.934  1.00 15.36           C
ATOM     78  CZ  TYR A 132      29.892   4.136  27.894  1.00 14.25           C
ATOM     79  OH  TYR A 132      29.133   4.125  26.727  1.00 11.88           O
ATOM     80  N   THR A 133      33.584   4.570  33.964  1.00 17.95           N
ATOM     81  CA  THR A 133      34.313   4.137  35.155  1.00 17.49           C
ATOM     82  C   THR A 133      35.018   2.816  34.838  1.00 19.11           C
ATOM     83  O   THR A 133      36.160   2.597  35.185  1.00 20.24           O
ATOM     84  CB  THR A 133      33.407   3.878  36.393  1.00 17.82           C
ATOM     85  OG1 THR A 133      32.497   4.964  36.594  1.00 17.16           O
ATOM     86  CG2 THR A 133      34.264   3.735  37.667  1.00 18.10           C
ATOM     87  N   GLN A 134      34.292   1.902  34.214  1.00 19.68           N
ATOM     88  CA  GLN A 134      34.836   0.657  33.742  1.00 20.02           C
ATOM     89  C   GLN A 134      34.701   0.636  32.238  1.00 20.14           C
ATOM     90  O   GLN A 134      33.586   0.671  31.734  1.00 20.27           O
ATOM     91  CB  GLN A 134      34.052  -0.536  34.301  1.00 20.74           C
ATOM     92  CG  GLN A 134      34.400  -1.844  33.623  1.00 19.59           C
ATOM     93  CD  GLN A 134      33.848  -3.058  34.343  1.00 22.15           C
ATOM     94  OE1 GLN A 134      33.095  -3.841  33.751  1.00 27.49           O
ATOM     95  NE2 GLN A 134      34.180  -3.213  35.616  1.00 21.47           N
TER      96      GLN A 134
ATOM     97  N   PHE A 169      35.569  -2.965  27.673  1.00 17.13           N
ATOM     98  CA  PHE A 169      34.166  -2.527  27.617  1.00 16.24           C
ATOM     99  C   PHE A 169      33.331  -3.753  27.442  1.00 15.64           C
ATOM    100  O   PHE A 169      32.563  -4.066  28.320  1.00 16.30           O
ATOM    101  CB  PHE A 169      33.917  -1.537  26.493  1.00 14.65           C
ATOM    102  CG  PHE A 169      32.480  -1.108  26.346  1.00 13.44           C
ATOM    103  CD1 PHE A 169      31.804  -0.490  27.378  1.00 12.08           C
ATOM    104  CD2 PHE A 169      31.813  -1.364  25.175  1.00 12.35           C
ATOM    105  CE1 PHE A 169      30.476  -0.120  27.199  1.00 14.80           C
ATOM    106  CE2 PHE A 169      30.520  -0.997  24.982  1.00 13.07           C
ATOM    107  CZ  PHE A 169      29.835  -0.378  26.007  1.00 13.14           C
TER     108      PHE A 169
ATOM    109  N   ILE A 171      32.083  -7.519  27.464  1.00 20.81           N
ATOM    110  CA  ILE A 171      32.233  -8.484  28.531  1.00 22.69           C
ATOM    111  C   ILE A 171      32.064  -9.896  27.986  1.00 24.20           C
ATOM    112  O   ILE A 171      31.051 -10.224  27.385  1.00 24.57           O
ATOM    113  CB  ILE A 171      31.155  -8.250  29.641  1.00 22.96           C
ATOM    114  CG1 ILE A 171      31.362  -6.878  30.310  1.00 22.94           C
ATOM    115  CG2 ILE A 171      31.219  -9.395  30.690  1.00 23.40           C
ATOM    116  CD1 ILE A 171      30.419  -6.567  31.505  1.00 20.47           C
TER     117      ILE A 171
ATOM    118  N   TRP A 176      25.364  -8.978  25.182  1.00 16.35           N
ATOM    119  CA  TRP A 176      25.069  -7.681  24.564  1.00 15.19           C
ATOM    120  C   TRP A 176      26.219  -7.164  23.699  1.00 14.73           C
ATOM    121  O   TRP A 176      27.393  -7.504  23.897  1.00 15.56           O
ATOM    122  CB  TRP A 176      24.561  -6.634  25.617  1.00 14.58           C
ATOM    123  CG  TRP A 176      25.455  -6.407  26.772  1.00 11.86           C
ATOM    124  CD1 TRP A 176      25.339  -6.979  28.027  1.00 14.06           C
ATOM    125  CD2 TRP A 176      26.616  -5.589  26.811  1.00 11.20           C
ATOM    126  NE1 TRP A 176      26.359  -6.546  28.840  1.00 15.56           N
ATOM    127  CE2 TRP A 176      27.136  -5.660  28.125  1.00 13.99           C
ATOM    128  CE3 TRP A 176      27.226  -4.728  25.891  1.00 13.81           C
ATOM    129  CZ2 TRP A 176      28.285  -4.980  28.509  1.00 14.63           C
ATOM    130  CZ3 TRP A 176      28.368  -4.030  26.281  1.00 12.77           C
ATOM    131  CH2 TRP A 176      28.899  -4.176  27.565  1.00 15.14           C
TER     132      TRP A 176
ATOM    133  N   ILE A 179      25.125  -0.304  23.855  1.00 10.01           N
ATOM    134  CA  ILE A 179      24.743   0.364  25.052  1.00 10.11           C
ATOM    135  C   ILE A 179      23.801   1.525  24.670  1.00  9.25           C
ATOM    136  O   ILE A 179      24.007   2.208  23.675  1.00 11.73           O
ATOM    137  CB  ILE A 179      25.986   0.868  25.870  1.00  9.41           C
ATOM    138  CG1 ILE A 179      25.547   1.414  27.218  1.00 10.00           C
ATOM    139  CG2 ILE A 179      26.798   1.891  25.087  1.00  9.13           C
ATOM    140  CD1 ILE A 179      26.734   1.573  28.234  1.00  5.94           C
TER     141      ILE A 179
ATOM    142  N   ILE A 187      25.584  15.323  29.228  1.00 18.79           N
ATOM    143  CA  ILE A 187      26.777  14.477  29.417  1.00 17.39           C
ATOM    144  C   ILE A 187      27.127  13.610  28.200  1.00 16.10           C
ATOM    145  O   ILE A 187      27.874  12.662  28.294  1.00 15.29           O
ATOM    146  CB  ILE A 187      26.669  13.580  30.664  1.00 17.70           C
ATOM    147  CG1 ILE A 187      25.511  12.598  30.593  1.00 17.22           C
ATOM    148  CG2 ILE A 187      26.631  14.433  31.909  1.00 19.02           C
ATOM    149  CD1 ILE A 187      25.524  11.636  31.772  1.00 17.84           C
TER     150      ILE A 187
ATOM    151  N   TYR A 259      23.256  13.708  34.452  1.00 15.23           N
ATOM    152  CA  TYR A 259      22.936  12.388  35.010  1.00 15.04           C
ATOM    153  C   TYR A 259      21.524  12.524  35.612  1.00 13.84           C
ATOM    154  O   TYR A 259      20.991  13.636  35.693  1.00 12.40           O
ATOM    155  CB  TYR A 259      23.909  11.967  36.102  1.00 15.77           C
ATOM    156  CG  TYR A 259      25.341  11.886  35.689  1.00 17.52           C
ATOM    157  CD1 TYR A 259      25.856  10.729  35.164  1.00 15.87           C
ATOM    158  CD2 TYR A 259      26.197  12.975  35.836  1.00 19.87           C
ATOM    159  CE1 TYR A 259      27.135  10.637  34.745  1.00 17.44           C
ATOM    160  CE2 TYR A 259      27.560  12.881  35.423  1.00 18.65           C
ATOM    161  CZ  TYR A 259      28.002  11.707  34.890  1.00 18.96           C
ATOM    162  OH  TYR A 259      29.308  11.538  34.486  1.00 20.13           O
TER     163      TYR A 259
ATOM    164  N   ILE A 287      23.778   9.802  41.833  1.00 10.58           N
ATOM    165  CA  ILE A 287      23.086   9.456  40.619  1.00  9.88           C
ATOM    166  C   ILE A 287      22.395   8.108  40.688  1.00 10.04           C
ATOM    167  O   ILE A 287      22.798   7.238  41.492  1.00  7.67           O
ATOM    168  CB  ILE A 287      24.040   9.517  39.370  1.00 10.00           C
ATOM    169  CG1 ILE A 287      25.062   8.382  39.355  1.00 11.29           C
ATOM    170  CG2 ILE A 287      24.800  10.905  39.303  1.00  7.16           C
ATOM    171  CD1 ILE A 287      25.786   8.298  38.068  1.00  8.40           C
TER     172      ILE A 287
ATOM    173  N   ASP A 289      21.929   4.926  38.417  1.00 12.07           N
ATOM    174  CA  ASP A 289      22.709   4.407  37.273  1.00 10.48           C
ATOM    175  C   ASP A 289      22.553   2.881  37.066  1.00 12.17           C
ATOM    176  O   ASP A 289      23.225   2.068  37.717  1.00 13.05           O
ATOM    177  CB  ASP A 289      24.159   4.736  37.537  1.00 11.18           C
ATOM    178  CG  ASP A 289      25.061   4.363  36.393  1.00 12.27           C
ATOM    179  OD1 ASP A 289      24.595   3.748  35.410  1.00 12.01           O
ATOM    180  OD2 ASP A 289      26.258   4.691  36.512  1.00 17.09           O
TER     181      ASP A 289
ATOM    182  N   GLY A 291      23.565   1.301  34.695  1.00 10.67           N
ATOM    183  CA  GLY A 291      24.711   0.740  33.988  1.00 10.11           C
ATOM    184  C   GLY A 291      25.921   0.401  34.854  1.00  9.41           C
ATOM    185  O   GLY A 291      26.847  -0.183  34.395  1.00  9.56           O
ATOM    186  N   THR A 292      25.842   0.717  36.131  1.00 10.99           N
ATOM    187  CA  THR A 292      26.867   0.427  37.128  1.00 10.55           C
ATOM    188  C   THR A 292      26.302  -0.608  38.064  1.00 11.99           C
ATOM    189  O   THR A 292      25.158  -0.488  38.475  1.00 12.54           O
ATOM    190  CB  THR A 292      27.163   1.683  37.966  1.00 10.42           C
ATOM    191  OG1 THR A 292      27.786   2.675  37.132  1.00 10.88           O
ATOM    192  CG2 THR A 292      28.066   1.345  39.193  1.00  8.91           C
ATOM    193  N   THR A 293      27.105  -1.617  38.408  1.00 13.42           N
ATOM    194  CA  THR A 293      26.626  -2.732  39.234  1.00 12.91           C
ATOM    195  C   THR A 293      26.417  -2.315  40.668  1.00 11.92           C
ATOM    196  O   THR A 293      25.397  -2.595  41.227  1.00 12.35           O
ATOM    197  CB  THR A 293      27.593  -3.933  39.234  1.00 12.75           C
ATOM    198  OG1 THR A 293      27.869  -4.294  37.872  1.00 14.94           O
ATOM    199  CG2 THR A 293      27.002  -5.179  40.025  1.00 13.86           C
ATOM    200  N   ASN A 294      27.416  -1.678  41.274  1.00 12.87           N
ATOM    201  CA  ASN A 294      27.471  -1.577  42.736  1.00 11.55           C
ATOM    202  C   ASN A 294      26.765  -0.336  43.274  1.00 11.62           C
ATOM    203  O   ASN A 294      26.477   0.616  42.553  1.00 12.04           O
ATOM    204  CB  ASN A 294      28.911  -1.513  43.214  1.00 10.66           C
ATOM    205  CG  ASN A 294      29.656  -2.821  43.060  1.00 13.04           C
ATOM    206  OD1 ASN A 294      29.110  -3.870  42.633  1.00 10.09           O
ATOM    207  ND2 ASN A 294      30.924  -2.777  43.434  1.00 13.23           N
TER     208      ASN A 294
ATOM    209  N   ARG A 296      28.074   2.620  44.844  1.00 10.34           N
ATOM    210  CA  ARG A 296      29.391   3.228  44.991  1.00 11.43           C
ATOM    211  C   ARG A 296      29.258   4.463  45.908  1.00 12.90           C
ATOM    212  O   ARG A 296      28.310   5.225  45.777  1.00 13.21           O
ATOM    213  CB  ARG A 296      29.985   3.600  43.643  1.00 11.59           C
ATOM    214  CG  ARG A 296      29.890   2.515  42.613  1.00 12.72           C
ATOM    215  CD  ARG A 296      30.586   2.905  41.270  1.00 17.44           C
ATOM    216  NE  ARG A 296      32.010   3.101  41.472  1.00 19.14           N
ATOM    217  CZ  ARG A 296      32.637   4.205  41.097  1.00 21.38           C
ATOM    218  NH1 ARG A 296      33.932   4.338  41.342  1.00 21.45           N
ATOM    219  NH2 ARG A 296      31.983   5.125  40.394  1.00 23.12           N
TER     220      ARG A 296
ATOM    221  N   SER A 386      31.187  -0.272  46.994  1.00 14.63           N
ATOM    222  CA  SER A 386      32.542   0.122  46.763  1.00 15.64           C
ATOM    223  C   SER A 386      32.763   1.628  46.738  1.00 16.14           C
ATOM    224  O   SER A 386      31.835   2.472  46.809  1.00 14.10           O
ATOM    225  CB  SER A 386      33.047  -0.507  45.494  1.00 16.45           C
ATOM    226  OG  SER A 386      32.251  -0.149  44.411  1.00 19.58           O
TER     227      SER A 386
HETATM  269  C1  GOL A2500      23.287  -6.517  38.857  1.00 37.62           C
HETATM  270  O1  GOL A2500      23.642  -7.300  39.975  1.00 37.52           O
HETATM  271  C2  GOL A2500      24.008  -7.069  37.652  1.00 37.29           C
HETATM  272  O2  GOL A2500      24.877  -6.087  37.105  1.00 43.79           O
HETATM  273  C3  GOL A2500      22.925  -7.536  36.691  1.00 38.04           C
HETATM  274  O3  GOL A2500      23.353  -7.912  35.400  1.00 30.43           O
HETATM  275  C1  GOL A2501      31.056  -6.750  40.564  1.00 40.87           C
HETATM  276  O1  GOL A2501      31.563  -5.867  39.646  1.00 46.19           O
HETATM  277  C2  GOL A2501      30.866  -5.888  41.760  1.00 38.49           C
HETATM  278  O2  GOL A2501      29.857  -6.381  42.591  1.00 31.49           O
HETATM  279  C3  GOL A2501      32.204  -5.659  42.436  1.00 39.20           C
HETATM  280  O3  GOL A2501      32.060  -5.574  43.849  1.00 41.65           O
HETATM  281  O   HOH A2006      30.059  -6.337  37.533  1.00 43.52           O
HETATM  282  O   HOH A2030      27.372   9.801  27.602  1.00 14.14           O
HETATM  283  O   HOH A2057      36.866   2.029  40.402  1.00 58.89           O
HETATM  284  O   HOH A2059      35.060   9.076  32.534  1.00 39.93           O
HETATM  285  O   HOH A2062      33.909   7.283  37.258  1.00 32.32           O
HETATM  286  O   HOH A2063      30.201   4.092  38.019  1.00 21.17           O
HETATM  287  O   HOH A2066      36.305  -2.154  36.700  1.00 31.21           O
HETATM  288  O   HOH A2067      33.785  -6.092  36.755  1.00 36.71           O
HETATM  289  O   HOH A2068      32.028  -6.675  35.169  1.00 33.16           O
HETATM  290  O   HOH A2075      33.306  11.284  36.093  1.00 45.75           O
HETATM  291  O   HOH A2095      33.490  -3.906  30.855  1.00 22.23           O
HETATM  292  O   HOH A2110      30.142  12.716  29.538  1.00 40.58           O
HETATM  293  O   HOH A2123      35.549   0.026  41.565  1.00 45.19           O
HETATM  294  O   HOH A2159      30.497  10.354  37.101  1.00 40.19           O
HETATM  295  O   HOH A2254      33.814   1.455  42.867  1.00 21.97           O
HETATM  296  O   HOH A2262      30.059   8.550  38.947  1.00 41.07           O
CONECT  246  245
CONECT  235  234  236
CONECT  234  233  235
CONECT  233  232  234  243
CONECT  229  228  230  247
CONECT  248  247  249  256
CONECT  249  248  250
CONECT  250  249  251  255
CONECT  255  250  254
CONECT  254  253  255
CONECT  253  252  254
CONECT  245  244  246
CONECT  252  251  253
CONECT  251  250  252
CONECT  256  248  257  258
CONECT  258  256  259
CONECT  260  259  261
CONECT  261  260  262  268
CONECT  268  261  267
CONECT  267  266  268
CONECT  266  263  267
CONECT  263  262  264  266
CONECT  243  233  242  244
CONECT  265  264
CONECT  262  261  263
CONECT  242  230  243
CONECT  230  229  231  242
CONECT  231  230  232
CONECT  232  231  233  240
CONECT  241  240
CONECT  236  235  237
CONECT  244  243  245
CONECT  240  232  237  241
CONECT  247  229  248
CONECT  259  258  260
CONECT  238  237
CONECT  239  237
CONECT  228  229
CONECT  257  256
CONECT  264  263  265
CONECT  237  236  238  239  240
CONECT  269  270  271
CONECT  271  269  272  273
CONECT  273  271  274
CONECT  270  269
CONECT  272  271
CONECT  274  273
CONECT  275  276  277
CONECT  277  275  278  279
CONECT  279  277  280
CONECT  276  275
CONECT  278  277
CONECT  280  279
END
