# Supplementary material for: Scaffold repositioning of spiro-acridine derivatives as fungi chitinase inhibitor by target fishing and in vitro studies
Source: Sci Rep. 2023 May 5;13:7320. doi: 10.1038/s41598-023-33279-9 (PMC10163251; doi:10.1038/s41598-023-33279-9)
Supplement: Supplementary file 2 — Supplementary Information 2. [file 41598_2023_33279_MOESM2_ESM.zip › PDBQT_TARGETS_ALL/2wxk_RW4.pdb]

HEADER    TRANSFERASE                             09-NOV-09   2WXK              
TITLE     THE CRYSTAL STRUCTURE OF THE MURINE CLASS IA PI 3-KINASE              
TITLE    2 P110DELTA IN COMPLEX WITH INK666.                                    
COMPND    MOL_ID: 1;                                                            
COMPND   2 MOLECULE: PHOSPHATIDYLINOSITOL-4,5-BISPHOSPHATE 3-KINASE CATALYTIC   
COMPND   3  SUBUNIT DELTA ISOFORM;                                              
COMPND   4 CHAIN: A;                                                            
COMPND   5 FRAGMENT: RESIDUES 106-1044;                                         
COMPND   6 SYNONYM: PI3-KINASE P110 SUBUNIT DELTA, PTDINS-3-KINASE P110,        
COMPND   7  P110DELTA, PI3K;                                                    
COMPND   8 EC: 2.7.1.153;                                                       
COMPND   9 ENGINEERED: YES                                                      
SOURCE    MOL_ID: 1;                                                            
SOURCE   2 ORGANISM_SCIENTIFIC: MUS MUSCULUS;                                   
SOURCE   3 ORGANISM_COMMON: HOUSE MOUSE;                                        
SOURCE   4 ORGANISM_TAXID: 10090;                                               
SOURCE   5 EXPRESSION_SYSTEM: SPODOPTERA FRUGIPERDA;                            
SOURCE   6 EXPRESSION_SYSTEM_TAXID: 7108;                                       
SOURCE   7 EXPRESSION_SYSTEM_CELL_LINE: SF21;                                   
SOURCE   8 EXPRESSION_SYSTEM_VECTOR_TYPE: BACULOVIRUS;                          
SOURCE   9 EXPRESSION_SYSTEM_PLASMID: PFASTBAC HTA                              
KEYWDS    TRANSFERASE, PHOSPHOPROTEIN, ISOFORM-SPECIFIC INHIBITORS, CANCER      
EXPDTA    X-RAY DIFFRACTION                                                     
AUTHOR    A.BERNDT,S.MILLER,O.WILLIAMS,D.D.LEE,B.T.HOUSEMAN,J.I.PACOLD,         
AUTHOR   2 F.GORREC,W.-C.HON,Y.LIU,C.ROMMEL,P.GAILLARD,T.RUCKLE,M.K.SCHWARZ,    
AUTHOR   3 K.M.SHOKAT,J.P.SHAW,R.L.WILLIAMS                                     
REVDAT   3   13-JUL-11 2WXK    1       VERSN                                    
REVDAT   2   26-JAN-10 2WXK    1       JRNL   REMARK                            
REVDAT   1   12-JAN-10 2WXK    0                                                
JRNL        AUTH   A.BERNDT,S.MILLER,O.WILLIAMS,D.D.LEE,B.T.HOUSEMAN,           
JRNL        AUTH 2 J.I.PACOLD,F.GORREC,W.-C.HON,Y.LIU,C.ROMMEL,P.GAILLARD,      
JRNL        AUTH 3 T.RUCKLE,M.K.SCHWARZ,K.M.SHOKAT,J.P.SHAW,R.L.WILLIAMS        
JRNL        TITL   THE P110D STRUCTURE: MECHANISMS FOR SELECTIVITY AND POTENCY  
JRNL        TITL 2 OF NEW PI(3)K INHIBITORS                                     
JRNL        REF    NAT.CHEM.BIOL.                V.   6   117 2010              
JRNL        REFN                   ISSN 1552-4450                               
JRNL        PMID   20081827                                                     
JRNL        DOI    10.1038/NCHEMBIO.293                                         
REMARK   2                                                                      
REMARK   2 RESOLUTION.    2.90 ANGSTROMS.                                       
REMARK   3                                                                      
REMARK   3 REFINEMENT.                                                          
REMARK   3   PROGRAM     : REFMAC 5.5.0046                                      
REMARK   3   AUTHORS     : MURSHUDOV,VAGIN,DODSON                               
REMARK   3                                                                      
REMARK   3    REFINEMENT TARGET : MAXIMUM LIKELIHOOD                            
REMARK   3                                                                      
REMARK   3  DATA USED IN REFINEMENT.                                            
REMARK   3   RESOLUTION RANGE HIGH (ANGSTROMS) : 2.90                           
REMARK   3   RESOLUTION RANGE LOW  (ANGSTROMS) : 68.36                          
REMARK   3   DATA CUTOFF            (SIGMA(F)) : NONE                           
REMARK   3   COMPLETENESS FOR RANGE        (%) : 99.99                          
REMARK   3   NUMBER OF REFLECTIONS             : 22700                          
REMARK   3                                                                      
REMARK   3  FIT TO DATA USED IN REFINEMENT.                                     
REMARK   3   CROSS-VALIDATION METHOD          : THROUGHOUT                      
REMARK   3   FREE R VALUE TEST SET SELECTION  : RANDOM                          
REMARK   3   R VALUE     (WORKING + TEST SET) : 0.21531                         
REMARK   3   R VALUE            (WORKING SET) : 0.21305                         
REMARK   3   FREE R VALUE                     : 0.28719                         
REMARK   3   FREE R VALUE TEST SET SIZE   (%) : 3.1                             
REMARK   3   FREE R VALUE TEST SET COUNT      : 733                             
REMARK   3                                                                      
REMARK   3  FIT IN THE HIGHEST RESOLUTION BIN.                                  
REMARK   3   TOTAL NUMBER OF BINS USED           : 20                           
REMARK   3   BIN RESOLUTION RANGE HIGH       (A) : 2.900                        
REMARK   3   BIN RESOLUTION RANGE LOW        (A) : 2.975                        
REMARK   3   REFLECTION IN BIN     (WORKING SET) : 1628                         
REMARK   3   BIN COMPLETENESS (WORKING+TEST) (%) : 100.00                       
REMARK   3   BIN R VALUE           (WORKING SET) : 0.293                        
REMARK   3   BIN FREE R VALUE SET COUNT          : 53                           
REMARK   3   BIN FREE R VALUE                    : 0.380                        
REMARK   3                                                                      
REMARK   3  NUMBER OF NON-HYDROGEN ATOMS USED IN REFINEMENT.                    
REMARK   3   PROTEIN ATOMS            : 6739                                    
REMARK   3   NUCLEIC ACID ATOMS       : 0                                       
REMARK   3   HETEROGEN ATOMS          : 38                                      
REMARK   3   SOLVENT ATOMS            : 0                                       
REMARK   3                                                                      
REMARK   3  B VALUES.                                                           
REMARK   3   B VALUE TYPE : LIKELY RESIDUAL                                     
REMARK   3   FROM WILSON PLOT           (A**2) : 71.323                         
REMARK   3   MEAN B VALUE      (OVERALL, A**2) : 23.007                         
REMARK   3   OVERALL ANISOTROPIC B VALUE.                                       
REMARK   3    B11 (A**2) : 1.88                                                 
REMARK   3    B22 (A**2) : -1.97                                                
REMARK   3    B33 (A**2) : 0.09                                                 
REMARK   3    B12 (A**2) : 0.00                                                 
REMARK   3    B13 (A**2) : 0.00                                                 
REMARK   3    B23 (A**2) : 0.00                                                 
REMARK   3                                                                      
REMARK   3  ESTIMATED OVERALL COORDINATE ERROR.                                 
REMARK   3   ESU BASED ON R VALUE                            (A): NULL          
REMARK   3   ESU BASED ON FREE R VALUE                       (A): 0.460         
REMARK   3   ESU BASED ON MAXIMUM LIKELIHOOD                 (A): 0.358         
REMARK   3   ESU FOR B VALUES BASED ON MAXIMUM LIKELIHOOD (A**2): 40.304        
REMARK   3                                                                      
REMARK   3  CORRELATION COEFFICIENTS.                                           
REMARK   3   CORRELATION COEFFICIENT FO-FC      : 0.918                         
REMARK   3   CORRELATION COEFFICIENT FO-FC FREE : 0.844                         
REMARK   3                                                                      
REMARK   3  RMS DEVIATIONS FROM IDEAL VALUES        COUNT    RMS    WEIGHT      
REMARK   3   BOND LENGTHS REFINED ATOMS        (A):  6926 ; 0.015 ; 0.022       
REMARK   3   BOND LENGTHS OTHERS               (A):     5 ; 0.107 ; 0.022       
REMARK   3   BOND ANGLES REFINED ATOMS   (DEGREES):  9346 ; 1.693 ; 1.972       
REMARK   3   BOND ANGLES OTHERS          (DEGREES):     9 ; 7.480 ; 3.849       
REMARK   3   TORSION ANGLES, PERIOD 1    (DEGREES):   823 ; 6.771 ; 5.000       
REMARK   3   TORSION ANGLES, PERIOD 2    (DEGREES):   324 ;36.818 ;24.043       
REMARK   3   TORSION ANGLES, PERIOD 3    (DEGREES):  1252 ;21.415 ;15.000       
REMARK   3   TORSION ANGLES, PERIOD 4    (DEGREES):    42 ;22.929 ;15.000       
REMARK   3   CHIRAL-CENTER RESTRAINTS       (A**3):  1023 ; 0.109 ; 0.200       
REMARK   3   GENERAL PLANES REFINED ATOMS      (A):  5166 ; 0.007 ; 0.021       
REMARK   3   GENERAL PLANES OTHERS             (A):     4 ; 0.008 ; 0.030       
REMARK   3   NON-BONDED CONTACTS REFINED ATOMS (A):  3428 ; 0.264 ; 0.200       
REMARK   3   NON-BONDED CONTACTS OTHERS        (A):     3 ; 0.337 ; 0.200       
REMARK   3   NON-BONDED TORSION REFINED ATOMS  (A):  4753 ; 0.329 ; 0.200       
REMARK   3   NON-BONDED TORSION OTHERS         (A):     1 ; 0.063 ; 0.200       
REMARK   3   H-BOND (X...Y) REFINED ATOMS      (A):   233 ; 0.185 ; 0.200       
REMARK   3   H-BOND (X...Y) OTHERS             (A):  NULL ;  NULL ;  NULL       
REMARK   3   POTENTIAL METAL-ION REFINED ATOMS (A):  NULL ;  NULL ;  NULL       
REMARK   3   POTENTIAL METAL-ION OTHERS        (A):  NULL ;  NULL ;  NULL       
REMARK   3   SYMMETRY VDW REFINED ATOMS        (A):    39 ; 0.312 ; 0.200       
REMARK   3   SYMMETRY VDW OTHERS               (A):  NULL ;  NULL ;  NULL       
REMARK   3   SYMMETRY H-BOND REFINED ATOMS     (A):     6 ; 0.267 ; 0.200       
REMARK   3   SYMMETRY H-BOND OTHERS            (A):  NULL ;  NULL ;  NULL       
REMARK   3   SYMMETRY METAL-ION REFINED ATOMS  (A):  NULL ;  NULL ;  NULL       
REMARK   3   SYMMETRY METAL-ION OTHERS         (A):  NULL ;  NULL ;  NULL       
REMARK   3                                                                      
REMARK   3  ISOTROPIC THERMAL FACTOR RESTRAINTS.     COUNT   RMS    WEIGHT      
REMARK   3   MAIN-CHAIN BOND REFINED ATOMS  (A**2):  4155 ; 0.585 ; 1.500       
REMARK   3   MAIN-CHAIN BOND OTHER ATOMS    (A**2):  NULL ;  NULL ;  NULL       
REMARK   3   MAIN-CHAIN ANGLE REFINED ATOMS (A**2):  6675 ; 1.175 ; 2.000       
REMARK   3   SIDE-CHAIN BOND REFINED ATOMS  (A**2):  2771 ; 1.811 ; 3.000       
REMARK   3   SIDE-CHAIN ANGLE REFINED ATOMS (A**2):  2671 ; 3.002 ; 4.500       
REMARK   3                                                                      
REMARK   3  ANISOTROPIC THERMAL FACTOR RESTRAINTS.   COUNT   RMS    WEIGHT      
REMARK   3   RIGID-BOND RESTRAINTS          (A**2):  NULL ;  NULL ;  NULL       
REMARK   3   SPHERICITY; FREE ATOMS         (A**2):  NULL ;  NULL ;  NULL       
REMARK   3   SPHERICITY; BONDED ATOMS       (A**2):  NULL ;  NULL ;  NULL       
REMARK   3                                                                      
REMARK   3  NCS RESTRAINTS STATISTICS                                           
REMARK   3   NUMBER OF DIFFERENT NCS GROUPS : NULL                              
REMARK   3                                                                      
REMARK   3  TLS DETAILS                                                         
REMARK   3   NUMBER OF TLS GROUPS  : 5                                          
REMARK   3                                                                      
REMARK   3   TLS GROUP :     1                                                  
REMARK   3    NUMBER OF COMPONENTS GROUP :    1                                 
REMARK   3    COMPONENTS        C SSSEQI   TO  C SSSEQI                         
REMARK   3    RESIDUE RANGE :   A   109        A   189                          
REMARK   3    ORIGIN FOR THE GROUP (A): -22.0212 -14.0049  20.0826              
REMARK   3    T TENSOR                                                          
REMARK   3      T11:   0.1117 T22:   0.4121                                     
REMARK   3      T33:   0.4267 T12:  -0.1018                                     
REMARK   3      T13:  -0.0660 T23:   0.0087                                     
REMARK   3    L TENSOR                                                          
REMARK   3      L11:   0.1550 L22:   5.0440                                     
REMARK   3      L33:   7.1199 L12:  -0.8144                                     
REMARK   3      L13:  -0.1212 L23:   2.0631                                     
REMARK   3    S TENSOR                                                          
REMARK   3      S11:   0.0908 S12:  -0.0103 S13:   0.0243                       
REMARK   3      S21:  -0.6175 S22:   0.0331 S23:   0.2633                       
REMARK   3      S31:  -0.0905 S32:  -0.8173 S33:  -0.1239                       
REMARK   3                                                                      
REMARK   3   TLS GROUP :     2                                                  
REMARK   3    NUMBER OF COMPONENTS GROUP :    1                                 
REMARK   3    COMPONENTS        C SSSEQI   TO  C SSSEQI                         
REMARK   3    RESIDUE RANGE :   A   190        A   290                          
REMARK   3    ORIGIN FOR THE GROUP (A): -15.7228   9.7573  37.7044              
REMARK   3    T TENSOR                                                          
REMARK   3      T11:   0.3573 T22:   0.2091                                     
REMARK   3      T33:   0.3648 T12:   0.0140                                     
REMARK   3      T13:   0.1105 T23:  -0.0730                                     
REMARK   3    L TENSOR                                                          
REMARK   3      L11:   5.5236 L22:   7.5587                                     
REMARK   3      L33:   4.5699 L12:   0.6506                                     
REMARK   3      L13:   2.1648 L23:   1.2950                                     
REMARK   3    S TENSOR                                                          
REMARK   3      S11:  -0.3801 S12:  -0.3458 S13:   0.4005                       
REMARK   3      S21:   0.2021 S22:   0.3997 S23:  -0.2682                       
REMARK   3      S31:  -1.0841 S32:  -0.2353 S33:  -0.0196                       
REMARK   3                                                                      
REMARK   3   TLS GROUP :     3                                                  
REMARK   3    NUMBER OF COMPONENTS GROUP :    1                                 
REMARK   3    COMPONENTS        C SSSEQI   TO  C SSSEQI                         
REMARK   3    RESIDUE RANGE :   A   317        A   494                          
REMARK   3    ORIGIN FOR THE GROUP (A): -13.0367 -48.8324  15.2611              
REMARK   3    T TENSOR                                                          
REMARK   3      T11:   1.2608 T22:   0.1422                                     
REMARK   3      T33:   0.2569 T12:  -0.3831                                     
REMARK   3      T13:  -0.0728 T23:   0.0030                                     
REMARK   3    L TENSOR                                                          
REMARK   3      L11:   2.5191 L22:   2.4610                                     
REMARK   3      L33:   4.8225 L12:   0.1739                                     
REMARK   3      L13:  -1.1548 L23:  -1.4644                                     
REMARK   3    S TENSOR                                                          
REMARK   3      S11:  -0.3189 S12:   0.0692 S13:  -0.3048                       
REMARK   3      S21:  -0.9077 S22:   0.2470 S23:   0.1517                       
REMARK   3      S31:   2.0385 S32:  -0.4865 S33:   0.0719                       
REMARK   3                                                                      
REMARK   3   TLS GROUP :     4                                                  
REMARK   3    NUMBER OF COMPONENTS GROUP :    1                                 
REMARK   3    COMPONENTS        C SSSEQI   TO  C SSSEQI                         
REMARK   3    RESIDUE RANGE :   A   505        A   677                          
REMARK   3    ORIGIN FOR THE GROUP (A): -15.4784 -32.3856  34.1981              
REMARK   3    T TENSOR                                                          
REMARK   3      T11:   0.3179 T22:   0.3292                                     
REMARK   3      T33:   0.2091 T12:  -0.2161                                     
REMARK   3      T13:   0.0565 T23:   0.0557                                     
REMARK   3    L TENSOR                                                          
REMARK   3      L11:   0.6254 L22:   3.8872                                     
REMARK   3      L33:   4.9119 L12:   0.5249                                     
REMARK   3      L13:  -0.4840 L23:  -2.5327                                     
REMARK   3    S TENSOR                                                          
REMARK   3      S11:  -0.0417 S12:  -0.2281 S13:  -0.1716                       
REMARK   3      S21:   0.1783 S22:   0.0801 S23:   0.2280                       
REMARK   3      S31:   0.7408 S32:  -0.5484 S33:  -0.0384                       
REMARK   3                                                                      
REMARK   3   TLS GROUP :     5                                                  
REMARK   3    NUMBER OF COMPONENTS GROUP :    1                                 
REMARK   3    COMPONENTS        C SSSEQI   TO  C SSSEQI                         
REMARK   3    RESIDUE RANGE :   A   678        A  1027                          
REMARK   3    ORIGIN FOR THE GROUP (A):   9.1429 -11.5210  31.1654              
REMARK   3    T TENSOR                                                          
REMARK   3      T11:   0.0535 T22:   0.2589                                     
REMARK   3      T33:   0.2121 T12:   0.0032                                     
REMARK   3      T13:   0.0386 T23:  -0.0640                                     
REMARK   3    L TENSOR                                                          
REMARK   3      L11:   2.3824 L22:   1.6235                                     
REMARK   3      L33:   2.8900 L12:  -0.1235                                     
REMARK   3      L13:   0.7674 L23:  -0.4858                                     
REMARK   3    S TENSOR                                                          
REMARK   3      S11:   0.0240 S12:  -0.3689 S13:   0.1534                       
REMARK   3      S21:  -0.0904 S22:  -0.0623 S23:  -0.3309                       
REMARK   3      S31:   0.2756 S32:   0.4170 S33:   0.0383                       
REMARK   3                                                                      
REMARK   3  BULK SOLVENT MODELLING.                                             
REMARK   3   METHOD USED : MASK                                                 
REMARK   3   PARAMETERS FOR MASK CALCULATION                                    
REMARK   3   VDW PROBE RADIUS   : 1.20                                          
REMARK   3   ION PROBE RADIUS   : 0.80                                          
REMARK   3   SHRINKAGE RADIUS   : 0.80                                          
REMARK   3                                                                      
REMARK   3  OTHER REFINEMENT REMARKS: HYDROGENS HAVE BEEN ADDED IN THE          
REMARK   3   RIDING POSITIONS.                                                  
REMARK   4                                                                      
REMARK   4 2WXK COMPLIES WITH FORMAT V. 3.30, 13-JUL-11                         
REMARK 100                                                                      
REMARK 100 THIS ENTRY HAS BEEN PROCESSED BY PDBE ON 09-NOV-09.                  
REMARK 100 THE PDBE ID CODE IS EBI-41560.                                       
REMARK 200                                                                      
REMARK 200 EXPERIMENTAL DETAILS                                                 
REMARK 200  EXPERIMENT TYPE                : X-RAY DIFFRACTION                  
REMARK 200  DATE OF DATA COLLECTION        : 31-AUG-08                          
REMARK 200  TEMPERATURE           (KELVIN) : 100                                
REMARK 200  PH                             : 6.8                                
REMARK 200  NUMBER OF CRYSTALS USED        : 1                                  
REMARK 200                                                                      
REMARK 200  SYNCHROTRON              (Y/N) : Y                                  
REMARK 200  RADIATION SOURCE               : ESRF                               
REMARK 200  BEAMLINE                       : ID29                               
REMARK 200  X-RAY GENERATOR MODEL          : NULL                               
REMARK 200  MONOCHROMATIC OR LAUE    (M/L) : M                                  
REMARK 200  WAVELENGTH OR RANGE        (A) : 0.97620                            
REMARK 200  MONOCHROMATOR                  : NULL                               
REMARK 200  OPTICS                         : NULL                               
REMARK 200                                                                      
REMARK 200  DETECTOR TYPE                  : CCD                                
REMARK 200  DETECTOR MANUFACTURER          : ADSC                               
REMARK 200  INTENSITY-INTEGRATION SOFTWARE : IMOSFLM                            
REMARK 200  DATA SCALING SOFTWARE          : SCALA                              
REMARK 200                                                                      
REMARK 200  NUMBER OF UNIQUE REFLECTIONS   : 23471                              
REMARK 200  RESOLUTION RANGE HIGH      (A) : 2.90                               
REMARK 200  RESOLUTION RANGE LOW       (A) : 74.33                              
REMARK 200  REJECTION CRITERIA  (SIGMA(I)) : -3.7                               
REMARK 200                                                                      
REMARK 200 OVERALL.                                                             
REMARK 200  COMPLETENESS FOR RANGE     (%) : 100.0                              
REMARK 200  DATA REDUNDANCY                : 12.08                              
REMARK 200  R MERGE                    (I) : 0.17                               
REMARK 200  R SYM                      (I) : NULL                               
REMARK 200  <I/SIGMA(I)> FOR THE DATA SET  : 18.14                              
REMARK 200                                                                      
REMARK 200 IN THE HIGHEST RESOLUTION SHELL.                                     
REMARK 200  HIGHEST RESOLUTION SHELL, RANGE HIGH (A) : 2.90                     
REMARK 200  HIGHEST RESOLUTION SHELL, RANGE LOW  (A) : 2.92                     
REMARK 200  COMPLETENESS FOR SHELL     (%) : 100.0                              
REMARK 200  DATA REDUNDANCY IN SHELL       : 12.36                              
REMARK 200  R MERGE FOR SHELL          (I) : 0.74                               
REMARK 200  R SYM FOR SHELL            (I) : NULL                               
REMARK 200  <I/SIGMA(I)> FOR SHELL         : 2.40                               
REMARK 200                                                                      
REMARK 200 DIFFRACTION PROTOCOL: SINGLE WAVELENGTH                              
REMARK 200 METHOD USED TO DETERMINE THE STRUCTURE: MOLECULAR REPLACEMENT        
REMARK 200 SOFTWARE USED: PHASER                                                
REMARK 200 STARTING MODEL: PDB ENTRY 2RD0                                       
REMARK 200                                                                      
REMARK 200 REMARK: NONE                                                         
REMARK 280                                                                      
REMARK 280 CRYSTAL                                                              
REMARK 280 SOLVENT CONTENT, VS   (%): 49                                        
REMARK 280 MATTHEWS COEFFICIENT, VM (ANGSTROMS**3/DA): 2.41                     
REMARK 280                                                                      
REMARK 280 CRYSTALLIZATION CONDITIONS: 20% (V/V) GLYCEROL, 10% (W/V)            
REMARK 280  PEG 4K, 30 MM NANO3, 30 MM NA2HPO4, 30 MM (NH4)2SO4, 100            
REMARK 280  MM IMIDAZOLE PH 6.8                                                 
REMARK 290                                                                      
REMARK 290 CRYSTALLOGRAPHIC SYMMETRY                                            
REMARK 290 SYMMETRY OPERATORS FOR SPACE GROUP: C 2 2 21                         
REMARK 290                                                                      
REMARK 290      SYMOP   SYMMETRY                                                
REMARK 290     NNNMMM   OPERATOR                                                
REMARK 290       1555   X,Y,Z                                                   
REMARK 290       2555   -X,-Y,Z+1/2                                             
REMARK 290       3555   -X,Y,-Z+1/2                                             
REMARK 290       4555   X,-Y,-Z                                                 
REMARK 290       5555   X+1/2,Y+1/2,Z                                           
REMARK 290       6555   -X+1/2,-Y+1/2,Z+1/2                                     
REMARK 290       7555   -X+1/2,Y+1/2,-Z+1/2                                     
REMARK 290       8555   X+1/2,-Y+1/2,-Z                                         
REMARK 290                                                                      
REMARK 290     WHERE NNN -> OPERATOR NUMBER                                     
REMARK 290           MMM -> TRANSLATION VECTOR                                  
REMARK 290                                                                      
REMARK 290 CRYSTALLOGRAPHIC SYMMETRY TRANSFORMATIONS                            
REMARK 290 THE FOLLOWING TRANSFORMATIONS OPERATE ON THE ATOM/HETATM             
REMARK 290 RECORDS IN THIS ENTRY TO PRODUCE CRYSTALLOGRAPHICALLY                
REMARK 290 RELATED MOLECULES.                                                   
REMARK 290   SMTRY1   1  1.000000  0.000000  0.000000        0.00000            
REMARK 290   SMTRY2   1  0.000000  1.000000  0.000000        0.00000            
REMARK 290   SMTRY3   1  0.000000  0.000000  1.000000        0.00000            
REMARK 290   SMTRY1   2 -1.000000  0.000000  0.000000        0.00000            
REMARK 290   SMTRY2   2  0.000000 -1.000000  0.000000        0.00000            
REMARK 290   SMTRY3   2  0.000000  0.000000  1.000000      111.56050            
REMARK 290   SMTRY1   3 -1.000000  0.000000  0.000000        0.00000            
REMARK 290   SMTRY2   3  0.000000  1.000000  0.000000        0.00000            
REMARK 290   SMTRY3   3  0.000000  0.000000 -1.000000      111.56050            
REMARK 290   SMTRY1   4  1.000000  0.000000  0.000000        0.00000            
REMARK 290   SMTRY2   4  0.000000 -1.000000  0.000000        0.00000            
REMARK 290   SMTRY3   4  0.000000  0.000000 -1.000000        0.00000            
REMARK 290   SMTRY1   5  1.000000  0.000000  0.000000       32.18100            
REMARK 290   SMTRY2   5  0.000000  1.000000  0.000000       71.83450            
REMARK 290   SMTRY3   5  0.000000  0.000000  1.000000        0.00000            
REMARK 290   SMTRY1   6 -1.000000  0.000000  0.000000       32.18100            
REMARK 290   SMTRY2   6  0.000000 -1.000000  0.000000       71.83450            
REMARK 290   SMTRY3   6  0.000000  0.000000  1.000000      111.56050            
REMARK 290   SMTRY1   7 -1.000000  0.000000  0.000000       32.18100            
REMARK 290   SMTRY2   7  0.000000  1.000000  0.000000       71.83450            
REMARK 290   SMTRY3   7  0.000000  0.000000 -1.000000      111.56050            
REMARK 290   SMTRY1   8  1.000000  0.000000  0.000000       32.18100            
REMARK 290   SMTRY2   8  0.000000 -1.000000  0.000000       71.83450            
REMARK 290   SMTRY3   8  0.000000  0.000000 -1.000000        0.00000            
REMARK 290                                                                      
REMARK 290 REMARK: NULL                                                         
REMARK 300                                                                      
REMARK 300 BIOMOLECULE: 1                                                       
REMARK 300 SEE REMARK 350 FOR THE AUTHOR PROVIDED AND/OR PROGRAM                
REMARK 300 GENERATED ASSEMBLY INFORMATION FOR THE STRUCTURE IN                  
REMARK 300 THIS ENTRY. THE REMARK MAY ALSO PROVIDE INFORMATION ON               
REMARK 300 BURIED SURFACE AREA.                                                 
REMARK 350                                                                      
REMARK 350 COORDINATES FOR A COMPLETE MULTIMER REPRESENTING THE KNOWN           
REMARK 350 BIOLOGICALLY SIGNIFICANT OLIGOMERIZATION STATE OF THE                
REMARK 350 MOLECULE CAN BE GENERATED BY APPLYING BIOMT TRANSFORMATIONS          
REMARK 350 GIVEN BELOW. BOTH NON-CRYSTALLOGRAPHIC AND                           
REMARK 350 CRYSTALLOGRAPHIC OPERATIONS ARE GIVEN.                               
REMARK 350                                                                      
REMARK 350 BIOMOLECULE: 1                                                       
REMARK 350 AUTHOR DETERMINED BIOLOGICAL UNIT: MONOMERIC                         
REMARK 350 SOFTWARE DETERMINED QUATERNARY STRUCTURE: MONOMERIC                  
REMARK 350 SOFTWARE USED: PISA                                                  
REMARK 350 APPLY THE FOLLOWING TO CHAINS: A                                     
REMARK 350   BIOMT1   1  1.000000  0.000000  0.000000        0.00000            
REMARK 350   BIOMT2   1  0.000000  1.000000  0.000000        0.00000            
REMARK 350   BIOMT3   1  0.000000  0.000000  1.000000        0.00000            
REMARK 465                                                                      
REMARK 465 MISSING RESIDUES                                                     
REMARK 465 THE FOLLOWING RESIDUES WERE NOT LOCATED IN THE                       
REMARK 465 EXPERIMENT. (M=MODEL NUMBER; RES=RESIDUE NAME; C=CHAIN               
REMARK 465 IDENTIFIER; SSSEQ=SEQUENCE NUMBER; I=INSERTION CODE.)                
REMARK 465                                                                      
REMARK 465   M RES C SSSEQI                                                     
REMARK 465     GLY A   105                                                      
REMARK 465     GLY A   106                                                      
REMARK 465     ASP A   107                                                      
REMARK 465     ARG A   108                                                      
REMARK 465     SER A   174                                                      
REMARK 465     ALA A   175                                                      
REMARK 465     ARG A   176                                                      
REMARK 465     GLY A   177                                                      
REMARK 465     TRP A   178                                                      
REMARK 465     ARG A   179                                                      
REMARK 465     ALA A   180                                                      
REMARK 465     GLY A   181                                                      
REMARK 465     LEU A   182                                                      
REMARK 465     LEU A   183                                                      
REMARK 465     ARG A   184                                                      
REMARK 465     VAL A   185                                                      
REMARK 465     SER A   186                                                      
REMARK 465     VAL A   233                                                      
REMARK 465     PRO A   292                                                      
REMARK 465     ALA A   293                                                      
REMARK 465     PRO A   294                                                      
REMARK 465     GLN A   295                                                      
REMARK 465     VAL A   296                                                      
REMARK 465     GLN A   297                                                      
REMARK 465     LYS A   298                                                      
REMARK 465     PRO A   299                                                      
REMARK 465     ARG A   300                                                      
REMARK 465     ALA A   301                                                      
REMARK 465     LYS A   302                                                      
REMARK 465     PRO A   303                                                      
REMARK 465     PRO A   304                                                      
REMARK 465     PRO A   305                                                      
REMARK 465     ILE A   306                                                      
REMARK 465     PRO A   307                                                      
REMARK 465     ALA A   308                                                      
REMARK 465     LYS A   309                                                      
REMARK 465     LYS A   310                                                      
REMARK 465     PRO A   311                                                      
REMARK 465     SER A   312                                                      
REMARK 465     SER A   313                                                      
REMARK 465     VAL A   314                                                      
REMARK 465     SER A   315                                                      
REMARK 465     ASP A   336                                                      
REMARK 465     GLU A   337                                                      
REMARK 465     ARG A   338                                                      
REMARK 465     GLU A   399                                                      
REMARK 465     LYS A   400                                                      
REMARK 465     ALA A   401                                                      
REMARK 465     LYS A   402                                                      
REMARK 465     LYS A   403                                                      
REMARK 465     ALA A   404                                                      
REMARK 465     ARG A   405                                                      
REMARK 465     SER A   406                                                      
REMARK 465     THR A   407                                                      
REMARK 465     LYS A   408                                                      
REMARK 465     LYS A   409                                                      
REMARK 465     LYS A   410                                                      
REMARK 465     SER A   411                                                      
REMARK 465     LYS A   412                                                      
REMARK 465     LYS A   413                                                      
REMARK 465     ALA A   414                                                      
REMARK 465     PRO A   446                                                      
REMARK 465     ASP A   447                                                      
REMARK 465     GLU A   448                                                      
REMARK 465     LYS A   449                                                      
REMARK 465     GLY A   450                                                      
REMARK 465     PRO A   480                                                      
REMARK 465     HIS A   481                                                      
REMARK 465     GLY A   495                                                      
REMARK 465     ARG A   496                                                      
REMARK 465     HIS A   497                                                      
REMARK 465     GLY A   498                                                      
REMARK 465     GLU A   499                                                      
REMARK 465     ARG A   500                                                      
REMARK 465     GLY A   501                                                      
REMARK 465     ARG A   502                                                      
REMARK 465     ILE A   503                                                      
REMARK 465     THR A   504                                                      
REMARK 465     GLN A   508                                                      
REMARK 465     LEU A   509                                                      
REMARK 465     GLN A   510                                                      
REMARK 465     ARG A   518                                                      
REMARK 465     GLY A   519                                                      
REMARK 465     THR A   921                                                      
REMARK 465     LYS A   922                                                      
REMARK 465     PHE A   923                                                      
REMARK 465     GLY A   924                                                      
REMARK 465     ILE A   925                                                      
REMARK 465     LYS A  1028                                                      
REMARK 465     THR A  1029                                                      
REMARK 465     LYS A  1030                                                      
REMARK 465     VAL A  1031                                                      
REMARK 465     ASN A  1032                                                      
REMARK 465     TRP A  1033                                                      
REMARK 465     LEU A  1034                                                      
REMARK 465     ALA A  1035                                                      
REMARK 465     HIS A  1036                                                      
REMARK 465     ASN A  1037                                                      
REMARK 465     VAL A  1038                                                      
REMARK 465     SER A  1039                                                      
REMARK 465     LYS A  1040                                                      
REMARK 465     ASP A  1041                                                      
REMARK 465     ASN A  1042                                                      
REMARK 465     ARG A  1043                                                      
REMARK 465     GLN A  1044                                                      
REMARK 470                                                                      
REMARK 470 MISSING ATOM                                                         
REMARK 470 THE FOLLOWING RESIDUES HAVE MISSING ATOMS (M=MODEL NUMBER;           
REMARK 470 RES=RESIDUE NAME; C=CHAIN IDENTIFIER; SSEQ=SEQUENCE NUMBER;          
REMARK 470 I=INSERTION CODE):                                                   
REMARK 470   M RES CSSEQI  ATOMS                                                
REMARK 470     THR A 434    CG2                                                 
REMARK 470     LEU A 452    CG   CD1  CD2                                       
REMARK 500                                                                      
REMARK 500 GEOMETRY AND STEREOCHEMISTRY                                         
REMARK 500 SUBTOPIC: CLOSE CONTACTS IN SAME ASYMMETRIC UNIT                     
REMARK 500                                                                      
REMARK 500 THE FOLLOWING ATOMS ARE IN CLOSE CONTACT.                            
REMARK 500                                                                      
REMARK 500  ATM1  RES C  SSEQI   ATM2  RES C  SSEQI           DISTANCE          
REMARK 500   OE2  GLU A   234     OH   TYR A   239              1.97            
REMARK 500   O    VAL A   699     OG   SER A   703              2.03            
REMARK 500                                                                      
REMARK 500 REMARK: NULL                                                         
REMARK 500                                                                      
REMARK 500 GEOMETRY AND STEREOCHEMISTRY                                         
REMARK 500 SUBTOPIC: COVALENT BOND LENGTHS                                      
REMARK 500                                                                      
REMARK 500 THE STEREOCHEMICAL PARAMETERS OF THE FOLLOWING RESIDUES              
REMARK 500 HAVE VALUES WHICH DEVIATE FROM EXPECTED VALUES BY MORE               
REMARK 500 THAN 6*RMSD (M=MODEL NUMBER; RES=RESIDUE NAME; C=CHAIN               
REMARK 500 IDENTIFIER; SSEQ=SEQUENCE NUMBER; I=INSERTION CODE).                 
REMARK 500                                                                      
REMARK 500 STANDARD TABLE:                                                      
REMARK 500 FORMAT: (10X,I3,1X,2(A3,1X,A1,I4,A1,1X,A4,3X),1X,F6.3)               
REMARK 500                                                                      
REMARK 500 EXPECTED VALUES PROTEIN: ENGH AND HUBER, 1999                        
REMARK 500 EXPECTED VALUES NUCLEIC ACID: CLOWNEY ET AL 1996                     
REMARK 500                                                                      
REMARK 500  M RES CSSEQI ATM1   RES CSSEQI ATM2   DEVIATION                     
REMARK 500    CYS A 745   CB    CYS A 745   SG     -0.130                       
REMARK 500    GLU A 866   CD    GLU A 866   OE1     0.073                       
REMARK 500    CYS A 879   CB    CYS A 879   SG     -0.099                       
REMARK 500                                                                      
REMARK 500 REMARK: NULL                                                         
REMARK 500                                                                      
REMARK 500 GEOMETRY AND STEREOCHEMISTRY                                         
REMARK 500 SUBTOPIC: COVALENT BOND ANGLES                                       
REMARK 500                                                                      
REMARK 500 THE STEREOCHEMICAL PARAMETERS OF THE FOLLOWING RESIDUES              
REMARK 500 HAVE VALUES WHICH DEVIATE FROM EXPECTED VALUES BY MORE               
REMARK 500 THAN 6*RMSD (M=MODEL NUMBER; RES=RESIDUE NAME; C=CHAIN               
REMARK 500 IDENTIFIER; SSEQ=SEQUENCE NUMBER; I=INSERTION CODE).                 
REMARK 500                                                                      
REMARK 500 STANDARD TABLE:                                                      
REMARK 500 FORMAT: (10X,I3,1X,A3,1X,A1,I4,A1,3(1X,A4,2X),12X,F5.1)              
REMARK 500                                                                      
REMARK 500 EXPECTED VALUES PROTEIN: ENGH AND HUBER, 1999                        
REMARK 500 EXPECTED VALUES NUCLEIC ACID: CLOWNEY ET AL 1996                     
REMARK 500                                                                      
REMARK 500  M RES CSSEQI ATM1   ATM2   ATM3                                     
REMARK 500    PRO A 443   C   -  N   -  CA  ANGL. DEV. =   9.6 DEGREES          
REMARK 500    CYS A 569   CA  -  CB  -  SG  ANGL. DEV. =  -7.7 DEGREES          
REMARK 500    CYS A 590   CA  -  CB  -  SG  ANGL. DEV. =  -6.7 DEGREES          
REMARK 500                                                                      
REMARK 500 REMARK: NULL                                                         
REMARK 500                                                                      
REMARK 500 GEOMETRY AND STEREOCHEMISTRY                                         
REMARK 500 SUBTOPIC: TORSION ANGLES                                             
REMARK 500                                                                      
REMARK 500 TORSION ANGLES OUTSIDE THE EXPECTED RAMACHANDRAN REGIONS:            
REMARK 500 (M=MODEL NUMBER; RES=RESIDUE NAME; C=CHAIN IDENTIFIER;               
REMARK 500 SSEQ=SEQUENCE NUMBER; I=INSERTION CODE).                             
REMARK 500                                                                      
REMARK 500 STANDARD TABLE:                                                      
REMARK 500 FORMAT:(10X,I3,1X,A3,1X,A1,I4,A1,4X,F7.2,3X,F7.2)                    
REMARK 500                                                                      
REMARK 500 EXPECTED VALUES: GJ KLEYWEGT AND TA JONES (1996). PHI/PSI-           
REMARK 500 CHOLOGY: RAMACHANDRAN REVISITED. STRUCTURE 4, 1395 - 1400            
REMARK 500                                                                      
REMARK 500  M RES CSSEQI        PSI       PHI                                   
REMARK 500    GLN A 156       18.16   -142.47                                   
REMARK 500    VAL A 227      -70.03    -49.38                                   
REMARK 500    PRO A 231      -81.68    -49.32                                   
REMARK 500    GLU A 237       13.13    -67.92                                   
REMARK 500    TYR A 251     -177.14   -174.10                                   
REMARK 500    LEU A 270      158.51    -32.32                                   
REMARK 500    ARG A 331       87.68   -156.35                                   
REMARK 500    LYS A 332     -178.03   -170.65                                   
REMARK 500    CYS A 355      172.91    173.13                                   
REMARK 500    VAL A 365       28.97    -72.59                                   
REMARK 500    CYS A 366     -168.07    -63.75                                   
REMARK 500    ASP A 378       39.77    -85.64                                   
REMARK 500    LEU A 384      128.12    -38.17                                   
REMARK 500    ALA A 421      132.64   -173.93                                   
REMARK 500    ASP A 427      173.81    -57.61                                   
REMARK 500    SER A 467      -20.35   -150.63                                   
REMARK 500    GLU A 573      157.12    -48.90                                   
REMARK 500    LYS A 602        4.68    -68.51                                   
REMARK 500    LYS A 705       11.50   -141.41                                   
REMARK 500    HIS A 730       71.94     62.38                                   
REMARK 500    ASP A 736      109.06   -163.35                                   
REMARK 500    GLU A 742      -91.68    -84.69                                   
REMARK 500    THR A 750     -169.27   -163.42                                   
REMARK 500    SER A 754      135.55   -177.17                                   
REMARK 500    LYS A 755     -125.04     80.45                                   
REMARK 500    ARG A 821       56.49     32.65                                   
REMARK 500    THR A 847       89.46    -58.46                                   
REMARK 500    ASP A 911       70.74     46.12                                   
REMARK 500    ASN A 918       66.26    -69.08                                   
REMARK 500    GLU A 928     -157.04   -102.33                                   
REMARK 500    VAL A 930      130.36    -38.58                                   
REMARK 500    ASN A 949       62.16   -152.61                                   
REMARK 500    ALA A1003       63.13     38.48                                   
REMARK 500    GLU A1008      -39.92    -31.91                                   
REMARK 500    GLU A1009      -73.92    -77.68                                   
REMARK 500    SER A1026       91.56    -55.41                                   
REMARK 500                                                                      
REMARK 500 REMARK: NULL                                                         
REMARK 500                                                                      
REMARK 500 GEOMETRY AND STEREOCHEMISTRY                                         
REMARK 500 SUBTOPIC: NON-CIS, NON-TRANS                                         
REMARK 500                                                                      
REMARK 500 THE FOLLOWING PEPTIDE BONDS DEVIATE SIGNIFICANTLY FROM BOTH          
REMARK 500 CIS AND TRANS CONFORMATION.  CIS BONDS, IF ANY, ARE LISTED           
REMARK 500 ON CISPEP RECORDS.  TRANS IS DEFINED AS 180 +/- 30 AND               
REMARK 500 CIS IS DEFINED AS 0 +/- 30 DEGREES.                                  
REMARK 500                                 MODEL     OMEGA                      
REMARK 500 GLN A  230     PRO A  231                  142.42                    
REMARK 500                                                                      
REMARK 500 REMARK: NULL                                                         
REMARK 700                                                                      
REMARK 700 SHEET                                                                
REMARK 700 THE SHEET STRUCTURE OF THIS MOLECULE IS BIFURCATED. IN               
REMARK 700 ORDER TO REPRESENT THIS FEATURE IN THE SHEET RECORDS BELOW,          
REMARK 700 TWO SHEETS ARE DEFINED.                                              
REMARK 800                                                                      
REMARK 800 SITE                                                                 
REMARK 800 SITE_IDENTIFIER: AC1                                                 
REMARK 800 EVIDENCE_CODE: SOFTWARE                                              
REMARK 800 SITE_DESCRIPTION: BINDING SITE FOR RESIDUE RW4 A1500                 
REMARK 900                                                                      
REMARK 900 RELATED ENTRIES                                                      
REMARK 900 RELATED ID: 2WXM   RELATED DB: PDB                                   
REMARK 900  THE CRYSTAL STRUCTURE OF THE MURINE CLASS                           
REMARK 900  IA PI 3-KINASE P110DELTA IN COMPLEX WITH                            
REMARK 900  DL06.                                                               
REMARK 900 RELATED ID: 2WXH   RELATED DB: PDB                                   
REMARK 900  THE CRYSTAL STRUCTURE OF THE MURINE CLASS                           
REMARK 900  IA PI 3-KINASE P110DELTA IN COMPLEX WITH                            
REMARK 900  SW14.                                                               
REMARK 900 RELATED ID: 2WXL   RELATED DB: PDB                                   
REMARK 900  THE CRYSTAL STRUCTURE OF THE MURINE CLASS                           
REMARK 900  IA PI 3-KINASE P110DELTA IN COMPLEX WITH                            
REMARK 900  ZSTK474.                                                            
REMARK 900 RELATED ID: 2WXG   RELATED DB: PDB                                   
REMARK 900  THE CRYSTAL STRUCTURE OF THE MURINE CLASS                           
REMARK 900  IA PI 3-KINASE P110DELTA IN COMPLEX WITH                            
REMARK 900  SW13.                                                               
REMARK 900 RELATED ID: 2WXI   RELATED DB: PDB                                   
REMARK 900  THE CRYSTAL STRUCTURE OF THE MURINE CLASS                           
REMARK 900  IA PI 3-KINASE P110DELTA IN COMPLEX WITH                            
REMARK 900  SW30.                                                               
REMARK 900 RELATED ID: 2WXP   RELATED DB: PDB                                   
REMARK 900  THE CRYSTAL STRUCTURE OF THE MURINE CLASS                           
REMARK 900  IA PI 3-KINASE P110DELTA IN COMPLEX WITH                            
REMARK 900  GDC-0941.                                                           
REMARK 900 RELATED ID: 2WXO   RELATED DB: PDB                                   
REMARK 900  THE CRYSTAL STRUCTURE OF THE MURINE CLASS                           
REMARK 900  IA PI 3-KINASE P110DELTA IN COMPLEX WITH                            
REMARK 900  AS5.                                                                
REMARK 900 RELATED ID: 2WXF   RELATED DB: PDB                                   
REMARK 900  THE CRYSTAL STRUCTURE OF THE MURINE CLASS                           
REMARK 900  IA PI 3-KINASE P110DELTA IN COMPLEX WITH                            
REMARK 900  PIK-39.                                                             
REMARK 900 RELATED ID: 2WXQ   RELATED DB: PDB                                   
REMARK 900  THE CRYSTAL STRUCTURE OF THE MURINE CLASS                           
REMARK 900  IA PI 3-KINASE P110DELTA IN COMPLEX WITH                            
REMARK 900  AS15.                                                               
REMARK 900 RELATED ID: 2WXN   RELATED DB: PDB                                   
REMARK 900  THE CRYSTAL STRUCTURE OF THE MURINE CLASS                           
REMARK 900  IA PI 3-KINASE P110DELTA IN COMPLEX WITH                            
REMARK 900  DL06.                                                               
REMARK 900 RELATED ID: 2WXE   RELATED DB: PDB                                   
REMARK 900  THE CRYSTAL STRUCTURE OF THE MURINE CLASS                           
REMARK 900  IA PI 3-KINASE P110DELTA IN COMPLEX WITH                            
REMARK 900  IC87114.                                                            
REMARK 900 RELATED ID: 2WXJ   RELATED DB: PDB                                   
REMARK 900  THE CRYSTAL STRUCTURE OF THE MURINE CLASS                           
REMARK 900  IA PI 3-KINASE P110DELTA IN COMPLEX WITH                            
REMARK 900  INK654.                                                             
REMARK 900 RELATED ID: 2WXR   RELATED DB: PDB                                   
REMARK 900  THE CRYSTAL STRUCTURE OF THE MURINE CLASS                           
REMARK 900  IA PI 3-KINASE P110DELTA.                                           
DBREF  2WXK A  106  1044  UNP    Q3UDT3   Q3UDT3_MOUSE   106   1044             
SEQADV 2WXK GLY A  105  UNP  Q3UDT3              EXPRESSION TAG                 
SEQRES   1 A  940  GLY GLY ASP ARG VAL LYS LYS LEU ILE ASN SER GLN ILE          
SEQRES   2 A  940  SER LEU LEU ILE GLY LYS GLY LEU HIS GLU PHE ASP SER          
SEQRES   3 A  940  LEU ARG ASP PRO GLU VAL ASN ASP PHE ARG THR LYS MET          
SEQRES   4 A  940  ARG GLN PHE CYS GLU GLU ALA ALA ALA HIS ARG GLN GLN          
SEQRES   5 A  940  LEU GLY TRP VAL GLU TRP LEU GLN TYR SER PHE PRO LEU          
SEQRES   6 A  940  GLN LEU GLU PRO SER ALA ARG GLY TRP ARG ALA GLY LEU          
SEQRES   7 A  940  LEU ARG VAL SER ASN ARG ALA LEU LEU VAL ASN VAL LYS          
SEQRES   8 A  940  PHE GLU GLY SER GLU GLU SER PHE THR PHE GLN VAL SER          
SEQRES   9 A  940  THR LYS ASP MET PRO LEU ALA LEU MET ALA CYS ALA LEU          
SEQRES  10 A  940  ARG LYS LYS ALA THR VAL PHE ARG GLN PRO LEU VAL GLU          
SEQRES  11 A  940  GLN PRO GLU GLU TYR ALA LEU GLN VAL ASN GLY ARG HIS          
SEQRES  12 A  940  GLU TYR LEU TYR GLY ASN TYR PRO LEU CYS HIS PHE GLN          
SEQRES  13 A  940  TYR ILE CYS SER CYS LEU HIS SER GLY LEU THR PRO HIS          
SEQRES  14 A  940  LEU THR MET VAL HIS SER SER SER ILE LEU ALA MET ARG          
SEQRES  15 A  940  ASP GLU GLN SER ASN PRO ALA PRO GLN VAL GLN LYS PRO          
SEQRES  16 A  940  ARG ALA LYS PRO PRO PRO ILE PRO ALA LYS LYS PRO SER          
SEQRES  17 A  940  SER VAL SER LEU TRP SER LEU GLU GLN PRO PHE SER ILE          
SEQRES  18 A  940  GLU LEU ILE GLU GLY ARG LYS VAL ASN ALA ASP GLU ARG          
SEQRES  19 A  940  MET LYS LEU VAL VAL GLN ALA GLY LEU PHE HIS GLY ASN          
SEQRES  20 A  940  GLU MET LEU CYS LYS THR VAL SER SER SER GLU VAL ASN          
SEQRES  21 A  940  VAL CYS SER GLU PRO VAL TRP LYS GLN ARG LEU GLU PHE          
SEQRES  22 A  940  ASP ILE SER VAL CYS ASP LEU PRO ARG MET ALA ARG LEU          
SEQRES  23 A  940  CYS PHE ALA LEU TYR ALA VAL VAL GLU LYS ALA LYS LYS          
SEQRES  24 A  940  ALA ARG SER THR LYS LYS LYS SER LYS LYS ALA ASP CYS          
SEQRES  25 A  940  PRO ILE ALA TRP ALA ASN LEU MET LEU PHE ASP TYR LYS          
SEQRES  26 A  940  ASP GLN LEU LYS THR GLY GLU ARG CYS LEU TYR MET TRP          
SEQRES  27 A  940  PRO SER VAL PRO ASP GLU LYS GLY GLU LEU LEU ASN PRO          
SEQRES  28 A  940  ALA GLY THR VAL ARG GLY ASN PRO ASN THR GLU SER ALA          
SEQRES  29 A  940  ALA ALA LEU VAL ILE TYR LEU PRO GLU VAL ALA PRO HIS          
SEQRES  30 A  940  PRO VAL TYR PHE PRO ALA LEU GLU LYS ILE LEU GLU LEU          
SEQRES  31 A  940  GLY ARG HIS GLY GLU ARG GLY ARG ILE THR GLU GLU GLU          
SEQRES  32 A  940  GLN LEU GLN LEU ARG GLU ILE LEU GLU ARG ARG GLY SER          
SEQRES  33 A  940  GLY GLU LEU TYR GLU HIS GLU LYS ASP LEU VAL TRP LYS          
SEQRES  34 A  940  MET ARG HIS GLU VAL GLN GLU HIS PHE PRO GLU ALA LEU          
SEQRES  35 A  940  ALA ARG LEU LEU LEU VAL THR LYS TRP ASN LYS HIS GLU          
SEQRES  36 A  940  ASP VAL ALA GLN MET LEU TYR LEU LEU CYS SER TRP PRO          
SEQRES  37 A  940  GLU LEU PRO VAL LEU SER ALA LEU GLU LEU LEU ASP PHE          
SEQRES  38 A  940  SER PHE PRO ASP CYS TYR VAL GLY SER PHE ALA ILE LYS          
SEQRES  39 A  940  SER LEU ARG LYS LEU THR ASP ASP GLU LEU PHE GLN TYR          
SEQRES  40 A  940  LEU LEU GLN LEU VAL GLN VAL LEU LYS TYR GLU SER TYR          
SEQRES  41 A  940  LEU ASP CYS GLU LEU THR LYS PHE LEU LEU GLY ARG ALA          
SEQRES  42 A  940  LEU ALA ASN ARG LYS ILE GLY HIS PHE LEU PHE TRP HIS          
SEQRES  43 A  940  LEU ARG SER GLU MET HIS VAL PRO SER VAL ALA LEU ARG          
SEQRES  44 A  940  PHE GLY LEU ILE MET GLU ALA TYR CYS ARG GLY SER THR          
SEQRES  45 A  940  HIS HIS MET LYS VAL LEU MET LYS GLN GLY GLU ALA LEU          
SEQRES  46 A  940  SER LYS LEU LYS ALA LEU ASN ASP PHE VAL LYS VAL SER          
SEQRES  47 A  940  SER GLN LYS THR THR LYS PRO GLN THR LYS GLU MET MET          
SEQRES  48 A  940  HIS MET CYS MET ARG GLN GLU THR TYR MET GLU ALA LEU          
SEQRES  49 A  940  SER HIS LEU GLN SER PRO LEU ASP PRO SER THR LEU LEU          
SEQRES  50 A  940  GLU GLU VAL CYS VAL GLU GLN CYS THR PHE MET ASP SER          
SEQRES  51 A  940  LYS MET LYS PRO LEU TRP ILE MET TYR SER SER GLU GLU          
SEQRES  52 A  940  ALA GLY SER ALA GLY ASN VAL GLY ILE ILE PHE LYS ASN          
SEQRES  53 A  940  GLY ASP ASP LEU ARG GLN ASP MET LEU THR LEU GLN MET          
SEQRES  54 A  940  ILE GLN LEU MET ASP VAL LEU TRP LYS GLN GLU GLY LEU          
SEQRES  55 A  940  ASP LEU ARG MET THR PRO TYR GLY CYS LEU PRO THR GLY          
SEQRES  56 A  940  ASP ARG THR GLY LEU ILE GLU VAL VAL LEU HIS SER ASP          
SEQRES  57 A  940  THR ILE ALA ASN ILE GLN LEU ASN LYS SER ASN MET ALA          
SEQRES  58 A  940  ALA THR ALA ALA PHE ASN LYS ASP ALA LEU LEU ASN TRP          
SEQRES  59 A  940  LEU LYS SER LYS ASN PRO GLY GLU ALA LEU ASP ARG ALA          
SEQRES  60 A  940  ILE GLU GLU PHE THR LEU SER CYS ALA GLY TYR CYS VAL          
SEQRES  61 A  940  ALA THR TYR VAL LEU GLY ILE GLY ASP ARG HIS SER ASP          
SEQRES  62 A  940  ASN ILE MET ILE ARG GLU SER GLY GLN LEU PHE HIS ILE          
SEQRES  63 A  940  ASP PHE GLY HIS PHE LEU GLY ASN PHE LYS THR LYS PHE          
SEQRES  64 A  940  GLY ILE ASN ARG GLU ARG VAL PRO PHE ILE LEU THR TYR          
SEQRES  65 A  940  ASP PHE VAL HIS VAL ILE GLN GLN GLY LYS THR ASN ASN          
SEQRES  66 A  940  SER GLU LYS PHE GLU ARG PHE ARG GLY TYR CYS GLU ARG          
SEQRES  67 A  940  ALA TYR THR ILE LEU ARG ARG HIS GLY LEU LEU PHE LEU          
SEQRES  68 A  940  HIS LEU PHE ALA LEU MET ARG ALA ALA GLY LEU PRO GLU          
SEQRES  69 A  940  LEU SER CYS SER LYS ASP ILE GLN TYR LEU LYS ASP SER          
SEQRES  70 A  940  LEU ALA LEU GLY LYS THR GLU GLU GLU ALA LEU LYS HIS          
SEQRES  71 A  940  PHE ARG VAL LYS PHE ASN GLU ALA LEU ARG GLU SER TRP          
SEQRES  72 A  940  LYS THR LYS VAL ASN TRP LEU ALA HIS ASN VAL SER LYS          
SEQRES  73 A  940  ASP ASN ARG GLN                                              
HET    RW4  A1500      29                                                       
HETNAM     RW4 3-(2-AMINO-1,3-BENZOTHIAZOL-6-YL)-1-{[2-(4-                      
HETNAM   2 RW4  METHYLPIPERAZIN-1-YL)QUINOLIN-3-YL]METHYL}-1H-                  
HETNAM   3 RW4  PYRAZOLO[3,4-D]PYRIMIDIN-4-AMINE                                
FORMUL   2  RW4    C27 H26 N10 S                                                
HELIX    1   1 LEU A  784  LEU A  784  1                                   1
HELIX    2   2 ASP A  787  ASP A  787  1                                   1
HELIX    3   3 ASN A  836  ASN A  836  1                                   1
SHEET    1   1 1 THR A 750  PHE A 751  0
SHEET    2   2 1 LEU A 759  TRP A 760  0
SHEET    3   3 1 SER A 831  THR A 833  0
SHEET    4   4 1 MET A 900  MET A 900  0
CISPEP   1 PRO A  231    LEU A  232          0       -12.55                     
CISPEP   2 THR A  434    GLY A  435          0       -12.72                     
SITE     1 AC1 12 PHE A 751  MET A 752  TRP A 760  LYS A 779                    
SITE     2 AC1 12 ASP A 787  TYR A 813  GLU A 826  VAL A 827                    
SITE     3 AC1 12 VAL A 828  ASP A 832  ILE A 910  ASP A 911                    
CRYST1   64.362  143.669  223.121  90.00  90.00  90.00 C 2 2 21      8          
ORIGX1      1.000000  0.000000  0.000000        0.00000                         
ORIGX2      0.000000  1.000000  0.000000        0.00000                         
ORIGX3      0.000000  0.000000  1.000000        0.00000                         
SCALE1      0.015537  0.000000  0.000000        0.00000                         
SCALE2      0.000000  0.006960  0.000000        0.00000                         
SCALE3      0.000000  0.000000  0.004482        0.00000                         
ATOM      1  N   THR A 750       9.475   0.138  14.818  1.00 18.17           N
ATOM      2  CA  THR A 750      10.729  -0.401  14.352  1.00 18.98           C
ATOM      3  C   THR A 750      10.593  -1.907  14.326  1.00 19.30           C
ATOM      4  O   THR A 750       9.496  -2.430  14.461  1.00 19.26           O
ATOM      5  CB  THR A 750      11.932   0.050  15.250  1.00 18.96           C
ATOM      6  OG1 THR A 750      13.156  -0.503  14.746  1.00 19.84           O
ATOM      7  CG2 THR A 750      11.758  -0.436  16.656  1.00 18.81           C
ATOM      8  N   PHE A 751      11.707  -2.593  14.136  1.00 19.89           N
ATOM      9  CA  PHE A 751      11.737  -4.039  14.155  1.00 21.14           C
ATOM     10  C   PHE A 751      13.077  -4.468  14.742  1.00 22.88           C
ATOM     11  O   PHE A 751      14.022  -3.680  14.748  1.00 22.58           O
ATOM     12  CB  PHE A 751      11.559  -4.590  12.734  1.00 20.63           C
ATOM     13  CG  PHE A 751      12.671  -4.240  11.797  1.00 18.33           C
ATOM     14  CD1 PHE A 751      13.678  -5.157  11.514  1.00 17.89           C
ATOM     15  CD2 PHE A 751      12.718  -3.001  11.196  1.00 17.43           C
ATOM     16  CE1 PHE A 751      14.735  -4.840  10.630  1.00 17.08           C
ATOM     17  CE2 PHE A 751      13.773  -2.661  10.317  1.00 18.50           C
ATOM     18  CZ  PHE A 751      14.777  -3.591  10.035  1.00 17.49           C
ATOM     19  N   MET A 752      13.173  -5.693  15.254  1.00 25.17           N
ATOM     20  CA  MET A 752      14.476  -6.156  15.690  1.00 27.61           C
ATOM     21  C   MET A 752      15.143  -6.889  14.576  1.00 27.95           C
ATOM     22  O   MET A 752      14.553  -7.777  13.970  1.00 27.61           O
ATOM     23  CB  MET A 752      14.410  -7.046  16.922  1.00 28.69           C
ATOM     24  CG  MET A 752      15.869  -7.372  17.442  1.00 32.74           C
ATOM     25  SD  MET A 752      15.961  -8.584  18.820  1.00 43.41           S
ATOM     26  CE  MET A 752      15.177 -10.079  18.141  1.00 39.81           C
TER      27      MET A 752
ATOM     28  N   PRO A 758      10.804  -9.366  14.482  1.00 18.72           N
ATOM     29  CA  PRO A 758       9.612  -8.828  15.107  1.00 17.74           C
ATOM     30  C   PRO A 758       9.439  -7.321  14.977  1.00 17.24           C
ATOM     31  O   PRO A 758      10.417  -6.604  14.834  1.00 17.29           O
ATOM     32  CB  PRO A 758       9.790  -9.203  16.572  1.00 17.53           C
ATOM     33  CG  PRO A 758      11.154  -9.638  16.700  1.00 18.14           C
ATOM     34  CD  PRO A 758      11.572 -10.189  15.418  1.00 18.40           C
ATOM     35  N   LEU A 759       8.182  -6.872  15.073  1.00 16.64           N
ATOM     36  CA  LEU A 759       7.769  -5.469  14.930  1.00 15.74           C
ATOM     37  C   LEU A 759       7.409  -4.807  16.237  1.00 15.60           C
ATOM     38  O   LEU A 759       6.698  -5.372  17.070  1.00 14.93           O
ATOM     39  CB  LEU A 759       6.524  -5.358  14.081  1.00 15.42           C
ATOM     40  CG  LEU A 759       6.601  -5.910  12.673  1.00 15.76           C
ATOM     41  CD1 LEU A 759       5.402  -5.364  11.966  1.00 14.36           C
ATOM     42  CD2 LEU A 759       7.885  -5.450  11.988  1.00 16.77           C
ATOM     43  N   TRP A 760       7.894  -3.578  16.386  1.00 15.51           N
ATOM     44  CA  TRP A 760       7.678  -2.797  17.571  1.00 14.80           C
ATOM     45  C   TRP A 760       6.721  -1.698  17.116  1.00 15.51           C
ATOM     46  O   TRP A 760       7.112  -0.825  16.348  1.00 16.01           O
ATOM     47  CB  TRP A 760       9.033  -2.256  18.067  1.00 14.13           C
ATOM     48  CG  TRP A 760       8.952  -1.395  19.356  1.00 12.03           C
ATOM     49  CD1 TRP A 760       8.520  -0.106  19.452  1.00  8.31           C
ATOM     50  CD2 TRP A 760       9.350  -1.782  20.687  1.00  9.17           C
ATOM     51  NE1 TRP A 760       8.595   0.318  20.745  1.00  7.74           N
ATOM     52  CE2 TRP A 760       9.105  -0.680  21.526  1.00  6.09           C
ATOM     53  CE3 TRP A 760       9.883  -2.963  21.247  1.00  7.78           C
ATOM     54  CZ2 TRP A 760       9.351  -0.705  22.892  1.00  4.16           C
ATOM     55  CZ3 TRP A 760      10.162  -2.971  22.610  1.00  7.91           C
ATOM     56  CH2 TRP A 760       9.880  -1.842  23.416  1.00  5.27           C
TER      57      TRP A 760
ATOM     58  N   ILE A 777       4.151  -5.791  20.341  1.00 16.39           N
ATOM     59  CA  ILE A 777       5.247  -6.401  19.594  1.00 16.34           C
ATOM     60  C   ILE A 777       4.556  -7.504  18.812  1.00 16.69           C
ATOM     61  O   ILE A 777       3.807  -8.262  19.397  1.00 16.93           O
ATOM     62  CB  ILE A 777       6.344  -6.957  20.541  1.00 15.84           C
ATOM     63  CG1 ILE A 777       7.189  -5.806  21.023  1.00 17.88           C
ATOM     64  CG2 ILE A 777       7.284  -7.893  19.839  1.00 14.95           C
ATOM     65  CD1 ILE A 777       8.248  -6.167  22.077  1.00 20.65           C
TER      66      ILE A 777
ATOM     67  N   LYS A 779       4.997 -10.782  16.622  1.00 19.40           N
ATOM     68  CA  LYS A 779       5.968 -11.802  16.290  1.00 19.72           C
ATOM     69  C   LYS A 779       5.313 -12.744  15.330  1.00 19.82           C
ATOM     70  O   LYS A 779       4.158 -13.136  15.514  1.00 19.95           O
ATOM     71  CB  LYS A 779       6.392 -12.592  17.515  1.00 20.15           C
ATOM     72  CG  LYS A 779       7.404 -11.925  18.450  1.00 21.69           C
ATOM     73  CD  LYS A 779       8.110 -13.011  19.327  1.00 24.62           C
ATOM     74  CE  LYS A 779       9.491 -13.365  18.782  1.00 25.56           C
ATOM     75  NZ  LYS A 779      10.489 -12.447  19.448  1.00 28.52           N
TER      76      LYS A 779
ATOM     77  N   LEU A 784       4.139 -18.823  20.168  1.00 22.13           N
ATOM     78  CA  LEU A 784       3.916 -18.189  21.460  1.00 20.70           C
ATOM     79  C   LEU A 784       3.025 -18.920  22.479  1.00 20.33           C
ATOM     80  O   LEU A 784       2.757 -18.395  23.555  1.00 19.41           O
ATOM     81  CB  LEU A 784       3.312 -16.826  21.228  1.00 20.70           C
ATOM     82  CG  LEU A 784       4.194 -15.792  20.533  1.00 20.57           C
ATOM     83  CD1 LEU A 784       3.517 -14.429  20.620  1.00 20.39           C
ATOM     84  CD2 LEU A 784       5.625 -15.764  21.080  1.00 18.68           C
TER      85      LEU A 784
ATOM     86  N   ASP A 787       4.887 -19.752  25.902  1.00 20.55           N
ATOM     87  CA  ASP A 787       4.990 -18.485  26.610  1.00 20.74           C
ATOM     88  C   ASP A 787       3.671 -18.053  27.230  1.00 19.75           C
ATOM     89  O   ASP A 787       3.628 -17.579  28.347  1.00 19.41           O
ATOM     90  CB  ASP A 787       5.396 -17.399  25.659  1.00 21.50           C
ATOM     91  CG  ASP A 787       6.871 -17.313  25.494  1.00 24.85           C
ATOM     92  OD1 ASP A 787       7.364 -17.638  24.386  1.00 27.76           O
ATOM     93  OD2 ASP A 787       7.528 -16.901  26.474  1.00 28.59           O
TER      94      ASP A 787
ATOM     95  N   TYR A 813       3.118  -9.674  31.832  1.00 17.89           N
ATOM     96  CA  TYR A 813       2.729  -8.880  30.652  1.00 17.89           C
ATOM     97  C   TYR A 813       1.962  -9.714  29.627  1.00 17.93           C
ATOM     98  O   TYR A 813       2.131 -10.924  29.560  1.00 18.67           O
ATOM     99  CB  TYR A 813       3.962  -8.285  29.974  1.00 17.40           C
ATOM    100  CG  TYR A 813       4.936  -9.361  29.603  1.00 15.89           C
ATOM    101  CD1 TYR A 813       4.807 -10.039  28.418  1.00 15.39           C
ATOM    102  CD2 TYR A 813       5.954  -9.743  30.468  1.00 15.28           C
ATOM    103  CE1 TYR A 813       5.698 -11.065  28.067  1.00 14.27           C
ATOM    104  CE2 TYR A 813       6.843 -10.773  30.142  1.00 13.40           C
ATOM    105  CZ  TYR A 813       6.704 -11.433  28.924  1.00 13.58           C
ATOM    106  OH  TYR A 813       7.554 -12.464  28.519  1.00 13.08           O
TER     107      TYR A 813
ATOM    108  N   ILE A 825       2.641  -9.432  21.792  1.00 15.51           N
ATOM    109  CA  ILE A 825       3.266  -9.384  23.079  1.00 15.55           C
ATOM    110  C   ILE A 825       3.180  -7.937  23.521  1.00 15.97           C
ATOM    111  O   ILE A 825       3.503  -7.011  22.768  1.00 16.39           O
ATOM    112  CB  ILE A 825       4.744  -9.765  22.976  1.00 15.26           C
ATOM    113  CG1 ILE A 825       4.882 -11.226  22.653  1.00 14.91           C
ATOM    114  CG2 ILE A 825       5.518  -9.466  24.283  1.00 15.02           C
ATOM    115  CD1 ILE A 825       6.079 -11.455  21.823  1.00 20.86           C
ATOM    116  N   GLU A 826       2.776  -7.717  24.750  1.00 15.90           N
ATOM    117  CA  GLU A 826       2.680  -6.352  25.201  1.00 16.57           C
ATOM    118  C   GLU A 826       4.059  -5.708  25.442  1.00 16.17           C
ATOM    119  O   GLU A 826       5.025  -6.343  25.848  1.00 16.10           O
ATOM    120  CB  GLU A 826       1.796  -6.300  26.438  1.00 17.24           C
ATOM    121  CG  GLU A 826       1.713  -4.971  27.123  1.00 19.07           C
ATOM    122  CD  GLU A 826       1.143  -5.073  28.533  1.00 22.72           C
ATOM    123  OE1 GLU A 826       0.869  -6.211  29.020  1.00 22.39           O
ATOM    124  OE2 GLU A 826       0.996  -3.994  29.165  1.00 24.35           O
ATOM    125  N   VAL A 827       4.152  -4.431  25.156  1.00 15.60           N
ATOM    126  CA  VAL A 827       5.388  -3.727  25.377  1.00 15.05           C
ATOM    127  C   VAL A 827       5.463  -3.293  26.847  1.00 15.58           C
ATOM    128  O   VAL A 827       4.512  -2.709  27.391  1.00 15.98           O
ATOM    129  CB  VAL A 827       5.512  -2.522  24.412  1.00 13.93           C
ATOM    130  CG1 VAL A 827       6.552  -1.607  24.891  1.00 13.43           C
ATOM    131  CG2 VAL A 827       5.842  -3.010  23.010  1.00 12.77           C
ATOM    132  N   VAL A 828       6.560  -3.602  27.523  1.00 15.16           N
ATOM    133  CA  VAL A 828       6.687  -3.044  28.845  1.00 14.48           C
ATOM    134  C   VAL A 828       7.605  -1.842  28.680  1.00 15.71           C
ATOM    135  O   VAL A 828       8.766  -2.042  28.477  1.00 16.17           O
ATOM    136  CB  VAL A 828       7.268  -4.061  29.838  1.00 14.02           C
ATOM    137  CG1 VAL A 828       7.584  -3.387  31.158  1.00 14.01           C
ATOM    138  CG2 VAL A 828       6.338  -5.219  30.040  1.00  7.40           C
TER     139      VAL A 828
ATOM    140  N   SER A 831      11.949  -0.156  30.449  1.00 21.37           N
ATOM    141  CA  SER A 831      12.651  -1.339  30.879  1.00 21.85           C
ATOM    142  C   SER A 831      13.861  -1.634  29.985  1.00 21.56           C
ATOM    143  O   SER A 831      14.081  -0.984  28.964  1.00 22.19           O
ATOM    144  CB  SER A 831      11.677  -2.523  30.915  1.00 22.42           C
ATOM    145  OG  SER A 831      11.216  -2.894  29.619  1.00 22.98           O
ATOM    146  N   ASP A 832      14.676  -2.589  30.381  1.00 21.04           N
ATOM    147  CA  ASP A 832      15.756  -3.002  29.508  1.00 20.79           C
ATOM    148  C   ASP A 832      16.174  -4.401  29.831  1.00 20.03           C
ATOM    149  O   ASP A 832      15.708  -4.983  30.796  1.00 19.97           O
ATOM    150  CB  ASP A 832      16.969  -2.078  29.600  1.00 20.92           C
ATOM    151  CG  ASP A 832      17.623  -1.873  28.257  1.00 22.09           C
ATOM    152  OD1 ASP A 832      17.407  -2.698  27.342  1.00 22.19           O
ATOM    153  OD2 ASP A 832      18.341  -0.869  28.105  1.00 25.40           O
ATOM    154  N   THR A 833      17.042  -4.953  29.002  1.00 19.07           N
ATOM    155  CA  THR A 833      17.618  -6.240  29.318  1.00 18.10           C
ATOM    156  C   THR A 833      18.867  -6.061  30.158  1.00 16.96           C
ATOM    157  O   THR A 833      19.687  -5.172  29.896  1.00 16.21           O
ATOM    158  CB  THR A 833      17.883  -7.101  28.060  1.00 18.20           C
ATOM    159  OG1 THR A 833      18.907  -6.515  27.243  1.00 18.25           O
ATOM    160  CG2 THR A 833      16.587  -7.223  27.260  1.00 18.58           C
TER     161      THR A 833
ATOM    162  N   ASN A 836      21.934  -5.904  28.264  1.00 15.49           N
ATOM    163  CA  ASN A 836      22.059  -4.602  27.673  1.00 16.86           C
ATOM    164  C   ASN A 836      22.701  -3.568  28.594  1.00 17.43           C
ATOM    165  O   ASN A 836      23.495  -2.719  28.147  1.00 16.93           O
ATOM    166  CB  ASN A 836      20.658  -4.154  27.333  1.00 16.54           C
ATOM    167  CG  ASN A 836      20.500  -3.878  25.910  1.00 17.86           C
ATOM    168  OD1 ASN A 836      21.165  -4.488  25.053  1.00 20.37           O
ATOM    169  ND2 ASN A 836      19.638  -2.928  25.615  1.00 20.75           N
TER     170      ASN A 836
ATOM    171  N   MET A 900      14.735  -9.000  32.314  1.00 17.66           N
ATOM    172  CA  MET A 900      14.630  -7.536  32.238  1.00 17.75           C
ATOM    173  C   MET A 900      14.436  -6.838  33.594  1.00 18.00           C
ATOM    174  O   MET A 900      14.034  -7.498  34.553  1.00 18.67           O
ATOM    175  CB  MET A 900      13.559  -7.146  31.239  1.00 17.46           C
ATOM    176  CG  MET A 900      14.050  -7.447  29.828  1.00 19.04           C
ATOM    177  SD  MET A 900      12.874  -7.040  28.533  1.00 21.48           S
ATOM    178  CE  MET A 900      12.933  -5.227  28.601  1.00 21.59           C
TER     179      MET A 900
ATOM    180  N   ILE A 910      11.430 -12.801  30.549  1.00 17.91           N
ATOM    181  CA  ILE A 910      10.717 -12.870  29.290  1.00 17.61           C
ATOM    182  C   ILE A 910      11.202 -14.049  28.516  1.00 18.41           C
ATOM    183  O   ILE A 910      12.075 -14.787  28.939  1.00 17.96           O
ATOM    184  CB  ILE A 910      11.035 -11.696  28.415  1.00 17.16           C
ATOM    185  CG1 ILE A 910      12.564 -11.567  28.294  1.00 14.94           C
ATOM    186  CG2 ILE A 910      10.365 -10.471  28.965  1.00 17.33           C
ATOM    187  CD1 ILE A 910      13.004 -10.769  27.115  1.00 11.55           C
ATOM    188  N   ASP A 911      10.626 -14.184  27.337  1.00 20.30           N
ATOM    189  CA  ASP A 911      10.951 -15.237  26.388  1.00 21.42           C
ATOM    190  C   ASP A 911      11.061 -16.652  26.920  1.00 20.69           C
ATOM    191  O   ASP A 911      12.148 -17.208  26.893  1.00 20.31           O
ATOM    192  CB  ASP A 911      12.263 -14.945  25.693  1.00 22.66           C
ATOM    193  CG  ASP A 911      12.303 -15.564  24.348  1.00 27.36           C
ATOM    194  OD1 ASP A 911      11.204 -15.738  23.785  1.00 35.65           O
ATOM    195  OD2 ASP A 911      13.385 -15.872  23.828  1.00 30.96           O
ATOM    196  N   PHE A 912       9.934 -17.243  27.293  1.00 20.17           N
ATOM    197  CA  PHE A 912       9.889 -18.549  27.921  1.00 20.90           C
ATOM    198  C   PHE A 912       9.654 -19.685  26.948  1.00 21.98           C
ATOM    199  O   PHE A 912       8.497 -20.114  26.780  1.00 22.69           O
ATOM    200  CB  PHE A 912       8.720 -18.623  28.898  1.00 20.59           C
ATOM    201  CG  PHE A 912       8.765 -17.607  29.984  1.00 18.36           C
ATOM    202  CD1 PHE A 912       9.643 -17.743  31.027  1.00 18.94           C
ATOM    203  CD2 PHE A 912       7.913 -16.542  29.975  1.00 13.75           C
ATOM    204  CE1 PHE A 912       9.660 -16.818  32.036  1.00 19.13           C
ATOM    205  CE2 PHE A 912       7.944 -15.629  30.954  1.00 14.87           C
ATOM    206  CZ  PHE A 912       8.798 -15.772  32.005  1.00 16.43           C
TER     207      PHE A 912
CONECT  230  229  231
CONECT  232  231  233  234
CONECT  234  228  232  235
CONECT  228  226  229  234
CONECT  208  209  214
CONECT  209  208  210
CONECT  219  218  220
CONECT  218  217  219
CONECT  217  216  218  222
CONECT  215  214  216  224
CONECT  211  210
CONECT  220  219  221
CONECT  221  220  222
CONECT  222  217  221  223
CONECT  223  222  224
CONECT  224  215  223  225
CONECT  213  212  214
CONECT  212  210  213
CONECT  225  224  226
CONECT  235  227  234  236
CONECT  237  236  238
CONECT  236  235  237  245
CONECT  245  236  244
CONECT  238  237  239  243
CONECT  243  238  242  244
CONECT  244  243  245
CONECT  240  239  241  242
CONECT  229  228  230
CONECT  231  230  232
CONECT  216  215  217
CONECT  214  208  213  215
CONECT  210  209  211  212
CONECT  226  225  227  228
CONECT  233  232
CONECT  227  226  235
CONECT  241  240
CONECT  242  240  243
CONECT  239  238  240
END
