# Supplementary material for: Scaffold repositioning of spiro-acridine derivatives as fungi chitinase inhibitor by target fishing and in vitro studies
Source: Sci Rep. 2023 May 5;13:7320. doi: 10.1038/s41598-023-33279-9 (PMC10163251; doi:10.1038/s41598-023-33279-9)
Supplement: Supplementary file 2 — Supplementary Information 2. [file 41598_2023_33279_MOESM2_ESM.zip › PDBQT_TARGETS_ALL/2x8z_MAN.pdb]

HEADER    HYDROLASE                               14-MAR-10   2X8Z              
TITLE     CRYSTAL STRUCTURE OF ANCE-CAPTOPRIL COMPLEX                           
COMPND    MOL_ID: 1;                                                            
COMPND   2 MOLECULE: ANGIOTENSIN CONVERTING ENZYME;                             
COMPND   3 CHAIN: A;                                                            
COMPND   4 FRAGMENT: RESIDUES 17-614;                                           
COMPND   5 SYNONYM: DIPEPTIDYL CARBOXYPEPTIDASE I, KININASE II;                 
COMPND   6 EC: 3.4.15.1;                                                        
COMPND   7 ENGINEERED: YES                                                      
SOURCE    MOL_ID: 1;                                                            
SOURCE   2 ORGANISM_SCIENTIFIC: DROSOPHILA MELANOGASTER;                        
SOURCE   3 ORGANISM_TAXID: 7227;                                                
SOURCE   4 EXPRESSION_SYSTEM: PICHIA PASTORIS;                                  
SOURCE   5 EXPRESSION_SYSTEM_TAXID: 644223;                                     
SOURCE   6 EXPRESSION_SYSTEM_STRAIN: GS115;                                     
SOURCE   7 EXPRESSION_SYSTEM_VECTOR_TYPE: PLASMID;                              
SOURCE   8 EXPRESSION_SYSTEM_PLASMID: PPIC9                                     
KEYWDS    HYDROLASE, ACE INHIBITOR, ZINC METALLOPEPTIDASE                       
EXPDTA    X-RAY DIFFRACTION                                                     
AUTHOR    M.AKIF,D.GEORGIADIS,A.MAHAJAN,V.DIVE,E.D.STURROCK,R.E.ISAAC,          
AUTHOR   2 K.R.ACHARYA                                                          
REVDAT   3   16-MAR-11 2X8Z    1       REMARK HETNAM HETSYN                     
REVDAT   2   21-JUL-10 2X8Z    1       JRNL   ATOM                              
REVDAT   1   02-JUN-10 2X8Z    0                                                
JRNL        AUTH   M.AKIF,D.GEORGIADIS,A.MAHAJAN,V.DIVE,E.D.STURROCK,           
JRNL        AUTH 2 R.E.ISAAC,K.R.ACHARYA                                        
JRNL        TITL   HIGH RESOLUTION CRYSTAL STRUCTURES OF DROSOPHILA             
JRNL        TITL 2 MELANOGASTER ANGIOTENSIN CONVERTING ENZYME IN COMPLEX WITH   
JRNL        TITL 3 NOVEL INHIBITORS AND ANTI- HYPERTENSIVE DRUGS.               
JRNL        REF    J.MOL.BIOL.                   V. 400   502 2010              
JRNL        REFN                   ISSN 0022-2836                               
JRNL        PMID   20488190                                                     
JRNL        DOI    10.1016/J.JMB.2010.05.024                                    
REMARK   2                                                                      
REMARK   2 RESOLUTION.    1.98 ANGSTROMS.                                       
REMARK   3                                                                      
REMARK   3 REFINEMENT.                                                          
REMARK   3   PROGRAM     : REFMAC 5.5.0072                                      
REMARK   3   AUTHORS     : MURSHUDOV,VAGIN,DODSON                               
REMARK   3                                                                      
REMARK   3    REFINEMENT TARGET : MAXIMUM LIKELIHOOD                            
REMARK   3                                                                      
REMARK   3  DATA USED IN REFINEMENT.                                            
REMARK   3   RESOLUTION RANGE HIGH (ANGSTROMS) : 1.98                           
REMARK   3   RESOLUTION RANGE LOW  (ANGSTROMS) : 28.88                          
REMARK   3   DATA CUTOFF            (SIGMA(F)) : NONE                           
REMARK   3   COMPLETENESS FOR RANGE        (%) : 96.85                          
REMARK   3   NUMBER OF REFLECTIONS             : 72214                          
REMARK   3                                                                      
REMARK   3  FIT TO DATA USED IN REFINEMENT.                                     
REMARK   3   CROSS-VALIDATION METHOD          : THROUGHOUT                      
REMARK   3   FREE R VALUE TEST SET SELECTION  : RANDOM                          
REMARK   3   R VALUE     (WORKING + TEST SET) : 0.19674                         
REMARK   3   R VALUE            (WORKING SET) : 0.19570                         
REMARK   3   FREE R VALUE                     : 0.21620                         
REMARK   3   FREE R VALUE TEST SET SIZE   (%) :  5.0                            
REMARK   3   FREE R VALUE TEST SET COUNT      : 3840                            
REMARK   3                                                                      
REMARK   3  FIT IN THE HIGHEST RESOLUTION BIN.                                  
REMARK   3   TOTAL NUMBER OF BINS USED           : 20                           
REMARK   3   BIN RESOLUTION RANGE HIGH       (A) : 1.983                        
REMARK   3   BIN RESOLUTION RANGE LOW        (A) : 2.035                        
REMARK   3   REFLECTION IN BIN     (WORKING SET) : 4765                         
REMARK   3   BIN COMPLETENESS (WORKING+TEST) (%) : 86.71                        
REMARK   3   BIN R VALUE           (WORKING SET) : 0.288                        
REMARK   3   BIN FREE R VALUE SET COUNT          : 247                          
REMARK   3   BIN FREE R VALUE                    : 0.318                        
REMARK   3                                                                      
REMARK   3  NUMBER OF NON-HYDROGEN ATOMS USED IN REFINEMENT.                    
REMARK   3   PROTEIN ATOMS            : 4891                                    
REMARK   3   NUCLEIC ACID ATOMS       : 0                                       
REMARK   3   HETEROGEN ATOMS          : 115                                     
REMARK   3   SOLVENT ATOMS            : 431                                     
REMARK   3                                                                      
REMARK   3  B VALUES.                                                           
REMARK   3   FROM WILSON PLOT           (A**2) : 29.5                           
REMARK   3   MEAN B VALUE      (OVERALL, A**2) : 30.901                         
REMARK   3   OVERALL ANISOTROPIC B VALUE.                                       
REMARK   3    B11 (A**2) : 0.00                                                 
REMARK   3    B22 (A**2) : 0.00                                                 
REMARK   3    B33 (A**2) : 0.00                                                 
REMARK   3    B12 (A**2) : 0.00                                                 
REMARK   3    B13 (A**2) : 0.00                                                 
REMARK   3    B23 (A**2) : 0.00                                                 
REMARK   3                                                                      
REMARK   3  ESTIMATED OVERALL COORDINATE ERROR.                                 
REMARK   3   ESU BASED ON R VALUE                            (A): 0.131         
REMARK   3   ESU BASED ON FREE R VALUE                       (A): 0.121         
REMARK   3   ESU BASED ON MAXIMUM LIKELIHOOD                 (A): 0.091         
REMARK   3   ESU FOR B VALUES BASED ON MAXIMUM LIKELIHOOD (A**2): 3.323         
REMARK   3                                                                      
REMARK   3  CORRELATION COEFFICIENTS.                                           
REMARK   3   CORRELATION COEFFICIENT FO-FC      : 0.954                         
REMARK   3   CORRELATION COEFFICIENT FO-FC FREE : 0.943                         
REMARK   3                                                                      
REMARK   3  RMS DEVIATIONS FROM IDEAL VALUES        COUNT    RMS    WEIGHT      
REMARK   3   BOND LENGTHS REFINED ATOMS        (A):  5145 ; 0.007 ; 0.022       
REMARK   3   BOND LENGTHS OTHERS               (A):  NULL ;  NULL ;  NULL       
REMARK   3   BOND ANGLES REFINED ATOMS   (DEGREES):  6987 ; 0.977 ; 1.968       
REMARK   3   BOND ANGLES OTHERS          (DEGREES):  NULL ;  NULL ;  NULL       
REMARK   3   TORSION ANGLES, PERIOD 1    (DEGREES):   601 ; 4.781 ; 5.000       
REMARK   3   TORSION ANGLES, PERIOD 2    (DEGREES):   263 ;34.807 ;24.677       
REMARK   3   TORSION ANGLES, PERIOD 3    (DEGREES):   859 ;12.385 ;15.000       
REMARK   3   TORSION ANGLES, PERIOD 4    (DEGREES):    25 ;15.379 ;15.000       
REMARK   3   CHIRAL-CENTER RESTRAINTS       (A**3):   753 ; 0.073 ; 0.200       
REMARK   3   GENERAL PLANES REFINED ATOMS      (A):  3937 ; 0.004 ; 0.021       
REMARK   3   GENERAL PLANES OTHERS             (A):  NULL ;  NULL ;  NULL       
REMARK   3   NON-BONDED CONTACTS REFINED ATOMS (A):  NULL ;  NULL ;  NULL       
REMARK   3   NON-BONDED CONTACTS OTHERS        (A):  NULL ;  NULL ;  NULL       
REMARK   3   NON-BONDED TORSION REFINED ATOMS  (A):  NULL ;  NULL ;  NULL       
REMARK   3   NON-BONDED TORSION OTHERS         (A):  NULL ;  NULL ;  NULL       
REMARK   3   H-BOND (X...Y) REFINED ATOMS      (A):  NULL ;  NULL ;  NULL       
REMARK   3   H-BOND (X...Y) OTHERS             (A):  NULL ;  NULL ;  NULL       
REMARK   3   POTENTIAL METAL-ION REFINED ATOMS (A):  NULL ;  NULL ;  NULL       
REMARK   3   POTENTIAL METAL-ION OTHERS        (A):  NULL ;  NULL ;  NULL       
REMARK   3   SYMMETRY VDW REFINED ATOMS        (A):  NULL ;  NULL ;  NULL       
REMARK   3   SYMMETRY VDW OTHERS               (A):  NULL ;  NULL ;  NULL       
REMARK   3   SYMMETRY H-BOND REFINED ATOMS     (A):  NULL ;  NULL ;  NULL       
REMARK   3   SYMMETRY H-BOND OTHERS            (A):  NULL ;  NULL ;  NULL       
REMARK   3   SYMMETRY METAL-ION REFINED ATOMS  (A):  NULL ;  NULL ;  NULL       
REMARK   3   SYMMETRY METAL-ION OTHERS         (A):  NULL ;  NULL ;  NULL       
REMARK   3                                                                      
REMARK   3  ISOTROPIC THERMAL FACTOR RESTRAINTS.     COUNT   RMS    WEIGHT      
REMARK   3   MAIN-CHAIN BOND REFINED ATOMS  (A**2):  2996 ; 0.359 ; 1.500       
REMARK   3   MAIN-CHAIN BOND OTHER ATOMS    (A**2):  NULL ;  NULL ;  NULL       
REMARK   3   MAIN-CHAIN ANGLE REFINED ATOMS (A**2):  4827 ; 0.725 ; 2.000       
REMARK   3   SIDE-CHAIN BOND REFINED ATOMS  (A**2):  2149 ; 1.141 ; 3.000       
REMARK   3   SIDE-CHAIN ANGLE REFINED ATOMS (A**2):  2158 ; 1.968 ; 4.500       
REMARK   3                                                                      
REMARK   3  ANISOTROPIC THERMAL FACTOR RESTRAINTS.   COUNT   RMS    WEIGHT      
REMARK   3   RIGID-BOND RESTRAINTS          (A**2):  NULL ;  NULL ;  NULL       
REMARK   3   SPHERICITY; FREE ATOMS         (A**2):  NULL ;  NULL ;  NULL       
REMARK   3   SPHERICITY; BONDED ATOMS       (A**2):  NULL ;  NULL ;  NULL       
REMARK   3                                                                      
REMARK   3  NCS RESTRAINTS STATISTICS                                           
REMARK   3   NUMBER OF DIFFERENT NCS GROUPS : NULL                              
REMARK   3                                                                      
REMARK   3  TLS DETAILS                                                         
REMARK   3   NUMBER OF TLS GROUPS  : NULL                                       
REMARK   3                                                                      
REMARK   3  BULK SOLVENT MODELLING.                                             
REMARK   3   METHOD USED : MASK                                                 
REMARK   3   PARAMETERS FOR MASK CALCULATION                                    
REMARK   3   VDW PROBE RADIUS   : 1.40                                          
REMARK   3   ION PROBE RADIUS   : 0.80                                          
REMARK   3   SHRINKAGE RADIUS   : 0.80                                          
REMARK   3                                                                      
REMARK   3  OTHER REFINEMENT REMARKS: HYDROGENS HAVE BEEN ADDED IN THE          
REMARK   3   RIDING POSITIONS.                                                  
REMARK   4                                                                      
REMARK   4 2X8Z COMPLIES WITH FORMAT V. 3.20, 01-DEC-08                         
REMARK 100                                                                      
REMARK 100 THIS ENTRY HAS BEEN PROCESSED BY PDBE ON 15-MAR-10.                  
REMARK 100 THE PDBE ID CODE IS EBI-43248.                                       
REMARK 200                                                                      
REMARK 200 EXPERIMENTAL DETAILS                                                 
REMARK 200  EXPERIMENT TYPE                : X-RAY DIFFRACTION                  
REMARK 200  DATE OF DATA COLLECTION        : 09-DEC-09                          
REMARK 200  TEMPERATURE           (KELVIN) : 100                                
REMARK 200  PH                             : 7.5                                
REMARK 200  NUMBER OF CRYSTALS USED        : 1                                  
REMARK 200                                                                      
REMARK 200  SYNCHROTRON              (Y/N) : Y                                  
REMARK 200  RADIATION SOURCE               : DIAMOND                            
REMARK 200  BEAMLINE                       : I03                                
REMARK 200  X-RAY GENERATOR MODEL          : NULL                               
REMARK 200  MONOCHROMATIC OR LAUE    (M/L) : M                                  
REMARK 200  WAVELENGTH OR RANGE        (A) : 0.9763                             
REMARK 200  MONOCHROMATOR                  : NULL                               
REMARK 200  OPTICS                         : NULL                               
REMARK 200                                                                      
REMARK 200  DETECTOR TYPE                  : NULL                               
REMARK 200  DETECTOR MANUFACTURER          : NULL                               
REMARK 200  INTENSITY-INTEGRATION SOFTWARE : HKL2000                            
REMARK 200  DATA SCALING SOFTWARE          : SCALEPACK                          
REMARK 200                                                                      
REMARK 200  NUMBER OF UNIQUE REFLECTIONS   : 78537                              
REMARK 200  RESOLUTION RANGE HIGH      (A) : 1.98                               
REMARK 200  RESOLUTION RANGE LOW       (A) : 50.00                              
REMARK 200  REJECTION CRITERIA  (SIGMA(I)) : 2.0                                
REMARK 200                                                                      
REMARK 200 OVERALL.                                                             
REMARK 200  COMPLETENESS FOR RANGE     (%) : 96.0                               
REMARK 200  DATA REDUNDANCY                : 3.1                                
REMARK 200  R MERGE                    (I) : 0.07                               
REMARK 200  R SYM                      (I) : NULL                               
REMARK 200  <I/SIGMA(I)> FOR THE DATA SET  : 13.00                              
REMARK 200                                                                      
REMARK 200 IN THE HIGHEST RESOLUTION SHELL.                                     
REMARK 200  HIGHEST RESOLUTION SHELL, RANGE HIGH (A) : 1.98                     
REMARK 200  HIGHEST RESOLUTION SHELL, RANGE LOW  (A) : 2.05                     
REMARK 200  COMPLETENESS FOR SHELL     (%) : 88.1                               
REMARK 200  DATA REDUNDANCY IN SHELL       : 3.0                                
REMARK 200  R MERGE FOR SHELL          (I) : 0.16                               
REMARK 200  R SYM FOR SHELL            (I) : NULL                               
REMARK 200  <I/SIGMA(I)> FOR SHELL         : 6.10                               
REMARK 200                                                                      
REMARK 200 DIFFRACTION PROTOCOL: SINGLE WAVELENGTH                              
REMARK 200 METHOD USED TO DETERMINE THE STRUCTURE: MOLECULAR REPLACEMENT        
REMARK 200 SOFTWARE USED: PHASER                                                
REMARK 200 STARTING MODEL: PDB ENTRY 1J38                                       
REMARK 200                                                                      
REMARK 200 REMARK: NONE                                                         
REMARK 280                                                                      
REMARK 280 CRYSTAL                                                              
REMARK 280 SOLVENT CONTENT, VS  (%): 67.76                                      
REMARK 280 MATTHEWS COEFFICIENT, VM (ANGSTROMS**3/DA): 3.84                     
REMARK 280                                                                      
REMARK 280 CRYSTALLIZATION CONDITIONS: NULL                                     
REMARK 290                                                                      
REMARK 290 CRYSTALLOGRAPHIC SYMMETRY                                            
REMARK 290 SYMMETRY OPERATORS FOR SPACE GROUP: H 3                              
REMARK 290                                                                      
REMARK 290      SYMOP   SYMMETRY                                                
REMARK 290     NNNMMM   OPERATOR                                                
REMARK 290       1555   X,Y,Z                                                   
REMARK 290       2555   -Y,X-Y,Z                                                
REMARK 290       3555   -X+Y,-X,Z                                               
REMARK 290       4555   X+2/3,Y+1/3,Z+1/3                                       
REMARK 290       5555   -Y+2/3,X-Y+1/3,Z+1/3                                    
REMARK 290       6555   -X+Y+2/3,-X+1/3,Z+1/3                                   
REMARK 290       7555   X+1/3,Y+2/3,Z+2/3                                       
REMARK 290       8555   -Y+1/3,X-Y+2/3,Z+2/3                                    
REMARK 290       9555   -X+Y+1/3,-X+2/3,Z+2/3                                   
REMARK 290                                                                      
REMARK 290     WHERE NNN -> OPERATOR NUMBER                                     
REMARK 290           MMM -> TRANSLATION VECTOR                                  
REMARK 290                                                                      
REMARK 290 CRYSTALLOGRAPHIC SYMMETRY TRANSFORMATIONS                            
REMARK 290 THE FOLLOWING TRANSFORMATIONS OPERATE ON THE ATOM/HETATM             
REMARK 290 RECORDS IN THIS ENTRY TO PRODUCE CRYSTALLOGRAPHICALLY                
REMARK 290 RELATED MOLECULES.                                                   
REMARK 290   SMTRY1   1  1.000000  0.000000  0.000000        0.00000            
REMARK 290   SMTRY2   1  0.000000  1.000000  0.000000        0.00000            
REMARK 290   SMTRY3   1  0.000000  0.000000  1.000000        0.00000            
REMARK 290   SMTRY1   2 -0.500000 -0.866025  0.000000        0.00000            
REMARK 290   SMTRY2   2  0.866025 -0.500000  0.000000        0.00000            
REMARK 290   SMTRY3   2  0.000000  0.000000  1.000000        0.00000            
REMARK 290   SMTRY1   3 -0.500000  0.866025  0.000000        0.00000            
REMARK 290   SMTRY2   3 -0.866025 -0.500000  0.000000        0.00000            
REMARK 290   SMTRY3   3  0.000000  0.000000  1.000000        0.00000            
REMARK 290   SMTRY1   4  1.000000  0.000000  0.000000       86.64550            
REMARK 290   SMTRY2   4  0.000000  1.000000  0.000000       50.02480            
REMARK 290   SMTRY3   4  0.000000  0.000000  1.000000       33.75933            
REMARK 290   SMTRY1   5 -0.500000 -0.866025  0.000000       86.64550            
REMARK 290   SMTRY2   5  0.866025 -0.500000  0.000000       50.02480            
REMARK 290   SMTRY3   5  0.000000  0.000000  1.000000       33.75933            
REMARK 290   SMTRY1   6 -0.500000  0.866025  0.000000       86.64550            
REMARK 290   SMTRY2   6 -0.866025 -0.500000  0.000000       50.02480            
REMARK 290   SMTRY3   6  0.000000  0.000000  1.000000       33.75933            
REMARK 290   SMTRY1   7  1.000000  0.000000  0.000000        0.00000            
REMARK 290   SMTRY2   7  0.000000  1.000000  0.000000      100.04961            
REMARK 290   SMTRY3   7  0.000000  0.000000  1.000000       67.51867            
REMARK 290   SMTRY1   8 -0.500000 -0.866025  0.000000        0.00000            
REMARK 290   SMTRY2   8  0.866025 -0.500000  0.000000      100.04961            
REMARK 290   SMTRY3   8  0.000000  0.000000  1.000000       67.51867            
REMARK 290   SMTRY1   9 -0.500000  0.866025  0.000000        0.00000            
REMARK 290   SMTRY2   9 -0.866025 -0.500000  0.000000      100.04961            
REMARK 290   SMTRY3   9  0.000000  0.000000  1.000000       67.51867            
REMARK 290                                                                      
REMARK 290 REMARK: NULL                                                         
REMARK 300                                                                      
REMARK 300 BIOMOLECULE: 1                                                       
REMARK 300 SEE REMARK 350 FOR THE AUTHOR PROVIDED AND/OR PROGRAM                
REMARK 300 GENERATED ASSEMBLY INFORMATION FOR THE STRUCTURE IN                  
REMARK 300 THIS ENTRY. THE REMARK MAY ALSO PROVIDE INFORMATION ON               
REMARK 300 BURIED SURFACE AREA.                                                 
REMARK 350                                                                      
REMARK 350 COORDINATES FOR A COMPLETE MULTIMER REPRESENTING THE KNOWN           
REMARK 350 BIOLOGICALLY SIGNIFICANT OLIGOMERIZATION STATE OF THE                
REMARK 350 MOLECULE CAN BE GENERATED BY APPLYING BIOMT TRANSFORMATIONS          
REMARK 350 GIVEN BELOW.  BOTH NON-CRYSTALLOGRAPHIC AND                          
REMARK 350 CRYSTALLOGRAPHIC OPERATIONS ARE GIVEN.                               
REMARK 350                                                                      
REMARK 350 BIOMOLECULE: 1                                                       
REMARK 350 AUTHOR DETERMINED BIOLOGICAL UNIT: MONOMERIC                         
REMARK 350 SOFTWARE DETERMINED QUATERNARY STRUCTURE: MONOMERIC                  
REMARK 350 SOFTWARE USED: PISA                                                  
REMARK 350 APPLY THE FOLLOWING TO CHAINS: A                                     
REMARK 350   BIOMT1   1  1.000000  0.000000  0.000000        0.00000            
REMARK 350   BIOMT2   1  0.000000  1.000000  0.000000        0.00000            
REMARK 350   BIOMT3   1  0.000000  0.000000  1.000000        0.00000            
REMARK 470                                                                      
REMARK 470 MISSING ATOM                                                         
REMARK 470 THE FOLLOWING RESIDUES HAVE MISSING ATOMS (M=MODEL NUMBER;           
REMARK 470 RES=RESIDUE NAME; C=CHAIN IDENTIFIER; SSEQ=SEQUENCE NUMBER;          
REMARK 470 I=INSERTION CODE):                                                   
REMARK 470   M RES CSSEQI  ATOMS                                                
REMARK 470     LYS A  20    CG   CD   CE   NZ                                   
REMARK 500                                                                      
REMARK 500 GEOMETRY AND STEREOCHEMISTRY                                         
REMARK 500 SUBTOPIC: TORSION ANGLES                                             
REMARK 500                                                                      
REMARK 500 TORSION ANGLES OUTSIDE THE EXPECTED RAMACHANDRAN REGIONS:            
REMARK 500 (M=MODEL NUMBER; RES=RESIDUE NAME; C=CHAIN IDENTIFIER;               
REMARK 500 SSEQ=SEQUENCE NUMBER; I=INSERTION CODE).                             
REMARK 500                                                                      
REMARK 500 STANDARD TABLE:                                                      
REMARK 500 FORMAT:(10X,I3,1X,A3,1X,A1,I4,A1,4X,F7.2,3X,F7.2)                    
REMARK 500                                                                      
REMARK 500 EXPECTED VALUES: GJ KLEYWEGT AND TA JONES (1996). PHI/PSI-           
REMARK 500 CHOLOGY: RAMACHANDRAN REVISITED. STRUCTURE 4, 1395 - 1400            
REMARK 500                                                                      
REMARK 500  M RES CSSEQI        PSI       PHI                                   
REMARK 500    ASN A  53       79.36   -161.71                                   
REMARK 500    ASP A 210      113.01   -160.83                                   
REMARK 500    LEU A 345     -132.49   -104.68                                   
REMARK 500    ASN A 572       11.96   -143.83                                   
REMARK 500                                                                      
REMARK 500 REMARK: NULL                                                         
REMARK 620                                                                      
REMARK 620 METAL COORDINATION                                                   
REMARK 620 (M=MODEL NUMBER; RES=RESIDUE NAME; C=CHAIN IDENTIFIER;               
REMARK 620 SSEQ=SEQUENCE NUMBER; I=INSERTION CODE):                             
REMARK 620                                                                      
REMARK 620 COORDINATION ANGLES FOR:  M RES CSSEQI METAL                         
REMARK 620                              ZN A1616  ZN                            
REMARK 620 N RES CSSEQI ATOM                                                    
REMARK 620 1 HIS A 371   NE2                                                    
REMARK 620 2 GLU A 395   OE1  98.7                                              
REMARK 620 3 HIS A 367   NE2 103.2  95.3                                        
REMARK 620 4 X8Z A1615   S   123.8 114.4 116.5                                  
REMARK 620 N                    1     2     3                                   
REMARK 630                                                                      
REMARK 630 MOLECULE TYPE: NULL                                                  
REMARK 630 MOLECULE NAME: L-CAPTOPRIL                                           
REMARK 630 (M=MODEL NUMBER; RES=RESIDUE NAME; C=CHAIN IDENTIFIER;               
REMARK 630  SSSEQ=SEQUENCE NUMBER; I=INSERTION CODE.)                           
REMARK 630                                                                      
REMARK 630   M RES C SSSEQI                                                     
REMARK 630     X8Z A  1615                                                      
REMARK 630 TAXONOMY: NULL                                                       
REMARK 630 SUBCOMP: PRO CC8                                                     
REMARK 630 DETAILS: NULL                                                        
REMARK 800                                                                      
REMARK 800 SITE                                                                 
REMARK 800 SITE_IDENTIFIER: AC1                                                 
REMARK 800 EVIDENCE_CODE: SOFTWARE                                              
REMARK 800 SITE_DESCRIPTION: BINDING SITE FOR RESIDUE X8Z A1615                 
REMARK 800                                                                      
REMARK 800 SITE_IDENTIFIER: AC2                                                 
REMARK 800 EVIDENCE_CODE: SOFTWARE                                              
REMARK 800 SITE_DESCRIPTION: BINDING SITE FOR RESIDUE  ZN A1616                 
REMARK 800                                                                      
REMARK 800 SITE_IDENTIFIER: AC3                                                 
REMARK 800 EVIDENCE_CODE: SOFTWARE                                              
REMARK 800 SITE_DESCRIPTION: BINDING SITE FOR CHAIN A OF                        
REMARK 800     SUGAR BOUND TO ASN A 196 RESIDUES 1617 TO 1624                   
REMARK 900                                                                      
REMARK 900 RELATED ENTRIES                                                      
REMARK 900 RELATED ID: 1J38   RELATED DB: PDB                                   
REMARK 900  RIBONUCLEOTIDE REDUCTASE Y730NO2Y AND Y731A                         
REMARK 900  MODIFIED R1 SUBUNIT OF E. COLI                                      
REMARK 900 RELATED ID: 1J36   RELATED DB: PDB                                   
REMARK 900  CRYSTAL STRUCTURE OF THE FIRST PDZ DOMAIN                           
REMARK 900  OF HUMAN SCRIB1                                                     
REMARK 900 RELATED ID: 1J37   RELATED DB: PDB                                   
REMARK 900  HUMAN CARBONIC ANHYDRASE II IN COMPLEX WITH                         
REMARK 900   NOVEL INHIBITORS                                                   
REMARK 900  CRYSTAL STRUCTURE OF DROSOPHILA ANCE                                
REMARK 900 RELATED ID: 2X94   RELATED DB: PDB                                   
REMARK 900  CRYSTAL STRUCTURE OF ANCE-PERINDOPRILAT COMPLEX                     
REMARK 900 RELATED ID: 2X8Y  RELATED DB: PDB                                    
REMARK 900  CRYSTAL STRUCTURE OF ANCE                                           
REMARK 900 RELATED ID: 2X91   RELATED DB: PDB                                   
REMARK 900  CRYSTAL STRUCTURE OF ANCE-LISINOPRIL COMPLEX                        
REMARK 900 RELATED ID: 2X95   RELATED DB: PDB                                   
REMARK 900  CRYSTAL STRUCTURE OF ANCE-LISINOPRIL-                               
REMARK 900  TRYPTOPHAN ANALOGUE, LISW-S COMPLEX                                 
REMARK 900 RELATED ID: 2X92   RELATED DB: PDB                                   
REMARK 900  CRYSTAL STRUCTURE OF ANCE-RAMIPRILAT COMPLEX                        
REMARK 900 RELATED ID: 2X96   RELATED DB: PDB                                   
REMARK 900  CRYSTAL STRUCTURE OF ANCE-RXPA380 COMPLEX                           
REMARK 900 RELATED ID: 2X97   RELATED DB: PDB                                   
REMARK 900  CRYSTAL STRUCTURE OF ANCE-RXP407 COMPLEX                            
REMARK 900 RELATED ID: 2X93   RELATED DB: PDB                                   
REMARK 900  CRYSTAL STRUCTURE OF ANCE-TRANDOLAPRILAT COMPLEX                    
REMARK 900 RELATED ID: 2X90   RELATED DB: PDB                                   
REMARK 900  CRYSTAL STRUCTURE OF ANCE-ENALAPRILAT COMPLEX                       
DBREF  2X8Z A   17   614  UNP    Q10714   ACE_DROME       17    614             
SEQRES   1 A  598  ALA LEU VAL LYS GLU GLU ILE GLN ALA LYS GLU TYR LEU          
SEQRES   2 A  598  GLU ASN LEU ASN LYS GLU LEU ALA LYS ARG THR ASN VAL          
SEQRES   3 A  598  GLU THR GLU ALA ALA TRP ALA TYR GLY SER ASN ILE THR          
SEQRES   4 A  598  ASP GLU ASN GLU LYS LYS LYS ASN GLU ILE SER ALA GLU          
SEQRES   5 A  598  LEU ALA LYS PHE MET LYS GLU VAL ALA SER ASP THR THR          
SEQRES   6 A  598  LYS PHE GLN TRP ARG SER TYR GLN SER GLU ASP LEU LYS          
SEQRES   7 A  598  ARG GLN PHE LYS ALA LEU THR LYS LEU GLY TYR ALA ALA          
SEQRES   8 A  598  LEU PRO GLU ASP ASP TYR ALA GLU LEU LEU ASP THR LEU          
SEQRES   9 A  598  SER ALA MET GLU SER ASN PHE ALA LYS VAL LYS VAL CYS          
SEQRES  10 A  598  ASP TYR LYS ASP SER THR LYS CYS ASP LEU ALA LEU ASP          
SEQRES  11 A  598  PRO GLU ILE GLU GLU VAL ILE SER LYS SER ARG ASP HIS          
SEQRES  12 A  598  GLU GLU LEU ALA TYR TYR TRP ARG GLU PHE TYR ASP LYS          
SEQRES  13 A  598  ALA GLY THR ALA VAL ARG SER GLN PHE GLU ARG TYR VAL          
SEQRES  14 A  598  GLU LEU ASN THR LYS ALA ALA LYS LEU ASN ASN PHE THR          
SEQRES  15 A  598  SER GLY ALA GLU ALA TRP LEU ASP GLU TYR GLU ASP ASP          
SEQRES  16 A  598  THR PHE GLU GLN GLN LEU GLU ASP ILE PHE ALA ASP ILE          
SEQRES  17 A  598  ARG PRO LEU TYR GLN GLN ILE HIS GLY TYR VAL ARG PHE          
SEQRES  18 A  598  ARG LEU ARG LYS HIS TYR GLY ASP ALA VAL VAL SER GLU          
SEQRES  19 A  598  THR GLY PRO ILE PRO MET HIS LEU LEU GLY ASN MET TRP          
SEQRES  20 A  598  ALA GLN GLN TRP SER GLU ILE ALA ASP ILE VAL SER PRO          
SEQRES  21 A  598  PHE PRO GLU LYS PRO LEU VAL ASP VAL SER ALA GLU MET          
SEQRES  22 A  598  GLU LYS GLN GLY TYR THR PRO LEU LYS MET PHE GLN MET          
SEQRES  23 A  598  GLY ASP ASP PHE PHE THR SER MET ASN LEU THR LYS LEU          
SEQRES  24 A  598  PRO GLN ASP PHE TRP ASP LYS SER ILE ILE GLU LYS PRO          
SEQRES  25 A  598  THR ASP GLY ARG ASP LEU VAL CYS HIS ALA SER ALA TRP          
SEQRES  26 A  598  ASP PHE TYR LEU THR ASP ASP VAL ARG ILE LYS GLN CYS          
SEQRES  27 A  598  THR ARG VAL THR GLN ASP GLN LEU PHE THR VAL HIS HIS          
SEQRES  28 A  598  GLU LEU GLY HIS ILE GLN TYR PHE LEU GLN TYR GLN HIS          
SEQRES  29 A  598  GLN PRO PHE VAL TYR ARG THR GLY ALA ASN PRO GLY PHE          
SEQRES  30 A  598  HIS GLU ALA VAL GLY ASP VAL LEU SER LEU SER VAL SER          
SEQRES  31 A  598  THR PRO LYS HIS LEU GLU LYS ILE GLY LEU LEU LYS ASP          
SEQRES  32 A  598  TYR VAL ARG ASP ASP GLU ALA ARG ILE ASN GLN LEU PHE          
SEQRES  33 A  598  LEU THR ALA LEU ASP LYS ILE VAL PHE LEU PRO PHE ALA          
SEQRES  34 A  598  PHE THR MET ASP LYS TYR ARG TRP SER LEU PHE ARG GLY          
SEQRES  35 A  598  GLU VAL ASP LYS ALA ASN TRP ASN CYS ALA PHE TRP LYS          
SEQRES  36 A  598  LEU ARG ASP GLU TYR SER GLY ILE GLU PRO PRO VAL VAL          
SEQRES  37 A  598  ARG SER GLU LYS ASP PHE ASP ALA PRO ALA LYS TYR HIS          
SEQRES  38 A  598  ILE SER ALA ASP VAL GLU TYR LEU ARG TYR LEU VAL SER          
SEQRES  39 A  598  PHE ILE ILE GLN PHE GLN PHE TYR LYS SER ALA CYS ILE          
SEQRES  40 A  598  LYS ALA GLY GLN TYR ASP PRO ASP ASN VAL GLU LEU PRO          
SEQRES  41 A  598  LEU ASP ASN CYS ASP ILE TYR GLY SER ALA ALA ALA GLY          
SEQRES  42 A  598  ALA ALA PHE HIS ASN MET LEU SER MET GLY ALA SER LYS          
SEQRES  43 A  598  PRO TRP PRO ASP ALA LEU GLU ALA PHE ASN GLY GLU ARG          
SEQRES  44 A  598  ILE MET SER GLY LYS ALA ILE ALA GLU TYR PHE GLU PRO          
SEQRES  45 A  598  LEU ARG VAL TRP LEU GLU ALA GLU ASN ILE LYS ASN ASN          
SEQRES  46 A  598  VAL HIS ILE GLY TRP THR THR SER ASN LYS CYS VAL SER          
HET    X8Z  A1615      14                                                       
HET     ZN  A1616       1                                                       
HET    NAG  A1617      14                                                       
HET    NAG  A1618      14                                                       
HET    BMA  A1619      11                                                       
HET    BMA  A1620      11                                                       
HET    MAN  A1621      11                                                       
HET    NAG  A1622      14                                                       
HET    NAG  A1623      14                                                       
HET    MAN  A1624      11                                                       
HETNAM     X8Z L-CAPTOPRIL                                                      
HETNAM      ZN ZINC ION                                                         
HETNAM     NAG N-ACETYL-D-GLUCOSAMINE                                           
HETNAM     BMA BETA-D-MANNOSE                                                   
HETNAM     MAN ALPHA-D-MANNOSE                                                  
FORMUL   3  MAN    2(C6 H12 O6)                                                 
FORMUL   4   ZN    ZN 2+                                                        
FORMUL   5  BMA    2(C6 H12 O6)                                                 
FORMUL   6  NAG    4(C8 H15 N O6)                                               
FORMUL   7  X8Z    C9 H15 N O3 S                                                
FORMUL   8  HOH   *431(H2 O)                                                    
SSBOND   1 CYS A  133    CYS A  141                          1555   1555  2.04  
SSBOND   2 CYS A  336    CYS A  354                          1555   1555  2.05  
SSBOND   3 CYS A  467    CYS A  612                          1555   1555  2.06  
SSBOND   4 CYS A  522    CYS A  540                          1555   1555  2.03  
LINK         ND2 ASN A  53                 C1  NAG A1623     1555   1555  1.53  
LINK         ND2 ASN A 196                 C1  NAG A1617     1555   1555  1.44  
LINK         ND2 ASN A 311                 C1  NAG A1622     1555   1555  1.44  
LINK        ZN    ZN A1616                 NE2 HIS A 367     1555   1555  2.09  
LINK        ZN    ZN A1616                 NE2 HIS A 371     1555   1555  2.08  
LINK        ZN    ZN A1616                 OE1 GLU A 395     1555   1555  2.02  
LINK        ZN    ZN A1616                 S   X8Z A1615     1555   1555  2.14  
LINK         O4  NAG A1617                 C1  NAG A1618     1555   1555  1.44  
LINK         O4  NAG A1618                 C1  BMA A1619     1555   1555  1.45  
LINK         O6  BMA A1619                 C1  MAN A1621     1555   1555  1.44  
LINK         O3  BMA A1619                 C1  MAN A1624     1555   1555  1.45  
LINK         C1  BMA A1620                 O6  MAN A1624     1555   1555  1.44  
CISPEP   1 ASP A  146    PRO A  147          0         4.18                     
SITE     1 AC1 14 GLN A 265  HIS A 337  ALA A 338  HIS A 367                    
SITE     2 AC1 14 GLU A 368  GLU A 395  PHE A 441  LYS A 495                    
SITE     3 AC1 14 HIS A 497  TYR A 504  TYR A 507   ZN A1616                    
SITE     4 AC1 14 HOH A2424  HOH A2425                                          
SITE     1 AC2  4 HIS A 367  HIS A 371  GLU A 395  X8Z A1615                    
SITE     1 AC3 25 ASN A  53  THR A  55  GLU A  57  ASN A  58                    
SITE     2 AC3 25 GLN A  84  ARG A 157  HIS A 159  ASN A 196                    
SITE     3 AC3 25 ARG A 238  LYS A 241  HIS A 242  TYR A 243                    
SITE     4 AC3 25 GLY A 244  PRO A 278  ASN A 311  ASP A 330                    
SITE     5 AC3 25 ARG A 332  ALA A 546  HOH A2204  HOH A2205                    
SITE     6 AC3 25 HOH A2426  HOH A2427  HOH A2428  HOH A2430                    
SITE     7 AC3 25 HOH A2431                                                     
CRYST1  173.291  173.291  101.278  90.00  90.00 120.00 H 3           9          
ORIGX1      1.000000  0.000000  0.000000        0.00000                         
ORIGX2      0.000000  1.000000  0.000000        0.00000                         
ORIGX3      0.000000  0.000000  1.000000        0.00000                         
SCALE1      0.005771  0.003332  0.000000        0.00000                         
SCALE2      0.000000  0.006663  0.000000        0.00000                         
SCALE3      0.000000  0.000000  0.009874        0.00000                         
HETATM    1  C1  NAG A1618      42.471 -29.176 -59.467  1.00 35.67           C
HETATM    2  C2  NAG A1618      42.920 -30.546 -58.961  1.00 38.13           C
HETATM    3  C3  NAG A1618      42.936 -31.563 -60.105  1.00 39.26           C
HETATM    4  C4  NAG A1618      41.604 -31.592 -60.858  1.00 40.78           C
HETATM    5  C5  NAG A1618      41.103 -30.176 -61.172  1.00 39.29           C
HETATM    6  C6  NAG A1618      39.647 -30.231 -61.611  1.00 39.64           C
HETATM    7  C7  NAG A1618      45.402 -30.321 -58.741  1.00 39.70           C
HETATM    8  C8  NAG A1618      46.522 -30.216 -57.747  1.00 39.35           C
HETATM    9  N2  NAG A1618      44.178 -30.439 -58.218  1.00 38.28           N
HETATM   10  O3  NAG A1618      43.207 -32.840 -59.577  1.00 39.50           O
HETATM   11  O4  NAG A1618      41.765 -32.285 -62.082  1.00 44.95           O
HETATM   12  O5  NAG A1618      41.196 -29.289 -60.067  1.00 36.92           O
HETATM   13  O6  NAG A1618      39.413 -29.160 -62.489  1.00 40.22           O
HETATM   14  O7  NAG A1618      45.649 -30.297 -59.952  1.00 40.55           O
HETATM   15  C1  BMA A1619      41.355 -33.669 -61.999  1.00 49.37           C
HETATM   16  C2  BMA A1619      40.725 -34.098 -63.324  1.00 50.83           C
HETATM   17  C3  BMA A1619      40.386 -35.596 -63.344  1.00 52.91           C
HETATM   18  C4  BMA A1619      41.529 -36.458 -62.803  1.00 53.32           C
HETATM   19  C5  BMA A1619      42.075 -35.884 -61.493  1.00 53.94           C
HETATM   20  C6  BMA A1619      43.275 -36.676 -60.972  1.00 56.12           C
HETATM   21  O2  BMA A1619      41.608 -33.788 -64.382  1.00 50.64           O
HETATM   22  O3  BMA A1619      40.079 -36.018 -64.660  1.00 54.49           O
HETATM   23  O4  BMA A1619      41.053 -37.770 -62.606  1.00 53.62           O
HETATM   24  O5  BMA A1619      42.442 -34.527 -61.691  1.00 51.62           O
HETATM   25  O6  BMA A1619      44.078 -35.843 -60.162  1.00 59.01           O
HETATM   37  O   HOH A2426      46.454 -32.361 -61.782  1.00 41.51           O
HETATM   38  O   HOH A2427      44.704 -33.730 -63.350  1.00 44.27           O
HETATM   39  O   HOH A2428      46.956 -32.623 -54.910  1.00 56.06           O
CONECT    1    2   12
CONECT    2    1    3    9
CONECT    3    2    4   10
CONECT    4    3    5   11
CONECT    5    4    6   12
CONECT    6    5   13
CONECT    7    8    9   14
CONECT    8    7
CONECT    9    2    7
CONECT   10    3
CONECT   11    4   15
CONECT   12    1    5
CONECT   13    6
CONECT   14    7
CONECT   15   11   16   24
CONECT   16   15   17   21
CONECT   17   16   18   22
CONECT   18   17   19   23
CONECT   19   18   20   24
CONECT   20   19   25
CONECT   21   16
CONECT   22   17
CONECT   23   18
CONECT   24   15   19
CONECT   25   20   26
CONECT   26   25   27   35
CONECT   27   26   28   32
CONECT   28   27   29   33
CONECT   29   28   30   34
CONECT   30   29   31   35
CONECT   31   30   36
CONECT   32   27
CONECT   33   28
CONECT   34   29
CONECT   35   26   30
CONECT   36   31
END
