# Supplementary material for: Scaffold repositioning of spiro-acridine derivatives as fungi chitinase inhibitor by target fishing and in vitro studies
Source: Sci Rep. 2023 May 5;13:7320. doi: 10.1038/s41598-023-33279-9 (PMC10163251; doi:10.1038/s41598-023-33279-9)
Supplement: Supplementary file 2 — Supplementary Information 2. [file 41598_2023_33279_MOESM2_ESM.zip › PDBQT_TARGETS_ALL/2x95_EPE.pdb]

HEADER    HYDROLASE                               14-MAR-10   2X95              
TITLE     CRYSTAL STRUCTURE OF ANCE-LISINOPRIL-TRYPTOPHAN ANALOGUE,             
TITLE    2 LISW-S COMPLEX                                                       
COMPND    MOL_ID: 1;                                                            
COMPND   2 MOLECULE: ANGIOTENSIN CONVERTING ENZYME;                             
COMPND   3 CHAIN: A;                                                            
COMPND   4 FRAGMENT: RESIDUES 17-615;                                           
COMPND   5 SYNONYM: DIPEPTIDYL CARBOXYPEPTIDASE I, KININASE II;                 
COMPND   6 EC: 3.4.15.1;                                                        
COMPND   7 ENGINEERED: YES                                                      
SOURCE    MOL_ID: 1;                                                            
SOURCE   2 ORGANISM_SCIENTIFIC: DROSOPHILA MELANOGASTER;                        
SOURCE   3 ORGANISM_COMMON: FRUIT FLY;                                          
SOURCE   4 ORGANISM_TAXID: 7227;                                                
SOURCE   5 EXPRESSION_SYSTEM: PICHIA PASTORIS;                                  
SOURCE   6 EXPRESSION_SYSTEM_TAXID: 644223;                                     
SOURCE   7 EXPRESSION_SYSTEM_STRAIN: GS115;                                     
SOURCE   8 EXPRESSION_SYSTEM_VECTOR_TYPE: PLASMID;                              
SOURCE   9 EXPRESSION_SYSTEM_PLASMID: PPIC9                                     
KEYWDS    METALLOPROTEASE, CARBOXYPEPTIDASE, ACE INHIBITOR, HYDROLASE,          
KEYWDS   2 GLYCOPROTEIN                                                         
EXPDTA    X-RAY DIFFRACTION                                                     
AUTHOR    M.AKIF,D.GEORGIADIS,A.MAHAJAN,V.DIVE,E.D.STURROCK,R.E.ISAAC,          
AUTHOR   2 K.R.ACHARYA                                                          
REVDAT   3   16-MAR-11 2X95    1       REMARK                                   
REVDAT   2   21-JUL-10 2X95    1       JRNL   ATOM                              
REVDAT   1   02-JUN-10 2X95    0                                                
JRNL        AUTH   M.AKIF,D.GEORGIADIS,A.MAHAJAN,V.DIVE,E.D.STURROCK,           
JRNL        AUTH 2 R.E.ISAAC,K.R.ACHARYA                                        
JRNL        TITL   HIGH RESOLUTION CRYSTAL STRUCTURES OF DROSOPHILA             
JRNL        TITL 2 MELANOGASTER ANGIOTENSIN CONVERTING ENZYME IN COMPLEX WITH   
JRNL        TITL 3 NOVEL INHIBITORS AND ANTI- HYPERTENSIVE DRUGS.               
JRNL        REF    J.MOL.BIOL.                   V. 400   502 2010              
JRNL        REFN                   ISSN 0022-2836                               
JRNL        PMID   20488190                                                     
JRNL        DOI    10.1016/J.JMB.2010.05.024                                    
REMARK   2                                                                      
REMARK   2 RESOLUTION.    1.96 ANGSTROMS.                                       
REMARK   3                                                                      
REMARK   3 REFINEMENT.                                                          
REMARK   3   PROGRAM     : REFMAC 5.5.0072                                      
REMARK   3   AUTHORS     : MURSHUDOV,VAGIN,DODSON                               
REMARK   3                                                                      
REMARK   3    REFINEMENT TARGET : MAXIMUM LIKELIHOOD                            
REMARK   3                                                                      
REMARK   3  DATA USED IN REFINEMENT.                                            
REMARK   3   RESOLUTION RANGE HIGH (ANGSTROMS) : 1.96                           
REMARK   3   RESOLUTION RANGE LOW  (ANGSTROMS) : 32.63                          
REMARK   3   DATA CUTOFF            (SIGMA(F)) : NONE                           
REMARK   3   COMPLETENESS FOR RANGE        (%) : 87.22                          
REMARK   3   NUMBER OF REFLECTIONS             : 67711                          
REMARK   3                                                                      
REMARK   3  FIT TO DATA USED IN REFINEMENT.                                     
REMARK   3   CROSS-VALIDATION METHOD          : THROUGHOUT                      
REMARK   3   FREE R VALUE TEST SET SELECTION  : RANDOM                          
REMARK   3   R VALUE     (WORKING + TEST SET) : 0.19484                         
REMARK   3   R VALUE            (WORKING SET) : 0.19370                         
REMARK   3   FREE R VALUE                     : 0.21612                         
REMARK   3   FREE R VALUE TEST SET SIZE   (%) :  5.0                            
REMARK   3   FREE R VALUE TEST SET COUNT      : 3576                            
REMARK   3                                                                      
REMARK   3  FIT IN THE HIGHEST RESOLUTION BIN.                                  
REMARK   3   TOTAL NUMBER OF BINS USED           : 20                           
REMARK   3   BIN RESOLUTION RANGE HIGH       (A) : 1.960                        
REMARK   3   BIN RESOLUTION RANGE LOW        (A) : 2.010                        
REMARK   3   REFLECTION IN BIN     (WORKING SET) : 4997                         
REMARK   3   BIN COMPLETENESS (WORKING+TEST) (%) : 86.88                        
REMARK   3   BIN R VALUE           (WORKING SET) : 0.273                        
REMARK   3   BIN FREE R VALUE SET COUNT          : 247                          
REMARK   3   BIN FREE R VALUE                    : 0.293                        
REMARK   3                                                                      
REMARK   3  NUMBER OF NON-HYDROGEN ATOMS USED IN REFINEMENT.                    
REMARK   3   PROTEIN ATOMS            : 4891                                    
REMARK   3   NUCLEIC ACID ATOMS       : 0                                       
REMARK   3   HETEROGEN ATOMS          : 182                                     
REMARK   3   SOLVENT ATOMS            : 515                                     
REMARK   3                                                                      
REMARK   3  B VALUES.                                                           
REMARK   3   FROM WILSON PLOT           (A**2) : 25.09                          
REMARK   3   MEAN B VALUE      (OVERALL, A**2) : 28.503                         
REMARK   3   OVERALL ANISOTROPIC B VALUE.                                       
REMARK   3    B11 (A**2) : -0.01                                                
REMARK   3    B22 (A**2) : -0.01                                                
REMARK   3    B33 (A**2) : 0.01                                                 
REMARK   3    B12 (A**2) : 0.00                                                 
REMARK   3    B13 (A**2) : 0.00                                                 
REMARK   3    B23 (A**2) : 0.00                                                 
REMARK   3                                                                      
REMARK   3  ESTIMATED OVERALL COORDINATE ERROR.                                 
REMARK   3   ESU BASED ON R VALUE                            (A): 0.142         
REMARK   3   ESU BASED ON FREE R VALUE                       (A): 0.130         
REMARK   3   ESU BASED ON MAXIMUM LIKELIHOOD                 (A): 0.082         
REMARK   3   ESU FOR B VALUES BASED ON MAXIMUM LIKELIHOOD (A**2): 2.890         
REMARK   3                                                                      
REMARK   3  CORRELATION COEFFICIENTS.                                           
REMARK   3   CORRELATION COEFFICIENT FO-FC      : 0.952                         
REMARK   3   CORRELATION COEFFICIENT FO-FC FREE : 0.936                         
REMARK   3                                                                      
REMARK   3  RMS DEVIATIONS FROM IDEAL VALUES        COUNT    RMS    WEIGHT      
REMARK   3   BOND LENGTHS REFINED ATOMS        (A):  5214 ; 0.007 ; 0.022       
REMARK   3   BOND LENGTHS OTHERS               (A):  NULL ;  NULL ;  NULL       
REMARK   3   BOND ANGLES REFINED ATOMS   (DEGREES):  7078 ; 0.992 ; 1.980       
REMARK   3   BOND ANGLES OTHERS          (DEGREES):  NULL ;  NULL ;  NULL       
REMARK   3   TORSION ANGLES, PERIOD 1    (DEGREES):   601 ; 4.765 ; 5.000       
REMARK   3   TORSION ANGLES, PERIOD 2    (DEGREES):   263 ;35.253 ;24.677       
REMARK   3   TORSION ANGLES, PERIOD 3    (DEGREES):   859 ;12.428 ;15.000       
REMARK   3   TORSION ANGLES, PERIOD 4    (DEGREES):    25 ;14.934 ;15.000       
REMARK   3   CHIRAL-CENTER RESTRAINTS       (A**3):   754 ; 0.077 ; 0.200       
REMARK   3   GENERAL PLANES REFINED ATOMS      (A):  3957 ; 0.004 ; 0.021       
REMARK   3   GENERAL PLANES OTHERS             (A):  NULL ;  NULL ;  NULL       
REMARK   3   NON-BONDED CONTACTS REFINED ATOMS (A):  NULL ;  NULL ;  NULL       
REMARK   3   NON-BONDED CONTACTS OTHERS        (A):  NULL ;  NULL ;  NULL       
REMARK   3   NON-BONDED TORSION REFINED ATOMS  (A):  NULL ;  NULL ;  NULL       
REMARK   3   NON-BONDED TORSION OTHERS         (A):  NULL ;  NULL ;  NULL       
REMARK   3   H-BOND (X...Y) REFINED ATOMS      (A):  NULL ;  NULL ;  NULL       
REMARK   3   H-BOND (X...Y) OTHERS             (A):  NULL ;  NULL ;  NULL       
REMARK   3   POTENTIAL METAL-ION REFINED ATOMS (A):  NULL ;  NULL ;  NULL       
REMARK   3   POTENTIAL METAL-ION OTHERS        (A):  NULL ;  NULL ;  NULL       
REMARK   3   SYMMETRY VDW REFINED ATOMS        (A):  NULL ;  NULL ;  NULL       
REMARK   3   SYMMETRY VDW OTHERS               (A):  NULL ;  NULL ;  NULL       
REMARK   3   SYMMETRY H-BOND REFINED ATOMS     (A):  NULL ;  NULL ;  NULL       
REMARK   3   SYMMETRY H-BOND OTHERS            (A):  NULL ;  NULL ;  NULL       
REMARK   3   SYMMETRY METAL-ION REFINED ATOMS  (A):  NULL ;  NULL ;  NULL       
REMARK   3   SYMMETRY METAL-ION OTHERS         (A):  NULL ;  NULL ;  NULL       
REMARK   3                                                                      
REMARK   3  ISOTROPIC THERMAL FACTOR RESTRAINTS.     COUNT   RMS    WEIGHT      
REMARK   3   MAIN-CHAIN BOND REFINED ATOMS  (A**2):  2999 ; 0.338 ; 1.500       
REMARK   3   MAIN-CHAIN BOND OTHER ATOMS    (A**2):  NULL ;  NULL ;  NULL       
REMARK   3   MAIN-CHAIN ANGLE REFINED ATOMS (A**2):  4832 ; 0.667 ; 2.000       
REMARK   3   SIDE-CHAIN BOND REFINED ATOMS  (A**2):  2215 ; 1.015 ; 3.000       
REMARK   3   SIDE-CHAIN ANGLE REFINED ATOMS (A**2):  2244 ; 1.752 ; 4.500       
REMARK   3                                                                      
REMARK   3  ANISOTROPIC THERMAL FACTOR RESTRAINTS.   COUNT   RMS    WEIGHT      
REMARK   3   RIGID-BOND RESTRAINTS          (A**2):  NULL ;  NULL ;  NULL       
REMARK   3   SPHERICITY; FREE ATOMS         (A**2):  NULL ;  NULL ;  NULL       
REMARK   3   SPHERICITY; BONDED ATOMS       (A**2):  NULL ;  NULL ;  NULL       
REMARK   3                                                                      
REMARK   3  NCS RESTRAINTS STATISTICS                                           
REMARK   3   NUMBER OF DIFFERENT NCS GROUPS : NULL                              
REMARK   3                                                                      
REMARK   3  TLS DETAILS                                                         
REMARK   3   NUMBER OF TLS GROUPS  : NULL                                       
REMARK   3                                                                      
REMARK   3  BULK SOLVENT MODELLING.                                             
REMARK   3   METHOD USED : MASK                                                 
REMARK   3   PARAMETERS FOR MASK CALCULATION                                    
REMARK   3   VDW PROBE RADIUS   : 1.40                                          
REMARK   3   ION PROBE RADIUS   : 0.80                                          
REMARK   3   SHRINKAGE RADIUS   : 0.80                                          
REMARK   3                                                                      
REMARK   3  OTHER REFINEMENT REMARKS: HYDROGENS HAVE BEEN ADDED IN THE          
REMARK   3   RIDING POSITIONS.                                                  
REMARK   4                                                                      
REMARK   4 2X95 COMPLIES WITH FORMAT V. 3.20, 01-DEC-08                         
REMARK 100                                                                      
REMARK 100 THIS ENTRY HAS BEEN PROCESSED BY PDBE ON 24-MAR-10.                  
REMARK 100 THE PDBE ID CODE IS EBI-43254.                                       
REMARK 200                                                                      
REMARK 200 EXPERIMENTAL DETAILS                                                 
REMARK 200  EXPERIMENT TYPE                : X-RAY DIFFRACTION                  
REMARK 200  DATE OF DATA COLLECTION        : 20-JAN-10                          
REMARK 200  TEMPERATURE           (KELVIN) : 100                                
REMARK 200  PH                             : 7.5                                
REMARK 200  NUMBER OF CRYSTALS USED        : 1                                  
REMARK 200                                                                      
REMARK 200  SYNCHROTRON              (Y/N) : Y                                  
REMARK 200  RADIATION SOURCE               : DIAMOND                            
REMARK 200  BEAMLINE                       : I03                                
REMARK 200  X-RAY GENERATOR MODEL          : NULL                               
REMARK 200  MONOCHROMATIC OR LAUE    (M/L) : M                                  
REMARK 200  WAVELENGTH OR RANGE        (A) : 0.9763                             
REMARK 200  MONOCHROMATOR                  : NULL                               
REMARK 200  OPTICS                         : NULL                               
REMARK 200                                                                      
REMARK 200  DETECTOR TYPE                  : CCD                                
REMARK 200  DETECTOR MANUFACTURER          : ADSC                               
REMARK 200  INTENSITY-INTEGRATION SOFTWARE : HKL2000                            
REMARK 200  DATA SCALING SOFTWARE          : SCALEPACK                          
REMARK 200                                                                      
REMARK 200  NUMBER OF UNIQUE REFLECTIONS   : 81744                              
REMARK 200  RESOLUTION RANGE HIGH      (A) : 1.96                               
REMARK 200  RESOLUTION RANGE LOW       (A) : 50.00                              
REMARK 200  REJECTION CRITERIA  (SIGMA(I)) : 2.0                                
REMARK 200                                                                      
REMARK 200 OVERALL.                                                             
REMARK 200  COMPLETENESS FOR RANGE     (%) : 87.2                               
REMARK 200  DATA REDUNDANCY                : 2.6                                
REMARK 200  R MERGE                    (I) : 0.08                               
REMARK 200  R SYM                      (I) : NULL                               
REMARK 200  <I/SIGMA(I)> FOR THE DATA SET  : 11.30                              
REMARK 200                                                                      
REMARK 200 IN THE HIGHEST RESOLUTION SHELL.                                     
REMARK 200  HIGHEST RESOLUTION SHELL, RANGE HIGH (A) : 1.96                     
REMARK 200  HIGHEST RESOLUTION SHELL, RANGE LOW  (A) : 2.03                     
REMARK 200  COMPLETENESS FOR SHELL     (%) : 87.5                               
REMARK 200  DATA REDUNDANCY IN SHELL       : 2.2                                
REMARK 200  R MERGE FOR SHELL          (I) : 0.42                               
REMARK 200  R SYM FOR SHELL            (I) : NULL                               
REMARK 200  <I/SIGMA(I)> FOR SHELL         : 3.40                               
REMARK 200                                                                      
REMARK 200 DIFFRACTION PROTOCOL: SINGLE WAVELENGTH                              
REMARK 200 METHOD USED TO DETERMINE THE STRUCTURE: MOLECULAR REPLACEMENT        
REMARK 200 SOFTWARE USED: PHASER                                                
REMARK 200 STARTING MODEL: NULL                                                 
REMARK 200                                                                      
REMARK 200 REMARK: NONE                                                         
REMARK 280                                                                      
REMARK 280 CRYSTAL                                                              
REMARK 280 SOLVENT CONTENT, VS   (%): 70.98                                     
REMARK 280 MATTHEWS COEFFICIENT, VM (ANGSTROMS**3/DA): 4.24                     
REMARK 280                                                                      
REMARK 280 CRYSTALLIZATION CONDITIONS: NULL                                     
REMARK 290                                                                      
REMARK 290 CRYSTALLOGRAPHIC SYMMETRY                                            
REMARK 290 SYMMETRY OPERATORS FOR SPACE GROUP: H 3                              
REMARK 290                                                                      
REMARK 290      SYMOP   SYMMETRY                                                
REMARK 290     NNNMMM   OPERATOR                                                
REMARK 290       1555   X,Y,Z                                                   
REMARK 290       2555   -Y,X-Y,Z                                                
REMARK 290       3555   -X+Y,-X,Z                                               
REMARK 290       4555   X+2/3,Y+1/3,Z+1/3                                       
REMARK 290       5555   -Y+2/3,X-Y+1/3,Z+1/3                                    
REMARK 290       6555   -X+Y+2/3,-X+1/3,Z+1/3                                   
REMARK 290       7555   X+1/3,Y+2/3,Z+2/3                                       
REMARK 290       8555   -Y+1/3,X-Y+2/3,Z+2/3                                    
REMARK 290       9555   -X+Y+1/3,-X+2/3,Z+2/3                                   
REMARK 290                                                                      
REMARK 290     WHERE NNN -> OPERATOR NUMBER                                     
REMARK 290           MMM -> TRANSLATION VECTOR                                  
REMARK 290                                                                      
REMARK 290 CRYSTALLOGRAPHIC SYMMETRY TRANSFORMATIONS                            
REMARK 290 THE FOLLOWING TRANSFORMATIONS OPERATE ON THE ATOM/HETATM             
REMARK 290 RECORDS IN THIS ENTRY TO PRODUCE CRYSTALLOGRAPHICALLY                
REMARK 290 RELATED MOLECULES.                                                   
REMARK 290   SMTRY1   1  1.000000  0.000000  0.000000        0.00000            
REMARK 290   SMTRY2   1  0.000000  1.000000  0.000000        0.00000            
REMARK 290   SMTRY3   1  0.000000  0.000000  1.000000        0.00000            
REMARK 290   SMTRY1   2 -0.500000 -0.866025  0.000000        0.00000            
REMARK 290   SMTRY2   2  0.866025 -0.500000  0.000000        0.00000            
REMARK 290   SMTRY3   2  0.000000  0.000000  1.000000        0.00000            
REMARK 290   SMTRY1   3 -0.500000  0.866025  0.000000        0.00000            
REMARK 290   SMTRY2   3 -0.866025 -0.500000  0.000000        0.00000            
REMARK 290   SMTRY3   3  0.000000  0.000000  1.000000        0.00000            
REMARK 290   SMTRY1   4  1.000000  0.000000  0.000000       86.31800            
REMARK 290   SMTRY2   4  0.000000  1.000000  0.000000       49.83572            
REMARK 290   SMTRY3   4  0.000000  0.000000  1.000000       34.13767            
REMARK 290   SMTRY1   5 -0.500000 -0.866025  0.000000       86.31800            
REMARK 290   SMTRY2   5  0.866025 -0.500000  0.000000       49.83572            
REMARK 290   SMTRY3   5  0.000000  0.000000  1.000000       34.13767            
REMARK 290   SMTRY1   6 -0.500000  0.866025  0.000000       86.31800            
REMARK 290   SMTRY2   6 -0.866025 -0.500000  0.000000       49.83572            
REMARK 290   SMTRY3   6  0.000000  0.000000  1.000000       34.13767            
REMARK 290   SMTRY1   7  1.000000  0.000000  0.000000        0.00000            
REMARK 290   SMTRY2   7  0.000000  1.000000  0.000000       99.67144            
REMARK 290   SMTRY3   7  0.000000  0.000000  1.000000       68.27533            
REMARK 290   SMTRY1   8 -0.500000 -0.866025  0.000000        0.00000            
REMARK 290   SMTRY2   8  0.866025 -0.500000  0.000000       99.67144            
REMARK 290   SMTRY3   8  0.000000  0.000000  1.000000       68.27533            
REMARK 290   SMTRY1   9 -0.500000  0.866025  0.000000        0.00000            
REMARK 290   SMTRY2   9 -0.866025 -0.500000  0.000000       99.67144            
REMARK 290   SMTRY3   9  0.000000  0.000000  1.000000       68.27533            
REMARK 290                                                                      
REMARK 290 REMARK: NULL                                                         
REMARK 300                                                                      
REMARK 300 BIOMOLECULE: 1                                                       
REMARK 300 SEE REMARK 350 FOR THE AUTHOR PROVIDED AND/OR PROGRAM                
REMARK 300 GENERATED ASSEMBLY INFORMATION FOR THE STRUCTURE IN                  
REMARK 300 THIS ENTRY. THE REMARK MAY ALSO PROVIDE INFORMATION ON               
REMARK 300 BURIED SURFACE AREA.                                                 
REMARK 350                                                                      
REMARK 350 COORDINATES FOR A COMPLETE MULTIMER REPRESENTING THE KNOWN           
REMARK 350 BIOLOGICALLY SIGNIFICANT OLIGOMERIZATION STATE OF THE                
REMARK 350 MOLECULE CAN BE GENERATED BY APPLYING BIOMT TRANSFORMATIONS          
REMARK 350 GIVEN BELOW.  BOTH NON-CRYSTALLOGRAPHIC AND                          
REMARK 350 CRYSTALLOGRAPHIC OPERATIONS ARE GIVEN.                               
REMARK 350                                                                      
REMARK 350 BIOMOLECULE: 1                                                       
REMARK 350 SOFTWARE DETERMINED QUATERNARY STRUCTURE: MONOMERIC                  
REMARK 350 SOFTWARE USED: PISA                                                  
REMARK 350 APPLY THE FOLLOWING TO CHAINS: A                                     
REMARK 350   BIOMT1   1  1.000000  0.000000  0.000000        0.00000            
REMARK 350   BIOMT2   1  0.000000  1.000000  0.000000        0.00000            
REMARK 350   BIOMT3   1  0.000000  0.000000  1.000000        0.00000            
REMARK 465                                                                      
REMARK 465 MISSING RESIDUES                                                     
REMARK 465 THE FOLLOWING RESIDUES WERE NOT LOCATED IN THE                       
REMARK 465 EXPERIMENT. (M=MODEL NUMBER; RES=RESIDUE NAME; C=CHAIN               
REMARK 465 IDENTIFIER; SSSEQ=SEQUENCE NUMBER; I=INSERTION CODE.)                
REMARK 465                                                                      
REMARK 465   M RES C SSSEQI                                                     
REMARK 465     SER A   615                                                      
REMARK 470                                                                      
REMARK 470 MISSING ATOM                                                         
REMARK 470 THE FOLLOWING RESIDUES HAVE MISSING ATOMS (M=MODEL NUMBER;           
REMARK 470 RES=RESIDUE NAME; C=CHAIN IDENTIFIER; SSEQ=SEQUENCE NUMBER;          
REMARK 470 I=INSERTION CODE):                                                   
REMARK 470   M RES CSSEQI  ATOMS                                                
REMARK 470     LYS A  20    CG   CD   CE   NZ                                   
REMARK 500                                                                      
REMARK 500 GEOMETRY AND STEREOCHEMISTRY                                         
REMARK 500 SUBTOPIC: CLOSE CONTACTS IN SAME ASYMMETRIC UNIT                     
REMARK 500                                                                      
REMARK 500 THE FOLLOWING ATOMS ARE IN CLOSE CONTACT.                            
REMARK 500                                                                      
REMARK 500  ATM1  RES C  SSEQI   ATM2  RES C  SSEQI           DISTANCE          
REMARK 500   ND2  ASN A    53     O5   NAG A  1622              2.15            
REMARK 500                                                                      
REMARK 500 REMARK: NULL                                                         
REMARK 500                                                                      
REMARK 500 GEOMETRY AND STEREOCHEMISTRY                                         
REMARK 500 SUBTOPIC: TORSION ANGLES                                             
REMARK 500                                                                      
REMARK 500 TORSION ANGLES OUTSIDE THE EXPECTED RAMACHANDRAN REGIONS:            
REMARK 500 (M=MODEL NUMBER; RES=RESIDUE NAME; C=CHAIN IDENTIFIER;               
REMARK 500 SSEQ=SEQUENCE NUMBER; I=INSERTION CODE).                             
REMARK 500                                                                      
REMARK 500 STANDARD TABLE:                                                      
REMARK 500 FORMAT:(10X,I3,1X,A3,1X,A1,I4,A1,4X,F7.2,3X,F7.2)                    
REMARK 500                                                                      
REMARK 500 EXPECTED VALUES: GJ KLEYWEGT AND TA JONES (1996). PHI/PSI-           
REMARK 500 CHOLOGY: RAMACHANDRAN REVISITED. STRUCTURE 4, 1395 - 1400            
REMARK 500                                                                      
REMARK 500  M RES CSSEQI        PSI       PHI                                   
REMARK 500    ASN A  53       83.37   -164.30                                   
REMARK 500    LEU A 345     -132.19   -107.28                                   
REMARK 500    ASN A 572       12.83   -142.04                                   
REMARK 500                                                                      
REMARK 500 REMARK: NULL                                                         
REMARK 620                                                                      
REMARK 620 METAL COORDINATION                                                   
REMARK 620 (M=MODEL NUMBER; RES=RESIDUE NAME; C=CHAIN IDENTIFIER;               
REMARK 620 SSEQ=SEQUENCE NUMBER; I=INSERTION CODE):                             
REMARK 620                                                                      
REMARK 620 COORDINATION ANGLES FOR:  M RES CSSEQI METAL                         
REMARK 620                              ZN A1615  ZN                            
REMARK 620 N RES CSSEQI ATOM                                                    
REMARK 620 1 HIS A 367   NE2                                                    
REMARK 620 2 HIS A 371   NE2 109.6                                              
REMARK 620 3 X95 A1623   O   117.1 125.0                                        
REMARK 620 4 GLU A 395   OE1  95.8 101.1 101.5                                  
REMARK 620 N                    1     2     3                                   
REMARK 630                                                                      
REMARK 630 MOLECULE TYPE: NULL                                                  
REMARK 630 MOLECULE NAME: (S)-1-N2-(1-CARBOXY-3-PHENYLPROPYL)-L-LYSYL           
REMARK 630 -L-TRYPTOPHAN                                                        
REMARK 630 (M=MODEL NUMBER; RES=RESIDUE NAME; C=CHAIN IDENTIFIER;               
REMARK 630  SSSEQ=SEQUENCE NUMBER; I=INSERTION CODE.)                           
REMARK 630                                                                      
REMARK 630   M RES C SSSEQI                                                     
REMARK 630     X95 A  1623                                                      
REMARK 630 TAXONOMY: NULL                                                       
REMARK 630 SUBCOMP: CLT-LYS-TRP                                                 
REMARK 630 DETAILS: NULL                                                        
REMARK 800                                                                      
REMARK 800 SITE                                                                 
REMARK 800 SITE_IDENTIFIER: AC1                                                 
REMARK 800 EVIDENCE_CODE: SOFTWARE                                              
REMARK 800 SITE_DESCRIPTION: BINDING SITE FOR RESIDUE EPE A1240                 
REMARK 800                                                                      
REMARK 800 SITE_IDENTIFIER: AC2                                                 
REMARK 800 EVIDENCE_CODE: SOFTWARE                                              
REMARK 800 SITE_DESCRIPTION: BINDING SITE FOR RESIDUE EPE A1241                 
REMARK 800                                                                      
REMARK 800 SITE_IDENTIFIER: AC3                                                 
REMARK 800 EVIDENCE_CODE: SOFTWARE                                              
REMARK 800 SITE_DESCRIPTION: BINDING SITE FOR RESIDUE EPE A1242                 
REMARK 800                                                                      
REMARK 800 SITE_IDENTIFIER: AC4                                                 
REMARK 800 EVIDENCE_CODE: SOFTWARE                                              
REMARK 800 SITE_DESCRIPTION: BINDING SITE FOR RESIDUE  ZN A1615                 
REMARK 800                                                                      
REMARK 800 SITE_IDENTIFIER: AC5                                                 
REMARK 800 EVIDENCE_CODE: SOFTWARE                                              
REMARK 800 SITE_DESCRIPTION: BINDING SITE FOR CHAIN A OF                        
REMARK 800     SUGAR BOUND TO ASN A 196 RESIDUES 1616 TO 1624                   
REMARK 900                                                                      
REMARK 900 RELATED ENTRIES                                                      
REMARK 900 RELATED ID: 1J38   RELATED DB: PDB                                   
REMARK 900  RIBONUCLEOTIDE REDUCTASE Y730NO2Y AND Y731A                         
REMARK 900  MODIFIED R1 SUBUNIT OF E. COLI                                      
REMARK 900 RELATED ID: 1J36   RELATED DB: PDB                                   
REMARK 900  CRYSTAL STRUCTURE OF THE FIRST PDZ DOMAIN                           
REMARK 900  OF HUMAN SCRIB1                                                     
REMARK 900 RELATED ID: 1J37   RELATED DB: PDB                                   
REMARK 900  HUMAN CARBONIC ANHYDRASE II IN COMPLEX WITH                         
REMARK 900   NOVEL INHIBITORS                                                   
REMARK 900 RELATED ID: 2X94   RELATED DB: PDB                                   
REMARK 900  CRYSTAL STRUCTURE OF ANCE-PERINDOPRILAT                             
REMARK 900  COMPLEX                                                             
REMARK 900 RELATED ID: 2X8Z   RELATED DB: PDB                                   
REMARK 900  CRYSTAL STRUCTURE OF ANCE-CAPTOPRIL COMPLEX                         
REMARK 900 RELATED ID: 2X8Y   RELATED DB: PDB                                   
REMARK 900  CRYSTAL STRUCTURE OF ANCE                                           
REMARK 900 RELATED ID: 2X91   RELATED DB: PDB                                   
REMARK 900  CRYSTAL STRUCTURE OF ANCE-LISINOPRIL COMPLEX                        
REMARK 900 RELATED ID: 2X92   RELATED DB: PDB                                   
REMARK 900  CRYSTAL STRUCTURE OF ANCE-RAMIPRILAT COMPLEX                        
REMARK 900 RELATED ID: 2X96   RELATED DB: PDB                                   
REMARK 900  CRYSTAL STRUCTURE OF ANCE-RXPA380 COMPLEX                           
REMARK 900 RELATED ID: 2X97   RELATED DB: PDB                                   
REMARK 900  CRYSTAL STRUCTURE OF ANCE-RXP407 COMPLEX                            
REMARK 900 RELATED ID: 2X93   RELATED DB: PDB                                   
REMARK 900  CRYSTAL STRUCTURE OF ANCE-TRANDOLAPRILAT                            
REMARK 900  COMPLEX                                                             
REMARK 900 RELATED ID: 2X90   RELATED DB: PDB                                   
REMARK 900  CRYSTAL STRUCTURE OF ANCE-ENALAPRILAT COMPLEX                       
DBREF  2X95 A   17   615  UNP    Q10714   ACE_DROME       17    615             
SEQRES   1 A  599  ALA LEU VAL LYS GLU GLU ILE GLN ALA LYS GLU TYR LEU          
SEQRES   2 A  599  GLU ASN LEU ASN LYS GLU LEU ALA LYS ARG THR ASN VAL          
SEQRES   3 A  599  GLU THR GLU ALA ALA TRP ALA TYR GLY SER ASN ILE THR          
SEQRES   4 A  599  ASP GLU ASN GLU LYS LYS LYS ASN GLU ILE SER ALA GLU          
SEQRES   5 A  599  LEU ALA LYS PHE MET LYS GLU VAL ALA SER ASP THR THR          
SEQRES   6 A  599  LYS PHE GLN TRP ARG SER TYR GLN SER GLU ASP LEU LYS          
SEQRES   7 A  599  ARG GLN PHE LYS ALA LEU THR LYS LEU GLY TYR ALA ALA          
SEQRES   8 A  599  LEU PRO GLU ASP ASP TYR ALA GLU LEU LEU ASP THR LEU          
SEQRES   9 A  599  SER ALA MET GLU SER ASN PHE ALA LYS VAL LYS VAL CYS          
SEQRES  10 A  599  ASP TYR LYS ASP SER THR LYS CYS ASP LEU ALA LEU ASP          
SEQRES  11 A  599  PRO GLU ILE GLU GLU VAL ILE SER LYS SER ARG ASP HIS          
SEQRES  12 A  599  GLU GLU LEU ALA TYR TYR TRP ARG GLU PHE TYR ASP LYS          
SEQRES  13 A  599  ALA GLY THR ALA VAL ARG SER GLN PHE GLU ARG TYR VAL          
SEQRES  14 A  599  GLU LEU ASN THR LYS ALA ALA LYS LEU ASN ASN PHE THR          
SEQRES  15 A  599  SER GLY ALA GLU ALA TRP LEU ASP GLU TYR GLU ASP ASP          
SEQRES  16 A  599  THR PHE GLU GLN GLN LEU GLU ASP ILE PHE ALA ASP ILE          
SEQRES  17 A  599  ARG PRO LEU TYR GLN GLN ILE HIS GLY TYR VAL ARG PHE          
SEQRES  18 A  599  ARG LEU ARG LYS HIS TYR GLY ASP ALA VAL VAL SER GLU          
SEQRES  19 A  599  THR GLY PRO ILE PRO MET HIS LEU LEU GLY ASN MET TRP          
SEQRES  20 A  599  ALA GLN GLN TRP SER GLU ILE ALA ASP ILE VAL SER PRO          
SEQRES  21 A  599  PHE PRO GLU LYS PRO LEU VAL ASP VAL SER ALA GLU MET          
SEQRES  22 A  599  GLU LYS GLN GLY TYR THR PRO LEU LYS MET PHE GLN MET          
SEQRES  23 A  599  GLY ASP ASP PHE PHE THR SER MET ASN LEU THR LYS LEU          
SEQRES  24 A  599  PRO GLN ASP PHE TRP ASP LYS SER ILE ILE GLU LYS PRO          
SEQRES  25 A  599  THR ASP GLY ARG ASP LEU VAL CYS HIS ALA SER ALA TRP          
SEQRES  26 A  599  ASP PHE TYR LEU THR ASP ASP VAL ARG ILE LYS GLN CYS          
SEQRES  27 A  599  THR ARG VAL THR GLN ASP GLN LEU PHE THR VAL HIS HIS          
SEQRES  28 A  599  GLU LEU GLY HIS ILE GLN TYR PHE LEU GLN TYR GLN HIS          
SEQRES  29 A  599  GLN PRO PHE VAL TYR ARG THR GLY ALA ASN PRO GLY PHE          
SEQRES  30 A  599  HIS GLU ALA VAL GLY ASP VAL LEU SER LEU SER VAL SER          
SEQRES  31 A  599  THR PRO LYS HIS LEU GLU LYS ILE GLY LEU LEU LYS ASP          
SEQRES  32 A  599  TYR VAL ARG ASP ASP GLU ALA ARG ILE ASN GLN LEU PHE          
SEQRES  33 A  599  LEU THR ALA LEU ASP LYS ILE VAL PHE LEU PRO PHE ALA          
SEQRES  34 A  599  PHE THR MET ASP LYS TYR ARG TRP SER LEU PHE ARG GLY          
SEQRES  35 A  599  GLU VAL ASP LYS ALA ASN TRP ASN CYS ALA PHE TRP LYS          
SEQRES  36 A  599  LEU ARG ASP GLU TYR SER GLY ILE GLU PRO PRO VAL VAL          
SEQRES  37 A  599  ARG SER GLU LYS ASP PHE ASP ALA PRO ALA LYS TYR HIS          
SEQRES  38 A  599  ILE SER ALA ASP VAL GLU TYR LEU ARG TYR LEU VAL SER          
SEQRES  39 A  599  PHE ILE ILE GLN PHE GLN PHE TYR LYS SER ALA CYS ILE          
SEQRES  40 A  599  LYS ALA GLY GLN TYR ASP PRO ASP ASN VAL GLU LEU PRO          
SEQRES  41 A  599  LEU ASP ASN CYS ASP ILE TYR GLY SER ALA ALA ALA GLY          
SEQRES  42 A  599  ALA ALA PHE HIS ASN MET LEU SER MET GLY ALA SER LYS          
SEQRES  43 A  599  PRO TRP PRO ASP ALA LEU GLU ALA PHE ASN GLY GLU ARG          
SEQRES  44 A  599  ILE MET SER GLY LYS ALA ILE ALA GLU TYR PHE GLU PRO          
SEQRES  45 A  599  LEU ARG VAL TRP LEU GLU ALA GLU ASN ILE LYS ASN ASN          
SEQRES  46 A  599  VAL HIS ILE GLY TRP THR THR SER ASN LYS CYS VAL SER          
SEQRES  47 A  599  SER                                                          
HET    EPE  A1240      15                                                       
HET    EPE  A1241      15                                                       
HET    EPE  A1242      15                                                       
HET     ZN  A1615       1                                                       
HET    NAG  A1616      14                                                       
HET    NAG  A1617      14                                                       
HET    BMA  A1618      11                                                       
HET    BMA  A1619      11                                                       
HET    MAN  A1620      11                                                       
HET    NAG  A1621      14                                                       
HET    NAG  A1622      14                                                       
HET    X95  A1623      36                                                       
HET    MAN  A1624      11                                                       
HETNAM     EPE 4-(2-HYDROXYETHYL)-1-PIPERAZINE                                  
HETNAM   2 EPE  ETHANESULFONIC ACID                                             
HETNAM      ZN ZINC ION                                                         
HETNAM     BMA BETA-D-MANNOSE                                                   
HETNAM     MAN ALPHA-D-MANNOSE                                                  
HETNAM     X95 (S)-1-N2-(1-CARBOXY-3-PHENYLPROPYL)-L-LYSYL-                     
HETNAM   2 X95  L-TRYPTOPHAN                                                    
HETNAM     NAG N-ACETYL-D-GLUCOSAMINE                                           
HETSYN     EPE HEPES                                                            
FORMUL   2  EPE    3(C8 H18 N2 O4 S)                                            
FORMUL   3   ZN    ZN 2+                                                        
FORMUL   4  BMA    2(C6 H12 O6)                                                 
FORMUL   5  MAN    2(C6 H12 O6)                                                 
FORMUL   6  X95    C27 H34 N4 O5                                                
FORMUL   7  NAG    4(C8 H15 N O6)                                               
FORMUL   8  HOH   *515(H2 O)                                                    
HELIX    1   1 ARG A  386  ARG A  386  1                                   1
HELIX    2   2 ALA A  500  ALA A  500  1                                   1
HELIX    3   3 ARG A  506  ARG A  506  1                                   1
SSBOND   1 CYS A  133    CYS A  141                          1555   1555  2.04  
SSBOND   2 CYS A  336    CYS A  354                          1555   1555  2.04  
SSBOND   3 CYS A  467    CYS A  612                          1555   1555  2.06  
SSBOND   4 CYS A  522    CYS A  540                          1555   1555  2.02  
LINK         ND2 ASN A  53                 C1  NAG A1622     1555   1555  1.49  
LINK         ND2 ASN A 196                 C1  NAG A1616     1555   1555  1.44  
LINK         ND2 ASN A 311                 C1  NAG A1621     1555   1555  1.44  
LINK        ZN    ZN A1615                 OE1 GLU A 395     1555   1555  1.92  
LINK        ZN    ZN A1615                 NE2 HIS A 371     1555   1555  2.00  
LINK        ZN    ZN A1615                 O   X95 A1623     1555   1555  1.82  
LINK        ZN    ZN A1615                 NE2 HIS A 367     1555   1555  2.09  
LINK         O4  NAG A1616                 C1  NAG A1617     1555   1555  1.45  
LINK         O4  NAG A1617                 C1  BMA A1618     1555   1555  1.44  
LINK         O6  BMA A1618                 C1  MAN A1620     1555   1555  1.44  
LINK         O3  BMA A1618                 C1  MAN A1624     1555   1555  1.45  
LINK         C1  BMA A1619                 O6  MAN A1624     1555   1555  1.45  
CISPEP   1 ASP A  146    PRO A  147          0         4.26                     
SITE     1 AC1 12 TYR A 344  THR A 387  ASP A 501  ARG A 506                    
SITE     2 AC1 12 EPE A1241  X95 A1623  HOH A2338  HOH A2417                    
SITE     3 AC1 12 HOH A2419  HOH A2495  HOH A2496  HOH A2498                    
SITE     1 AC2 11 ALA A 340  TRP A 341  HIS A 394  EPE A1240                    
SITE     2 AC2 11 X95 A1623  HOH A2498  HOH A2499  HOH A2500                    
SITE     3 AC2 11 HOH A2501  HOH A2502  HOH A2513                               
SITE     1 AC3 11 GLU A  43  SER A  66  LEU A 103  TYR A 105                    
SITE     2 AC3 11 TYR A 113  TRP A 204  HOH A2418  HOH A2503                    
SITE     3 AC3 11 HOH A2504  HOH A2505  HOH A2506                               
SITE     1 AC4  4 HIS A 367  HIS A 371  GLU A 395  X95 A1623                    
SITE     1 AC5 43 ASN A  53  THR A  55  ASN A  58  GLN A  84                    
SITE     2 AC5 43 ARG A 157  HIS A 159  ASN A 196  ARG A 238                    
SITE     3 AC5 43 LYS A 241  HIS A 242  TYR A 243  GLY A 244                    
SITE     4 AC5 43 GLN A 265  PRO A 278  ASN A 311  ASP A 330                    
SITE     5 AC5 43 ARG A 332  HIS A 337  ALA A 338  THR A 364                    
SITE     6 AC5 43 HIS A 367  GLU A 368  HIS A 371  GLU A 395                    
SITE     7 AC5 43 ASP A 399  LYS A 495  TYR A 496  HIS A 497                    
SITE     8 AC5 43 VAL A 502  TYR A 504  TYR A 507  PHE A 511                    
SITE     9 AC5 43 EPE A1240  EPE A1241   ZN A1615  HOH A2228                    
SITE    10 AC5 43 HOH A2348  HOH A2508  HOH A2509  HOH A2510                    
SITE    11 AC5 43 HOH A2513  HOH A2514  HOH A2515                               
CRYST1  172.636  172.636  102.413  90.00  90.00 120.00 H 3           9          
ORIGX1      1.000000  0.000000  0.000000        0.00000                         
ORIGX2      0.000000  1.000000  0.000000        0.00000                         
ORIGX3      0.000000  0.000000  1.000000        0.00000                         
SCALE1      0.005793  0.003344  0.000000        0.00000                         
SCALE2      0.000000  0.006689  0.000000        0.00000                         
SCALE3      0.000000  0.000000  0.009764        0.00000                         
ATOM      1  N   TYR A 344      15.598  10.344 -17.937  1.00 26.27           N
ATOM      2  CA  TYR A 344      15.609  11.145 -16.702  1.00 26.94           C
ATOM      3  C   TYR A 344      14.277  11.792 -16.318  1.00 27.02           C
ATOM      4  O   TYR A 344      14.244  12.794 -15.601  1.00 26.67           O
ATOM      5  CB  TYR A 344      16.747  12.178 -16.725  1.00 27.35           C
ATOM      6  CG  TYR A 344      18.112  11.540 -16.756  1.00 28.35           C
ATOM      7  CD1 TYR A 344      18.834  11.456 -17.940  1.00 29.60           C
ATOM      8  CD2 TYR A 344      18.670  10.998 -15.599  1.00 30.18           C
ATOM      9  CE1 TYR A 344      20.092  10.855 -17.972  1.00 30.77           C
ATOM     10  CE2 TYR A 344      19.921  10.397 -15.620  1.00 31.55           C
ATOM     11  CZ  TYR A 344      20.624  10.331 -16.807  1.00 31.41           C
ATOM     12  OH  TYR A 344      21.863   9.740 -16.821  1.00 34.20           O
TER      13      TYR A 344
ATOM     14  N   ARG A 386      21.352   9.448  -9.926  1.00 21.87           N
ATOM     15  CA  ARG A 386      20.738   8.581 -10.932  1.00 22.04           C
ATOM     16  C   ARG A 386      21.787   8.047 -11.917  1.00 21.79           C
ATOM     17  O   ARG A 386      21.787   8.375 -13.101  1.00 21.70           O
ATOM     18  CB  ARG A 386      19.570   9.284 -11.640  1.00 21.83           C
ATOM     19  CG  ARG A 386      18.369   9.553 -10.718  1.00 22.68           C
ATOM     20  CD  ARG A 386      17.275  10.357 -11.417  1.00 23.64           C
ATOM     21  NE  ARG A 386      16.564   9.580 -12.432  1.00 24.01           N
ATOM     22  CZ  ARG A 386      15.475   9.999 -13.076  1.00 25.03           C
ATOM     23  NH1 ARG A 386      14.955  11.194 -12.813  1.00 24.44           N
ATOM     24  NH2 ARG A 386      14.899   9.221 -13.985  1.00 24.98           N
ATOM     25  N   THR A 387      22.692   7.237 -11.377  1.00 22.03           N
ATOM     26  CA  THR A 387      23.732   6.539 -12.131  1.00 22.11           C
ATOM     27  C   THR A 387      24.205   5.381 -11.259  1.00 21.85           C
ATOM     28  O   THR A 387      23.757   5.254 -10.122  1.00 22.13           O
ATOM     29  CB  THR A 387      24.903   7.478 -12.537  1.00 22.23           C
ATOM     30  OG1 THR A 387      25.750   6.800 -13.468  1.00 23.63           O
ATOM     31  CG2 THR A 387      25.725   7.921 -11.331  1.00 22.46           C
TER      32      THR A 387
ATOM     33  N   ALA A 500      34.047   5.971 -29.845  1.00 19.53           N
ATOM     34  CA  ALA A 500      32.905   6.617 -29.179  1.00 19.46           C
ATOM     35  C   ALA A 500      33.238   7.244 -27.822  1.00 19.65           C
ATOM     36  O   ALA A 500      32.346   7.762 -27.142  1.00 19.64           O
ATOM     37  CB  ALA A 500      31.740   5.640 -29.042  1.00 19.44           C
ATOM     38  N   ASP A 501      34.514   7.205 -27.435  1.00 19.46           N
ATOM     39  CA  ASP A 501      34.969   7.795 -26.166  1.00 19.74           C
ATOM     40  C   ASP A 501      34.166   7.253 -24.974  1.00 19.49           C
ATOM     41  O   ASP A 501      33.595   8.010 -24.182  1.00 19.33           O
ATOM     42  CB  ASP A 501      34.920   9.334 -26.238  1.00 19.64           C
ATOM     43  CG  ASP A 501      35.345  10.010 -24.938  1.00 21.11           C
ATOM     44  OD1 ASP A 501      34.752  11.056 -24.606  1.00 21.24           O
ATOM     45  OD2 ASP A 501      36.268   9.506 -24.255  1.00 21.92           O
ATOM     46  N   VAL A 502      34.113   5.929 -24.870  1.00 19.29           N
ATOM     47  CA  VAL A 502      33.467   5.267 -23.740  1.00 18.88           C
ATOM     48  C   VAL A 502      34.535   4.558 -22.917  1.00 18.90           C
ATOM     49  O   VAL A 502      35.238   3.683 -23.430  1.00 18.64           O
ATOM     50  CB  VAL A 502      32.386   4.255 -24.196  1.00 18.88           C
ATOM     51  CG1 VAL A 502      31.711   3.604 -22.995  1.00 18.45           C
ATOM     52  CG2 VAL A 502      31.342   4.941 -25.067  1.00 18.34           C
ATOM     53  N   GLU A 503      34.663   4.953 -21.648  1.00 18.85           N
ATOM     54  CA  GLU A 503      35.599   4.316 -20.709  1.00 18.79           C
ATOM     55  C   GLU A 503      35.377   2.802 -20.696  1.00 18.67           C
ATOM     56  O   GLU A 503      34.233   2.343 -20.737  1.00 18.81           O
ATOM     57  CB  GLU A 503      35.435   4.919 -19.302  1.00 18.99           C
ATOM     58  CG  GLU A 503      36.449   4.436 -18.252  1.00 19.80           C
ATOM     59  CD  GLU A 503      35.881   3.411 -17.272  1.00 21.28           C
ATOM     60  OE1 GLU A 503      34.917   2.701 -17.622  1.00 22.37           O
ATOM     61  OE2 GLU A 503      36.407   3.314 -16.141  1.00 21.10           O
TER      62      GLU A 503
ATOM     63  N   ARG A 506      35.181  -0.131 -16.731  1.00 18.35           N
ATOM     64  CA  ARG A 506      33.883  -0.591 -16.245  1.00 18.43           C
ATOM     65  C   ARG A 506      33.630  -2.072 -16.547  1.00 18.42           C
ATOM     66  O   ARG A 506      33.033  -2.775 -15.737  1.00 18.40           O
ATOM     67  CB  ARG A 506      32.761   0.269 -16.838  1.00 18.58           C
ATOM     68  CG  ARG A 506      32.691   0.267 -18.367  1.00 19.17           C
ATOM     69  CD  ARG A 506      31.641   1.232 -18.881  1.00 19.36           C
ATOM     70  NE  ARG A 506      31.996   2.622 -18.591  1.00 18.82           N
ATOM     71  CZ  ARG A 506      31.263   3.675 -18.939  1.00 20.19           C
ATOM     72  NH1 ARG A 506      30.119   3.512 -19.597  1.00 18.84           N
ATOM     73  NH2 ARG A 506      31.673   4.899 -18.622  1.00 21.44           N
TER      74      ARG A 506
HETATM  105  C   X95 A1623      26.730  -1.320 -23.137  1.00 27.60           C
HETATM  106  N   X95 A1623      27.225  -1.944 -25.455  1.00 28.12           N
HETATM  107  OXT X95 A1623      25.496  -1.489 -23.239  1.00 27.40           O
HETATM  108  CA  X95 A1623      27.494  -0.956 -24.402  1.00 27.75           C
HETATM  109  CB  X95 A1623      27.077   0.435 -24.892  1.00 27.66           C
HETATM  110  NAA X95 A1623      27.441  -7.958 -29.329  1.00 35.82           N
HETATM  111  OAC X95 A1623      31.139  -4.955 -27.022  1.00 35.58           O
HETATM  112  OAD X95 A1623      29.830  -2.726 -25.592  1.00 27.48           O
HETATM  113  OAF X95 A1623      32.826  -4.608 -25.623  1.00 32.65           O
HETATM  114  CAG X95 A1623      26.929   5.578 -25.290  1.00 27.68           C
HETATM  115  CAH X95 A1623      27.782   5.305 -24.218  1.00 27.38           C
HETATM  116  CAI X95 A1623      26.415   4.530 -26.054  1.00 27.69           C
HETATM  117  CAJ X95 A1623      27.490  -9.570 -23.559  1.00 40.23           C
HETATM  118  CAK X95 A1623      28.197  -9.064 -24.648  1.00 40.25           C
HETATM  119  CAL X95 A1623      28.121   3.987 -23.914  1.00 27.21           C
HETATM  120  CAM X95 A1623      26.761   3.211 -25.753  1.00 27.60           C
HETATM  121  CAN X95 A1623      27.773  -9.102 -22.276  1.00 40.73           C
HETATM  122  CAO X95 A1623      29.181  -8.095 -24.452  1.00 39.75           C
HETATM  123  CAP X95 A1623      30.170  -6.654 -21.333  1.00 39.11           C
HETATM  124  CAQ X95 A1623      27.568  -7.552 -27.916  1.00 34.11           C
HETATM  125  CAR X95 A1623      27.169  -6.084 -27.766  1.00 32.99           C
HETATM  126  CAS X95 A1623      27.255  -5.626 -26.304  1.00 31.49           C
HETATM  127  CAT X95 A1623      28.010   1.499 -24.318  1.00 27.62           C
HETATM  128  CAU X95 A1623      26.824  -4.166 -26.173  1.00 29.22           C
HETATM  129  CAW X95 A1623      31.375  -5.806 -23.418  1.00 35.68           C
HETATM  130  NAX X95 A1623      29.426  -4.794 -24.699  1.00 31.38           N
HETATM  131  CBB X95 A1623      31.661  -4.954 -25.892  1.00 33.93           C
HETATM  132  CBC X95 A1623      29.068  -3.590 -25.160  1.00 29.02           C
HETATM  133  CBD X95 A1623      27.612   2.935 -24.680  1.00 27.26           C
HETATM  134  CBE X95 A1623      30.365  -6.683 -22.650  1.00 38.45           C
HETATM  135  CBF X95 A1623      28.757  -8.128 -22.085  1.00 39.75           C
HETATM  136  CBG X95 A1623      29.464  -7.621 -23.168  1.00 39.23           C
HETATM  137  O   X95 A1623      27.405  -1.435 -22.093  1.00 27.28           O
HETATM  138  NXZ X95 A1623      29.213  -7.520 -20.993  1.00 39.96           N
HETATM  139  CBJ X95 A1623      30.743  -5.495 -24.782  1.00 34.55           C
HETATM  140  CBI X95 A1623      27.548  -3.335 -25.097  1.00 28.41           C
HETATM  141  O   HOH A2311      23.075   9.606 -19.177  1.00 58.50           O
HETATM  142  O   HOH A2312      22.296   6.765 -17.867  1.00 34.49           O
HETATM  143  O   HOH A2331      20.801   6.821 -15.589  1.00 24.34           O
HETATM  144  O   HOH A2335      22.887  11.379 -13.113  1.00 33.62           O
HETATM  145  O   HOH A2338      28.263   7.512 -13.917  1.00 35.49           O
HETATM  146  O   HOH A2347      28.964   1.311 -21.021  1.00 26.83           O
HETATM  147  O   HOH A2417      32.267  11.305 -25.132  1.00 24.12           O
HETATM  148  O   HOH A2418      34.960   9.976 -21.681  1.00 26.48           O
HETATM  149  O   HOH A2419      33.361   7.428 -20.953  1.00 29.41           O
HETATM  150  O   HOH A2420      33.202   6.164 -16.602  1.00 24.00           O
HETATM  151  O   HOH A2421      30.202   6.627 -15.957  1.00 42.17           O
HETATM  152  O   HOH A2495      29.776   8.440 -26.039  1.00 36.81           O
HETATM  153  O   HOH A2496      24.422  11.425 -15.103  1.00 49.43           O
HETATM  154  O   HOH A2497      32.369  10.852 -21.402  1.00 44.85           O
HETATM  155  O   HOH A2498      24.311   6.172 -15.783  1.00 47.54           O
HETATM  156  O   HOH A2501      28.208   4.400 -16.172  1.00 33.40           O
HETATM  157  O   HOH A2506      33.235   8.324 -18.323  1.00 29.91           O
CONECT   85   84   86
CONECT   76   75   77
CONECT   77   76   78
CONECT   79   78   80
CONECT   80   75   79
CONECT   81   78   82
CONECT   82   81   83
CONECT   84   75   85
CONECT   75   76   80   84
CONECT   78   77   79   81
CONECT   87   86
CONECT   88   86
CONECT   89   86
CONECT   83   82
CONECT   86   85   87   88   89
CONECT  100   99  101
CONECT   91   90   92
CONECT   92   91   93
CONECT   94   93   95
CONECT   95   90   94
CONECT   96   93   97
CONECT   97   96   98
CONECT   99   90  100
CONECT   90   91   95   99
CONECT   93   92   94   96
CONECT  102  101
CONECT  103  101
CONECT  104  101
CONECT   98   97
CONECT  101  100  102  103  104
CONECT  105  107  108  137
CONECT  108  105  106  109
CONECT  114  115  116
CONECT  115  114  119
CONECT  116  114  120
CONECT  117  118  121
CONECT  118  117  122
CONECT  119  115  133
CONECT  120  116  133
CONECT  121  117  135
CONECT  122  118  136
CONECT  123  134  138
CONECT  124  110  125
CONECT  125  124  126
CONECT  126  125  128
CONECT  127  109  133
CONECT  128  126  140
CONECT  129  134  139
CONECT  109  108  127
CONECT  131  111  113  139
CONECT  132  112  130  140
CONECT  133  119  120  127
CONECT  134  123  129  136
CONECT  135  121  136  138
CONECT  136  122  134  135
CONECT  140  106  128  132
CONECT  139  129  130  131
CONECT  106  108  140
CONECT  110  124
CONECT  130  132  139
CONECT  138  123  135
CONECT  137  105
CONECT  111  131
CONECT  112  132
CONECT  113  131
CONECT  107  105
END
