# Supplementary material for: Scaffold repositioning of spiro-acridine derivatives as fungi chitinase inhibitor by target fishing and in vitro studies
Source: Sci Rep. 2023 May 5;13:7320. doi: 10.1038/s41598-023-33279-9 (PMC10163251; doi:10.1038/s41598-023-33279-9)
Supplement: Supplementary file 2 — Supplementary Information 2. [file 41598_2023_33279_MOESM2_ESM.zip › PDBQT_TARGETS_ALL/2xd9_XD9.pdb]

HEADER    LYASE                                   30-APR-10   2XD9              
TITLE     STRUCTURE OF HELICOBACTER PYLORI TYPE II DEHYDROQUINASE IN COMPLEX    
TITLE    2 WITH INHIBITOR COMPOUND (4R,6R,7S)-4,6,7-TRIHYDROXY-2-((E)-PROP-1-   
TITLE    3 ENYL)-4,5,6,7-TETRAHYDROBENZO(B)THIOPHENE-4-CARBOXYLIC ACID          
COMPND    MOL_ID: 1;                                                            
COMPND   2 MOLECULE: 3-DEHYDROQUINATE DEHYDRATASE;                              
COMPND   3 CHAIN: A, B, C;                                                      
COMPND   4 SYNONYM: 3-DEHYDROQUINASE, TYPE II DHQASE;                           
COMPND   5 EC: 4.2.1.10;                                                        
COMPND   6 ENGINEERED: YES                                                      
SOURCE    MOL_ID: 1;                                                            
SOURCE   2 ORGANISM_SCIENTIFIC: HELICOBACTER PYLORI;                            
SOURCE   3 ORGANISM_TAXID: 210;                                                 
SOURCE   4 EXPRESSION_SYSTEM: ESCHERICHIA COLI;                                 
SOURCE   5 EXPRESSION_SYSTEM_TAXID: 469008;                                     
SOURCE   6 EXPRESSION_SYSTEM_STRAIN: BL21(DE3);                                 
SOURCE   7 EXPRESSION_SYSTEM_VECTOR_TYPE: PLASMID;                              
SOURCE   8 EXPRESSION_SYSTEM_PLASMID: PET21A                                    
KEYWDS    AROMATIC AMINO ACID BIOSYNTHESIS, LYASE                               
EXPDTA    X-RAY DIFFRACTION                                                     
AUTHOR    S.PAZ,L.TIZON,J.M.OTERO,A.L.LLAMAS-SAIZ,G.C.FOX,M.J.VAN RAAIJ,H.LAMB, 
AUTHOR   2 A.R.HAWKINS,A.J.LAPTHORN,L.CASTEDO,C.GONZALEZ-BELLO                  
REVDAT   4   07-FEB-18 2XD9    1       AUTHOR JRNL                              
REVDAT   3   31-OCT-12 2XD9    1       JRNL                                     
REVDAT   2   21-DEC-11 2XD9    1       JRNL   REMARK VERSN                      
REVDAT   1   24-NOV-10 2XD9    0                                                
JRNL        AUTH   S.PAZ,L.TIZON,J.M.OTERO,A.L.LLAMAS-SAIZ,G.C.FOX,             
JRNL        AUTH 2 M.J.VAN RAAIJ,H.LAMB,A.R.HAWKINS,A.J.LAPTHORN,L.CASTEDO,     
JRNL        AUTH 3 C.GONZALEZ-BELLO                                             
JRNL        TITL   TETRAHYDROBENZOTHIOPHENE DERIVATIVES: CONFORMATIONALLY       
JRNL        TITL 2 RESTRICTED INHIBITORS OF TYPE II DEHYDROQUINASE.             
JRNL        REF    CHEMMEDCHEM                   V.   6   266 2011              
JRNL        REFN                   ESSN 1860-7187                               
JRNL        PMID   21275050                                                     
JRNL        DOI    10.1002/CMDC.201000343                                       
REMARK   2                                                                      
REMARK   2 RESOLUTION.    1.95 ANGSTROMS.                                       
REMARK   3                                                                      
REMARK   3 REFINEMENT.                                                          
REMARK   3   PROGRAM     : REFMAC 5.5.0102                                      
REMARK   3   AUTHORS     : MURSHUDOV,VAGIN,DODSON                               
REMARK   3                                                                      
REMARK   3    REFINEMENT TARGET : MAXIMUM LIKELIHOOD                            
REMARK   3                                                                      
REMARK   3  DATA USED IN REFINEMENT.                                            
REMARK   3   RESOLUTION RANGE HIGH (ANGSTROMS) : 1.95                           
REMARK   3   RESOLUTION RANGE LOW  (ANGSTROMS) : 15.00                          
REMARK   3   DATA CUTOFF            (SIGMA(F)) : NULL                           
REMARK   3   COMPLETENESS FOR RANGE        (%) : 99.6                           
REMARK   3   NUMBER OF REFLECTIONS             : 36894                          
REMARK   3                                                                      
REMARK   3  FIT TO DATA USED IN REFINEMENT.                                     
REMARK   3   CROSS-VALIDATION METHOD          : THROUGHOUT                      
REMARK   3   FREE R VALUE TEST SET SELECTION  : THIN SHELLS                     
REMARK   3   R VALUE     (WORKING + TEST SET) : 0.212                           
REMARK   3   R VALUE            (WORKING SET) : 0.211                           
REMARK   3   FREE R VALUE                     : 0.250                           
REMARK   3   FREE R VALUE TEST SET SIZE   (%) : 4.000                           
REMARK   3   FREE R VALUE TEST SET COUNT      : 1536                            
REMARK   3                                                                      
REMARK   3  FIT IN THE HIGHEST RESOLUTION BIN.                                  
REMARK   3   TOTAL NUMBER OF BINS USED           : 10                           
REMARK   3   BIN RESOLUTION RANGE HIGH       (A) : 1.95                         
REMARK   3   BIN RESOLUTION RANGE LOW        (A) : 2.05                         
REMARK   3   REFLECTION IN BIN     (WORKING SET) : 5302                         
REMARK   3   BIN COMPLETENESS (WORKING+TEST) (%) : 99.76                        
REMARK   3   BIN R VALUE           (WORKING SET) : 0.2880                       
REMARK   3   BIN FREE R VALUE SET COUNT          : 193                          
REMARK   3   BIN FREE R VALUE                    : 0.3100                       
REMARK   3                                                                      
REMARK   3  NUMBER OF NON-HYDROGEN ATOMS USED IN REFINEMENT.                    
REMARK   3   PROTEIN ATOMS            : 3528                                    
REMARK   3   NUCLEIC ACID ATOMS       : 0                                       
REMARK   3   HETEROGEN ATOMS          : 54                                      
REMARK   3   SOLVENT ATOMS            : 286                                     
REMARK   3                                                                      
REMARK   3  B VALUES.                                                           
REMARK   3   FROM WILSON PLOT           (A**2) : 24.20                          
REMARK   3   MEAN B VALUE      (OVERALL, A**2) : 25.24                          
REMARK   3   OVERALL ANISOTROPIC B VALUE.                                       
REMARK   3    B11 (A**2) : -0.75000                                             
REMARK   3    B22 (A**2) : -0.75000                                             
REMARK   3    B33 (A**2) : 1.50000                                              
REMARK   3    B12 (A**2) : 0.00000                                              
REMARK   3    B13 (A**2) : 0.00000                                              
REMARK   3    B23 (A**2) : 0.00000                                              
REMARK   3                                                                      
REMARK   3  ESTIMATED OVERALL COORDINATE ERROR.                                 
REMARK   3   ESU BASED ON R VALUE                            (A): 0.180         
REMARK   3   ESU BASED ON FREE R VALUE                       (A): 0.162         
REMARK   3   ESU BASED ON MAXIMUM LIKELIHOOD                 (A): 0.125         
REMARK   3   ESU FOR B VALUES BASED ON MAXIMUM LIKELIHOOD (A**2): 4.426         
REMARK   3                                                                      
REMARK   3 CORRELATION COEFFICIENTS.                                            
REMARK   3   CORRELATION COEFFICIENT FO-FC      : 0.942                         
REMARK   3   CORRELATION COEFFICIENT FO-FC FREE : 0.913                         
REMARK   3                                                                      
REMARK   3  RMS DEVIATIONS FROM IDEAL VALUES        COUNT    RMS    WEIGHT      
REMARK   3   BOND LENGTHS REFINED ATOMS        (A):  3721 ; 0.015 ; 0.022       
REMARK   3   BOND LENGTHS OTHERS               (A):  2464 ; 0.001 ; 0.020       
REMARK   3   BOND ANGLES REFINED ATOMS   (DEGREES):  5029 ; 1.449 ; 1.975       
REMARK   3   BOND ANGLES OTHERS          (DEGREES):  6049 ; 0.894 ; 3.001       
REMARK   3   TORSION ANGLES, PERIOD 1    (DEGREES):   454 ; 5.752 ; 5.000       
REMARK   3   TORSION ANGLES, PERIOD 2    (DEGREES):   175 ;37.521 ;25.886       
REMARK   3   TORSION ANGLES, PERIOD 3    (DEGREES):   678 ;15.433 ;15.000       
REMARK   3   TORSION ANGLES, PERIOD 4    (DEGREES):    12 ; 8.672 ;15.000       
REMARK   3   CHIRAL-CENTER RESTRAINTS       (A**3):   571 ; 0.090 ; 0.200       
REMARK   3   GENERAL PLANES REFINED ATOMS      (A):  4091 ; 0.006 ; 0.020       
REMARK   3   GENERAL PLANES OTHERS             (A):   679 ; 0.001 ; 0.020       
REMARK   3   NON-BONDED CONTACTS REFINED ATOMS (A):   819 ; 0.212 ; 0.200       
REMARK   3   NON-BONDED CONTACTS OTHERS        (A):  2554 ; 0.181 ; 0.200       
REMARK   3   NON-BONDED TORSION REFINED ATOMS  (A):  1764 ; 0.176 ; 0.200       
REMARK   3   NON-BONDED TORSION OTHERS         (A):  1789 ; 0.086 ; 0.200       
REMARK   3   H-BOND (X...Y) REFINED ATOMS      (A):   266 ; 0.182 ; 0.200       
REMARK   3   H-BOND (X...Y) OTHERS             (A):     1 ; 0.017 ; 0.200       
REMARK   3   POTENTIAL METAL-ION REFINED ATOMS (A):  NULL ;  NULL ;  NULL       
REMARK   3   POTENTIAL METAL-ION OTHERS        (A):  NULL ;  NULL ;  NULL       
REMARK   3   SYMMETRY VDW REFINED ATOMS        (A):    12 ; 0.205 ; 0.200       
REMARK   3   SYMMETRY VDW OTHERS               (A):    24 ; 0.144 ; 0.200       
REMARK   3   SYMMETRY H-BOND REFINED ATOMS     (A):    12 ; 0.155 ; 0.200       
REMARK   3   SYMMETRY H-BOND OTHERS            (A):  NULL ;  NULL ;  NULL       
REMARK   3   SYMMETRY METAL-ION REFINED ATOMS  (A):  NULL ;  NULL ;  NULL       
REMARK   3   SYMMETRY METAL-ION OTHERS         (A):  NULL ;  NULL ;  NULL       
REMARK   3                                                                      
REMARK   3  ISOTROPIC THERMAL FACTOR RESTRAINTS.     COUNT   RMS    WEIGHT      
REMARK   3   MAIN-CHAIN BOND REFINED ATOMS  (A**2):  2270 ; 0.973 ; 1.500       
REMARK   3   MAIN-CHAIN BOND OTHER ATOMS    (A**2):   941 ; 0.189 ; 1.500       
REMARK   3   MAIN-CHAIN ANGLE REFINED ATOMS (A**2):  3671 ; 1.717 ; 2.000       
REMARK   3   MAIN-CHAIN ANGLE OTHER ATOMS   (A**2):  NULL ;  NULL ;  NULL       
REMARK   3   SIDE-CHAIN BOND REFINED ATOMS  (A**2):  1451 ; 2.143 ; 3.000       
REMARK   3   SIDE-CHAIN BOND OTHER ATOMS    (A**2):  NULL ;  NULL ;  NULL       
REMARK   3   SIDE-CHAIN ANGLE REFINED ATOMS (A**2):  1358 ; 3.262 ; 4.500       
REMARK   3   SIDE-CHAIN ANGLE OTHER ATOMS   (A**2):  NULL ;  NULL ;  NULL       
REMARK   3   LONG RANGE B REFINED ATOMS     (A**2):  NULL ;  NULL ;  NULL       
REMARK   3   LONG RANGE B OTHER ATOMS       (A**2):  NULL ;  NULL ;  NULL       
REMARK   3                                                                      
REMARK   3 ANISOTROPIC THERMAL FACTOR RESTRAINTS.    COUNT   RMS   WEIGHT       
REMARK   3   RIGID-BOND RESTRAINTS          (A**2):  NULL ;  NULL ;  NULL       
REMARK   3   SPHERICITY; FREE ATOMS         (A**2):  NULL ;  NULL ;  NULL       
REMARK   3   SPHERICITY; BONDED ATOMS       (A**2):  NULL ;  NULL ;  NULL       
REMARK   3                                                                      
REMARK   3  NCS RESTRAINTS STATISTICS                                           
REMARK   3   NUMBER OF DIFFERENT NCS GROUPS : NULL                              
REMARK   3                                                                      
REMARK   3  TLS DETAILS                                                         
REMARK   3   NUMBER OF TLS GROUPS  : NULL                                       
REMARK   3                                                                      
REMARK   3  BULK SOLVENT MODELLING.                                             
REMARK   3   METHOD USED : MASK                                                 
REMARK   3   PARAMETERS FOR MASK CALCULATION                                    
REMARK   3   VDW PROBE RADIUS   : 1.40                                          
REMARK   3   ION PROBE RADIUS   : 0.80                                          
REMARK   3   SHRINKAGE RADIUS   : 0.80                                          
REMARK   3                                                                      
REMARK   3  OTHER REFINEMENT REMARKS: HYDROGENS HAVE BEEN ADDED IN THE RIDING   
REMARK   3  POSITIONS. U VALUES REFINED INDIVIDUALLY.                           
REMARK   4                                                                      
REMARK   4 2XD9 COMPLIES WITH FORMAT V. 3.30, 13-JUL-11                         
REMARK 100                                                                      
REMARK 100 THIS ENTRY HAS BEEN PROCESSED BY PDBE ON 30-APR-10.                  
REMARK 100 THE DEPOSITION ID IS D_1290043779.                                   
REMARK 200                                                                      
REMARK 200 EXPERIMENTAL DETAILS                                                 
REMARK 200  EXPERIMENT TYPE                : X-RAY DIFFRACTION                  
REMARK 200  DATE OF DATA COLLECTION        : 07-DEC-09                          
REMARK 200  TEMPERATURE           (KELVIN) : 100                                
REMARK 200  PH                             : 5.8                                
REMARK 200  NUMBER OF CRYSTALS USED        : 1                                  
REMARK 200                                                                      
REMARK 200  SYNCHROTRON              (Y/N) : Y                                  
REMARK 200  RADIATION SOURCE               : ESRF                               
REMARK 200  BEAMLINE                       : ID23-1                             
REMARK 200  X-RAY GENERATOR MODEL          : NULL                               
REMARK 200  MONOCHROMATIC OR LAUE    (M/L) : M                                  
REMARK 200  WAVELENGTH OR RANGE        (A) : 0.9537                             
REMARK 200  MONOCHROMATOR                  : SINGLE SILICON (111) CRYSTAL       
REMARK 200  OPTICS                         : NULL                               
REMARK 200                                                                      
REMARK 200  DETECTOR TYPE                  : CCD                                
REMARK 200  DETECTOR MANUFACTURER          : ADSC CCD                           
REMARK 200  INTENSITY-INTEGRATION SOFTWARE : MOSFLM                             
REMARK 200  DATA SCALING SOFTWARE          : SCALA                              
REMARK 200                                                                      
REMARK 200  NUMBER OF UNIQUE REFLECTIONS   : 38626                              
REMARK 200  RESOLUTION RANGE HIGH      (A) : 1.950                              
REMARK 200  RESOLUTION RANGE LOW       (A) : 34.000                             
REMARK 200  REJECTION CRITERIA  (SIGMA(I)) : 0.000                              
REMARK 200                                                                      
REMARK 200 OVERALL.                                                             
REMARK 200  COMPLETENESS FOR RANGE     (%) : 98.7                               
REMARK 200  DATA REDUNDANCY                : 12.50                              
REMARK 200  R MERGE                    (I) : 0.08000                            
REMARK 200  R SYM                      (I) : NULL                               
REMARK 200  <I/SIGMA(I)> FOR THE DATA SET  : 5.8000                             
REMARK 200                                                                      
REMARK 200 IN THE HIGHEST RESOLUTION SHELL.                                     
REMARK 200  HIGHEST RESOLUTION SHELL, RANGE HIGH (A) : 1.95                     
REMARK 200  HIGHEST RESOLUTION SHELL, RANGE LOW  (A) : 2.06                     
REMARK 200  COMPLETENESS FOR SHELL     (%) : 99.7                               
REMARK 200  DATA REDUNDANCY IN SHELL       : 12.10                              
REMARK 200  R MERGE FOR SHELL          (I) : 0.36000                            
REMARK 200  R SYM FOR SHELL            (I) : NULL                               
REMARK 200  <I/SIGMA(I)> FOR SHELL         : 1.800                              
REMARK 200                                                                      
REMARK 200 DIFFRACTION PROTOCOL: SINGLE WAVELENGTH                              
REMARK 200 METHOD USED TO DETERMINE THE STRUCTURE: MOLECULAR REPLACEMENT        
REMARK 200 SOFTWARE USED: PHASER                                                
REMARK 200 STARTING MODEL: PDB ENTRY 2C4V                                       
REMARK 200                                                                      
REMARK 200 REMARK: NONE                                                         
REMARK 280                                                                      
REMARK 280 CRYSTAL                                                              
REMARK 280 SOLVENT CONTENT, VS   (%): 47.70                                     
REMARK 280 MATTHEWS COEFFICIENT, VM (ANGSTROMS**3/DA): 2.35                     
REMARK 280                                                                      
REMARK 280 CRYSTALLIZATION CONDITIONS: 50 MM TRIS-HCL PH 7.5 1 MM 2             
REMARK 280  -MERCAPTOETHANOL 1 MM ETHYLENEDIAMINETETRAACETIC ACID 200 MM        
REMARK 280  SODIUM CHLORIDE 24% (W/V) POLYETHYLENEGLYCOL 4000 100 MM SODIUM     
REMARK 280  CITRATE, PH 5.8 12.5 MM (4R, 6R, 7S)-4,6, 7-TRIHYDROXY-2-[(E)-      
REMARK 280  PROP-1-ENYL]-4,5,6, 7-TETRAHYDROBENZO[B]THIOPHENE-4-CARBOXYLIC      
REMARK 280  ACID 0.13 % (V/V) METHANOL                                          
REMARK 290                                                                      
REMARK 290 CRYSTALLOGRAPHIC SYMMETRY                                            
REMARK 290 SYMMETRY OPERATORS FOR SPACE GROUP: P 42 2 2                         
REMARK 290                                                                      
REMARK 290      SYMOP   SYMMETRY                                                
REMARK 290     NNNMMM   OPERATOR                                                
REMARK 290       1555   X,Y,Z                                                   
REMARK 290       2555   -X,-Y,Z                                                 
REMARK 290       3555   -Y,X,Z+1/2                                              
REMARK 290       4555   Y,-X,Z+1/2                                              
REMARK 290       5555   -X,Y,-Z                                                 
REMARK 290       6555   X,-Y,-Z                                                 
REMARK 290       7555   Y,X,-Z+1/2                                              
REMARK 290       8555   -Y,-X,-Z+1/2                                            
REMARK 290                                                                      
REMARK 290     WHERE NNN -> OPERATOR NUMBER                                     
REMARK 290           MMM -> TRANSLATION VECTOR                                  
REMARK 290                                                                      
REMARK 290 CRYSTALLOGRAPHIC SYMMETRY TRANSFORMATIONS                            
REMARK 290 THE FOLLOWING TRANSFORMATIONS OPERATE ON THE ATOM/HETATM             
REMARK 290 RECORDS IN THIS ENTRY TO PRODUCE CRYSTALLOGRAPHICALLY                
REMARK 290 RELATED MOLECULES.                                                   
REMARK 290   SMTRY1   1  1.000000  0.000000  0.000000        0.00000            
REMARK 290   SMTRY2   1  0.000000  1.000000  0.000000        0.00000            
REMARK 290   SMTRY3   1  0.000000  0.000000  1.000000        0.00000            
REMARK 290   SMTRY1   2 -1.000000  0.000000  0.000000        0.00000            
REMARK 290   SMTRY2   2  0.000000 -1.000000  0.000000        0.00000            
REMARK 290   SMTRY3   2  0.000000  0.000000  1.000000        0.00000            
REMARK 290   SMTRY1   3  0.000000 -1.000000  0.000000        0.00000            
REMARK 290   SMTRY2   3  1.000000  0.000000  0.000000        0.00000            
REMARK 290   SMTRY3   3  0.000000  0.000000  1.000000       51.96700            
REMARK 290   SMTRY1   4  0.000000  1.000000  0.000000        0.00000            
REMARK 290   SMTRY2   4 -1.000000  0.000000  0.000000        0.00000            
REMARK 290   SMTRY3   4  0.000000  0.000000  1.000000       51.96700            
REMARK 290   SMTRY1   5 -1.000000  0.000000  0.000000        0.00000            
REMARK 290   SMTRY2   5  0.000000  1.000000  0.000000        0.00000            
REMARK 290   SMTRY3   5  0.000000  0.000000 -1.000000        0.00000            
REMARK 290   SMTRY1   6  1.000000  0.000000  0.000000        0.00000            
REMARK 290   SMTRY2   6  0.000000 -1.000000  0.000000        0.00000            
REMARK 290   SMTRY3   6  0.000000  0.000000 -1.000000        0.00000            
REMARK 290   SMTRY1   7  0.000000  1.000000  0.000000        0.00000            
REMARK 290   SMTRY2   7  1.000000  0.000000  0.000000        0.00000            
REMARK 290   SMTRY3   7  0.000000  0.000000 -1.000000       51.96700            
REMARK 290   SMTRY1   8  0.000000 -1.000000  0.000000        0.00000            
REMARK 290   SMTRY2   8 -1.000000  0.000000  0.000000        0.00000            
REMARK 290   SMTRY3   8  0.000000  0.000000 -1.000000       51.96700            
REMARK 290                                                                      
REMARK 290 REMARK: NULL                                                         
REMARK 300                                                                      
REMARK 300 BIOMOLECULE: 1                                                       
REMARK 300 SEE REMARK 350 FOR THE AUTHOR PROVIDED AND/OR PROGRAM                
REMARK 300 GENERATED ASSEMBLY INFORMATION FOR THE STRUCTURE IN                  
REMARK 300 THIS ENTRY. THE REMARK MAY ALSO PROVIDE INFORMATION ON               
REMARK 300 BURIED SURFACE AREA.                                                 
REMARK 350                                                                      
REMARK 350 COORDINATES FOR A COMPLETE MULTIMER REPRESENTING THE KNOWN           
REMARK 350 BIOLOGICALLY SIGNIFICANT OLIGOMERIZATION STATE OF THE                
REMARK 350 MOLECULE CAN BE GENERATED BY APPLYING BIOMT TRANSFORMATIONS          
REMARK 350 GIVEN BELOW.  BOTH NON-CRYSTALLOGRAPHIC AND                          
REMARK 350 CRYSTALLOGRAPHIC OPERATIONS ARE GIVEN.                               
REMARK 350                                                                      
REMARK 350 BIOMOLECULE: 1                                                       
REMARK 350 AUTHOR DETERMINED BIOLOGICAL UNIT: DODECAMERIC                       
REMARK 350 SOFTWARE DETERMINED QUATERNARY STRUCTURE: DODECAMERIC                
REMARK 350 SOFTWARE USED: PISA                                                  
REMARK 350 TOTAL BURIED SURFACE AREA: 28790 ANGSTROM**2                         
REMARK 350 SURFACE AREA OF THE COMPLEX: 67550 ANGSTROM**2                       
REMARK 350 CHANGE IN SOLVENT FREE ENERGY: -184.3 KCAL/MOL                       
REMARK 350 APPLY THE FOLLOWING TO CHAINS: A, B, C                               
REMARK 350   BIOMT1   1  1.000000  0.000000  0.000000        0.00000            
REMARK 350   BIOMT2   1  0.000000  1.000000  0.000000        0.00000            
REMARK 350   BIOMT3   1  0.000000  0.000000  1.000000        0.00000            
REMARK 350   BIOMT1   2  1.000000  0.000000  0.000000        0.00000            
REMARK 350   BIOMT2   2  0.000000 -1.000000  0.000000      100.21700            
REMARK 350   BIOMT3   2  0.000000  0.000000 -1.000000        0.00000            
REMARK 350   BIOMT1   3 -1.000000  0.000000  0.000000        0.00000            
REMARK 350   BIOMT2   3  0.000000 -1.000000  0.000000      100.21700            
REMARK 350   BIOMT3   3  0.000000  0.000000  1.000000        0.00000            
REMARK 350   BIOMT1   4 -1.000000  0.000000  0.000000        0.00000            
REMARK 350   BIOMT2   4  0.000000  1.000000  0.000000        0.00000            
REMARK 350   BIOMT3   4  0.000000  0.000000 -1.000000        0.00000            
REMARK 375                                                                      
REMARK 375 SPECIAL POSITION                                                     
REMARK 375 THE FOLLOWING ATOMS ARE FOUND TO BE WITHIN 0.15 ANGSTROMS            
REMARK 375 OF A SYMMETRY RELATED ATOM AND ARE ASSUMED TO BE ON SPECIAL          
REMARK 375 POSITIONS.                                                           
REMARK 375                                                                      
REMARK 375 ATOM RES CSSEQI                                                      
REMARK 375      HOH B2067  LIES ON A SPECIAL POSITION.                          
REMARK 465                                                                      
REMARK 465 MISSING RESIDUES                                                     
REMARK 465 THE FOLLOWING RESIDUES WERE NOT LOCATED IN THE                       
REMARK 465 EXPERIMENT. (M=MODEL NUMBER; RES=RESIDUE NAME; C=CHAIN               
REMARK 465 IDENTIFIER; SSSEQ=SEQUENCE NUMBER; I=INSERTION CODE.)                
REMARK 465                                                                      
REMARK 465   M RES C SSSEQI                                                     
REMARK 465     ALA A   154                                                      
REMARK 465     GLN A   155                                                      
REMARK 465     LYS A   156                                                      
REMARK 465     ASN A   157                                                      
REMARK 465     ASN A   158                                                      
REMARK 465     PRO A   159                                                      
REMARK 465     ASN A   160                                                      
REMARK 465     ASN A   161                                                      
REMARK 465     PRO A   162                                                      
REMARK 465     ILE A   163                                                      
REMARK 465     ASN A   164                                                      
REMARK 465     ASN A   165                                                      
REMARK 465     GLN A   166                                                      
REMARK 465     LYS A   167                                                      
REMARK 465     GLU B   153                                                      
REMARK 465     ALA B   154                                                      
REMARK 465     GLN B   155                                                      
REMARK 465     LYS B   156                                                      
REMARK 465     ASN B   157                                                      
REMARK 465     ASN B   158                                                      
REMARK 465     PRO B   159                                                      
REMARK 465     ASN B   160                                                      
REMARK 465     ASN B   161                                                      
REMARK 465     PRO B   162                                                      
REMARK 465     ILE B   163                                                      
REMARK 465     ASN B   164                                                      
REMARK 465     ASN B   165                                                      
REMARK 465     GLN B   166                                                      
REMARK 465     LYS B   167                                                      
REMARK 465     GLU C   153                                                      
REMARK 465     ALA C   154                                                      
REMARK 465     GLN C   155                                                      
REMARK 465     LYS C   156                                                      
REMARK 465     ASN C   157                                                      
REMARK 465     ASN C   158                                                      
REMARK 465     PRO C   159                                                      
REMARK 465     ASN C   160                                                      
REMARK 465     ASN C   161                                                      
REMARK 465     PRO C   162                                                      
REMARK 465     ILE C   163                                                      
REMARK 465     ASN C   164                                                      
REMARK 465     ASN C   165                                                      
REMARK 465     GLN C   166                                                      
REMARK 465     LYS C   167                                                      
REMARK 500                                                                      
REMARK 500 GEOMETRY AND STEREOCHEMISTRY                                         
REMARK 500 SUBTOPIC: TORSION ANGLES                                             
REMARK 500                                                                      
REMARK 500 TORSION ANGLES OUTSIDE THE EXPECTED RAMACHANDRAN REGIONS:            
REMARK 500 (M=MODEL NUMBER; RES=RESIDUE NAME; C=CHAIN IDENTIFIER;               
REMARK 500 SSEQ=SEQUENCE NUMBER; I=INSERTION CODE).                             
REMARK 500                                                                      
REMARK 500 STANDARD TABLE:                                                      
REMARK 500 FORMAT:(10X,I3,1X,A3,1X,A1,I4,A1,4X,F7.2,3X,F7.2)                    
REMARK 500                                                                      
REMARK 500 EXPECTED VALUES: GJ KLEYWEGT AND TA JONES (1996). PHI/PSI-           
REMARK 500 CHOLOGY: RAMACHANDRAN REVISITED. STRUCTURE 4, 1395 - 1400            
REMARK 500                                                                      
REMARK 500  M RES CSSEQI        PSI       PHI                                   
REMARK 500    ASN A  10      -15.92     73.75                                   
REMARK 500    SER A  68       59.00    -66.70                                   
REMARK 500    ARG A 109     -148.95   -129.13                                   
REMARK 500    ASN B  10      -14.59     70.46                                   
REMARK 500    ASP B  18       68.29     36.45                                   
REMARK 500    GLN B  40        4.43    -61.70                                   
REMARK 500    SER B  68       58.55    -61.39                                   
REMARK 500    ASP B  69      -62.47   -107.67                                   
REMARK 500    ARG B 109     -147.52   -118.48                                   
REMARK 500    ASN C  10      -16.32     77.82                                   
REMARK 500    ASN C  42       44.41     39.43                                   
REMARK 500    VAL C  66      -37.27    -36.91                                   
REMARK 500    SER C  68       65.24    -26.42                                   
REMARK 500    ASP C  69      -58.75   -124.74                                   
REMARK 500    ARG C 109     -149.10   -124.70                                   
REMARK 500                                                                      
REMARK 500 REMARK: NULL                                                         
REMARK 525                                                                      
REMARK 525 SOLVENT                                                              
REMARK 525                                                                      
REMARK 525 THE SOLVENT MOLECULES HAVE CHAIN IDENTIFIERS THAT                    
REMARK 525 INDICATE THE POLYMER CHAIN WITH WHICH THEY ARE MOST                  
REMARK 525 CLOSELY ASSOCIATED. THE REMARK LISTS ALL THE SOLVENT                 
REMARK 525 MOLECULES WHICH ARE MORE THAN 5A AWAY FROM THE                       
REMARK 525 NEAREST POLYMER CHAIN (M = MODEL NUMBER;                             
REMARK 525 RES=RESIDUE NAME; C=CHAIN IDENTIFIER; SSEQ=SEQUENCE                  
REMARK 525 NUMBER; I=INSERTION CODE):                                           
REMARK 525                                                                      
REMARK 525  M RES CSSEQI                                                        
REMARK 525    HOH A2001        DISTANCE =  6.29 ANGSTROMS                       
REMARK 525    HOH B2008        DISTANCE =  7.42 ANGSTROMS                       
REMARK 525    HOH C2001        DISTANCE =  6.01 ANGSTROMS                       
REMARK 800                                                                      
REMARK 800 SITE                                                                 
REMARK 800 SITE_IDENTIFIER: AC1                                                 
REMARK 800 EVIDENCE_CODE: SOFTWARE                                              
REMARK 800 SITE_DESCRIPTION: BINDING SITE FOR RESIDUE XD9 A 200                 
REMARK 800                                                                      
REMARK 800 SITE_IDENTIFIER: AC2                                                 
REMARK 800 EVIDENCE_CODE: SOFTWARE                                              
REMARK 800 SITE_DESCRIPTION: BINDING SITE FOR RESIDUE XD9 B 200                 
REMARK 800                                                                      
REMARK 800 SITE_IDENTIFIER: AC3                                                 
REMARK 800 EVIDENCE_CODE: SOFTWARE                                              
REMARK 800 SITE_DESCRIPTION: BINDING SITE FOR RESIDUE XD9 C 200                 
REMARK 900                                                                      
REMARK 900 RELATED ENTRIES                                                      
REMARK 900 RELATED ID: 2C57   RELATED DB: PDB                                   
REMARK 900 H.PYLORI TYPE II DEHYDROQUINASE IN COMPLEX WITH FA1                  
REMARK 900 RELATED ID: 2WKS   RELATED DB: PDB                                   
REMARK 900 STRUCTURE OF HELICOBACTER PYLORI TYPE II DEHYDROQUINASE WITH A NEW   
REMARK 900 CARBASUGAR-THIOPHENE INHIBITOR.                                      
REMARK 900 RELATED ID: 2C4V   RELATED DB: PDB                                   
REMARK 900 H. PYLORI TYPE II DHQASE IN COMPLEX WITH CITRATE                     
REMARK 900 RELATED ID: 2XDA   RELATED DB: PDB                                   
REMARK 900 STRUCTURE OF HELICOBACTER PYLORI TYPE II DEHYDROQUINASE IN COMPLEX   
REMARK 900 WITH INHIBITOR COMPOUND (4R,6R,7S)-2-(2-CYCLOPROPYL)ETHYL -4,6,7-    
REMARK 900 TRIHYDROXY-4,5,6,7- TETRAHYDROBENZO(B)THIOPHENE-4-CARBOXYLIC ACID    
REMARK 900 RELATED ID: 2XB9   RELATED DB: PDB                                   
REMARK 900 STRUCTURE OF HELICOBACTER PYLORI TYPE II DEHYDROQUINASE IN COMPLEX   
REMARK 900 WITH INHIBITOR COMPOUND (2R)-2-(4-METHOXYBENZYL)-3- DEHYDROQUINIC    
REMARK 900 ACID                                                                 
REMARK 900 RELATED ID: 1J2Y   RELATED DB: PDB                                   
REMARK 900 CRYSTAL STRUCTURE OF THE TYPE II 3- DEHYDROQUINASE                   
REMARK 900 RELATED ID: 2C4W   RELATED DB: PDB                                   
REMARK 900 TYPE II DEHYDROQUINASE FROM H. PYLORI IN COMPLEX WITH AH9095         
DBREF  2XD9 A    1   167  UNP    Q48255   AROQ_HELPY       1    167             
DBREF  2XD9 B    1   167  UNP    Q48255   AROQ_HELPY       1    167             
DBREF  2XD9 C    1   167  UNP    Q48255   AROQ_HELPY       1    167             
SEQRES   1 A  167  MET LYS ILE LEU VAL ILE GLN GLY PRO ASN LEU ASN MET          
SEQRES   2 A  167  LEU GLY HIS ARG ASP PRO ARG LEU TYR GLY MET VAL THR          
SEQRES   3 A  167  LEU ASP GLN ILE HIS GLU ILE MET GLN THR PHE VAL LYS          
SEQRES   4 A  167  GLN GLY ASN LEU ASP VAL GLU LEU GLU PHE PHE GLN THR          
SEQRES   5 A  167  ASN PHE GLU GLY GLU ILE ILE ASP LYS ILE GLN GLU SER          
SEQRES   6 A  167  VAL GLY SER ASP TYR GLU GLY ILE ILE ILE ASN PRO GLY          
SEQRES   7 A  167  ALA PHE SER HIS THR SER ILE ALA ILE ALA ASP ALA ILE          
SEQRES   8 A  167  MET LEU ALA GLY LYS PRO VAL ILE GLU VAL HIS LEU THR          
SEQRES   9 A  167  ASN ILE GLN ALA ARG GLU GLU PHE ARG LYS ASN SER TYR          
SEQRES  10 A  167  THR GLY ALA ALA CYS GLY GLY VAL ILE MET GLY PHE GLY          
SEQRES  11 A  167  PRO LEU GLY TYR ASN MET ALA LEU MET ALA MET VAL ASN          
SEQRES  12 A  167  ILE LEU ALA GLU MET LYS ALA PHE GLN GLU ALA GLN LYS          
SEQRES  13 A  167  ASN ASN PRO ASN ASN PRO ILE ASN ASN GLN LYS                  
SEQRES   1 B  167  MET LYS ILE LEU VAL ILE GLN GLY PRO ASN LEU ASN MET          
SEQRES   2 B  167  LEU GLY HIS ARG ASP PRO ARG LEU TYR GLY MET VAL THR          
SEQRES   3 B  167  LEU ASP GLN ILE HIS GLU ILE MET GLN THR PHE VAL LYS          
SEQRES   4 B  167  GLN GLY ASN LEU ASP VAL GLU LEU GLU PHE PHE GLN THR          
SEQRES   5 B  167  ASN PHE GLU GLY GLU ILE ILE ASP LYS ILE GLN GLU SER          
SEQRES   6 B  167  VAL GLY SER ASP TYR GLU GLY ILE ILE ILE ASN PRO GLY          
SEQRES   7 B  167  ALA PHE SER HIS THR SER ILE ALA ILE ALA ASP ALA ILE          
SEQRES   8 B  167  MET LEU ALA GLY LYS PRO VAL ILE GLU VAL HIS LEU THR          
SEQRES   9 B  167  ASN ILE GLN ALA ARG GLU GLU PHE ARG LYS ASN SER TYR          
SEQRES  10 B  167  THR GLY ALA ALA CYS GLY GLY VAL ILE MET GLY PHE GLY          
SEQRES  11 B  167  PRO LEU GLY TYR ASN MET ALA LEU MET ALA MET VAL ASN          
SEQRES  12 B  167  ILE LEU ALA GLU MET LYS ALA PHE GLN GLU ALA GLN LYS          
SEQRES  13 B  167  ASN ASN PRO ASN ASN PRO ILE ASN ASN GLN LYS                  
SEQRES   1 C  167  MET LYS ILE LEU VAL ILE GLN GLY PRO ASN LEU ASN MET          
SEQRES   2 C  167  LEU GLY HIS ARG ASP PRO ARG LEU TYR GLY MET VAL THR          
SEQRES   3 C  167  LEU ASP GLN ILE HIS GLU ILE MET GLN THR PHE VAL LYS          
SEQRES   4 C  167  GLN GLY ASN LEU ASP VAL GLU LEU GLU PHE PHE GLN THR          
SEQRES   5 C  167  ASN PHE GLU GLY GLU ILE ILE ASP LYS ILE GLN GLU SER          
SEQRES   6 C  167  VAL GLY SER ASP TYR GLU GLY ILE ILE ILE ASN PRO GLY          
SEQRES   7 C  167  ALA PHE SER HIS THR SER ILE ALA ILE ALA ASP ALA ILE          
SEQRES   8 C  167  MET LEU ALA GLY LYS PRO VAL ILE GLU VAL HIS LEU THR          
SEQRES   9 C  167  ASN ILE GLN ALA ARG GLU GLU PHE ARG LYS ASN SER TYR          
SEQRES  10 C  167  THR GLY ALA ALA CYS GLY GLY VAL ILE MET GLY PHE GLY          
SEQRES  11 C  167  PRO LEU GLY TYR ASN MET ALA LEU MET ALA MET VAL ASN          
SEQRES  12 C  167  ILE LEU ALA GLU MET LYS ALA PHE GLN GLU ALA GLN LYS          
SEQRES  13 C  167  ASN ASN PRO ASN ASN PRO ILE ASN ASN GLN LYS                  
HET    XD9  A 200      18                                                       
HET    XD9  B 200      18                                                       
HET    XD9  C 200      18                                                       
HETNAM     XD9 (4R,6R,7S)-4,6,7-TRIHYDROXY-2-[(1E)-PROP-1-EN-1-YL]-4,           
HETNAM   2 XD9  5,6,7-TETRAHYDRO-1-BENZOTHIOPHENE-4-CARBOXYLIC ACID             
FORMUL   4  XD9    3(C12 H14 O5 S)                                              
FORMUL   7  HOH   *286(H2 O)                                                    
HELIX    1   1 ASN A   10  LEU A   11  1                                   2
HELIX    2   2 MET A   13  LEU A   14  1                                   2
HELIX    3   3 TYR A   22  TYR A   22  1                                   1
HELIX    4   4 ALA A   79  ALA A   79  1                                   1
HELIX    5   5 HIS A   82  HIS A   82  1                                   1
HELIX    6   6 ARG A  113  ARG A  113  1                                   1
HELIX    7   7 ASP B   89  ASP B   89  1                                   1
HELIX    8   8 LEU B   93  LEU B   93  1                                   1
SHEET    1   1 1 ASN A  76  ASN A  76  0
SHEET    2   2 1 VAL A 101  HIS A 102  0
SITE     1 AC1 14 ASN A  10  LEU A  11  LEU A  14  TYR A  22                    
SITE     2 AC1 14 ASN A  76  GLY A  78  ALA A  79  HIS A  82                    
SITE     3 AC1 14 HIS A 102  LEU A 103  THR A 104  ARG A 113                    
SITE     4 AC1 14 HOH A2003  ASP B  89                                          
SITE     1 AC2 13 ASN B  10  LEU B  14  TYR B  22  ASN B  76                    
SITE     2 AC2 13 GLY B  78  ALA B  79  HIS B  82  HIS B 102                    
SITE     3 AC2 13 LEU B 103  THR B 104  ARG B 113  HOH B2099                    
SITE     4 AC2 13 ASP C  89                                                     
SITE     1 AC3 14 ASP A  89  ASN C  10  LEU C  11  LEU C  14                    
SITE     2 AC3 14 TYR C  22  ASN C  76  GLY C  78  ALA C  79                    
SITE     3 AC3 14 HIS C  82  HIS C 102  LEU C 103  THR C 104                    
SITE     4 AC3 14 ARG C 113  HOH C2089                                          
CRYST1  100.217  100.217  103.934  90.00  90.00  90.00 P 42 2 2     24          
ORIGX1      1.000000  0.000000  0.000000        0.00000                         
ORIGX2      0.000000  1.000000  0.000000        0.00000                         
ORIGX3      0.000000  0.000000  1.000000        0.00000                         
SCALE1      0.009978  0.000000  0.000000        0.00000                         
SCALE2      0.000000  0.009978  0.000000        0.00000                         
SCALE3      0.000000  0.000000  0.009621        0.00000                         
ATOM      1  N   PRO A   9     -24.124  40.842  15.890  1.00 18.57           N
ATOM      2  CA  PRO A   9     -23.666  41.181  17.227  1.00 18.82           C
ATOM      3  C   PRO A   9     -23.947  42.634  17.582  1.00 17.64           C
ATOM      4  O   PRO A   9     -23.922  43.469  16.725  1.00 16.03           O
ATOM      5  CB  PRO A   9     -22.148  40.901  17.158  1.00 17.94           C
ATOM      6  CG  PRO A   9     -21.825  40.948  15.711  1.00 17.66           C
ATOM      7  CD  PRO A   9     -23.018  40.417  15.023  1.00 19.27           C
ATOM      8  N   ASN A  10     -24.232  42.869  18.863  1.00 19.02           N
ATOM      9  CA  ASN A  10     -24.544  44.179  19.451  1.00 20.41           C
ATOM     10  C   ASN A  10     -25.908  44.749  19.133  1.00 20.89           C
ATOM     11  O   ASN A  10     -26.281  45.726  19.768  1.00 20.93           O
ATOM     12  CB  ASN A  10     -23.458  45.206  19.096  1.00 20.54           C
ATOM     13  CG  ASN A  10     -22.069  44.749  19.558  1.00 21.41           C
ATOM     14  OD1 ASN A  10     -21.887  44.472  20.724  1.00 21.56           O
ATOM     15  ND2 ASN A  10     -21.127  44.590  18.629  1.00 22.83           N
ATOM     16  N   LEU A  11     -26.606  44.217  18.106  1.00 21.15           N
ATOM     17  CA  LEU A  11     -27.937  44.758  17.720  1.00 22.03           C
ATOM     18  C   LEU A  11     -28.989  44.682  18.845  1.00 23.54           C
ATOM     19  O   LEU A  11     -29.879  45.555  18.956  1.00 24.46           O
ATOM     20  CB  LEU A  11     -28.480  44.078  16.460  1.00 21.65           C
ATOM     21  CG  LEU A  11     -28.034  44.636  15.105  1.00 20.66           C
ATOM     22  CD1 LEU A  11     -28.593  46.087  14.913  1.00 19.59           C
ATOM     23  CD2 LEU A  11     -26.539  44.590  14.979  1.00 20.99           C
TER      24      LEU A  11
ATOM     25  N   MET A  13     -28.563  45.476  21.723  1.00 28.56           N
ATOM     26  CA  MET A  13     -28.446  46.689  22.521  1.00 29.96           C
ATOM     27  C   MET A  13     -29.053  47.961  21.888  1.00 30.22           C
ATOM     28  O   MET A  13     -28.976  49.042  22.473  1.00 29.80           O
ATOM     29  CB  MET A  13     -26.981  46.925  22.894  1.00 31.18           C
ATOM     30  CG  MET A  13     -26.366  45.787  23.704  1.00 34.16           C
ATOM     31  SD  MET A  13     -27.101  45.485  25.348  1.00 44.39           S
ATOM     32  CE  MET A  13     -26.692  47.028  26.143  1.00 38.45           C
ATOM     33  N   LEU A  14     -29.669  47.850  20.713  1.00 30.75           N
ATOM     34  CA  LEU A  14     -30.338  49.000  20.120  1.00 32.81           C
ATOM     35  C   LEU A  14     -31.290  49.697  21.089  1.00 34.88           C
ATOM     36  O   LEU A  14     -31.981  49.051  21.901  1.00 34.01           O
ATOM     37  CB  LEU A  14     -31.152  48.615  18.893  1.00 32.34           C
ATOM     38  CG  LEU A  14     -30.507  48.861  17.553  1.00 33.69           C
ATOM     39  CD1 LEU A  14     -31.558  48.619  16.479  1.00 32.91           C
ATOM     40  CD2 LEU A  14     -29.915  50.266  17.445  1.00 31.70           C
TER      41      LEU A  14
ATOM     42  N   TYR A  22     -27.079  55.080  16.886  1.00 37.09           N
ATOM     43  CA  TYR A  22     -27.965  54.028  16.320  1.00 35.68           C
ATOM     44  C   TYR A  22     -29.483  54.204  16.551  1.00 35.63           C
ATOM     45  O   TYR A  22     -30.285  53.417  16.038  1.00 34.65           O
ATOM     46  CB  TYR A  22     -27.516  52.645  16.802  1.00 35.32           C
ATOM     47  CG  TYR A  22     -26.143  52.256  16.309  1.00 33.49           C
ATOM     48  CD1 TYR A  22     -25.060  52.237  17.169  1.00 32.93           C
ATOM     49  CD2 TYR A  22     -25.921  51.938  14.978  1.00 32.95           C
ATOM     50  CE1 TYR A  22     -23.799  51.896  16.729  1.00 32.67           C
ATOM     51  CE2 TYR A  22     -24.634  51.608  14.512  1.00 31.12           C
ATOM     52  CZ  TYR A  22     -23.597  51.579  15.396  1.00 30.76           C
ATOM     53  OH  TYR A  22     -22.335  51.243  14.985  1.00 31.79           O
TER      54      TYR A  22
ATOM     55  N   ASN A  76     -28.717  41.819   9.067  1.00 19.69           N
ATOM     56  CA  ASN A  76     -27.762  42.840   9.517  1.00 20.48           C
ATOM     57  C   ASN A  76     -26.626  42.138  10.294  1.00 20.12           C
ATOM     58  O   ASN A  76     -26.746  41.887  11.482  1.00 21.64           O
ATOM     59  CB  ASN A  76     -28.419  43.901  10.407  1.00 19.12           C
ATOM     60  CG  ASN A  76     -27.478  45.022  10.766  1.00 19.48           C
ATOM     61  OD1 ASN A  76     -26.235  44.867  10.744  1.00 19.04           O
ATOM     62  ND2 ASN A  76     -28.047  46.166  11.106  1.00 18.53           N
TER      63      ASN A  76
ATOM     64  N   GLY A  78     -23.956  43.138  11.469  1.00 19.47           N
ATOM     65  CA  GLY A  78     -23.215  43.969  12.380  1.00 18.46           C
ATOM     66  C   GLY A  78     -21.748  44.072  11.959  1.00 16.66           C
ATOM     67  O   GLY A  78     -21.449  44.130  10.802  1.00 16.29           O
ATOM     68  N   ALA A  79     -20.861  44.073  12.936  1.00 16.10           N
ATOM     69  CA  ALA A  79     -19.427  44.191  12.705  1.00 16.15           C
ATOM     70  C   ALA A  79     -18.852  42.985  11.939  1.00 16.56           C
ATOM     71  O   ALA A  79     -17.797  43.083  11.274  1.00 16.61           O
ATOM     72  CB  ALA A  79     -18.718  44.428  14.090  1.00 15.52           C
TER      73      ALA A  79
ATOM     74  N   HIS A  82     -17.767  43.220   8.193  1.00 18.14           N
ATOM     75  CA  HIS A  82     -16.477  43.704   7.752  1.00 18.80           C
ATOM     76  C   HIS A  82     -15.379  42.660   7.827  1.00 20.25           C
ATOM     77  O   HIS A  82     -14.319  42.850   7.203  1.00 20.49           O
ATOM     78  CB  HIS A  82     -16.069  44.959   8.526  1.00 18.64           C
ATOM     79  CG  HIS A  82     -17.208  45.887   8.779  1.00 17.19           C
ATOM     80  ND1 HIS A  82     -17.893  46.510   7.767  1.00 17.17           N
ATOM     81  CD2 HIS A  82     -17.821  46.250   9.931  1.00 17.80           C
ATOM     82  CE1 HIS A  82     -18.886  47.222   8.282  1.00 21.31           C
ATOM     83  NE2 HIS A  82     -18.856  47.091   9.596  1.00 18.57           N
TER      84      HIS A  82
ATOM     85  N   VAL A 101     -28.783  44.681   5.438  1.00 17.37           N
ATOM     86  CA  VAL A 101     -29.212  45.979   5.943  1.00 18.79           C
ATOM     87  C   VAL A 101     -28.266  46.532   6.961  1.00 18.70           C
ATOM     88  O   VAL A 101     -27.891  45.822   7.849  1.00 20.49           O
ATOM     89  CB  VAL A 101     -30.595  45.946   6.650  1.00 17.99           C
ATOM     90  CG1 VAL A 101     -30.954  47.338   7.134  1.00 18.37           C
ATOM     91  CG2 VAL A 101     -31.672  45.429   5.701  1.00 21.83           C
ATOM     92  N   HIS A 102     -27.912  47.813   6.814  1.00 18.40           N
ATOM     93  CA  HIS A 102     -27.227  48.555   7.860  1.00 19.15           C
ATOM     94  C   HIS A 102     -28.020  49.784   8.241  1.00 18.29           C
ATOM     95  O   HIS A 102     -28.515  50.500   7.408  1.00 16.72           O
ATOM     96  CB  HIS A 102     -25.815  48.973   7.432  1.00 18.87           C
ATOM     97  CG  HIS A 102     -24.913  47.810   7.215  1.00 22.07           C
ATOM     98  ND1 HIS A 102     -24.420  47.053   8.258  1.00 25.26           N
ATOM     99  CD2 HIS A 102     -24.466  47.231   6.075  1.00 26.34           C
ATOM    100  CE1 HIS A 102     -23.686  46.075   7.766  1.00 26.26           C
ATOM    101  NE2 HIS A 102     -23.693  46.164   6.448  1.00 24.62           N
ATOM    102  N   LEU A 103     -28.100  50.011   9.534  1.00 18.59           N
ATOM    103  CA  LEU A 103     -28.753  51.167  10.057  1.00 19.28           C
ATOM    104  C   LEU A 103     -28.037  52.407   9.644  1.00 20.08           C
ATOM    105  O   LEU A 103     -28.668  53.396   9.288  1.00 20.87           O
ATOM    106  CB  LEU A 103     -28.780  51.100  11.579  1.00 19.72           C
ATOM    107  CG  LEU A 103     -29.644  50.011  12.193  1.00 20.72           C
ATOM    108  CD1 LEU A 103     -29.354  49.941  13.685  1.00 18.72           C
ATOM    109  CD2 LEU A 103     -31.127  50.331  11.910  1.00 19.82           C
ATOM    110  N   THR A 104     -26.716  52.368   9.713  1.00 19.97           N
ATOM    111  CA  THR A 104     -25.898  53.526   9.371  1.00 19.54           C
ATOM    112  C   THR A 104     -25.312  53.375   7.962  1.00 18.99           C
ATOM    113  O   THR A 104     -25.343  52.298   7.401  1.00 17.32           O
ATOM    114  CB  THR A 104     -24.782  53.733  10.388  1.00 19.50           C
ATOM    115  OG1 THR A 104     -23.850  52.628  10.368  1.00 19.90           O
ATOM    116  CG2 THR A 104     -25.386  53.965  11.802  1.00 18.60           C
TER     117      THR A 104
ATOM    118  N   ILE A 106     -22.325  52.844   6.094  1.00 21.06           N
ATOM    119  CA  ILE A 106     -20.990  52.331   6.373  1.00 21.90           C
ATOM    120  C   ILE A 106     -19.937  52.795   5.391  1.00 22.98           C
ATOM    121  O   ILE A 106     -18.790  52.389   5.500  1.00 23.94           O
ATOM    122  CB  ILE A 106     -20.965  50.770   6.485  1.00 22.18           C
ATOM    123  CG1 ILE A 106     -21.347  50.090   5.151  1.00 22.22           C
ATOM    124  CG2 ILE A 106     -21.804  50.344   7.663  1.00 21.99           C
ATOM    125  CD1 ILE A 106     -21.138  48.539   5.165  1.00 26.61           C
TER     126      ILE A 106
ATOM    127  N   ARG A 109     -18.246  56.289   7.648  1.00 22.23           N
ATOM    128  CA  ARG A 109     -17.799  56.123   9.033  1.00 21.70           C
ATOM    129  C   ARG A 109     -16.302  55.745   8.980  1.00 22.47           C
ATOM    130  O   ARG A 109     -15.612  56.187   8.065  1.00 21.90           O
ATOM    131  CB  ARG A 109     -18.684  55.111   9.746  1.00 21.44           C
ATOM    132  CG  ARG A 109     -20.191  55.532   9.849  1.00 21.23           C
ATOM    133  CD  ARG A 109     -20.966  54.500  10.674  1.00 22.74           C
ATOM    134  NE  ARG A 109     -20.440  54.374  12.030  1.00 23.12           N
ATOM    135  CZ  ARG A 109     -20.783  53.421  12.900  1.00 23.46           C
ATOM    136  NH1 ARG A 109     -21.663  52.466  12.589  1.00 22.62           N
ATOM    137  NH2 ARG A 109     -20.246  53.427  14.106  1.00 24.09           N
TER     138      ARG A 109
ATOM    139  N   ARG A 113     -14.943  50.040   8.374  1.00 18.76           N
ATOM    140  CA  ARG A 113     -16.343  49.632   8.111  1.00 18.78           C
ATOM    141  C   ARG A 113     -16.700  49.573   6.634  1.00 19.05           C
ATOM    142  O   ARG A 113     -17.745  49.053   6.290  1.00 19.39           O
ATOM    143  CB  ARG A 113     -17.324  50.545   8.831  1.00 18.15           C
ATOM    144  CG  ARG A 113     -17.186  50.430  10.359  1.00 18.35           C
ATOM    145  CD  ARG A 113     -18.315  51.171  11.096  1.00 20.33           C
ATOM    146  NE  ARG A 113     -17.923  51.478  12.476  1.00 17.82           N
ATOM    147  CZ  ARG A 113     -17.986  50.616  13.504  1.00 20.71           C
ATOM    148  NH1 ARG A 113     -18.496  49.397  13.374  1.00 21.50           N
ATOM    149  NH2 ARG A 113     -17.553  51.003  14.699  1.00 22.77           N
TER     150      ARG A 113
ATOM    151  N   ASP B  89     -16.883  47.283  19.289  1.00 20.70           N
ATOM    152  CA  ASP B  89     -18.200  47.948  19.368  1.00 20.87           C
ATOM    153  C   ASP B  89     -18.932  47.634  20.721  1.00 21.30           C
ATOM    154  O   ASP B  89     -19.560  48.523  21.326  1.00 22.48           O
ATOM    155  CB  ASP B  89     -19.051  47.572  18.180  1.00 21.43           C
ATOM    156  CG  ASP B  89     -18.671  48.339  16.877  1.00 22.61           C
ATOM    157  OD1 ASP B  89     -17.912  49.357  16.874  1.00 21.78           O
ATOM    158  OD2 ASP B  89     -19.157  47.899  15.842  1.00 25.31           O
TER     159      ASP B  89
ATOM    160  N   LEU B  93     -20.240  50.435  23.335  1.00 30.11           N
ATOM    161  CA  LEU B  93     -21.655  50.533  23.669  1.00 30.86           C
ATOM    162  C   LEU B  93     -21.864  50.292  25.169  1.00 31.87           C
ATOM    163  O   LEU B  93     -22.911  50.626  25.695  1.00 33.15           O
ATOM    164  CB  LEU B  93     -22.483  49.534  22.842  1.00 30.62           C
ATOM    165  CG  LEU B  93     -22.645  49.717  21.316  1.00 31.29           C
ATOM    166  CD1 LEU B  93     -23.034  48.380  20.681  1.00 32.48           C
ATOM    167  CD2 LEU B  93     -23.709  50.754  20.949  1.00 31.54           C
TER     168      LEU B  93
HETATM  187  O   HOH A2003     -21.753  44.801  15.858  1.00 22.98           O
HETATM  188  O   HOH B2060     -20.132  51.114  16.835  1.00 45.27           O
CONECT  169  170
CONECT  170  169  171
CONECT  171  170  172
CONECT  173  172  176
CONECT  182  177  183
CONECT  178  177  179  180
CONECT  172  171  173  174
CONECT  176  173  175  177
CONECT  175  174  176  185
CONECT  183  182  184  185
CONECT  185  175  183  186
CONECT  177  176  178  181  182
CONECT  180  178
CONECT  179  178
CONECT  184  183
CONECT  186  185
CONECT  181  177
CONECT  174  172  175
END
