# Supplementary material for: Scaffold repositioning of spiro-acridine derivatives as fungi chitinase inhibitor by target fishing and in vitro studies
Source: Sci Rep. 2023 May 5;13:7320. doi: 10.1038/s41598-023-33279-9 (PMC10163251; doi:10.1038/s41598-023-33279-9)
Supplement: Supplementary file 2 — Supplementary Information 2. [file 41598_2023_33279_MOESM2_ESM.zip › PDBQT_TARGETS_ALL/2xsb_GDL.pdb]

HEADER    HYDROLASE                               27-SEP-10   2XSB              
TITLE     OGOGA PUGNAC COMPLEX                                                  
COMPND    MOL_ID: 1;                                                            
COMPND   2 MOLECULE: HYALURONOGLUCOSAMINIDASE;                                  
COMPND   3 CHAIN: A;                                                            
COMPND   4 EC: 3.2.1.52;                                                        
COMPND   5 ENGINEERED: YES                                                      
SOURCE    MOL_ID: 1;                                                            
SOURCE   2 ORGANISM_SCIENTIFIC: OCEANICOLA GRANULOSUS;                          
SOURCE   3 ORGANISM_TAXID: 314256;                                              
SOURCE   4 STRAIN: HTCC2516;                                                    
SOURCE   5 ATCC: BAA-861;                                                       
SOURCE   6 EXPRESSION_SYSTEM: ESCHERICHIA COLI;                                 
SOURCE   7 EXPRESSION_SYSTEM_TAXID: 469008;                                     
SOURCE   8 EXPRESSION_SYSTEM_STRAIN: BL21(DE3);                                 
SOURCE   9 EXPRESSION_SYSTEM_VECTOR_TYPE: PLASMID;                              
SOURCE  10 EXPRESSION_SYSTEM_PLASMID: PGEX-6P1                                  
KEYWDS    O-GLCNACYLATION, O-GLCNACASE, GLYCOSYL HYDROLASE, HYDROLASE           
EXPDTA    X-RAY DIFFRACTION                                                     
AUTHOR    A.W.SCHUTTELKOPF,D.M.F.VAN AALTEN                                     
REVDAT   1   23-MAR-11 2XSB    0                                                
JRNL        AUTH   M.SCHIMPL,A.W.SCHUTTELKOPF,V.S.BORODKIN,D.M.F.VAN AALTEN     
JRNL        TITL   HUMAN OGA BINDS SUBSTRATES IN A CONSERVED PEPTIDE            
JRNL        TITL 2 RECOGNITION GROOVE.                                          
JRNL        REF    BIOCHEM.J.                    V. 432     1 2010              
JRNL        REFN                   ISSN 0264-6021                               
JRNL        PMID   20863279                                                     
JRNL        DOI    10.1042/BJ20101338                                           
REMARK   2                                                                      
REMARK   2 RESOLUTION.    2.11 ANGSTROMS.                                       
REMARK   3                                                                      
REMARK   3 REFINEMENT.                                                          
REMARK   3   PROGRAM     : REFMAC 5.5.0088                                      
REMARK   3   AUTHORS     : MURSHUDOV,VAGIN,DODSON                               
REMARK   3                                                                      
REMARK   3    REFINEMENT TARGET : MAXIMUM LIKELIHOOD                            
REMARK   3                                                                      
REMARK   3  DATA USED IN REFINEMENT.                                            
REMARK   3   RESOLUTION RANGE HIGH (ANGSTROMS) : 2.11                           
REMARK   3   RESOLUTION RANGE LOW  (ANGSTROMS) : 19.99                          
REMARK   3   DATA CUTOFF            (SIGMA(F)) : NONE                           
REMARK   3   COMPLETENESS FOR RANGE        (%) : 100.00                         
REMARK   3   NUMBER OF REFLECTIONS             : 25600                          
REMARK   3                                                                      
REMARK   3  FIT TO DATA USED IN REFINEMENT.                                     
REMARK   3   CROSS-VALIDATION METHOD          : THROUGHOUT                      
REMARK   3   FREE R VALUE TEST SET SELECTION  : RANDOM                          
REMARK   3   R VALUE     (WORKING + TEST SET) : 0.24259                         
REMARK   3   R VALUE            (WORKING SET) : 0.24167                         
REMARK   3   FREE R VALUE                     : 0.27819                         
REMARK   3   FREE R VALUE TEST SET SIZE   (%) : 2.5                             
REMARK   3   FREE R VALUE TEST SET COUNT      : 653                             
REMARK   3                                                                      
REMARK   3  FIT IN THE HIGHEST RESOLUTION BIN.                                  
REMARK   3   TOTAL NUMBER OF BINS USED           : 20                           
REMARK   3   BIN RESOLUTION RANGE HIGH       (A) : 2.108                        
REMARK   3   BIN RESOLUTION RANGE LOW        (A) : 2.162                        
REMARK   3   REFLECTION IN BIN     (WORKING SET) : 1545                         
REMARK   3   BIN COMPLETENESS (WORKING+TEST) (%) : 100.00                       
REMARK   3   BIN R VALUE           (WORKING SET) : 0.330                        
REMARK   3   BIN FREE R VALUE SET COUNT          : 24                           
REMARK   3   BIN FREE R VALUE                    : 0.442                        
REMARK   3                                                                      
REMARK   3  NUMBER OF NON-HYDROGEN ATOMS USED IN REFINEMENT.                    
REMARK   3   PROTEIN ATOMS            : 3294                                    
REMARK   3   NUCLEIC ACID ATOMS       : 0                                       
REMARK   3   HETEROGEN ATOMS          : 16                                      
REMARK   3   SOLVENT ATOMS            : 76                                      
REMARK   3                                                                      
REMARK   3  B VALUES.                                                           
REMARK   3   FROM WILSON PLOT           (A**2) : 41.0                           
REMARK   3   MEAN B VALUE      (OVERALL, A**2) : 36.875                         
REMARK   3   OVERALL ANISOTROPIC B VALUE.                                       
REMARK   3    B11 (A**2) : -1.95                                                
REMARK   3    B22 (A**2) : 3.11                                                 
REMARK   3    B33 (A**2) : -1.60                                                
REMARK   3    B12 (A**2) : 0.00                                                 
REMARK   3    B13 (A**2) : -0.90                                                
REMARK   3    B23 (A**2) : 0.00                                                 
REMARK   3                                                                      
REMARK   3  ESTIMATED OVERALL COORDINATE ERROR.                                 
REMARK   3   ESU BASED ON R VALUE                            (A): 0.272         
REMARK   3   ESU BASED ON FREE R VALUE                       (A): 0.215         
REMARK   3   ESU BASED ON MAXIMUM LIKELIHOOD                 (A): 0.185         
REMARK   3   ESU FOR B VALUES BASED ON MAXIMUM LIKELIHOOD (A**2): 7.184         
REMARK   3                                                                      
REMARK   3  CORRELATION COEFFICIENTS.                                           
REMARK   3   CORRELATION COEFFICIENT FO-FC      : 0.937                         
REMARK   3   CORRELATION COEFFICIENT FO-FC FREE : 0.912                         
REMARK   3                                                                      
REMARK   3  RMS DEVIATIONS FROM IDEAL VALUES        COUNT    RMS    WEIGHT      
REMARK   3   BOND LENGTHS REFINED ATOMS        (A):  3398 ; 0.012 ; 0.022       
REMARK   3   BOND LENGTHS OTHERS               (A):  NULL ;  NULL ;  NULL       
REMARK   3   BOND ANGLES REFINED ATOMS   (DEGREES):  4645 ; 1.295 ; 1.954       
REMARK   3   BOND ANGLES OTHERS          (DEGREES):  NULL ;  NULL ;  NULL       
REMARK   3   TORSION ANGLES, PERIOD 1    (DEGREES):   421 ; 5.443 ; 5.000       
REMARK   3   TORSION ANGLES, PERIOD 2    (DEGREES):   163 ;34.032 ;22.515       
REMARK   3   TORSION ANGLES, PERIOD 3    (DEGREES):   482 ;16.771 ;15.000       
REMARK   3   TORSION ANGLES, PERIOD 4    (DEGREES):    35 ;20.552 ;15.000       
REMARK   3   CHIRAL-CENTER RESTRAINTS       (A**3):   508 ; 0.086 ; 0.200       
REMARK   3   GENERAL PLANES REFINED ATOMS      (A):  2689 ; 0.006 ; 0.021       
REMARK   3   GENERAL PLANES OTHERS             (A):  NULL ;  NULL ;  NULL       
REMARK   3   NON-BONDED CONTACTS REFINED ATOMS (A):  NULL ;  NULL ;  NULL       
REMARK   3   NON-BONDED CONTACTS OTHERS        (A):  NULL ;  NULL ;  NULL       
REMARK   3   NON-BONDED TORSION REFINED ATOMS  (A):  NULL ;  NULL ;  NULL       
REMARK   3   NON-BONDED TORSION OTHERS         (A):  NULL ;  NULL ;  NULL       
REMARK   3   H-BOND (X...Y) REFINED ATOMS      (A):  NULL ;  NULL ;  NULL       
REMARK   3   H-BOND (X...Y) OTHERS             (A):  NULL ;  NULL ;  NULL       
REMARK   3   POTENTIAL METAL-ION REFINED ATOMS (A):  NULL ;  NULL ;  NULL       
REMARK   3   POTENTIAL METAL-ION OTHERS        (A):  NULL ;  NULL ;  NULL       
REMARK   3   SYMMETRY VDW REFINED ATOMS        (A):  NULL ;  NULL ;  NULL       
REMARK   3   SYMMETRY VDW OTHERS               (A):  NULL ;  NULL ;  NULL       
REMARK   3   SYMMETRY H-BOND REFINED ATOMS     (A):  NULL ;  NULL ;  NULL       
REMARK   3   SYMMETRY H-BOND OTHERS            (A):  NULL ;  NULL ;  NULL       
REMARK   3   SYMMETRY METAL-ION REFINED ATOMS  (A):  NULL ;  NULL ;  NULL       
REMARK   3   SYMMETRY METAL-ION OTHERS         (A):  NULL ;  NULL ;  NULL       
REMARK   3                                                                      
REMARK   3  ISOTROPIC THERMAL FACTOR RESTRAINTS.     COUNT   RMS    WEIGHT      
REMARK   3   MAIN-CHAIN BOND REFINED ATOMS  (A**2):  2117 ; 0.623 ; 1.500       
REMARK   3   MAIN-CHAIN BOND OTHER ATOMS    (A**2):  NULL ;  NULL ;  NULL       
REMARK   3   MAIN-CHAIN ANGLE REFINED ATOMS (A**2):  3380 ; 1.149 ; 2.000       
REMARK   3   SIDE-CHAIN BOND REFINED ATOMS  (A**2):  1281 ; 1.648 ; 3.000       
REMARK   3   SIDE-CHAIN ANGLE REFINED ATOMS (A**2):  1265 ; 2.743 ; 4.500       
REMARK   3                                                                      
REMARK   3  ANISOTROPIC THERMAL FACTOR RESTRAINTS.   COUNT   RMS    WEIGHT      
REMARK   3   RIGID-BOND RESTRAINTS          (A**2):  NULL ;  NULL ;  NULL       
REMARK   3   SPHERICITY; FREE ATOMS         (A**2):  NULL ;  NULL ;  NULL       
REMARK   3   SPHERICITY; BONDED ATOMS       (A**2):  NULL ;  NULL ;  NULL       
REMARK   3                                                                      
REMARK   3  NCS RESTRAINTS STATISTICS                                           
REMARK   3   NUMBER OF DIFFERENT NCS GROUPS : NULL                              
REMARK   3                                                                      
REMARK   3  TLS DETAILS                                                         
REMARK   3   NUMBER OF TLS GROUPS  : NULL                                       
REMARK   3                                                                      
REMARK   3  BULK SOLVENT MODELLING.                                             
REMARK   3   METHOD USED : BABINET MODEL WITH MASK                              
REMARK   3   PARAMETERS FOR MASK CALCULATION                                    
REMARK   3   VDW PROBE RADIUS   : 1.40                                          
REMARK   3   ION PROBE RADIUS   : 0.80                                          
REMARK   3   SHRINKAGE RADIUS   : 0.80                                          
REMARK   3                                                                      
REMARK   3  OTHER REFINEMENT REMARKS: HYDROGENS HAVE BEEN ADDED IN THE          
REMARK   3   RIDING POSITIONS. U VALUES REFINED INDIVIDUALLY                    
REMARK   4                                                                      
REMARK   4 2XSB COMPLIES WITH FORMAT V. 3.20, 01-DEC-08                         
REMARK 100                                                                      
REMARK 100 THIS ENTRY HAS BEEN PROCESSED BY PDBE ON 27-SEP-10.                  
REMARK 100 THE PDBE ID CODE IS EBI-45517.                                       
REMARK 200                                                                      
REMARK 200 EXPERIMENTAL DETAILS                                                 
REMARK 200  EXPERIMENT TYPE                : X-RAY DIFFRACTION                  
REMARK 200  DATE OF DATA COLLECTION        : NULL                               
REMARK 200  TEMPERATURE           (KELVIN) : 100                                
REMARK 200  PH                             : 8.5                                
REMARK 200  NUMBER OF CRYSTALS USED        : 1                                  
REMARK 200                                                                      
REMARK 200  SYNCHROTRON              (Y/N) : Y                                  
REMARK 200  RADIATION SOURCE               : ESRF                               
REMARK 200  BEAMLINE                       : ID14-1                             
REMARK 200  X-RAY GENERATOR MODEL          : NULL                               
REMARK 200  MONOCHROMATIC OR LAUE    (M/L) : M                                  
REMARK 200  WAVELENGTH OR RANGE        (A) : 0.934                              
REMARK 200  MONOCHROMATOR                  : NULL                               
REMARK 200  OPTICS                         : NULL                               
REMARK 200                                                                      
REMARK 200  DETECTOR TYPE                  : CCD                                
REMARK 200  DETECTOR MANUFACTURER          : ADSC                               
REMARK 200  INTENSITY-INTEGRATION SOFTWARE : DENZO                              
REMARK 200  DATA SCALING SOFTWARE          : SCALEPACK                          
REMARK 200                                                                      
REMARK 200  NUMBER OF UNIQUE REFLECTIONS   : 26338                              
REMARK 200  RESOLUTION RANGE HIGH      (A) : 2.10                               
REMARK 200  RESOLUTION RANGE LOW       (A) : 20.00                              
REMARK 200  REJECTION CRITERIA  (SIGMA(I)) : 0.0                                
REMARK 200                                                                      
REMARK 200 OVERALL.                                                             
REMARK 200  COMPLETENESS FOR RANGE     (%) : 98.9                               
REMARK 200  DATA REDUNDANCY                : 3.2                                
REMARK 200  R MERGE                    (I) : 0.10                               
REMARK 200  R SYM                      (I) : NULL                               
REMARK 200  <I/SIGMA(I)> FOR THE DATA SET  : 11.30                              
REMARK 200                                                                      
REMARK 200 IN THE HIGHEST RESOLUTION SHELL.                                     
REMARK 200  HIGHEST RESOLUTION SHELL, RANGE HIGH (A) : 2.10                     
REMARK 200  HIGHEST RESOLUTION SHELL, RANGE LOW  (A) : 2.17                     
REMARK 200  COMPLETENESS FOR SHELL     (%) : 95.7                               
REMARK 200  DATA REDUNDANCY IN SHELL       : 2.9                                
REMARK 200  R MERGE FOR SHELL          (I) : 0.57                               
REMARK 200  R SYM FOR SHELL            (I) : NULL                               
REMARK 200  <I/SIGMA(I)> FOR SHELL         : 2.30                               
REMARK 200                                                                      
REMARK 200 DIFFRACTION PROTOCOL: SINGLE WAVELENGTH                              
REMARK 200 METHOD USED TO DETERMINE THE STRUCTURE: MOLECULAR REPLACEMENT        
REMARK 200 SOFTWARE USED: NULL                                                  
REMARK 200 STARTING MODEL: PDB ENTRY 2XSA                                       
REMARK 200                                                                      
REMARK 200 REMARK: NONE                                                         
REMARK 280                                                                      
REMARK 280 CRYSTAL                                                              
REMARK 280 SOLVENT CONTENT, VS   (%): 48                                        
REMARK 280 MATTHEWS COEFFICIENT, VM (ANGSTROMS**3/DA): 2.36                     
REMARK 280                                                                      
REMARK 280 CRYSTALLIZATION CONDITIONS: 18% POLYETHYLENE GLYCOL 4000,            
REMARK 280  100-250 MM MGCL2, 100 MM TRIS/HCL, PH 8.5                           
REMARK 290                                                                      
REMARK 290 CRYSTALLOGRAPHIC SYMMETRY                                            
REMARK 290 SYMMETRY OPERATORS FOR SPACE GROUP: C 1 2 1                          
REMARK 290                                                                      
REMARK 290      SYMOP   SYMMETRY                                                
REMARK 290     NNNMMM   OPERATOR                                                
REMARK 290       1555   X,Y,Z                                                   
REMARK 290       2555   -X,Y,-Z                                                 
REMARK 290       3555   X+1/2,Y+1/2,Z                                           
REMARK 290       4555   -X+1/2,Y+1/2,-Z                                         
REMARK 290                                                                      
REMARK 290     WHERE NNN -> OPERATOR NUMBER                                     
REMARK 290           MMM -> TRANSLATION VECTOR                                  
REMARK 290                                                                      
REMARK 290 CRYSTALLOGRAPHIC SYMMETRY TRANSFORMATIONS                            
REMARK 290 THE FOLLOWING TRANSFORMATIONS OPERATE ON THE ATOM/HETATM             
REMARK 290 RECORDS IN THIS ENTRY TO PRODUCE CRYSTALLOGRAPHICALLY                
REMARK 290 RELATED MOLECULES.                                                   
REMARK 290   SMTRY1   1  1.000000  0.000000  0.000000        0.00000            
REMARK 290   SMTRY2   1  0.000000  1.000000  0.000000        0.00000            
REMARK 290   SMTRY3   1  0.000000  0.000000  1.000000        0.00000            
REMARK 290   SMTRY1   2 -1.000000  0.000000  0.000000        0.00000            
REMARK 290   SMTRY2   2  0.000000  1.000000  0.000000        0.00000            
REMARK 290   SMTRY3   2  0.000000  0.000000 -1.000000        0.00000            
REMARK 290   SMTRY1   3  1.000000  0.000000  0.000000       42.29150            
REMARK 290   SMTRY2   3  0.000000  1.000000  0.000000       48.14450            
REMARK 290   SMTRY3   3  0.000000  0.000000  1.000000        0.00000            
REMARK 290   SMTRY1   4 -1.000000  0.000000  0.000000       42.29150            
REMARK 290   SMTRY2   4  0.000000  1.000000  0.000000       48.14450            
REMARK 290   SMTRY3   4  0.000000  0.000000 -1.000000        0.00000            
REMARK 290                                                                      
REMARK 290 REMARK: NULL                                                         
REMARK 300                                                                      
REMARK 300 BIOMOLECULE: 1                                                       
REMARK 300 SEE REMARK 350 FOR THE AUTHOR PROVIDED AND/OR PROGRAM                
REMARK 300 GENERATED ASSEMBLY INFORMATION FOR THE STRUCTURE IN                  
REMARK 300 THIS ENTRY. THE REMARK MAY ALSO PROVIDE INFORMATION ON               
REMARK 300 BURIED SURFACE AREA.                                                 
REMARK 350                                                                      
REMARK 350 COORDINATES FOR A COMPLETE MULTIMER REPRESENTING THE KNOWN           
REMARK 350 BIOLOGICALLY SIGNIFICANT OLIGOMERIZATION STATE OF THE                
REMARK 350 MOLECULE CAN BE GENERATED BY APPLYING BIOMT TRANSFORMATIONS          
REMARK 350 GIVEN BELOW.  BOTH NON-CRYSTALLOGRAPHIC AND                          
REMARK 350 CRYSTALLOGRAPHIC OPERATIONS ARE GIVEN.                               
REMARK 350                                                                      
REMARK 350 BIOMOLECULE: 1                                                       
REMARK 350 SOFTWARE DETERMINED QUATERNARY STRUCTURE: MONOMERIC                  
REMARK 350 SOFTWARE USED: PISA                                                  
REMARK 350 APPLY THE FOLLOWING TO CHAINS: A                                     
REMARK 350   BIOMT1   1  1.000000  0.000000  0.000000        0.00000            
REMARK 350   BIOMT2   1  0.000000  1.000000  0.000000        0.00000            
REMARK 350   BIOMT3   1  0.000000  0.000000  1.000000        0.00000            
REMARK 375                                                                      
REMARK 375 SPECIAL POSITION                                                     
REMARK 375 THE FOLLOWING ATOMS ARE FOUND TO BE WITHIN 0.15 ANGSTROMS            
REMARK 375 OF A SYMMETRY RELATED ATOM AND ARE ASSUMED TO BE ON SPECIAL          
REMARK 375 POSITIONS.                                                           
REMARK 375                                                                      
REMARK 375 ATOM RES CSSEQI                                                      
REMARK 375      HOH A2058   LIES ON A SPECIAL POSITION.                         
REMARK 465                                                                      
REMARK 465 MISSING RESIDUES                                                     
REMARK 465 THE FOLLOWING RESIDUES WERE NOT LOCATED IN THE                       
REMARK 465 EXPERIMENT. (M=MODEL NUMBER; RES=RESIDUE NAME; C=CHAIN               
REMARK 465 IDENTIFIER; SSSEQ=SEQUENCE NUMBER; I=INSERTION CODE.)                
REMARK 465                                                                      
REMARK 465   M RES C SSSEQI                                                     
REMARK 465     HIS A   127                                                      
REMARK 465     ARG A   128                                                      
REMARK 465     THR A   416                                                      
REMARK 465     ASP A   417                                                      
REMARK 465     ARG A   418                                                      
REMARK 465     ILE A   419                                                      
REMARK 465     HIS A   420                                                      
REMARK 465     ASN A   421                                                      
REMARK 465     PHE A   422                                                      
REMARK 465     TYR A   423                                                      
REMARK 465     ARG A   424                                                      
REMARK 465     GLN A   436                                                      
REMARK 465     ARG A   437                                                      
REMARK 465     ASP A   438                                                      
REMARK 465     ARG A   439                                                      
REMARK 465     GLN A   440                                                      
REMARK 465     GLY A   441                                                      
REMARK 465     ARG A   442                                                      
REMARK 465     TYR A   443                                                      
REMARK 465     HIS A   444                                                      
REMARK 465     HIS A   445                                                      
REMARK 465     GLY A   446                                                      
REMARK 465     VAL A   447                                                      
REMARK 470                                                                      
REMARK 470 MISSING ATOM                                                         
REMARK 470 THE FOLLOWING RESIDUES HAVE MISSING ATOMS (M=MODEL NUMBER;           
REMARK 470 RES=RESIDUE NAME; C=CHAIN IDENTIFIER; SSEQ=SEQUENCE NUMBER;          
REMARK 470 I=INSERTION CODE):                                                   
REMARK 470   M RES CSSEQI  ATOMS                                                
REMARK 470     GLU A 134    CG   CD   OE1  OE2                                  
REMARK 470     ARG A 145    CG   CD   NE   CZ   NH1  NH2                        
REMARK 470     ARG A 148    CG   CD   NE   CZ   NH1  NH2                        
REMARK 470     ILE A 229    CG1  CG2  CD1                                       
REMARK 470     ARG A 230    CG   CD   NE   CZ   NH1  NH2                        
REMARK 470     ARG A 425    CG   CD   NE   CZ   NH1  NH2                        
REMARK 480                                                                      
REMARK 480 ZERO OCCUPANCY ATOM                                                  
REMARK 480 THE FOLLOWING RESIDUES HAVE ATOMS MODELED WITH ZERO                  
REMARK 480 OCCUPANCY. THE LOCATION AND PROPERTIES OF THESE ATOMS                
REMARK 480 MAY NOT BE RELIABLE. (M=MODEL NUMBER; RES=RESIDUE NAME;              
REMARK 480 C=CHAIN IDENTIFIER; SSEQ=SEQUENCE NUMBER; I=INSERTION CODE):         
REMARK 480   M RES C SSEQI ATOMS                                                
REMARK 480     GLN A   90   CG   CD   OE1  NE2                                  
REMARK 500                                                                      
REMARK 500 GEOMETRY AND STEREOCHEMISTRY                                         
REMARK 500 SUBTOPIC: CLOSE CONTACTS IN SAME ASYMMETRIC UNIT                     
REMARK 500                                                                      
REMARK 500 THE FOLLOWING ATOMS ARE IN CLOSE CONTACT.                            
REMARK 500                                                                      
REMARK 500  ATM1  RES C  SSEQI   ATM2  RES C  SSEQI           DISTANCE          
REMARK 500   OE1  GLU A   392     ND1  HIS A   395              2.10            
REMARK 500                                                                      
REMARK 500 REMARK: NULL                                                         
REMARK 500                                                                      
REMARK 500 GEOMETRY AND STEREOCHEMISTRY                                         
REMARK 500 SUBTOPIC: TORSION ANGLES                                             
REMARK 500                                                                      
REMARK 500 TORSION ANGLES OUTSIDE THE EXPECTED RAMACHANDRAN REGIONS:            
REMARK 500 (M=MODEL NUMBER; RES=RESIDUE NAME; C=CHAIN IDENTIFIER;               
REMARK 500 SSEQ=SEQUENCE NUMBER; I=INSERTION CODE).                             
REMARK 500                                                                      
REMARK 500 STANDARD TABLE:                                                      
REMARK 500 FORMAT:(10X,I3,1X,A3,1X,A1,I4,A1,4X,F7.2,3X,F7.2)                    
REMARK 500                                                                      
REMARK 500 EXPECTED VALUES: GJ KLEYWEGT AND TA JONES (1996). PHI/PSI-           
REMARK 500 CHOLOGY: RAMACHANDRAN REVISITED. STRUCTURE 4, 1395 - 1400            
REMARK 500                                                                      
REMARK 500  M RES CSSEQI        PSI       PHI                                   
REMARK 500    ARG A  45      -64.54   -139.02                                   
REMARK 500    ARG A  47       59.72   -118.40                                   
REMARK 500    PRO A  80       75.31   -101.92                                   
REMARK 500    ALA A 124        1.48    -61.48                                   
REMARK 500    ASP A 228       75.22   -150.10                                   
REMARK 500    TRP A 317      -84.45   -101.35                                   
REMARK 500    ALA A 321      134.18   -171.79                                   
REMARK 500    PRO A 414       94.39    -58.71                                   
REMARK 500                                                                      
REMARK 500 REMARK: NULL                                                         
REMARK 700                                                                      
REMARK 700 SHEET                                                                
REMARK 700 DETERMINATION METHOD: DSSP                                           
REMARK 700 THE SHEETS PRESENTED AS "AA" IN EACH CHAIN ON SHEET RECORDS          
REMARK 700 BELOW IS ACTUALLY AN  8-STRANDED BARREL THIS IS REPRESENTED BY       
REMARK 700 A  9-STRANDED SHEET IN WHICH THE FIRST AND LAST STRANDS              
REMARK 700 ARE IDENTICAL.                                                       
REMARK 800                                                                      
REMARK 800 SITE                                                                 
REMARK 800 SITE_IDENTIFIER: AC1                                                 
REMARK 800 EVIDENCE_CODE: SOFTWARE                                              
REMARK 800 SITE_DESCRIPTION: BINDING SITE FOR RESIDUE GDL A1436                 
REMARK 800                                                                      
REMARK 800 SITE_IDENTIFIER: AC2                                                 
REMARK 800 EVIDENCE_CODE: SOFTWARE                                              
REMARK 800 SITE_DESCRIPTION: BINDING SITE FOR RESIDUE  CL A1437                 
REMARK 900                                                                      
REMARK 900 RELATED ENTRIES                                                      
REMARK 900 RELATED ID: 2XSA   RELATED DB: PDB                                   
REMARK 900  OGOGA APOSTRUCTURE                                                  
DBREF  2XSB A    1   447  UNP    Q2CEE3   Q2CEE3_9RHOB     1    447             
SEQRES   1 A  447  MET LEU THR GLY VAL ILE GLU GLY PHE TYR GLY ARG ASP          
SEQRES   2 A  447  TRP ARG ARG ASP GLU ARG ALA THR VAL MET ASP TRP ILE          
SEQRES   3 A  447  ALA ALA ALA GLY MET ASN THR TYR ILE TYR GLY PRO LYS          
SEQRES   4 A  447  ASP ASP VAL HIS VAL ARG ALA ARG TRP ARG VAL PRO TYR          
SEQRES   5 A  447  ASP ALA ALA GLY LEU ALA ARG LEU THR GLU LEU ARG ASP          
SEQRES   6 A  447  ALA ALA ALA ALA ARG GLY MET VAL PHE TYR VAL SER LEU          
SEQRES   7 A  447  ALA PRO CYS LEU ASP VAL THR TYR SER ASP PRO GLN ASP          
SEQRES   8 A  447  ARG ALA ALA LEU LEU ALA ARG VAL ASP GLN LEU ALA ARG          
SEQRES   9 A  447  ALA GLY LEU ARG ASN LEU VAL LEU LEU PHE ASP ASP ILE          
SEQRES  10 A  447  PRO SER VAL LEU PRO GLU ALA ASP ARG HIS ARG PHE ASP          
SEQRES  11 A  447  SER PHE ALA GLU ALA GLN ALA ASP LEU SER ASN MET VAL          
SEQRES  12 A  447  LEU ARG HIS LEU ARG GLY ALA GLY HIS VAL VAL PHE CYS          
SEQRES  13 A  447  PRO THR GLU TYR CYS GLY ARG MET ALA GLY GLY ASP PRO          
SEQRES  14 A  447  ARG GLY SER ALA TYR LEU GLN ARG LEU GLY SER THR LEU          
SEQRES  15 A  447  ASP PRO ALA ILE ASP ILE PHE TRP THR GLY PRO GLU ILE          
SEQRES  16 A  447  VAL SER GLU GLU ILE VAL ALA ALA HIS LEU ALA ALA VAL          
SEQRES  17 A  447  GLY GLU VAL LEU ARG ARG ARG PRO VAL ILE TRP ASP ASN          
SEQRES  18 A  447  PHE HIS ALA ASN ASP TYR ASP ILE ARG ARG VAL PHE ALA          
SEQRES  19 A  447  GLY PRO LEU GLY GLY ARG SER ARG ASP ILE LEU PRO LEU          
SEQRES  20 A  447  VAL ALA GLY TRP ILE THR ASN PRO ASN ASN GLU ALA GLU          
SEQRES  21 A  447  ALA ASN PHE PRO ALA ILE HIS THR THR GLY ALA TYR LEU          
SEQRES  22 A  447  ALA ASP PRO ASP TYR ALA PRO GLU ARG ALA ILE ALA ALA          
SEQRES  23 A  447  ALA VAL ALA ALA TRP GLN PRO ARG PHE ARG LEU ALA PHE          
SEQRES  24 A  447  GLY ASP GLY ALA VAL PRO SER ASP LEU VAL ALA LEU LEU          
SEQRES  25 A  447  CYS ASP LEU PHE TRP GLN PRO PHE ALA LEU GLY PRO GLU          
SEQRES  26 A  447  THR THR ARG ILE LEU SER ALA LEU ARG ALA ALA LEU THR          
SEQRES  27 A  447  VAL PRO ARG PRO ASP PRO SER ASP PRO ALA TRP ARG ALA          
SEQRES  28 A  447  ALA LEU GLU ASP LEU ARG ASP LEU LYS ARG ARG ILE ASN          
SEQRES  29 A  447  LYS LEU PHE THR LEU MET THR GLU ILE GLU ASN ARG ASP          
SEQRES  30 A  447  LEU PHE HIS THR PHE HIS ASN TYR LEU TRP GLU ALA GLN          
SEQRES  31 A  447  GLU GLU VAL GLY HIS LEU VAL ALA TYR CYS ASP TRP LEU          
SEQRES  32 A  447  ASP GLU ALA PRO PRO PRO GLY ALA VAL PHE PRO ALA THR          
SEQRES  33 A  447  ASP ARG ILE HIS ASN PHE TYR ARG ARG GLY PHE GLY VAL          
SEQRES  34 A  447  ALA VAL GLN ASP ILE LEU GLN ARG ASP ARG GLN GLY ARG          
SEQRES  35 A  447  TYR HIS HIS GLY VAL                                          
HET    GDL  A1436      15                                                       
HET     CL  A1437       1                                                       
HETNAM     GDL 2-ACETAMIDO-2-DEOXY-D-GLUCONO-1,5-LACTONE                        
HETNAM      CL CHLORIDE ION                                                     
FORMUL   2  GDL    C8 H13 N O6                                                  
FORMUL   3   CL    CL 1-                                                        
FORMUL   4  HOH   *76(H2 O)                                                     
HELIX    1   1 ASP A  226  TYR A  227  1                                   2
SHEET    1   1 1 CYS A 156  CYS A 156  0
SHEET    2   2 1 TRP A 219  TRP A 219  0
SITE     1 AC1  9 GLY A   8  PHE A   9  TYR A 160  ILE A 195                    
SITE     2 AC1  9 TRP A 219  ASN A 221  ASP A 226  TYR A 227                    
SITE     3 AC1  9 ASN A 254                                                     
SITE     1 AC2  3 ARG A  47  TRP A  48  ARG A  49                               
CRYST1   84.583   96.289   59.973  90.00 104.01  90.00 C 1 2 1       4          
ORIGX1      1.000000  0.000000  0.000000        0.00000                         
ORIGX2      0.000000  1.000000  0.000000        0.00000                         
ORIGX3      0.000000  0.000000  1.000000        0.00000                         
SCALE1      0.011823  0.000000  0.002950        0.00000                         
SCALE2      0.000000  0.010385  0.000000        0.00000                         
SCALE3      0.000000  0.000000  0.017185        0.00000                         
ATOM      1  N   GLY A   8       8.113   8.030  29.162  1.00 37.28           N
ATOM      2  CA  GLY A   8       8.461   8.836  30.349  1.00 38.68           C
ATOM      3  C   GLY A   8       7.735  10.174  30.505  1.00 39.84           C
ATOM      4  O   GLY A   8       8.310  11.173  30.984  1.00 39.56           O
ATOM      5  N   PHE A   9       6.459  10.173  30.119  1.00 40.60           N
ATOM      6  CA  PHE A   9       5.591  11.344  30.128  1.00 41.50           C
ATOM      7  C   PHE A   9       4.549  11.225  31.263  1.00 42.52           C
ATOM      8  O   PHE A   9       4.271  10.113  31.770  1.00 42.12           O
ATOM      9  CB  PHE A   9       4.854  11.411  28.793  1.00 40.81           C
ATOM     10  CG  PHE A   9       4.235  10.096  28.395  1.00 41.91           C
ATOM     11  CD1 PHE A   9       4.772   9.351  27.352  1.00 40.79           C
ATOM     12  CD2 PHE A   9       3.140   9.572  29.103  1.00 39.93           C
ATOM     13  CE1 PHE A   9       4.219   8.128  27.002  1.00 40.70           C
ATOM     14  CE2 PHE A   9       2.596   8.346  28.761  1.00 40.57           C
ATOM     15  CZ  PHE A   9       3.135   7.627  27.704  1.00 40.29           C
ATOM     16  N   TYR A  10       3.949  12.365  31.624  1.00 43.22           N
ATOM     17  CA  TYR A  10       2.923  12.390  32.665  1.00 43.69           C
ATOM     18  C   TYR A  10       1.530  11.991  32.172  1.00 43.91           C
ATOM     19  O   TYR A  10       0.677  12.846  31.862  1.00 43.78           O
ATOM     20  CB  TYR A  10       2.906  13.741  33.405  1.00 43.83           C
ATOM     21  CG  TYR A  10       4.095  13.935  34.318  1.00 44.64           C
ATOM     22  CD1 TYR A  10       4.147  13.323  35.584  1.00 45.80           C
ATOM     23  CD2 TYR A  10       5.180  14.716  33.914  1.00 46.66           C
ATOM     24  CE1 TYR A  10       5.250  13.501  36.430  1.00 47.01           C
ATOM     25  CE2 TYR A  10       6.292  14.896  34.746  1.00 47.97           C
ATOM     26  CZ  TYR A  10       6.319  14.288  36.000  1.00 48.42           C
ATOM     27  OH  TYR A  10       7.424  14.482  36.801  1.00 50.00           O
TER      28      TYR A  10
ATOM     29  N   LYS A  39       4.940   6.417  34.935  1.00 37.30           N
ATOM     30  CA  LYS A  39       4.468   6.854  36.247  1.00 37.77           C
ATOM     31  C   LYS A  39       3.478   5.871  36.880  1.00 38.24           C
ATOM     32  O   LYS A  39       3.359   5.845  38.098  1.00 38.14           O
ATOM     33  CB  LYS A  39       3.881   8.277  36.166  1.00 38.14           C
ATOM     34  CG  LYS A  39       4.828   9.313  35.516  1.00 38.71           C
ATOM     35  CD  LYS A  39       6.096   9.539  36.352  1.00 40.96           C
ATOM     36  CE  LYS A  39       7.368   9.544  35.483  1.00 41.19           C
ATOM     37  NZ  LYS A  39       7.589  10.845  34.783  1.00 42.82           N
TER      38      LYS A  39
ATOM     39  N   ASP A 115      15.617  13.909  38.261  1.00 44.38           N
ATOM     40  CA  ASP A 115      14.920  15.132  37.881  1.00 46.68           C
ATOM     41  C   ASP A 115      14.169  15.857  39.008  1.00 47.77           C
ATOM     42  O   ASP A 115      14.011  17.081  38.940  1.00 48.33           O
ATOM     43  CB  ASP A 115      14.033  14.921  36.644  1.00 46.86           C
ATOM     44  CG  ASP A 115      12.978  13.842  36.834  1.00 48.40           C
ATOM     45  OD1 ASP A 115      11.945  13.956  36.145  1.00 50.70           O
ATOM     46  OD2 ASP A 115      13.165  12.887  37.635  1.00 48.66           O
TER      47      ASP A 115
ATOM     48  N   CYS A 156      19.577  10.813  33.997  1.00 34.54           N
ATOM     49  CA  CYS A 156      18.819  12.053  33.793  1.00 34.84           C
ATOM     50  C   CYS A 156      19.126  13.025  34.900  1.00 34.87           C
ATOM     51  O   CYS A 156      18.697  12.828  36.036  1.00 35.60           O
ATOM     52  CB  CYS A 156      17.303  11.822  33.715  1.00 34.67           C
ATOM     53  SG  CYS A 156      16.406  13.410  33.554  1.00 35.60           S
TER      54      CYS A 156
ATOM     55  N   TYR A 160      18.303  19.666  33.416  1.00 36.02           N
ATOM     56  CA  TYR A 160      18.324  18.999  32.103  1.00 36.01           C
ATOM     57  C   TYR A 160      18.060  19.864  30.866  1.00 36.21           C
ATOM     58  O   TYR A 160      17.973  19.334  29.755  1.00 36.30           O
ATOM     59  CB  TYR A 160      17.362  17.797  32.101  1.00 36.17           C
ATOM     60  CG  TYR A 160      15.948  18.092  32.578  1.00 36.83           C
ATOM     61  CD1 TYR A 160      14.967  18.567  31.701  1.00 36.21           C
ATOM     62  CD2 TYR A 160      15.587  17.870  33.916  1.00 38.63           C
ATOM     63  CE1 TYR A 160      13.663  18.834  32.144  1.00 37.58           C
ATOM     64  CE2 TYR A 160      14.288  18.116  34.367  1.00 39.33           C
ATOM     65  CZ  TYR A 160      13.334  18.599  33.475  1.00 39.86           C
ATOM     66  OH  TYR A 160      12.065  18.838  33.943  1.00 41.69           O
TER      67      TYR A 160
ATOM     68  N   THR A 191      17.503  18.152  27.196  1.00 28.99           N
ATOM     69  CA  THR A 191      16.300  18.421  26.408  1.00 28.61           C
ATOM     70  C   THR A 191      16.480  19.661  25.546  1.00 28.40           C
ATOM     71  O   THR A 191      15.569  20.059  24.832  1.00 27.74           O
ATOM     72  CB  THR A 191      15.039  18.601  27.286  1.00 28.20           C
ATOM     73  OG1 THR A 191      15.194  19.790  28.072  1.00 30.14           O
ATOM     74  CG2 THR A 191      14.801  17.378  28.208  1.00 26.98           C
TER      75      THR A 191
ATOM     76  N   ILE A 195      12.755  22.795  28.369  1.00 30.00           N
ATOM     77  CA  ILE A 195      12.161  21.486  28.534  1.00 29.50           C
ATOM     78  C   ILE A 195      11.623  21.013  27.171  1.00 29.03           C
ATOM     79  O   ILE A 195      11.894  19.904  26.769  1.00 29.34           O
ATOM     80  CB  ILE A 195      11.068  21.485  29.621  1.00 29.65           C
ATOM     81  CG1 ILE A 195      11.673  21.871  30.986  1.00 29.97           C
ATOM     82  CG2 ILE A 195      10.386  20.098  29.714  1.00 28.81           C
ATOM     83  CD1 ILE A 195      10.609  22.080  32.074  1.00 32.39           C
TER      84      ILE A 195
ATOM     85  N   TRP A 219      17.088  14.091  25.002  1.00 25.42           N
ATOM     86  CA  TRP A 219      15.776  13.672  25.452  1.00 25.78           C
ATOM     87  C   TRP A 219      14.836  14.700  24.838  1.00 25.29           C
ATOM     88  O   TRP A 219      14.659  15.783  25.389  1.00 25.80           O
ATOM     89  CB  TRP A 219      15.713  13.694  26.988  1.00 26.33           C
ATOM     90  CG  TRP A 219      14.333  13.483  27.620  1.00 28.61           C
ATOM     91  CD1 TRP A 219      13.161  14.091  27.264  1.00 32.74           C
ATOM     92  CD2 TRP A 219      14.014  12.661  28.763  1.00 31.95           C
ATOM     93  NE1 TRP A 219      12.130  13.668  28.075  1.00 31.97           N
ATOM     94  CE2 TRP A 219      12.620  12.792  29.001  1.00 30.95           C
ATOM     95  CE3 TRP A 219      14.765  11.799  29.589  1.00 31.58           C
ATOM     96  CZ2 TRP A 219      11.959  12.109  30.041  1.00 31.94           C
ATOM     97  CZ3 TRP A 219      14.110  11.122  30.621  1.00 31.54           C
ATOM     98  CH2 TRP A 219      12.719  11.287  30.843  1.00 32.02           C
TER      99      TRP A 219
ATOM    100  N   ASN A 221      11.518  16.521  24.005  1.00 24.31           N
ATOM    101  CA  ASN A 221      10.105  16.679  24.406  1.00 24.12           C
ATOM    102  C   ASN A 221       9.257  17.465  23.393  1.00 23.83           C
ATOM    103  O   ASN A 221       8.146  17.878  23.737  1.00 23.54           O
ATOM    104  CB  ASN A 221       9.982  17.393  25.771  1.00 24.18           C
ATOM    105  CG  ASN A 221      10.477  16.552  26.944  1.00 25.22           C
ATOM    106  OD1 ASN A 221      10.164  15.358  27.054  1.00 25.13           O
ATOM    107  ND2 ASN A 221      11.261  17.179  27.832  1.00 23.73           N
TER     108      ASN A 221
ATOM    109  N   ALA A 224       5.880  15.788  23.033  1.00 25.46           N
ATOM    110  CA  ALA A 224       5.160  15.593  24.305  1.00 27.63           C
ATOM    111  C   ALA A 224       3.934  16.509  24.411  1.00 29.01           C
ATOM    112  O   ALA A 224       3.948  17.625  23.898  1.00 28.98           O
ATOM    113  CB  ALA A 224       6.088  15.840  25.499  1.00 26.59           C
TER     114      ALA A 224
ATOM    115  N   ASP A 226       1.816  16.053  27.595  1.00 34.41           N
ATOM    116  CA  ASP A 226       1.338  15.891  28.983  1.00 35.83           C
ATOM    117  C   ASP A 226       1.043  17.255  29.661  1.00 36.10           C
ATOM    118  O   ASP A 226      -0.012  17.433  30.280  1.00 36.01           O
ATOM    119  CB  ASP A 226       2.303  15.033  29.832  1.00 35.24           C
ATOM    120  CG  ASP A 226       3.765  15.461  29.704  1.00 36.30           C
ATOM    121  OD1 ASP A 226       4.602  14.832  30.391  1.00 36.80           O
ATOM    122  OD2 ASP A 226       4.078  16.404  28.930  1.00 34.76           O
ATOM    123  N   TYR A 227       1.982  18.188  29.511  1.00 36.45           N
ATOM    124  CA  TYR A 227       1.885  19.562  30.019  1.00 37.37           C
ATOM    125  C   TYR A 227       0.764  20.403  29.378  1.00 38.26           C
ATOM    126  O   TYR A 227       0.465  21.502  29.866  1.00 38.29           O
ATOM    127  CB  TYR A 227       3.230  20.284  29.829  1.00 36.69           C
ATOM    128  CG  TYR A 227       3.578  20.581  28.367  1.00 36.15           C
ATOM    129  CD1 TYR A 227       4.201  19.613  27.552  1.00 35.51           C
ATOM    130  CD2 TYR A 227       3.298  21.837  27.800  1.00 35.04           C
ATOM    131  CE1 TYR A 227       4.516  19.896  26.193  1.00 33.49           C
ATOM    132  CE2 TYR A 227       3.598  22.119  26.468  1.00 33.77           C
ATOM    133  CZ  TYR A 227       4.209  21.152  25.671  1.00 33.12           C
ATOM    134  OH  TYR A 227       4.499  21.464  24.363  1.00 30.68           O
TER     135      TYR A 227
ATOM    136  N   ASN A 254      10.444  11.758  23.727  1.00 27.91           N
ATOM    137  CA  ASN A 254       9.372  11.650  24.700  1.00 29.06           C
ATOM    138  C   ASN A 254       8.089  12.069  24.005  1.00 30.03           C
ATOM    139  O   ASN A 254       7.870  13.259  23.770  1.00 31.94           O
ATOM    140  CB  ASN A 254       9.667  12.533  25.907  1.00 28.81           C
ATOM    141  CG  ASN A 254       8.698  12.306  27.057  1.00 28.36           C
ATOM    142  OD1 ASN A 254       8.250  11.196  27.304  1.00 27.89           O
ATOM    143  ND2 ASN A 254       8.398  13.359  27.775  1.00 27.67           N
TER     144      ASN A 254
HETATM  160  O   HOH A2042       3.663  13.325  26.534  1.00 39.66           O
CONECT  145  146  154  157
CONECT  146  145  147  153
CONECT  147  146  148  155
CONECT  148  147  149  156
CONECT  149  148  150  157
CONECT  150  149  158
CONECT  151  152  153  159
CONECT  152  151
CONECT  153  146  151
CONECT  154  145
CONECT  155  147
CONECT  156  148
CONECT  157  145  149
CONECT  158  150
CONECT  159  151
END
