# Supplementary material for: Scaffold repositioning of spiro-acridine derivatives as fungi chitinase inhibitor by target fishing and in vitro studies
Source: Sci Rep. 2023 May 5;13:7320. doi: 10.1038/s41598-023-33279-9 (PMC10163251; doi:10.1038/s41598-023-33279-9)
Supplement: Supplementary file 2 — Supplementary Information 2. [file 41598_2023_33279_MOESM2_ESM.zip › PDBQT_TARGETS_ALL/2xy9_3ES.pdb]

HEADER    HYDROLASE                               16-NOV-10   2XY9              
TITLE     HUMAN ANGIOTENSIN CONVERTING ENZYME IN COMPLEX WITH                   
TITLE    2 PHOSPHINIC TRIPEPTIDE                                                
COMPND    MOL_ID: 1;                                                            
COMPND   2 MOLECULE: ANGIOTENSIN-CONVERTING ENZYME;                             
COMPND   3 CHAIN: A;                                                            
COMPND   4 FRAGMENT: RESIDUES 71-654;                                           
COMPND   5 SYNONYM: ACE, DIPEPTIDYL CARBOXYPEPTIDASE I, KININASE II, CD143;     
COMPND   6 EC: 3.4.15.1;                                                        
COMPND   7 ENGINEERED: YES                                                      
SOURCE    MOL_ID: 1;                                                            
SOURCE   2 ORGANISM_SCIENTIFIC: HOMO SAPIENS;                                   
SOURCE   3 ORGANISM_COMMON: HUMAN;                                              
SOURCE   4 ORGANISM_TAXID: 9606;                                                
SOURCE   5 ORGAN: TESTIS;                                                       
SOURCE   6 EXPRESSION_SYSTEM: CRICETULUS GRISEUS;                               
SOURCE   7 EXPRESSION_SYSTEM_COMMON: CHINESE HAMSTER;                           
SOURCE   8 EXPRESSION_SYSTEM_TAXID: 10029;                                      
SOURCE   9 EXPRESSION_SYSTEM_CELL_LINE: CHINESE HAMSTER OVARY CELLS;            
SOURCE  10 EXPRESSION_SYSTEM_VECTOR_TYPE: PLASMID;                              
SOURCE  11 EXPRESSION_SYSTEM_PLASMID: PLEN/PEE14                                
KEYWDS    HYDROLASE, ZINC METALLOPROTEASE, METALLOPEPTIDASE                     
EXPDTA    X-RAY DIFFRACTION                                                     
AUTHOR    M.AKIF,S.L.SCHWAGER,C.S.ANTHONY,B.CZARNY,F.BEAU,V.DIVE,E.D.STURROCK,  
AUTHOR   2 K.R.ACHARYA                                                          
REVDAT   2   11-APR-12 2XY9    1       REMARK VERSN                             
REVDAT   1   11-MAY-11 2XY9    0                                                
JRNL        AUTH   M.AKIF,S.L.SCHWAGER,C.S.ANTHONY,B.CZARNY,F.BEAU,V.DIVE,      
JRNL        AUTH 2 E.D.STURROCK,K.R.ACHARYA                                     
JRNL        TITL   NOVEL MECHANISM OF INHIBITION OF HUMAN ANGIOTENSIN-          
JRNL        TITL 2 I-CONVERTING ENZYME (ACE) BY A HIGHLY SPECIFIC PHOSPHINIC    
JRNL        TITL 3 TRIPEPTIDE.                                                  
JRNL        REF    BIOCHEM.J.                    V. 436    53 2011              
JRNL        REFN                   ISSN 0264-6021                               
JRNL        PMID   21352096                                                     
JRNL        DOI    10.1042/BJ20102123                                           
REMARK   2                                                                      
REMARK   2 RESOLUTION.    1.97 ANGSTROMS.                                       
REMARK   3                                                                      
REMARK   3 REFINEMENT.                                                          
REMARK   3   PROGRAM     : REFMAC 5.5.0072                                      
REMARK   3   AUTHORS     : MURSHUDOV,VAGIN,DODSON                               
REMARK   3                                                                      
REMARK   3    REFINEMENT TARGET : MAXIMUM LIKELIHOOD                            
REMARK   3                                                                      
REMARK   3  DATA USED IN REFINEMENT.                                            
REMARK   3   RESOLUTION RANGE HIGH (ANGSTROMS) : 1.97                           
REMARK   3   RESOLUTION RANGE LOW  (ANGSTROMS) : 45.65                          
REMARK   3   DATA CUTOFF            (SIGMA(F)) : NONE                           
REMARK   3   COMPLETENESS FOR RANGE        (%) : 97.82                          
REMARK   3   NUMBER OF REFLECTIONS             : 45842                          
REMARK   3                                                                      
REMARK   3  FIT TO DATA USED IN REFINEMENT.                                     
REMARK   3   CROSS-VALIDATION METHOD          : THROUGHOUT                      
REMARK   3   FREE R VALUE TEST SET SELECTION  : RANDOM                          
REMARK   3   R VALUE     (WORKING + TEST SET) : 0.20055                         
REMARK   3   R VALUE            (WORKING SET) : 0.19889                         
REMARK   3   FREE R VALUE                     : 0.23180                         
REMARK   3   FREE R VALUE TEST SET SIZE   (%) : 5.1                             
REMARK   3   FREE R VALUE TEST SET COUNT      : 2442                            
REMARK   3                                                                      
REMARK   3  FIT IN THE HIGHEST RESOLUTION BIN.                                  
REMARK   3   TOTAL NUMBER OF BINS USED           : 20                           
REMARK   3   BIN RESOLUTION RANGE HIGH       (A) : 1.967                        
REMARK   3   BIN RESOLUTION RANGE LOW        (A) : 2.018                        
REMARK   3   REFLECTION IN BIN     (WORKING SET) : 3176                         
REMARK   3   BIN COMPLETENESS (WORKING+TEST) (%) : 92.58                        
REMARK   3   BIN R VALUE           (WORKING SET) : 0.259                        
REMARK   3   BIN FREE R VALUE SET COUNT          : 144                          
REMARK   3   BIN FREE R VALUE                    : 0.307                        
REMARK   3                                                                      
REMARK   3  NUMBER OF NON-HYDROGEN ATOMS USED IN REFINEMENT.                    
REMARK   3   PROTEIN ATOMS            : 4738                                    
REMARK   3   NUCLEIC ACID ATOMS       : 0                                       
REMARK   3   HETEROGEN ATOMS          : 187                                     
REMARK   3   SOLVENT ATOMS            : 430                                     
REMARK   3                                                                      
REMARK   3  B VALUES.                                                           
REMARK   3   FROM WILSON PLOT           (A**2) : 22.5                           
REMARK   3   MEAN B VALUE      (OVERALL, A**2) : 21.940                         
REMARK   3   OVERALL ANISOTROPIC B VALUE.                                       
REMARK   3    B11 (A**2) : 0.00                                                 
REMARK   3    B22 (A**2) : 0.00                                                 
REMARK   3    B33 (A**2) : 0.00                                                 
REMARK   3    B12 (A**2) : 0.00                                                 
REMARK   3    B13 (A**2) : 0.00                                                 
REMARK   3    B23 (A**2) : 0.00                                                 
REMARK   3                                                                      
REMARK   3  ESTIMATED OVERALL COORDINATE ERROR.                                 
REMARK   3   ESU BASED ON R VALUE                            (A): 0.188         
REMARK   3   ESU BASED ON FREE R VALUE                       (A): 0.160         
REMARK   3   ESU BASED ON MAXIMUM LIKELIHOOD                 (A): 0.111         
REMARK   3   ESU FOR B VALUES BASED ON MAXIMUM LIKELIHOOD (A**2): 3.846         
REMARK   3                                                                      
REMARK   3  CORRELATION COEFFICIENTS.                                           
REMARK   3   CORRELATION COEFFICIENT FO-FC      : 0.941                         
REMARK   3   CORRELATION COEFFICIENT FO-FC FREE : 0.925                         
REMARK   3                                                                      
REMARK   3  RMS DEVIATIONS FROM IDEAL VALUES        COUNT    RMS    WEIGHT      
REMARK   3   BOND LENGTHS REFINED ATOMS        (A):  5076 ; 0.007 ; 0.022       
REMARK   3   BOND LENGTHS OTHERS               (A):  NULL ;  NULL ;  NULL       
REMARK   3   BOND ANGLES REFINED ATOMS   (DEGREES):  6910 ; 1.203 ; 1.977       
REMARK   3   BOND ANGLES OTHERS          (DEGREES):  NULL ;  NULL ;  NULL       
REMARK   3   TORSION ANGLES, PERIOD 1    (DEGREES):   578 ; 5.021 ; 5.000       
REMARK   3   TORSION ANGLES, PERIOD 2    (DEGREES):   244 ;34.804 ;24.180       
REMARK   3   TORSION ANGLES, PERIOD 3    (DEGREES):   804 ;13.805 ;15.000       
REMARK   3   TORSION ANGLES, PERIOD 4    (DEGREES):    26 ;17.450 ;15.000       
REMARK   3   CHIRAL-CENTER RESTRAINTS       (A**3):   728 ; 0.117 ; 0.200       
REMARK   3   GENERAL PLANES REFINED ATOMS      (A):  3908 ; 0.005 ; 0.021       
REMARK   3   GENERAL PLANES OTHERS             (A):  NULL ;  NULL ;  NULL       
REMARK   3   NON-BONDED CONTACTS REFINED ATOMS (A):  NULL ;  NULL ;  NULL       
REMARK   3   NON-BONDED CONTACTS OTHERS        (A):  NULL ;  NULL ;  NULL       
REMARK   3   NON-BONDED TORSION REFINED ATOMS  (A):  NULL ;  NULL ;  NULL       
REMARK   3   NON-BONDED TORSION OTHERS         (A):  NULL ;  NULL ;  NULL       
REMARK   3   H-BOND (X...Y) REFINED ATOMS      (A):  NULL ;  NULL ;  NULL       
REMARK   3   H-BOND (X...Y) OTHERS             (A):  NULL ;  NULL ;  NULL       
REMARK   3   POTENTIAL METAL-ION REFINED ATOMS (A):  NULL ;  NULL ;  NULL       
REMARK   3   POTENTIAL METAL-ION OTHERS        (A):  NULL ;  NULL ;  NULL       
REMARK   3   SYMMETRY VDW REFINED ATOMS        (A):  NULL ;  NULL ;  NULL       
REMARK   3   SYMMETRY VDW OTHERS               (A):  NULL ;  NULL ;  NULL       
REMARK   3   SYMMETRY H-BOND REFINED ATOMS     (A):  NULL ;  NULL ;  NULL       
REMARK   3   SYMMETRY H-BOND OTHERS            (A):  NULL ;  NULL ;  NULL       
REMARK   3   SYMMETRY METAL-ION REFINED ATOMS  (A):  NULL ;  NULL ;  NULL       
REMARK   3   SYMMETRY METAL-ION OTHERS         (A):  NULL ;  NULL ;  NULL       
REMARK   3                                                                      
REMARK   3  ISOTROPIC THERMAL FACTOR RESTRAINTS.     COUNT   RMS    WEIGHT      
REMARK   3   MAIN-CHAIN BOND REFINED ATOMS  (A**2):  2922 ; 0.403 ; 1.500       
REMARK   3   MAIN-CHAIN BOND OTHER ATOMS    (A**2):  NULL ;  NULL ;  NULL       
REMARK   3   MAIN-CHAIN ANGLE REFINED ATOMS (A**2):  4711 ; 0.780 ; 2.000       
REMARK   3   SIDE-CHAIN BOND REFINED ATOMS  (A**2):  2154 ; 1.076 ; 3.000       
REMARK   3   SIDE-CHAIN ANGLE REFINED ATOMS (A**2):  2199 ; 1.827 ; 4.500       
REMARK   3                                                                      
REMARK   3  ANISOTROPIC THERMAL FACTOR RESTRAINTS.   COUNT   RMS    WEIGHT      
REMARK   3   RIGID-BOND RESTRAINTS          (A**2):  NULL ;  NULL ;  NULL       
REMARK   3   SPHERICITY; FREE ATOMS         (A**2):  NULL ;  NULL ;  NULL       
REMARK   3   SPHERICITY; BONDED ATOMS       (A**2):  NULL ;  NULL ;  NULL       
REMARK   3                                                                      
REMARK   3  NCS RESTRAINTS STATISTICS                                           
REMARK   3   NUMBER OF DIFFERENT NCS GROUPS : NULL                              
REMARK   3                                                                      
REMARK   3  TLS DETAILS                                                         
REMARK   3   NUMBER OF TLS GROUPS  : NULL                                       
REMARK   3                                                                      
REMARK   3  BULK SOLVENT MODELLING.                                             
REMARK   3   METHOD USED : MASK                                                 
REMARK   3   PARAMETERS FOR MASK CALCULATION                                    
REMARK   3   VDW PROBE RADIUS   : 1.40                                          
REMARK   3   ION PROBE RADIUS   : 0.80                                          
REMARK   3   SHRINKAGE RADIUS   : 0.80                                          
REMARK   3                                                                      
REMARK   3  OTHER REFINEMENT REMARKS: HYDROGENS HAVE BEEN ADDED IN THE          
REMARK   3   RIDING POSITIONS. RESIDUES 435-438 ARE DISORDERED.                 
REMARK   4                                                                      
REMARK   4 2XY9 COMPLIES WITH FORMAT V. 3.30, 13-JUL-11                         
REMARK 100                                                                      
REMARK 100 THIS ENTRY HAS BEEN PROCESSED BY PDBE ON 17-NOV-10.                  
REMARK 100 THE PDBE ID CODE IS EBI-46267.                                       
REMARK 200                                                                      
REMARK 200 EXPERIMENTAL DETAILS                                                 
REMARK 200  EXPERIMENT TYPE                : X-RAY DIFFRACTION                  
REMARK 200  DATE OF DATA COLLECTION        : 13-MAR-10                          
REMARK 200  TEMPERATURE           (KELVIN) : 100                                
REMARK 200  PH                             : 4.7                                
REMARK 200  NUMBER OF CRYSTALS USED        : 1                                  
REMARK 200                                                                      
REMARK 200  SYNCHROTRON              (Y/N) : Y                                  
REMARK 200  RADIATION SOURCE               : DIAMOND                            
REMARK 200  BEAMLINE                       : I04                                
REMARK 200  X-RAY GENERATOR MODEL          : NULL                               
REMARK 200  MONOCHROMATIC OR LAUE    (M/L) : M                                  
REMARK 200  WAVELENGTH OR RANGE        (A) : 0.9763                             
REMARK 200  MONOCHROMATOR                  : NULL                               
REMARK 200  OPTICS                         : NULL                               
REMARK 200                                                                      
REMARK 200  DETECTOR TYPE                  : CCD                                
REMARK 200  DETECTOR MANUFACTURER          : ADSC                               
REMARK 200  INTENSITY-INTEGRATION SOFTWARE : HKL2000                            
REMARK 200  DATA SCALING SOFTWARE          : SCALEPACK                          
REMARK 200                                                                      
REMARK 200  NUMBER OF UNIQUE REFLECTIONS   : 49449                              
REMARK 200  RESOLUTION RANGE HIGH      (A) : 1.97                               
REMARK 200  RESOLUTION RANGE LOW       (A) : 50.00                              
REMARK 200  REJECTION CRITERIA  (SIGMA(I)) : 2.0                                
REMARK 200                                                                      
REMARK 200 OVERALL.                                                             
REMARK 200  COMPLETENESS FOR RANGE     (%) : 97.8                               
REMARK 200  DATA REDUNDANCY                : 4                                  
REMARK 200  R MERGE                    (I) : 0.07                               
REMARK 200  R SYM                      (I) : NULL                               
REMARK 200  <I/SIGMA(I)> FOR THE DATA SET  : 15.60                              
REMARK 200                                                                      
REMARK 200 IN THE HIGHEST RESOLUTION SHELL.                                     
REMARK 200  HIGHEST RESOLUTION SHELL, RANGE HIGH (A) : 1.97                     
REMARK 200  HIGHEST RESOLUTION SHELL, RANGE LOW  (A) : 2.04                     
REMARK 200  COMPLETENESS FOR SHELL     (%) : 93.4                               
REMARK 200  DATA REDUNDANCY IN SHELL       : 4                                  
REMARK 200  R MERGE FOR SHELL          (I) : 0.31                               
REMARK 200  R SYM FOR SHELL            (I) : NULL                               
REMARK 200  <I/SIGMA(I)> FOR SHELL         : 3.30                               
REMARK 200                                                                      
REMARK 200 DIFFRACTION PROTOCOL: SINGLE WAVELENGTH                              
REMARK 200 METHOD USED TO DETERMINE THE STRUCTURE: MOLECULAR REPLACEMENT        
REMARK 200 SOFTWARE USED: PHASER                                                
REMARK 200 STARTING MODEL: PDB ENTRY 1O8A                                       
REMARK 200                                                                      
REMARK 200 REMARK: NONE                                                         
REMARK 280                                                                      
REMARK 280 CRYSTAL                                                              
REMARK 280 SOLVENT CONTENT, VS   (%): 52                                        
REMARK 280 MATTHEWS COEFFICIENT, VM (ANGSTROMS**3/DA): 2.5                      
REMARK 280                                                                      
REMARK 280 CRYSTALLIZATION CONDITIONS: 13.5% PEG4000,50MM SODIUM                
REMARK 280  ACETATE, PH 4.7 AND 0.01MM ZNSO4                                    
REMARK 290                                                                      
REMARK 290 CRYSTALLOGRAPHIC SYMMETRY                                            
REMARK 290 SYMMETRY OPERATORS FOR SPACE GROUP: P 21 21 21                       
REMARK 290                                                                      
REMARK 290      SYMOP   SYMMETRY                                                
REMARK 290     NNNMMM   OPERATOR                                                
REMARK 290       1555   X,Y,Z                                                   
REMARK 290       2555   -X+1/2,-Y,Z+1/2                                         
REMARK 290       3555   -X,Y+1/2,-Z+1/2                                         
REMARK 290       4555   X+1/2,-Y+1/2,-Z                                         
REMARK 290                                                                      
REMARK 290     WHERE NNN -> OPERATOR NUMBER                                     
REMARK 290           MMM -> TRANSLATION VECTOR                                  
REMARK 290                                                                      
REMARK 290 CRYSTALLOGRAPHIC SYMMETRY TRANSFORMATIONS                            
REMARK 290 THE FOLLOWING TRANSFORMATIONS OPERATE ON THE ATOM/HETATM             
REMARK 290 RECORDS IN THIS ENTRY TO PRODUCE CRYSTALLOGRAPHICALLY                
REMARK 290 RELATED MOLECULES.                                                   
REMARK 290   SMTRY1   1  1.000000  0.000000  0.000000        0.00000            
REMARK 290   SMTRY2   1  0.000000  1.000000  0.000000        0.00000            
REMARK 290   SMTRY3   1  0.000000  0.000000  1.000000        0.00000            
REMARK 290   SMTRY1   2 -1.000000  0.000000  0.000000       29.36500            
REMARK 290   SMTRY2   2  0.000000 -1.000000  0.000000        0.00000            
REMARK 290   SMTRY3   2  0.000000  0.000000  1.000000       67.40750            
REMARK 290   SMTRY1   3 -1.000000  0.000000  0.000000        0.00000            
REMARK 290   SMTRY2   3  0.000000  1.000000  0.000000       43.04700            
REMARK 290   SMTRY3   3  0.000000  0.000000 -1.000000       67.40750            
REMARK 290   SMTRY1   4  1.000000  0.000000  0.000000       29.36500            
REMARK 290   SMTRY2   4  0.000000 -1.000000  0.000000       43.04700            
REMARK 290   SMTRY3   4  0.000000  0.000000 -1.000000        0.00000            
REMARK 290                                                                      
REMARK 290 REMARK: NULL                                                         
REMARK 300                                                                      
REMARK 300 BIOMOLECULE: 1                                                       
REMARK 300 SEE REMARK 350 FOR THE AUTHOR PROVIDED AND/OR PROGRAM                
REMARK 300 GENERATED ASSEMBLY INFORMATION FOR THE STRUCTURE IN                  
REMARK 300 THIS ENTRY. THE REMARK MAY ALSO PROVIDE INFORMATION ON               
REMARK 300 BURIED SURFACE AREA.                                                 
REMARK 350                                                                      
REMARK 350 COORDINATES FOR A COMPLETE MULTIMER REPRESENTING THE KNOWN           
REMARK 350 BIOLOGICALLY SIGNIFICANT OLIGOMERIZATION STATE OF THE                
REMARK 350 MOLECULE CAN BE GENERATED BY APPLYING BIOMT TRANSFORMATIONS          
REMARK 350 GIVEN BELOW.  BOTH NON-CRYSTALLOGRAPHIC AND                          
REMARK 350 CRYSTALLOGRAPHIC OPERATIONS ARE GIVEN.                               
REMARK 350                                                                      
REMARK 350 BIOMOLECULE: 1                                                       
REMARK 350 AUTHOR DETERMINED BIOLOGICAL UNIT: MONOMERIC                         
REMARK 350 SOFTWARE DETERMINED QUATERNARY STRUCTURE: MONOMERIC                  
REMARK 350 SOFTWARE USED: PISA                                                  
REMARK 350 APPLY THE FOLLOWING TO CHAINS: A                                     
REMARK 350   BIOMT1   1  1.000000  0.000000  0.000000        0.00000            
REMARK 350   BIOMT2   1  0.000000  1.000000  0.000000        0.00000            
REMARK 350   BIOMT3   1  0.000000  0.000000  1.000000        0.00000            
REMARK 465                                                                      
REMARK 465 MISSING RESIDUES                                                     
REMARK 465 THE FOLLOWING RESIDUES WERE NOT LOCATED IN THE                       
REMARK 465 EXPERIMENT. (M=MODEL NUMBER; RES=RESIDUE NAME; C=CHAIN               
REMARK 465 IDENTIFIER; SSSEQ=SEQUENCE NUMBER; I=INSERTION CODE.)                
REMARK 465                                                                      
REMARK 465   M RES C SSSEQI                                                     
REMARK 465     SER A   435                                                      
REMARK 465     GLU A   436                                                      
REMARK 465     GLY A   437                                                      
REMARK 465     GLY A   438                                                      
REMARK 470                                                                      
REMARK 470 MISSING ATOM                                                         
REMARK 470 THE FOLLOWING RESIDUES HAVE MISSING ATOMS (M=MODEL NUMBER;           
REMARK 470 RES=RESIDUE NAME; C=CHAIN IDENTIFIER; SSEQ=SEQUENCE NUMBER;          
REMARK 470 I=INSERTION CODE):                                                   
REMARK 470   M RES CSSEQI  ATOMS                                                
REMARK 470     GLU A  64    CG   CD   OE1  OE2                                  
REMARK 470     SER A 298    OG                                                  
REMARK 470     ASP A 440    CG   OD1  OD2                                       
REMARK 500                                                                      
REMARK 500 GEOMETRY AND STEREOCHEMISTRY                                         
REMARK 500 SUBTOPIC: TORSION ANGLES                                             
REMARK 500                                                                      
REMARK 500 TORSION ANGLES OUTSIDE THE EXPECTED RAMACHANDRAN REGIONS:            
REMARK 500 (M=MODEL NUMBER; RES=RESIDUE NAME; C=CHAIN IDENTIFIER;               
REMARK 500 SSEQ=SEQUENCE NUMBER; I=INSERTION CODE).                             
REMARK 500                                                                      
REMARK 500 STANDARD TABLE:                                                      
REMARK 500 FORMAT:(10X,I3,1X,A3,1X,A1,I4,A1,4X,F7.2,3X,F7.2)                    
REMARK 500                                                                      
REMARK 500 EXPECTED VALUES: GJ KLEYWEGT AND TA JONES (1996). PHI/PSI-           
REMARK 500 CHOLOGY: RAMACHANDRAN REVISITED. STRUCTURE 4, 1395 - 1400            
REMARK 500                                                                      
REMARK 500  M RES CSSEQI        PSI       PHI                                   
REMARK 500    ASN A  72       75.36   -174.87                                   
REMARK 500    GLU A 123     -131.63     47.86                                   
REMARK 500    LYS A 363      -35.63   -135.95                                   
REMARK 500    GLN A 554       -3.96     81.48                                   
REMARK 500                                                                      
REMARK 500 REMARK: NULL                                                         
REMARK 620                                                                      
REMARK 620 METAL COORDINATION                                                   
REMARK 620 (M=MODEL NUMBER; RES=RESIDUE NAME; C=CHAIN IDENTIFIER;               
REMARK 620 SSEQ=SEQUENCE NUMBER; I=INSERTION CODE):                             
REMARK 620                                                                      
REMARK 620 COORDINATION ANGLES FOR:  M RES CSSEQI METAL                         
REMARK 620                              ZN A1628  ZN                            
REMARK 620 N RES CSSEQI ATOM                                                    
REMARK 620 1 3ES A1635   OAG                                                    
REMARK 620 2 HIS A 383   NE2 101.5                                              
REMARK 620 3 HIS A 387   NE2  97.3 103.8                                        
REMARK 620 4 GLU A 411   OE1 151.0  91.6 104.6                                  
REMARK 620 N                    1     2     3                                   
REMARK 630                                                                      
REMARK 630 MOLECULE TYPE: NULL                                                  
REMARK 630 MOLECULE NAME: [(2S)-2-({3-[HYDROXYL(2-PHENYL-(1R)-1-                
REMARK 630  {[(BENZYLOXY)[(2S)-2-({3-[HYDROXYL(2-PHENYL-(1R)-1-CARBONYL]        
REMARK 630  -AMINO}ETHYL)PHOSPHINYL]-2-[(3-PHENYLISOXAZOL-5-YL)METHYL]-1        
REMARK 630  -OXO-PROPYL}AMINO)-3-(4-HYDROXY-PHENYL)                             
REMARK 630 (M=MODEL NUMBER; RES=RESIDUE NAME; C=CHAIN IDENTIFIER;               
REMARK 630  SSSEQ=SEQUENCE NUMBER; I=INSERTION CODE.)                           
REMARK 630                                                                      
REMARK 630   M RES C SSSEQI                                                     
REMARK 630     3ES A  1635                                                      
REMARK 630     3ES A  1636                                                      
REMARK 630 TAXONOMY: NULL                                                       
REMARK 630 SUBCOMP: PHQ PPH 1JQ TYR                                             
REMARK 630 DETAILS: NULL                                                        
REMARK 800                                                                      
REMARK 800 SITE                                                                 
REMARK 800 SITE_IDENTIFIER: AC1                                                 
REMARK 800 EVIDENCE_CODE: SOFTWARE                                              
REMARK 800 SITE_DESCRIPTION: BINDING SITE FOR RESIDUE ACT A1625                 
REMARK 800                                                                      
REMARK 800 SITE_IDENTIFIER: AC2                                                 
REMARK 800 EVIDENCE_CODE: SOFTWARE                                              
REMARK 800 SITE_DESCRIPTION: BINDING SITE FOR RESIDUE  CL A1626                 
REMARK 800                                                                      
REMARK 800 SITE_IDENTIFIER: AC3                                                 
REMARK 800 EVIDENCE_CODE: SOFTWARE                                              
REMARK 800 SITE_DESCRIPTION: BINDING SITE FOR RESIDUE  CL A1627                 
REMARK 800                                                                      
REMARK 800 SITE_IDENTIFIER: AC4                                                 
REMARK 800 EVIDENCE_CODE: SOFTWARE                                              
REMARK 800 SITE_DESCRIPTION: BINDING SITE FOR RESIDUE  ZN A1628                 
REMARK 800                                                                      
REMARK 800 SITE_IDENTIFIER: AC5                                                 
REMARK 800 EVIDENCE_CODE: SOFTWARE                                              
REMARK 800 SITE_DESCRIPTION: BINDING SITE FOR RESIDUE EPE A1634                 
REMARK 800                                                                      
REMARK 800 SITE_IDENTIFIER: AC6                                                 
REMARK 800 EVIDENCE_CODE: SOFTWARE                                              
REMARK 800 SITE_DESCRIPTION: BINDING SITE FOR RESIDUE 3ES A1635                 
REMARK 800                                                                      
REMARK 800 SITE_IDENTIFIER: AC7                                                 
REMARK 800 EVIDENCE_CODE: SOFTWARE                                              
REMARK 800 SITE_DESCRIPTION: BINDING SITE FOR RESIDUE 3ES A1636                 
REMARK 800                                                                      
REMARK 800 SITE_IDENTIFIER: AC8                                                 
REMARK 800 EVIDENCE_CODE: SOFTWARE                                              
REMARK 800 SITE_DESCRIPTION: BINDING SITE FOR CHAIN A OF SUGAR BOUND TO ASN A   
REMARK 800   109 RESIDUES 1629 TO 1633                                          
REMARK 900                                                                      
REMARK 900 RELATED ENTRIES                                                      
REMARK 900 RELATED ID: 2IUL   RELATED DB: PDB                                   
REMARK 900  HUMAN TACE G13 MUTANT                                               
REMARK 900 RELATED ID: 2IUX   RELATED DB: PDB                                   
REMARK 900  HUMAN TACE MUTANT G1234                                             
REMARK 900 RELATED ID: 1UZE   RELATED DB: PDB                                   
REMARK 900  COMPLEX OF THE ANTI-HYPERTENSIVE DRUG                               
REMARK 900  ENALAPRIL AN THE HUMAN TESTICULAR ANGIOTENSIN                       
REMARK 900   I-CONVERTING ENZYME                                                
REMARK 900 RELATED ID: 2C6F   RELATED DB: PDB                                   
REMARK 900  STRUCTURE OF HUMAN SOMATIC ANGIONTENSIN-I                           
REMARK 900  CONVERTING ENZYME N DOMAIN                                          
REMARK 900 RELATED ID: 1UZF   RELATED DB: PDB                                   
REMARK 900  COMPLEX OF THE ANTI-HYPERTENSIVE DRUG                               
REMARK 900  CAPTOPRIL AN THE HUMAN TESTICULAR ANGIOTENSIN                       
REMARK 900   I-CONVERTING ENZYME                                                
REMARK 900 RELATED ID: 1O8A   RELATED DB: PDB                                   
REMARK 900  CRYSTAL STRUCTURE OF HUMAN ANGIOTENSIN                              
REMARK 900  CONVERING ENZYME (NATIVE).                                          
REMARK 900 RELATED ID: 2C6N   RELATED DB: PDB                                   
REMARK 900  STRUCTURE OF HUMAN SOMATIC ANGIONTENSIN-I                           
REMARK 900  CONVERTING ENZYME N DOMAIN WITH LISINOPRIL                          
REMARK 900 RELATED ID: 1O86   RELATED DB: PDB                                   
REMARK 900  CRYSTAL STRUCTURE OF HUMAN ANGIOTENSIN                              
REMARK 900  CONVERING ENZYME IN COMPLEX WITH LISINOPRIL.                        
REMARK 900 RELATED ID: 2XYD   RELATED DB: PDB                                   
REMARK 900  HUMAN ANGIOTENISN CONVERTING ENZYME N-DOMAIN                        
REMARK 900  IN COMPLEX WITH PHOSPHINIC TRIPEPTIDE                               
REMARK 999                                                                      
REMARK 999 SEQUENCE                                                             
REMARK 999 UNDERGLYCOSYLATED MUTANT LACKING FIRST 36 N-TERMINAL,                
REMARK 999 CYTOPLASMIC, AND TRANSMEMBRANE DOMAIN RESIDUES.                      
DBREF  2XY9 A   40   623  UNP    P12821   ACE_HUMAN       71    654             
SEQADV 2XY9 ALA A  624  UNP  P12821              EXPRESSION TAG                 
SEQRES   1 A  585  ASP GLU ALA GLU ALA SER LYS PHE VAL GLU GLU TYR ASP          
SEQRES   2 A  585  ARG THR SER GLN VAL VAL TRP ASN GLU TYR ALA GLU ALA          
SEQRES   3 A  585  ASN TRP ASN TYR ASN THR ASN ILE THR THR GLU THR SER          
SEQRES   4 A  585  LYS ILE LEU LEU GLN LYS ASN MET GLN ILE ALA ASN HIS          
SEQRES   5 A  585  THR LEU LYS TYR GLY THR GLN ALA ARG LYS PHE ASP VAL          
SEQRES   6 A  585  ASN GLN LEU GLN ASN THR THR ILE LYS ARG ILE ILE LYS          
SEQRES   7 A  585  LYS VAL GLN ASP LEU GLU ARG ALA ALA LEU PRO ALA GLN          
SEQRES   8 A  585  GLU LEU GLU GLU TYR ASN LYS ILE LEU LEU ASP MET GLU          
SEQRES   9 A  585  THR THR TYR SER VAL ALA THR VAL CYS HIS PRO ASN GLY          
SEQRES  10 A  585  SER CYS LEU GLN LEU GLU PRO ASP LEU THR ASN VAL MET          
SEQRES  11 A  585  ALA THR SER ARG LYS TYR GLU ASP LEU LEU TRP ALA TRP          
SEQRES  12 A  585  GLU GLY TRP ARG ASP LYS ALA GLY ARG ALA ILE LEU GLN          
SEQRES  13 A  585  PHE TYR PRO LYS TYR VAL GLU LEU ILE ASN GLN ALA ALA          
SEQRES  14 A  585  ARG LEU ASN GLY TYR VAL ASP ALA GLY ASP SER TRP ARG          
SEQRES  15 A  585  SER MET TYR GLU THR PRO SER LEU GLU GLN ASP LEU GLU          
SEQRES  16 A  585  ARG LEU PHE GLN GLU LEU GLN PRO LEU TYR LEU ASN LEU          
SEQRES  17 A  585  HIS ALA TYR VAL ARG ARG ALA LEU HIS ARG HIS TYR GLY          
SEQRES  18 A  585  ALA GLN HIS ILE ASN LEU GLU GLY PRO ILE PRO ALA HIS          
SEQRES  19 A  585  LEU LEU GLY ASN MET TRP ALA GLN THR TRP SER ASN ILE          
SEQRES  20 A  585  TYR ASP LEU VAL VAL PRO PHE PRO SER ALA PRO SER MET          
SEQRES  21 A  585  ASP THR THR GLU ALA MET LEU LYS GLN GLY TRP THR PRO          
SEQRES  22 A  585  ARG ARG MET PHE LYS GLU ALA ASP ASP PHE PHE THR SER          
SEQRES  23 A  585  LEU GLY LEU LEU PRO VAL PRO PRO GLU PHE TRP ASN LYS          
SEQRES  24 A  585  SER MET LEU GLU LYS PRO THR ASP GLY ARG GLU VAL VAL          
SEQRES  25 A  585  CYS HIS ALA SER ALA TRP ASP PHE TYR ASN GLY LYS ASP          
SEQRES  26 A  585  PHE ARG ILE LYS GLN CYS THR THR VAL ASN LEU GLU ASP          
SEQRES  27 A  585  LEU VAL VAL ALA HIS HIS GLU MET GLY HIS ILE GLN TYR          
SEQRES  28 A  585  PHE MET GLN TYR LYS ASP LEU PRO VAL ALA LEU ARG GLU          
SEQRES  29 A  585  GLY ALA ASN PRO GLY PHE HIS GLU ALA ILE GLY ASP VAL          
SEQRES  30 A  585  LEU ALA LEU SER VAL SER THR PRO LYS HIS LEU HIS SER          
SEQRES  31 A  585  LEU ASN LEU LEU SER SER GLU GLY GLY SER ASP GLU HIS          
SEQRES  32 A  585  ASP ILE ASN PHE LEU MET LYS MET ALA LEU ASP LYS ILE          
SEQRES  33 A  585  ALA PHE ILE PRO PHE SER TYR LEU VAL ASP GLN TRP ARG          
SEQRES  34 A  585  TRP ARG VAL PHE ASP GLY SER ILE THR LYS GLU ASN TYR          
SEQRES  35 A  585  ASN GLN GLU TRP TRP SER LEU ARG LEU LYS TYR GLN GLY          
SEQRES  36 A  585  LEU CYS PRO PRO VAL PRO ARG THR GLN GLY ASP PHE ASP          
SEQRES  37 A  585  PRO GLY ALA LYS PHE HIS ILE PRO SER SER VAL PRO TYR          
SEQRES  38 A  585  ILE ARG TYR PHE VAL SER PHE ILE ILE GLN PHE GLN PHE          
SEQRES  39 A  585  HIS GLU ALA LEU CYS GLN ALA ALA GLY HIS THR GLY PRO          
SEQRES  40 A  585  LEU HIS LYS CYS ASP ILE TYR GLN SER LYS GLU ALA GLY          
SEQRES  41 A  585  GLN ARG LEU ALA THR ALA MET LYS LEU GLY PHE SER ARG          
SEQRES  42 A  585  PRO TRP PRO GLU ALA MET GLN LEU ILE THR GLY GLN PRO          
SEQRES  43 A  585  ASN MET SER ALA SER ALA MET LEU SER TYR PHE LYS PRO          
SEQRES  44 A  585  LEU LEU ASP TRP LEU ARG THR GLU ASN GLU LEU HIS GLY          
SEQRES  45 A  585  GLU LYS LEU GLY TRP PRO GLN TYR ASN TRP THR PRO ALA          
HET    ACT  A1625       4                                                       
HET     CL  A1626       1                                                       
HET     CL  A1627       1                                                       
HET     ZN  A1628       1                                                       
HET    NAG  A1629      14                                                       
HET    NAG  A1630      14                                                       
HET    NAG  A1631      14                                                       
HET    FUC  A1632      10                                                       
HET    BMA  A1633      11                                                       
HET    EPE  A1634      33                                                       
HET    3ES  A1635      51                                                       
HET    3ES  A1636      51                                                       
HETNAM     ACT ACETATE ION                                                      
HETNAM      CL CHLORIDE ION                                                     
HETNAM      ZN ZINC ION                                                         
HETNAM     NAG N-ACETYL-D-GLUCOSAMINE                                           
HETNAM     FUC ALPHA-L-FUCOSE                                                   
HETNAM     BMA BETA-D-MANNOSE                                                   
HETNAM     EPE 4-(2-HYDROXYETHYL)-1-PIPERAZINE                                  
HETNAM   2 EPE  ETHANESULFONIC ACID                                             
HETNAM     3ES [(2S)-2-({3-[HYDROXYL(2-PHENYL-(1R)-1-                           
HETNAM   2 3ES  {[(BENZYLOXY)[(2S)-2-({3-[HYDROXYL(2-PHENYL-(1R)-1-             
HETNAM   3 3ES  CARBONYL]-AMINO}ETHYL)PHOSPHINYL]-2-[(3-                        
HETNAM   4 3ES  PHENYLISOXAZOL-5-YL)METHYL]-1-OXO-PROPYL}AMINO)-3-              
HETNAM   5 3ES  (4-HYDROXY-PHENYL)                                              
HETNAM     EPE 4-(2-HYDROXYETHYL)-1-PIPERAZINE                                  
HETNAM   2 EPE  ETHANESULFONIC ACID                                             
HETSYN     EPE HEPES                                                            
FORMUL   2  ACT    C2 H3 O2 1-                                                  
FORMUL   7   CL    2(CL 1-)                                                     
FORMUL   6   ZN    ZN 2+                                                        
FORMUL   5  NAG    3(C8 H15 N O6)                                               
FORMUL   8  FUC    C6 H12 O5                                                    
FORMUL   9  BMA    C6 H12 O6                                                    
FORMUL   3  3ES    2(C38 H38 N3 O9 P)                                           
FORMUL   4  EPE    C8 H18 N2 O4 S                                               
FORMUL  10  HOH   *430(H2 O)                                                    
HELIX    1   1 GLU A  376  GLU A  376  1                                   1
HELIX    2   2 VAL A  379  VAL A  380  1                                   2
HELIX    3   3 HIS A  383  GLU A  384  1                                   2
HELIX    4   4 HIS A  387  HIS A  387  1                                   1
HELIX    5   5 PHE A  391  PHE A  391  1                                   1
HELIX    6   6 TYR A  394  TYR A  394  1                                   1
HELIX    7   7 HIS A  410  GLU A  411  1                                   2
HELIX    8   8 ASP A  415  ASP A  415  1                                   1
HELIX    9   9 LYS A  454  LYS A  454  1                                   1
HELIX   10  10 PHE A  457  PHE A  457  1                                   1
HELIX   11  11 LYS A  511  LYS A  511  1                                   1
HELIX   12  12 TYR A  520  TYR A  520  1                                   1
HELIX   13  13 TYR A  523  TYR A  523  1                                   1
HELIX   14  14 PHE A  527  PHE A  527  1                                   1
SHEET    1   1 1 SER A 355  ALA A 356  0
SSBOND   1 CYS A  152    CYS A  158                          1555   1555  2.29  
SSBOND   2 CYS A  352    CYS A  370                          1555   1555  2.04  
SSBOND   3 CYS A  538    CYS A  550                          1555   1555  2.03  
LINK         ND2 ASN A  72                 C1  NAG A1631     1555   1555  1.45  
LINK         ND2 ASN A 109                 C1  NAG A1629     1555   1555  1.44  
LINK        ZN    ZN A1628                 NE2 HIS A 387     1555   1555  2.02  
LINK        ZN    ZN A1628                 OE1 GLU A 411     1555   1555  1.96  
LINK        ZN    ZN A1628                 NE2 HIS A 383     1555   1555  2.02  
LINK        ZN    ZN A1628                 OAG 3ES A1635     1555   1555  2.04  
LINK         O6  NAG A1629                 C1  FUC A1632     1555   1555  1.44  
LINK         O4  NAG A1629                 C1  NAG A1630     1555   1555  1.45  
LINK         O4  NAG A1630                 C1  BMA A1633     1555   1555  1.45  
CISPEP   1 GLU A  162    PRO A  163          0         3.25                     
SITE     1 AC1  7 ASP A 121  GLU A 123  ALA A 208  ASN A 211                    
SITE     2 AC1  7 SER A 219  HOH A2421  HOH A2422                               
SITE     1 AC2  4 ARG A 186  TRP A 485  TRP A 486  ARG A 489                    
SITE     1 AC3  4 TYR A 224  PRO A 519  ARG A 522  HOH A2178                    
SITE     1 AC4  4 HIS A 383  HIS A 387  GLU A 411  3ES A1635                    
SITE     1 AC5  6 ASP A  52  ASP A 396  LEU A 397  PRO A 398                    
SITE     2 AC5  6 ARG A 402  BMA A1633                                          
SITE     1 AC6 27 GLN A 281  HIS A 353  ALA A 354  SER A 355                    
SITE     2 AC6 27 ALA A 356  GLU A 376  VAL A 380  HIS A 383                    
SITE     3 AC6 27 GLU A 384  HIS A 387  PHE A 391  HIS A 410                    
SITE     4 AC6 27 GLU A 411  PHE A 457  LYS A 511  PHE A 512                    
SITE     5 AC6 27 HIS A 513  VAL A 518  TYR A 520  TYR A 523                    
SITE     6 AC6 27 PHE A 527   ZN A1628  3ES A1636  HOH A2321                    
SITE     7 AC6 27 HOH A2323  HOH A2424  HOH A2425                               
SITE     1 AC7 20 TRP A  59  TYR A  62  ASN A  66  GLU A 123                    
SITE     2 AC7 20 ARG A 124  TRP A 220  MET A 223  TRP A 357                    
SITE     3 AC7 20 TYR A 360  GLU A 403  SER A 517  PRO A 519                    
SITE     4 AC7 20 ARG A 522  3ES A1635  HOH A2089  HOH A2426                    
SITE     5 AC7 20 HOH A2427  HOH A2428  HOH A2429  HOH A2430                    
SITE     1 AC8  9 SER A  45  GLU A  49  ASN A  72  THR A  74                    
SITE     2 AC8  9 GLU A  76  ASN A 109  SER A 295  ARG A 348                    
SITE     3 AC8  9 EPE A1634                                                     
CRYST1   58.730   86.094  134.815  90.00  90.00  90.00 P 21 21 21    4          
ORIGX1      1.000000  0.000000  0.000000        0.00000                         
ORIGX2      0.000000  1.000000  0.000000        0.00000                         
ORIGX3      0.000000  0.000000  1.000000        0.00000                         
SCALE1      0.017027  0.000000  0.000000        0.00000                         
SCALE2      0.000000  0.011615  0.000000        0.00000                         
SCALE3      0.000000  0.000000  0.007418        0.00000                         
ATOM      1  N   GLN A 281       8.904  -9.060 -33.799  1.00 11.96           N
ATOM      2  CA  GLN A 281       9.360  -7.687 -33.623  1.00 11.79           C
ATOM      3  C   GLN A 281      10.753  -7.502 -34.205  1.00 11.87           C
ATOM      4  O   GLN A 281      11.101  -6.409 -34.634  1.00 11.76           O
ATOM      5  CB  GLN A 281       9.334  -7.283 -32.144  1.00 11.44           C
ATOM      6  CG  GLN A 281      10.317  -8.039 -31.237  1.00 12.13           C
ATOM      7  CD  GLN A 281      10.066  -7.760 -29.770  1.00 12.30           C
ATOM      8  OE1 GLN A 281       8.935  -7.858 -29.288  1.00 12.55           O
ATOM      9  NE2 GLN A 281      11.120  -7.390 -29.054  1.00 13.34           N
ATOM     10  N   THR A 282      11.533  -8.582 -34.197  1.00 11.63           N
ATOM     11  CA  THR A 282      12.875  -8.629 -34.775  1.00 11.82           C
ATOM     12  C   THR A 282      13.035  -9.981 -35.467  1.00 11.87           C
ATOM     13  O   THR A 282      12.631 -11.016 -34.921  1.00 12.01           O
ATOM     14  CB  THR A 282      13.972  -8.457 -33.709  1.00 11.43           C
ATOM     15  OG1 THR A 282      13.702  -9.322 -32.604  1.00 11.72           O
ATOM     16  CG2 THR A 282      14.041  -7.006 -33.211  1.00 11.57           C
TER      17      THR A 282
ATOM     18  N   HIS A 353      12.872 -11.496 -17.652  1.00 18.07           N
ATOM     19  CA  HIS A 353      13.063 -10.389 -18.601  1.00 17.40           C
ATOM     20  C   HIS A 353      14.206  -9.486 -18.157  1.00 17.01           C
ATOM     21  O   HIS A 353      14.217  -8.995 -17.029  1.00 17.32           O
ATOM     22  CB  HIS A 353      11.777  -9.585 -18.803  1.00 17.22           C
ATOM     23  CG  HIS A 353      11.786  -8.741 -20.039  1.00 16.22           C
ATOM     24  ND1 HIS A 353      11.201  -9.147 -21.221  1.00 15.10           N
ATOM     25  CD2 HIS A 353      12.322  -7.521 -20.283  1.00 15.76           C
ATOM     26  CE1 HIS A 353      11.370  -8.209 -22.136  1.00 16.36           C
ATOM     27  NE2 HIS A 353      12.047  -7.211 -21.593  1.00 16.62           N
ATOM     28  N   ALA A 354      15.178  -9.298 -19.046  1.00 16.47           N
ATOM     29  CA  ALA A 354      16.397  -8.562 -18.729  1.00 15.99           C
ATOM     30  C   ALA A 354      16.098  -7.150 -18.230  1.00 15.50           C
ATOM     31  O   ALA A 354      15.185  -6.490 -18.719  1.00 15.29           O
ATOM     32  CB  ALA A 354      17.317  -8.515 -19.945  1.00 15.76           C
ATOM     33  N   SER A 355      16.865  -6.707 -17.239  1.00 15.41           N
ATOM     34  CA  SER A 355      16.770  -5.333 -16.740  1.00 15.09           C
ATOM     35  C   SER A 355      18.020  -4.939 -15.965  1.00 14.95           C
ATOM     36  O   SER A 355      18.723  -5.799 -15.415  1.00 14.65           O
ATOM     37  CB  SER A 355      15.521  -5.146 -15.872  1.00 14.78           C
ATOM     38  OG  SER A 355      15.485  -6.090 -14.821  1.00 15.29           O
ATOM     39  N   ALA A 356      18.284  -3.634 -15.927  1.00 14.98           N
ATOM     40  CA  ALA A 356      19.467  -3.091 -15.268  1.00 15.08           C
ATOM     41  C   ALA A 356      19.035  -2.218 -14.103  1.00 15.34           C
ATOM     42  O   ALA A 356      18.119  -1.412 -14.231  1.00 15.52           O
ATOM     43  CB  ALA A 356      20.313  -2.298 -16.249  1.00 15.06           C
TER      44      ALA A 356
ATOM     45  N   GLU A 376      22.493 -13.630 -29.682  1.00 16.72           N
ATOM     46  CA  GLU A 376      21.374 -12.761 -29.321  1.00 16.83           C
ATOM     47  C   GLU A 376      21.519 -12.201 -27.902  1.00 16.57           C
ATOM     48  O   GLU A 376      21.369 -10.999 -27.686  1.00 16.46           O
ATOM     49  CB  GLU A 376      20.041 -13.510 -29.476  1.00 16.77           C
ATOM     50  CG  GLU A 376      18.825 -12.779 -28.908  1.00 17.60           C
ATOM     51  CD  GLU A 376      17.514 -13.445 -29.290  1.00 18.32           C
ATOM     52  OE1 GLU A 376      17.090 -13.298 -30.455  1.00 18.77           O
ATOM     53  OE2 GLU A 376      16.919 -14.127 -28.431  1.00 18.01           O
TER      54      GLU A 376
ATOM     55  N   VAL A 379      24.276  -9.704 -27.449  1.00 15.71           N
ATOM     56  CA  VAL A 379      23.766  -8.374 -27.800  1.00 15.74           C
ATOM     57  C   VAL A 379      22.946  -7.782 -26.645  1.00 15.48           C
ATOM     58  O   VAL A 379      23.133  -6.619 -26.288  1.00 15.61           O
ATOM     59  CB  VAL A 379      22.951  -8.380 -29.124  1.00 15.75           C
ATOM     60  CG1 VAL A 379      22.260  -7.043 -29.343  1.00 15.85           C
ATOM     61  CG2 VAL A 379      23.858  -8.696 -30.310  1.00 16.44           C
ATOM     62  N   VAL A 380      22.065  -8.591 -26.058  1.00 15.11           N
ATOM     63  CA  VAL A 380      21.271  -8.169 -24.897  1.00 15.16           C
ATOM     64  C   VAL A 380      22.176  -7.778 -23.727  1.00 14.96           C
ATOM     65  O   VAL A 380      21.947  -6.756 -23.083  1.00 15.04           O
ATOM     66  CB  VAL A 380      20.247  -9.250 -24.445  1.00 14.78           C
ATOM     67  CG1 VAL A 380      19.480  -8.790 -23.205  1.00 14.92           C
ATOM     68  CG2 VAL A 380      19.274  -9.566 -25.566  1.00 15.35           C
TER      69      VAL A 380
ATOM     70  N   HIS A 383      23.482  -4.399 -24.394  1.00 13.76           N
ATOM     71  CA  HIS A 383      22.393  -3.450 -24.174  1.00 13.61           C
ATOM     72  C   HIS A 383      22.264  -3.113 -22.694  1.00 13.40           C
ATOM     73  O   HIS A 383      22.229  -1.936 -22.310  1.00 13.19           O
ATOM     74  CB  HIS A 383      21.065  -4.000 -24.703  1.00 13.43           C
ATOM     75  CG  HIS A 383      19.890  -3.138 -24.370  1.00 13.52           C
ATOM     76  ND1 HIS A 383      19.372  -2.218 -25.253  1.00 13.32           N
ATOM     77  CD2 HIS A 383      19.154  -3.030 -23.238  1.00 13.98           C
ATOM     78  CE1 HIS A 383      18.353  -1.596 -24.690  1.00 14.66           C
ATOM     79  NE2 HIS A 383      18.205  -2.064 -23.463  1.00 14.01           N
ATOM     80  N   GLU A 384      22.210  -4.156 -21.872  1.00 13.56           N
ATOM     81  CA  GLU A 384      22.051  -4.005 -20.429  1.00 13.84           C
ATOM     82  C   GLU A 384      23.244  -3.307 -19.782  1.00 13.91           C
ATOM     83  O   GLU A 384      23.074  -2.485 -18.881  1.00 13.47           O
ATOM     84  CB  GLU A 384      21.796  -5.366 -19.775  1.00 14.00           C
ATOM     85  CG  GLU A 384      20.476  -6.029 -20.189  1.00 14.90           C
ATOM     86  CD  GLU A 384      19.260  -5.152 -19.942  1.00 15.58           C
ATOM     87  OE1 GLU A 384      19.231  -4.418 -18.932  1.00 16.37           O
ATOM     88  OE2 GLU A 384      18.332  -5.200 -20.769  1.00 16.42           O
TER      89      GLU A 384
ATOM     90  N   HIS A 387      22.964   0.455 -19.989  1.00 14.68           N
ATOM     91  CA  HIS A 387      22.222   1.036 -18.865  1.00 14.77           C
ATOM     92  C   HIS A 387      23.139   1.242 -17.660  1.00 15.02           C
ATOM     93  O   HIS A 387      23.137   2.313 -17.049  1.00 15.21           O
ATOM     94  CB  HIS A 387      21.054   0.141 -18.444  1.00 14.45           C
ATOM     95  CG  HIS A 387      19.917   0.102 -19.416  1.00 14.68           C
ATOM     96  ND1 HIS A 387      19.369   1.237 -19.974  1.00 14.56           N
ATOM     97  CD2 HIS A 387      19.193  -0.940 -19.895  1.00 14.61           C
ATOM     98  CE1 HIS A 387      18.371   0.897 -20.770  1.00 14.04           C
ATOM     99  NE2 HIS A 387      18.243  -0.419 -20.739  1.00 14.75           N
TER     100      HIS A 387
ATOM    101  N   PHE A 391      24.196   4.639 -15.663  1.00 15.82           N
ATOM    102  CA  PHE A 391      24.058   4.752 -14.195  1.00 16.14           C
ATOM    103  C   PHE A 391      25.337   5.272 -13.540  1.00 16.67           C
ATOM    104  O   PHE A 391      25.301   6.153 -12.661  1.00 16.46           O
ATOM    105  CB  PHE A 391      23.760   3.399 -13.526  1.00 15.97           C
ATOM    106  CG  PHE A 391      22.450   2.768 -13.902  1.00 15.25           C
ATOM    107  CD1 PHE A 391      21.414   3.504 -14.464  1.00 14.41           C
ATOM    108  CD2 PHE A 391      22.259   1.406 -13.672  1.00 14.06           C
ATOM    109  CE1 PHE A 391      20.213   2.889 -14.795  1.00 14.68           C
ATOM    110  CE2 PHE A 391      21.058   0.785 -13.994  1.00 14.23           C
ATOM    111  CZ  PHE A 391      20.036   1.526 -14.559  1.00 13.72           C
TER     112      PHE A 391
ATOM    113  N   TYR A 394      26.361   9.141 -14.454  1.00 18.81           N
ATOM    114  CA  TYR A 394      25.621  10.216 -13.800  1.00 19.01           C
ATOM    115  C   TYR A 394      25.405  10.022 -12.290  1.00 19.44           C
ATOM    116  O   TYR A 394      24.573  10.706 -11.676  1.00 19.24           O
ATOM    117  CB  TYR A 394      24.305  10.518 -14.541  1.00 18.78           C
ATOM    118  CG  TYR A 394      23.256   9.410 -14.630  1.00 18.39           C
ATOM    119  CD1 TYR A 394      22.918   8.613 -13.528  1.00 18.38           C
ATOM    120  CD2 TYR A 394      22.550   9.214 -15.816  1.00 18.24           C
ATOM    121  CE1 TYR A 394      21.927   7.619 -13.629  1.00 17.75           C
ATOM    122  CE2 TYR A 394      21.558   8.232 -15.927  1.00 16.52           C
ATOM    123  CZ  TYR A 394      21.250   7.442 -14.838  1.00 17.73           C
ATOM    124  OH  TYR A 394      20.265   6.484 -14.966  1.00 16.79           O
TER     125      TYR A 394
ATOM    126  N   GLU A 403      18.673   9.896 -14.525  1.00 18.23           N
ATOM    127  CA  GLU A 403      18.091   9.148 -15.638  1.00 18.80           C
ATOM    128  C   GLU A 403      18.639   9.710 -16.955  1.00 18.22           C
ATOM    129  O   GLU A 403      19.398  10.680 -16.944  1.00 18.05           O
ATOM    130  CB  GLU A 403      16.552   9.169 -15.594  1.00 19.20           C
ATOM    131  CG  GLU A 403      15.921  10.551 -15.483  1.00 22.45           C
ATOM    132  CD  GLU A 403      14.397  10.518 -15.523  1.00 26.73           C
ATOM    133  OE1 GLU A 403      13.811   9.422 -15.381  1.00 28.78           O
ATOM    134  OE2 GLU A 403      13.783  11.597 -15.705  1.00 28.46           O
TER     135      GLU A 403
ATOM    136  N   HIS A 410      18.792   6.199 -22.994  1.00 11.21           N
ATOM    137  CA  HIS A 410      19.207   5.147 -22.064  1.00 11.39           C
ATOM    138  C   HIS A 410      19.205   3.787 -22.769  1.00 11.26           C
ATOM    139  O   HIS A 410      20.135   2.996 -22.604  1.00 11.54           O
ATOM    140  CB  HIS A 410      18.305   5.130 -20.824  1.00 11.22           C
ATOM    141  CG  HIS A 410      19.050   5.013 -19.526  1.00 11.89           C
ATOM    142  ND1 HIS A 410      19.842   3.930 -19.210  1.00 12.17           N
ATOM    143  CD2 HIS A 410      19.106   5.843 -18.456  1.00 12.59           C
ATOM    144  CE1 HIS A 410      20.355   4.097 -18.004  1.00 12.65           C
ATOM    145  NE2 HIS A 410      19.923   5.250 -17.523  1.00 12.67           N
ATOM    146  N   GLU A 411      18.177   3.540 -23.578  1.00 11.47           N
ATOM    147  CA  GLU A 411      18.096   2.314 -24.384  1.00 11.37           C
ATOM    148  C   GLU A 411      19.135   2.252 -25.512  1.00 11.51           C
ATOM    149  O   GLU A 411      19.569   1.168 -25.899  1.00 11.91           O
ATOM    150  CB  GLU A 411      16.687   2.132 -24.962  1.00 11.26           C
ATOM    151  CG  GLU A 411      15.546   2.159 -23.924  1.00 10.93           C
ATOM    152  CD  GLU A 411      15.695   1.084 -22.860  1.00 10.77           C
ATOM    153  OE1 GLU A 411      16.288   0.028 -23.168  1.00 10.16           O
ATOM    154  OE2 GLU A 411      15.224   1.296 -21.719  1.00 11.58           O
TER     155      GLU A 411
ATOM    156  N   ASP A 415      23.084  -0.505 -27.312  1.00 14.13           N
ATOM    157  CA  ASP A 415      22.864  -0.877 -28.710  1.00 13.99           C
ATOM    158  C   ASP A 415      23.909  -0.271 -29.656  1.00 14.23           C
ATOM    159  O   ASP A 415      24.272  -0.891 -30.650  1.00 13.88           O
ATOM    160  CB  ASP A 415      21.468  -0.457 -29.165  1.00 13.98           C
ATOM    161  CG  ASP A 415      20.364  -1.392 -28.677  1.00 13.75           C
ATOM    162  OD1 ASP A 415      20.563  -2.163 -27.709  1.00 12.62           O
ATOM    163  OD2 ASP A 415      19.273  -1.339 -29.274  1.00 15.06           O
TER     164      ASP A 415
ATOM    165  N   LYS A 454      16.932  -4.409 -37.095  1.00 12.76           N
ATOM    166  CA  LYS A 454      16.866  -2.955 -36.939  1.00 12.87           C
ATOM    167  C   LYS A 454      15.760  -2.297 -37.754  1.00 13.06           C
ATOM    168  O   LYS A 454      15.153  -1.329 -37.305  1.00 13.00           O
ATOM    169  CB  LYS A 454      18.232  -2.313 -37.241  1.00 12.85           C
ATOM    170  CG  LYS A 454      19.375  -2.833 -36.351  1.00 12.74           C
ATOM    171  CD  LYS A 454      19.202  -2.420 -34.884  1.00 14.32           C
ATOM    172  CE  LYS A 454      20.248  -3.064 -33.974  1.00 14.06           C
ATOM    173  NZ  LYS A 454      20.037  -2.679 -32.537  1.00 13.38           N
TER     174      LYS A 454
ATOM    175  N   PHE A 457      11.967  -3.883 -36.630  1.00 12.08           N
ATOM    176  CA  PHE A 457      11.516  -3.419 -35.318  1.00 12.12           C
ATOM    177  C   PHE A 457      10.849  -2.046 -35.362  1.00 12.20           C
ATOM    178  O   PHE A 457      10.093  -1.697 -34.457  1.00 12.38           O
ATOM    179  CB  PHE A 457      12.696  -3.415 -34.335  1.00 11.83           C
ATOM    180  CG  PHE A 457      12.316  -3.113 -32.911  1.00 12.12           C
ATOM    181  CD1 PHE A 457      11.640  -4.051 -32.137  1.00 12.35           C
ATOM    182  CD2 PHE A 457      12.659  -1.894 -32.335  1.00 11.93           C
ATOM    183  CE1 PHE A 457      11.303  -3.771 -30.808  1.00 12.45           C
ATOM    184  CE2 PHE A 457      12.337  -1.609 -31.016  1.00 12.60           C
ATOM    185  CZ  PHE A 457      11.651  -2.550 -30.249  1.00 12.35           C
TER     186      PHE A 457
ATOM    187  N   LYS A 511       2.907  -9.734 -24.293  1.00 12.51           N
ATOM    188  CA  LYS A 511       4.120  -8.964 -24.512  1.00 11.96           C
ATOM    189  C   LYS A 511       4.494  -8.297 -23.197  1.00 11.86           C
ATOM    190  O   LYS A 511       3.711  -7.529 -22.652  1.00 11.44           O
ATOM    191  CB  LYS A 511       3.890  -7.918 -25.619  1.00 11.79           C
ATOM    192  CG  LYS A 511       5.060  -6.954 -25.854  1.00 11.57           C
ATOM    193  CD  LYS A 511       6.291  -7.664 -26.410  1.00 10.76           C
ATOM    194  CE  LYS A 511       7.535  -6.796 -26.273  1.00 11.03           C
ATOM    195  NZ  LYS A 511       8.747  -7.570 -26.643  1.00 12.07           N
ATOM    196  N   PHE A 512       5.688  -8.610 -22.699  1.00 11.61           N
ATOM    197  CA  PHE A 512       6.162  -8.186 -21.377  1.00 11.85           C
ATOM    198  C   PHE A 512       5.746  -6.784 -20.940  1.00 11.84           C
ATOM    199  O   PHE A 512       5.192  -6.608 -19.855  1.00 11.38           O
ATOM    200  CB  PHE A 512       7.693  -8.317 -21.290  1.00 11.90           C
ATOM    201  CG  PHE A 512       8.276  -7.771 -20.014  1.00 12.62           C
ATOM    202  CD1 PHE A 512       8.285  -8.544 -18.851  1.00 12.66           C
ATOM    203  CD2 PHE A 512       8.814  -6.485 -19.972  1.00 11.79           C
ATOM    204  CE1 PHE A 512       8.820  -8.043 -17.667  1.00 13.26           C
ATOM    205  CE2 PHE A 512       9.348  -5.975 -18.791  1.00 12.23           C
ATOM    206  CZ  PHE A 512       9.354  -6.757 -17.637  1.00 13.36           C
ATOM    207  N   HIS A 513       6.018  -5.798 -21.793  1.00 11.43           N
ATOM    208  CA  HIS A 513       5.911  -4.389 -21.418  1.00 11.83           C
ATOM    209  C   HIS A 513       4.479  -3.947 -21.130  1.00 11.88           C
ATOM    210  O   HIS A 513       4.261  -2.924 -20.491  1.00 11.84           O
ATOM    211  CB  HIS A 513       6.555  -3.516 -22.495  1.00 11.74           C
ATOM    212  CG  HIS A 513       7.989  -3.862 -22.750  1.00 11.62           C
ATOM    213  ND1 HIS A 513       8.374  -5.065 -23.305  1.00 11.55           N
ATOM    214  CD2 HIS A 513       9.131  -3.182 -22.493  1.00 11.03           C
ATOM    215  CE1 HIS A 513       9.692  -5.101 -23.396  1.00 10.94           C
ATOM    216  NE2 HIS A 513      10.174  -3.972 -22.909  1.00 11.16           N
TER     217      HIS A 513
ATOM    218  N   VAL A 518       5.625  -0.937 -18.868  1.00 12.04           N
ATOM    219  CA  VAL A 518       6.842  -0.277 -19.328  1.00 11.74           C
ATOM    220  C   VAL A 518       6.546   0.413 -20.660  1.00 11.43           C
ATOM    221  O   VAL A 518       6.190  -0.257 -21.637  1.00 11.43           O
ATOM    222  CB  VAL A 518       8.001  -1.277 -19.531  1.00 11.62           C
ATOM    223  CG1 VAL A 518       9.283  -0.540 -19.916  1.00 11.16           C
ATOM    224  CG2 VAL A 518       8.217  -2.121 -18.276  1.00 11.37           C
TER     225      VAL A 518
ATOM    226  N   TYR A 520       6.878   2.037 -24.306  1.00 10.83           N
ATOM    227  CA  TYR A 520       7.564   1.398 -25.424  1.00 10.61           C
ATOM    228  C   TYR A 520       8.185   2.349 -26.450  1.00 10.66           C
ATOM    229  O   TYR A 520       9.146   1.973 -27.126  1.00 10.68           O
ATOM    230  CB  TYR A 520       6.645   0.393 -26.133  1.00 10.38           C
ATOM    231  CG  TYR A 520       7.397  -0.809 -26.651  1.00 10.09           C
ATOM    232  CD1 TYR A 520       7.724  -1.863 -25.800  1.00 10.22           C
ATOM    233  CD2 TYR A 520       7.801  -0.886 -27.984  1.00 10.22           C
ATOM    234  CE1 TYR A 520       8.437  -2.969 -26.264  1.00  9.75           C
ATOM    235  CE2 TYR A 520       8.518  -1.990 -28.459  1.00  9.52           C
ATOM    236  CZ  TYR A 520       8.827  -3.025 -27.592  1.00  9.48           C
ATOM    237  OH  TYR A 520       9.523  -4.121 -28.052  1.00  8.25           O
TER     238      TYR A 520
ATOM    239  N   TYR A 523      11.897   2.728 -27.308  1.00 11.00           N
ATOM    240  CA  TYR A 523      12.615   1.795 -28.158  1.00 10.86           C
ATOM    241  C   TYR A 523      12.599   2.212 -29.622  1.00 10.97           C
ATOM    242  O   TYR A 523      13.556   1.945 -30.343  1.00 10.84           O
ATOM    243  CB  TYR A 523      12.064   0.381 -28.008  1.00 10.48           C
ATOM    244  CG  TYR A 523      12.112  -0.148 -26.597  1.00 10.53           C
ATOM    245  CD1 TYR A 523      13.326  -0.293 -25.918  1.00  9.90           C
ATOM    246  CD2 TYR A 523      10.951  -0.496 -25.939  1.00  9.55           C
ATOM    247  CE1 TYR A 523      13.363  -0.785 -24.621  1.00 10.29           C
ATOM    248  CE2 TYR A 523      10.978  -0.987 -24.645  1.00 10.80           C
ATOM    249  CZ  TYR A 523      12.182  -1.133 -23.996  1.00 10.07           C
ATOM    250  OH  TYR A 523      12.184  -1.624 -22.715  1.00 11.42           O
TER     251      TYR A 523
ATOM    252  N   PHE A 527      16.091   3.151 -31.617  1.00 11.55           N
ATOM    253  CA  PHE A 527      16.525   2.574 -32.888  1.00 11.90           C
ATOM    254  C   PHE A 527      16.864   3.649 -33.919  1.00 12.17           C
ATOM    255  O   PHE A 527      17.769   3.458 -34.733  1.00 12.84           O
ATOM    256  CB  PHE A 527      15.513   1.545 -33.425  1.00 11.95           C
ATOM    257  CG  PHE A 527      15.764   0.135 -32.936  1.00 12.15           C
ATOM    258  CD1 PHE A 527      15.922  -0.130 -31.574  1.00 13.35           C
ATOM    259  CD2 PHE A 527      15.850  -0.923 -33.836  1.00 12.77           C
ATOM    260  CE1 PHE A 527      16.163  -1.432 -31.113  1.00 12.59           C
ATOM    261  CE2 PHE A 527      16.090  -2.230 -33.389  1.00 12.98           C
ATOM    262  CZ  PHE A 527      16.249  -2.484 -32.025  1.00 13.32           C
TER     263      PHE A 527
HETATM  264 ZN   ZN  A1628      16.989  -1.380 -22.001  1.00 14.57          Zn
HETATM  367  O   HOH A2020       9.301  -4.227 -12.737  1.00 28.51           O
HETATM  368  O   HOH A2024      10.794  -2.291 -11.370  1.00 32.23           O
HETATM  369  O   HOH A2031      10.837  -6.465 -13.516  1.00 18.46           O
HETATM  370  O   HOH A2233      12.294 -10.298 -28.552  1.00 16.74           O
HETATM  371  O   HOH A2235      13.115 -12.781 -27.838  1.00 19.40           O
HETATM  372  O   HOH A2237      13.700  -8.338 -30.130  1.00 14.51           O
HETATM  373  O   HOH A2286      12.946  -7.232 -15.264  1.00 19.06           O
HETATM  374  O   HOH A2287      17.249   0.789 -12.196  1.00 16.25           O
HETATM  375  O   HOH A2290      17.323   3.449 -12.423  1.00 18.93           O
HETATM  376  O   HOH A2306      18.421 -12.119 -32.275  1.00 18.83           O
HETATM  377  O   HOH A2307      14.455 -13.969 -29.886  1.00 32.01           O
HETATM  378  O   HOH A2313      19.322   5.531 -12.701  1.00 14.14           O
HETATM  379  O   HOH A2318      15.879   7.774 -18.906  1.00 15.30           O
HETATM  380  O   HOH A2320      14.621   3.998 -21.016  1.00 22.93           O
HETATM  381  O   HOH A2321      12.940   0.259 -20.542  1.00 10.97           O
HETATM  382  O   HOH A2323      19.892  -4.579 -28.319  1.00 29.19           O
HETATM  383  O   HOH A2332      19.956  -7.535 -32.686  1.00 16.55           O
HETATM  384  O   HOH A2333      15.983 -11.179 -33.491  1.00 16.76           O
HETATM  385  O   HOH A2335      20.243 -10.010 -31.840  1.00 29.78           O
HETATM  386  O   HOH A2366       8.403  -9.519 -24.428  1.00 17.30           O
HETATM  387  O   HOH A2369       6.822  -3.608 -13.715  1.00 27.74           O
HETATM  388  O   HOH A2371      13.777   5.661 -18.954  1.00 20.31           O
HETATM  389  O   HOH A2372      17.502   0.016 -27.641  1.00 14.53           O
HETATM  390  O   HOH A2424      11.364  -9.183 -26.204  1.00 11.90           O
HETATM  391  O   HOH A2425      18.349  -5.357 -32.450  1.00 20.32           O
HETATM  392  O   HOH A2427      12.815   2.617 -17.043  1.00 23.51           O
CONECT   79  264
CONECT   99  264
CONECT  153  264
CONECT  264   79  285   99  153
CONECT  293  292  294  295
CONECT  292  291  293  296
CONECT  267  266  268
CONECT  281  280  282
CONECT  313  312  314
CONECT  266  265  267
CONECT  268  267  269
CONECT  280  279  281
CONECT  282  281  283
CONECT  312  311  313
CONECT  314  313  315
CONECT  265  266  270
CONECT  269  268  270
CONECT  279  278  280
CONECT  283  278  282
CONECT  311  310  312
CONECT  315  310  314
CONECT  296  292  297
CONECT  306  305  309
CONECT  271  270  272
CONECT  304  288  305
CONECT  277  276  278
CONECT  287  284  288
CONECT  273  272  274  275
CONECT  289  288  290  291
CONECT  270  265  269  271
CONECT  278  277  279  283
CONECT  305  304  306  307
CONECT  310  309  311  315
CONECT  309  306  308  310
CONECT  288  287  289  304
CONECT  276  275  277  284
CONECT  298  297  299
CONECT  303  297  302
CONECT  299  298  300
CONECT  302  300  303
CONECT  297  296  298  303
CONECT  300  299  301  302
CONECT  291  289  292
CONECT  308  307  309
CONECT  275  273  276
CONECT  295  293
CONECT  274  273
CONECT  290  289
CONECT  286  284
CONECT  285  284
CONECT  285  264
CONECT  272  271  273
CONECT  307  305  308
CONECT  301  300
CONECT  294  293
CONECT  284  276  285  286  287
CONECT  344  343  345  346
CONECT  343  342  344  347
CONECT  318  317  319
CONECT  332  331  333
CONECT  364  363  365
CONECT  317  316  318
CONECT  319  318  320
CONECT  331  330  332
CONECT  333  332  334
CONECT  363  362  364
CONECT  365  364  366
CONECT  316  317  321
CONECT  320  319  321
CONECT  330  329  331
CONECT  334  329  333
CONECT  362  361  363
CONECT  366  361  365
CONECT  347  343  348
CONECT  357  356  360
CONECT  322  321  323
CONECT  355  339  356
CONECT  328  327  329
CONECT  338  335  339
CONECT  324  323  325  326
CONECT  340  339  341  342
CONECT  321  316  320  322
CONECT  329  328  330  334
CONECT  356  355  357  358
CONECT  361  360  362  366
CONECT  360  357  359  361
CONECT  339  338  340  355
CONECT  327  326  328  335
CONECT  349  348  350
CONECT  354  348  353
CONECT  350  349  351
CONECT  353  351  354
CONECT  348  347  349  354
CONECT  351  350  352  353
CONECT  342  340  343
CONECT  359  358  360
CONECT  326  324  327
CONECT  346  344
CONECT  325  324
CONECT  341  340
CONECT  337  335
CONECT  336  335
CONECT  323  322  324
CONECT  358  356  359
CONECT  352  351
CONECT  345  344
CONECT  335  327  336  337  338
END
