# Supplementary material for: Scaffold repositioning of spiro-acridine derivatives as fungi chitinase inhibitor by target fishing and in vitro studies
Source: Sci Rep. 2023 May 5;13:7320. doi: 10.1038/s41598-023-33279-9 (PMC10163251; doi:10.1038/s41598-023-33279-9)
Supplement: Supplementary file 2 — Supplementary Information 2. [file 41598_2023_33279_MOESM2_ESM.zip › PDBQT_TARGETS_ALL/2yb0_DUR.pdb]

HEADER    HYDROLASE                               25-FEB-11   2YB0              
TITLE     THE CRYSTAL STRUCTURE OF LEISHMANIA MAJOR DUTPASE IN COMPLEX          
TITLE    2 DEOXYURIDINE                                                         
COMPND    MOL_ID: 1;                                                            
COMPND   2 MOLECULE: DUTPASE;                                                   
COMPND   3 CHAIN: A, B, D, E;                                                   
COMPND   4 SYNONYM: DEOXYURIDINE TRIPHOSPHATE NUCLEOTIDOHYDROLASE,              
COMPND   5  DEOXYURIDINE TRIPHOSPHATASE, DUTP DIPHOSPHATASE;                    
COMPND   6 EC: 3.6.1.23;                                                        
COMPND   7 ENGINEERED: YES                                                      
SOURCE    MOL_ID: 1;                                                            
SOURCE   2 ORGANISM_SCIENTIFIC: LEISHMANIA MAJOR;                               
SOURCE   3 ORGANISM_TAXID: 5664;                                                
SOURCE   4 STRAIN: 252;                                                         
SOURCE   5 EXPRESSION_SYSTEM: ESCHERICHIA COLI;                                 
SOURCE   6 EXPRESSION_SYSTEM_TAXID: 469008;                                     
SOURCE   7 EXPRESSION_SYSTEM_STRAIN: BL21(DE3);                                 
SOURCE   8 EXPRESSION_SYSTEM_VECTOR_TYPE: PLASMID;                              
SOURCE   9 EXPRESSION_SYSTEM_PLASMID: PET-YSBLLIC3C                             
KEYWDS    HYDROLASE                                                             
EXPDTA    X-RAY DIFFRACTION                                                     
AUTHOR    G.R.HEMSWORTH,O.V.MOROZ,M.J.FOGG,B.SCOTT,C.BOSCH-NAVARRETE,           
AUTHOR   2 D.GONZALEZ-PACANOWSKA,K.S.WILSON                                     
REVDAT   2   11-MAY-11 2YB0    1       JRNL                                     
REVDAT   1   16-MAR-11 2YB0    0                                                
JRNL        AUTH   G.R.HEMSWORTH,O.V.MOROZ,M.J.FOGG,B.SCOTT,C.BOSCH-NAVARRETE,  
JRNL        AUTH 2 D.GONZALEZ-PACANOWSKA,K.S.WILSON                             
JRNL        TITL   THE CRYSTAL STRUCTURE OF THE LEISHMANIA MAJOR DEOXYURIDINE   
JRNL        TITL 2 TRIPHOSPHATE NUCLEOTIDOHYDROLASE IN COMPLEX WITH NUCLEOTIDE  
JRNL        TITL 3 ANALOGUES, DUMP, AND DEOXYURIDINE.                           
JRNL        REF    J.BIOL.CHEM.                  V. 286 16470 2011              
JRNL        REFN                   ISSN 0021-9258                               
JRNL        PMID   21454646                                                     
JRNL        DOI    10.1074/JBC.M111.224873                                      
REMARK   2                                                                      
REMARK   2 RESOLUTION.    2.28 ANGSTROMS.                                       
REMARK   3                                                                      
REMARK   3 REFINEMENT.                                                          
REMARK   3   PROGRAM     : REFMAC 5.5.0109                                      
REMARK   3   AUTHORS     : MURSHUDOV,VAGIN,DODSON                               
REMARK   3                                                                      
REMARK   3    REFINEMENT TARGET : MAXIMUM LIKELIHOOD                            
REMARK   3                                                                      
REMARK   3  DATA USED IN REFINEMENT.                                            
REMARK   3   RESOLUTION RANGE HIGH (ANGSTROMS) : 2.28                           
REMARK   3   RESOLUTION RANGE LOW  (ANGSTROMS) : 54.59                          
REMARK   3   DATA CUTOFF            (SIGMA(F)) : NULL                           
REMARK   3   COMPLETENESS FOR RANGE        (%) : 100.0                          
REMARK   3   NUMBER OF REFLECTIONS             : 93350                          
REMARK   3                                                                      
REMARK   3  FIT TO DATA USED IN REFINEMENT.                                     
REMARK   3   CROSS-VALIDATION METHOD          : THROUGHOUT                      
REMARK   3   FREE R VALUE TEST SET SELECTION  : RANDOM                          
REMARK   3   R VALUE     (WORKING + TEST SET) : 0.211                           
REMARK   3   R VALUE            (WORKING SET) : 0.210                           
REMARK   3   FREE R VALUE                     : 0.235                           
REMARK   3   FREE R VALUE TEST SET SIZE   (%) : 5.0                             
REMARK   3   FREE R VALUE TEST SET COUNT      : 4921                            
REMARK   3                                                                      
REMARK   3  FIT IN THE HIGHEST RESOLUTION BIN.                                  
REMARK   3   TOTAL NUMBER OF BINS USED           : 20                           
REMARK   3   BIN RESOLUTION RANGE HIGH       (A) : 2.28                         
REMARK   3   BIN RESOLUTION RANGE LOW        (A) : 2.34                         
REMARK   3   REFLECTION IN BIN     (WORKING SET) : 6774                         
REMARK   3   BIN COMPLETENESS (WORKING+TEST) (%) : 100.00                       
REMARK   3   BIN R VALUE           (WORKING SET) : 0.3640                       
REMARK   3   BIN FREE R VALUE SET COUNT          : 358                          
REMARK   3   BIN FREE R VALUE                    : 0.3990                       
REMARK   3                                                                      
REMARK   3  NUMBER OF NON-HYDROGEN ATOMS USED IN REFINEMENT.                    
REMARK   3   PROTEIN ATOMS            : 8004                                    
REMARK   3   NUCLEIC ACID ATOMS       : 0                                       
REMARK   3   HETEROGEN ATOMS          : 109                                     
REMARK   3   SOLVENT ATOMS            : 97                                      
REMARK   3                                                                      
REMARK   3  B VALUES.                                                           
REMARK   3   FROM WILSON PLOT           (A**2) : NULL                           
REMARK   3   MEAN B VALUE      (OVERALL, A**2) : 85.96                          
REMARK   3   OVERALL ANISOTROPIC B VALUE.                                       
REMARK   3    B11 (A**2) : 0.35                                                 
REMARK   3    B22 (A**2) : 0.35                                                 
REMARK   3    B33 (A**2) : -0.53                                                
REMARK   3    B12 (A**2) : 0.18                                                 
REMARK   3    B13 (A**2) : 0.00                                                 
REMARK   3    B23 (A**2) : 0.00                                                 
REMARK   3                                                                      
REMARK   3  ESTIMATED OVERALL COORDINATE ERROR.                                 
REMARK   3   ESU BASED ON R VALUE                            (A): 0.180         
REMARK   3   ESU BASED ON FREE R VALUE                       (A): 0.162         
REMARK   3   ESU BASED ON MAXIMUM LIKELIHOOD                 (A): 0.114         
REMARK   3   ESU FOR B VALUES BASED ON MAXIMUM LIKELIHOOD (A**2): 9.849         
REMARK   3                                                                      
REMARK   3 CORRELATION COEFFICIENTS.                                            
REMARK   3   CORRELATION COEFFICIENT FO-FC      : 0.947                         
REMARK   3   CORRELATION COEFFICIENT FO-FC FREE : 0.936                         
REMARK   3                                                                      
REMARK   3  RMS DEVIATIONS FROM IDEAL VALUES        COUNT    RMS    WEIGHT      
REMARK   3   BOND LENGTHS REFINED ATOMS        (A):  8300 ; 0.012 ; 0.022       
REMARK   3   BOND LENGTHS OTHERS               (A):  5247 ; 0.001 ; 0.020       
REMARK   3   BOND ANGLES REFINED ATOMS   (DEGREES): 11349 ; 1.250 ; 1.952       
REMARK   3   BOND ANGLES OTHERS          (DEGREES): 12799 ; 0.906 ; 3.000       
REMARK   3   TORSION ANGLES, PERIOD 1    (DEGREES):  1036 ; 5.317 ; 5.000       
REMARK   3   TORSION ANGLES, PERIOD 2    (DEGREES):   375 ;37.975 ;24.667       
REMARK   3   TORSION ANGLES, PERIOD 3    (DEGREES):  1222 ;14.449 ;15.000       
REMARK   3   TORSION ANGLES, PERIOD 4    (DEGREES):    36 ;16.041 ;15.000       
REMARK   3   CHIRAL-CENTER RESTRAINTS       (A**3):  1276 ; 0.078 ; 0.200       
REMARK   3   GENERAL PLANES REFINED ATOMS      (A):  9356 ; 0.005 ; 0.021       
REMARK   3   GENERAL PLANES OTHERS             (A):  1704 ; 0.001 ; 0.020       
REMARK   3   NON-BONDED CONTACTS REFINED ATOMS (A):  NULL ;  NULL ;  NULL       
REMARK   3   NON-BONDED CONTACTS OTHERS        (A):  NULL ;  NULL ;  NULL       
REMARK   3   NON-BONDED TORSION REFINED ATOMS  (A):  NULL ;  NULL ;  NULL       
REMARK   3   NON-BONDED TORSION OTHERS         (A):  NULL ;  NULL ;  NULL       
REMARK   3   H-BOND (X...Y) REFINED ATOMS      (A):  NULL ;  NULL ;  NULL       
REMARK   3   H-BOND (X...Y) OTHERS             (A):  NULL ;  NULL ;  NULL       
REMARK   3   POTENTIAL METAL-ION REFINED ATOMS (A):  NULL ;  NULL ;  NULL       
REMARK   3   POTENTIAL METAL-ION OTHERS        (A):  NULL ;  NULL ;  NULL       
REMARK   3   SYMMETRY VDW REFINED ATOMS        (A):  NULL ;  NULL ;  NULL       
REMARK   3   SYMMETRY VDW OTHERS               (A):  NULL ;  NULL ;  NULL       
REMARK   3   SYMMETRY H-BOND REFINED ATOMS     (A):  NULL ;  NULL ;  NULL       
REMARK   3   SYMMETRY H-BOND OTHERS            (A):  NULL ;  NULL ;  NULL       
REMARK   3   SYMMETRY METAL-ION REFINED ATOMS  (A):  NULL ;  NULL ;  NULL       
REMARK   3   SYMMETRY METAL-ION OTHERS         (A):  NULL ;  NULL ;  NULL       
REMARK   3                                                                      
REMARK   3  ISOTROPIC THERMAL FACTOR RESTRAINTS.     COUNT   RMS    WEIGHT      
REMARK   3   MAIN-CHAIN BOND REFINED ATOMS  (A**2):  5203 ; 3.075 ; 1.500       
REMARK   3   MAIN-CHAIN BOND OTHER ATOMS    (A**2):  2068 ; 1.189 ; 1.500       
REMARK   3   MAIN-CHAIN ANGLE REFINED ATOMS (A**2):  8297 ; 4.382 ; 2.000       
REMARK   3   SIDE-CHAIN BOND REFINED ATOMS  (A**2):  3097 ; 6.755 ; 3.000       
REMARK   3   SIDE-CHAIN ANGLE REFINED ATOMS (A**2):  3052 ; 8.159 ; 4.500       
REMARK   3                                                                      
REMARK   3 ANISOTROPIC THERMAL FACTOR RESTRAINTS.    COUNT   RMS   WEIGHT       
REMARK   3   RIGID-BOND RESTRAINTS          (A**2):  NULL ;  NULL ;  NULL       
REMARK   3   SPHERICITY; FREE ATOMS         (A**2):  NULL ;  NULL ;  NULL       
REMARK   3   SPHERICITY; BONDED ATOMS       (A**2):  NULL ;  NULL ;  NULL       
REMARK   3                                                                      
REMARK   3  NCS RESTRAINTS STATISTICS                                           
REMARK   3   NUMBER OF DIFFERENT NCS GROUPS : NULL                              
REMARK   3                                                                      
REMARK   3  TLS DETAILS                                                         
REMARK   3   NUMBER OF TLS GROUPS  : 8                                          
REMARK   3                                                                      
REMARK   3   TLS GROUP : 1                                                      
REMARK   3    NUMBER OF COMPONENTS GROUP : 1                                    
REMARK   3    COMPONENTS        C SSSEQI   TO  C SSSEQI                         
REMARK   3    RESIDUE RANGE :   A     7        A   196                          
REMARK   3    ORIGIN FOR THE GROUP (A): -25.6090  42.4080  -6.5300              
REMARK   3    T TENSOR                                                          
REMARK   3      T11:   0.2385 T22:   0.1288                                     
REMARK   3      T33:   0.1764 T12:  -0.1477                                     
REMARK   3      T13:  -0.0536 T23:   0.0356                                     
REMARK   3    L TENSOR                                                          
REMARK   3      L11:   1.7876 L22:   2.3816                                     
REMARK   3      L33:   2.9637 L12:   0.1659                                     
REMARK   3      L13:   0.1028 L23:   0.1657                                     
REMARK   3    S TENSOR                                                          
REMARK   3      S11:   0.1116 S12:  -0.2190 S13:  -0.2332                       
REMARK   3      S21:   0.4480 S22:  -0.1076 S23:   0.0221                       
REMARK   3      S31:   0.1274 S32:  -0.0621 S33:  -0.0039                       
REMARK   3                                                                      
REMARK   3   TLS GROUP : 2                                                      
REMARK   3    NUMBER OF COMPONENTS GROUP : 1                                    
REMARK   3    COMPONENTS        C SSSEQI   TO  C SSSEQI                         
REMARK   3    RESIDUE RANGE :   A   197        A   264                          
REMARK   3    ORIGIN FOR THE GROUP (A): -23.9410  25.4920 -15.7570              
REMARK   3    T TENSOR                                                          
REMARK   3      T11:   0.3628 T22:   0.1334                                     
REMARK   3      T33:   0.3952 T12:  -0.0771                                     
REMARK   3      T13:  -0.0523 T23:   0.0109                                     
REMARK   3    L TENSOR                                                          
REMARK   3      L11:   6.1520 L22:   2.3406                                     
REMARK   3      L33:   4.9845 L12:   0.2546                                     
REMARK   3      L13:  -2.2874 L23:  -2.0717                                     
REMARK   3    S TENSOR                                                          
REMARK   3      S11:   0.0163 S12:  -0.1831 S13:  -0.8078                       
REMARK   3      S21:   0.1174 S22:  -0.0255 S23:   0.2758                       
REMARK   3      S31:   0.6312 S32:  -0.0368 S33:   0.0092                       
REMARK   3                                                                      
REMARK   3   TLS GROUP : 3                                                      
REMARK   3    NUMBER OF COMPONENTS GROUP : 1                                    
REMARK   3    COMPONENTS        C SSSEQI   TO  C SSSEQI                         
REMARK   3    RESIDUE RANGE :   B     2        B   195                          
REMARK   3    ORIGIN FOR THE GROUP (A): -12.7670  63.0280  -6.5410              
REMARK   3    T TENSOR                                                          
REMARK   3      T11:   0.2684 T22:   0.1575                                     
REMARK   3      T33:   0.1773 T12:  -0.1755                                     
REMARK   3      T13:  -0.0596 T23:   0.0062                                     
REMARK   3    L TENSOR                                                          
REMARK   3      L11:   1.9050 L22:   3.7729                                     
REMARK   3      L33:   2.2805 L12:   0.0408                                     
REMARK   3      L13:   0.3470 L23:  -0.4960                                     
REMARK   3    S TENSOR                                                          
REMARK   3      S11:   0.0317 S12:  -0.0065 S13:   0.0820                       
REMARK   3      S21:   0.3032 S22:  -0.0275 S23:  -0.1899                       
REMARK   3      S31:  -0.2891 S32:   0.1667 S33:  -0.0042                       
REMARK   3                                                                      
REMARK   3   TLS GROUP : 4                                                      
REMARK   3    NUMBER OF COMPONENTS GROUP : 1                                    
REMARK   3    COMPONENTS        C SSSEQI   TO  C SSSEQI                         
REMARK   3    RESIDUE RANGE :   B   196        B   264                          
REMARK   3    ORIGIN FOR THE GROUP (A):  -3.6200  73.3830 -20.3190              
REMARK   3    T TENSOR                                                          
REMARK   3      T11:   0.4483 T22:   0.4435                                     
REMARK   3      T33:   0.3424 T12:  -0.3226                                     
REMARK   3      T13:   0.0209 T23:   0.0807                                     
REMARK   3    L TENSOR                                                          
REMARK   3      L11:   3.9754 L22:   7.6143                                     
REMARK   3      L33:   5.8907 L12:  -2.1150                                     
REMARK   3      L13:   1.9258 L23:   1.2922                                     
REMARK   3    S TENSOR                                                          
REMARK   3      S11:  -0.0881 S12:   0.7604 S13:  -0.0419                       
REMARK   3      S21:  -0.3148 S22:   0.0206 S23:  -0.7046                       
REMARK   3      S31:  -0.0396 S32:   0.6437 S33:   0.0676                       
REMARK   3                                                                      
REMARK   3   TLS GROUP : 5                                                      
REMARK   3    NUMBER OF COMPONENTS GROUP : 1                                    
REMARK   3    COMPONENTS        C SSSEQI   TO  C SSSEQI                         
REMARK   3    RESIDUE RANGE :   D     8        D    96                          
REMARK   3    ORIGIN FOR THE GROUP (A): -24.5400  37.7870 -47.1510              
REMARK   3    T TENSOR                                                          
REMARK   3      T11:   0.0697 T22:   0.3930                                     
REMARK   3      T33:   0.2453 T12:  -0.0016                                     
REMARK   3      T13:  -0.0324 T23:  -0.0979                                     
REMARK   3    L TENSOR                                                          
REMARK   3      L11:   2.6340 L22:   1.1867                                     
REMARK   3      L33:   4.2274 L12:  -0.3969                                     
REMARK   3      L13:  -0.6381 L23:   0.4096                                     
REMARK   3    S TENSOR                                                          
REMARK   3      S11:   0.0002 S12:   0.6065 S13:  -0.2892                       
REMARK   3      S21:  -0.0923 S22:  -0.0210 S23:  -0.1848                       
REMARK   3      S31:   0.3609 S32:   0.2768 S33:   0.0208                       
REMARK   3                                                                      
REMARK   3   TLS GROUP : 6                                                      
REMARK   3    NUMBER OF COMPONENTS GROUP : 1                                    
REMARK   3    COMPONENTS        C SSSEQI   TO  C SSSEQI                         
REMARK   3    RESIDUE RANGE :   D    97        D   262                          
REMARK   3    ORIGIN FOR THE GROUP (A): -18.8360  38.5480 -43.6630              
REMARK   3    T TENSOR                                                          
REMARK   3      T11:   0.0721 T22:   0.3865                                     
REMARK   3      T33:   0.2363 T12:  -0.0213                                     
REMARK   3      T13:   0.0097 T23:  -0.0776                                     
REMARK   3    L TENSOR                                                          
REMARK   3      L11:   3.6395 L22:   2.2638                                     
REMARK   3      L33:   3.3127 L12:  -1.3249                                     
REMARK   3      L13:   0.1801 L23:  -0.2445                                     
REMARK   3    S TENSOR                                                          
REMARK   3      S11:   0.0352 S12:   0.5060 S13:  -0.3186                       
REMARK   3      S21:  -0.0968 S22:  -0.0757 S23:  -0.1534                       
REMARK   3      S31:   0.4386 S32:   0.2940 S33:   0.0405                       
REMARK   3                                                                      
REMARK   3   TLS GROUP : 7                                                      
REMARK   3    NUMBER OF COMPONENTS GROUP : 1                                    
REMARK   3    COMPONENTS        C SSSEQI   TO  C SSSEQI                         
REMARK   3    RESIDUE RANGE :   E     8        E   195                          
REMARK   3    ORIGIN FOR THE GROUP (A): -48.2810  40.7490 -46.6120              
REMARK   3    T TENSOR                                                          
REMARK   3      T11:   0.0222 T22:   0.4176                                     
REMARK   3      T33:   0.2321 T12:  -0.0478                                     
REMARK   3      T13:  -0.0474 T23:  -0.0667                                     
REMARK   3    L TENSOR                                                          
REMARK   3      L11:   4.0460 L22:   1.9887                                     
REMARK   3      L33:   3.6000 L12:  -0.2858                                     
REMARK   3      L13:  -0.2107 L23:   0.1277                                     
REMARK   3    S TENSOR                                                          
REMARK   3      S11:   0.0458 S12:   0.3703 S13:  -0.2318                       
REMARK   3      S21:  -0.0762 S22:   0.0063 S23:   0.0933                       
REMARK   3      S31:   0.1142 S32:  -0.2729 S33:  -0.0521                       
REMARK   3                                                                      
REMARK   3   TLS GROUP : 8                                                      
REMARK   3    NUMBER OF COMPONENTS GROUP : 1                                    
REMARK   3    COMPONENTS        C SSSEQI   TO  C SSSEQI                         
REMARK   3    RESIDUE RANGE :   E   196        E   264                          
REMARK   3    ORIGIN FOR THE GROUP (A): -62.5840  33.3630 -35.0960              
REMARK   3    T TENSOR                                                          
REMARK   3      T11:   0.1666 T22:   0.6982                                     
REMARK   3      T33:   0.5150 T12:  -0.1978                                     
REMARK   3      T13:  -0.0309 T23:   0.0797                                     
REMARK   3    L TENSOR                                                          
REMARK   3      L11:   5.3391 L22:   6.3900                                     
REMARK   3      L33:   6.7049 L12:  -2.8874                                     
REMARK   3      L13:   1.1432 L23:   1.2966                                     
REMARK   3    S TENSOR                                                          
REMARK   3      S11:   0.2221 S12:  -0.3600 S13:  -0.9239                       
REMARK   3      S21:   0.4610 S22:  -0.1341 S23:   0.1711                       
REMARK   3      S31:   0.7544 S32:  -0.6092 S33:  -0.0881                       
REMARK   3                                                                      
REMARK   3  BULK SOLVENT MODELLING.                                             
REMARK   3   METHOD USED : MASK                                                 
REMARK   3   PARAMETERS FOR MASK CALCULATION                                    
REMARK   3   VDW PROBE RADIUS   : 1.40                                          
REMARK   3   ION PROBE RADIUS   : 0.80                                          
REMARK   3   SHRINKAGE RADIUS   : 0.80                                          
REMARK   3                                                                      
REMARK   3  OTHER REFINEMENT REMARKS: HYDROGENS HAVE BEEN ADDED IN THE RIDING   
REMARK   3  POSITIONS                                                           
REMARK   4                                                                      
REMARK   4 2YB0 COMPLIES WITH FORMAT V. 3.20, 01-DEC-08                         
REMARK 100                                                                      
REMARK 100 THIS ENTRY HAS BEEN PROCESSED BY PDBE ON 28-FEB-11.                  
REMARK 100 THE PDBE ID CODE IS EBI-47485.                                       
REMARK 200                                                                      
REMARK 200 EXPERIMENTAL DETAILS                                                 
REMARK 200  EXPERIMENT TYPE                : X-RAY DIFFRACTION                  
REMARK 200  DATE OF DATA COLLECTION        : 13-DEC-09                          
REMARK 200  TEMPERATURE           (KELVIN) : 100                                
REMARK 200  PH                             : NULL                               
REMARK 200  NUMBER OF CRYSTALS USED        : 1                                  
REMARK 200                                                                      
REMARK 200  SYNCHROTRON              (Y/N) : Y                                  
REMARK 200  RADIATION SOURCE               : DIAMOND                            
REMARK 200  BEAMLINE                       : I04                                
REMARK 200  X-RAY GENERATOR MODEL          : NULL                               
REMARK 200  MONOCHROMATIC OR LAUE    (M/L) : M                                  
REMARK 200  WAVELENGTH OR RANGE        (A) : 0.976                              
REMARK 200  MONOCHROMATOR                  : NULL                               
REMARK 200  OPTICS                         : NULL                               
REMARK 200                                                                      
REMARK 200  DETECTOR TYPE                  : CCD                                
REMARK 200  DETECTOR MANUFACTURER          : ADSC                               
REMARK 200  INTENSITY-INTEGRATION SOFTWARE : MOSFLM                             
REMARK 200  DATA SCALING SOFTWARE          : SCALA                              
REMARK 200                                                                      
REMARK 200  NUMBER OF UNIQUE REFLECTIONS   : 98557                              
REMARK 200  RESOLUTION RANGE HIGH      (A) : 2.28                               
REMARK 200  RESOLUTION RANGE LOW       (A) : 60.80                              
REMARK 200  REJECTION CRITERIA  (SIGMA(I)) : 1.0                                
REMARK 200                                                                      
REMARK 200 OVERALL.                                                             
REMARK 200  COMPLETENESS FOR RANGE     (%) : 100.0                              
REMARK 200  DATA REDUNDANCY                : 13.5                               
REMARK 200  R MERGE                    (I) : 0.11                               
REMARK 200  R SYM                      (I) : NULL                               
REMARK 200  <I/SIGMA(I)> FOR THE DATA SET  : 17.40                              
REMARK 200                                                                      
REMARK 200 IN THE HIGHEST RESOLUTION SHELL.                                     
REMARK 200  HIGHEST RESOLUTION SHELL, RANGE HIGH (A) : 2.28                     
REMARK 200  HIGHEST RESOLUTION SHELL, RANGE LOW  (A) : 2.40                     
REMARK 200  COMPLETENESS FOR SHELL     (%) : 99.8                               
REMARK 200  DATA REDUNDANCY IN SHELL       : 10.5                               
REMARK 200  R MERGE FOR SHELL          (I) : 0.71                               
REMARK 200  R SYM FOR SHELL            (I) : NULL                               
REMARK 200  <I/SIGMA(I)> FOR SHELL         : 3.00                               
REMARK 200                                                                      
REMARK 200 DIFFRACTION PROTOCOL: SINGLE WAVELENGTH                              
REMARK 200 METHOD USED TO DETERMINE THE STRUCTURE: MOLECULAR REPLACEMENT        
REMARK 200 SOFTWARE USED: MOLREP                                                
REMARK 200 STARTING MODEL: PDB ENTRY 2CJE                                       
REMARK 200                                                                      
REMARK 200 REMARK: NONE                                                         
REMARK 280                                                                      
REMARK 280 CRYSTAL                                                              
REMARK 280 SOLVENT CONTENT, VS   (%): 71.32                                     
REMARK 280 MATTHEWS COEFFICIENT, VM (ANGSTROMS**3/DA): 4.29                     
REMARK 280                                                                      
REMARK 280 CRYSTALLIZATION CONDITIONS: 0.1 M NACL, 0.1 M BIS-TRIS PH 6.5, 1.5   
REMARK 280  M (NH4)2SO4                                                         
REMARK 290                                                                      
REMARK 290 CRYSTALLOGRAPHIC SYMMETRY                                            
REMARK 290 SYMMETRY OPERATORS FOR SPACE GROUP: P 31 2 1                         
REMARK 290                                                                      
REMARK 290      SYMOP   SYMMETRY                                                
REMARK 290     NNNMMM   OPERATOR                                                
REMARK 290       1555   X,Y,Z                                                   
REMARK 290       2555   -Y,X-Y,Z+1/3                                            
REMARK 290       3555   -X+Y,-X,Z+2/3                                           
REMARK 290       4555   Y,X,-Z                                                  
REMARK 290       5555   X-Y,-Y,-Z+2/3                                           
REMARK 290       6555   -X,-X+Y,-Z+1/3                                          
REMARK 290                                                                      
REMARK 290     WHERE NNN -> OPERATOR NUMBER                                     
REMARK 290           MMM -> TRANSLATION VECTOR                                  
REMARK 290                                                                      
REMARK 290 CRYSTALLOGRAPHIC SYMMETRY TRANSFORMATIONS                            
REMARK 290 THE FOLLOWING TRANSFORMATIONS OPERATE ON THE ATOM/HETATM             
REMARK 290 RECORDS IN THIS ENTRY TO PRODUCE CRYSTALLOGRAPHICALLY                
REMARK 290 RELATED MOLECULES.                                                   
REMARK 290   SMTRY1   1  1.000000  0.000000  0.000000        0.00000            
REMARK 290   SMTRY2   1  0.000000  1.000000  0.000000        0.00000            
REMARK 290   SMTRY3   1  0.000000  0.000000  1.000000        0.00000            
REMARK 290   SMTRY1   2 -0.500000 -0.866025  0.000000        0.00000            
REMARK 290   SMTRY2   2  0.866025 -0.500000  0.000000        0.00000            
REMARK 290   SMTRY3   2  0.000000  0.000000  1.000000      102.96067            
REMARK 290   SMTRY1   3 -0.500000  0.866025  0.000000        0.00000            
REMARK 290   SMTRY2   3 -0.866025 -0.500000  0.000000        0.00000            
REMARK 290   SMTRY3   3  0.000000  0.000000  1.000000      205.92133            
REMARK 290   SMTRY1   4 -0.500000  0.866025  0.000000        0.00000            
REMARK 290   SMTRY2   4  0.866025  0.500000  0.000000        0.00000            
REMARK 290   SMTRY3   4  0.000000  0.000000 -1.000000        0.00000            
REMARK 290   SMTRY1   5  1.000000  0.000000  0.000000        0.00000            
REMARK 290   SMTRY2   5  0.000000 -1.000000  0.000000        0.00000            
REMARK 290   SMTRY3   5  0.000000  0.000000 -1.000000      205.92133            
REMARK 290   SMTRY1   6 -0.500000 -0.866025  0.000000        0.00000            
REMARK 290   SMTRY2   6 -0.866025  0.500000  0.000000        0.00000            
REMARK 290   SMTRY3   6  0.000000  0.000000 -1.000000      102.96067            
REMARK 290                                                                      
REMARK 290 REMARK: NULL                                                         
REMARK 300                                                                      
REMARK 300 BIOMOLECULE: 1, 2                                                    
REMARK 300 SEE REMARK 350 FOR THE AUTHOR PROVIDED AND/OR PROGRAM                
REMARK 300 GENERATED ASSEMBLY INFORMATION FOR THE STRUCTURE IN                  
REMARK 300 THIS ENTRY. THE REMARK MAY ALSO PROVIDE INFORMATION ON               
REMARK 300 BURIED SURFACE AREA.                                                 
REMARK 350                                                                      
REMARK 350 COORDINATES FOR A COMPLETE MULTIMER REPRESENTING THE KNOWN           
REMARK 350 BIOLOGICALLY SIGNIFICANT OLIGOMERIZATION STATE OF THE                
REMARK 350 MOLECULE CAN BE GENERATED BY APPLYING BIOMT TRANSFORMATIONS          
REMARK 350 GIVEN BELOW.  BOTH NON-CRYSTALLOGRAPHIC AND                          
REMARK 350 CRYSTALLOGRAPHIC OPERATIONS ARE GIVEN.                               
REMARK 350                                                                      
REMARK 350 BIOMOLECULE: 1                                                       
REMARK 350 AUTHOR DETERMINED BIOLOGICAL UNIT: DIMERIC                           
REMARK 350 SOFTWARE DETERMINED QUATERNARY STRUCTURE: DIMERIC                    
REMARK 350 SOFTWARE USED: PISA                                                  
REMARK 350 TOTAL BURIED SURFACE AREA: 5790 ANGSTROM**2                          
REMARK 350 SURFACE AREA OF THE COMPLEX: 21770 ANGSTROM**2                       
REMARK 350 CHANGE IN SOLVENT FREE ENERGY: -106.9 KCAL/MOL                       
REMARK 350 APPLY THE FOLLOWING TO CHAINS: A, B                                  
REMARK 350   BIOMT1   1  1.000000  0.000000  0.000000        0.00000            
REMARK 350   BIOMT2   1  0.000000  1.000000  0.000000        0.00000            
REMARK 350   BIOMT3   1  0.000000  0.000000  1.000000        0.00000            
REMARK 350                                                                      
REMARK 350 BIOMOLECULE: 2                                                       
REMARK 350 AUTHOR DETERMINED BIOLOGICAL UNIT: DIMERIC                           
REMARK 350 SOFTWARE DETERMINED QUATERNARY STRUCTURE: DIMERIC                    
REMARK 350 SOFTWARE USED: PISA                                                  
REMARK 350 TOTAL BURIED SURFACE AREA: 5510 ANGSTROM**2                          
REMARK 350 SURFACE AREA OF THE COMPLEX: 21680 ANGSTROM**2                       
REMARK 350 CHANGE IN SOLVENT FREE ENERGY: -82.0 KCAL/MOL                        
REMARK 350 APPLY THE FOLLOWING TO CHAINS: D, E                                  
REMARK 350   BIOMT1   1  1.000000  0.000000  0.000000        0.00000            
REMARK 350   BIOMT2   1  0.000000  1.000000  0.000000        0.00000            
REMARK 350   BIOMT3   1  0.000000  0.000000  1.000000        0.00000            
REMARK 465                                                                      
REMARK 465 MISSING RESIDUES                                                     
REMARK 465 THE FOLLOWING RESIDUES WERE NOT LOCATED IN THE                       
REMARK 465 EXPERIMENT. (M=MODEL NUMBER; RES=RESIDUE NAME; C=CHAIN               
REMARK 465 IDENTIFIER; SSSEQ=SEQUENCE NUMBER; I=INSERTION CODE.)                
REMARK 465                                                                      
REMARK 465   M RES C SSSEQI                                                     
REMARK 465     GLY A    -2                                                      
REMARK 465     PRO A    -1                                                      
REMARK 465     ALA A     0                                                      
REMARK 465     MET A     1                                                      
REMARK 465     LYS A     2                                                      
REMARK 465     ARG A     3                                                      
REMARK 465     ALA A     4                                                      
REMARK 465     ARG A     5                                                      
REMARK 465     SER A     6                                                      
REMARK 465     ALA A   265                                                      
REMARK 465     ILE A   266                                                      
REMARK 465     LYS A   267                                                      
REMARK 465     ALA A   268                                                      
REMARK 465     GLY B    -2                                                      
REMARK 465     PRO B    -1                                                      
REMARK 465     ALA B     0                                                      
REMARK 465     MET B     1                                                      
REMARK 465     ALA B   265                                                      
REMARK 465     ILE B   266                                                      
REMARK 465     LYS B   267                                                      
REMARK 465     ALA B   268                                                      
REMARK 465     GLY D    -2                                                      
REMARK 465     PRO D    -1                                                      
REMARK 465     ALA D     0                                                      
REMARK 465     MET D     1                                                      
REMARK 465     LYS D     2                                                      
REMARK 465     ARG D     3                                                      
REMARK 465     ALA D     4                                                      
REMARK 465     ARG D     5                                                      
REMARK 465     SER D     6                                                      
REMARK 465     ALA D     7                                                      
REMARK 465     ARG D   263                                                      
REMARK 465     LEU D   264                                                      
REMARK 465     ALA D   265                                                      
REMARK 465     ILE D   266                                                      
REMARK 465     LYS D   267                                                      
REMARK 465     ALA D   268                                                      
REMARK 465     GLY E    -2                                                      
REMARK 465     PRO E    -1                                                      
REMARK 465     ALA E     0                                                      
REMARK 465     ALA E   265                                                      
REMARK 465     ILE E   266                                                      
REMARK 465     LYS E   267                                                      
REMARK 465     ALA E   268                                                      
REMARK 470                                                                      
REMARK 470 MISSING ATOM                                                         
REMARK 470 THE FOLLOWING RESIDUES HAVE MISSING ATOMS (M=MODEL NUMBER;           
REMARK 470 RES=RESIDUE NAME; C=CHAIN IDENTIFIER; SSEQ=SEQUENCE NUMBER;          
REMARK 470 I=INSERTION CODE):                                                   
REMARK 470   M RES CSSEQI  ATOMS                                                
REMARK 470     ASN A   8    CG   OD1  ND2                                       
REMARK 470     LEU A  14    CD1  CD2                                            
REMARK 470     GLU A  19    CG   CD   OE1  OE2                                  
REMARK 470     LYS A 105    CG   CD   CE   NZ                                   
REMARK 470     LYS A 108    CG   CD   CE   NZ                                   
REMARK 470     LYS A 118    CG   CD   CE   NZ                                   
REMARK 470     GLU A 119    CG   CD   OE1  OE2                                  
REMARK 470     LYS A 214    CG   CD   CE   NZ                                   
REMARK 470     ASP A 215    CG   OD1  OD2                                       
REMARK 470     LEU A 218    CG   CD1  CD2                                       
REMARK 470     ASP A 219    CG   OD1  OD2                                       
REMARK 470     ASP A 225    CG   OD1  OD2                                       
REMARK 470     LYS A 226    CG   CD   CE   NZ                                   
REMARK 470     GLN A 229    CG   CD   OE1  NE2                                  
REMARK 470     LYS A 250    CG   CD   CE   NZ                                   
REMARK 470     LEU A 258    CD1  CD2                                            
REMARK 470     LYS A 260    CD   CE   NZ                                        
REMARK 470     GLU A 261    CG   CD   OE1  OE2                                  
REMARK 470     ARG A 263    CG   CD   NE   CZ   NH1  NH2                        
REMARK 470     ARG B   3    CG   CD   NE   CZ   NH1  NH2                        
REMARK 470     ARG B   5    CG   CD   NE   CZ   NH1  NH2                        
REMARK 470     ASN B   8    CG   OD1  ND2                                       
REMARK 470     LEU B  14    CD1  CD2                                            
REMARK 470     SER B  31    OG                                                  
REMARK 470     LYS B 105    CD   CE   NZ                                        
REMARK 470     LYS B 108    CG   CD   CE   NZ                                   
REMARK 470     LYS B 118    CG   CD   CE   NZ                                   
REMARK 470     GLU B 119    CG   CD   OE1  OE2                                  
REMARK 470     VAL B 197    CG1  CG2                                            
REMARK 470     ASN B 200    CG   OD1  ND2                                       
REMARK 470     ASN B 201    CG   OD1  ND2                                       
REMARK 470     VAL B 203    CG1  CG2                                            
REMARK 470     LYS B 214    CG   CD   CE   NZ                                   
REMARK 470     ASP B 215    CG   OD1  OD2                                       
REMARK 470     VAL B 216    CG1  CG2                                            
REMARK 470     LEU B 218    CG   CD1  CD2                                       
REMARK 470     ASP B 219    CG   OD1  OD2                                       
REMARK 470     LYS B 226    CG   CD   CE   NZ                                   
REMARK 470     GLN B 229    CG   CD   OE1  NE2                                  
REMARK 470     LYS B 245    CG   CD   CE   NZ                                   
REMARK 470     LEU B 258    CG   CD1  CD2                                       
REMARK 470     ILE D   9    CG1  CG2  CD1                                       
REMARK 470     LEU D  14    CG   CD1  CD2                                       
REMARK 470     GLU D  19    CG   CD   OE1  OE2                                  
REMARK 470     LYS D 105    CG   CD   CE   NZ                                   
REMARK 470     LYS D 108    CG   CD   CE   NZ                                   
REMARK 470     LYS D 118    CG   CD   CE   NZ                                   
REMARK 470     GLU D 119    CG   CD   OE1  OE2                                  
REMARK 470     VAL D 197    CG1  CG2                                            
REMARK 470     ASN D 200    CG   OD1  ND2                                       
REMARK 470     ASN D 201    CG   OD1  ND2                                       
REMARK 470     LYS D 226    CG   CD   CE   NZ                                   
REMARK 470     GLN D 229    CG   CD   OE1  NE2                                  
REMARK 470     SER D 233    OG                                                  
REMARK 470     LYS D 245    CG   CD   CE   NZ                                   
REMARK 470     ARG D 254    CG   CD   NE   CZ   NH1  NH2                        
REMARK 470     LEU D 258    CG   CD1  CD2                                       
REMARK 470     LYS D 260    CG   CD   CE   NZ                                   
REMARK 470     GLU D 261    CG   CD   OE1  OE2                                  
REMARK 470     ASN D 262    CG   OD1  ND2                                       
REMARK 470     MET E   1    CG   SD   CE                                        
REMARK 470     LYS E   2    CG   CD   CE   NZ                                   
REMARK 470     ARG E   3    CG   CD   NE   CZ   NH1  NH2                        
REMARK 470     ARG E   5    CG   CD   NE   CZ   NH1  NH2                        
REMARK 470     SER E   6    OG                                                  
REMARK 470     ASN E   8    CG   OD1  ND2                                       
REMARK 470     LEU E  14    CD1  CD2                                            
REMARK 470     ASN E  65    CG   OD1  ND2                                       
REMARK 470     LYS E 105    CG   CD   CE   NZ                                   
REMARK 470     LYS E 108    CG   CD   CE   NZ                                   
REMARK 470     VAL E 110    CG1  CG2                                            
REMARK 470     THR E 112    OG1  CG2                                            
REMARK 470     LYS E 118    CG   CD   CE   NZ                                   
REMARK 470     GLU E 119    CG   CD   OE1  OE2                                  
REMARK 470     VAL E 197    CG1  CG2                                            
REMARK 470     ASN E 201    CG   OD1  ND2                                       
REMARK 470     VAL E 203    CG1  CG2                                            
REMARK 470     LYS E 214    CG   CD   CE   NZ                                   
REMARK 470     VAL E 216    CG1  CG2                                            
REMARK 470     LEU E 218    CB   CG   CD1  CD2                                  
REMARK 470     ASP E 219    CG   OD1  OD2                                       
REMARK 470     LYS E 226    CG   CD   CE   NZ                                   
REMARK 470     GLN E 229    CG   CD   OE1  NE2                                  
REMARK 470     GLU E 240    CG   CD   OE1  OE2                                  
REMARK 470     LYS E 245    CG   CD   CE   NZ                                   
REMARK 470     LEU E 258    CG   CD1  CD2                                       
REMARK 470     ARG E 263    CG   CD   NE   CZ   NH1  NH2                        
REMARK 470     LEU E 264    CG   CD1  CD2                                       
REMARK 500                                                                      
REMARK 500 GEOMETRY AND STEREOCHEMISTRY                                         
REMARK 500 SUBTOPIC: CLOSE CONTACTS IN SAME ASYMMETRIC UNIT                     
REMARK 500                                                                      
REMARK 500 THE FOLLOWING ATOMS ARE IN CLOSE CONTACT.                            
REMARK 500                                                                      
REMARK 500  ATM1  RES C  SSEQI   ATM2  RES C  SSEQI           DISTANCE          
REMARK 500   OE1  GLU D    48     OE1  GLU D    76              2.18            
REMARK 500                                                                      
REMARK 500 REMARK: NULL                                                         
REMARK 500                                                                      
REMARK 500 GEOMETRY AND STEREOCHEMISTRY                                         
REMARK 500 SUBTOPIC: TORSION ANGLES                                             
REMARK 500                                                                      
REMARK 500 TORSION ANGLES OUTSIDE THE EXPECTED RAMACHANDRAN REGIONS:            
REMARK 500 (M=MODEL NUMBER; RES=RESIDUE NAME; C=CHAIN IDENTIFIER;               
REMARK 500 SSEQ=SEQUENCE NUMBER; I=INSERTION CODE).                             
REMARK 500                                                                      
REMARK 500 STANDARD TABLE:                                                      
REMARK 500 FORMAT:(10X,I3,1X,A3,1X,A1,I4,A1,4X,F7.2,3X,F7.2)                    
REMARK 500                                                                      
REMARK 500 EXPECTED VALUES: GJ KLEYWEGT AND TA JONES (1996). PHI/PSI-           
REMARK 500 CHOLOGY: RAMACHANDRAN REVISITED. STRUCTURE 4, 1395 - 1400            
REMARK 500                                                                      
REMARK 500  M RES CSSEQI        PSI       PHI                                   
REMARK 500    SER A  31       59.13   -114.23                                   
REMARK 500    ALA A 224        4.86    -59.76                                   
REMARK 500    ARG A 263       47.77    -94.07                                   
REMARK 500    ASN B   8       75.58   -175.94                                   
REMARK 500    SER B  31       36.10    -98.72                                   
REMARK 500    ARG B 263        9.83    -61.55                                   
REMARK 500    SER D  31       68.34   -107.52                                   
REMARK 500    SER E   6      143.27     76.58                                   
REMARK 500    ASN E   8      105.05    175.60                                   
REMARK 500    SER E  31       48.13    -99.17                                   
REMARK 500    VAL E 203      115.19   -165.12                                   
REMARK 500    ALA E 224      -39.05    -37.93                                   
REMARK 500                                                                      
REMARK 500 REMARK: NULL                                                         
REMARK 800                                                                      
REMARK 800 SITE                                                                 
REMARK 800 SITE_IDENTIFIER: AC1                                                 
REMARK 800 EVIDENCE_CODE: SOFTWARE                                              
REMARK 800 SITE_DESCRIPTION: BINDING SITE FOR RESIDUE DUR A1266                 
REMARK 800                                                                      
REMARK 800 SITE_IDENTIFIER: AC2                                                 
REMARK 800 EVIDENCE_CODE: SOFTWARE                                              
REMARK 800 SITE_DESCRIPTION: BINDING SITE FOR RESIDUE SO4 A1267                 
REMARK 800                                                                      
REMARK 800 SITE_IDENTIFIER: AC3                                                 
REMARK 800 EVIDENCE_CODE: SOFTWARE                                              
REMARK 800 SITE_DESCRIPTION: BINDING SITE FOR RESIDUE SO4 A1268                 
REMARK 800                                                                      
REMARK 800 SITE_IDENTIFIER: AC4                                                 
REMARK 800 EVIDENCE_CODE: SOFTWARE                                              
REMARK 800 SITE_DESCRIPTION: BINDING SITE FOR RESIDUE SO4 A1269                 
REMARK 800                                                                      
REMARK 800 SITE_IDENTIFIER: AC5                                                 
REMARK 800 EVIDENCE_CODE: SOFTWARE                                              
REMARK 800 SITE_DESCRIPTION: BINDING SITE FOR RESIDUE DUR B1266                 
REMARK 800                                                                      
REMARK 800 SITE_IDENTIFIER: AC6                                                 
REMARK 800 EVIDENCE_CODE: SOFTWARE                                              
REMARK 800 SITE_DESCRIPTION: BINDING SITE FOR RESIDUE SO4 B1267                 
REMARK 800                                                                      
REMARK 800 SITE_IDENTIFIER: AC7                                                 
REMARK 800 EVIDENCE_CODE: SOFTWARE                                              
REMARK 800 SITE_DESCRIPTION: BINDING SITE FOR RESIDUE SO4 B1268                 
REMARK 800                                                                      
REMARK 800 SITE_IDENTIFIER: AC8                                                 
REMARK 800 EVIDENCE_CODE: SOFTWARE                                              
REMARK 800 SITE_DESCRIPTION: BINDING SITE FOR RESIDUE DUR D1266                 
REMARK 800                                                                      
REMARK 800 SITE_IDENTIFIER: AC9                                                 
REMARK 800 EVIDENCE_CODE: SOFTWARE                                              
REMARK 800 SITE_DESCRIPTION: BINDING SITE FOR RESIDUE SO4 D1267                 
REMARK 800                                                                      
REMARK 800 SITE_IDENTIFIER: BC1                                                 
REMARK 800 EVIDENCE_CODE: SOFTWARE                                              
REMARK 800 SITE_DESCRIPTION: BINDING SITE FOR RESIDUE SO4 D1268                 
REMARK 800                                                                      
REMARK 800 SITE_IDENTIFIER: BC2                                                 
REMARK 800 EVIDENCE_CODE: SOFTWARE                                              
REMARK 800 SITE_DESCRIPTION: BINDING SITE FOR RESIDUE DUR E1266                 
REMARK 800                                                                      
REMARK 800 SITE_IDENTIFIER: BC3                                                 
REMARK 800 EVIDENCE_CODE: SOFTWARE                                              
REMARK 800 SITE_DESCRIPTION: BINDING SITE FOR RESIDUE SO4 E1267                 
REMARK 800                                                                      
REMARK 800 SITE_IDENTIFIER: BC4                                                 
REMARK 800 EVIDENCE_CODE: SOFTWARE                                              
REMARK 800 SITE_DESCRIPTION: BINDING SITE FOR RESIDUE SO4 E1268                 
REMARK 900                                                                      
REMARK 900 RELATED ENTRIES                                                      
REMARK 900 RELATED ID: 2YAY   RELATED DB: PDB                                   
REMARK 900  THE CRYSTAL STRUCTURE OF LEISHMANIA MAJOR DUTPASE IN                
REMARK 900  COMPLEX WITH SUBSTRATE ANALOGUE DUPNPP                              
REMARK 900 RELATED ID: 2CJE   RELATED DB: PDB                                   
REMARK 900  THE CRYSTAL STRUCTURE OF A COMPLEX OF LEISHMANIA MAJOR              
REMARK 900   DUTPASE WITH SUBSTRATE ANALOGUE DUPNHP                             
REMARK 900 RELATED ID: 2YAZ   RELATED DB: PDB                                   
REMARK 900  THE CRYSTAL STRUCTURE OF LEISHMANIA MAJOR DUTPASE IN                
REMARK 900  COMPLEX DUMP                                                        
REMARK 900 RELATED ID: 2CIC   RELATED DB: PDB                                   
REMARK 900  THE CRYSTAL STRUCTURE OF A COMPLEX OF CAMPYLOBACTER                 
REMARK 900  JEJUNI DUTPASE WITH SUBSTRATE ANALOGUE DUPNHPP                      
DBREF  2YB0 A    1   268  UNP    O15826   O15826_LEIMA     1    268             
DBREF  2YB0 B    1   268  UNP    O15826   O15826_LEIMA     1    268             
DBREF  2YB0 D    1   268  UNP    O15826   O15826_LEIMA     1    268             
DBREF  2YB0 E    1   268  UNP    O15826   O15826_LEIMA     1    268             
SEQADV 2YB0 GLY A   -2  UNP  O15826              EXPRESSION TAG                 
SEQADV 2YB0 PRO A   -1  UNP  O15826              EXPRESSION TAG                 
SEQADV 2YB0 ALA A    0  UNP  O15826              EXPRESSION TAG                 
SEQADV 2YB0 GLY B   -2  UNP  O15826              EXPRESSION TAG                 
SEQADV 2YB0 PRO B   -1  UNP  O15826              EXPRESSION TAG                 
SEQADV 2YB0 ALA B    0  UNP  O15826              EXPRESSION TAG                 
SEQADV 2YB0 GLY D   -2  UNP  O15826              EXPRESSION TAG                 
SEQADV 2YB0 PRO D   -1  UNP  O15826              EXPRESSION TAG                 
SEQADV 2YB0 ALA D    0  UNP  O15826              EXPRESSION TAG                 
SEQADV 2YB0 GLY E   -2  UNP  O15826              EXPRESSION TAG                 
SEQADV 2YB0 PRO E   -1  UNP  O15826              EXPRESSION TAG                 
SEQADV 2YB0 ALA E    0  UNP  O15826              EXPRESSION TAG                 
SEQRES   1 A  271  GLY PRO ALA MET LYS ARG ALA ARG SER ALA ASN ILE PRO          
SEQRES   2 A  271  GLY ALA ILE LEU HIS SER LEU ALA GLU LEU GLN ASP GLY          
SEQRES   3 A  271  LEU ASN ALA MET ILE ASP PRO SER TRP ARG ALA VAL ARG          
SEQRES   4 A  271  SER LEU ASP ASN TRP ALA LEU ALA ILE THR MET GLU SER          
SEQRES   5 A  271  THR GLU LEU LEU ASP SER TYR PRO TRP LYS TRP TRP LYS          
SEQRES   6 A  271  ASN LEU ASN ALA THR PRO ASP LEU ALA ASN VAL ARG ILE          
SEQRES   7 A  271  GLU LEU VAL ASP ILE PHE HIS PHE SER LEU SER GLY ALA          
SEQRES   8 A  271  MET GLN MET ARG SER THR PRO ASP ASP GLU ILE PRO ALA          
SEQRES   9 A  271  ALA SER LEU LYS PRO LEU LYS GLU VAL MET THR THR PHE          
SEQRES  10 A  271  LEU PRO ALA LYS GLU CYS THR SER ASP PRO TYR GLY PHE          
SEQRES  11 A  271  VAL PHE PHE PRO LEU THR ASP THR GLN ASN ALA ILE ALA          
SEQRES  12 A  271  SER PHE ARG ASN ILE ILE GLN LEU ALA ASN ALA TYR ARG          
SEQRES  13 A  271  PHE ASP VAL ILE ILE GLU CYS ILE ILE TYR ALA ALA GLU          
SEQRES  14 A  271  ASP LEU GLY PHE ASN LEU VAL ALA TYR TYR ILE ALA LYS          
SEQRES  15 A  271  HIS THR LEU ASN CYS ILE ARG GLN LEU SER GLY TYR LYS          
SEQRES  16 A  271  ASP GLY SER TYR VAL LYS VAL ASN ASN GLY VAL GLU ASP          
SEQRES  17 A  271  ASN SER LEU LEU HIS ASN CYS ILE LYS ASP VAL SER LEU          
SEQRES  18 A  271  ASP GLU VAL LEU ASP ALA ASP LYS TYR VAL GLN ALA TRP          
SEQRES  19 A  271  ASN SER ILE MET ALA ASN VAL TYR GLU ALA PHE GLN ILE          
SEQRES  20 A  271  LYS GLU SER ASP ARG LYS ASP ALA GLU ARG TRP PHE ALA          
SEQRES  21 A  271  LEU ALA LYS GLU ASN ARG LEU ALA ILE LYS ALA                  
SEQRES   1 B  271  GLY PRO ALA MET LYS ARG ALA ARG SER ALA ASN ILE PRO          
SEQRES   2 B  271  GLY ALA ILE LEU HIS SER LEU ALA GLU LEU GLN ASP GLY          
SEQRES   3 B  271  LEU ASN ALA MET ILE ASP PRO SER TRP ARG ALA VAL ARG          
SEQRES   4 B  271  SER LEU ASP ASN TRP ALA LEU ALA ILE THR MET GLU SER          
SEQRES   5 B  271  THR GLU LEU LEU ASP SER TYR PRO TRP LYS TRP TRP LYS          
SEQRES   6 B  271  ASN LEU ASN ALA THR PRO ASP LEU ALA ASN VAL ARG ILE          
SEQRES   7 B  271  GLU LEU VAL ASP ILE PHE HIS PHE SER LEU SER GLY ALA          
SEQRES   8 B  271  MET GLN MET ARG SER THR PRO ASP ASP GLU ILE PRO ALA          
SEQRES   9 B  271  ALA SER LEU LYS PRO LEU LYS GLU VAL MET THR THR PHE          
SEQRES  10 B  271  LEU PRO ALA LYS GLU CYS THR SER ASP PRO TYR GLY PHE          
SEQRES  11 B  271  VAL PHE PHE PRO LEU THR ASP THR GLN ASN ALA ILE ALA          
SEQRES  12 B  271  SER PHE ARG ASN ILE ILE GLN LEU ALA ASN ALA TYR ARG          
SEQRES  13 B  271  PHE ASP VAL ILE ILE GLU CYS ILE ILE TYR ALA ALA GLU          
SEQRES  14 B  271  ASP LEU GLY PHE ASN LEU VAL ALA TYR TYR ILE ALA LYS          
SEQRES  15 B  271  HIS THR LEU ASN CYS ILE ARG GLN LEU SER GLY TYR LYS          
SEQRES  16 B  271  ASP GLY SER TYR VAL LYS VAL ASN ASN GLY VAL GLU ASP          
SEQRES  17 B  271  ASN SER LEU LEU HIS ASN CYS ILE LYS ASP VAL SER LEU          
SEQRES  18 B  271  ASP GLU VAL LEU ASP ALA ASP LYS TYR VAL GLN ALA TRP          
SEQRES  19 B  271  ASN SER ILE MET ALA ASN VAL TYR GLU ALA PHE GLN ILE          
SEQRES  20 B  271  LYS GLU SER ASP ARG LYS ASP ALA GLU ARG TRP PHE ALA          
SEQRES  21 B  271  LEU ALA LYS GLU ASN ARG LEU ALA ILE LYS ALA                  
SEQRES   1 D  271  GLY PRO ALA MET LYS ARG ALA ARG SER ALA ASN ILE PRO          
SEQRES   2 D  271  GLY ALA ILE LEU HIS SER LEU ALA GLU LEU GLN ASP GLY          
SEQRES   3 D  271  LEU ASN ALA MET ILE ASP PRO SER TRP ARG ALA VAL ARG          
SEQRES   4 D  271  SER LEU ASP ASN TRP ALA LEU ALA ILE THR MET GLU SER          
SEQRES   5 D  271  THR GLU LEU LEU ASP SER TYR PRO TRP LYS TRP TRP LYS          
SEQRES   6 D  271  ASN LEU ASN ALA THR PRO ASP LEU ALA ASN VAL ARG ILE          
SEQRES   7 D  271  GLU LEU VAL ASP ILE PHE HIS PHE SER LEU SER GLY ALA          
SEQRES   8 D  271  MET GLN MET ARG SER THR PRO ASP ASP GLU ILE PRO ALA          
SEQRES   9 D  271  ALA SER LEU LYS PRO LEU LYS GLU VAL MET THR THR PHE          
SEQRES  10 D  271  LEU PRO ALA LYS GLU CYS THR SER ASP PRO TYR GLY PHE          
SEQRES  11 D  271  VAL PHE PHE PRO LEU THR ASP THR GLN ASN ALA ILE ALA          
SEQRES  12 D  271  SER PHE ARG ASN ILE ILE GLN LEU ALA ASN ALA TYR ARG          
SEQRES  13 D  271  PHE ASP VAL ILE ILE GLU CYS ILE ILE TYR ALA ALA GLU          
SEQRES  14 D  271  ASP LEU GLY PHE ASN LEU VAL ALA TYR TYR ILE ALA LYS          
SEQRES  15 D  271  HIS THR LEU ASN CYS ILE ARG GLN LEU SER GLY TYR LYS          
SEQRES  16 D  271  ASP GLY SER TYR VAL LYS VAL ASN ASN GLY VAL GLU ASP          
SEQRES  17 D  271  ASN SER LEU LEU HIS ASN CYS ILE LYS ASP VAL SER LEU          
SEQRES  18 D  271  ASP GLU VAL LEU ASP ALA ASP LYS TYR VAL GLN ALA TRP          
SEQRES  19 D  271  ASN SER ILE MET ALA ASN VAL TYR GLU ALA PHE GLN ILE          
SEQRES  20 D  271  LYS GLU SER ASP ARG LYS ASP ALA GLU ARG TRP PHE ALA          
SEQRES  21 D  271  LEU ALA LYS GLU ASN ARG LEU ALA ILE LYS ALA                  
SEQRES   1 E  271  GLY PRO ALA MET LYS ARG ALA ARG SER ALA ASN ILE PRO          
SEQRES   2 E  271  GLY ALA ILE LEU HIS SER LEU ALA GLU LEU GLN ASP GLY          
SEQRES   3 E  271  LEU ASN ALA MET ILE ASP PRO SER TRP ARG ALA VAL ARG          
SEQRES   4 E  271  SER LEU ASP ASN TRP ALA LEU ALA ILE THR MET GLU SER          
SEQRES   5 E  271  THR GLU LEU LEU ASP SER TYR PRO TRP LYS TRP TRP LYS          
SEQRES   6 E  271  ASN LEU ASN ALA THR PRO ASP LEU ALA ASN VAL ARG ILE          
SEQRES   7 E  271  GLU LEU VAL ASP ILE PHE HIS PHE SER LEU SER GLY ALA          
SEQRES   8 E  271  MET GLN MET ARG SER THR PRO ASP ASP GLU ILE PRO ALA          
SEQRES   9 E  271  ALA SER LEU LYS PRO LEU LYS GLU VAL MET THR THR PHE          
SEQRES  10 E  271  LEU PRO ALA LYS GLU CYS THR SER ASP PRO TYR GLY PHE          
SEQRES  11 E  271  VAL PHE PHE PRO LEU THR ASP THR GLN ASN ALA ILE ALA          
SEQRES  12 E  271  SER PHE ARG ASN ILE ILE GLN LEU ALA ASN ALA TYR ARG          
SEQRES  13 E  271  PHE ASP VAL ILE ILE GLU CYS ILE ILE TYR ALA ALA GLU          
SEQRES  14 E  271  ASP LEU GLY PHE ASN LEU VAL ALA TYR TYR ILE ALA LYS          
SEQRES  15 E  271  HIS THR LEU ASN CYS ILE ARG GLN LEU SER GLY TYR LYS          
SEQRES  16 E  271  ASP GLY SER TYR VAL LYS VAL ASN ASN GLY VAL GLU ASP          
SEQRES  17 E  271  ASN SER LEU LEU HIS ASN CYS ILE LYS ASP VAL SER LEU          
SEQRES  18 E  271  ASP GLU VAL LEU ASP ALA ASP LYS TYR VAL GLN ALA TRP          
SEQRES  19 E  271  ASN SER ILE MET ALA ASN VAL TYR GLU ALA PHE GLN ILE          
SEQRES  20 E  271  LYS GLU SER ASP ARG LYS ASP ALA GLU ARG TRP PHE ALA          
SEQRES  21 E  271  LEU ALA LYS GLU ASN ARG LEU ALA ILE LYS ALA                  
HET    DUR  A1266      16                                                       
HET    SO4  A1267       5                                                       
HET    SO4  A1268       5                                                       
HET    SO4  A1269       5                                                       
HET    DUR  B1266      16                                                       
HET    SO4  B1267       5                                                       
HET    SO4  B1268       5                                                       
HET    DUR  D1266      16                                                       
HET    SO4  D1267       5                                                       
HET    SO4  D1268       5                                                       
HET    DUR  E1266      16                                                       
HET    SO4  E1267       5                                                       
HET    SO4  E1268       5                                                       
HETNAM     DUR 2'-DEOXYURIDINE                                                  
HETNAM     SO4 SULFATE ION                                                      
FORMUL   5  DUR    4(C9 H12 N2 O5)                                              
FORMUL   6  SO4    9(O4 S 2-)                                                   
FORMUL   7  HOH   *97(H2 O)                                                     
HELIX    1   1 GLN A   21  GLN A   21  1                                   1
HELIX    2   2 LEU A   24  ASN A   25  1                                   2
HELIX    3   3 ILE A   28  ILE A   28  1                                   1
HELIX    4   4 ARG A   36  ARG A   36  1                                   1
HELIX    5   5 TRP A   41  TRP A   41  1                                   1
HELIX    6   6 GLU A   48  GLU A   48  1                                   1
HELIX    7   7 VAL A   78  ASP A   79  1                                   2
HELIX    8   8 HIS A   82  PHE A   83  1                                   2
HELIX    9   9 SER A   86  SER A   86  1                                   1
HELIX   10  10 LYS A  179  LYS A  179  1                                   1
HELIX   11  11 ASN A  183  ASN A  183  1                                   1
HELIX   12  12 ARG A  186  ARG A  186  1                                   1
CISPEP   1 PHE A  130    PRO A  131          0         2.02                     
CISPEP   2 PHE B  130    PRO B  131          0         4.56                     
CISPEP   3 PHE D  130    PRO D  131          0         1.09                     
CISPEP   4 PHE E  130    PRO E  131          0         1.65                     
CISPEP   5 ASN E  200    ASN E  201          0        -9.28                     
SITE     1 AC1 14 GLN A  21  LEU A  24  ASN A  25  ILE A  28                    
SITE     2 AC1 14 TRP A  41  GLU A  48  ASP A  79  HIS A  82                    
SITE     3 AC1 14 PHE A  83  ASN A 183  SO4 A1267  HOH A2029                    
SITE     4 AC1 14 TRP B  60  TRP B  61                                          
SITE     1 AC2  9 ARG A 186  TYR A 191  LYS A 198  DUR A1266                    
SITE     2 AC2  9 HOH A2006  HOH A2038  LYS B  59  TRP B  61                    
SITE     3 AC2  9 LYS B  62                                                     
SITE     1 AC3  5 SO4 A1269  HOH A2039  LYS B  59  LYS B  62                    
SITE     2 AC3  5 ASN B  63                                                     
SITE     1 AC4  5 VAL A 197  LYS A 198  VAL A 199  SO4 A1268                    
SITE     2 AC4  5 LYS B  62                                                     
SITE     1 AC5 14 TRP A  60  TRP A  61  GLN B  21  LEU B  24                    
SITE     2 AC5 14 ASN B  25  ILE B  28  TRP B  41  ASP B  79                    
SITE     3 AC5 14 HIS B  82  PHE B  83  ASN B 183  SO4 B1267                    
SITE     4 AC5 14 HOH B2015  HOH B2018                                          
SITE     1 AC6  9 LYS A  59  TRP A  61  LYS A  62  ARG B 186                    
SITE     2 AC6  9 TYR B 191  LYS B 198  DUR B1266  SO4 B1268                    
SITE     3 AC6  9 HOH B2019                                                     
SITE     1 AC7  4 LYS A  59  LYS A  62  ASN A  63  SO4 B1267                    
SITE     1 AC8 13 GLN D  21  LEU D  24  ASN D  25  ILE D  28                    
SITE     2 AC8 13 TRP D  41  ASP D  79  HIS D  82  PHE D  83                    
SITE     3 AC8 13 ASN D 183  ARG D 186  SO4 D1267  TRP E  60                    
SITE     4 AC8 13 TRP E  61                                                     
SITE     1 AC9  8 ARG D 186  TYR D 191  LYS D 198  DUR D1266                    
SITE     2 AC9  8 HOH D2023  LYS E  59  TRP E  61  LYS E  62                    
SITE     1 BC1  3 LYS E  59  LYS E  62  ASN E  63                               
SITE     1 BC2 13 TRP D  60  TRP D  61  GLN E  21  LEU E  24                    
SITE     2 BC2 13 ASN E  25  ILE E  28  TRP E  41  ASP E  79                    
SITE     3 BC2 13 HIS E  82  PHE E  83  ASN E 183  SO4 E1267                    
SITE     4 BC2 13 HOH E2011                                                     
SITE     1 BC3  8 LYS D  59  TRP D  61  LYS D  62  ARG E 186                    
SITE     2 BC3  8 TYR E 191  LYS E 198  DUR E1266  HOH E2015                    
SITE     1 BC4  3 LYS D  59  LYS D  62  ASN D  63                               
CRYST1  109.186  109.186  308.882  90.00  90.00 120.00 P 31 2 1     24          
ORIGX1      1.000000  0.000000  0.000000        0.00000                         
ORIGX2      0.000000  1.000000  0.000000        0.00000                         
ORIGX3      0.000000  0.000000  1.000000        0.00000                         
SCALE1      0.009159  0.005288  0.000000        0.00000                         
SCALE2      0.000000  0.010576  0.000000        0.00000                         
SCALE3      0.000000  0.000000  0.003237        0.00000                         
ATOM      1  N   GLN A  21     -23.374  28.178  -4.486  1.00 73.04           N
ANISOU    1  N   GLN A  21    10889   7125   9740  -1382  -1117   1172       N
ATOM      2  CA  GLN A  21     -22.523  29.362  -4.244  1.00 75.40           C
ANISOU    2  CA  GLN A  21    11053   7632   9965  -1282  -1171   1152       C
ATOM      3  C   GLN A  21     -21.410  28.959  -3.289  1.00 78.17           C
ANISOU    3  C   GLN A  21    11512   7922  10266  -1156  -1329   1296       C
ATOM      4  O   GLN A  21     -20.250  29.290  -3.500  1.00 75.65           O
ANISOU    4  O   GLN A  21    11079   7679   9984   -990  -1435   1266       O
ATOM      5  CB  GLN A  21     -23.353  30.508  -3.639  1.00 67.46           C
ANISOU    5  CB  GLN A  21    10005   6812   8815  -1436  -1064   1149       C
ATOM      6  CG  GLN A  21     -22.622  31.817  -3.462  1.00 69.42           C
ANISOU    6  CG  GLN A  21    10127   7262   8988  -1367  -1105   1107       C
ATOM      7  CD  GLN A  21     -22.084  32.339  -4.761  1.00 61.74           C
ANISOU    7  CD  GLN A  21     8960   6367   8130  -1259  -1112    959       C
ATOM      8  OE1 GLN A  21     -22.822  32.482  -5.737  1.00 59.86           O
ANISOU    8  OE1 GLN A  21     8639   6147   7957  -1305  -1016    850       O
ATOM      9  NE2 GLN A  21     -20.778  32.585  -4.802  1.00 60.01           N
ANISOU    9  NE2 GLN A  21     8667   6202   7934  -1116  -1228    959       N
TER      10      GLN A  21
ATOM     11  N   LEU A  24     -18.825  27.017  -5.250  1.00 83.32           N
ANISOU   11  N   LEU A  24    12063   8280  11316   -602  -1572   1175       N
ATOM     12  CA  LEU A  24     -17.988  27.839  -6.114  1.00 78.70           C
ANISOU   12  CA  LEU A  24    11229   7885  10788   -479  -1573   1038       C
ATOM     13  C   LEU A  24     -16.954  28.586  -5.253  1.00 78.26           C
ANISOU   13  C   LEU A  24    11080   8002  10653   -404  -1696   1119       C
ATOM     14  O   LEU A  24     -15.774  28.617  -5.593  1.00 78.66           O
ANISOU   14  O   LEU A  24    10982   8119  10786   -219  -1781   1083       O
ATOM     15  CB  LEU A  24     -18.839  28.800  -6.953  1.00 76.86           C
ANISOU   15  CB  LEU A  24    10869   7804  10532   -626  -1422    897       C
ATOM     16  CG  LEU A  24     -18.145  29.911  -7.756  1.00 71.99           C
ANISOU   16  CG  LEU A  24    10013   7408   9931   -558  -1398    773       C
ATOM     17  CD1 LEU A  24     -17.225  29.368  -8.841  1.00 72.67           C
ANISOU   17  CD1 LEU A  24     9997   7455  10157   -360  -1416    669       C
ATOM     18  CD2 LEU A  24     -19.197  30.844  -8.384  1.00 60.96           C
ANISOU   18  CD2 LEU A  24     8547   6131   8484   -720  -1260    672       C
ATOM     19  N   ASN A  25     -17.380  29.124  -4.112  1.00 76.65           N
ANISOU   19  N   ASN A  25    10966   7869  10288   -547  -1709   1228       N
ATOM     20  CA  ASN A  25     -16.464  29.848  -3.219  1.00 72.89           C
ANISOU   20  CA  ASN A  25    10424   7556   9715   -503  -1840   1300       C
ATOM     21  C   ASN A  25     -15.348  28.969  -2.691  1.00 81.27           C
ANISOU   21  C   ASN A  25    11532   8524  10825   -300  -2032   1416       C
ATOM     22  O   ASN A  25     -14.213  29.415  -2.576  1.00 80.16           O
ANISOU   22  O   ASN A  25    11227   8529  10701   -180  -2154   1410       O
ATOM     23  CB  ASN A  25     -17.231  30.489  -2.054  1.00 71.47           C
ANISOU   23  CB  ASN A  25    10376   7447   9332   -698  -1808   1388       C
ATOM     24  CG  ASN A  25     -18.100  31.662  -2.501  1.00 66.26           C
ANISOU   24  CG  ASN A  25     9619   6933   8622   -859  -1642   1264       C
ATOM     25  OD1 ASN A  25     -18.098  32.043  -3.678  1.00 65.78           O
ANISOU   25  OD1 ASN A  25     9396   6929   8669   -831  -1565   1123       O
ATOM     26  ND2 ASN A  25     -18.857  32.225  -1.573  1.00 72.21           N
ANISOU   26  ND2 ASN A  25    10480   7747   9208  -1017  -1586   1316       N
TER      27      ASN A  25
ATOM     28  N   ILE A  28     -12.594  28.436  -5.067  1.00 92.45           N
ANISOU   28  N   ILE A  28    12424  10037  12667    249  -2131   1164       N
ATOM     29  CA  ILE A  28     -11.710  29.603  -5.110  1.00 91.26           C
ANISOU   29  CA  ILE A  28    12014  10162  12498    249  -2169   1111       C
ATOM     30  C   ILE A  28     -10.758  29.616  -3.896  1.00 94.70           C
ANISOU   30  C   ILE A  28    12430  10675  12877    335  -2393   1253       C
ATOM     31  O   ILE A  28      -9.548  29.761  -4.061  1.00 96.48           O
ANISOU   31  O   ILE A  28    12427  11040  13191    490  -2493   1227       O
ATOM     32  CB  ILE A  28     -12.547  30.909  -5.230  1.00 86.12           C
ANISOU   32  CB  ILE A  28    11337   9660  11725     -2  -2032   1042       C
ATOM     33  CG1 ILE A  28     -13.137  31.006  -6.647  1.00 85.81           C
ANISOU   33  CG1 ILE A  28    11235   9603  11765    -35  -1843    882       C
ATOM     34  CG2 ILE A  28     -11.711  32.124  -4.904  1.00 83.48           C
ANISOU   34  CG2 ILE A  28    10808   9575  11336    -46  -2101   1027       C
ATOM     35  CD1 ILE A  28     -14.303  31.970  -6.792  1.00 80.65           C
ANISOU   35  CD1 ILE A  28    10626   9016  11003   -264  -1702    831       C
TER      36      ILE A  28
ATOM     37  N   ARG A  36     -12.445  35.125   3.852  1.00 91.80           N
ANISOU   37  N   ARG A  36    12819  11012  11048   -804  -2767   1659       N
ATOM     38  CA  ARG A  36     -13.147  36.314   3.381  1.00 84.15           C
ANISOU   38  CA  ARG A  36    11799  10120  10054   -966  -2572   1507       C
ATOM     39  C   ARG A  36     -13.727  37.086   4.561  1.00 84.04           C
ANISOU   39  C   ARG A  36    11990  10166   9774  -1138  -2556   1523       C
ATOM     40  O   ARG A  36     -13.839  36.567   5.672  1.00 87.60           O
ANISOU   40  O   ARG A  36    12655  10579  10051  -1150  -2650   1658       O
ATOM     41  CB  ARG A  36     -14.269  35.928   2.413  1.00 80.82           C
ANISOU   41  CB  ARG A  36    11395   9565   9746   -981  -2334   1452       C
ATOM     42  CG  ARG A  36     -13.822  35.136   1.182  1.00 84.79           C
ANISOU   42  CG  ARG A  36    11728   9991  10496   -817  -2322   1416       C
ATOM     43  CD  ARG A  36     -13.492  36.033  -0.009  1.00 79.69           C
ANISOU   43  CD  ARG A  36    10834   9460   9983   -823  -2233   1252       C
ATOM     44  NE  ARG A  36     -12.416  36.969   0.311  1.00 78.11           N
ANISOU   44  NE  ARG A  36    10488   9442   9749   -846  -2370   1219       N
ATOM     45  CZ  ARG A  36     -11.111  36.732   0.181  1.00 85.83           C
ANISOU   45  CZ  ARG A  36    11277  10503  10832   -716  -2535   1233       C
ATOM     46  NH1 ARG A  36     -10.649  35.569  -0.280  1.00 81.32           N
ANISOU   46  NH1 ARG A  36    10642   9842  10413   -520  -2586   1278       N
ATOM     47  NH2 ARG A  36     -10.246  37.688   0.517  1.00 84.67           N
ANISOU   47  NH2 ARG A  36    10997  10532  10642   -782  -2651   1195       N
TER      48      ARG A  36
ATOM     49  N   TRP A  41     -17.375  41.128   0.536  1.00 63.95           N
ANISOU   49  N   TRP A  41     9117   7681   7500  -1482  -1611    883       N
ATOM     50  CA  TRP A  41     -18.591  40.971  -0.255  1.00 61.84           C
ANISOU   50  CA  TRP A  41     8844   7347   7306  -1486  -1419    837       C
ATOM     51  C   TRP A  41     -19.298  42.308  -0.501  1.00 50.09           C
ANISOU   51  C   TRP A  41     7356   5905   5772  -1562  -1285    722       C
ATOM     52  O   TRP A  41     -19.864  42.527  -1.548  1.00 53.46           O
ANISOU   52  O   TRP A  41     7694   6315   6304  -1543  -1171    653       O
ATOM     53  CB  TRP A  41     -19.548  39.978   0.418  1.00 63.43           C
ANISOU   53  CB  TRP A  41     9206   7461   7434  -1510  -1355    931       C
ATOM     54  CG  TRP A  41     -18.905  38.684   0.820  1.00 58.72           C
ANISOU   54  CG  TRP A  41     8661   6790   6859  -1435  -1495   1062       C
ATOM     55  CD1 TRP A  41     -18.702  38.225   2.090  1.00 66.36           C
ANISOU   55  CD1 TRP A  41     9801   7744   7670  -1456  -1597   1185       C
ATOM     56  CD2 TRP A  41     -18.389  37.680  -0.056  1.00 60.46           C
ANISOU   56  CD2 TRP A  41     8779   6930   7262  -1314  -1550   1084       C
ATOM     57  NE1 TRP A  41     -18.083  37.003   2.055  1.00 68.92           N
ANISOU   57  NE1 TRP A  41    10134   7974   8078  -1349  -1722   1292       N
ATOM     58  CE2 TRP A  41     -17.894  36.640   0.744  1.00 62.69           C
ANISOU   58  CE2 TRP A  41     9178   7139   7504  -1256  -1689   1225       C
ATOM     59  CE3 TRP A  41     -18.320  37.550  -1.443  1.00 64.24           C
ANISOU   59  CE3 TRP A  41     9095   7389   7925  -1245  -1491    996       C
ATOM     60  CZ2 TRP A  41     -17.319  35.492   0.201  1.00 68.37           C
ANISOU   60  CZ2 TRP A  41     9849   7752   8377  -1117  -1770   1273       C
ATOM     61  CZ3 TRP A  41     -17.749  36.403  -1.982  1.00 66.09           C
ANISOU   61  CZ3 TRP A  41     9282   7529   8300  -1116  -1562   1034       C
ATOM     62  CH2 TRP A  41     -17.258  35.397  -1.164  1.00 65.12           C
ANISOU   62  CH2 TRP A  41     9272   7321   8149  -1048  -1699   1167       C
TER      63      TRP A  41
ATOM     64  N   GLU A  48     -19.585  45.899  -8.581  1.00 47.33           N
ANISOU   64  N   GLU A  48     6333   5635   6017  -1427   -852    269       N
ATOM     65  CA  GLU A  48     -20.456  45.380  -9.624  1.00 42.34           C
ANISOU   65  CA  GLU A  48     5665   4979   5445  -1366   -775    243       C
ATOM     66  C   GLU A  48     -21.614  46.309  -9.850  1.00 40.04           C
ANISOU   66  C   GLU A  48     5434   4671   5109  -1376   -690    205       C
ATOM     67  O   GLU A  48     -22.110  46.397 -10.970  1.00 38.97           O
ANISOU   67  O   GLU A  48     5256   4539   5012  -1335   -640    173       O
ATOM     68  CB  GLU A  48     -21.003  43.982  -9.278  1.00 47.92           C
ANISOU   68  CB  GLU A  48     6387   5639   6181  -1329   -782    276       C
ATOM     69  CG  GLU A  48     -19.948  42.908  -9.155  1.00 56.57           C
ANISOU   69  CG  GLU A  48     7432   6727   7336  -1282   -870    317       C
ATOM     70  CD  GLU A  48     -19.318  42.463 -10.464  1.00 50.94           C
ANISOU   70  CD  GLU A  48     6603   6031   6721  -1210   -862    276       C
ATOM     71  OE1 GLU A  48     -19.673  42.961 -11.540  1.00 54.52           O
ANISOU   71  OE1 GLU A  48     7022   6507   7184  -1206   -792    222       O
ATOM     72  OE2 GLU A  48     -18.436  41.585 -10.410  1.00 64.45           O
ANISOU   72  OE2 GLU A  48     8261   7734   8492  -1145   -928    300       O
TER      73      GLU A  48
ATOM     74  N   VAL A  78     -26.686  39.229 -11.888  1.00 41.57           N
ANISOU   74  N   VAL A  78     5527   4621   5647  -1368   -571    151       N
ATOM     75  CA  VAL A  78     -26.380  37.860 -11.467  1.00 48.93           C
ANISOU   75  CA  VAL A  78     6529   5436   6627  -1390   -607    195       C
ATOM     76  C   VAL A  78     -25.041  37.830 -10.728  1.00 50.79           C
ANISOU   76  C   VAL A  78     6817   5642   6839  -1334   -670    264       C
ATOM     77  O   VAL A  78     -24.894  37.116  -9.750  1.00 50.15           O
ANISOU   77  O   VAL A  78     6824   5485   6745  -1362   -696    345       O
ATOM     78  CB  VAL A  78     -26.449  36.901 -12.696  1.00 48.30           C
ANISOU   78  CB  VAL A  78     6428   5292   6631  -1367   -633    119       C
ATOM     79  CG1 VAL A  78     -25.575  35.720 -12.511  1.00 62.86           C
ANISOU   79  CG1 VAL A  78     8349   7004   8531  -1324   -689    151       C
ATOM     80  CG2 VAL A  78     -27.906  36.454 -12.896  1.00 56.31           C
ANISOU   80  CG2 VAL A  78     7420   6300   7674  -1474   -592     86       C
ATOM     81  N   ASP A  79     -24.078  38.649 -11.157  1.00 51.54           N
ANISOU   81  N   ASP A  79     6856   5805   6920  -1264   -696    238       N
ATOM     82  CA  ASP A  79     -22.831  38.777 -10.395  1.00 48.94           C
ANISOU   82  CA  ASP A  79     6546   5481   6567  -1224   -766    299       C
ATOM     83  C   ASP A  79     -23.136  39.316  -8.993  1.00 44.87           C
ANISOU   83  C   ASP A  79     6110   4988   5951  -1296   -760    369       C
ATOM     84  O   ASP A  79     -22.657  38.797  -7.985  1.00 46.01           O
ANISOU   84  O   ASP A  79     6329   5089   6063  -1300   -821    450       O
ATOM     85  CB  ASP A  79     -21.831  39.701 -11.087  1.00 45.91           C
ANISOU   85  CB  ASP A  79     6073   5186   6185  -1171   -780    256       C
ATOM     86  CG  ASP A  79     -21.390  39.199 -12.455  1.00 55.22           C
ANISOU   86  CG  ASP A  79     7179   6361   7441  -1093   -773    184       C
ATOM     87  OD1 ASP A  79     -21.327  37.952 -12.684  1.00 45.38           O
ANISOU   87  OD1 ASP A  79     5957   5023   6264  -1046   -795    175       O
ATOM     88  OD2 ASP A  79     -21.072  40.090 -13.293  1.00 52.50           O
ANISOU   88  OD2 ASP A  79     6769   6100   7081  -1081   -740    137       O
TER      89      ASP A  79
ATOM     90  N   HIS A  82     -24.429  36.528  -6.895  1.00 50.92           N
ANISOU   90  N   HIS A  82     7153   5501   6692  -1438   -758    572       N
ATOM     91  CA  HIS A  82     -23.381  35.645  -6.367  1.00 50.92           C
ANISOU   91  CA  HIS A  82     7234   5405   6706  -1371   -871    660       C
ATOM     92  C   HIS A  82     -22.796  36.241  -5.088  1.00 55.40           C
ANISOU   92  C   HIS A  82     7870   6035   7144  -1382   -929    742       C
ATOM     93  O   HIS A  82     -22.643  35.546  -4.070  1.00 64.21           O
ANISOU   93  O   HIS A  82     9120   7078   8199  -1400   -983    857       O
ATOM     94  CB  HIS A  82     -22.223  35.475  -7.356  1.00 53.43           C
ANISOU   94  CB  HIS A  82     7454   5717   7128  -1233   -947    603       C
ATOM     95  CG  HIS A  82     -22.442  34.475  -8.452  1.00 52.01           C
ANISOU   95  CG  HIS A  82     7261   5431   7070  -1192   -931    539       C
ATOM     96  ND1 HIS A  82     -23.304  34.688  -9.505  1.00 54.36           N
ANISOU   96  ND1 HIS A  82     7490   5759   7404  -1236   -850    435       N
ATOM     97  CD2 HIS A  82     -21.833  33.294  -8.702  1.00 56.18           C
ANISOU   97  CD2 HIS A  82     7836   5821   7689  -1098   -997    554       C
ATOM     98  CE1 HIS A  82     -23.239  33.667 -10.339  1.00 55.52           C
ANISOU   98  CE1 HIS A  82     7652   5794   7648  -1188   -864    383       C
ATOM     99  NE2 HIS A  82     -22.353  32.805  -9.873  1.00 55.68           N
ANISOU   99  NE2 HIS A  82     7746   5701   7707  -1100   -947    450       N
ATOM    100  N   PHE A  83     -22.466  37.529  -5.140  1.00 51.78           N
ANISOU  100  N   PHE A  83     7336   5704   6635  -1376   -925    685       N
ATOM    101  CA  PHE A  83     -21.818  38.194  -4.002  1.00 51.24           C
ANISOU  101  CA  PHE A  83     7329   5702   6439  -1393   -996    739       C
ATOM    102  C   PHE A  83     -22.763  38.415  -2.847  1.00 49.98           C
ANISOU  102  C   PHE A  83     7303   5555   6131  -1501   -919    788       C
ATOM    103  O   PHE A  83     -22.354  38.341  -1.685  1.00 52.18           O
ANISOU  103  O   PHE A  83     7701   5839   6288  -1525   -990    873       O
ATOM    104  CB  PHE A  83     -21.190  39.536  -4.440  1.00 53.49           C
ANISOU  104  CB  PHE A  83     7506   6101   6717  -1375  -1010    654       C
ATOM    105  CG  PHE A  83     -19.998  39.381  -5.350  1.00 44.28           C
ANISOU  105  CG  PHE A  83     6206   4950   5668  -1275  -1092    623       C
ATOM    106  CD1 PHE A  83     -18.919  38.589  -4.975  1.00 53.43           C
ANISOU  106  CD1 PHE A  83     7361   6080   6861  -1196  -1226    693       C
ATOM    107  CD2 PHE A  83     -19.940  40.040  -6.563  1.00 52.21           C
ANISOU  107  CD2 PHE A  83     7089   6006   6743  -1254  -1034    527       C
ATOM    108  CE1 PHE A  83     -17.823  38.447  -5.809  1.00 52.20           C
ANISOU  108  CE1 PHE A  83     7059   5957   6819  -1094  -1285    656       C
ATOM    109  CE2 PHE A  83     -18.866  39.885  -7.406  1.00 46.30           C
ANISOU  109  CE2 PHE A  83     6214   5286   6092  -1170  -1084    496       C
ATOM    110  CZ  PHE A  83     -17.794  39.103  -7.022  1.00 55.65           C
ANISOU  110  CZ  PHE A  83     7372   6454   7319  -1089  -1203    554       C
TER     111      PHE A  83
ATOM    112  N   SER A  86     -23.224  35.184  -1.021  1.00 59.63           N
ANISOU  112  N   SER A  86     8904   6471   7282  -1579   -987   1115       N
ATOM    113  CA  SER A  86     -22.003  34.927  -0.255  1.00 60.94           C
ANISOU  113  CA  SER A  86     9150   6620   7384  -1498  -1164   1215       C
ATOM    114  C   SER A  86     -22.020  35.735   1.036  1.00 64.18           C
ANISOU  114  C   SER A  86     9671   7138   7578  -1574  -1171   1259       C
ATOM    115  O   SER A  86     -21.810  35.194   2.113  1.00 68.74           O
ANISOU  115  O   SER A  86    10421   7672   8027  -1595  -1245   1393       O
ATOM    116  CB  SER A  86     -20.757  35.268  -1.085  1.00 60.59           C
ANISOU  116  CB  SER A  86     8937   6625   7460  -1356  -1283   1141       C
ATOM    117  OG  SER A  86     -20.625  34.457  -2.246  1.00 58.48           O
ANISOU  117  OG  SER A  86     8586   6257   7376  -1268  -1281   1096       O
TER     118      SER A  86
ATOM    119  N   LYS A 179     -23.949  31.740 -15.326  1.00 58.03           N
ANISOU  119  N   LYS A 179     7897   5954   8196  -1076   -806    -89       N
ATOM    120  CA  LYS A 179     -22.744  32.485 -14.958  1.00 54.22           C
ANISOU  120  CA  LYS A 179     7342   5571   7688   -964   -820    -37       C
ATOM    121  C   LYS A 179     -21.947  31.695 -13.916  1.00 56.95           C
ANISOU  121  C   LYS A 179     7769   5789   8080   -891   -886     68       C
ATOM    122  O   LYS A 179     -20.721  31.697 -13.927  1.00 61.04           O
ANISOU  122  O   LYS A 179     8235   6330   8627   -750   -923     75       O
ATOM    123  CB  LYS A 179     -23.109  33.879 -14.452  1.00 49.81           C
ANISOU  123  CB  LYS A 179     6708   5178   7041  -1039   -790     17       C
ATOM    124  CG  LYS A 179     -21.898  34.821 -14.072  1.00 49.14           C
ANISOU  124  CG  LYS A 179     6543   5208   6920   -959   -808     65       C
ATOM    125  CD  LYS A 179     -20.681  34.774 -15.061  1.00 46.51           C
ANISOU  125  CD  LYS A 179     6126   4919   6627   -822   -807    -10       C
ATOM    126  CE  LYS A 179     -19.508  35.711 -14.573  1.00 49.39           C
ANISOU  126  CE  LYS A 179     6393   5408   6965   -778   -831     45       C
ATOM    127  NZ  LYS A 179     -19.916  37.172 -14.719  1.00 44.57           N
ANISOU  127  NZ  LYS A 179     5735   4933   6268   -869   -782     43       N
TER     128      LYS A 179
ATOM    129  N   ASN A 183     -18.127  30.803 -14.076  1.00 56.89           N
ANISOU  129  N   ASN A 183     7620   5758   8236   -394  -1016     67       N
ATOM    130  CA  ASN A 183     -17.165  31.085 -13.025  1.00 57.15           C
ANISOU  130  CA  ASN A 183     7596   5850   8267   -326  -1103    183       C
ATOM    131  C   ASN A 183     -16.346  29.851 -12.738  1.00 65.59           C
ANISOU  131  C   ASN A 183     8723   6759   9439   -144  -1189    218       C
ATOM    132  O   ASN A 183     -15.153  29.988 -12.475  1.00 70.02           O
ANISOU  132  O   ASN A 183     9161   7404  10038     -5  -1252    249       O
ATOM    133  CB  ASN A 183     -17.830  31.610 -11.753  1.00 58.87           C
ANISOU  133  CB  ASN A 183     7890   6089   8390   -480  -1138    312       C
ATOM    134  CG  ASN A 183     -18.311  33.021 -11.904  1.00 53.54           C
ANISOU  134  CG  ASN A 183     7129   5594   7620   -611  -1069    285       C
ATOM    135  OD1 ASN A 183     -17.663  33.823 -12.573  1.00 66.55           O
ANISOU  135  OD1 ASN A 183     8635   7388   9265   -573  -1037    222       O
ATOM    136  ND2 ASN A 183     -19.478  33.341 -11.309  1.00 55.76           N
ANISOU  136  ND2 ASN A 183     7497   5864   7824   -767  -1036    332       N
TER     137      ASN A 183
ATOM    138  N   ARG A 186     -13.819  29.425 -15.540  1.00 69.68           N
ANISOU  138  N   ARG A 186     8883   7444  10148    313  -1055   -110       N
ATOM    139  CA  ARG A 186     -12.695  30.350 -15.367  1.00 71.08           C
ANISOU  139  CA  ARG A 186     8830   7854  10324    360  -1065    -80       C
ATOM    140  C   ARG A 186     -11.643  29.825 -14.391  1.00 76.24           C
ANISOU  140  C   ARG A 186     9423   8480  11065    529  -1204     22       C
ATOM    141  O   ARG A 186     -10.433  29.916 -14.659  1.00 75.75           O
ANISOU  141  O   ARG A 186     9154   8553  11075    684  -1204    -14       O
ATOM    142  CB  ARG A 186     -13.183  31.715 -14.905  1.00 67.07           C
ANISOU  142  CB  ARG A 186     8284   7502   9698    143  -1058    -11       C
ATOM    143  CG  ARG A 186     -13.947  32.460 -15.968  1.00 58.74           C
ANISOU  143  CG  ARG A 186     7229   6528   8559     12   -928   -109       C
ATOM    144  CD  ARG A 186     -14.598  33.661 -15.374  1.00 65.45           C
ANISOU  144  CD  ARG A 186     8090   7474   9304   -184   -934    -32       C
ATOM    145  NE  ARG A 186     -15.173  34.604 -16.341  1.00 54.32           N
ANISOU  145  NE  ARG A 186     6657   6172   7811   -295   -826   -105       N
ATOM    146  CZ  ARG A 186     -15.737  35.747 -15.950  1.00 52.83           C
ANISOU  146  CZ  ARG A 186     6478   6064   7534   -448   -819    -53       C
ATOM    147  NH1 ARG A 186     -15.814  36.023 -14.664  1.00 53.97           N
ANISOU  147  NH1 ARG A 186     6657   6195   7654   -510   -902     55       N
ATOM    148  NH2 ARG A 186     -16.248  36.604 -16.824  1.00 52.74           N
ANISOU  148  NH2 ARG A 186     6455   6135   7447   -531   -733   -107       N
TER     149      ARG A 186
ATOM    150  N   TRP B  60      -9.839  38.555  -5.360  1.00 72.40           N
ANISOU  150  N   TRP B  60     9900   7280  10330   -741  -1512    190       N
ATOM    151  CA  TRP B  60      -9.189  37.349  -4.807  1.00 74.39           C
ANISOU  151  CA  TRP B  60    10209   7333  10724   -625  -1639    262       C
ATOM    152  C   TRP B  60      -9.416  36.125  -5.685  1.00 74.02           C
ANISOU  152  C   TRP B  60    10251   7073  10801   -553  -1635    150       C
ATOM    153  O   TRP B  60      -9.040  35.009  -5.316  1.00 79.12           O
ANISOU  153  O   TRP B  60    10973   7510  11579   -458  -1738    202       O
ATOM    154  CB  TRP B  60      -9.712  37.071  -3.395  1.00 74.97           C
ANISOU  154  CB  TRP B  60    10415   7332  10739   -738  -1738    464       C
ATOM    155  CG  TRP B  60     -11.224  36.963  -3.350  1.00 77.79           C
ANISOU  155  CG  TRP B  60    10887   7648  11020   -925  -1671    497       C
ATOM    156  CD1 TRP B  60     -11.977  35.851  -3.563  1.00 77.22           C
ANISOU  156  CD1 TRP B  60    10935   7369  11036   -976  -1692    502       C
ATOM    157  CD2 TRP B  60     -12.143  38.031  -3.092  1.00 67.29           C
ANISOU  157  CD2 TRP B  60     9545   6488   9535  -1082  -1572    528       C
ATOM    158  NE1 TRP B  60     -13.315  36.154  -3.438  1.00 78.11           N
ANISOU  158  NE1 TRP B  60    11087   7523  11069  -1167  -1615    546       N
ATOM    159  CE2 TRP B  60     -13.437  37.493  -3.159  1.00 72.18           C
ANISOU  159  CE2 TRP B  60    10252   7004  10169  -1221  -1532    559       C
ATOM    160  CE3 TRP B  60     -11.988  39.399  -2.813  1.00 77.16           C
ANISOU  160  CE3 TRP B  60    10714   7955  10648  -1117  -1516    532       C
ATOM    161  CZ2 TRP B  60     -14.574  38.266  -2.950  1.00 69.87           C
ANISOU  161  CZ2 TRP B  60     9946   6831   9771  -1377  -1427    599       C
ATOM    162  CZ3 TRP B  60     -13.116  40.172  -2.610  1.00 63.93           C
ANISOU  162  CZ3 TRP B  60     9055   6384   8853  -1263  -1411    560       C
ATOM    163  CH2 TRP B  60     -14.394  39.601  -2.675  1.00 74.33           C
ANISOU  163  CH2 TRP B  60    10438   7606  10199  -1384  -1361    596       C
ATOM    164  N   TRP B  61     -10.021  36.314  -6.851  1.00 75.07           N
ANISOU  164  N   TRP B  61    10391   7241  10889   -593  -1531     -6       N
ATOM    165  CA  TRP B  61     -10.373  35.168  -7.723  1.00 75.45           C
ANISOU  165  CA  TRP B  61    10564   7075  11030   -551  -1541   -133       C
ATOM    166  C   TRP B  61      -9.717  35.230  -9.099  1.00 72.94           C
ANISOU  166  C   TRP B  61    10197   6796  10722   -399  -1437   -347       C
ATOM    167  O   TRP B  61      -9.970  34.374  -9.938  1.00 82.23           O
ANISOU  167  O   TRP B  61    11496   7804  11945   -355  -1436   -484       O
ATOM    168  CB  TRP B  61     -11.898  35.089  -7.881  1.00 78.73           C
ANISOU  168  CB  TRP B  61    11085   7446  11381   -762  -1543   -126       C
ATOM    169  CG  TRP B  61     -12.489  36.230  -8.618  1.00 67.39           C
ANISOU  169  CG  TRP B  61     9576   6223   9805   -857  -1444   -208       C
ATOM    170  CD1 TRP B  61     -12.677  36.324  -9.965  1.00 73.54           C
ANISOU  170  CD1 TRP B  61    10377   7026  10539   -835  -1390   -391       C
ATOM    171  CD2 TRP B  61     -12.990  37.447  -8.051  1.00 62.08           C
ANISOU  171  CD2 TRP B  61     8819   5759   9010   -983  -1394   -106       C
ATOM    172  NE1 TRP B  61     -13.250  37.550 -10.274  1.00 70.23           N
ANISOU  172  NE1 TRP B  61     9879   6821   9982   -940  -1320   -396       N
ATOM    173  CE2 TRP B  61     -13.454  38.248  -9.112  1.00 59.71           C
ANISOU  173  CE2 TRP B  61     8475   5597   8613  -1027  -1317   -227       C
ATOM    174  CE3 TRP B  61     -13.075  37.941  -6.749  1.00 67.55           C
ANISOU  174  CE3 TRP B  61     9487   6526   9654  -1056  -1407     70       C
ATOM    175  CZ2 TRP B  61     -13.977  39.532  -8.909  1.00 54.10           C
ANISOU  175  CZ2 TRP B  61     7682   5088   7786  -1130  -1253   -173       C
ATOM    176  CZ3 TRP B  61     -13.630  39.168  -6.544  1.00 55.16           C
ANISOU  176  CZ3 TRP B  61     7851   5150   7960  -1160  -1333    108       C
ATOM    177  CH2 TRP B  61     -14.074  39.961  -7.618  1.00 59.80           C
ANISOU  177  CH2 TRP B  61     8379   5864   8478  -1192  -1257    -11       C
TER     178      TRP B  61
HETATM  195  S   SO4 A1267     -14.285  39.888 -13.314  1.00 37.87           S
HETATM  196  O1  SO4 A1267     -13.279  40.557 -14.111  1.00 39.68           O
HETATM  197  O2  SO4 A1267     -15.581  40.248 -13.891  1.00 34.75           O
HETATM  198  O3  SO4 A1267     -13.976  38.449 -13.264  1.00 35.30           O
HETATM  199  O4  SO4 A1267     -14.400  40.369 -11.979  1.00 35.50           O
HETATM  200  O   HOH A2006     -18.081  41.969 -13.469  1.00 38.75           O
HETATM  201  O   HOH A2018     -19.449  40.271 -15.413  1.00 32.00           O
HETATM  202  O   HOH A2029     -15.380  34.903 -11.935  1.00 40.29           O
HETATM  203  O   HOH A2038     -17.240  38.832 -15.169  1.00 35.50           O
CONECT  187  179  188  192
CONECT  180  179  181  185
CONECT  188  187  189
CONECT  189  188  190  191
CONECT  182  181  183  186
CONECT  190  189  192  193
CONECT  183  182  184
CONECT  193  190  194
CONECT  184  179  183
CONECT  179  180  184  187
CONECT  181  180  182
CONECT  185  180
CONECT  191  189
CONECT  186  182
CONECT  192  187  190
CONECT  194  193
CONECT  196  195
CONECT  197  195
CONECT  198  195
CONECT  199  195
CONECT  195  196  197  198  199
END
