# Supplementary material for: Scaffold repositioning of spiro-acridine derivatives as fungi chitinase inhibitor by target fishing and in vitro studies
Source: Sci Rep. 2023 May 5;13:7320. doi: 10.1038/s41598-023-33279-9 (PMC10163251; doi:10.1038/s41598-023-33279-9)
Supplement: Supplementary file 2 — Supplementary Information 2. [file 41598_2023_33279_MOESM2_ESM.zip › PDBQT_TARGETS_ALL/2ydo_ADN.pdb]

HEADER    RECEPTOR                                23-MAR-11   2YDO              
TITLE     THERMOSTABILISED HUMAN A2A RECEPTOR WITH ADENOSINE BOUND              
COMPND    MOL_ID: 1;                                                            
COMPND   2 MOLECULE: ADENOSINE RECEPTOR A2A;                                    
COMPND   3 CHAIN: A;                                                            
COMPND   4 FRAGMENT: RESIDUES 1-317;                                            
COMPND   5 SYNONYM: THERMOSTABILISED HUMAN A2A RECEPTOR;                        
COMPND   6 ENGINEERED: YES;                                                     
COMPND   7 MUTATION: YES                                                        
SOURCE    MOL_ID: 1;                                                            
SOURCE   2 ORGANISM_SCIENTIFIC: HOMO SAPIENS;                                   
SOURCE   3 ORGANISM_COMMON: HUMAN;                                              
SOURCE   4 ORGANISM_TAXID: 9606;                                                
SOURCE   5 TISSUE: BRAIN;                                                       
SOURCE   6 EXPRESSION_SYSTEM: TRICHOPLUSIA NI;                                  
SOURCE   7 EXPRESSION_SYSTEM_COMMON: CABBAGE LOOPER;                            
SOURCE   8 EXPRESSION_SYSTEM_TAXID: 7111;                                       
SOURCE   9 EXPRESSION_SYSTEM_CELL_LINE: HIGH FIVE;                              
SOURCE  10 EXPRESSION_SYSTEM_VECTOR_TYPE: BACULOVIRUS;                          
SOURCE  11 EXPRESSION_SYSTEM_PLASMID: PBACPAK8                                  
KEYWDS    RECEPTOR, G PROTEIN COUPLED RECEPTOR, SEVEN-HELIX RECEPTOR, AGONIST   
KEYWDS   2 BOUND FORM, THERMOSTABILISING POINT MUTATIONS, GPCR, 7TM RECEPTOR    
EXPDTA    X-RAY DIFFRACTION                                                     
AUTHOR    G.LEBON,T.WARNE,P.C.EDWARDS,K.BENNETT,C.J.LANGMEAD,A.G.W.LESLIE,      
AUTHOR   2 C.G.TATE                                                             
REVDAT   3   22-JUN-11 2YDO    1       JRNL                                     
REVDAT   2   01-JUN-11 2YDO    1       REMARK MASTER                            
REVDAT   1   18-MAY-11 2YDO    0                                                
JRNL        AUTH   G.LEBON,T.WARNE,P.C.EDWARDS,K.BENNETT,C.J.LANGMEAD,          
JRNL        AUTH 2 A.G.W.LESLIE,C.G.TATE                                        
JRNL        TITL   AGONIST-BOUND ADENOSINE A(2A) RECEPTOR STRUCTURES            
JRNL        TITL 2 REVEAL COMMON FEATURES OF GPCR ACTIVATION.                   
JRNL        REF    NATURE                        V. 474   521 2011              
JRNL        REFN                   ISSN 0028-0836                               
JRNL        PMID   21593763                                                     
JRNL        DOI    10.1038/NATURE10136                                          
REMARK   1                                                                      
REMARK   1 REFERENCE 1                                                          
REMARK   1  AUTH   G.LEBON,K.BENNETT,A.JAZAYERI,C.G.TATE                        
REMARK   1  TITL   THERMOSTABILISATION OF AN AGONIST-BOUND CONFORMATION OF THE  
REMARK   1  TITL 2 HUMAN ADENOSINE A(2A) RECEPTOR.                              
REMARK   1  REF    J.MOL.BIOL.                   V. 409   298 2011              
REMARK   1  REFN                   ISSN 0022-2836                               
REMARK   1  PMID   21501622                                                     
REMARK   1  DOI    10.1016/J.JMB.2011.03.075                                    
REMARK   2                                                                      
REMARK   2 RESOLUTION.    3.00 ANGSTROMS.                                       
REMARK   3                                                                      
REMARK   3 REFINEMENT.                                                          
REMARK   3   PROGRAM     : REFMAC 5.6.0100                                      
REMARK   3   AUTHORS     : MURSHUDOV,VAGIN,DODSON                               
REMARK   3                                                                      
REMARK   3    REFINEMENT TARGET : MAXIMUM LIKELIHOOD                            
REMARK   3                                                                      
REMARK   3  DATA USED IN REFINEMENT.                                            
REMARK   3   RESOLUTION RANGE HIGH (ANGSTROMS) : 3.00                           
REMARK   3   RESOLUTION RANGE LOW  (ANGSTROMS) : 60.42                          
REMARK   3   DATA CUTOFF            (SIGMA(F)) : NONE                           
REMARK   3   COMPLETENESS FOR RANGE        (%) : 93.47                          
REMARK   3   NUMBER OF REFLECTIONS             : 10556                          
REMARK   3                                                                      
REMARK   3  FIT TO DATA USED IN REFINEMENT.                                     
REMARK   3   CROSS-VALIDATION METHOD          : THROUGHOUT                      
REMARK   3   FREE R VALUE TEST SET SELECTION  : RANDOM                          
REMARK   3   R VALUE     (WORKING + TEST SET) : 0.24562                         
REMARK   3   R VALUE            (WORKING SET) : 0.24429                         
REMARK   3   FREE R VALUE                     : 0.26896                         
REMARK   3   FREE R VALUE TEST SET SIZE   (%) : 5.2                             
REMARK   3   FREE R VALUE TEST SET COUNT      : 575                             
REMARK   3                                                                      
REMARK   3  FIT IN THE HIGHEST RESOLUTION BIN.                                  
REMARK   3   TOTAL NUMBER OF BINS USED           : 20                           
REMARK   3   BIN RESOLUTION RANGE HIGH       (A) : 3.000                        
REMARK   3   BIN RESOLUTION RANGE LOW        (A) : 3.078                        
REMARK   3   REFLECTION IN BIN     (WORKING SET) : 745                          
REMARK   3   BIN COMPLETENESS (WORKING+TEST) (%) : 91.87                        
REMARK   3   BIN R VALUE           (WORKING SET) : 0.336                        
REMARK   3   BIN FREE R VALUE SET COUNT          : 35                           
REMARK   3   BIN FREE R VALUE                    : 0.260                        
REMARK   3                                                                      
REMARK   3  NUMBER OF NON-HYDROGEN ATOMS USED IN REFINEMENT.                    
REMARK   3   PROTEIN ATOMS            : 2410                                    
REMARK   3   NUCLEIC ACID ATOMS       : 0                                       
REMARK   3   HETEROGEN ATOMS          : 59                                      
REMARK   3   SOLVENT ATOMS            : 18                                      
REMARK   3                                                                      
REMARK   3  B VALUES.                                                           
REMARK   3   FROM WILSON PLOT           (A**2) : 95.6                           
REMARK   3   MEAN B VALUE      (OVERALL, A**2) : 92.994                         
REMARK   3   OVERALL ANISOTROPIC B VALUE.                                       
REMARK   3    B11 (A**2) : -2.05                                                
REMARK   3    B22 (A**2) : 0.88                                                 
REMARK   3    B33 (A**2) : 1.09                                                 
REMARK   3    B12 (A**2) : 0.00                                                 
REMARK   3    B13 (A**2) : -0.64                                                
REMARK   3    B23 (A**2) : 0.00                                                 
REMARK   3                                                                      
REMARK   3  ESTIMATED OVERALL COORDINATE ERROR.                                 
REMARK   3   ESU BASED ON R VALUE                            (A): 1.532         
REMARK   3   ESU BASED ON FREE R VALUE                       (A): 0.408         
REMARK   3   ESU BASED ON MAXIMUM LIKELIHOOD                 (A): 0.333         
REMARK   3   ESU FOR B VALUES BASED ON MAXIMUM LIKELIHOOD (A**2): 18.034        
REMARK   3                                                                      
REMARK   3  CORRELATION COEFFICIENTS.                                           
REMARK   3   CORRELATION COEFFICIENT FO-FC      : 0.903                         
REMARK   3   CORRELATION COEFFICIENT FO-FC FREE : 0.913                         
REMARK   3                                                                      
REMARK   3  RMS DEVIATIONS FROM IDEAL VALUES        COUNT    RMS    WEIGHT      
REMARK   3   BOND LENGTHS REFINED ATOMS        (A):  2533 ; 0.006 ; 0.022       
REMARK   3   BOND LENGTHS OTHERS               (A):    65 ; 0.001 ; 0.020       
REMARK   3   BOND ANGLES REFINED ATOMS   (DEGREES):  3452 ; 0.983 ; 1.970       
REMARK   3   BOND ANGLES OTHERS          (DEGREES):   147 ; 0.529 ; 3.000       
REMARK   3   TORSION ANGLES, PERIOD 1    (DEGREES):   307 ; 4.135 ; 5.000       
REMARK   3   TORSION ANGLES, PERIOD 2    (DEGREES):    95 ;36.421 ;22.526       
REMARK   3   TORSION ANGLES, PERIOD 3    (DEGREES):   393 ;15.786 ;15.000       
REMARK   3   TORSION ANGLES, PERIOD 4    (DEGREES):    13 ; 9.811 ;15.000       
REMARK   3   CHIRAL-CENTER RESTRAINTS       (A**3):   413 ; 0.065 ; 0.200       
REMARK   3   GENERAL PLANES REFINED ATOMS      (A):  1835 ; 0.003 ; 0.021       
REMARK   3   GENERAL PLANES OTHERS             (A):     6 ; 0.001 ; 0.020       
REMARK   3   NON-BONDED CONTACTS REFINED ATOMS (A):  NULL ;  NULL ;  NULL       
REMARK   3   NON-BONDED CONTACTS OTHERS        (A):  NULL ;  NULL ;  NULL       
REMARK   3   NON-BONDED TORSION REFINED ATOMS  (A):  NULL ;  NULL ;  NULL       
REMARK   3   NON-BONDED TORSION OTHERS         (A):  NULL ;  NULL ;  NULL       
REMARK   3   H-BOND (X...Y) REFINED ATOMS      (A):  NULL ;  NULL ;  NULL       
REMARK   3   H-BOND (X...Y) OTHERS             (A):  NULL ;  NULL ;  NULL       
REMARK   3   POTENTIAL METAL-ION REFINED ATOMS (A):  NULL ;  NULL ;  NULL       
REMARK   3   POTENTIAL METAL-ION OTHERS        (A):  NULL ;  NULL ;  NULL       
REMARK   3   SYMMETRY VDW REFINED ATOMS        (A):  NULL ;  NULL ;  NULL       
REMARK   3   SYMMETRY VDW OTHERS               (A):  NULL ;  NULL ;  NULL       
REMARK   3   SYMMETRY H-BOND REFINED ATOMS     (A):  NULL ;  NULL ;  NULL       
REMARK   3   SYMMETRY H-BOND OTHERS            (A):  NULL ;  NULL ;  NULL       
REMARK   3   SYMMETRY METAL-ION REFINED ATOMS  (A):  NULL ;  NULL ;  NULL       
REMARK   3   SYMMETRY METAL-ION OTHERS         (A):  NULL ;  NULL ;  NULL       
REMARK   3                                                                      
REMARK   3  ISOTROPIC THERMAL FACTOR RESTRAINTS.     COUNT   RMS    WEIGHT      
REMARK   3   MAIN-CHAIN BOND REFINED ATOMS  (A**2):  NULL ;  NULL ;  NULL       
REMARK   3   MAIN-CHAIN BOND OTHER ATOMS    (A**2):  NULL ;  NULL ;  NULL       
REMARK   3   MAIN-CHAIN ANGLE REFINED ATOMS (A**2):  NULL ;  NULL ;  NULL       
REMARK   3   SIDE-CHAIN BOND REFINED ATOMS  (A**2):  NULL ;  NULL ;  NULL       
REMARK   3   SIDE-CHAIN ANGLE REFINED ATOMS (A**2):  NULL ;  NULL ;  NULL       
REMARK   3                                                                      
REMARK   3  ANISOTROPIC THERMAL FACTOR RESTRAINTS.   COUNT   RMS    WEIGHT      
REMARK   3   RIGID-BOND RESTRAINTS          (A**2):  NULL ;  NULL ;  NULL       
REMARK   3   SPHERICITY; FREE ATOMS         (A**2):  NULL ;  NULL ;  NULL       
REMARK   3   SPHERICITY; BONDED ATOMS       (A**2):  NULL ;  NULL ;  NULL       
REMARK   3                                                                      
REMARK   3  NCS RESTRAINTS STATISTICS                                           
REMARK   3   NUMBER OF DIFFERENT NCS GROUPS : NULL                              
REMARK   3                                                                      
REMARK   3  TLS DETAILS                                                         
REMARK   3   NUMBER OF TLS GROUPS  : NULL                                       
REMARK   3                                                                      
REMARK   3  BULK SOLVENT MODELLING.                                             
REMARK   3   METHOD USED : MASK                                                 
REMARK   3   PARAMETERS FOR MASK CALCULATION                                    
REMARK   3   VDW PROBE RADIUS   : 1.20                                          
REMARK   3   ION PROBE RADIUS   : 0.80                                          
REMARK   3   SHRINKAGE RADIUS   : 0.80                                          
REMARK   3                                                                      
REMARK   3  OTHER REFINEMENT REMARKS: HYDROGENS HAVE BEEN ADDED IN THE          
REMARK   3   RIDING POSITIONS. HYDROGENS HAVE BEEN USED IF PRESENT IN           
REMARK   3   THE INPUT. U VALUES REFINED INDIVIDUALLY                           
REMARK   4                                                                      
REMARK   4 2YDO COMPLIES WITH FORMAT V. 3.20, 01-DEC-08                         
REMARK 100                                                                      
REMARK 100 THIS ENTRY HAS BEEN PROCESSED BY PDBE ON 23-MAR-11.                  
REMARK 100 THE PDBE ID CODE IS EBI-47787.                                       
REMARK 200                                                                      
REMARK 200 EXPERIMENTAL DETAILS                                                 
REMARK 200  EXPERIMENT TYPE                : X-RAY DIFFRACTION                  
REMARK 200  DATE OF DATA COLLECTION        : 09-DEC-10                          
REMARK 200  TEMPERATURE           (KELVIN) : 100                                
REMARK 200  PH                             : 7.6                                
REMARK 200  NUMBER OF CRYSTALS USED        : 2                                  
REMARK 200                                                                      
REMARK 200  SYNCHROTRON              (Y/N) : Y                                  
REMARK 200  RADIATION SOURCE               : DIAMOND                            
REMARK 200  BEAMLINE                       : I24                                
REMARK 200  X-RAY GENERATOR MODEL          : NULL                               
REMARK 200  MONOCHROMATIC OR LAUE    (M/L) : M                                  
REMARK 200  WAVELENGTH OR RANGE        (A) : 0.9778                             
REMARK 200  MONOCHROMATOR                  : NULL                               
REMARK 200  OPTICS                         : NULL                               
REMARK 200                                                                      
REMARK 200  DETECTOR TYPE                  : PIXEL (PILATUS 6M)                 
REMARK 200  DETECTOR MANUFACTURER          : DECTRIS                            
REMARK 200  INTENSITY-INTEGRATION SOFTWARE : MOSFLM                             
REMARK 200  DATA SCALING SOFTWARE          : SCALA                              
REMARK 200                                                                      
REMARK 200  NUMBER OF UNIQUE REFLECTIONS   : 10556                              
REMARK 200  RESOLUTION RANGE HIGH      (A) : 3.00                               
REMARK 200  RESOLUTION RANGE LOW       (A) : 79.34                              
REMARK 200  REJECTION CRITERIA  (SIGMA(I)) : 0.0                                
REMARK 200                                                                      
REMARK 200 OVERALL.                                                             
REMARK 200  COMPLETENESS FOR RANGE     (%) : 93.9                               
REMARK 200  DATA REDUNDANCY                : 2.6                                
REMARK 200  R MERGE                    (I) : 0.10                               
REMARK 200  R SYM                      (I) : NULL                               
REMARK 200  <I/SIGMA(I)> FOR THE DATA SET  : 7.10                               
REMARK 200                                                                      
REMARK 200 IN THE HIGHEST RESOLUTION SHELL.                                     
REMARK 200  HIGHEST RESOLUTION SHELL, RANGE HIGH (A) : 3.00                     
REMARK 200  HIGHEST RESOLUTION SHELL, RANGE LOW  (A) : 3.16                     
REMARK 200  COMPLETENESS FOR SHELL     (%) : 95.0                               
REMARK 200  DATA REDUNDANCY IN SHELL       : 2.4                                
REMARK 200  R MERGE FOR SHELL          (I) : 0.55                               
REMARK 200  R SYM FOR SHELL            (I) : NULL                               
REMARK 200  <I/SIGMA(I)> FOR SHELL         : 2.20                               
REMARK 200                                                                      
REMARK 200 DIFFRACTION PROTOCOL: SINGLE WAVELENGTH                              
REMARK 200 METHOD USED TO DETERMINE THE STRUCTURE: MOLECULAR REPLACEMENT        
REMARK 200 SOFTWARE USED: PHASER                                                
REMARK 200 STARTING MODEL: PDB ENTRY 3EML                                       
REMARK 200                                                                      
REMARK 200 REMARK: NONE                                                         
REMARK 280                                                                      
REMARK 280 CRYSTAL                                                              
REMARK 280 SOLVENT CONTENT, VS   (%): 68.9                                      
REMARK 280 MATTHEWS COEFFICIENT, VM (ANGSTROMS**3/DA): 3.95                     
REMARK 280                                                                      
REMARK 280 CRYSTALLIZATION CONDITIONS: 0.05 M TRISHCL, PH 7.6, 9.6%             
REMARK 280  PEG 200, 22.9%. PEG 300                                             
REMARK 290                                                                      
REMARK 290 CRYSTALLOGRAPHIC SYMMETRY                                            
REMARK 290 SYMMETRY OPERATORS FOR SPACE GROUP: C 1 2 1                          
REMARK 290                                                                      
REMARK 290      SYMOP   SYMMETRY                                                
REMARK 290     NNNMMM   OPERATOR                                                
REMARK 290       1555   X,Y,Z                                                   
REMARK 290       2555   -X,Y,-Z                                                 
REMARK 290       3555   X+1/2,Y+1/2,Z                                           
REMARK 290       4555   -X+1/2,Y+1/2,-Z                                         
REMARK 290                                                                      
REMARK 290     WHERE NNN -> OPERATOR NUMBER                                     
REMARK 290           MMM -> TRANSLATION VECTOR                                  
REMARK 290                                                                      
REMARK 290 CRYSTALLOGRAPHIC SYMMETRY TRANSFORMATIONS                            
REMARK 290 THE FOLLOWING TRANSFORMATIONS OPERATE ON THE ATOM/HETATM             
REMARK 290 RECORDS IN THIS ENTRY TO PRODUCE CRYSTALLOGRAPHICALLY                
REMARK 290 RELATED MOLECULES.                                                   
REMARK 290   SMTRY1   1  1.000000  0.000000  0.000000        0.00000            
REMARK 290   SMTRY2   1  0.000000  1.000000  0.000000        0.00000            
REMARK 290   SMTRY3   1  0.000000  0.000000  1.000000        0.00000            
REMARK 290   SMTRY1   2 -1.000000  0.000000  0.000000        0.00000            
REMARK 290   SMTRY2   2  0.000000  1.000000  0.000000        0.00000            
REMARK 290   SMTRY3   2  0.000000  0.000000 -1.000000        0.00000            
REMARK 290   SMTRY1   3  1.000000  0.000000  0.000000       38.23250            
REMARK 290   SMTRY2   3  0.000000  1.000000  0.000000       49.43450            
REMARK 290   SMTRY3   3  0.000000  0.000000  1.000000        0.00000            
REMARK 290   SMTRY1   4 -1.000000  0.000000  0.000000       38.23250            
REMARK 290   SMTRY2   4  0.000000  1.000000  0.000000       49.43450            
REMARK 290   SMTRY3   4  0.000000  0.000000 -1.000000        0.00000            
REMARK 290                                                                      
REMARK 290 REMARK: NULL                                                         
REMARK 300                                                                      
REMARK 300 BIOMOLECULE: 1                                                       
REMARK 300 SEE REMARK 350 FOR THE AUTHOR PROVIDED AND/OR PROGRAM                
REMARK 300 GENERATED ASSEMBLY INFORMATION FOR THE STRUCTURE IN                  
REMARK 300 THIS ENTRY. THE REMARK MAY ALSO PROVIDE INFORMATION ON               
REMARK 300 BURIED SURFACE AREA.                                                 
REMARK 350                                                                      
REMARK 350 COORDINATES FOR A COMPLETE MULTIMER REPRESENTING THE KNOWN           
REMARK 350 BIOLOGICALLY SIGNIFICANT OLIGOMERIZATION STATE OF THE                
REMARK 350 MOLECULE CAN BE GENERATED BY APPLYING BIOMT TRANSFORMATIONS          
REMARK 350 GIVEN BELOW.  BOTH NON-CRYSTALLOGRAPHIC AND                          
REMARK 350 CRYSTALLOGRAPHIC OPERATIONS ARE GIVEN.                               
REMARK 350                                                                      
REMARK 350 BIOMOLECULE: 1                                                       
REMARK 350 AUTHOR DETERMINED BIOLOGICAL UNIT: MONOMERIC                         
REMARK 350 SOFTWARE DETERMINED QUATERNARY STRUCTURE: MONOMERIC                  
REMARK 350 SOFTWARE USED: PISA                                                  
REMARK 350 APPLY THE FOLLOWING TO CHAINS: A                                     
REMARK 350   BIOMT1   1  1.000000  0.000000  0.000000        0.00000            
REMARK 350   BIOMT2   1  0.000000  1.000000  0.000000        0.00000            
REMARK 350   BIOMT3   1  0.000000  0.000000  1.000000        0.00000            
REMARK 400                                                                      
REMARK 400 COMPOUND                                                             
REMARK 400 ENGINEERED RESIDUE IN CHAIN A, LEU  48 TO ALA                        
REMARK 400 ENGINEERED RESIDUE IN CHAIN A, ALA  54 TO LEU                        
REMARK 400 ENGINEERED RESIDUE IN CHAIN A, THR  65 TO ALA                        
REMARK 400 ENGINEERED RESIDUE IN CHAIN A, GLN  89 TO ALA                        
REMARK 400 ENGINEERED RESIDUE IN CHAIN A, ASN 154 TO ALA                        
REMARK 465                                                                      
REMARK 465 MISSING RESIDUES                                                     
REMARK 465 THE FOLLOWING RESIDUES WERE NOT LOCATED IN THE                       
REMARK 465 EXPERIMENT. (M=MODEL NUMBER; RES=RESIDUE NAME; C=CHAIN               
REMARK 465 IDENTIFIER; SSSEQ=SEQUENCE NUMBER; I=INSERTION CODE.)                
REMARK 465                                                                      
REMARK 465   M RES C SSSEQI                                                     
REMARK 465     MET A     1                                                      
REMARK 465     PRO A     2                                                      
REMARK 465     ILE A     3                                                      
REMARK 465     MET A     4                                                      
REMARK 465     GLY A     5                                                      
REMARK 465     GLN A   214                                                      
REMARK 465     PRO A   215                                                      
REMARK 465     LEU A   216                                                      
REMARK 465     PRO A   217                                                      
REMARK 465     GLY A   218                                                      
REMARK 465     GLU A   219                                                      
REMARK 465     ARG A   220                                                      
REMARK 465     ALA A   221                                                      
REMARK 465     ARG A   222                                                      
REMARK 465     SER A   223                                                      
REMARK 465     GLN A   325                                                      
REMARK 500                                                                      
REMARK 500 GEOMETRY AND STEREOCHEMISTRY                                         
REMARK 500 SUBTOPIC: TORSION ANGLES                                             
REMARK 500                                                                      
REMARK 500 TORSION ANGLES OUTSIDE THE EXPECTED RAMACHANDRAN REGIONS:            
REMARK 500 (M=MODEL NUMBER; RES=RESIDUE NAME; C=CHAIN IDENTIFIER;               
REMARK 500 SSEQ=SEQUENCE NUMBER; I=INSERTION CODE).                             
REMARK 500                                                                      
REMARK 500 STANDARD TABLE:                                                      
REMARK 500 FORMAT:(10X,I3,1X,A3,1X,A1,I4,A1,4X,F7.2,3X,F7.2)                    
REMARK 500                                                                      
REMARK 500 EXPECTED VALUES: GJ KLEYWEGT AND TA JONES (1996). PHI/PSI-           
REMARK 500 CHOLOGY: RAMACHANDRAN REVISITED. STRUCTURE 4, 1395 - 1400            
REMARK 500                                                                      
REMARK 500  M RES CSSEQI        PSI       PHI                                   
REMARK 500    CYS A 166       89.13    -69.74                                   
REMARK 500                                                                      
REMARK 500 REMARK: NULL                                                         
REMARK 800                                                                      
REMARK 800 SITE                                                                 
REMARK 800 SITE_IDENTIFIER: AC1                                                 
REMARK 800 EVIDENCE_CODE: SOFTWARE                                              
REMARK 800 SITE_DESCRIPTION: BINDING SITE FOR RESIDUE ADN A 400                 
REMARK 800                                                                      
REMARK 800 SITE_IDENTIFIER: AC2                                                 
REMARK 800 EVIDENCE_CODE: SOFTWARE                                              
REMARK 800 SITE_DESCRIPTION: BINDING SITE FOR RESIDUE SOG A 501                 
REMARK 800                                                                      
REMARK 800 SITE_IDENTIFIER: AC3                                                 
REMARK 800 EVIDENCE_CODE: SOFTWARE                                              
REMARK 800 SITE_DESCRIPTION: BINDING SITE FOR RESIDUE SOG A 502                 
REMARK 900                                                                      
REMARK 900 RELATED ENTRIES                                                      
REMARK 900 RELATED ID: 1UPE   RELATED DB: PDB                                   
REMARK 900  MODELING THE ADENOSINE RECEPTORS: COMPARISON OF THE                 
REMARK 900  BINDING DOMAINS OF A2A AGONISTS AND ANTAGONISTS                     
REMARK 900 RELATED ID: 1MMH   RELATED DB: PDB                                   
REMARK 900  MOLECULAR MODEL OF THE HUMAN A2A ADENOSINE RECEPTOR                 
REMARK 900 RELATED ID: 2YDV   RELATED DB: PDB                                   
REMARK 900  THERMOSTABILISED HUMAN A2A RECEPTOR WITH NECA BOUND                 
REMARK 999                                                                      
REMARK 999 SEQUENCE                                                             
REMARK 999 THE CONSTRUCT WAS TRUNCATED AFTER RESIDUE 316 OF THE A2A             
REMARK 999 SEQUENCE. CONSTRUCT CRYSTALLISED CONTAINS THERMOSTABILISING          
REMARK 999 MUTATIONS L48A, A54L, T65A, Q89A. REMOVAL OF GLYCOSYLATION           
REMARK 999 SITE BY MUTATION N154A. AT C-TERMINUS, THERE IS A LINKER             
REMARK 999 PLUS TEV CLEAVAGE SEQUENCE AAAENLYFQ.                                
DBREF  2YDO A    1   317  UNP    P29274   AA2AR_HUMAN      1    317             
SEQADV 2YDO ALA A   48  UNP  P29274    LEU    48 ENGINEERED MUTATION            
SEQADV 2YDO LEU A   54  UNP  P29274    ALA    54 ENGINEERED MUTATION            
SEQADV 2YDO ALA A   65  UNP  P29274    THR    65 ENGINEERED MUTATION            
SEQADV 2YDO ALA A   89  UNP  P29274    GLN    89 ENGINEERED MUTATION            
SEQADV 2YDO ALA A  154  UNP  P29274    ASN   154 ENGINEERED MUTATION            
SEQADV 2YDO ALA A  318  UNP  P29274              EXPRESSION TAG                 
SEQADV 2YDO ALA A  319  UNP  P29274              EXPRESSION TAG                 
SEQADV 2YDO GLU A  320  UNP  P29274              EXPRESSION TAG                 
SEQADV 2YDO ASN A  321  UNP  P29274              EXPRESSION TAG                 
SEQADV 2YDO LEU A  322  UNP  P29274              EXPRESSION TAG                 
SEQADV 2YDO TYR A  323  UNP  P29274              EXPRESSION TAG                 
SEQADV 2YDO PHE A  324  UNP  P29274              EXPRESSION TAG                 
SEQADV 2YDO GLN A  325  UNP  P29274              EXPRESSION TAG                 
SEQRES   1 A  325  MET PRO ILE MET GLY SER SER VAL TYR ILE THR VAL GLU          
SEQRES   2 A  325  LEU ALA ILE ALA VAL LEU ALA ILE LEU GLY ASN VAL LEU          
SEQRES   3 A  325  VAL CYS TRP ALA VAL TRP LEU ASN SER ASN LEU GLN ASN          
SEQRES   4 A  325  VAL THR ASN TYR PHE VAL VAL SER ALA ALA ALA ALA ASP          
SEQRES   5 A  325  ILE LEU VAL GLY VAL LEU ALA ILE PRO PHE ALA ILE ALA          
SEQRES   6 A  325  ILE SER THR GLY PHE CYS ALA ALA CYS HIS GLY CYS LEU          
SEQRES   7 A  325  PHE ILE ALA CYS PHE VAL LEU VAL LEU THR ALA SER SER          
SEQRES   8 A  325  ILE PHE SER LEU LEU ALA ILE ALA ILE ASP ARG TYR ILE          
SEQRES   9 A  325  ALA ILE ARG ILE PRO LEU ARG TYR ASN GLY LEU VAL THR          
SEQRES  10 A  325  GLY THR ARG ALA LYS GLY ILE ILE ALA ILE CYS TRP VAL          
SEQRES  11 A  325  LEU SER PHE ALA ILE GLY LEU THR PRO MET LEU GLY TRP          
SEQRES  12 A  325  ASN ASN CYS GLY GLN PRO LYS GLU GLY LYS ALA HIS SER          
SEQRES  13 A  325  GLN GLY CYS GLY GLU GLY GLN VAL ALA CYS LEU PHE GLU          
SEQRES  14 A  325  ASP VAL VAL PRO MET ASN TYR MET VAL TYR PHE ASN PHE          
SEQRES  15 A  325  PHE ALA CYS VAL LEU VAL PRO LEU LEU LEU MET LEU GLY          
SEQRES  16 A  325  VAL TYR LEU ARG ILE PHE LEU ALA ALA ARG ARG GLN LEU          
SEQRES  17 A  325  LYS GLN MET GLU SER GLN PRO LEU PRO GLY GLU ARG ALA          
SEQRES  18 A  325  ARG SER THR LEU GLN LYS GLU VAL HIS ALA ALA LYS SER          
SEQRES  19 A  325  LEU ALA ILE ILE VAL GLY LEU PHE ALA LEU CYS TRP LEU          
SEQRES  20 A  325  PRO LEU HIS ILE ILE ASN CYS PHE THR PHE PHE CYS PRO          
SEQRES  21 A  325  ASP CYS SER HIS ALA PRO LEU TRP LEU MET TYR LEU ALA          
SEQRES  22 A  325  ILE VAL LEU SER HIS THR ASN SER VAL VAL ASN PRO PHE          
SEQRES  23 A  325  ILE TYR ALA TYR ARG ILE ARG GLU PHE ARG GLN THR PHE          
SEQRES  24 A  325  ARG LYS ILE ILE ARG SER HIS VAL LEU ARG GLN GLN GLU          
SEQRES  25 A  325  PRO PHE LYS ALA ALA ALA ALA GLU ASN LEU TYR PHE GLN          
HET    ADN  A 400      19                                                       
HET    SOG  A 501      20                                                       
HET    SOG  A 502      20                                                       
HETNAM     ADN ADENOSINE                                                        
HETNAM     SOG 2-HYDROXYMETHYL-6-OCTYLSULFANYL-TETRAHYDRO-                      
HETNAM   2 SOG  PYRAN-3,4,5-TRIOL                                               
HETSYN     SOG 1-S-OCTYL-BETA-D-THIOGLUCOSIDE                                   
FORMUL   2  ADN    C10 H13 N5 O4                                                
FORMUL   3  SOG    2(C14 H28 O5 S)                                              
FORMUL   4  HOH   *18(H2 O)                                                     
HELIX    1   1 ALA A   63  ALA A   63  1                                   1
HELIX    2   2 VAL A   84  LEU A   85  1                                   2
HELIX    3   3 THR A   88  THR A   88  1                                   1
HELIX    4   4 PHE A  168  GLU A  169  1                                   2
HELIX    5   5 MET A  177  MET A  177  1                                   1
HELIX    6   6 ASN A  181  ASN A  181  1                                   1
HELIX    7   7 TRP A  246  TRP A  246  1                                   1
HELIX    8   8 LEU A  249  HIS A  250  1                                   2
HELIX    9   9 ASN A  253  ASN A  253  1                                   1
HELIX   10  10 MET A  270  MET A  270  1                                   1
HELIX   11  11 ILE A  274  ILE A  274  1                                   1
HELIX   12  12 SER A  277  HIS A  278  1                                   2
SSBOND   1 CYS A   71    CYS A  159                          1555   1555  2.04  
SSBOND   2 CYS A   74    CYS A  146                          1555   1555  2.05  
SSBOND   3 CYS A   77    CYS A  166                          1555   1555  2.04  
SSBOND   4 CYS A  259    CYS A  262                          1555   1555  2.03  
CISPEP   1 ASN A  284    PRO A  285          0        -0.50                     
SITE     1 AC1 11 THR A  88  PHE A 168  GLU A 169  ASN A 253                    
SITE     2 AC1 11 MET A 270  ILE A 274  SER A 277  HIS A 278                    
SITE     3 AC1 11 HOH A2016  HOH A2017  HOH A2018                               
SITE     1 AC2  1 TYR A 179                                                     
SITE     1 AC3  5 GLY A 142  TRP A 143  ASN A 144  ASN A 145                    
SITE     2 AC3  5 GLN A 148                                                     
CRYST1   76.465   98.869   79.516  90.00  93.49  90.00 C 1 2 1       4          
ORIGX1      1.000000  0.000000  0.000000        0.00000                         
ORIGX2      0.000000  1.000000  0.000000        0.00000                         
ORIGX3      0.000000  0.000000  1.000000        0.00000                         
SCALE1      0.013078  0.000000  0.000798        0.00000                         
SCALE2      0.000000  0.010114  0.000000        0.00000                         
SCALE3      0.000000  0.000000  0.012599        0.00000                         
ATOM      1  N   ALA A  63     -32.982  13.317 -16.334  1.00 82.67           N
ATOM      2  CA  ALA A  63     -32.133  12.150 -16.564  1.00 83.10           C
ATOM      3  C   ALA A  63     -31.849  11.359 -15.286  1.00 85.63           C
ATOM      4  O   ALA A  63     -31.634  10.143 -15.342  1.00 83.43           O
ATOM      5  CB  ALA A  63     -30.830  12.573 -17.222  1.00 83.99           C
TER       6      ALA A  63
ATOM      7  N   VAL A  84     -35.665  15.100 -22.364  1.00 69.01           N
ATOM      8  CA  VAL A  84     -34.208  14.959 -22.293  1.00 64.79           C
ATOM      9  C   VAL A  84     -33.606  14.912 -23.704  1.00 62.77           C
ATOM     10  O   VAL A  84     -32.666  15.649 -24.004  1.00 62.89           O
ATOM     11  CB  VAL A  84     -33.787  13.707 -21.465  1.00 65.42           C
ATOM     12  CG1 VAL A  84     -32.291  13.438 -21.583  1.00 64.90           C
ATOM     13  CG2 VAL A  84     -34.171  13.873 -20.005  1.00 63.76           C
ATOM     14  N   LEU A  85     -34.170  14.062 -24.565  1.00 58.86           N
ATOM     15  CA  LEU A  85     -33.726  13.932 -25.953  1.00 55.47           C
ATOM     16  C   LEU A  85     -33.784  15.262 -26.717  1.00 56.57           C
ATOM     17  O   LEU A  85     -32.877  15.574 -27.492  1.00 55.66           O
ATOM     18  CB  LEU A  85     -34.543  12.856 -26.683  1.00 54.28           C
ATOM     19  CG  LEU A  85     -34.425  11.390 -26.234  1.00 52.21           C
ATOM     20  CD1 LEU A  85     -35.642  10.600 -26.665  1.00 50.93           C
ATOM     21  CD2 LEU A  85     -33.157  10.720 -26.737  1.00 50.91           C
TER      22      LEU A  85
ATOM     23  N   THR A  88     -30.947  17.891 -25.106  1.00 72.69           N
ATOM     24  CA  THR A  88     -29.613  17.437 -25.497  1.00 74.48           C
ATOM     25  C   THR A  88     -29.386  17.676 -26.993  1.00 74.47           C
ATOM     26  O   THR A  88     -28.289  18.060 -27.401  1.00 73.91           O
ATOM     27  CB  THR A  88     -29.357  15.950 -25.155  1.00 75.61           C
ATOM     28  OG1 THR A  88     -30.368  15.130 -25.751  1.00 83.76           O
ATOM     29  CG2 THR A  88     -29.352  15.730 -23.652  1.00 74.83           C
TER      30      THR A  88
ATOM     31  N   PHE A 168     -35.404   4.484 -19.029  1.00 82.55           N
ATOM     32  CA  PHE A 168     -35.213   5.003 -20.381  1.00 77.29           C
ATOM     33  C   PHE A 168     -35.399   3.872 -21.375  1.00 75.81           C
ATOM     34  O   PHE A 168     -36.259   3.940 -22.255  1.00 77.04           O
ATOM     35  CB  PHE A 168     -33.817   5.616 -20.531  1.00 75.64           C
ATOM     36  CG  PHE A 168     -33.591   6.314 -21.844  1.00 76.60           C
ATOM     37  CD1 PHE A 168     -33.934   7.655 -22.003  1.00 75.19           C
ATOM     38  CD2 PHE A 168     -33.023   5.636 -22.921  1.00 75.39           C
ATOM     39  CE1 PHE A 168     -33.721   8.310 -23.217  1.00 74.10           C
ATOM     40  CE2 PHE A 168     -32.806   6.286 -24.140  1.00 74.93           C
ATOM     41  CZ  PHE A 168     -33.155   7.624 -24.286  1.00 73.29           C
ATOM     42  N   GLU A 169     -34.598   2.825 -21.197  1.00 73.36           N
ATOM     43  CA  GLU A 169     -34.597   1.663 -22.073  1.00 72.76           C
ATOM     44  C   GLU A 169     -35.933   0.917 -22.057  1.00 74.42           C
ATOM     45  O   GLU A 169     -36.116  -0.060 -22.787  1.00 75.44           O
ATOM     46  CB  GLU A 169     -33.435   0.729 -21.711  1.00 71.39           C
ATOM     47  CG  GLU A 169     -32.056   1.350 -21.938  1.00 72.29           C
ATOM     48  CD  GLU A 169     -30.924   0.329 -22.012  1.00 76.83           C
ATOM     49  OE1 GLU A 169     -31.064  -0.788 -21.462  1.00 77.13           O
ATOM     50  OE2 GLU A 169     -29.878   0.652 -22.620  1.00 79.16           O
TER      51      GLU A 169
ATOM     52  N   MET A 177     -33.211   4.949 -31.179  1.00 65.98           N
ATOM     53  CA  MET A 177     -31.920   5.419 -30.713  1.00 62.51           C
ATOM     54  C   MET A 177     -30.832   5.210 -31.750  1.00 61.54           C
ATOM     55  O   MET A 177     -30.109   6.143 -32.076  1.00 62.68           O
ATOM     56  CB  MET A 177     -31.537   4.747 -29.390  1.00 62.77           C
ATOM     57  CG  MET A 177     -32.247   5.319 -28.147  1.00 61.51           C
ATOM     58  SD  MET A 177     -32.254   7.127 -28.012  1.00 56.77           S
ATOM     59  CE  MET A 177     -30.493   7.499 -27.992  1.00 56.15           C
TER      60      MET A 177
ATOM     61  N   ASN A 181     -31.924   8.562 -33.782  1.00 71.82           N
ATOM     62  CA  ASN A 181     -31.270   9.483 -32.847  1.00 71.23           C
ATOM     63  C   ASN A 181     -29.755   9.587 -33.006  1.00 71.62           C
ATOM     64  O   ASN A 181     -29.213  10.688 -33.073  1.00 76.12           O
ATOM     65  CB  ASN A 181     -31.626   9.152 -31.398  1.00 69.44           C
ATOM     66  CG  ASN A 181     -31.394  10.324 -30.471  1.00 68.43           C
ATOM     67  OD1 ASN A 181     -30.254  10.646 -30.131  1.00 67.24           O
ATOM     68  ND2 ASN A 181     -32.478  10.978 -30.062  1.00 66.51           N
TER      69      ASN A 181
ATOM     70  N   TRP A 246     -20.085  12.027 -26.618  1.00 68.88           N
ATOM     71  CA  TRP A 246     -21.296  11.425 -27.185  1.00 65.84           C
ATOM     72  C   TRP A 246     -21.194   9.993 -27.727  1.00 64.93           C
ATOM     73  O   TRP A 246     -22.149   9.232 -27.610  1.00 66.68           O
ATOM     74  CB  TRP A 246     -21.904  12.349 -28.237  1.00 60.96           C
ATOM     75  CG  TRP A 246     -22.636  13.521 -27.644  1.00 59.45           C
ATOM     76  CD1 TRP A 246     -22.260  14.831 -27.690  1.00 58.08           C
ATOM     77  CD2 TRP A 246     -23.874  13.485 -26.920  1.00 57.09           C
ATOM     78  NE1 TRP A 246     -23.191  15.614 -27.050  1.00 56.21           N
ATOM     79  CE2 TRP A 246     -24.188  14.812 -26.564  1.00 55.41           C
ATOM     80  CE3 TRP A 246     -24.750  12.459 -26.543  1.00 58.67           C
ATOM     81  CZ2 TRP A 246     -25.336  15.141 -25.847  1.00 56.91           C
ATOM     82  CZ3 TRP A 246     -25.892  12.788 -25.827  1.00 58.81           C
ATOM     83  CH2 TRP A 246     -26.173  14.119 -25.485  1.00 58.62           C
TER      84      TRP A 246
ATOM     85  N   LEU A 249     -21.721   6.296 -25.236  1.00 61.56           N
ATOM     86  CA  LEU A 249     -23.120   5.956 -24.963  1.00 60.88           C
ATOM     87  C   LEU A 249     -23.824   5.402 -26.201  1.00 63.24           C
ATOM     88  O   LEU A 249     -24.567   4.417 -26.116  1.00 64.04           O
ATOM     89  CB  LEU A 249     -23.875   7.169 -24.405  1.00 56.85           C
ATOM     90  CG  LEU A 249     -25.360   7.064 -24.045  1.00 57.48           C
ATOM     91  CD1 LEU A 249     -25.692   5.835 -23.194  1.00 56.72           C
ATOM     92  CD2 LEU A 249     -25.818   8.336 -23.341  1.00 58.28           C
ATOM     93  N   HIS A 250     -23.576   6.026 -27.349  1.00 62.35           N
ATOM     94  CA  HIS A 250     -24.216   5.598 -28.585  1.00 63.47           C
ATOM     95  C   HIS A 250     -23.681   4.266 -29.093  1.00 63.43           C
ATOM     96  O   HIS A 250     -24.455   3.431 -29.544  1.00 63.68           O
ATOM     97  CB  HIS A 250     -24.144   6.686 -29.647  1.00 63.62           C
ATOM     98  CG  HIS A 250     -25.125   7.794 -29.423  1.00 62.55           C
ATOM     99  ND1 HIS A 250     -26.464   7.668 -29.717  1.00 61.11           N
ATOM    100  CD2 HIS A 250     -24.968   9.036 -28.909  1.00 62.72           C
ATOM    101  CE1 HIS A 250     -27.089   8.788 -29.406  1.00 62.87           C
ATOM    102  NE2 HIS A 250     -26.205   9.634 -28.911  1.00 63.58           N
TER     103      HIS A 250
ATOM    104  N   ASN A 253     -25.244   1.733 -27.015  1.00 70.60           N
ATOM    105  CA  ASN A 253     -26.577   1.580 -27.601  1.00 68.49           C
ATOM    106  C   ASN A 253     -26.590   0.643 -28.802  1.00 67.32           C
ATOM    107  O   ASN A 253     -27.449  -0.234 -28.900  1.00 64.83           O
ATOM    108  CB  ASN A 253     -27.155   2.941 -27.995  1.00 68.56           C
ATOM    109  CG  ASN A 253     -27.947   3.593 -26.878  1.00 68.58           C
ATOM    110  OD1 ASN A 253     -27.916   3.152 -25.733  1.00 69.90           O
ATOM    111  ND2 ASN A 253     -28.671   4.651 -27.215  1.00 69.64           N
TER     112      ASN A 253
ATOM    113  N   MET A 270     -22.946   2.102 -18.069  1.00 79.04           N
ATOM    114  CA  MET A 270     -24.123   2.864 -18.455  1.00 81.43           C
ATOM    115  C   MET A 270     -24.056   4.236 -17.798  1.00 84.31           C
ATOM    116  O   MET A 270     -24.085   5.263 -18.484  1.00 84.05           O
ATOM    117  CB  MET A 270     -25.412   2.134 -18.056  1.00 83.02           C
ATOM    118  CG  MET A 270     -25.687   0.829 -18.814  1.00 84.84           C
ATOM    119  SD  MET A 270     -25.583   0.949 -20.619  1.00 86.44           S
ATOM    120  CE  MET A 270     -26.814   2.202 -20.980  1.00 85.58           C
TER     121      MET A 270
ATOM    122  N   ILE A 274     -23.681   7.809 -19.760  1.00 71.86           N
ATOM    123  CA  ILE A 274     -24.729   8.821 -19.608  1.00 70.75           C
ATOM    124  C   ILE A 274     -24.153  10.129 -19.052  1.00 73.48           C
ATOM    125  O   ILE A 274     -24.424  11.212 -19.577  1.00 75.06           O
ATOM    126  CB  ILE A 274     -25.880   8.310 -18.706  1.00 67.11           C
ATOM    127  CG1 ILE A 274     -26.547   7.081 -19.336  1.00 64.55           C
ATOM    128  CG2 ILE A 274     -26.908   9.408 -18.461  1.00 64.92           C
ATOM    129  CD1 ILE A 274     -27.424   6.289 -18.389  1.00 61.78           C
TER     130      ILE A 274
ATOM    131  N   SER A 277     -21.969  11.832 -21.589  1.00 75.80           N
ATOM    132  CA  SER A 277     -22.769  12.501 -22.611  1.00 72.16           C
ATOM    133  C   SER A 277     -23.175  13.895 -22.153  1.00 72.42           C
ATOM    134  O   SER A 277     -23.189  14.839 -22.945  1.00 68.33           O
ATOM    135  CB  SER A 277     -24.005  11.667 -22.968  1.00 70.58           C
ATOM    136  OG  SER A 277     -25.027  11.798 -21.997  1.00 68.49           O
ATOM    137  N   HIS A 278     -23.484  14.008 -20.862  1.00 77.56           N
ATOM    138  CA  HIS A 278     -23.945  15.259 -20.259  1.00 77.56           C
ATOM    139  C   HIS A 278     -22.841  16.281 -20.050  1.00 77.29           C
ATOM    140  O   HIS A 278     -23.108  17.487 -20.002  1.00 75.13           O
ATOM    141  CB  HIS A 278     -24.630  14.976 -18.930  1.00 77.40           C
ATOM    142  CG  HIS A 278     -25.902  14.211 -19.070  1.00 80.07           C
ATOM    143  ND1 HIS A 278     -26.139  13.033 -18.397  1.00 81.55           N
ATOM    144  CD2 HIS A 278     -27.001  14.445 -19.823  1.00 81.74           C
ATOM    145  CE1 HIS A 278     -27.338  12.583 -18.718  1.00 84.17           C
ATOM    146  NE2 HIS A 278     -27.880  13.418 -19.586  1.00 85.06           N
TER     147      HIS A 278
HETATM  167  O   HOH A2001     -30.195   7.383 -16.934  1.00 67.61           O
HETATM  168  O   HOH A2002     -32.134   5.400 -17.160  1.00 78.45           O
HETATM  169  O   HOH A2007     -33.150   2.923 -18.549  1.00 54.94           O
HETATM  170  O   HOH A2011     -27.264   0.570 -24.417  1.00 74.89           O
HETATM  171  O   HOH A2016     -30.468   9.443 -18.982  1.00 56.86           O
HETATM  172  O   HOH A2017     -28.156  11.520 -28.345  1.00 67.66           O
HETATM  173  O   HOH A2018     -30.373   2.608 -19.382  1.00 58.03           O
CONECT  156  151  154  157
CONECT  164  163  165
CONECT  154  152  155  156
CONECT  152  150  153  154
CONECT  166  157  160  165
CONECT  150  149  151  152
CONECT  160  159  161  166
CONECT  149  148  150
CONECT  161  160  162  163
CONECT  158  157  159
CONECT  163  161  164
CONECT  165  164  166
CONECT  162  161
CONECT  159  158  160
CONECT  157  156  158  166
CONECT  155  154
CONECT  153  152
CONECT  151  150  156
CONECT  148  149
END
