# Supplementary material for: Scaffold repositioning of spiro-acridine derivatives as fungi chitinase inhibitor by target fishing and in vitro studies
Source: Sci Rep. 2023 May 5;13:7320. doi: 10.1038/s41598-023-33279-9 (PMC10163251; doi:10.1038/s41598-023-33279-9)
Supplement: Supplementary file 2 — Supplementary Information 2. [file 41598_2023_33279_MOESM2_ESM.zip › PDBQT_TARGETS_ALL/2yga_GDM.pdb]

HEADER    CHAPERONE                               12-APR-11   2YGA              
TITLE     E88G-N92L MUTANT OF N-TERM HSP90 COMPLEXED WITH GELDANAMYCIN          
CAVEAT     2YGA    GDM A 1215  WRONG CHIRALITY AT ATOM C14                      
COMPND    MOL_ID: 1;                                                            
COMPND   2 MOLECULE: ATP-DEPENDENT MOLECULAR CHAPERONE HSP82;                   
COMPND   3 CHAIN: A;                                                            
COMPND   4 FRAGMENT: N-TERMINUS, RESIDUES 1-220;                                
COMPND   5 SYNONYM: 82 KDA HEAT SHOCK PROTEIN, HEAT SHOCK PROTEIN HSP90         
COMPND   6  HEAT-INDUCIBLE ISOFORM, HSP90;                                      
COMPND   7 ENGINEERED: YES;                                                     
COMPND   8 MUTATION: YES                                                        
SOURCE    MOL_ID: 1;                                                            
SOURCE   2 ORGANISM_SCIENTIFIC: SACCHAROMYCES CEREVISIAE;                       
SOURCE   3 ORGANISM_COMMON: BAKER'S YEAST;                                      
SOURCE   4 ORGANISM_TAXID: 4932;                                                
SOURCE   5 EXPRESSION_SYSTEM: ESCHERICHIA COLI;                                 
SOURCE   6 EXPRESSION_SYSTEM_TAXID: 562                                         
KEYWDS    CHAPERONE                                                             
EXPDTA    X-RAY DIFFRACTION                                                     
AUTHOR    S.M.ROE,C.PRODROMOU,L.H.PEARL                                         
REVDAT   3   06-FEB-13 2YGA    1       AUTHOR JRNL   HETATM                     
REVDAT   2   21-MAR-12 2YGA    1       CAVEAT REMARK HET    HETNAM              
REVDAT   2 2                           FORMUL HETATM ANISOU                     
REVDAT   1   16-NOV-11 2YGA    0                                                
JRNL        AUTH   S.H.MILLSON,C.CHUA,S.M.ROE,S.POLIER,S.SOLOVIEVA,L.H.PEARL,   
JRNL        AUTH 2 T.SIM,C.PRODROMOU,P.W.PIPER                                  
JRNL        TITL   FEATURES OF THE STREPTOMYCES HYGROSCOPICUS HTPG REVEAL HOW   
JRNL        TITL 2 PARTIAL GELDANAMYCIN RESISTANCE CAN ARISE WITH MUTATION TO   
JRNL        TITL 3 THE ATP BINDING POCKET OF A EUKARYOTIC HSP90.                
JRNL        REF    FASEB J.                      V.  25  3828 2011              
JRNL        REFN                   ISSN 0892-6638                               
JRNL        PMID   21778327                                                     
JRNL        DOI    10.1096/FJ.11-188821                                         
REMARK   2                                                                      
REMARK   2 RESOLUTION.    2.37 ANGSTROMS.                                       
REMARK   3                                                                      
REMARK   3 REFINEMENT.                                                          
REMARK   3   PROGRAM     : PHENIX (PHENIX.REFINE)                               
REMARK   3   AUTHORS     : PAUL ADAMS,PAVEL AFONINE,VICENT CHEN,IAN             
REMARK   3               : DAVIS,KRESHNA GOPAL,RALF GROSSE-KUNSTLEVE,           
REMARK   3               : LI-WEI HUNG,ROBERT IMMORMINO,TOM IOERGER,            
REMARK   3               : AIRLIE MCCOY,ERIK MCKEE,NIGEL MORIARTY,              
REMARK   3               : REETAL PAI,RANDY READ,JANE RICHARDSON,               
REMARK   3               : DAVID RICHARDSON,TOD ROMO,JIM SACCHETTINI,           
REMARK   3               : NICHOLAS SAUTER,JACOB SMITH,LAURENT                  
REMARK   3               : STORONI,TOM TERWILLIGER,PETER ZWART                  
REMARK   3                                                                      
REMARK   3    REFINEMENT TARGET : ML                                            
REMARK   3                                                                      
REMARK   3  DATA USED IN REFINEMENT.                                            
REMARK   3   RESOLUTION RANGE HIGH (ANGSTROMS) : 2.370                          
REMARK   3   RESOLUTION RANGE LOW  (ANGSTROMS) : 44.233                         
REMARK   3   MIN(FOBS/SIGMA_FOBS)              : 1.37                           
REMARK   3   COMPLETENESS FOR RANGE        (%) : 99.72                          
REMARK   3   NUMBER OF REFLECTIONS             : 23880                          
REMARK   3                                                                      
REMARK   3  FIT TO DATA USED IN REFINEMENT.                                     
REMARK   3   R VALUE     (WORKING + TEST SET) : 0.1870                          
REMARK   3   R VALUE            (WORKING SET) : 0.1841                          
REMARK   3   FREE R VALUE                     : 0.2446                          
REMARK   3   FREE R VALUE TEST SET SIZE   (%) : 4.9                             
REMARK   3   FREE R VALUE TEST SET COUNT      : 1176                            
REMARK   3                                                                      
REMARK   3  FIT TO DATA USED IN REFINEMENT (IN BINS).                           
REMARK   3   BIN  RESOLUTION RANGE  COMPL.    NWORK NFREE   RWORK  RFREE        
REMARK   3     1 44.2405 -  4.7385    1.00     2837   144  0.1759 0.2037        
REMARK   3     2  4.7385 -  3.7617    1.00     2851   134  0.1625 0.2251        
REMARK   3     3  3.7617 -  3.2864    1.00     2881   125  0.1638 0.2545        
REMARK   3     4  3.2864 -  2.9860    1.00     2809   159  0.1867 0.2677        
REMARK   3     5  2.9860 -  2.7720    1.00     2847   136  0.1979 0.2421        
REMARK   3     6  2.7720 -  2.6086    1.00     2831   179  0.2307 0.3128        
REMARK   3     7  2.6086 -  2.4780    0.99     2802   157  0.2674 0.3417        
REMARK   3     8  2.4780 -  2.3701    1.00     2846   142  0.2897 0.3578        
REMARK   3                                                                      
REMARK   3  BULK SOLVENT MODELLING.                                             
REMARK   3   METHOD USED        : FLAT BULK SOLVENT MODEL                       
REMARK   3   SOLVENT RADIUS     : 1.20                                          
REMARK   3   SHRINKAGE RADIUS   : 0.95                                          
REMARK   3   K_SOL              : 0.361                                         
REMARK   3   B_SOL              : 55.878                                        
REMARK   3                                                                      
REMARK   3  ERROR ESTIMATES.                                                    
REMARK   3   COORDINATE ERROR (MAXIMUM-LIKELIHOOD BASED)     : 0.36             
REMARK   3   PHASE ERROR (DEGREES, MAXIMUM-LIKELIHOOD BASED) : 23.82            
REMARK   3                                                                      
REMARK   3  B VALUES.                                                           
REMARK   3   FROM WILSON PLOT           (A**2) : 52.92                          
REMARK   3   MEAN B VALUE      (OVERALL, A**2) : NULL                           
REMARK   3   OVERALL ANISOTROPIC B VALUE.                                       
REMARK   3    B11 (A**2) : -7.7540                                              
REMARK   3    B22 (A**2) : -7.7540                                              
REMARK   3    B33 (A**2) : 15.5081                                              
REMARK   3    B12 (A**2) : 0.0000                                               
REMARK   3    B13 (A**2) : 0.0000                                               
REMARK   3    B23 (A**2) : 0.0000                                               
REMARK   3                                                                      
REMARK   3  TWINNING INFORMATION.                                               
REMARK   3   FRACTION: NULL                                                     
REMARK   3   OPERATOR: NULL                                                     
REMARK   3                                                                      
REMARK   3  DEVIATIONS FROM IDEAL VALUES.                                       
REMARK   3                 RMSD          COUNT                                  
REMARK   3   BOND      :  0.007           1746                                  
REMARK   3   ANGLE     :  1.129           2357                                  
REMARK   3   CHIRALITY :  0.073            275                                  
REMARK   3   PLANARITY :  0.003            300                                  
REMARK   3   DIHEDRAL  : 15.362            660                                  
REMARK   3                                                                      
REMARK   3  TLS DETAILS                                                         
REMARK   3   NUMBER OF TLS GROUPS  : 1                                          
REMARK   3   TLS GROUP : 1                                                      
REMARK   3    SELECTION: ALL                                                    
REMARK   3    ORIGIN FOR THE GROUP (A):  16.9400 -31.0888   0.9374              
REMARK   3    T TENSOR                                                          
REMARK   3      T11:   0.2801 T22:   0.2131                                     
REMARK   3      T33:   0.2055 T12:   0.0094                                     
REMARK   3      T13:   0.0015 T23:   0.0085                                     
REMARK   3    L TENSOR                                                          
REMARK   3      L11:   4.9403 L22:   2.2391                                     
REMARK   3      L33:   1.5286 L12:  -0.2983                                     
REMARK   3      L13:  -0.5489 L23:   0.0485                                     
REMARK   3    S TENSOR                                                          
REMARK   3      S11:  -0.0014 S12:  -0.1914 S13:  -0.3447                       
REMARK   3      S21:   0.0491 S22:   0.0046 S23:  -0.2754                       
REMARK   3      S31:   0.0293 S32:   0.0942 S33:   0.0017                       
REMARK   3                                                                      
REMARK   3  NCS DETAILS                                                         
REMARK   3   NUMBER OF NCS GROUPS : NULL                                        
REMARK   3                                                                      
REMARK   3  OTHER REFINEMENT REMARKS: NULL                                      
REMARK   4                                                                      
REMARK   4 2YGA COMPLIES WITH FORMAT V. 3.30, 13-JUL-11                         
REMARK 100                                                                      
REMARK 100 THIS ENTRY HAS BEEN PROCESSED BY PDBE ON 12-APR-11.                  
REMARK 100 THE PDBE ID CODE IS EBI-48012.                                       
REMARK 200                                                                      
REMARK 200 EXPERIMENTAL DETAILS                                                 
REMARK 200  EXPERIMENT TYPE                : X-RAY DIFFRACTION                  
REMARK 200  DATE OF DATA COLLECTION        : 04-AUG-10                          
REMARK 200  TEMPERATURE           (KELVIN) : 100                                
REMARK 200  PH                             : 7                                  
REMARK 200  NUMBER OF CRYSTALS USED        : 1                                  
REMARK 200                                                                      
REMARK 200  SYNCHROTRON              (Y/N) : Y                                  
REMARK 200  RADIATION SOURCE               : DIAMOND                            
REMARK 200  BEAMLINE                       : I04                                
REMARK 200  X-RAY GENERATOR MODEL          : NULL                               
REMARK 200  MONOCHROMATIC OR LAUE    (M/L) : M                                  
REMARK 200  WAVELENGTH OR RANGE        (A) : 0.97630                            
REMARK 200  MONOCHROMATOR                  : NULL                               
REMARK 200  OPTICS                         : NULL                               
REMARK 200                                                                      
REMARK 200  DETECTOR TYPE                  : CCD                                
REMARK 200  DETECTOR MANUFACTURER          : ADSC                               
REMARK 200  INTENSITY-INTEGRATION SOFTWARE : XIA2                               
REMARK 200  DATA SCALING SOFTWARE          : SCALA                              
REMARK 200                                                                      
REMARK 200  NUMBER OF UNIQUE REFLECTIONS   : 13126                              
REMARK 200  RESOLUTION RANGE HIGH      (A) : 2.37                               
REMARK 200  RESOLUTION RANGE LOW       (A) : 50.00                              
REMARK 200  REJECTION CRITERIA  (SIGMA(I)) : 0.0                                
REMARK 200                                                                      
REMARK 200 OVERALL.                                                             
REMARK 200  COMPLETENESS FOR RANGE     (%) : 99.8                               
REMARK 200  DATA REDUNDANCY                : 6.9                                
REMARK 200  R MERGE                    (I) : 0.06                               
REMARK 200  R SYM                      (I) : NULL                               
REMARK 200  <I/SIGMA(I)> FOR THE DATA SET  : 9.50                               
REMARK 200                                                                      
REMARK 200 IN THE HIGHEST RESOLUTION SHELL.                                     
REMARK 200  HIGHEST RESOLUTION SHELL, RANGE HIGH (A) : 2.37                     
REMARK 200  HIGHEST RESOLUTION SHELL, RANGE LOW  (A) : 2.42                     
REMARK 200  COMPLETENESS FOR SHELL     (%) : 99.7                               
REMARK 200  DATA REDUNDANCY IN SHELL       : 7.1                                
REMARK 200  R MERGE FOR SHELL          (I) : 0.70                               
REMARK 200  R SYM FOR SHELL            (I) : NULL                               
REMARK 200  <I/SIGMA(I)> FOR SHELL         : 1.10                               
REMARK 200                                                                      
REMARK 200 DIFFRACTION PROTOCOL: SINGLE WAVELENGTH                              
REMARK 200 METHOD USED TO DETERMINE THE STRUCTURE: OTHER                        
REMARK 200 SOFTWARE USED: PHASER                                                
REMARK 200 STARTING MODEL: IN-HOUSE MODEL                                       
REMARK 200                                                                      
REMARK 200 REMARK: NONE                                                         
REMARK 280                                                                      
REMARK 280 CRYSTAL                                                              
REMARK 280 SOLVENT CONTENT, VS   (%): 61                                        
REMARK 280 MATTHEWS COEFFICIENT, VM (ANGSTROMS**3/DA): 3.14                     
REMARK 280                                                                      
REMARK 280 CRYSTALLIZATION CONDITIONS: NULL                                     
REMARK 290                                                                      
REMARK 290 CRYSTALLOGRAPHIC SYMMETRY                                            
REMARK 290 SYMMETRY OPERATORS FOR SPACE GROUP: P 43 2 2                         
REMARK 290                                                                      
REMARK 290      SYMOP   SYMMETRY                                                
REMARK 290     NNNMMM   OPERATOR                                                
REMARK 290       1555   X,Y,Z                                                   
REMARK 290       2555   -X,-Y,Z+1/2                                             
REMARK 290       3555   -Y,X,Z+3/4                                              
REMARK 290       4555   Y,-X,Z+1/4                                              
REMARK 290       5555   -X,Y,-Z                                                 
REMARK 290       6555   X,-Y,-Z+1/2                                             
REMARK 290       7555   Y,X,-Z+1/4                                              
REMARK 290       8555   -Y,-X,-Z+3/4                                            
REMARK 290                                                                      
REMARK 290     WHERE NNN -> OPERATOR NUMBER                                     
REMARK 290           MMM -> TRANSLATION VECTOR                                  
REMARK 290                                                                      
REMARK 290 CRYSTALLOGRAPHIC SYMMETRY TRANSFORMATIONS                            
REMARK 290 THE FOLLOWING TRANSFORMATIONS OPERATE ON THE ATOM/HETATM             
REMARK 290 RECORDS IN THIS ENTRY TO PRODUCE CRYSTALLOGRAPHICALLY                
REMARK 290 RELATED MOLECULES.                                                   
REMARK 290   SMTRY1   1  1.000000  0.000000  0.000000        0.00000            
REMARK 290   SMTRY2   1  0.000000  1.000000  0.000000        0.00000            
REMARK 290   SMTRY3   1  0.000000  0.000000  1.000000        0.00000            
REMARK 290   SMTRY1   2 -1.000000  0.000000  0.000000        0.00000            
REMARK 290   SMTRY2   2  0.000000 -1.000000  0.000000        0.00000            
REMARK 290   SMTRY3   2  0.000000  0.000000  1.000000       55.03500            
REMARK 290   SMTRY1   3  0.000000 -1.000000  0.000000        0.00000            
REMARK 290   SMTRY2   3  1.000000  0.000000  0.000000        0.00000            
REMARK 290   SMTRY3   3  0.000000  0.000000  1.000000       82.55250            
REMARK 290   SMTRY1   4  0.000000  1.000000  0.000000        0.00000            
REMARK 290   SMTRY2   4 -1.000000  0.000000  0.000000        0.00000            
REMARK 290   SMTRY3   4  0.000000  0.000000  1.000000       27.51750            
REMARK 290   SMTRY1   5 -1.000000  0.000000  0.000000        0.00000            
REMARK 290   SMTRY2   5  0.000000  1.000000  0.000000        0.00000            
REMARK 290   SMTRY3   5  0.000000  0.000000 -1.000000        0.00000            
REMARK 290   SMTRY1   6  1.000000  0.000000  0.000000        0.00000            
REMARK 290   SMTRY2   6  0.000000 -1.000000  0.000000        0.00000            
REMARK 290   SMTRY3   6  0.000000  0.000000 -1.000000       55.03500            
REMARK 290   SMTRY1   7  0.000000  1.000000  0.000000        0.00000            
REMARK 290   SMTRY2   7  1.000000  0.000000  0.000000        0.00000            
REMARK 290   SMTRY3   7  0.000000  0.000000 -1.000000       27.51750            
REMARK 290   SMTRY1   8  0.000000 -1.000000  0.000000        0.00000            
REMARK 290   SMTRY2   8 -1.000000  0.000000  0.000000        0.00000            
REMARK 290   SMTRY3   8  0.000000  0.000000 -1.000000       82.55250            
REMARK 290                                                                      
REMARK 290 REMARK: NULL                                                         
REMARK 300                                                                      
REMARK 300 BIOMOLECULE: 1                                                       
REMARK 300 SEE REMARK 350 FOR THE AUTHOR PROVIDED AND/OR PROGRAM                
REMARK 300 GENERATED ASSEMBLY INFORMATION FOR THE STRUCTURE IN                  
REMARK 300 THIS ENTRY. THE REMARK MAY ALSO PROVIDE INFORMATION ON               
REMARK 300 BURIED SURFACE AREA.                                                 
REMARK 350                                                                      
REMARK 350 COORDINATES FOR A COMPLETE MULTIMER REPRESENTING THE KNOWN           
REMARK 350 BIOLOGICALLY SIGNIFICANT OLIGOMERIZATION STATE OF THE                
REMARK 350 MOLECULE CAN BE GENERATED BY APPLYING BIOMT TRANSFORMATIONS          
REMARK 350 GIVEN BELOW.  BOTH NON-CRYSTALLOGRAPHIC AND                          
REMARK 350 CRYSTALLOGRAPHIC OPERATIONS ARE GIVEN.                               
REMARK 350                                                                      
REMARK 350 BIOMOLECULE: 1                                                       
REMARK 350 SOFTWARE DETERMINED QUATERNARY STRUCTURE: DIMERIC                    
REMARK 350 SOFTWARE USED: PISA                                                  
REMARK 350 TOTAL BURIED SURFACE AREA: 3890 ANGSTROM**2                          
REMARK 350 SURFACE AREA OF THE COMPLEX: 18490 ANGSTROM**2                       
REMARK 350 CHANGE IN SOLVENT FREE ENERGY: -29.7 KCAL/MOL                        
REMARK 350 APPLY THE FOLLOWING TO CHAINS: A                                     
REMARK 350   BIOMT1   1  1.000000  0.000000  0.000000        0.00000            
REMARK 350   BIOMT2   1  0.000000  1.000000  0.000000        0.00000            
REMARK 350   BIOMT3   1  0.000000  0.000000  1.000000        0.00000            
REMARK 350   BIOMT1   2 -1.000000  0.000000  0.000000        0.00000            
REMARK 350   BIOMT2   2  0.000000  1.000000  0.000000        0.00000            
REMARK 350   BIOMT3   2  0.000000  0.000000 -1.000000        0.00000            
REMARK 400                                                                      
REMARK 400 COMPOUND                                                             
REMARK 400 ENGINEERED RESIDUE IN CHAIN A, GLU  88 TO GLY                        
REMARK 400 ENGINEERED RESIDUE IN CHAIN A, ASN  92 TO LEU                        
REMARK 465                                                                      
REMARK 465 MISSING RESIDUES                                                     
REMARK 465 THE FOLLOWING RESIDUES WERE NOT LOCATED IN THE                       
REMARK 465 EXPERIMENT. (M=MODEL NUMBER; RES=RESIDUE NAME; C=CHAIN               
REMARK 465 IDENTIFIER; SSSEQ=SEQUENCE NUMBER; I=INSERTION CODE.)                
REMARK 465                                                                      
REMARK 465   M RES C SSSEQI                                                     
REMARK 465     LYS A   215                                                      
REMARK 465     GLU A   216                                                      
REMARK 465     VAL A   217                                                      
REMARK 465     PRO A   218                                                      
REMARK 465     ILE A   219                                                      
REMARK 465     PRO A   220                                                      
REMARK 470                                                                      
REMARK 470 MISSING ATOM                                                         
REMARK 470 THE FOLLOWING RESIDUES HAVE MISSING ATOMS (M=MODEL NUMBER;           
REMARK 470 RES=RESIDUE NAME; C=CHAIN IDENTIFIER; SSEQ=SEQUENCE NUMBER;          
REMARK 470 I=INSERTION CODE):                                                   
REMARK 470   M RES CSSEQI  ATOMS                                                
REMARK 470     MET A   1    CG   SD   CE                                        
REMARK 470     VAL A  23    CG1  CG2                                            
REMARK 470     LYS A  54    CD   CE   NZ                                        
REMARK 470     ILE A  96    CG1  CG2  CD1                                       
REMARK 470     LYS A 188    CG   CD   CE   NZ                                   
REMARK 500                                                                      
REMARK 500 GEOMETRY AND STEREOCHEMISTRY                                         
REMARK 500 SUBTOPIC: CLOSE CONTACTS IN SAME ASYMMETRIC UNIT                     
REMARK 500                                                                      
REMARK 500 THE FOLLOWING ATOMS ARE IN CLOSE CONTACT.                            
REMARK 500                                                                      
REMARK 500  ATM1  RES C  SSEQI   ATM2  RES C  SSEQI           DISTANCE          
REMARK 500   H    GLY A   168     O    HOH A  2011              1.49            
REMARK 500   OE1  GLU A    28    HH22  ARG A   189              1.51            
REMARK 500  HG13  VAL A   201     H    TYR A   203              1.53            
REMARK 500   O    ASN A   164    HH21  ARG A   166              1.56            
REMARK 500   OD1  ASP A    43     HH   TYR A   203              1.58            
REMARK 500                                                                      
REMARK 500 REMARK: NULL                                                         
REMARK 500                                                                      
REMARK 500 GEOMETRY AND STEREOCHEMISTRY                                         
REMARK 500 SUBTOPIC: TORSION ANGLES                                             
REMARK 500                                                                      
REMARK 500 TORSION ANGLES OUTSIDE THE EXPECTED RAMACHANDRAN REGIONS:            
REMARK 500 (M=MODEL NUMBER; RES=RESIDUE NAME; C=CHAIN IDENTIFIER;               
REMARK 500 SSEQ=SEQUENCE NUMBER; I=INSERTION CODE).                             
REMARK 500                                                                      
REMARK 500 STANDARD TABLE:                                                      
REMARK 500 FORMAT:(10X,I3,1X,A3,1X,A1,I4,A1,4X,F7.2,3X,F7.2)                    
REMARK 500                                                                      
REMARK 500 EXPECTED VALUES: GJ KLEYWEGT AND TA JONES (1996). PHI/PSI-           
REMARK 500 CHOLOGY: RAMACHANDRAN REVISITED. STRUCTURE 4, 1395 - 1400            
REMARK 500                                                                      
REMARK 500  M RES CSSEQI        PSI       PHI                                   
REMARK 500    ASN A  21      -74.73    -94.93                                   
REMARK 500    THR A  22     -128.30    -70.32                                   
REMARK 500    VAL A  23      -92.19     71.07                                   
REMARK 500    TYR A  24      175.48     64.12                                   
REMARK 500    SER A  25     -106.62     72.91                                   
REMARK 500    ASN A  26       49.41    -73.58                                   
REMARK 500    ASP A  52       70.58   -173.38                                   
REMARK 500    GLU A  59       87.23   -178.67                                   
REMARK 500    SER A  80       42.69    -97.63                                   
REMARK 500    ALA A 152      -16.92     77.73                                   
REMARK 500                                                                      
REMARK 500 REMARK: NULL                                                         
REMARK 800                                                                      
REMARK 800 SITE                                                                 
REMARK 800 SITE_IDENTIFIER: AC1                                                 
REMARK 800 EVIDENCE_CODE: SOFTWARE                                              
REMARK 800 SITE_DESCRIPTION: BINDING SITE FOR RESIDUE GDM A1215                 
REMARK 900                                                                      
REMARK 900 RELATED ENTRIES                                                      
REMARK 900 RELATED ID: 1A4H   RELATED DB: PDB                                   
REMARK 900  STRUCTURE OF THE N-TERMINAL DOMAIN OF THE YEAST                     
REMARK 900  HSP90 CHAPERONE IN COMPLEX WITH GELDANAMYCIN                        
REMARK 900 RELATED ID: 1HK7   RELATED DB: PDB                                   
REMARK 900  MIDDLE DOMAIN OF HSP90                                              
REMARK 900 RELATED ID: 2XX5   RELATED DB: PDB                                   
REMARK 900  MACROLACTONE INHIBITOR BOUND TO HSP90 N-TERM                        
REMARK 900 RELATED ID: 1US7   RELATED DB: PDB                                   
REMARK 900  COMPLEX OF HSP90 AND P50                                            
REMARK 900 RELATED ID: 2BRE   RELATED DB: PDB                                   
REMARK 900  STRUCTURE OF A HSP90 INHIBITOR BOUND TO THE N-                      
REMARK 900  TERMINUS OF YEAST HSP90.                                            
REMARK 900 RELATED ID: 2VWC   RELATED DB: PDB                                   
REMARK 900  STRUCTURE OF THE HSP90 INHIBITOR MACBECIN BOUND TO THE              
REMARK 900   N-TERMINUS OF YEAST HSP90.                                         
REMARK 900 RELATED ID: 2CG9   RELATED DB: PDB                                   
REMARK 900  CRYSTAL STRUCTURE OF AN HSP90-SBA1 CLOSED CHAPERONE                 
REMARK 900  COMPLEX                                                             
REMARK 900 RELATED ID: 2XD6   RELATED DB: PDB                                   
REMARK 900  HSP90 COMPLEXED WITH A RESORCYLIC ACID MACROLACTONE.                
REMARK 900 RELATED ID: 1AH6   RELATED DB: PDB                                   
REMARK 900  STRUCTURE OF THE TETRAGONAL FORM OF THE N-TERMINAL                  
REMARK 900  DOMAIN OF THE YEAST HSP90 CHAPERONE                                 
REMARK 900 RELATED ID: 1BGQ   RELATED DB: PDB                                   
REMARK 900  RADICICOL BOUND TO THE ATP BINDING SITE OF THE N-                   
REMARK 900  TERMINAL DOMAIN OF THE YEAST HSP90 CHAPERONE                        
REMARK 900 RELATED ID: 1USV   RELATED DB: PDB                                   
REMARK 900  THE STRUCTURE OF THE COMPLEX BETWEEN AHA1 AND HSP90                 
REMARK 900 RELATED ID: 2IWS   RELATED DB: PDB                                   
REMARK 900  RADICICOL ANALOGUES BOUND TO THE ATP SITE OF HSP90                  
REMARK 900 RELATED ID: 2WER   RELATED DB: PDB                                   
REMARK 900  YEAST HSP90 N-TERMINAL DOMAIN LI-IV MUTANT WITH                     
REMARK 900  RADICICOL                                                           
REMARK 900 RELATED ID: 1AMW   RELATED DB: PDB                                   
REMARK 900  ADP BINDING SITE IN THE HSP90 MOLECULAR CHAPERONE                   
REMARK 900 RELATED ID: 1USU   RELATED DB: PDB                                   
REMARK 900  THE STRUCTURE OF THE COMPLEX BETWEEN AHA1 AND HSP90                 
REMARK 900 RELATED ID: 2BRC   RELATED DB: PDB                                   
REMARK 900  STRUCTURE OF A HSP90 INHIBITOR BOUND TO THE N-                      
REMARK 900  TERMINUS OF YEAST HSP90.                                            
REMARK 900 RELATED ID: 1ZWH   RELATED DB: PDB                                   
REMARK 900  YEAST HSP82 IN COMPLEX WITH THE NOVEL HSP90                         
REMARK 900  INHIBITORRADESTER AMINE                                             
REMARK 900 RELATED ID: 2VW5   RELATED DB: PDB                                   
REMARK 900  STRUCTURE OF THE HSP90 INHIBITOR 7-O-                               
REMARK 900  CARBAMOYLPREMACBECIN BOUND TO THE N- TERMINUS OF YEAST              
REMARK 900  HSP90                                                               
REMARK 900 RELATED ID: 2WEQ   RELATED DB: PDB                                   
REMARK 900  YEAST HSP90 N-TERMINAL DOMAIN LI-IV MUTANT WITH                     
REMARK 900  GELDANAMYCIN                                                        
REMARK 900 RELATED ID: 1AH8   RELATED DB: PDB                                   
REMARK 900  STRUCTURE OF THE ORTHORHOMBIC FORM OF THE N-TERMINAL                
REMARK 900  DOMAIN OF THE YEAST HSP90 CHAPERONE                                 
REMARK 900 RELATED ID: 2CGF   RELATED DB: PDB                                   
REMARK 900  A RADICICOL ANALOGUE BOUND TO THE ATP BINDING SITE                  
REMARK 900  OF THE N-TERMINAL DOMAIN OF THE YEAST HSP90                         
REMARK 900  CHAPERONE                                                           
REMARK 900 RELATED ID: 2XX4   RELATED DB: PDB                                   
REMARK 900  MACROLACTONE INHIBITOR BOUND TO HSP90 N-TERM                        
REMARK 900 RELATED ID: 2XX2   RELATED DB: PDB                                   
REMARK 900  MACROLACTONE INHIBITOR BOUND TO HSP90 N-TERM                        
REMARK 900 RELATED ID: 2IWU   RELATED DB: PDB                                   
REMARK 900  ANALOGUES OF RADICICOL BOUND TO THE ATP-BINDING SITE                
REMARK 900  OF HSP90.                                                           
REMARK 900 RELATED ID: 1AM1   RELATED DB: PDB                                   
REMARK 900  ATP BINDING SITE IN THE HSP90 MOLECULAR CHAPERONE                   
REMARK 900 RELATED ID: 2CGE   RELATED DB: PDB                                   
REMARK 900  CRYSTAL STRUCTURE OF AN HSP90-SBA1 CLOSED CHAPERONE                 
REMARK 900  COMPLEX                                                             
REMARK 900 RELATED ID: 2IWX   RELATED DB: PDB                                   
REMARK 900  ANALOGUES OF RADICICOL BOUND TO THE ATP-BINDING SITE                
REMARK 900  OF HSP90.                                                           
REMARK 900 RELATED ID: 2WEP   RELATED DB: PDB                                   
REMARK 900  YEAST HSP90 N-TERMINAL DOMAIN LI-IV MUTANT WITH ADP                 
REMARK 900 RELATED ID: 2AKP   RELATED DB: PDB                                   
REMARK 900  HSP90 DELTA24-N210 MUTANT                                           
REMARK 900 RELATED ID: 1ZW9   RELATED DB: PDB                                   
REMARK 900  YEAST HSP82 IN COMPLEX WITH THE NOVEL HSP90 INHIBITOR               
REMARK 900   8-(6-BROMO-BENZO[1,3]DIOXOL-5-YLSULFANYL)-9-(3-                    
REMARK 900  ISOPROPYLAMINO-PROPYL)-ADENINE                                      
DBREF  2YGA A    1   220  UNP    P02829   HSP82_YEAST      1    220             
SEQADV 2YGA GLY A   88  UNP  P02829    GLU    88 ENGINEERED MUTATION            
SEQADV 2YGA LEU A   92  UNP  P02829    ASN    92 ENGINEERED MUTATION            
SEQRES   1 A  220  MET ALA SER GLU THR PHE GLU PHE GLN ALA GLU ILE THR          
SEQRES   2 A  220  GLN LEU MET SER LEU ILE ILE ASN THR VAL TYR SER ASN          
SEQRES   3 A  220  LYS GLU ILE PHE LEU ARG GLU LEU ILE SER ASN ALA SER          
SEQRES   4 A  220  ASP ALA LEU ASP LYS ILE ARG TYR LYS SER LEU SER ASP          
SEQRES   5 A  220  PRO LYS GLN LEU GLU THR GLU PRO ASP LEU PHE ILE ARG          
SEQRES   6 A  220  ILE THR PRO LYS PRO GLU GLN LYS VAL LEU GLU ILE ARG          
SEQRES   7 A  220  ASP SER GLY ILE GLY MET THR LYS ALA GLY LEU ILE ASN          
SEQRES   8 A  220  LEU LEU GLY THR ILE ALA LYS SER GLY THR LYS ALA PHE          
SEQRES   9 A  220  MET GLU ALA LEU SER ALA GLY ALA ASP VAL SER MET ILE          
SEQRES  10 A  220  GLY GLN PHE GLY VAL GLY PHE TYR SER LEU PHE LEU VAL          
SEQRES  11 A  220  ALA ASP ARG VAL GLN VAL ILE SER LYS SER ASN ASP ASP          
SEQRES  12 A  220  GLU GLN TYR ILE TRP GLU SER ASN ALA GLY GLY SER PHE          
SEQRES  13 A  220  THR VAL THR LEU ASP GLU VAL ASN GLU ARG ILE GLY ARG          
SEQRES  14 A  220  GLY THR ILE LEU ARG LEU PHE LEU LYS ASP ASP GLN LEU          
SEQRES  15 A  220  GLU TYR LEU GLU GLU LYS ARG ILE LYS GLU VAL ILE LYS          
SEQRES  16 A  220  ARG HIS SER GLU PHE VAL ALA TYR PRO ILE GLN LEU VAL          
SEQRES  17 A  220  VAL THR LYS GLU VAL GLU LYS GLU VAL PRO ILE PRO              
HET    GDM  A1215      80                                                       
HETNAM     GDM GELDANAMYCIN                                                     
FORMUL   2  GDM    C29 H40 N2 O9                                                
FORMUL   3  HOH   *41(H2 O)                                                     
HELIX    1   1 ASN A   37  ALA A   38  1                                   2
HELIX    2   2 ASP A   40  ALA A   41  1                                   2
HELIX    3   3 LYS A   44  LYS A   44  1                                   1
HELIX    4   4 LEU A   89  LEU A   89  1                                   1
HELIX    5   5 LEU A   92  LEU A   93  1                                   2
HELIX    6   6 GLY A  118  GLY A  118  1                                   1
HELIX    7   7 GLY A  121  TYR A  125  1                                   5
SHEET    1   1 1 ASP A  79  ASP A  79  0
SHEET    2   2 1 VAL A 136  VAL A 136  0
SHEET    3   3 1 SER A 138  SER A 138  0
SHEET    4   4 1 GLY A 170  THR A 171  0
SHEET    5   5 1 LEU A 173  LEU A 173  0
SITE     1 AC1 19 ASN A  37  ASP A  40  ALA A  41  LYS A  44                    
SITE     2 AC1 19 ASP A  79  ILE A  82  MET A  84  LEU A  92                    
SITE     3 AC1 19 LEU A  93  LYS A  98  GLY A 121  VAL A 122                    
SITE     4 AC1 19 GLY A 123  PHE A 124  THR A 171  HOH A2005                    
SITE     5 AC1 19 HOH A2007  HOH A2021  HOH A2029                               
CRYST1   74.340   74.340  110.070  90.00  90.00  90.00 P 43 2 2      8          
ORIGX1      1.000000  0.000000  0.000000        0.00000                         
ORIGX2      0.000000  1.000000  0.000000        0.00000                         
ORIGX3      0.000000  0.000000  1.000000        0.00000                         
SCALE1      0.013452  0.000000  0.000000        0.00000                         
SCALE2      0.000000  0.013452  0.000000        0.00000                         
SCALE3      0.000000  0.000000  0.009085        0.00000                         
ATOM      1  N   ASN A  37      20.996 -27.356  -4.475  1.00 31.69           N
ANISOU    1  N   ASN A  37     4409   3816   3814     34    435    -75       N
ATOM      2  CA  ASN A  37      20.771 -28.770  -4.826  1.00 36.70           C
ANISOU    2  CA  ASN A  37     5035   4468   4442     77    433   -140       C
ATOM      3  C   ASN A  37      19.526 -28.955  -5.672  1.00 39.28           C
ANISOU    3  C   ASN A  37     5442   4859   4624    100    449   -170       C
ATOM      4  O   ASN A  37      19.504 -29.776  -6.590  1.00 43.26           O
ANISOU    4  O   ASN A  37     5932   5408   5097    127    499   -256       O
ATOM      5  CB  ASN A  37      20.648 -29.647  -3.583  1.00 38.16           C
ANISOU    5  CB  ASN A  37     5193   4600   4706     86    325   -138       C
ATOM      6  CG  ASN A  37      21.889 -29.631  -2.743  1.00 37.95           C
ANISOU    6  CG  ASN A  37     5067   4546   4808     76    283   -110       C
ATOM      7  OD1 ASN A  37      22.937 -29.175  -3.192  1.00 45.92           O
ANISOU    7  OD1 ASN A  37     6007   5555   5884     60    346   -119       O
ATOM      8  ND2 ASN A  37      21.788 -30.133  -1.515  1.00 38.31           N
ANISOU    8  ND2 ASN A  37     5090   4582   4884     86    177    -66       N
ATOM      9  H   ASN A  37      20.946 -27.153  -3.497  1.00 31.69           H
ATOM     10  HA  ASN A  37      21.652 -29.079  -5.408  1.00 36.70           H
ATOM     11  HB2 ASN A  37      19.796 -29.303  -2.979  1.00 38.16           H
ATOM     12  HB3 ASN A  37      20.429 -30.681  -3.888  1.00 38.16           H
ATOM     13 HD21 ASN A  37      20.913 -30.493  -1.193  1.00 38.31           H
ATOM     14 HD22 ASN A  37      22.587 -30.150  -0.914  1.00 38.31           H
ATOM     15  N   ALA A  38      18.483 -28.190  -5.353  1.00 37.06           N
ANISOU   15  N   ALA A  38     5232   4590   4259     92    402   -117       N
ATOM     16  CA  ALA A  38      17.234 -28.252  -6.110  1.00 34.46           C
ANISOU   16  CA  ALA A  38     4961   4340   3794    116    398   -133       C
ATOM     17  C   ALA A  38      17.508 -27.800  -7.525  1.00 39.05           C
ANISOU   17  C   ALA A  38     5548   5027   4261    136    494   -115       C
ATOM     18  O   ALA A  38      17.095 -28.440  -8.490  1.00 42.90           O
ANISOU   18  O   ALA A  38     6040   5621   4640    162    512   -195       O
ATOM     19  CB  ALA A  38      16.156 -27.375  -5.454  1.00 26.99           C
ANISOU   19  CB  ALA A  38     4070   3380   2806    113    340    -65       C
ATOM     20  H   ALA A  38      18.478 -27.537  -4.596  1.00 37.06           H
ATOM     21  HA  ALA A  38      16.856 -29.285  -6.119  1.00 34.46           H
ATOM     22  HB1 ALA A  38      16.501 -26.331  -5.423  1.00 26.99           H
ATOM     23  HB2 ALA A  38      15.227 -27.437  -6.039  1.00 26.99           H
ATOM     24  HB3 ALA A  38      15.968 -27.729  -4.430  1.00 26.99           H
TER      25      ALA A  38
ATOM     26  N   ASP A  40      20.399 -27.887  -9.050  1.00 42.47           N
ANISOU   26  N   ASP A  40     5843   5528   4767    136    750   -135       N
ATOM     27  CA  ASP A  40      21.190 -28.907  -9.722  1.00 42.46           C
ANISOU   27  CA  ASP A  40     5773   5574   4786    161    831   -262       C
ATOM     28  C   ASP A  40      20.310 -30.055 -10.236  1.00 42.61           C
ANISOU   28  C   ASP A  40     5817   5660   4713    193    793   -426       C
ATOM     29  O   ASP A  40      20.514 -30.553 -11.342  1.00 48.38           O
ANISOU   29  O   ASP A  40     6525   6519   5338    223    880   -543       O
ATOM     30  CB  ASP A  40      22.300 -29.443  -8.806  1.00 44.61           C
ANISOU   30  CB  ASP A  40     5947   5710   5291    148    814   -294       C
ATOM     31  CG  ASP A  40      23.034 -30.627  -9.421  1.00 55.41           C
ANISOU   31  CG  ASP A  40     7232   7095   6726    190    896   -443       C
ATOM     32  OD1 ASP A  40      23.495 -30.504 -10.574  1.00 55.96           O
ANISOU   32  OD1 ASP A  40     7278   7293   6693    208   1034   -479       O
ATOM     33  OD2 ASP A  40      23.136 -31.686  -8.763  1.00 57.42           O
ANISOU   33  OD2 ASP A  40     7439   7238   7140    209    832   -519       O
ATOM     34  H   ASP A  40      20.590 -27.776  -8.075  1.00 42.47           H
ATOM     35  HA  ASP A  40      21.664 -28.430 -10.593  1.00 42.46           H
ATOM     36  HB2 ASP A  40      23.019 -28.638  -8.595  1.00 44.61           H
ATOM     37  HB3 ASP A  40      21.864 -29.745  -7.843  1.00 44.61           H
ATOM     38  N   ALA A  41      19.328 -30.464  -9.437  1.00 49.23           N
ANISOU   38  N   ALA A  41     6692   6418   5595    183    669   -447       N
ATOM     39  CA  ALA A  41      18.411 -31.539  -9.836  1.00 46.69           C
ANISOU   39  CA  ALA A  41     6378   6130   5233    196    624   -608       C
ATOM     40  C   ALA A  41      17.560 -31.115 -11.017  1.00 41.64           C
ANISOU   40  C   ALA A  41     5788   5698   4337    213    634   -632       C
ATOM     41  O   ALA A  41      17.240 -31.920 -11.901  1.00 45.98           O
ANISOU   41  O   ALA A  41     6318   6356   4799    228    647   -817       O
ATOM     42  CB  ALA A  41      17.528 -31.946  -8.680  1.00 44.61           C
ANISOU   42  CB  ALA A  41     6131   5737   5082    173    504   -584       C
ATOM     43  H   ALA A  41      19.147 -30.080  -8.531  1.00 49.23           H
ATOM     44  HA  ALA A  41      19.019 -32.405 -10.137  1.00 46.69           H
ATOM     45  HB1 ALA A  41      16.936 -31.080  -8.347  1.00 44.61           H
ATOM     46  HB2 ALA A  41      16.851 -32.751  -9.001  1.00 44.61           H
ATOM     47  HB3 ALA A  41      18.153 -32.303  -7.849  1.00 44.61           H
TER      48      ALA A  41
ATOM     49  N   LYS A  44      19.775 -31.136 -14.126  1.00 46.30           N
ANISOU   49  N   LYS A  44     6286   6723   4583    293   1005   -797       N
ATOM     50  CA  LYS A  44      19.919 -32.528 -14.540  1.00 40.74           C
ANISOU   50  CA  LYS A  44     5522   6023   3934    310   1030  -1090       C
ATOM     51  C   LYS A  44      18.736 -33.092 -15.333  1.00 41.33           C
ANISOU   51  C   LYS A  44     5623   6270   3811    317    956  -1288       C
ATOM     52  O   LYS A  44      18.933 -33.644 -16.411  1.00 47.66           O
ANISOU   52  O   LYS A  44     6389   7260   4460    346   1036  -1504       O
ATOM     53  CB  LYS A  44      20.269 -33.400 -13.336  1.00 41.56           C
ANISOU   53  CB  LYS A  44     5573   5834   4383    293    973  -1143       C
ATOM     54  CG  LYS A  44      21.761 -33.403 -13.052  1.00 45.39           C
ANISOU   54  CG  LYS A  44     5972   6220   5053    308   1083  -1097       C
ATOM     55  CD  LYS A  44      22.080 -33.871 -11.654  1.00 53.63           C
ANISOU   55  CD  LYS A  44     6970   7001   6404    295    995  -1035       C
ATOM     56  CE  LYS A  44      23.565 -33.785 -11.393  1.00 60.23           C
ANISOU   56  CE  LYS A  44     7701   7767   7415    313   1086   -979       C
ATOM     57  NZ  LYS A  44      23.849 -33.967  -9.957  1.00 63.16           N
ANISOU   57  NZ  LYS A  44     8032   7937   8029    302    974   -861       N
ATOM     58  H   LYS A  44      19.788 -31.000 -13.135  1.00 46.30           H
ATOM     59  HA  LYS A  44      20.751 -32.547 -15.259  1.00 40.74           H
ATOM     60  HB2 LYS A  44      19.728 -33.035 -12.450  1.00 41.56           H
ATOM     61  HB3 LYS A  44      19.929 -34.430 -13.519  1.00 41.56           H
ATOM     62  HG2 LYS A  44      22.268 -34.055 -13.778  1.00 45.39           H
ATOM     63  HG3 LYS A  44      22.161 -32.388 -13.196  1.00 45.39           H
ATOM     64  HD2 LYS A  44      21.537 -33.256 -10.922  1.00 53.63           H
ATOM     65  HD3 LYS A  44      21.737 -34.908 -11.521  1.00 53.63           H
ATOM     66  HE2 LYS A  44      24.091 -34.554 -11.978  1.00 60.23           H
ATOM     67  HE3 LYS A  44      23.947 -32.809 -11.728  1.00 60.23           H
ATOM     68  HZ1 LYS A  44      23.280 -34.705  -9.595  1.00 63.16           H
ATOM     69  HZ2 LYS A  44      24.814 -34.200  -9.834  1.00 63.16           H
ATOM     70  HZ3 LYS A  44      23.646 -33.120  -9.467  1.00 63.16           H
TER      71      LYS A  44
ATOM     72  N   ASP A  79      11.357 -29.553  -5.319  1.00 34.26           N
ANISOU   72  N   ASP A  79     4996   4418   3603    130    137   -213       N
ATOM     73  CA  ASP A  79      11.756 -29.270  -6.676  1.00 33.61           C
ANISOU   73  CA  ASP A  79     4923   4438   3410    155    173   -243       C
ATOM     74  C   ASP A  79      11.143 -30.357  -7.539  1.00 33.69           C
ANISOU   74  C   ASP A  79     4889   4524   3386    146    143   -391       C
ATOM     75  O   ASP A  79      10.891 -31.477  -7.077  1.00 40.45           O
ANISOU   75  O   ASP A  79     5702   5293   4373    110    119   -476       O
ATOM     76  CB  ASP A  79      13.303 -29.258  -6.810  1.00 35.71           C
ANISOU   76  CB  ASP A  79     5185   4660   3721    150    244   -240       C
ATOM     77  CG  ASP A  79      13.929 -30.638  -6.582  1.00 36.53           C
ANISOU   77  CG  ASP A  79     5239   4683   3958    130    251   -347       C
ATOM     78  OD1 ASP A  79      13.954 -31.437  -7.532  1.00 32.49           O
ANISOU   78  OD1 ASP A  79     4697   4222   3424    135    272   -479       O
ATOM     79  OD2 ASP A  79      14.382 -30.931  -5.454  1.00 33.91           O
ANISOU   79  OD2 ASP A  79     4889   4240   3755    114    233   -301       O
ATOM     80  H   ASP A  79      11.364 -30.524  -5.081  1.00 34.26           H
ATOM     81  HA  ASP A  79      11.409 -28.275  -6.990  1.00 33.61           H
ATOM     82  HB2 ASP A  79      13.577 -28.897  -7.812  1.00 35.71           H
ATOM     83  HB3 ASP A  79      13.724 -28.545  -6.085  1.00 35.71           H
TER      84      ASP A  79
ATOM     85  N   GLY A  81      12.852 -31.605  -9.918  1.00 38.38           N
ANISOU   85  N   GLY A  81     5438   5286   3861    164    264   -676       N
ATOM     86  CA  GLY A  81      14.083 -32.028 -10.572  1.00 32.14           C
ANISOU   86  CA  GLY A  81     4623   4516   3073    177    360   -771       C
ATOM     87  C   GLY A  81      14.077 -33.520 -10.878  1.00 45.27           C
ANISOU   87  C   GLY A  81     6220   6126   4855    158    360  -1017       C
ATOM     88  O   GLY A  81      13.018 -34.153 -10.893  1.00 41.69           O
ANISOU   88  O   GLY A  81     5738   5666   4436    129    284  -1129       O
ATOM     89  H   GLY A  81      12.932 -31.477  -8.930  1.00 38.38           H
ATOM     90  HA2 GLY A  81      14.215 -31.462 -11.506  1.00 32.14           H
ATOM     91  HA3 GLY A  81      14.942 -31.789  -9.927  1.00 32.14           H
ATOM     92  N   ILE A  82      15.261 -34.086 -11.099  1.00 45.68           N
ANISOU   92  N   ILE A  82     6232   6120   5006    173    452  -1107       N
ATOM     93  CA  ILE A  82      15.381 -35.468 -11.569  1.00 47.14           C
ANISOU   93  CA  ILE A  82     6342   6246   5321    166    478  -1373       C
ATOM     94  C   ILE A  82      15.031 -36.543 -10.525  1.00 46.59           C
ANISOU   94  C   ILE A  82     6222   5916   5565    131    425  -1399       C
ATOM     95  O   ILE A  82      14.757 -37.681 -10.878  1.00 58.79           O
ANISOU   95  O   ILE A  82     7700   7383   7254    112    427  -1623       O
ATOM     96  CB  ILE A  82      16.788 -35.736 -12.184  1.00 51.85           C
ANISOU   96  CB  ILE A  82     6896   6863   5942    207    612  -1470       C
ATOM     97  CG1 ILE A  82      16.821 -37.082 -12.901  1.00 51.85           C
ANISOU   97  CG1 ILE A  82     6818   6834   6051    210    652  -1798       C
ATOM     98  CG2 ILE A  82      17.891 -35.637 -11.122  1.00 49.38           C
ANISOU   98  CG2 ILE A  82     6558   6357   5849    220    647  -1298       C
ATOM     99  CD1 ILE A  82      18.088 -37.307 -13.689  1.00 54.46           C
ANISOU   99  CD1 ILE A  82     7097   7233   6363    260    801  -1931       C
ATOM    100  H   ILE A  82      16.135 -33.620 -10.963  1.00 45.68           H
ATOM    101  HA  ILE A  82      14.614 -35.563 -12.351  1.00 47.14           H
ATOM    102  HB  ILE A  82      16.985 -34.953 -12.931  1.00 51.85           H
ATOM    103 HG12 ILE A  82      16.710 -37.887 -12.160  1.00 51.85           H
ATOM    104 HG13 ILE A  82      15.958 -37.149 -13.580  1.00 51.85           H
ATOM    105 HG21 ILE A  82      17.708 -36.381 -10.332  1.00 49.38           H
ATOM    106 HG22 ILE A  82      18.868 -35.831 -11.588  1.00 49.38           H
ATOM    107 HG23 ILE A  82      17.889 -34.628 -10.683  1.00 49.38           H
ATOM    108 HD11 ILE A  82      18.953 -37.272 -13.011  1.00 54.46           H
ATOM    109 HD12 ILE A  82      18.046 -38.291 -14.178  1.00 54.46           H
ATOM    110 HD13 ILE A  82      18.189 -36.522 -14.453  1.00 54.46           H
ATOM    111  N   GLY A  83      15.030 -36.182  -9.245  1.00 43.47           N
ANISOU  111  N   GLY A  83     5850   5390   5277    122    384  -1170       N
ATOM    112  CA  GLY A  83      14.675 -37.128  -8.197  1.00 41.83           C
ANISOU  112  CA  GLY A  83     5594   4961   5338     95    343  -1133       C
ATOM    113  C   GLY A  83      15.734 -38.204  -7.983  1.00 48.05           C
ANISOU  113  C   GLY A  83     6299   5555   6402    123    406  -1192       C
ATOM    114  O   GLY A  83      16.736 -38.252  -8.680  1.00 44.38           O
ANISOU  114  O   GLY A  83     5809   5132   5923    163    486  -1295       O
ATOM    115  H   GLY A  83      15.265 -35.266  -8.919  1.00 43.47           H
ATOM    116  HA2 GLY A  83      14.519 -36.582  -7.255  1.00 41.83           H
ATOM    117  HA3 GLY A  83      13.719 -37.608  -8.452  1.00 41.83           H
ATOM    118  N   MET A  84      15.522 -39.057  -6.994  1.00 48.38           N
ANISOU  118  N   MET A  84     6290   5386   6705    110    379  -1105       N
ATOM    119  CA  MET A  84      16.473 -40.111  -6.686  1.00 43.91           C
ANISOU  119  CA  MET A  84     5631   4608   6444    150    432  -1117       C
ATOM    120  C   MET A  84      15.759 -41.445  -6.519  1.00 48.40           C
ANISOU  120  C   MET A  84     6120   4952   7319    116    431  -1207       C
ATOM    121  O   MET A  84      14.610 -41.491  -6.089  1.00 46.69           O
ANISOU  121  O   MET A  84     5916   4719   7103     58    375  -1143       O
ATOM    122  CB  MET A  84      17.241 -39.765  -5.418  1.00 47.78           C
ANISOU  122  CB  MET A  84     6119   5048   6986    188    403   -832       C
ATOM    123  CG  MET A  84      17.981 -38.430  -5.513  1.00 48.78           C
ANISOU  123  CG  MET A  84     6307   5364   6864    206    405   -753       C
ATOM    124  SD  MET A  84      18.644 -37.910  -3.927  1.00 52.75           S
ANISOU  124  SD  MET A  84     6804   5853   7387    228    334   -455       S
ATOM    125  CE  MET A  84      19.819 -39.218  -3.606  1.00 78.38           C
ANISOU  125  CE  MET A  84     9907   8892  10982    301    369   -427       C
ATOM    126  H   MET A  84      14.716 -39.040  -6.403  1.00 48.38           H
ATOM    127  HA  MET A  84      17.182 -40.199  -7.523  1.00 43.91           H
ATOM    128  HB2 MET A  84      16.541 -39.730  -4.570  1.00 47.78           H
ATOM    129  HB3 MET A  84      17.965 -40.565  -5.205  1.00 47.78           H
ATOM    130  HG2 MET A  84      18.801 -38.518  -6.241  1.00 48.78           H
ATOM    131  HG3 MET A  84      17.295 -37.658  -5.893  1.00 48.78           H
ATOM    132  HE1 MET A  84      20.424 -39.398  -4.507  1.00 78.38           H
ATOM    133  HE2 MET A  84      20.478 -38.924  -2.776  1.00 78.38           H
ATOM    134  HE3 MET A  84      19.280 -40.138  -3.337  1.00 78.38           H
TER     135      MET A  84
ATOM    136  N   LEU A  89      19.066 -43.025  -2.871  1.00 46.48           N
ANISOU  136  N   LEU A  89     5629   4182   7847    351    424   -383       N
ATOM    137  CA  LEU A  89      18.913 -42.541  -1.501  1.00 44.00           C
ANISOU  137  CA  LEU A  89     5350   3956   7413    353    335    -61       C
ATOM    138  C   LEU A  89      19.787 -43.335  -0.525  1.00 49.52           C
ANISOU  138  C   LEU A  89     5932   4507   8375    442    314    193       C
ATOM    139  O   LEU A  89      20.384 -42.773   0.394  1.00 57.36           O
ANISOU  139  O   LEU A  89     6923   5639   9231    480    237    410       O
ATOM    140  CB  LEU A  89      17.443 -42.594  -1.063  1.00 41.05           C
ANISOU  140  CB  LEU A  89     5032   3584   6982    275    309     12       C
ATOM    141  CG  LEU A  89      16.418 -41.807  -1.886  1.00 42.66           C
ANISOU  141  CG  LEU A  89     5335   3945   6929    195    307   -192       C
ATOM    142  CD1 LEU A  89      14.999 -42.344  -1.669  1.00 49.04           C
ANISOU  142  CD1 LEU A  89     6135   4667   7831    122    307   -177       C
ATOM    143  CD2 LEU A  89      16.487 -40.296  -1.611  1.00 38.86           C
ANISOU  143  CD2 LEU A  89     4960   3726   6081    188    251   -121       C
ATOM    144  H   LEU A  89      18.222 -43.343  -3.304  1.00 46.48           H
ATOM    145  HA  LEU A  89      19.248 -41.493  -1.483  1.00 44.00           H
ATOM    146  HB2 LEU A  89      17.131 -43.649  -1.056  1.00 41.05           H
ATOM    147  HB3 LEU A  89      17.388 -42.236  -0.024  1.00 41.05           H
ATOM    148  HG  LEU A  89      16.680 -41.954  -2.944  1.00 42.66           H
ATOM    149 HD11 LEU A  89      14.733 -42.259  -0.605  1.00 49.04           H
ATOM    150 HD12 LEU A  89      14.289 -41.759  -2.272  1.00 49.04           H
ATOM    151 HD13 LEU A  89      14.955 -43.400  -1.974  1.00 49.04           H
ATOM    152 HD21 LEU A  89      17.489 -39.922  -1.867  1.00 38.86           H
ATOM    153 HD22 LEU A  89      15.735 -39.777  -2.223  1.00 38.86           H
ATOM    154 HD23 LEU A  89      16.286 -40.107  -0.546  1.00 38.86           H
TER     155      LEU A  89
ATOM    156  N   LEU A  92      24.034 -42.661  -1.858  1.00 63.32           N
ANISOU  156  N   LEU A  92     7444   6369  10245    650    402    -45       N
ATOM    157  CA  LEU A  92      24.549 -41.288  -1.875  1.00 65.42           C
ANISOU  157  CA  LEU A  92     7762   6886  10208    615    364    -45       C
ATOM    158  C   LEU A  92      24.195 -40.473  -0.627  1.00 66.73           C
ANISOU  158  C   LEU A  92     7996   7214  10146    576    226    190       C
ATOM    159  O   LEU A  92      24.814 -39.446  -0.349  1.00 63.29           O
ANISOU  159  O   LEU A  92     7562   6949   9537    558    173    224       O
ATOM    160  CB  LEU A  92      24.110 -40.548  -3.149  1.00 57.41           C
ANISOU  160  CB  LEU A  92     6853   5994   8964    544    451   -304       C
ATOM    161  CG  LEU A  92      24.697 -41.030  -4.485  1.00 64.72           C
ANISOU  161  CG  LEU A  92     7713   6865  10014    581    597   -573       C
ATOM    162  CD1 LEU A  92      26.217 -41.208  -4.398  1.00 67.23           C
ANISOU  162  CD1 LEU A  92     7871   7147  10525    667    634   -534       C
ATOM    163  CD2 LEU A  92      24.063 -42.320  -4.938  1.00 64.38           C
ANISOU  163  CD2 LEU A  92     7640   6611  10212    596    657   -732       C
ATOM    164  H   LEU A  92      23.191 -42.795  -2.379  1.00 63.32           H
ATOM    165  HA  LEU A  92      25.645 -41.385  -1.872  1.00 65.42           H
ATOM    166  HB2 LEU A  92      23.014 -40.610  -3.217  1.00 57.41           H
ATOM    167  HB3 LEU A  92      24.365 -39.485  -3.029  1.00 57.41           H
ATOM    168  HG  LEU A  92      24.473 -40.249  -5.227  1.00 64.72           H
ATOM    169 HD11 LEU A  92      26.456 -41.952  -3.624  1.00 67.23           H
ATOM    170 HD12 LEU A  92      26.602 -41.553  -5.369  1.00 67.23           H
ATOM    171 HD13 LEU A  92      26.685 -40.247  -4.139  1.00 67.23           H
ATOM    172 HD21 LEU A  92      22.981 -42.171  -5.069  1.00 64.38           H
ATOM    173 HD22 LEU A  92      24.508 -42.632  -5.895  1.00 64.38           H
ATOM    174 HD23 LEU A  92      24.237 -43.100  -4.182  1.00 64.38           H
ATOM    175  N   LEU A  93      23.206 -40.933   0.127  1.00 66.95           N
ANISOU  175  N   LEU A  93     8068   7186  10183    560    177    339       N
ATOM    176  CA  LEU A  93      22.778 -40.207   1.315  1.00 70.97           C
ANISOU  176  CA  LEU A  93     8643   7870  10454    528     63    538       C
ATOM    177  C   LEU A  93      23.096 -40.950   2.612  1.00 77.91           C
ANISOU  177  C   LEU A  93     9424   8717  11462    603    -23    842       C
ATOM    178  O   LEU A  93      22.313 -40.896   3.557  1.00 90.09           O
ANISOU  178  O   LEU A  93    11019  10339  12871    582    -80   1021       O
ATOM    179  CB  LEU A  93      21.269 -39.908   1.261  1.00 58.19           C
ANISOU  179  CB  LEU A  93     7159   6288   8661    444     77    496       C
ATOM    180  CG  LEU A  93      20.709 -38.657   0.584  1.00 52.75           C
ANISOU  180  CG  LEU A  93     6596   5753   7693    365     95    318       C
ATOM    181  CD1 LEU A  93      19.206 -38.460   0.941  1.00 38.20           C
ANISOU  181  CD1 LEU A  93     4853   3954   5706    304     81    356       C
ATOM    182  CD2 LEU A  93      21.498 -37.434   0.967  1.00 50.73           C
ANISOU  182  CD2 LEU A  93     6350   5677   7248    356     35    340       C
ATOM    183  H   LEU A  93      22.701 -41.777  -0.055  1.00 66.95           H
ATOM    184  HA  LEU A  93      23.348 -39.266   1.317  1.00 70.97           H
ATOM    185  HB2 LEU A  93      20.793 -40.771   0.773  1.00 58.19           H
ATOM    186  HB3 LEU A  93      20.913 -39.890   2.302  1.00 58.19           H
ATOM    187  HG  LEU A  93      20.796 -38.799  -0.503  1.00 52.75           H
ATOM    188 HD11 LEU A  93      19.099 -38.351   2.030  1.00 38.20           H
ATOM    189 HD12 LEU A  93      18.826 -37.556   0.443  1.00 38.20           H
ATOM    190 HD13 LEU A  93      18.630 -39.334   0.602  1.00 38.20           H
ATOM    191 HD21 LEU A  93      22.546 -37.561   0.658  1.00 50.73           H
ATOM    192 HD22 LEU A  93      21.073 -36.551   0.466  1.00 50.73           H
ATOM    193 HD23 LEU A  93      21.452 -37.294   2.057  1.00 50.73           H
TER     194      LEU A  93
ATOM    195  N   LYS A  98      31.184 -40.065   1.305  1.00 77.88           N
ANISOU  195  N   LYS A  98     8561   8875  12154    916    -45    616       N
ATOM    196  CA  LYS A  98      31.333 -38.880   0.465  1.00 79.85           C
ANISOU  196  CA  LYS A  98     8877   9241  12221    810     40    405       C
ATOM    197  C   LYS A  98      32.793 -38.406   0.461  1.00 83.16           C
ANISOU  197  C   LYS A  98     9097   9750  12749    828     20    391       C
ATOM    198  O   LYS A  98      33.424 -38.283   1.513  1.00 86.95           O
ANISOU  198  O   LYS A  98     9452  10338  13246    858   -148    549       O
ATOM    199  CB  LYS A  98      30.388 -37.757   0.914  1.00 85.04           C
ANISOU  199  CB  LYS A  98     9719  10057  12534    689    -38    409       C
ATOM    200  CG  LYS A  98      28.934 -37.906   0.451  1.00 83.31           C
ANISOU  200  CG  LYS A  98     9701   9769  12182    641     36    338       C
ATOM    201  CD  LYS A  98      28.813 -37.773  -1.069  1.00 87.18           C
ANISOU  201  CD  LYS A  98    10247  10207  12672    609    221    103       C
ATOM    202  CE  LYS A  98      29.420 -36.461  -1.578  1.00 83.30           C
ANISOU  202  CE  LYS A  98     9752   9855  12042    534    267     10       C
ATOM    203  NZ  LYS A  98      29.617 -36.444  -3.065  1.00 77.33           N
ANISOU  203  NZ  LYS A  98     9002   9080  11301    530    461   -181       N
ATOM    204  H   LYS A  98      30.615 -39.938   2.118  1.00 77.88           H
ATOM    205  HA  LYS A  98      31.055 -39.152  -0.564  1.00 79.85           H
ATOM    206  HB2 LYS A  98      30.403 -37.704   2.013  1.00 85.04           H
ATOM    207  HB3 LYS A  98      30.779 -36.799   0.541  1.00 85.04           H
ATOM    208  HG2 LYS A  98      28.545 -38.885   0.767  1.00 83.31           H
ATOM    209  HG3 LYS A  98      28.312 -37.141   0.938  1.00 83.31           H
ATOM    210  HD2 LYS A  98      29.318 -38.622  -1.552  1.00 87.18           H
ATOM    211  HD3 LYS A  98      27.753 -37.823  -1.358  1.00 87.18           H
ATOM    212  HE2 LYS A  98      28.765 -35.625  -1.291  1.00 83.30           H
ATOM    213  HE3 LYS A  98      30.389 -36.295  -1.084  1.00 83.30           H
ATOM    214  HZ1 LYS A  98      28.735 -36.567  -3.520  1.00 77.33           H
ATOM    215  HZ2 LYS A  98      30.014 -35.568  -3.339  1.00 77.33           H
ATOM    216  HZ3 LYS A  98      30.234 -37.186  -3.329  1.00 77.33           H
TER     217      LYS A  98
ATOM    218  N   GLY A 118      29.401 -26.331   0.904  1.00 52.85           N
ANISOU  218  N   GLY A 118     6116   6520   7447   -197    -39   -212       N
ATOM    219  CA  GLY A 118      28.924 -26.670  -0.426  1.00 37.80           C
ANISOU  219  CA  GLY A 118     4306   4545   5513   -156    136   -165       C
ATOM    220  C   GLY A 118      30.038 -26.929  -1.410  1.00 50.73           C
ANISOU  220  C   GLY A 118     5808   6154   7312   -147    272   -155       C
ATOM    221  O   GLY A 118      29.880 -27.696  -2.358  1.00 62.21           O
ANISOU  221  O   GLY A 118     7299   7596   8744    -82    390   -135       O
ATOM    222  H   GLY A 118      29.289 -25.367   1.143  1.00 52.85           H
ATOM    223  HA2 GLY A 118      28.285 -27.563  -0.362  1.00 37.80           H
ATOM    224  HA3 GLY A 118      28.295 -25.850  -0.802  1.00 37.80           H
TER     225      GLY A 118
ATOM    226  N   GLY A 121      31.042 -30.489  -1.262  1.00 58.42           N
ANISOU  226  N   GLY A 121     6574   7126   8498    116    214    -82       N
ATOM    227  CA  GLY A 121      30.078 -31.426  -1.795  1.00 47.07           C
ANISOU  227  CA  GLY A 121     5265   5634   6986    184    277    -85       C
ATOM    228  C   GLY A 121      29.264 -32.150  -0.742  1.00 47.72           C
ANISOU  228  C   GLY A 121     5414   5713   7004    230    129     -6       C
ATOM    229  O   GLY A 121      28.772 -33.250  -0.992  1.00 46.40           O
ANISOU  229  O   GLY A 121     5282   5470   6878    300    161      5       O
ATOM    230  H   GLY A 121      30.774 -29.529  -1.344  1.00 58.42           H
ATOM    231  HA2 GLY A 121      29.392 -30.887  -2.465  1.00 47.07           H
ATOM    232  HA3 GLY A 121      30.608 -32.170  -2.408  1.00 47.07           H
ATOM    233  N   VAL A 122      29.120 -31.546   0.433  1.00 42.34           N
ANISOU  233  N   VAL A 122     4742   5116   6229    188    -24     43       N
ATOM    234  CA  VAL A 122      28.308 -32.146   1.493  1.00 34.07           C
ANISOU  234  CA  VAL A 122     3761   4102   5084    228   -152    142       C
ATOM    235  C   VAL A 122      27.323 -31.158   2.075  1.00 38.77           C
ANISOU  235  C   VAL A 122     4495   4775   5460    155   -210    117       C
ATOM    236  O   VAL A 122      26.830 -31.336   3.190  1.00 44.86           O
ANISOU  236  O   VAL A 122     5295   5631   6117    171   -330    193       O
ATOM    237  CB  VAL A 122      29.170 -32.770   2.621  1.00 46.90           C
ANISOU  237  CB  VAL A 122     5222   5797   6801    292   -308    262       C
ATOM    238  CG1 VAL A 122      29.829 -34.052   2.124  1.00 42.76           C
ANISOU  238  CG1 VAL A 122     4575   5153   6519    397   -246    316       C
ATOM    239  CG2 VAL A 122      30.216 -31.793   3.107  1.00 38.76           C
ANISOU  239  CG2 VAL A 122     4059   4880   5788    230   -399    207       C
ATOM    240  H   VAL A 122      29.539 -30.670   0.672  1.00 42.34           H
ATOM    241  HA  VAL A 122      27.743 -32.960   1.015  1.00 34.07           H
ATOM    242  HB  VAL A 122      28.512 -33.011   3.469  1.00 46.90           H
ATOM    243 HG11 VAL A 122      30.472 -33.824   1.261  1.00 42.76           H
ATOM    244 HG12 VAL A 122      30.438 -34.488   2.930  1.00 42.76           H
ATOM    245 HG13 VAL A 122      29.053 -34.771   1.822  1.00 42.76           H
ATOM    246 HG21 VAL A 122      29.722 -30.891   3.499  1.00 38.76           H
ATOM    247 HG22 VAL A 122      30.812 -32.260   3.905  1.00 38.76           H
ATOM    248 HG23 VAL A 122      30.876 -31.516   2.272  1.00 38.76           H
ATOM    249  N   GLY A 123      27.029 -30.121   1.299  1.00 46.28           N
ANISOU  249  N   GLY A 123     5526   5700   6358     84   -111     21       N
ATOM    250  CA  GLY A 123      26.086 -29.093   1.704  1.00 49.39           C
ANISOU  250  CA  GLY A 123     6045   6135   6587     22   -140    -20       C
ATOM    251  C   GLY A 123      24.714 -29.571   2.152  1.00 51.05           C
ANISOU  251  C   GLY A 123     6386   6363   6648     54   -170     32       C
ATOM    252  O   GLY A 123      24.082 -28.911   2.982  1.00 46.47           O
ANISOU  252  O   GLY A 123     5868   5857   5932     23   -237     12       O
ATOM    253  H   GLY A 123      27.429 -29.975   0.394  1.00 46.28           H
ATOM    254  HA2 GLY A 123      26.536 -28.518   2.527  1.00 49.39           H
ATOM    255  HA3 GLY A 123      25.951 -28.398   0.862  1.00 49.39           H
ATOM    256  N   PHE A 124      24.242 -30.699   1.612  1.00 49.25           N
ANISOU  256  N   PHE A 124     6189   6066   6459    113   -113     81       N
ATOM    257  CA  PHE A 124      22.949 -31.265   2.034  1.00 35.40           C
ANISOU  257  CA  PHE A 124     4533   4314   4602    136   -134    142       C
ATOM    258  C   PHE A 124      22.891 -31.323   3.555  1.00 38.08           C
ANISOU  258  C   PHE A 124     4847   4774   4847    147   -268    234       C
ATOM    259  O   PHE A 124      21.858 -31.051   4.145  1.00 38.05           O
ANISOU  259  O   PHE A 124     4931   4833   4694    132   -289    250       O
ATOM    260  CB  PHE A 124      22.736 -32.673   1.433  1.00 42.94           C
ANISOU  260  CB  PHE A 124     5472   5158   5686    195    -75    179       C
ATOM    261  CG  PHE A 124      21.675 -33.487   2.132  1.00 39.54           C
ANISOU  261  CG  PHE A 124     5086   4715   5221    218   -112    284       C
ATOM    262  CD1 PHE A 124      20.334 -33.402   1.740  1.00 43.67           C
ANISOU  262  CD1 PHE A 124     5718   5219   5655    191    -63    243       C
ATOM    263  CD2 PHE A 124      22.007 -34.332   3.183  1.00 41.44           C
ANISOU  263  CD2 PHE A 124     5248   4972   5526    270   -193    444       C
ATOM    264  CE1 PHE A 124      19.339 -34.150   2.381  1.00 42.74           C
ANISOU  264  CE1 PHE A 124     5625   5086   5530    202    -81    346       C
ATOM    265  CE2 PHE A 124      21.011 -35.092   3.833  1.00 49.24           C
ANISOU  265  CE2 PHE A 124     6269   5944   6495    288   -206    576       C
ATOM    266  CZ  PHE A 124      19.671 -34.994   3.428  1.00 36.39           C
ANISOU  266  CZ  PHE A 124     4746   4286   4796    247   -143    518       C
ATOM    267  H   PHE A 124      24.716 -31.224   0.905  1.00 49.25           H
ATOM    268  HA  PHE A 124      22.142 -30.616   1.662  1.00 35.40           H
ATOM    269  HB2 PHE A 124      22.464 -32.570   0.372  1.00 42.94           H
ATOM    270  HB3 PHE A 124      23.688 -33.223   1.469  1.00 42.94           H
ATOM    271  HD1 PHE A 124      20.056 -32.734   0.911  1.00 43.67           H
ATOM    272  HD2 PHE A 124      23.054 -34.410   3.511  1.00 41.44           H
ATOM    273  HE1 PHE A 124      18.292 -34.067   2.053  1.00 42.74           H
ATOM    274  HE2 PHE A 124      21.286 -35.763   4.660  1.00 49.24           H
ATOM    275  HZ  PHE A 124      18.892 -35.581   3.937  1.00 36.39           H
ATOM    276  N   TYR A 125      24.018 -31.656   4.190  1.00 39.51           N
ANISOU  276  N   TYR A 125     4897   5012   5104    177   -358    296       N
ATOM    277  CA  TYR A 125      24.061 -31.818   5.650  1.00 41.86           C
ANISOU  277  CA  TYR A 125     5153   5472   5281    202   -499    406       C
ATOM    278  C   TYR A 125      23.961 -30.501   6.453  1.00 43.92           C
ANISOU  278  C   TYR A 125     5442   5893   5353    134   -576    289       C
ATOM    279  O   TYR A 125      23.803 -30.528   7.675  1.00 46.54           O
ANISOU  279  O   TYR A 125     5759   6404   5519    150   -685    350       O
ATOM    280  CB  TYR A 125      25.260 -32.696   6.077  1.00 50.93           C
ANISOU  280  CB  TYR A 125     6135   6647   6570    274   -586    534       C
ATOM    281  CG  TYR A 125      25.169 -34.087   5.477  1.00 50.56           C
ANISOU  281  CG  TYR A 125     6062   6423   6726    352   -506    649       C
ATOM    282  CD1 TYR A 125      24.332 -35.047   6.031  1.00 49.20           C
ANISOU  282  CD1 TYR A 125     5926   6228   6540    401   -511    824       C
ATOM    283  CD2 TYR A 125      25.861 -34.415   4.320  1.00 55.28           C
ANISOU  283  CD2 TYR A 125     6597   6866   7539    369   -407    567       C
ATOM    284  CE1 TYR A 125      24.204 -36.308   5.463  1.00 57.48           C
ANISOU  284  CE1 TYR A 125     6944   7076   7821    461   -430    903       C
ATOM    285  CE2 TYR A 125      25.743 -35.671   3.745  1.00 63.21           C
ANISOU  285  CE2 TYR A 125     7574   7694   8747    437   -325    622       C
ATOM    286  CZ  TYR A 125      24.910 -36.617   4.319  1.00 61.54           C
ANISOU  286  CZ  TYR A 125     7396   7432   8554    480   -340    783       C
ATOM    287  OH  TYR A 125      24.787 -37.874   3.755  1.00 60.94           O
ANISOU  287  OH  TYR A 125     7279   7145   8729    539   -254    818       O
ATOM    288  H   TYR A 125      24.892 -31.815   3.731  1.00 39.51           H
ATOM    289  HA  TYR A 125      23.138 -32.352   5.918  1.00 41.86           H
ATOM    290  HB2 TYR A 125      26.199 -32.218   5.759  1.00 50.93           H
ATOM    291  HB3 TYR A 125      25.291 -32.769   7.174  1.00 50.93           H
ATOM    292  HD1 TYR A 125      26.515 -33.665   3.851  1.00 55.28           H
ATOM    293  HD2 TYR A 125      23.759 -34.804   6.938  1.00 49.20           H
ATOM    294  HE1 TYR A 125      26.310 -35.916   2.835  1.00 63.21           H
ATOM    295  HE2 TYR A 125      23.543 -37.057   5.923  1.00 57.48           H
ATOM    296  HH  TYR A 125      24.150 -38.422   4.297  1.00 60.94           H
TER     297      TYR A 125
ATOM    298  N   VAL A 136      13.462 -37.049   3.397  1.00 44.72           N
ANISOU  298  N   VAL A 136     5942   5128   5920    109     58    629       N
ATOM    299  CA  VAL A 136      13.734 -36.739   2.009  1.00 44.19           C
ANISOU  299  CA  VAL A 136     5900   5016   5875     98     74    405       C
ATOM    300  C   VAL A 136      12.808 -37.661   1.255  1.00 47.32           C
ANISOU  300  C   VAL A 136     6257   5275   6446     58    120    314       C
ATOM    301  O   VAL A 136      12.926 -38.880   1.340  1.00 52.66           O
ANISOU  301  O   VAL A 136     6855   5782   7370     61    147    369       O
ATOM    302  CB  VAL A 136      15.230 -36.985   1.630  1.00 38.55           C
ANISOU  302  CB  VAL A 136     5142   4242   5265    143     66    371       C
ATOM    303  CG1 VAL A 136      15.460 -36.844   0.138  1.00 25.49           C
ANISOU  303  CG1 VAL A 136     3501   2551   3632    133    108    146       C
ATOM    304  CG2 VAL A 136      16.130 -36.034   2.384  1.00 33.72           C
ANISOU  304  CG2 VAL A 136     4547   3773   4493    167      7    440       C
ATOM    305  H   VAL A 136      13.833 -37.926   3.703  1.00 44.72           H
ATOM    306  HA  VAL A 136      13.566 -35.677   1.775  1.00 44.19           H
ATOM    307  HB  VAL A 136      15.477 -38.018   1.915  1.00 38.55           H
ATOM    308 HG11 VAL A 136      15.184 -35.828  -0.182  1.00 25.49           H
ATOM    309 HG12 VAL A 136      16.521 -37.024  -0.089  1.00 25.49           H
ATOM    310 HG13 VAL A 136      14.841 -37.578  -0.400  1.00 25.49           H
ATOM    311 HG21 VAL A 136      16.005 -36.190   3.466  1.00 33.72           H
ATOM    312 HG22 VAL A 136      17.178 -36.221   2.105  1.00 33.72           H
ATOM    313 HG23 VAL A 136      15.863 -34.997   2.131  1.00 33.72           H
TER     314      VAL A 136
ATOM    315  N   SER A 138      11.298 -38.618  -2.397  1.00 37.80           N
ANISOU  315  N   SER A 138     5001   3949   5414    -42    171   -327       N
ATOM    316  CA  SER A 138      11.782 -38.454  -3.755  1.00 41.16           C
ANISOU  316  CA  SER A 138     5440   4436   5764    -28    182   -554       C
ATOM    317  C   SER A 138      11.140 -39.415  -4.728  1.00 42.13           C
ANISOU  317  C   SER A 138     5490   4485   6034    -75    190   -796       C
ATOM    318  O   SER A 138      10.822 -40.564  -4.386  1.00 47.69           O
ANISOU  318  O   SER A 138     6107   4989   7024   -111    211   -802       O
ATOM    319  CB  SER A 138      13.315 -38.592  -3.800  1.00 36.18           C
ANISOU  319  CB  SER A 138     4800   3751   5195     30    220   -543       C
ATOM    320  OG  SER A 138      13.808 -38.273  -5.088  1.00 42.50           O
ANISOU  320  OG  SER A 138     5619   4654   5876     48    250   -741       O
ATOM    321  H   SER A 138      11.111 -39.560  -2.118  1.00 37.80           H
ATOM    322  HA  SER A 138      11.496 -37.440  -4.072  1.00 41.16           H
ATOM    323  HB2 SER A 138      13.771 -37.927  -3.052  1.00 36.18           H
ATOM    324  HB3 SER A 138      13.604 -39.620  -3.535  1.00 36.18           H
ATOM    325  HG  SER A 138      13.980 -37.290  -5.145  1.00 42.50           H
TER     326      SER A 138
ATOM    327  N   GLY A 170      10.613 -35.702  -8.712  1.00 41.05           N
ANISOU  327  N   GLY A 170     5562   5229   4807     10    114  -1113       N
ATOM    328  CA  GLY A 170      11.453 -34.799  -7.955  1.00 33.26           C
ANISOU  328  CA  GLY A 170     4641   4211   3785     47    151   -898       C
ATOM    329  C   GLY A 170      11.536 -35.118  -6.483  1.00 36.21           C
ANISOU  329  C   GLY A 170     5004   4404   4351     29    146   -747       C
ATOM    330  O   GLY A 170      11.434 -36.269  -6.080  1.00 44.93           O
ANISOU  330  O   GLY A 170     6045   5354   5673      0    150   -791       O
ATOM    331  H   GLY A 170      10.891 -36.662  -8.672  1.00 41.05           H
ATOM    332  HA2 GLY A 170      12.467 -34.817  -8.380  1.00 33.26           H
ATOM    333  HA3 GLY A 170      11.072 -33.774  -8.075  1.00 33.26           H
ATOM    334  N   THR A 171      11.700 -34.085  -5.666  1.00 34.05           N
ANISOU  334  N   THR A 171     4786   4153   3998     48    139   -565       N
ATOM    335  CA  THR A 171      12.105 -34.306  -4.293  1.00 28.60           C
ANISOU  335  CA  THR A 171     4088   3343   3436     44    138   -421       C
ATOM    336  C   THR A 171      11.539 -33.270  -3.349  1.00 33.07           C
ANISOU  336  C   THR A 171     4702   3965   3898     47    110   -279       C
ATOM    337  O   THR A 171      11.414 -32.091  -3.693  1.00 36.11           O
ANISOU  337  O   THR A 171     5138   4448   4135     67    108   -260       O
ATOM    338  CB  THR A 171      13.660 -34.279  -4.174  1.00 35.74           C
ANISOU  338  CB  THR A 171     4987   4202   4390     74    177   -391       C
ATOM    339  OG1 THR A 171      14.232 -35.227  -5.090  1.00 45.36           O
ANISOU  339  OG1 THR A 171     6153   5369   5714     83    223   -546       O
ATOM    340  CG2 THR A 171      14.104 -34.615  -2.761  1.00 25.19           C
ANISOU  340  CG2 THR A 171     3625   2774   3171     79    154   -240       C
ATOM    341  H   THR A 171      11.564 -33.128  -5.921  1.00 34.05           H
ATOM    342  HA  THR A 171      11.710 -35.292  -4.008  1.00 28.60           H
ATOM    343  HB  THR A 171      14.006 -33.264  -4.419  1.00 35.74           H
ATOM    344  HG1 THR A 171      15.229 -35.206  -5.012  1.00 45.36           H
ATOM    345 HG21 THR A 171      13.748 -35.621  -2.494  1.00 25.19           H
ATOM    346 HG22 THR A 171      15.202 -34.589  -2.705  1.00 25.19           H
ATOM    347 HG23 THR A 171      13.684 -33.879  -2.059  1.00 25.19           H
TER     348      THR A 171
ATOM    349  N   LEU A 173      12.332 -31.919   0.517  1.00 41.53           N
ANISOU  349  N   LEU A 173     5820   5073   4888     65     62     77       N
ATOM    350  CA  LEU A 173      13.023 -31.953   1.778  1.00 41.86           C
ANISOU  350  CA  LEU A 173     5845   5143   4918     74     32    176       C
ATOM    351  C   LEU A 173      12.065 -31.474   2.850  1.00 38.73           C
ANISOU  351  C   LEU A 173     5469   4840   4407     71     29    232       C
ATOM    352  O   LEU A 173      11.664 -30.315   2.868  1.00 40.10           O
ANISOU  352  O   LEU A 173     5686   5071   4479     74     36    172       O
ATOM    353  CB  LEU A 173      14.309 -31.129   1.731  1.00 47.88           C
ANISOU  353  CB  LEU A 173     6614   5928   5649     82     13    139       C
ATOM    354  CG  LEU A 173      15.507 -31.959   1.253  1.00 40.26           C
ANISOU  354  CG  LEU A 173     5590   4886   4821     96     16    137       C
ATOM    355  CD1 LEU A 173      15.537 -32.101  -0.254  1.00 42.67           C
ANISOU  355  CD1 LEU A 173     5902   5140   5171     95     73     27       C
ATOM    356  CD2 LEU A 173      16.773 -31.361   1.743  1.00 42.85           C
ANISOU  356  CD2 LEU A 173     5887   5255   5139     99    -21    146       C
ATOM    357  H   LEU A 173      12.351 -31.042   0.036  1.00 41.53           H
ATOM    358  HA  LEU A 173      13.340 -32.980   2.012  1.00 41.86           H
ATOM    359  HB2 LEU A 173      14.168 -30.269   1.059  1.00 47.88           H
ATOM    360  HB3 LEU A 173      14.521 -30.724   2.732  1.00 47.88           H
ATOM    361  HG  LEU A 173      15.397 -32.970   1.673  1.00 40.26           H
ATOM    362 HD11 LEU A 173      15.605 -31.105  -0.715  1.00 42.67           H
ATOM    363 HD12 LEU A 173      16.410 -32.702  -0.549  1.00 42.67           H
ATOM    364 HD13 LEU A 173      14.618 -32.600  -0.594  1.00 42.67           H
ATOM    365 HD21 LEU A 173      16.767 -31.338   2.843  1.00 42.85           H
ATOM    366 HD22 LEU A 173      17.624 -31.965   1.394  1.00 42.85           H
ATOM    367 HD23 LEU A 173      16.869 -30.336   1.356  1.00 42.85           H
TER     368      LEU A 173
ANISOU  369  C16 GDM A1215     5989   5776   6928    308    633   -408       C
ANISOU  370  C21 GDM A1215     5511   5296   6510    291    470   -255       C
ANISOU  371  C20 GDM A1215     5161   4915   5868    217    391   -184       C
ANISOU  372  C19 GDM A1215     6375   6079   6786    171    466   -222       C
ANISOU  373  C18 GDM A1215     6176   5902   6508    192    615   -327       C
ANISOU  374  C17 GDM A1215     5683   5461   6264    257    696   -437       C
ANISOU  375  C15 GDM A1215     5520   5262   6692    383    692   -531       C
ANISOU  376  C14 GDM A1215     6643   6220   7651    370    621   -544       C
ANISOU  377  C13 GDM A1215     5961   5532   6777    363    723   -743       C
ANISOU  378  C12 GDM A1215     6285   5712   7019    343    650   -778       C
ANISOU  379  C11 GDM A1215     6650   6138   7028    308    696   -913       C
ANISOU  380  C10 GDM A1215     6897   6395   6941    257    626   -754       C
ANISOU  381  C9  GDM A1215     5485   4858   5549    233    497   -607       C
ANISOU  382  C8  GDM A1215     4848   4226   4758    202    431   -440       C
ANISOU  383  C7  GDM A1215     6309   5608   6198    184    321   -314       C
ANISOU  384  C6  GDM A1215     6824   6152   6909    203    262   -190       C
ANISOU  385  C5  GDM A1215     5886   5187   6313    256    285   -210       C
ANISOU  386  C4  GDM A1215     6064   5448   6734    296    245   -108       C
ANISOU  387  C3  GDM A1215     5374   4888   5968    267    228    -81       C
ANISOU  388  C2  GDM A1215     6053   5700   6915    301    173     -1       C
ANISOU  389  C1  GDM A1215     5548   5326   6343    247    131     13       C
ANISOU  390  N1  GDM A1215     5773   5566   6495    199    240    -79       N
ANISOU  391  O9  GDM A1215     6426   6247   7702    343    406   -195       O
ANISOU  392  O8  GDM A1215     6980   6697   7060    165    668   -326       O
ANISOU  393  O7  GDM A1215     6991   6832   7454    276    839   -569       O
ANISOU  394  C29 GDM A1215     6236   6228   6774    264    961   -545       C
ANISOU  395  C28 GDM A1215     7500   6986   8859    430    560   -490       C
ANISOU  396  O6  GDM A1215     7085   6419   8168    390    678   -892       O
ANISOU  397  C27 GDM A1215     8112   7542   9340    436    815  -1092       C
ANISOU  398  O5  GDM A1215     6618   6262   6971    335    831  -1032       O
ANISOU  399  C26 GDM A1215     6995   6559   6724    237    644   -865       C
ANISOU  400  C25 GDM A1215     5273   4742   5067    186    487   -400       C
ANISOU  401  O3  GDM A1215     5908   5214   5531    149    288   -256       O
ANISOU  402  C24 GDM A1215     4884   4182   4316    137    301   -323       C
ANISOU  403  O4  GDM A1215     6264   5560   5503    120    275   -271       O
ANISOU  404  N2  GDM A1215     3838   3148   3333    149    342   -473       N
ANISOU  405  O2  GDM A1215     7182   6491   7162    184    168    -67       O
ANISOU  406  C23 GDM A1215     5619   4842   5598    181    158    -60       C
ANISOU  407  C22 GDM A1215     4786   4444   5942    376    104    124       C
ANISOU  408  O1  GDM A1215     6560   6439   7373    240     12     99       O
HETATM  449  O   HOH A2004      24.667 -28.386  -1.274  1.00 52.16           O
ANISOU  449  O   HOH A2004     6622   6350   6845      1    193    -87       O
HETATM  450  O   HOH A2005      17.040 -29.770  -2.292  1.00 40.09           O
ANISOU  450  O   HOH A2005     5617   4879   4737     85    178    -89       O
HETATM  451  O   HOH A2006      24.396 -28.034  -5.644  1.00 62.92           O
ANISOU  451  O   HOH A2006     8087   7769   8051     34    640   -122       O
HETATM  452  O   HOH A2007      19.081 -31.263  -0.870  1.00 42.14           O
ANISOU  452  O   HOH A2007     5715   5060   5235    109    109    -22       O
HETATM  453  O   HOH A2018      14.271 -29.914  -2.994  1.00 37.03           O
ANISOU  453  O   HOH A2018     5312   4559   4198     95    161   -123       O
HETATM  454  O   HOH A2021      15.047 -34.011  -7.222  1.00 43.84           O
ANISOU  454  O   HOH A2021     6010   5426   5220    121    310   -688       O
HETATM  455  O   HOH A2023      19.477 -41.940  -7.651  1.00 47.09           O
ANISOU  455  O   HOH A2023     5797   4717   7379    312    659  -1410       O
HETATM  456  O   HOH A2028      28.325 -29.771  -4.312  1.00 59.31           O
ANISOU  456  O   HOH A2028     7141   7219   8174     83    589   -176       O
HETATM  457  O   HOH A2029      26.919 -29.726  -1.671  1.00 43.81           O
ANISOU  457  O   HOH A2029     5298   5265   6082     64    241    -91       O
CONECT  389  388  390  408
CONECT  380  379  381  399  417
CONECT  379  378  380  398  416
CONECT  378  377  379  396  415
CONECT  377  376  378  413  414
CONECT  376  375  377  395  412
CONECT  375  369  376  410  411
CONECT  369  370  374  375
CONECT  374  369  373  393
CONECT  373  372  374  392
CONECT  372  371  373  409
CONECT  388  387  389  407
CONECT  371  370  372  390
CONECT  370  369  371  391
CONECT  407  388  446  447  448
CONECT  406  405  443  444  445
CONECT  402  401  403  404
CONECT  400  382  438  439  440
CONECT  399  380  435  436  437
CONECT  397  396  431  432  433
CONECT  395  376  428  429  430
CONECT  394  393  425  426  427
CONECT  387  386  388  423
CONECT  386  385  387  422
CONECT  385  384  386  421
CONECT  384  383  385  405  420
CONECT  383  382  384  401  419
CONECT  382  381  383  400
CONECT  381  380  382  418
CONECT  417  380
CONECT  416  379
CONECT  415  378
CONECT  413  377
CONECT  414  377
CONECT  412  376
CONECT  410  375
CONECT  411  375
CONECT  409  372
CONECT  446  407
CONECT  447  407
CONECT  448  407
CONECT  443  406
CONECT  444  406
CONECT  445  406
CONECT  438  400
CONECT  439  400
CONECT  440  400
CONECT  435  399
CONECT  436  399
CONECT  437  399
CONECT  431  397
CONECT  432  397
CONECT  433  397
CONECT  428  395
CONECT  429  395
CONECT  430  395
CONECT  425  394
CONECT  426  394
CONECT  427  394
CONECT  423  387
CONECT  422  386
CONECT  421  385
CONECT  420  384
CONECT  419  383
CONECT  418  381
CONECT  424  390
CONECT  441  404
CONECT  442  404
CONECT  434  398
CONECT  390  371  389  424
CONECT  404  402  441  442
CONECT  408  389
CONECT  405  384  406
CONECT  401  383  402
CONECT  403  402
CONECT  398  379  434
CONECT  396  378  397
CONECT  393  374  394
CONECT  392  373
CONECT  391  370
END
