# Supplementary material for: Scaffold repositioning of spiro-acridine derivatives as fungi chitinase inhibitor by target fishing and in vitro studies
Source: Sci Rep. 2023 May 5;13:7320. doi: 10.1038/s41598-023-33279-9 (PMC10163251; doi:10.1038/s41598-023-33279-9)
Supplement: Supplementary file 2 — Supplementary Information 2. [file 41598_2023_33279_MOESM2_ESM.zip › PDBQT_TARGETS_ALL/2zm3_PTR.pdb]

HEADER    TRANSFERASE                             10-APR-08   2ZM3              
TITLE     COMPLEX STRUCTURE OF INSULIN-LIKE GROWTH FACTOR RECEPTOR AND          
TITLE    2 ISOQUINOLINEDIONE INHIBITOR                                          
COMPND    MOL_ID: 1;                                                            
COMPND   2 MOLECULE: INSULIN-LIKE GROWTH FACTOR 1 RECEPTOR;                     
COMPND   3 CHAIN: A, B, C, D;                                                   
COMPND   4 FRAGMENT: UNP RESIDUES 981-1286, IGF-1R KINASE DOMAIN;               
COMPND   5 SYNONYM: INSULIN-LIKE GROWTH FACTOR I RECEPTOR, IGF-I                
COMPND   6 RECEPTOR, CD221 ANTIGEN;                                             
COMPND   7 EC: 2.7.10.1;                                                        
COMPND   8 ENGINEERED: YES                                                      
SOURCE    MOL_ID: 1;                                                            
SOURCE   2 ORGANISM_SCIENTIFIC: HOMO SAPIENS;                                   
SOURCE   3 ORGANISM_COMMON: HUMAN;                                              
SOURCE   4 ORGANISM_TAXID: 9606;                                                
SOURCE   5 GENE: IGF1R;                                                         
SOURCE   6 EXPRESSION_SYSTEM_VECTOR_TYPE: BACULOVIRUS                           
KEYWDS    IGFR, PROTEIN-INHIBITOR COMPLEX, TYROSINE KINASE, ATP-                
KEYWDS   2 BINDING, CLEAVAGE ON PAIR OF BASIC RESIDUES, DISEASE                 
KEYWDS   3 MUTATION, GLYCOPROTEIN, MEMBRANE, NUCLEOTIDE-BINDING,                
KEYWDS   4 PHOSPHOPROTEIN, POLYMORPHISM, RECEPTOR, TRANSFERASE,                 
KEYWDS   5 TRANSMEMBRANE, TYROSINE-PROTEIN KINASE                               
EXPDTA    X-RAY DIFFRACTION                                                     
AUTHOR    W.XU,S.C.MAYER,F.BOSCHELLI,M.JOHNSON,B.DWYER                          
REVDAT   4   09-JUN-09 2ZM3    1       REVDAT                                   
REVDAT   3   24-FEB-09 2ZM3    1       VERSN                                    
REVDAT   2   24-JUN-08 2ZM3    1       JRNL                                     
REVDAT   1   10-JUN-08 2ZM3    0                                                
JRNL        AUTH   S.C.MAYER,A.L.BANKER,F.BOSCHELLI,L.DI,M.JOHNSON,             
JRNL        AUTH 2 C.H.KENNY,G.KRISHNAMURTHY,K.KUTTERER,F.MOY,                  
JRNL        AUTH 3 S.PETUSKY,M.RAVI,D.TKACH,H.R.TSOU,W.XU                       
JRNL        TITL   LEAD IDENTIFICATION TO GENERATE ISOQUINOLINEDIONE            
JRNL        TITL 2 INHIBITORS OF INSULIN-LIKE GROWTH FACTOR RECEPTOR            
JRNL        TITL 3 (IGF-1R) FOR POTENTIAL USE IN CANCER TREATMENT               
JRNL        REF    BIOORG.MED.CHEM.LETT.         V.  18  3641 2008              
JRNL        REFN                   ISSN 0960-894X                               
JRNL        PMID   18501599                                                     
JRNL        DOI    10.1016/J.BMCL.2008.04.044                                   
REMARK   1                                                                      
REMARK   2                                                                      
REMARK   2 RESOLUTION.    2.50 ANGSTROMS.                                       
REMARK   3                                                                      
REMARK   3 REFINEMENT.                                                          
REMARK   3   PROGRAM     : PHENIX                                               
REMARK   3   AUTHORS     : PAUL ADAMS,PAVEL AFONINE,VICENT CHEN,IAN             
REMARK   3               : DAVIS,KRESHNA GOPAL,RALF GROSSE-                     
REMARK   3               : KUNSTLEVE,LI-WEI HUNG,ROBERT IMMORMINO,              
REMARK   3               : TOM IOERGER,AIRLIE MCCOY,ERIK MCKEE,NIGEL            
REMARK   3               : MORIARTY,REETAL PAI,RANDY READ,JANE                  
REMARK   3               : RICHARDSON,DAVID RICHARDSON,TOD ROMO,JIM             
REMARK   3               : SACCHETTINI,NICHOLAS SAUTER,JACOB SMITH,             
REMARK   3               : LAURENT STORONI,TOM TERWILLIGER,PETER                
REMARK   3               : ZWART                                                
REMARK   3                                                                      
REMARK   3    REFINEMENT TARGET : ENGH & HUBER                                  
REMARK   3                                                                      
REMARK   3  DATA USED IN REFINEMENT.                                            
REMARK   3   RESOLUTION RANGE HIGH (ANGSTROMS) : 2.50                           
REMARK   3   RESOLUTION RANGE LOW  (ANGSTROMS) : 46.37                          
REMARK   3   MIN(FOBS/SIGMA_FOBS)              : 0.000                          
REMARK   3   COMPLETENESS FOR RANGE        (%) : 98.0                           
REMARK   3   NUMBER OF REFLECTIONS             : 49126                          
REMARK   3                                                                      
REMARK   3  FIT TO DATA USED IN REFINEMENT.                                     
REMARK   3   R VALUE     (WORKING + TEST SET) : 0.204                           
REMARK   3   R VALUE            (WORKING SET) : 0.201                           
REMARK   3   FREE R VALUE                     : 0.257                           
REMARK   3   FREE R VALUE TEST SET SIZE   (%) : 5.050                           
REMARK   3   FREE R VALUE TEST SET COUNT      : 2480                            
REMARK   3                                                                      
REMARK   3  FIT TO DATA USED IN REFINEMENT (IN BINS).                           
REMARK   3   BIN  RESOLUTION RANGE  COMPL.    NWORK NFREE   RWORK  RFREE        
REMARK   3                                                                      
REMARK   3  BULK SOLVENT MODELLING.                                             
REMARK   3   METHOD USED        : NULL                                          
REMARK   3   SOLVENT RADIUS     : NULL                                          
REMARK   3   SHRINKAGE RADIUS   : NULL                                          
REMARK   3   K_SOL              : NULL                                          
REMARK   3   B_SOL              : NULL                                          
REMARK   3                                                                      
REMARK   3  ERROR ESTIMATES.                                                    
REMARK   3   COORDINATE ERROR (MAXIMUM-LIKELIHOOD BASED)     : NULL             
REMARK   3   PHASE ERROR (DEGREES, MAXIMUM-LIKELIHOOD BASED) : NULL             
REMARK   3                                                                      
REMARK   3  B VALUES.                                                           
REMARK   3   FROM WILSON PLOT           (A**2) : NULL                           
REMARK   3   MEAN B VALUE      (OVERALL, A**2) : 32.81                          
REMARK   3   OVERALL ANISOTROPIC B VALUE.                                       
REMARK   3    B11 (A**2) : NULL                                                 
REMARK   3    B22 (A**2) : NULL                                                 
REMARK   3    B33 (A**2) : NULL                                                 
REMARK   3    B12 (A**2) : NULL                                                 
REMARK   3    B13 (A**2) : NULL                                                 
REMARK   3    B23 (A**2) : NULL                                                 
REMARK   3                                                                      
REMARK   3  TWINNING INFORMATION.                                               
REMARK   3   FRACTION: NULL                                                     
REMARK   3   OPERATOR: NULL                                                     
REMARK   3                                                                      
REMARK   3  DEVIATIONS FROM IDEAL VALUES.                                       
REMARK   3                 RMSD          COUNT                                  
REMARK   3   BOND      :  0.003           NULL                                  
REMARK   3   ANGLE     :  0.829           NULL                                  
REMARK   3   CHIRALITY :   NULL           NULL                                  
REMARK   3   PLANARITY :   NULL           NULL                                  
REMARK   3   DIHEDRAL  :   NULL           NULL                                  
REMARK   3                                                                      
REMARK   3  TLS DETAILS                                                         
REMARK   3   NUMBER OF TLS GROUPS  : NULL                                       
REMARK   3                                                                      
REMARK   3  NCS DETAILS                                                         
REMARK   3   NUMBER OF NCS GROUPS : NULL                                        
REMARK   3                                                                      
REMARK   3  OTHER REFINEMENT REMARKS: NULL                                      
REMARK   4                                                                      
REMARK   4 2ZM3 COMPLIES WITH FORMAT V. 3.15, 01-DEC-08                         
REMARK 100                                                                      
REMARK 100 THIS ENTRY HAS BEEN PROCESSED BY PDBJ ON 01-MAY-08.                  
REMARK 100 THE RCSB ID CODE IS RCSB028143.                                      
REMARK 200                                                                      
REMARK 200 EXPERIMENTAL DETAILS                                                 
REMARK 200  EXPERIMENT TYPE                : X-RAY DIFFRACTION                  
REMARK 200  DATE OF DATA COLLECTION        : 28-JAN-04                          
REMARK 200  TEMPERATURE           (KELVIN) : 143                                
REMARK 200  PH                             : 8                                  
REMARK 200  NUMBER OF CRYSTALS USED        : 1                                  
REMARK 200                                                                      
REMARK 200  SYNCHROTRON              (Y/N) : Y                                  
REMARK 200  RADIATION SOURCE               : ALS                                
REMARK 200  BEAMLINE                       : 5.0.2                              
REMARK 200  X-RAY GENERATOR MODEL          : NULL                               
REMARK 200  MONOCHROMATIC OR LAUE    (M/L) : M                                  
REMARK 200  WAVELENGTH OR RANGE        (A) : 1.0                                
REMARK 200  MONOCHROMATOR                  : NULL                               
REMARK 200  OPTICS                         : NULL                               
REMARK 200                                                                      
REMARK 200  DETECTOR TYPE                  : CCD                                
REMARK 200  DETECTOR MANUFACTURER          : ADSC QUANTUM 4                     
REMARK 200  INTENSITY-INTEGRATION SOFTWARE : HKL-2000                           
REMARK 200  DATA SCALING SOFTWARE          : HKL-2000                           
REMARK 200                                                                      
REMARK 200  NUMBER OF UNIQUE REFLECTIONS   : 60396                              
REMARK 200  RESOLUTION RANGE HIGH      (A) : 2.270                              
REMARK 200  RESOLUTION RANGE LOW       (A) : 50.000                             
REMARK 200  REJECTION CRITERIA  (SIGMA(I)) : NULL                               
REMARK 200                                                                      
REMARK 200 OVERALL.                                                             
REMARK 200  COMPLETENESS FOR RANGE     (%) : 90.8                               
REMARK 200  DATA REDUNDANCY                : NULL                               
REMARK 200  R MERGE                    (I) : 0.09600                            
REMARK 200  R SYM                      (I) : NULL                               
REMARK 200  <I/SIGMA(I)> FOR THE DATA SET  : NULL                               
REMARK 200                                                                      
REMARK 200 IN THE HIGHEST RESOLUTION SHELL.                                     
REMARK 200  HIGHEST RESOLUTION SHELL, RANGE HIGH (A) : 2.45                     
REMARK 200  HIGHEST RESOLUTION SHELL, RANGE LOW  (A) : 2.56                     
REMARK 200  COMPLETENESS FOR SHELL     (%) : 75.8                               
REMARK 200  DATA REDUNDANCY IN SHELL       : NULL                               
REMARK 200  R MERGE FOR SHELL          (I) : 0.46200                            
REMARK 200  R SYM FOR SHELL            (I) : 0.46200                            
REMARK 200  <I/SIGMA(I)> FOR SHELL         : 1.800                              
REMARK 200                                                                      
REMARK 200 DIFFRACTION PROTOCOL: SINGLE WAVELENGTH                              
REMARK 200 METHOD USED TO DETERMINE THE STRUCTURE: MOLECULAR REPLACEMENT        
REMARK 200 SOFTWARE USED: AMORE                                                 
REMARK 200 STARTING MODEL: PDB ENTRY 1JQH                                       
REMARK 200                                                                      
REMARK 200 REMARK: NULL                                                         
REMARK 280                                                                      
REMARK 280 CRYSTAL                                                              
REMARK 280 SOLVENT CONTENT, VS   (%): 52.83                                     
REMARK 280 MATTHEWS COEFFICIENT, VM (ANGSTROMS**3/DA): 2.61                     
REMARK 280                                                                      
REMARK 280 CRYSTALLIZATION CONDITIONS: 0.1M TRIS-HCL, PH8, 2M NACL, 13-16%      
REMARK 280  PEG6K, VAPOR DIFFUSION, HANGING DROP, TEMPERATURE 277K              
REMARK 290                                                                      
REMARK 290 CRYSTALLOGRAPHIC SYMMETRY                                            
REMARK 290 SYMMETRY OPERATORS FOR SPACE GROUP: C 1 2 1                          
REMARK 290                                                                      
REMARK 290      SYMOP   SYMMETRY                                                
REMARK 290     NNNMMM   OPERATOR                                                
REMARK 290       1555   X,Y,Z                                                   
REMARK 290       2555   -X,Y,-Z                                                 
REMARK 290       3555   X+1/2,Y+1/2,Z                                           
REMARK 290       4555   -X+1/2,Y+1/2,-Z                                         
REMARK 290                                                                      
REMARK 290     WHERE NNN -> OPERATOR NUMBER                                     
REMARK 290           MMM -> TRANSLATION VECTOR                                  
REMARK 290                                                                      
REMARK 290 CRYSTALLOGRAPHIC SYMMETRY TRANSFORMATIONS                            
REMARK 290 THE FOLLOWING TRANSFORMATIONS OPERATE ON THE ATOM/HETATM             
REMARK 290 RECORDS IN THIS ENTRY TO PRODUCE CRYSTALLOGRAPHICALLY                
REMARK 290 RELATED MOLECULES.                                                   
REMARK 290   SMTRY1   1  1.000000  0.000000  0.000000        0.00000            
REMARK 290   SMTRY2   1  0.000000  1.000000  0.000000        0.00000            
REMARK 290   SMTRY3   1  0.000000  0.000000  1.000000        0.00000            
REMARK 290   SMTRY1   2 -1.000000  0.000000  0.000000        0.00000            
REMARK 290   SMTRY2   2  0.000000  1.000000  0.000000        0.00000            
REMARK 290   SMTRY3   2  0.000000  0.000000 -1.000000        0.00000            
REMARK 290   SMTRY1   3  1.000000  0.000000  0.000000       68.86250            
REMARK 290   SMTRY2   3  0.000000  1.000000  0.000000       67.98100            
REMARK 290   SMTRY3   3  0.000000  0.000000  1.000000        0.00000            
REMARK 290   SMTRY1   4 -1.000000  0.000000  0.000000       68.86250            
REMARK 290   SMTRY2   4  0.000000  1.000000  0.000000       67.98100            
REMARK 290   SMTRY3   4  0.000000  0.000000 -1.000000        0.00000            
REMARK 290                                                                      
REMARK 290 REMARK: NULL                                                         
REMARK 300                                                                      
REMARK 300 BIOMOLECULE: 1, 2, 3, 4, 5                                           
REMARK 300 SEE REMARK 350 FOR THE AUTHOR PROVIDED AND/OR PROGRAM                
REMARK 300 GENERATED ASSEMBLY INFORMATION FOR THE STRUCTURE IN                  
REMARK 300 THIS ENTRY. THE REMARK MAY ALSO PROVIDE INFORMATION ON               
REMARK 300 BURIED SURFACE AREA.                                                 
REMARK 350                                                                      
REMARK 350 COORDINATES FOR A COMPLETE MULTIMER REPRESENTING THE KNOWN           
REMARK 350 BIOLOGICALLY SIGNIFICANT OLIGOMERIZATION STATE OF THE                
REMARK 350 MOLECULE CAN BE GENERATED BY APPLYING BIOMT TRANSFORMATIONS          
REMARK 350 GIVEN BELOW.  BOTH NON-CRYSTALLOGRAPHIC AND                          
REMARK 350 CRYSTALLOGRAPHIC OPERATIONS ARE GIVEN.                               
REMARK 350                                                                      
REMARK 350 BIOMOLECULE: 1                                                       
REMARK 350 AUTHOR DETERMINED BIOLOGICAL UNIT: MONOMERIC                         
REMARK 350 APPLY THE FOLLOWING TO CHAINS: A                                     
REMARK 350   BIOMT1   1  1.000000  0.000000  0.000000        0.00000            
REMARK 350   BIOMT2   1  0.000000  1.000000  0.000000        0.00000            
REMARK 350   BIOMT3   1  0.000000  0.000000  1.000000        0.00000            
REMARK 350                                                                      
REMARK 350 BIOMOLECULE: 2                                                       
REMARK 350 AUTHOR DETERMINED BIOLOGICAL UNIT: MONOMERIC                         
REMARK 350 APPLY THE FOLLOWING TO CHAINS: B                                     
REMARK 350   BIOMT1   1  1.000000  0.000000  0.000000        0.00000            
REMARK 350   BIOMT2   1  0.000000  1.000000  0.000000        0.00000            
REMARK 350   BIOMT3   1  0.000000  0.000000  1.000000        0.00000            
REMARK 350                                                                      
REMARK 350 BIOMOLECULE: 3                                                       
REMARK 350 AUTHOR DETERMINED BIOLOGICAL UNIT: MONOMERIC                         
REMARK 350 APPLY THE FOLLOWING TO CHAINS: C                                     
REMARK 350   BIOMT1   1  1.000000  0.000000  0.000000        0.00000            
REMARK 350   BIOMT2   1  0.000000  1.000000  0.000000        0.00000            
REMARK 350   BIOMT3   1  0.000000  0.000000  1.000000        0.00000            
REMARK 350                                                                      
REMARK 350 BIOMOLECULE: 4                                                       
REMARK 350 AUTHOR DETERMINED BIOLOGICAL UNIT: MONOMERIC                         
REMARK 350 APPLY THE FOLLOWING TO CHAINS: D                                     
REMARK 350   BIOMT1   1  1.000000  0.000000  0.000000        0.00000            
REMARK 350   BIOMT2   1  0.000000  1.000000  0.000000        0.00000            
REMARK 350   BIOMT3   1  0.000000  0.000000  1.000000        0.00000            
REMARK 350                                                                      
REMARK 350 BIOMOLECULE: 5                                                       
REMARK 350 SOFTWARE DETERMINED QUATERNARY STRUCTURE: OCTAMERIC                  
REMARK 350 SOFTWARE USED: PISA                                                  
REMARK 350 TOTAL BURIED SURFACE AREA: 18530 ANGSTROM**2                         
REMARK 350 SURFACE AREA OF THE COMPLEX: 102410 ANGSTROM**2                      
REMARK 350 CHANGE IN SOLVENT FREE ENERGY: -91.1 KCAL/MOL                        
REMARK 350 APPLY THE FOLLOWING TO CHAINS: A                                     
REMARK 350   BIOMT1   1  1.000000  0.000000  0.000000      -33.35712            
REMARK 350   BIOMT2   1  0.000000  1.000000  0.000000       67.98100            
REMARK 350   BIOMT3   1  0.000000  0.000000  1.000000      -78.74562            
REMARK 350   BIOMT1   2 -1.000000  0.000000  0.000000       33.35712            
REMARK 350   BIOMT2   2  0.000000  1.000000  0.000000       67.98100            
REMARK 350   BIOMT3   2  0.000000  0.000000 -1.000000       78.74562            
REMARK 350 APPLY THE FOLLOWING TO CHAINS: D                                     
REMARK 350   BIOMT1   3  1.000000  0.000000  0.000000       35.50538            
REMARK 350   BIOMT2   3  0.000000  1.000000  0.000000        0.00000            
REMARK 350   BIOMT3   3  0.000000  0.000000  1.000000      -78.74562            
REMARK 350   BIOMT1   4 -1.000000  0.000000  0.000000      -35.50538            
REMARK 350   BIOMT2   4  0.000000  1.000000  0.000000        0.00000            
REMARK 350   BIOMT3   4  0.000000  0.000000 -1.000000       78.74562            
REMARK 350 APPLY THE FOLLOWING TO CHAINS: B, C                                  
REMARK 350   BIOMT1   5  1.000000  0.000000  0.000000        0.00000            
REMARK 350   BIOMT2   5  0.000000  1.000000  0.000000        0.00000            
REMARK 350   BIOMT3   5  0.000000  0.000000  1.000000        0.00000            
REMARK 350   BIOMT1   6 -1.000000  0.000000  0.000000        0.00000            
REMARK 350   BIOMT2   6  0.000000  1.000000  0.000000        0.00000            
REMARK 350   BIOMT3   6  0.000000  0.000000 -1.000000        0.00000            
REMARK 375                                                                      
REMARK 375 SPECIAL POSITION                                                     
REMARK 375 THE FOLLOWING ATOMS ARE FOUND TO BE WITHIN 0.15 ANGSTROMS            
REMARK 375 OF A SYMMETRY RELATED ATOM AND ARE ASSUMED TO BE ON SPECIAL          
REMARK 375 POSITIONS.                                                           
REMARK 375                                                                      
REMARK 375 ATOM RES CSSEQI                                                      
REMARK 375      HOH B 376  LIES ON A SPECIAL POSITION.                          
REMARK 465                                                                      
REMARK 465 MISSING RESIDUES                                                     
REMARK 465 THE FOLLOWING RESIDUES WERE NOT LOCATED IN THE                       
REMARK 465 EXPERIMENT. (M=MODEL NUMBER; RES=RESIDUE NAME; C=CHAIN               
REMARK 465 IDENTIFIER; SSSEQ=SEQUENCE NUMBER; I=INSERTION CODE.)                
REMARK 465                                                                      
REMARK 465   M RES C SSSEQI                                                     
REMARK 465     GLY A   979                                                      
REMARK 465     MET A  1098                                                      
REMARK 465     GLU A  1099                                                      
REMARK 465     ASN A  1100                                                      
REMARK 465     LYS A  1286                                                      
REMARK 465     GLY B   979                                                      
REMARK 465     MET B  1098                                                      
REMARK 465     GLU B  1099                                                      
REMARK 465     ASN B  1100                                                      
REMARK 465     ASN B  1101                                                      
REMARK 465     PRO B  1102                                                      
REMARK 465     VAL B  1103                                                      
REMARK 465     LEU B  1104                                                      
REMARK 465     LYS B  1286                                                      
REMARK 465     GLY C   979                                                      
REMARK 465     GLU C  1097                                                      
REMARK 465     MET C  1098                                                      
REMARK 465     GLU C  1099                                                      
REMARK 465     ASN C  1100                                                      
REMARK 465     ASN C  1101                                                      
REMARK 465     PRO C  1102                                                      
REMARK 465     VAL C  1103                                                      
REMARK 465     LYS C  1286                                                      
REMARK 465     GLY D   979                                                      
REMARK 465     GLU D  1097                                                      
REMARK 465     MET D  1098                                                      
REMARK 465     GLU D  1099                                                      
REMARK 465     ASN D  1100                                                      
REMARK 465     ASN D  1101                                                      
REMARK 465     PRO D  1102                                                      
REMARK 465     VAL D  1103                                                      
REMARK 465     LEU D  1104                                                      
REMARK 465     ALA D  1105                                                      
REMARK 465     PRO D  1106                                                      
REMARK 465     LYS D  1286                                                      
REMARK 470                                                                      
REMARK 470 MISSING ATOM                                                         
REMARK 470 THE FOLLOWING RESIDUES HAVE MISSING ATOMS(M=MODEL NUMBER;            
REMARK 470 RES=RESIDUE NAME; C=CHAIN IDENTIFIER; SSEQ=SEQUENCE NUMBER;          
REMARK 470 I=INSERTION CODE):                                                   
REMARK 470   M RES CSSEQI  ATOMS                                                
REMARK 470     PTR A1161    P    O1P  O2P  O3P                                  
REMARK 470     PTR B1161    P    O1P  O2P  O3P                                  
REMARK 500                                                                      
REMARK 500 GEOMETRY AND STEREOCHEMISTRY                                         
REMARK 500 SUBTOPIC: CLOSE CONTACTS IN SAME ASYMMETRIC UNIT                     
REMARK 500                                                                      
REMARK 500 THE FOLLOWING ATOMS ARE IN CLOSE CONTACT.                            
REMARK 500                                                                      
REMARK 500  ATM1  RES C  SSEQI   ATM2  RES C  SSEQI           DISTANCE          
REMARK 500   O    GLU B  1162     N    ASP B  1164              2.17            
REMARK 500                                                                      
REMARK 500 REMARK: NULL                                                         
REMARK 500                                                                      
REMARK 500 GEOMETRY AND STEREOCHEMISTRY                                         
REMARK 500 SUBTOPIC: TORSION ANGLES                                             
REMARK 500                                                                      
REMARK 500 TORSION ANGLES OUTSIDE THE EXPECTED RAMACHANDRAN REGIONS:            
REMARK 500 (M=MODEL NUMBER; RES=RESIDUE NAME; C=CHAIN IDENTIFIER;               
REMARK 500 SSEQ=SEQUENCE NUMBER; I=INSERTION CODE).                             
REMARK 500                                                                      
REMARK 500 STANDARD TABLE:                                                      
REMARK 500 FORMAT:(10X,I3,1X,A3,1X,A1,I4,A1,4X,F7.2,3X,F7.2)                    
REMARK 500                                                                      
REMARK 500 EXPECTED VALUES: GJ KLEYWEGT AND TA JONES (1996). PHI/PSI-           
REMARK 500 CHOLOGY: RAMACHANDRAN REVISITED. STRUCTURE 4, 1395 - 1400            
REMARK 500                                                                      
REMARK 500  M RES CSSEQI        PSI       PHI                                   
REMARK 500    ASP A1024       -0.46     74.61                                   
REMARK 500    ALA A1038       50.35    -90.81                                   
REMARK 500    PRO A1096       10.05    -67.75                                   
REMARK 500    ARG A1134       -5.62     77.45                                   
REMARK 500    ASP A1135       35.81   -147.57                                   
REMARK 500    ARG B1134       -5.90     75.80                                   
REMARK 500    ASP B1135       36.05   -141.76                                   
REMARK 500    THR B1163      -60.15     57.60                                   
REMARK 500    ALA B1209       49.76     72.73                                   
REMARK 500    PRO C 989       20.67    -67.49                                   
REMARK 500    ASP C 990      -40.20     52.46                                   
REMARK 500    SER C1002     -125.01   -147.51                                   
REMARK 500    ASP C1024      -37.63     85.64                                   
REMARK 500    PRO C1026      -79.70    -52.79                                   
REMARK 500    ASN C1036       -6.28    -48.81                                   
REMARK 500    GLU C1037      -34.95     79.31                                   
REMARK 500    ARG C1134       -4.52     69.01                                   
REMARK 500    ASP C1135       31.85   -141.09                                   
REMARK 500    THR C1163      -41.88    153.22                                   
REMARK 500    LEU C1173       38.41   -140.21                                   
REMARK 500    SER D1002      -62.85   -130.51                                   
REMARK 500    GLN D1073     -127.08     18.69                                   
REMARK 500    ARG D1134      -10.43     76.32                                   
REMARK 500    PHE D1147        0.49     80.85                                   
REMARK 500    THR D1163      -45.47   -138.16                                   
REMARK 500    LYS D1171      117.83   -179.13                                   
REMARK 500    ALA D1209       41.66     73.45                                   
REMARK 500                                                                      
REMARK 500 REMARK: NULL                                                         
REMARK 525                                                                      
REMARK 525 SOLVENT                                                              
REMARK 525                                                                      
REMARK 525 THE SOLVENT MOLECULES HAVE CHAIN IDENTIFIERS THAT                    
REMARK 525 INDICATE THE POLYMER CHAIN WITH WHICH THEY ARE MOST                  
REMARK 525 CLOSELY ASSOCIATED. THE REMARK LISTS ALL THE SOLVENT                 
REMARK 525 MOLECULES WHICH ARE MORE THAN 5A AWAY FROM THE                       
REMARK 525 NEAREST POLYMER CHAIN (M = MODEL NUMBER;                             
REMARK 525 RES=RESIDUE NAME; C=CHAIN IDENTIFIER; SSEQ=SEQUENCE                  
REMARK 525 NUMBER; I=INSERTION CODE):                                           
REMARK 525                                                                      
REMARK 525  M RES CSSEQI                                                        
REMARK 525    HOH D1331        DISTANCE =  6.11 ANGSTROMS                       
REMARK 525    HOH D1365        DISTANCE =  6.15 ANGSTROMS                       
REMARK 800                                                                      
REMARK 800 SITE                                                                 
REMARK 800 SITE_IDENTIFIER: AC1                                                 
REMARK 800 EVIDENCE_CODE: SOFTWARE                                              
REMARK 800 SITE_DESCRIPTION: BINDING SITE FOR RESIDUE 575 A 1                   
REMARK 800 SITE_IDENTIFIER: AC2                                                 
REMARK 800 EVIDENCE_CODE: SOFTWARE                                              
REMARK 800 SITE_DESCRIPTION: BINDING SITE FOR RESIDUE 575 D 1                   
REMARK 800 SITE_IDENTIFIER: AC3                                                 
REMARK 800 EVIDENCE_CODE: SOFTWARE                                              
REMARK 800 SITE_DESCRIPTION: BINDING SITE FOR RESIDUE 575 B 1                   
REMARK 800 SITE_IDENTIFIER: AC4                                                 
REMARK 800 EVIDENCE_CODE: SOFTWARE                                              
REMARK 800 SITE_DESCRIPTION: BINDING SITE FOR RESIDUE 575 C 1                   
REMARK 900                                                                      
REMARK 900 RELATED ENTRIES                                                      
REMARK 900 RELATED ID: 1JQH   RELATED DB: PDB                                   
DBREF  2ZM3 A  981  1286  UNP    P08069   IGF1R_HUMAN    981   1286             
DBREF  2ZM3 B  981  1286  UNP    P08069   IGF1R_HUMAN    981   1286             
DBREF  2ZM3 C  981  1286  UNP    P08069   IGF1R_HUMAN    981   1286             
DBREF  2ZM3 D  981  1286  UNP    P08069   IGF1R_HUMAN    981   1286             
SEQADV 2ZM3 GLY A  979  UNP  P08069              EXPRESSION TAG                 
SEQADV 2ZM3 SER A  980  UNP  P08069              EXPRESSION TAG                 
SEQADV 2ZM3 GLY B  979  UNP  P08069              EXPRESSION TAG                 
SEQADV 2ZM3 SER B  980  UNP  P08069              EXPRESSION TAG                 
SEQADV 2ZM3 GLY C  979  UNP  P08069              EXPRESSION TAG                 
SEQADV 2ZM3 SER C  980  UNP  P08069              EXPRESSION TAG                 
SEQADV 2ZM3 GLY D  979  UNP  P08069              EXPRESSION TAG                 
SEQADV 2ZM3 SER D  980  UNP  P08069              EXPRESSION TAG                 
SEQRES   1 A  308  GLY SER PHE SER ALA ALA ASP VAL TYR VAL PRO ASP GLU          
SEQRES   2 A  308  TRP GLU VAL ALA ARG GLU LYS ILE THR MET SER ARG GLU          
SEQRES   3 A  308  LEU GLY GLN GLY SER PHE GLY MET VAL TYR GLU GLY VAL          
SEQRES   4 A  308  ALA LYS GLY VAL VAL LYS ASP GLU PRO GLU THR ARG VAL          
SEQRES   5 A  308  ALA ILE LYS THR VAL ASN GLU ALA ALA SER MET ARG GLU          
SEQRES   6 A  308  ARG ILE GLU PHE LEU ASN GLU ALA SER VAL MET LYS GLU          
SEQRES   7 A  308  PHE ASN CYS HIS HIS VAL VAL ARG LEU LEU GLY VAL VAL          
SEQRES   8 A  308  SER GLN GLY GLN PRO THR LEU VAL ILE MET GLU LEU MET          
SEQRES   9 A  308  THR ARG GLY ASP LEU LYS SER TYR LEU ARG SER LEU ARG          
SEQRES  10 A  308  PRO GLU MET GLU ASN ASN PRO VAL LEU ALA PRO PRO SER          
SEQRES  11 A  308  LEU SER LYS MET ILE GLN MET ALA GLY GLU ILE ALA ASP          
SEQRES  12 A  308  GLY MET ALA TYR LEU ASN ALA ASN LYS PHE VAL HIS ARG          
SEQRES  13 A  308  ASP LEU ALA ALA ARG ASN CYS MET VAL ALA GLU ASP PHE          
SEQRES  14 A  308  THR VAL LYS ILE GLY ASP PHE GLY MET THR ARG ASP ILE          
SEQRES  15 A  308  PTR GLU THR ASP PTR PTR ARG LYS GLY GLY LYS GLY LEU          
SEQRES  16 A  308  LEU PRO VAL ARG TRP MET SER PRO GLU SER LEU LYS ASP          
SEQRES  17 A  308  GLY VAL PHE THR THR TYR SER ASP VAL TRP SER PHE GLY          
SEQRES  18 A  308  VAL VAL LEU TRP GLU ILE ALA THR LEU ALA GLU GLN PRO          
SEQRES  19 A  308  TYR GLN GLY LEU SER ASN GLU GLN VAL LEU ARG PHE VAL          
SEQRES  20 A  308  MET GLU GLY GLY LEU LEU ASP LYS PRO ASP ASN CYS PRO          
SEQRES  21 A  308  ASP MET LEU PHE GLU LEU MET ARG MET CYS TRP GLN TYR          
SEQRES  22 A  308  ASN PRO LYS MET ARG PRO SER PHE LEU GLU ILE ILE SER          
SEQRES  23 A  308  SER ILE LYS GLU GLU MET GLU PRO GLY PHE ARG GLU VAL          
SEQRES  24 A  308  SER PHE TYR TYR SER GLU GLU ASN LYS                          
SEQRES   1 B  308  GLY SER PHE SER ALA ALA ASP VAL TYR VAL PRO ASP GLU          
SEQRES   2 B  308  TRP GLU VAL ALA ARG GLU LYS ILE THR MET SER ARG GLU          
SEQRES   3 B  308  LEU GLY GLN GLY SER PHE GLY MET VAL TYR GLU GLY VAL          
SEQRES   4 B  308  ALA LYS GLY VAL VAL LYS ASP GLU PRO GLU THR ARG VAL          
SEQRES   5 B  308  ALA ILE LYS THR VAL ASN GLU ALA ALA SER MET ARG GLU          
SEQRES   6 B  308  ARG ILE GLU PHE LEU ASN GLU ALA SER VAL MET LYS GLU          
SEQRES   7 B  308  PHE ASN CYS HIS HIS VAL VAL ARG LEU LEU GLY VAL VAL          
SEQRES   8 B  308  SER GLN GLY GLN PRO THR LEU VAL ILE MET GLU LEU MET          
SEQRES   9 B  308  THR ARG GLY ASP LEU LYS SER TYR LEU ARG SER LEU ARG          
SEQRES  10 B  308  PRO GLU MET GLU ASN ASN PRO VAL LEU ALA PRO PRO SER          
SEQRES  11 B  308  LEU SER LYS MET ILE GLN MET ALA GLY GLU ILE ALA ASP          
SEQRES  12 B  308  GLY MET ALA TYR LEU ASN ALA ASN LYS PHE VAL HIS ARG          
SEQRES  13 B  308  ASP LEU ALA ALA ARG ASN CYS MET VAL ALA GLU ASP PHE          
SEQRES  14 B  308  THR VAL LYS ILE GLY ASP PHE GLY MET THR ARG ASP ILE          
SEQRES  15 B  308  PTR GLU THR ASP PTR PTR ARG LYS GLY GLY LYS GLY LEU          
SEQRES  16 B  308  LEU PRO VAL ARG TRP MET SER PRO GLU SER LEU LYS ASP          
SEQRES  17 B  308  GLY VAL PHE THR THR TYR SER ASP VAL TRP SER PHE GLY          
SEQRES  18 B  308  VAL VAL LEU TRP GLU ILE ALA THR LEU ALA GLU GLN PRO          
SEQRES  19 B  308  TYR GLN GLY LEU SER ASN GLU GLN VAL LEU ARG PHE VAL          
SEQRES  20 B  308  MET GLU GLY GLY LEU LEU ASP LYS PRO ASP ASN CYS PRO          
SEQRES  21 B  308  ASP MET LEU PHE GLU LEU MET ARG MET CYS TRP GLN TYR          
SEQRES  22 B  308  ASN PRO LYS MET ARG PRO SER PHE LEU GLU ILE ILE SER          
SEQRES  23 B  308  SER ILE LYS GLU GLU MET GLU PRO GLY PHE ARG GLU VAL          
SEQRES  24 B  308  SER PHE TYR TYR SER GLU GLU ASN LYS                          
SEQRES   1 C  308  GLY SER PHE SER ALA ALA ASP VAL TYR VAL PRO ASP GLU          
SEQRES   2 C  308  TRP GLU VAL ALA ARG GLU LYS ILE THR MET SER ARG GLU          
SEQRES   3 C  308  LEU GLY GLN GLY SER PHE GLY MET VAL TYR GLU GLY VAL          
SEQRES   4 C  308  ALA LYS GLY VAL VAL LYS ASP GLU PRO GLU THR ARG VAL          
SEQRES   5 C  308  ALA ILE LYS THR VAL ASN GLU ALA ALA SER MET ARG GLU          
SEQRES   6 C  308  ARG ILE GLU PHE LEU ASN GLU ALA SER VAL MET LYS GLU          
SEQRES   7 C  308  PHE ASN CYS HIS HIS VAL VAL ARG LEU LEU GLY VAL VAL          
SEQRES   8 C  308  SER GLN GLY GLN PRO THR LEU VAL ILE MET GLU LEU MET          
SEQRES   9 C  308  THR ARG GLY ASP LEU LYS SER TYR LEU ARG SER LEU ARG          
SEQRES  10 C  308  PRO GLU MET GLU ASN ASN PRO VAL LEU ALA PRO PRO SER          
SEQRES  11 C  308  LEU SER LYS MET ILE GLN MET ALA GLY GLU ILE ALA ASP          
SEQRES  12 C  308  GLY MET ALA TYR LEU ASN ALA ASN LYS PHE VAL HIS ARG          
SEQRES  13 C  308  ASP LEU ALA ALA ARG ASN CYS MET VAL ALA GLU ASP PHE          
SEQRES  14 C  308  THR VAL LYS ILE GLY ASP PHE GLY MET THR ARG ASP ILE          
SEQRES  15 C  308  PTR GLU THR ASP PTR PTR ARG LYS GLY GLY LYS GLY LEU          
SEQRES  16 C  308  LEU PRO VAL ARG TRP MET SER PRO GLU SER LEU LYS ASP          
SEQRES  17 C  308  GLY VAL PHE THR THR TYR SER ASP VAL TRP SER PHE GLY          
SEQRES  18 C  308  VAL VAL LEU TRP GLU ILE ALA THR LEU ALA GLU GLN PRO          
SEQRES  19 C  308  TYR GLN GLY LEU SER ASN GLU GLN VAL LEU ARG PHE VAL          
SEQRES  20 C  308  MET GLU GLY GLY LEU LEU ASP LYS PRO ASP ASN CYS PRO          
SEQRES  21 C  308  ASP MET LEU PHE GLU LEU MET ARG MET CYS TRP GLN TYR          
SEQRES  22 C  308  ASN PRO LYS MET ARG PRO SER PHE LEU GLU ILE ILE SER          
SEQRES  23 C  308  SER ILE LYS GLU GLU MET GLU PRO GLY PHE ARG GLU VAL          
SEQRES  24 C  308  SER PHE TYR TYR SER GLU GLU ASN LYS                          
SEQRES   1 D  308  GLY SER PHE SER ALA ALA ASP VAL TYR VAL PRO ASP GLU          
SEQRES   2 D  308  TRP GLU VAL ALA ARG GLU LYS ILE THR MET SER ARG GLU          
SEQRES   3 D  308  LEU GLY GLN GLY SER PHE GLY MET VAL TYR GLU GLY VAL          
SEQRES   4 D  308  ALA LYS GLY VAL VAL LYS ASP GLU PRO GLU THR ARG VAL          
SEQRES   5 D  308  ALA ILE LYS THR VAL ASN GLU ALA ALA SER MET ARG GLU          
SEQRES   6 D  308  ARG ILE GLU PHE LEU ASN GLU ALA SER VAL MET LYS GLU          
SEQRES   7 D  308  PHE ASN CYS HIS HIS VAL VAL ARG LEU LEU GLY VAL VAL          
SEQRES   8 D  308  SER GLN GLY GLN PRO THR LEU VAL ILE MET GLU LEU MET          
SEQRES   9 D  308  THR ARG GLY ASP LEU LYS SER TYR LEU ARG SER LEU ARG          
SEQRES  10 D  308  PRO GLU MET GLU ASN ASN PRO VAL LEU ALA PRO PRO SER          
SEQRES  11 D  308  LEU SER LYS MET ILE GLN MET ALA GLY GLU ILE ALA ASP          
SEQRES  12 D  308  GLY MET ALA TYR LEU ASN ALA ASN LYS PHE VAL HIS ARG          
SEQRES  13 D  308  ASP LEU ALA ALA ARG ASN CYS MET VAL ALA GLU ASP PHE          
SEQRES  14 D  308  THR VAL LYS ILE GLY ASP PHE GLY MET THR ARG ASP ILE          
SEQRES  15 D  308  PTR GLU THR ASP PTR PTR ARG LYS GLY GLY LYS GLY LEU          
SEQRES  16 D  308  LEU PRO VAL ARG TRP MET SER PRO GLU SER LEU LYS ASP          
SEQRES  17 D  308  GLY VAL PHE THR THR TYR SER ASP VAL TRP SER PHE GLY          
SEQRES  18 D  308  VAL VAL LEU TRP GLU ILE ALA THR LEU ALA GLU GLN PRO          
SEQRES  19 D  308  TYR GLN GLY LEU SER ASN GLU GLN VAL LEU ARG PHE VAL          
SEQRES  20 D  308  MET GLU GLY GLY LEU LEU ASP LYS PRO ASP ASN CYS PRO          
SEQRES  21 D  308  ASP MET LEU PHE GLU LEU MET ARG MET CYS TRP GLN TYR          
SEQRES  22 D  308  ASN PRO LYS MET ARG PRO SER PHE LEU GLU ILE ILE SER          
SEQRES  23 D  308  SER ILE LYS GLU GLU MET GLU PRO GLY PHE ARG GLU VAL          
SEQRES  24 D  308  SER PHE TYR TYR SER GLU GLU ASN LYS                          
MODRES 2ZM3 PTR A 1161  TYR  O-PHOSPHOTYROSINE                                  
MODRES 2ZM3 PTR A 1165  TYR  O-PHOSPHOTYROSINE                                  
MODRES 2ZM3 PTR A 1166  TYR  O-PHOSPHOTYROSINE                                  
MODRES 2ZM3 PTR B 1161  TYR  O-PHOSPHOTYROSINE                                  
MODRES 2ZM3 PTR B 1165  TYR  O-PHOSPHOTYROSINE                                  
MODRES 2ZM3 PTR B 1166  TYR  O-PHOSPHOTYROSINE                                  
MODRES 2ZM3 PTR C 1161  TYR  O-PHOSPHOTYROSINE                                  
MODRES 2ZM3 PTR C 1165  TYR  O-PHOSPHOTYROSINE                                  
MODRES 2ZM3 PTR C 1166  TYR  O-PHOSPHOTYROSINE                                  
MODRES 2ZM3 PTR D 1161  TYR  O-PHOSPHOTYROSINE                                  
MODRES 2ZM3 PTR D 1165  TYR  O-PHOSPHOTYROSINE                                  
MODRES 2ZM3 PTR D 1166  TYR  O-PHOSPHOTYROSINE                                  
HET    PTR  A1161      12                                                       
HET    PTR  A1165      16                                                       
HET    PTR  A1166      16                                                       
HET    PTR  B1161      12                                                       
HET    PTR  B1165      16                                                       
HET    PTR  B1166      16                                                       
HET    PTR  C1161      16                                                       
HET    PTR  C1165      16                                                       
HET    PTR  C1166      16                                                       
HET    PTR  D1161      16                                                       
HET    PTR  D1165      16                                                       
HET    PTR  D1166      16                                                       
HET    575  A   1      27                                                       
HET    575  B   1      27                                                       
HET    575  C   1      27                                                       
HET    575  D   1      27                                                       
HETNAM     PTR O-PHOSPHOTYROSINE                                                
HETNAM     575 (4Z)-6-BROMO-4-({[4-(PYRROLIDIN-1-YLMETHYL)                      
HETNAM   2 575  PHENYL]AMINO}METHYLIDENE)ISOQUINOLINE-1,3(2H,4H)-DIONE          
HETSYN     PTR PHOSPHONOTYROSINE                                                
FORMUL   1  PTR    12(C9 H12 N O6 P)                                            
FORMUL   5  575    4(C21 H20 BR N3 O2)                                          
FORMUL   9  HOH   *457(H2 O)                                                    
SHEET    1   1 1 ASP A1159  ASP A1159  0
LINK         C   ILE A1160                 N   PTR A1161     1555   1555  1.32  
LINK         C   PTR A1161                 N   GLU A1162     1555   1555  1.33  
LINK         C   ASP A1164                 N   PTR A1165     1555   1555  1.33  
LINK         C   PTR A1165                 N   PTR A1166     1555   1555  1.33  
LINK         C   PTR A1166                 N   ARG A1167     1555   1555  1.33  
LINK         C   ILE B1160                 N   PTR B1161     1555   1555  1.33  
LINK         C   PTR B1161                 N   GLU B1162     1555   1555  1.32  
LINK         C   ASP B1164                 N   PTR B1165     1555   1555  1.32  
LINK         C   PTR B1165                 N   PTR B1166     1555   1555  1.32  
LINK         C   PTR B1166                 N   ARG B1167     1555   1555  1.33  
LINK         C   ILE C1160                 N   PTR C1161     1555   1555  1.33  
LINK         C   PTR C1161                 N   GLU C1162     1555   1555  1.33  
LINK         C   ASP C1164                 N   PTR C1165     1555   1555  1.33  
LINK         C   PTR C1165                 N   PTR C1166     1555   1555  1.33  
LINK         C   PTR C1166                 N   ARG C1167     1555   1555  1.33  
LINK         C   ILE D1160                 N   PTR D1161     1555   1555  1.33  
LINK         C   PTR D1161                 N   GLU D1162     1555   1555  1.33  
LINK         C   ASP D1164                 N   PTR D1165     1555   1555  1.33  
LINK         C   PTR D1165                 N   PTR D1166     1555   1555  1.33  
LINK         C   PTR D1166                 N   ARG D1167     1555   1555  1.33  
CISPEP   1 GLN A 1073    PRO A 1074          0         5.94                     
CISPEP   2 GLN B 1073    PRO B 1074          0        -0.98                     
SITE     1 AC1  9 LEU A1005  GLN A1007  ALA A1031  MET A1079                    
SITE     2 AC1  9 GLU A1080  LEU A1081  MET A1082  THR A1083                    
SITE     3 AC1  9 MET A1142                                                     
SITE     1 AC2  9 LEU D1005  GLN D1007  ALA D1031  MET D1079                    
SITE     2 AC2  9 GLU D1080  LEU D1081  MET D1082  THR D1083                    
SITE     3 AC2  9 MET D1142                                                     
SITE     1 AC3  9 LEU B1005  ALA B1031  LYS B1033  MET B1079                    
SITE     2 AC3  9 GLU B1080  LEU B1081  MET B1082  THR B1083                    
SITE     3 AC3  9 MET B1142                                                     
SITE     1 AC4  9 LEU C1005  GLN C1007  ALA C1031  MET C1079                    
SITE     2 AC4  9 GLU C1080  LEU C1081  MET C1082  THR C1083                    
SITE     3 AC4  9 MET C1142                                                     
CRYST1  137.725  135.962   86.380  90.00 114.27  90.00 C 1 2 1      16          
ORIGX1      1.000000  0.000000  0.000000        0.00000                         
ORIGX2      0.000000  1.000000  0.000000        0.00000                         
ORIGX3      0.000000  0.000000  1.000000        0.00000                         
SCALE1      0.007261  0.000000  0.003274        0.00000                         
SCALE2      0.000000  0.007355  0.000000        0.00000                         
SCALE3      0.000000  0.000000  0.012699        0.00000                         
ATOM      1  N   LYS A1130      32.305  52.736  55.282  1.00 28.60           N
ATOM      2  CA  LYS A1130      32.397  52.080  56.580  1.00 28.04           C
ATOM      3  C   LYS A1130      33.118  52.924  57.627  1.00 29.18           C
ATOM      4  O   LYS A1130      34.037  52.455  58.298  1.00 27.30           O
ATOM      5  CB  LYS A1130      33.039  50.697  56.441  1.00 32.93           C
ATOM      6  CG  LYS A1130      32.123  49.667  55.788  1.00 33.92           C
ATOM      7  CD  LYS A1130      30.803  49.548  56.548  1.00 35.40           C
ATOM      8  CE  LYS A1130      29.848  48.565  55.880  1.00 38.50           C
ATOM      9  NZ  LYS A1130      30.324  47.154  55.979  1.00 51.70           N
TER      10      LYS A1130
ATOM     11  N   ASP A1159      36.924  53.623  62.030  1.00 26.07           N
ATOM     12  CA  ASP A1159      36.705  52.656  60.962  1.00 25.98           C
ATOM     13  C   ASP A1159      35.862  51.502  61.503  1.00 27.30           C
ATOM     14  O   ASP A1159      36.245  50.863  62.481  1.00 30.03           O
ATOM     15  CB  ASP A1159      38.062  52.149  60.463  1.00 28.79           C
ATOM     16  CG  ASP A1159      37.946  51.189  59.295  1.00 30.51           C
ATOM     17  OD1 ASP A1159      36.872  50.578  59.123  1.00 29.55           O
ATOM     18  OD2 ASP A1159      38.942  51.043  58.553  1.00 33.30           O
ATOM     19  N   ILE A1160      34.717  51.237  60.879  1.00 28.78           N
ATOM     20  CA  ILE A1160      33.816  50.196  61.381  1.00 31.58           C
ATOM     21  C   ILE A1160      33.575  49.067  60.387  1.00 32.37           C
ATOM     22  O   ILE A1160      32.546  48.392  60.457  1.00 38.58           O
ATOM     23  CB  ILE A1160      32.451  50.759  61.787  1.00 30.23           C
ATOM     24  CG1 ILE A1160      31.909  51.655  60.676  1.00 29.66           C
ATOM     25  CG2 ILE A1160      32.560  51.508  63.108  1.00 26.52           C
ATOM     26  CD1 ILE A1160      30.399  51.742  60.647  1.00 33.66           C
ATOM     39  N   GLU A1162      33.717  45.515  59.227  1.00 43.58           N
ATOM     40  CA  GLU A1162      33.789  44.194  59.878  1.00 56.57           C
ATOM     41  C   GLU A1162      32.863  44.042  61.088  1.00 57.03           C
ATOM     42  O   GLU A1162      32.319  42.962  61.326  1.00 63.14           O
ATOM     43  CB  GLU A1162      35.229  43.908  60.320  1.00 58.83           C
ATOM     44  CG  GLU A1162      35.815  42.549  59.957  1.00 65.67           C
ATOM     45  CD  GLU A1162      37.319  42.657  59.747  1.00 74.50           C
ATOM     46  OE1 GLU A1162      37.952  43.521  60.397  1.00 72.90           O
ATOM     47  OE2 GLU A1162      37.869  41.907  58.912  1.00 82.08           O
ATOM     48  N   THR A1163      32.726  45.126  61.850  1.00 44.63           N
ATOM     49  CA  THR A1163      32.020  45.111  63.124  1.00 38.16           C
ATOM     50  C   THR A1163      30.744  45.939  63.034  1.00 38.22           C
ATOM     51  O   THR A1163      29.720  45.561  63.603  1.00 35.24           O
ATOM     52  CB  THR A1163      32.915  45.661  64.250  1.00 40.85           C
ATOM     53  OG1 THR A1163      33.732  44.601  64.774  1.00 52.98           O
ATOM     54  CG2 THR A1163      32.096  46.211  65.380  1.00 38.76           C
ATOM     55  N   ASP A1164      30.824  47.061  62.325  1.00 38.68           N
ATOM     56  CA  ASP A1164      29.690  47.983  62.152  1.00 37.48           C
ATOM     57  C   ASP A1164      29.364  48.841  63.384  1.00 34.40           C
ATOM     58  O   ASP A1164      28.416  49.623  63.365  1.00 31.70           O
ATOM     59  CB  ASP A1164      28.449  47.237  61.632  1.00 34.93           C
ATOM     60  CG  ASP A1164      28.579  46.857  60.167  1.00 46.62           C
ATOM     61  OD1 ASP A1164      29.075  47.704  59.389  1.00 37.14           O
ATOM     62  OD2 ASP A1164      28.197  45.725  59.797  1.00 54.21           O
TER      63      ASP A1164
HETATM   64  O   HOH A 105      36.505  51.766  56.435  1.00 24.32           O
HETATM   65  O   HOH A 145      36.749  49.910  54.448  1.00 31.97           O
HETATM   66  O   HOH A 180      39.537  48.462  57.195  1.00 47.78           O
HETATM   67  O   HOH A 202      37.587  48.438  61.433  1.00 33.87           O
CONECT   21   20   22   27
CONECT   29   28   30   39
CONECT   28   27   29   31
CONECT   31   28   32
CONECT   33   32   35
CONECT   34   32   36
CONECT   35   33   37
CONECT   36   34   37
CONECT   32   31   33   34
CONECT   37   35   36   38
CONECT   27   21   28
CONECT   30   29
CONECT   38   37
CONECT   39   29   40
END
