# Supplementary material for: Scaffold repositioning of spiro-acridine derivatives as fungi chitinase inhibitor by target fishing and in vitro studies
Source: Sci Rep. 2023 May 5;13:7320. doi: 10.1038/s41598-023-33279-9 (PMC10163251; doi:10.1038/s41598-023-33279-9)
Supplement: Supplementary file 2 — Supplementary Information 2. [file 41598_2023_33279_MOESM2_ESM.zip › PDBQT_TARGETS_ALL/2zns_GLU.pdb]

HEADER    MEMBRANE PROTEIN                        01-MAY-08   2ZNS              
TITLE     CRYSTAL STRUCTURE OF THE LIGAND-BINDING CORE OF THE HUMAN IONOTROPIC  
TITLE    2 GLUTAMATE RECEPTOR, GLUR5, IN COMPLEX WITH GLUTAMATE                 
COMPND    MOL_ID: 1;                                                            
COMPND   2 MOLECULE: GLUTAMATE RECEPTOR, IONOTROPIC KAINATE 1;                  
COMPND   3 CHAIN: A;                                                            
COMPND   4 FRAGMENT: LIGAND-BINDING DOMAIN, UNP RESIDUES 445-559, UNP RESIDUES  
COMPND   5 682-820;                                                             
COMPND   6 SYNONYM: GLUTAMATE RECEPTOR 5, GLUR-5, GLUR5, EXCITATORY AMINO ACID  
COMPND   7 RECEPTOR 3, EAA3, GLUR5 LIGAND-BINDING CORE;                         
COMPND   8 ENGINEERED: YES                                                      
SOURCE    MOL_ID: 1;                                                            
SOURCE   2 ORGANISM_SCIENTIFIC: HOMO SAPIENS;                                   
SOURCE   3 ORGANISM_COMMON: HUMAN;                                              
SOURCE   4 ORGANISM_TAXID: 9606;                                                
SOURCE   5 GENE: GRIK1, GLUR5;                                                  
SOURCE   6 EXPRESSION_SYSTEM: ESCHERICHIA COLI;                                 
SOURCE   7 EXPRESSION_SYSTEM_TAXID: 562;                                        
SOURCE   8 EXPRESSION_SYSTEM_STRAIN: BL21(DE3);                                 
SOURCE   9 EXPRESSION_SYSTEM_VECTOR_TYPE: PLASMID;                              
SOURCE  10 EXPRESSION_SYSTEM_PLASMID: PCOLD-I DNA                               
KEYWDS    GLUR5-S1S2, KAINATE RECEPTOR, LIGAND-BINDING CORE, ALTERNATIVE        
KEYWDS   2 SPLICING, CELL JUNCTION, GLYCOPROTEIN, ION TRANSPORT, IONIC CHANNEL, 
KEYWDS   3 MEMBRANE, PHOSPHOPROTEIN, POLYMORPHISM, POSTSYNAPTIC CELL MEMBRANE,  
KEYWDS   4 RNA EDITING, SYNAPSE, TRANSMEMBRANE, TRANSPORT, MEMBRANE PROTEIN     
EXPDTA    X-RAY DIFFRACTION                                                     
AUTHOR    M.UNNO,M.SASAKI,M.IKEDA-SAITO                                         
REVDAT   3   16-AUG-17 2ZNS    1       SOURCE                                   
REVDAT   2   26-OCT-11 2ZNS    1       JRNL   VERSN                             
REVDAT   1   05-MAY-09 2ZNS    0                                                
JRNL        AUTH   M.UNNO,M.SHINOHARA,K.TAKAYAMA,H.TANAKA,K.TERUYA,K.DOH-URA,   
JRNL        AUTH 2 R.SAKAI,M.SASAKI,M.IKEDA-SAITO                               
JRNL        TITL   BINDING AND SELECTIVITY OF THE MARINE TOXIN NEODYSIHERBAINE  
JRNL        TITL 2 A AND ITS SYNTHETIC ANALOGUES TO GLUK1 AND GLUK2 KAINATE     
JRNL        TITL 3 RECEPTORS.                                                   
JRNL        REF    J.MOL.BIOL.                   V. 413   667 2011              
JRNL        REFN                   ISSN 0022-2836                               
JRNL        PMID   21893069                                                     
JRNL        DOI    10.1016/J.JMB.2011.08.043                                    
REMARK   2                                                                      
REMARK   2 RESOLUTION.    2.00 ANGSTROMS.                                       
REMARK   3                                                                      
REMARK   3 REFINEMENT.                                                          
REMARK   3   PROGRAM     : REFMAC 5.2.0019                                      
REMARK   3   AUTHORS     : MURSHUDOV,VAGIN,DODSON                               
REMARK   3                                                                      
REMARK   3    REFINEMENT TARGET : MAXIMUM LIKELIHOOD                            
REMARK   3                                                                      
REMARK   3  DATA USED IN REFINEMENT.                                            
REMARK   3   RESOLUTION RANGE HIGH (ANGSTROMS) : 2.00                           
REMARK   3   RESOLUTION RANGE LOW  (ANGSTROMS) : 30.00                          
REMARK   3   DATA CUTOFF            (SIGMA(F)) : NULL                           
REMARK   3   COMPLETENESS FOR RANGE        (%) : 99.7                           
REMARK   3   NUMBER OF REFLECTIONS             : 23097                          
REMARK   3                                                                      
REMARK   3  FIT TO DATA USED IN REFINEMENT.                                     
REMARK   3   CROSS-VALIDATION METHOD          : THROUGHOUT                      
REMARK   3   FREE R VALUE TEST SET SELECTION  : RANDOM                          
REMARK   3   R VALUE     (WORKING + TEST SET) : 0.195                           
REMARK   3   R VALUE            (WORKING SET) : 0.194                           
REMARK   3   FREE R VALUE                     : 0.225                           
REMARK   3   FREE R VALUE TEST SET SIZE   (%) : 5.100                           
REMARK   3   FREE R VALUE TEST SET COUNT      : 1242                            
REMARK   3                                                                      
REMARK   3  FIT IN THE HIGHEST RESOLUTION BIN.                                  
REMARK   3   TOTAL NUMBER OF BINS USED           : 20                           
REMARK   3   BIN RESOLUTION RANGE HIGH       (A) : 2.00                         
REMARK   3   BIN RESOLUTION RANGE LOW        (A) : 2.05                         
REMARK   3   REFLECTION IN BIN     (WORKING SET) : 1664                         
REMARK   3   BIN COMPLETENESS (WORKING+TEST) (%) : 98.59                        
REMARK   3   BIN R VALUE           (WORKING SET) : 0.2400                       
REMARK   3   BIN FREE R VALUE SET COUNT          : 87                           
REMARK   3   BIN FREE R VALUE                    : 0.3020                       
REMARK   3                                                                      
REMARK   3  NUMBER OF NON-HYDROGEN ATOMS USED IN REFINEMENT.                    
REMARK   3   PROTEIN ATOMS            : 2033                                    
REMARK   3   NUCLEIC ACID ATOMS       : 0                                       
REMARK   3   HETEROGEN ATOMS          : 10                                      
REMARK   3   SOLVENT ATOMS            : 104                                     
REMARK   3                                                                      
REMARK   3  B VALUES.                                                           
REMARK   3   FROM WILSON PLOT           (A**2) : NULL                           
REMARK   3   MEAN B VALUE      (OVERALL, A**2) : 46.57                          
REMARK   3   OVERALL ANISOTROPIC B VALUE.                                       
REMARK   3    B11 (A**2) : 2.21000                                              
REMARK   3    B22 (A**2) : -0.84000                                             
REMARK   3    B33 (A**2) : -2.16000                                             
REMARK   3    B12 (A**2) : 0.00000                                              
REMARK   3    B13 (A**2) : -1.36000                                             
REMARK   3    B23 (A**2) : 0.00000                                              
REMARK   3                                                                      
REMARK   3  ESTIMATED OVERALL COORDINATE ERROR.                                 
REMARK   3   ESU BASED ON R VALUE                            (A): 0.152         
REMARK   3   ESU BASED ON FREE R VALUE                       (A): 0.140         
REMARK   3   ESU BASED ON MAXIMUM LIKELIHOOD                 (A): 0.104         
REMARK   3   ESU FOR B VALUES BASED ON MAXIMUM LIKELIHOOD (A**2): 7.210         
REMARK   3                                                                      
REMARK   3 CORRELATION COEFFICIENTS.                                            
REMARK   3   CORRELATION COEFFICIENT FO-FC      : 0.960                         
REMARK   3   CORRELATION COEFFICIENT FO-FC FREE : 0.954                         
REMARK   3                                                                      
REMARK   3  RMS DEVIATIONS FROM IDEAL VALUES        COUNT    RMS    WEIGHT      
REMARK   3   BOND LENGTHS REFINED ATOMS        (A):  2089 ; 0.019 ; 0.022       
REMARK   3   BOND LENGTHS OTHERS               (A):  NULL ;  NULL ;  NULL       
REMARK   3   BOND ANGLES REFINED ATOMS   (DEGREES):  2817 ; 1.751 ; 1.974       
REMARK   3   BOND ANGLES OTHERS          (DEGREES):  NULL ;  NULL ;  NULL       
REMARK   3   TORSION ANGLES, PERIOD 1    (DEGREES):   254 ; 6.918 ; 5.000       
REMARK   3   TORSION ANGLES, PERIOD 2    (DEGREES):    92 ;32.147 ;24.130       
REMARK   3   TORSION ANGLES, PERIOD 3    (DEGREES):   392 ;16.619 ;15.000       
REMARK   3   TORSION ANGLES, PERIOD 4    (DEGREES):    13 ;17.510 ;15.000       
REMARK   3   CHIRAL-CENTER RESTRAINTS       (A**3):   312 ; 0.149 ; 0.200       
REMARK   3   GENERAL PLANES REFINED ATOMS      (A):  1542 ; 0.007 ; 0.020       
REMARK   3   GENERAL PLANES OTHERS             (A):  NULL ;  NULL ;  NULL       
REMARK   3   NON-BONDED CONTACTS REFINED ATOMS (A):   948 ; 0.209 ; 0.200       
REMARK   3   NON-BONDED CONTACTS OTHERS        (A):  NULL ;  NULL ;  NULL       
REMARK   3   NON-BONDED TORSION REFINED ATOMS  (A):  1442 ; 0.311 ; 0.200       
REMARK   3   NON-BONDED TORSION OTHERS         (A):  NULL ;  NULL ;  NULL       
REMARK   3   H-BOND (X...Y) REFINED ATOMS      (A):   135 ; 0.156 ; 0.200       
REMARK   3   H-BOND (X...Y) OTHERS             (A):  NULL ;  NULL ;  NULL       
REMARK   3   POTENTIAL METAL-ION REFINED ATOMS (A):  NULL ;  NULL ;  NULL       
REMARK   3   POTENTIAL METAL-ION OTHERS        (A):  NULL ;  NULL ;  NULL       
REMARK   3   SYMMETRY VDW REFINED ATOMS        (A):    20 ; 0.215 ; 0.200       
REMARK   3   SYMMETRY VDW OTHERS               (A):  NULL ;  NULL ;  NULL       
REMARK   3   SYMMETRY H-BOND REFINED ATOMS     (A):     6 ; 0.113 ; 0.200       
REMARK   3   SYMMETRY H-BOND OTHERS            (A):  NULL ;  NULL ;  NULL       
REMARK   3   SYMMETRY METAL-ION REFINED ATOMS  (A):  NULL ;  NULL ;  NULL       
REMARK   3   SYMMETRY METAL-ION OTHERS         (A):  NULL ;  NULL ;  NULL       
REMARK   3                                                                      
REMARK   3  ISOTROPIC THERMAL FACTOR RESTRAINTS.     COUNT   RMS    WEIGHT      
REMARK   3   MAIN-CHAIN BOND REFINED ATOMS  (A**2):  1314 ; 1.147 ; 1.500       
REMARK   3   MAIN-CHAIN BOND OTHER ATOMS    (A**2):  NULL ;  NULL ;  NULL       
REMARK   3   MAIN-CHAIN ANGLE REFINED ATOMS (A**2):  2048 ; 1.747 ; 2.000       
REMARK   3   MAIN-CHAIN ANGLE OTHER ATOMS   (A**2):  NULL ;  NULL ;  NULL       
REMARK   3   SIDE-CHAIN BOND REFINED ATOMS  (A**2):   915 ; 2.755 ; 3.000       
REMARK   3   SIDE-CHAIN BOND OTHER ATOMS    (A**2):  NULL ;  NULL ;  NULL       
REMARK   3   SIDE-CHAIN ANGLE REFINED ATOMS (A**2):   769 ; 3.913 ; 4.500       
REMARK   3   SIDE-CHAIN ANGLE OTHER ATOMS   (A**2):  NULL ;  NULL ;  NULL       
REMARK   3   LONG RANGE B REFINED ATOMS     (A**2):  NULL ;  NULL ;  NULL       
REMARK   3   LONG RANGE B OTHER ATOMS       (A**2):  NULL ;  NULL ;  NULL       
REMARK   3                                                                      
REMARK   3 ANISOTROPIC THERMAL FACTOR RESTRAINTS.    COUNT   RMS   WEIGHT       
REMARK   3   RIGID-BOND RESTRAINTS          (A**2):  NULL ;  NULL ;  NULL       
REMARK   3   SPHERICITY; FREE ATOMS         (A**2):  NULL ;  NULL ;  NULL       
REMARK   3   SPHERICITY; BONDED ATOMS       (A**2):  NULL ;  NULL ;  NULL       
REMARK   3                                                                      
REMARK   3  NCS RESTRAINTS STATISTICS                                           
REMARK   3   NUMBER OF DIFFERENT NCS GROUPS : NULL                              
REMARK   3                                                                      
REMARK   3  TLS DETAILS                                                         
REMARK   3   NUMBER OF TLS GROUPS  : 2                                          
REMARK   3                                                                      
REMARK   3   TLS GROUP : 1                                                      
REMARK   3    NUMBER OF COMPONENTS GROUP : 1                                    
REMARK   3    COMPONENTS        C SSSEQI   TO  C SSSEQI                         
REMARK   3    RESIDUE RANGE :   A   415        A   789                          
REMARK   3    ORIGIN FOR THE GROUP (A):  13.2320  -6.6480  15.2680              
REMARK   3    T TENSOR                                                          
REMARK   3      T11:  -0.1818 T22:  -0.0327                                     
REMARK   3      T33:  -0.1139 T12:   0.0544                                     
REMARK   3      T13:  -0.0251 T23:   0.0029                                     
REMARK   3    L TENSOR                                                          
REMARK   3      L11:   1.1185 L22:   1.6678                                     
REMARK   3      L33:   2.3968 L12:  -0.0579                                     
REMARK   3      L13:   0.0701 L23:   0.9160                                     
REMARK   3    S TENSOR                                                          
REMARK   3      S11:  -0.0883 S12:  -0.0869 S13:  -0.1550                       
REMARK   3      S21:   0.1455 S22:   0.0728 S23:   0.1930                       
REMARK   3      S31:   0.1899 S32:  -0.0844 S33:   0.0155                       
REMARK   3                                                                      
REMARK   3   TLS GROUP : 2                                                      
REMARK   3    NUMBER OF COMPONENTS GROUP : 1                                    
REMARK   3    COMPONENTS        C SSSEQI   TO  C SSSEQI                         
REMARK   3    RESIDUE RANGE :   A   301        A   301                          
REMARK   3    ORIGIN FOR THE GROUP (A):  24.1850   3.0470  11.2710              
REMARK   3    T TENSOR                                                          
REMARK   3      T11:  -0.2194 T22:  -0.0268                                     
REMARK   3      T33:  -0.1539 T12:  -0.0127                                     
REMARK   3      T13:  -0.0295 T23:  -0.0160                                     
REMARK   3    L TENSOR                                                          
REMARK   3      L11:   2.0866 L22:   1.7589                                     
REMARK   3      L33:   1.5838 L12:   1.2722                                     
REMARK   3      L13:   0.3305 L23:   0.8865                                     
REMARK   3    S TENSOR                                                          
REMARK   3      S11:  -0.0667 S12:   0.1183 S13:  -0.0574                       
REMARK   3      S21:  -0.1586 S22:   0.1995 S23:  -0.0908                       
REMARK   3      S31:  -0.1617 S32:   0.2707 S33:  -0.1328                       
REMARK   3                                                                      
REMARK   3  BULK SOLVENT MODELLING.                                             
REMARK   3   METHOD USED : MASK                                                 
REMARK   3   PARAMETERS FOR MASK CALCULATION                                    
REMARK   3   VDW PROBE RADIUS   : 1.20                                          
REMARK   3   ION PROBE RADIUS   : 0.80                                          
REMARK   3   SHRINKAGE RADIUS   : 0.80                                          
REMARK   3                                                                      
REMARK   3  OTHER REFINEMENT REMARKS: HYDROGENS HAVE BEEN ADDED IN THE RIDING   
REMARK   3  POSITIONS                                                           
REMARK   4                                                                      
REMARK   4 2ZNS COMPLIES WITH FORMAT V. 3.30, 13-JUL-11                         
REMARK 100                                                                      
REMARK 100 THIS ENTRY HAS BEEN PROCESSED BY PDBJ ON 08-MAY-08.                  
REMARK 100 THE DEPOSITION ID IS D_1000028200.                                   
REMARK 200                                                                      
REMARK 200 EXPERIMENTAL DETAILS                                                 
REMARK 200  EXPERIMENT TYPE                : X-RAY DIFFRACTION                  
REMARK 200  DATE OF DATA COLLECTION        : 09-JUL-07                          
REMARK 200  TEMPERATURE           (KELVIN) : 100                                
REMARK 200  PH                             : 4.8                                
REMARK 200  NUMBER OF CRYSTALS USED        : 1                                  
REMARK 200                                                                      
REMARK 200  SYNCHROTRON              (Y/N) : Y                                  
REMARK 200  RADIATION SOURCE               : SPRING-8                           
REMARK 200  BEAMLINE                       : BL44B2                             
REMARK 200  X-RAY GENERATOR MODEL          : NULL                               
REMARK 200  MONOCHROMATIC OR LAUE    (M/L) : M                                  
REMARK 200  WAVELENGTH OR RANGE        (A) : 1.0                                
REMARK 200  MONOCHROMATOR                  : NULL                               
REMARK 200  OPTICS                         : NULL                               
REMARK 200                                                                      
REMARK 200  DETECTOR TYPE                  : CCD                                
REMARK 200  DETECTOR MANUFACTURER          : ADSC QUANTUM 210                   
REMARK 200  INTENSITY-INTEGRATION SOFTWARE : HKL-2000                           
REMARK 200  DATA SCALING SOFTWARE          : HKL-2000                           
REMARK 200                                                                      
REMARK 200  NUMBER OF UNIQUE REFLECTIONS   : 24561                              
REMARK 200  RESOLUTION RANGE HIGH      (A) : 2.000                              
REMARK 200  RESOLUTION RANGE LOW       (A) : 30.000                             
REMARK 200  REJECTION CRITERIA  (SIGMA(I)) : 2.000                              
REMARK 200                                                                      
REMARK 200 OVERALL.                                                             
REMARK 200  COMPLETENESS FOR RANGE     (%) : 99.7                               
REMARK 200  DATA REDUNDANCY                : 3.700                              
REMARK 200  R MERGE                    (I) : NULL                               
REMARK 200  R SYM                      (I) : 0.08900                            
REMARK 200  <I/SIGMA(I)> FOR THE DATA SET  : 18.9000                            
REMARK 200                                                                      
REMARK 200 IN THE HIGHEST RESOLUTION SHELL.                                     
REMARK 200  HIGHEST RESOLUTION SHELL, RANGE HIGH (A) : 2.00                     
REMARK 200  HIGHEST RESOLUTION SHELL, RANGE LOW  (A) : 2.07                     
REMARK 200  COMPLETENESS FOR SHELL     (%) : 98.7                               
REMARK 200  DATA REDUNDANCY IN SHELL       : 3.50                               
REMARK 200  R MERGE FOR SHELL          (I) : NULL                               
REMARK 200  R SYM FOR SHELL            (I) : 0.31500                            
REMARK 200  <I/SIGMA(I)> FOR SHELL         : 1.620                              
REMARK 200                                                                      
REMARK 200 DIFFRACTION PROTOCOL: SINGLE WAVELENGTH                              
REMARK 200 METHOD USED TO DETERMINE THE STRUCTURE: MOLECULAR REPLACEMENT        
REMARK 200 SOFTWARE USED: CNS                                                   
REMARK 200 STARTING MODEL: PDB ENTRY 1TXF                                       
REMARK 200                                                                      
REMARK 200 REMARK: NULL                                                         
REMARK 280                                                                      
REMARK 280 CRYSTAL                                                              
REMARK 280 SOLVENT CONTENT, VS   (%): 60.73                                     
REMARK 280 MATTHEWS COEFFICIENT, VM (ANGSTROMS**3/DA): 3.13                     
REMARK 280                                                                      
REMARK 280 CRYSTALLIZATION CONDITIONS: PEG3350, NACL, EDTA, PH4.8, VAPOR        
REMARK 280  DIFFUSION, HANGING DROP, TEMPERATURE 279K                           
REMARK 290                                                                      
REMARK 290 CRYSTALLOGRAPHIC SYMMETRY                                            
REMARK 290 SYMMETRY OPERATORS FOR SPACE GROUP: C 1 2 1                          
REMARK 290                                                                      
REMARK 290      SYMOP   SYMMETRY                                                
REMARK 290     NNNMMM   OPERATOR                                                
REMARK 290       1555   X,Y,Z                                                   
REMARK 290       2555   -X,Y,-Z                                                 
REMARK 290       3555   X+1/2,Y+1/2,Z                                           
REMARK 290       4555   -X+1/2,Y+1/2,-Z                                         
REMARK 290                                                                      
REMARK 290     WHERE NNN -> OPERATOR NUMBER                                     
REMARK 290           MMM -> TRANSLATION VECTOR                                  
REMARK 290                                                                      
REMARK 290 CRYSTALLOGRAPHIC SYMMETRY TRANSFORMATIONS                            
REMARK 290 THE FOLLOWING TRANSFORMATIONS OPERATE ON THE ATOM/HETATM             
REMARK 290 RECORDS IN THIS ENTRY TO PRODUCE CRYSTALLOGRAPHICALLY                
REMARK 290 RELATED MOLECULES.                                                   
REMARK 290   SMTRY1   1  1.000000  0.000000  0.000000        0.00000            
REMARK 290   SMTRY2   1  0.000000  1.000000  0.000000        0.00000            
REMARK 290   SMTRY3   1  0.000000  0.000000  1.000000        0.00000            
REMARK 290   SMTRY1   2 -1.000000  0.000000  0.000000        0.00000            
REMARK 290   SMTRY2   2  0.000000  1.000000  0.000000        0.00000            
REMARK 290   SMTRY3   2  0.000000  0.000000 -1.000000        0.00000            
REMARK 290   SMTRY1   3  1.000000  0.000000  0.000000       59.69550            
REMARK 290   SMTRY2   3  0.000000  1.000000  0.000000       31.78800            
REMARK 290   SMTRY3   3  0.000000  0.000000  1.000000        0.00000            
REMARK 290   SMTRY1   4 -1.000000  0.000000  0.000000       59.69550            
REMARK 290   SMTRY2   4  0.000000  1.000000  0.000000       31.78800            
REMARK 290   SMTRY3   4  0.000000  0.000000 -1.000000        0.00000            
REMARK 290                                                                      
REMARK 290 REMARK: NULL                                                         
REMARK 300                                                                      
REMARK 300 BIOMOLECULE: 1                                                       
REMARK 300 SEE REMARK 350 FOR THE AUTHOR PROVIDED AND/OR PROGRAM                
REMARK 300 GENERATED ASSEMBLY INFORMATION FOR THE STRUCTURE IN                  
REMARK 300 THIS ENTRY. THE REMARK MAY ALSO PROVIDE INFORMATION ON               
REMARK 300 BURIED SURFACE AREA.                                                 
REMARK 350                                                                      
REMARK 350 COORDINATES FOR A COMPLETE MULTIMER REPRESENTING THE KNOWN           
REMARK 350 BIOLOGICALLY SIGNIFICANT OLIGOMERIZATION STATE OF THE                
REMARK 350 MOLECULE CAN BE GENERATED BY APPLYING BIOMT TRANSFORMATIONS          
REMARK 350 GIVEN BELOW.  BOTH NON-CRYSTALLOGRAPHIC AND                          
REMARK 350 CRYSTALLOGRAPHIC OPERATIONS ARE GIVEN.                               
REMARK 350                                                                      
REMARK 350 BIOMOLECULE: 1                                                       
REMARK 350 AUTHOR DETERMINED BIOLOGICAL UNIT: MONOMERIC                         
REMARK 350 SOFTWARE DETERMINED QUATERNARY STRUCTURE: MONOMERIC                  
REMARK 350 SOFTWARE USED: PISA                                                  
REMARK 350 APPLY THE FOLLOWING TO CHAINS: A                                     
REMARK 350   BIOMT1   1  1.000000  0.000000  0.000000        0.00000            
REMARK 350   BIOMT2   1  0.000000  1.000000  0.000000        0.00000            
REMARK 350   BIOMT3   1  0.000000  0.000000  1.000000        0.00000            
REMARK 465                                                                      
REMARK 465 MISSING RESIDUES                                                     
REMARK 465 THE FOLLOWING RESIDUES WERE NOT LOCATED IN THE                       
REMARK 465 EXPERIMENT. (M=MODEL NUMBER; RES=RESIDUE NAME; C=CHAIN               
REMARK 465 IDENTIFIER; SSSEQ=SEQUENCE NUMBER; I=INSERTION CODE.)                
REMARK 465                                                                      
REMARK 465   M RES C SSSEQI                                                     
REMARK 465     PRO A   790                                                      
REMARK 500                                                                      
REMARK 500 GEOMETRY AND STEREOCHEMISTRY                                         
REMARK 500 SUBTOPIC: CLOSE CONTACTS IN SAME ASYMMETRIC UNIT                     
REMARK 500                                                                      
REMARK 500 THE FOLLOWING ATOMS ARE IN CLOSE CONTACT.                            
REMARK 500                                                                      
REMARK 500  ATM1  RES C  SSEQI   ATM2  RES C  SSEQI           DISTANCE          
REMARK 500   OE2  GLU A   781     NH2  ARG A   785              2.14            
REMARK 500                                                                      
REMARK 500 REMARK: NULL                                                         
REMARK 500                                                                      
REMARK 500 GEOMETRY AND STEREOCHEMISTRY                                         
REMARK 500 SUBTOPIC: TORSION ANGLES                                             
REMARK 500                                                                      
REMARK 500 TORSION ANGLES OUTSIDE THE EXPECTED RAMACHANDRAN REGIONS:            
REMARK 500 (M=MODEL NUMBER; RES=RESIDUE NAME; C=CHAIN IDENTIFIER;               
REMARK 500 SSEQ=SEQUENCE NUMBER; I=INSERTION CODE).                             
REMARK 500                                                                      
REMARK 500 STANDARD TABLE:                                                      
REMARK 500 FORMAT:(10X,I3,1X,A3,1X,A1,I4,A1,4X,F7.2,3X,F7.2)                    
REMARK 500                                                                      
REMARK 500 EXPECTED VALUES: GJ KLEYWEGT AND TA JONES (1996). PHI/PSI-           
REMARK 500 CHOLOGY: RAMACHANDRAN REVISITED. STRUCTURE 4, 1395 - 1400            
REMARK 500                                                                      
REMARK 500  M RES CSSEQI        PSI       PHI                                   
REMARK 500    ASN A 416       70.49     33.21                                   
REMARK 500    GLU A 426      117.80   -167.29                                   
REMARK 500    ASN A 484     -163.98   -127.53                                   
REMARK 500    LYS A 747     -159.49   -168.60                                   
REMARK 500                                                                      
REMARK 500 REMARK: NULL                                                         
REMARK 500                                                                      
REMARK 500 GEOMETRY AND STEREOCHEMISTRY                                         
REMARK 500 SUBTOPIC: NON-CIS, NON-TRANS                                         
REMARK 500                                                                      
REMARK 500 THE FOLLOWING PEPTIDE BONDS DEVIATE SIGNIFICANTLY FROM BOTH          
REMARK 500 CIS AND TRANS CONFORMATION.  CIS BONDS, IF ANY, ARE LISTED           
REMARK 500 ON CISPEP RECORDS.  TRANS IS DEFINED AS 180 +/- 30 AND               
REMARK 500 CIS IS DEFINED AS 0 +/- 30 DEGREES.                                  
REMARK 500                                 MODEL     OMEGA                      
REMARK 500 ALA A  415     ASN A  416                   34.47                    
REMARK 500                                                                      
REMARK 500 REMARK: NULL                                                         
REMARK 800                                                                      
REMARK 800 SITE                                                                 
REMARK 800 SITE_IDENTIFIER: AC1                                                 
REMARK 800 EVIDENCE_CODE: SOFTWARE                                              
REMARK 800 SITE_DESCRIPTION: BINDING SITE FOR RESIDUE GLU A 301                 
REMARK 900                                                                      
REMARK 900 RELATED ENTRIES                                                      
REMARK 900 RELATED ID: 2ZNR   RELATED DB: PDB                                   
REMARK 900 SAME PROTEIN BUT DIFFERENT LIGAND                                    
REMARK 900 RELATED ID: 2ZNU   RELATED DB: PDB                                   
REMARK 900 SAME PROTEIN BUT DIFFERENT LIGAND                                    
DBREF  2ZNS A  415   529  UNP    P39086   GRIK1_HUMAN    445    559             
DBREF  2ZNS A  652   790  UNP    P39086   GRIK1_HUMAN    682    820             
SEQADV 2ZNS GLY A  600  UNP  P39086              LINKER                         
SEQADV 2ZNS THR A  601  UNP  P39086              LINKER                         
SEQRES   1 A  256  ALA ASN ARG THR LEU ILE VAL THR THR ILE LEU GLU GLU          
SEQRES   2 A  256  PRO TYR VAL MET TYR ARG LYS SER ASP LYS PRO LEU TYR          
SEQRES   3 A  256  GLY ASN ASP ARG PHE GLU GLY TYR CYS LEU ASP LEU LEU          
SEQRES   4 A  256  LYS GLU LEU SER ASN ILE LEU GLY PHE ILE TYR ASP VAL          
SEQRES   5 A  256  LYS LEU VAL PRO ASP GLY LYS TYR GLY ALA GLN ASN ASP          
SEQRES   6 A  256  LYS GLY GLU TRP ASN GLY MET VAL LYS GLU LEU ILE ASP          
SEQRES   7 A  256  HIS ARG ALA ASP LEU ALA VAL ALA PRO LEU THR ILE THR          
SEQRES   8 A  256  TYR VAL ARG GLU LYS VAL ILE ASP PHE SER LYS PRO PHE          
SEQRES   9 A  256  MET THR LEU GLY ILE SER ILE LEU TYR ARG LYS GLY THR          
SEQRES  10 A  256  PRO ILE ASP SER ALA ASP ASP LEU ALA LYS GLN THR LYS          
SEQRES  11 A  256  ILE GLU TYR GLY ALA VAL ARG ASP GLY SER THR MET THR          
SEQRES  12 A  256  PHE PHE LYS LYS SER LYS ILE SER THR TYR GLU LYS MET          
SEQRES  13 A  256  TRP ALA PHE MET SER SER ARG GLN GLN THR ALA LEU VAL          
SEQRES  14 A  256  ARG ASN SER ASP GLU GLY ILE GLN ARG VAL LEU THR THR          
SEQRES  15 A  256  ASP TYR ALA LEU LEU MET GLU SER THR SER ILE GLU TYR          
SEQRES  16 A  256  VAL THR GLN ARG ASN CYS ASN LEU THR GLN ILE GLY GLY          
SEQRES  17 A  256  LEU ILE ASP SER LYS GLY TYR GLY VAL GLY THR PRO ILE          
SEQRES  18 A  256  GLY SER PRO TYR ARG ASP LYS ILE THR ILE ALA ILE LEU          
SEQRES  19 A  256  GLN LEU GLN GLU GLU GLY LYS LEU HIS MET MET LYS GLU          
SEQRES  20 A  256  LYS TRP TRP ARG GLY ASN GLY CYS PRO                          
HET    GLU  A 301      10                                                       
HETNAM     GLU GLUTAMIC ACID                                                    
FORMUL   2  GLU    C5 H9 N O4                                                   
FORMUL   3  HOH   *104(H2 O)                                                    
HELIX    1   1 ARG A  508  ARG A  508  1                                   1
HELIX    2   2 GLY A  673  MET A  676  1                                   4
SHEET    1   1 1 LEU A 721  GLU A 723  0
SHEET    2   2 1 TYR A 749  TYR A 749  0
CISPEP   1 GLU A  427    PRO A  428          0        -3.54                     
SITE     1 AC1 12 HOH A   4  HOH A   5  HOH A  37  TYR A 474                    
SITE     2 AC1 12 PRO A 501  LEU A 502  THR A 503  ARG A 508                    
SITE     3 AC1 12 GLY A 673  SER A 674  THR A 675  TYR A 749                    
CRYST1  119.391   63.576   50.147  90.00 106.73  90.00 C 1 2 1       4          
ORIGX1      1.000000  0.000000  0.000000        0.00000                         
ORIGX2      0.000000  1.000000  0.000000        0.00000                         
ORIGX3      0.000000  0.000000  1.000000        0.00000                         
SCALE1      0.008376  0.000000  0.002518        0.00000                         
SCALE2      0.000000  0.015729  0.000000        0.00000                         
SCALE3      0.000000  0.000000  0.020823        0.00000                         
ATOM      1  N   TYR A 474      21.962  -8.559  14.531  1.00 33.60           N
ANISOU    1  N   TYR A 474     3543   5204   4020    889   -478   -269       N
ATOM      2  CA  TYR A 474      21.060  -8.288  13.408  1.00 33.75           C
ANISOU    2  CA  TYR A 474     3556   5191   4078    781   -446   -256       C
ATOM      3  C   TYR A 474      21.028  -9.428  12.409  1.00 34.11           C
ANISOU    3  C   TYR A 474     3619   5182   4158    780   -445   -282       C
ATOM      4  O   TYR A 474      19.950  -9.944  12.065  1.00 33.57           O
ANISOU    4  O   TYR A 474     3593   5034   4128    734   -426   -238       O
ATOM      5  CB  TYR A 474      21.446  -6.962  12.745  1.00 34.03           C
ANISOU    5  CB  TYR A 474     3530   5305   4094    703   -441   -304       C
ATOM      6  CG  TYR A 474      21.002  -5.784  13.595  1.00 34.09           C
ANISOU    6  CG  TYR A 474     3545   5327   4080    682   -435   -267       C
ATOM      7  CD1 TYR A 474      21.823  -5.262  14.611  1.00 36.99           C
ANISOU    7  CD1 TYR A 474     3891   5756   4406    728   -455   -295       C
ATOM      8  CD2 TYR A 474      19.708  -5.235  13.432  1.00 37.43           C
ANISOU    8  CD2 TYR A 474     3995   5703   4525    628   -417   -211       C
ATOM      9  CE1 TYR A 474      21.382  -4.185  15.412  1.00 35.34           C
ANISOU    9  CE1 TYR A 474     3699   5553   4175    711   -449   -268       C
ATOM     10  CE2 TYR A 474      19.265  -4.178  14.221  1.00 32.44           C
ANISOU   10  CE2 TYR A 474     3372   5078   3874    624   -411   -186       C
ATOM     11  CZ  TYR A 474      20.118  -3.658  15.196  1.00 34.93           C
ANISOU   11  CZ  TYR A 474     3679   5447   4146    662   -424   -214       C
ATOM     12  OH  TYR A 474      19.675  -2.594  15.960  1.00 38.64           O
ANISOU   12  OH  TYR A 474     4167   5919   4596    659   -419   -199       O
TER      13      TYR A 474
ATOM     14  N   PRO A 501      14.892  -2.241  13.919  1.00 31.54           N
ANISOU   14  N   PRO A 501     3264   4869   3852    565   -390    -76       N
ATOM     15  CA  PRO A 501      15.533  -1.433  12.870  1.00 30.95           C
ANISOU   15  CA  PRO A 501     3215   4796   3750    525   -427   -107       C
ATOM     16  C   PRO A 501      16.400  -2.303  11.971  1.00 31.02           C
ANISOU   16  C   PRO A 501     3220   4815   3753    490   -431   -132       C
ATOM     17  O   PRO A 501      17.657  -2.252  12.023  1.00 30.82           O
ANISOU   17  O   PRO A 501     3195   4824   3692    481   -427   -169       O
ATOM     18  CB  PRO A 501      16.337  -0.426  13.674  1.00 30.64           C
ANISOU   18  CB  PRO A 501     3201   4775   3664    537   -424   -128       C
ATOM     19  CG  PRO A 501      16.579  -1.086  14.995  1.00 31.28           C
ANISOU   19  CG  PRO A 501     3267   4882   3737    590   -396   -118       C
ATOM     20  CD  PRO A 501      15.467  -2.020  15.251  1.00 32.22           C
ANISOU   20  CD  PRO A 501     3367   4979   3898    610   -368    -75       C
ATOM     21  N   LEU A 502      15.740  -3.077  11.122  1.00 30.35           N
ANISOU   21  N   LEU A 502     3122   4707   3702    469   -441   -126       N
ATOM     22  CA  LEU A 502      16.416  -4.124  10.378  1.00 31.21           C
ANISOU   22  CA  LEU A 502     3229   4819   3812    449   -440   -155       C
ATOM     23  C   LEU A 502      16.614  -3.684   8.944  1.00 30.80           C
ANISOU   23  C   LEU A 502     3200   4774   3728    392   -466   -183       C
ATOM     24  O   LEU A 502      15.679  -3.467   8.221  1.00 31.74           O
ANISOU   24  O   LEU A 502     3329   4872   3857    373   -497   -170       O
ATOM     25  CB  LEU A 502      15.638  -5.457  10.493  1.00 31.73           C
ANISOU   25  CB  LEU A 502     3281   4844   3932    457   -427   -136       C
ATOM     26  CG  LEU A 502      16.191  -6.659   9.723  1.00 32.29           C
ANISOU   26  CG  LEU A 502     3361   4897   4011    446   -429   -172       C
ATOM     27  CD1 LEU A 502      17.434  -7.278  10.359  1.00 28.35           C
ANISOU   27  CD1 LEU A 502     2871   4409   3491    503   -415   -193       C
ATOM     28  CD2 LEU A 502      14.981  -7.687   9.586  1.00 32.97           C
ANISOU   28  CD2 LEU A 502     3442   4927   4159    419   -424   -154       C
ATOM     29  N   THR A 503      17.853  -3.515   8.535  1.00 31.11           N
ANISOU   29  N   THR A 503     3247   4852   3722    365   -452   -226       N
ATOM     30  CA  THR A 503      18.143  -2.986   7.178  1.00 31.09           C
ANISOU   30  CA  THR A 503     3285   4860   3668    296   -460   -250       C
ATOM     31  C   THR A 503      17.841  -3.962   6.029  1.00 31.51           C
ANISOU   31  C   THR A 503     3342   4904   3725    277   -474   -272       C
ATOM     32  O   THR A 503      18.324  -5.109   5.993  1.00 31.42           O
ANISOU   32  O   THR A 503     3301   4903   3736    298   -457   -310       O
ATOM     33  CB  THR A 503      19.612  -2.507   7.115  1.00 31.73           C
ANISOU   33  CB  THR A 503     3360   4999   3697    254   -422   -302       C
ATOM     34  OG1 THR A 503      19.809  -1.586   8.200  1.00 29.75           O
ANISOU   34  OG1 THR A 503     3108   4751   3443    266   -418   -288       O
ATOM     35  CG2 THR A 503      19.917  -1.791   5.819  1.00 29.79           C
ANISOU   35  CG2 THR A 503     3176   4761   3381    164   -412   -317       C
TER      36      THR A 503
ATOM     37  N   ARG A 508      20.290 -10.049   2.189  1.00 35.12           N
ANISOU   37  N   ARG A 508     3778   5384   4183    317   -417   -623       N
ATOM     38  CA  ARG A 508      19.213 -10.546   3.057  1.00 34.17           C
ANISOU   38  CA  ARG A 508     3669   5173   4140    344   -449   -556       C
ATOM     39  C   ARG A 508      17.987 -10.932   2.289  1.00 34.79           C
ANISOU   39  C   ARG A 508     3782   5200   4238    292   -488   -551       C
ATOM     40  O   ARG A 508      17.398 -11.947   2.593  1.00 35.36           O
ANISOU   40  O   ARG A 508     3867   5193   4374    304   -499   -548       O
ATOM     41  CB  ARG A 508      18.860  -9.557   4.145  1.00 31.69           C
ANISOU   41  CB  ARG A 508     3336   4866   3840    349   -451   -475       C
ATOM     42  CG  ARG A 508      19.980  -9.473   5.215  1.00 33.51           C
ANISOU   42  CG  ARG A 508     3530   5134   4070    417   -425   -484       C
ATOM     43  CD  ARG A 508      19.828  -8.237   6.061  1.00 34.99           C
ANISOU   43  CD  ARG A 508     3703   5347   4244    405   -424   -425       C
ATOM     44  NE  ARG A 508      20.826  -8.216   7.149  1.00 32.37           N
ANISOU   44  NE  ARG A 508     3335   5055   3911    474   -412   -439       N
ATOM     45  CZ  ARG A 508      20.826  -7.300   8.097  1.00 31.45           C
ANISOU   45  CZ  ARG A 508     3207   4959   3785    479   -412   -399       C
ATOM     46  NH1 ARG A 508      19.910  -6.327   8.053  1.00 29.55           N
ANISOU   46  NH1 ARG A 508     2990   4699   3539    426   -418   -345       N
ATOM     47  NH2 ARG A 508      21.713  -7.379   9.098  1.00 32.28           N
ANISOU   47  NH2 ARG A 508     3279   5103   3884    548   -413   -420       N
TER      48      ARG A 508
ATOM     49  N   VAL A 670      29.306  -1.979  13.985  1.00 36.44           N
ANISOU   49  N   VAL A 670     3195   5837   4812    211   -477   -490       N
ATOM     50  CA  VAL A 670      28.746  -3.075  14.747  1.00 37.64           C
ANISOU   50  CA  VAL A 670     3366   5902   5032    304   -575   -404       C
ATOM     51  C   VAL A 670      29.002  -4.369  13.959  1.00 39.87           C
ANISOU   51  C   VAL A 670     3576   6134   5439    372   -588   -487       C
ATOM     52  O   VAL A 670      28.597  -4.488  12.779  1.00 40.30           O
ANISOU   52  O   VAL A 670     3648   6185   5478    333   -510   -544       O
ATOM     53  CB  VAL A 670      27.215  -2.825  14.976  1.00 37.38           C
ANISOU   53  CB  VAL A 670     3467   5814   4921    278   -565   -281       C
ATOM     54  CG1 VAL A 670      26.481  -4.057  15.530  1.00 36.41           C
ANISOU   54  CG1 VAL A 670     3379   5600   4857    346   -646   -198       C
ATOM     55  CG2 VAL A 670      27.027  -1.591  15.863  1.00 36.78           C
ANISOU   55  CG2 VAL A 670     3445   5781   4750    221   -552   -224       C
TER      56      VAL A 670
ATOM     57  N   ASP A 672      28.544  -7.918  12.537  1.00 42.08           N
ANISOU   57  N   ASP A 672     3771   6173   6046    552   -655   -616       N
ATOM     58  CA  ASP A 672      27.377  -8.719  12.070  1.00 42.66           C
ANISOU   58  CA  ASP A 672     3926   6155   6129    552   -646   -576       C
ATOM     59  C   ASP A 672      26.057  -7.966  11.905  1.00 40.47           C
ANISOU   59  C   ASP A 672     3779   5904   5695    464   -592   -471       C
ATOM     60  O   ASP A 672      24.967  -8.539  12.096  1.00 40.52           O
ANISOU   60  O   ASP A 672     3863   5832   5699    470   -620   -384       O
ATOM     61  CB  ASP A 672      27.184  -9.981  12.941  1.00 44.44           C
ANISOU   61  CB  ASP A 672     4167   6235   6485    651   -777   -492       C
ATOM     62  CG  ASP A 672      28.296 -11.006  12.738  1.00 46.25           C
ANISOU   62  CG  ASP A 672     4259   6394   6918    755   -834   -623       C
ATOM     63  OD1 ASP A 672      29.181 -10.787  11.886  1.00 46.87           O
ANISOU   63  OD1 ASP A 672     4219   6552   7039    746   -755   -800       O
ATOM     64  OD2 ASP A 672      28.273 -12.035  13.431  1.00 48.95           O
ANISOU   64  OD2 ASP A 672     4613   6601   7385    841   -959   -553       O
ATOM     65  N   GLY A 673      26.190  -6.693  11.538  1.00 39.00           N
ANISOU   65  N   GLY A 673     3607   5822   5389    382   -517   -487       N
ATOM     66  CA  GLY A 673      25.105  -5.853  11.052  1.00 35.53           C
ANISOU   66  CA  GLY A 673     3267   5412   4819    298   -462   -423       C
ATOM     67  C   GLY A 673      25.363  -5.519   9.585  1.00 35.46           C
ANISOU   67  C   GLY A 673     3242   5476   4757    213   -369   -535       C
ATOM     68  O   GLY A 673      26.427  -5.875   9.032  1.00 35.06           O
ANISOU   68  O   GLY A 673     3093   5466   4762    211   -330   -677       O
ATOM     69  N   SER A 674      24.421  -4.802   8.962  1.00 33.74           N
ANISOU   69  N   SER A 674     3114   5280   4427    135   -336   -478       N
ATOM     70  CA  SER A 674      24.519  -4.435   7.534  1.00 33.97           C
ANISOU   70  CA  SER A 674     3156   5381   4369     26   -261   -557       C
ATOM     71  C   SER A 674      25.633  -3.410   7.181  1.00 35.44           C
ANISOU   71  C   SER A 674     3315   5665   4484    -62   -198   -624       C
ATOM     72  O   SER A 674      26.132  -3.372   6.029  1.00 35.32           O
ANISOU   72  O   SER A 674     3280   5727   4412   -162   -122   -734       O
ATOM     73  CB  SER A 674      23.135  -3.978   7.040  1.00 32.81           C
ANISOU   73  CB  SER A 674     3118   5218   4131    -25   -277   -454       C
ATOM     74  OG  SER A 674      22.676  -2.881   7.795  1.00 32.06           O
ANISOU   74  OG  SER A 674     3082   5105   3993    -21   -310   -337       O
ATOM     75  N   THR A 675      26.044  -2.583   8.151  1.00 34.42           N
ANISOU   75  N   THR A 675     3187   5542   4349    -44   -220   -569       N
ATOM     76  CA  THR A 675      27.128  -1.597   7.888  1.00 34.84           C
ANISOU   76  CA  THR A 675     3213   5686   4338   -137   -158   -636       C
ATOM     77  C   THR A 675      28.452  -2.354   7.751  1.00 37.17           C
ANISOU   77  C   THR A 675     3360   6037   4726   -114   -121   -806       C
ATOM     78  O   THR A 675      29.253  -2.125   6.804  1.00 37.51           O
ANISOU   78  O   THR A 675     3357   6176   4720   -222    -31   -936       O
ATOM     79  CB  THR A 675      27.211  -0.532   9.041  1.00 34.73           C
ANISOU   79  CB  THR A 675     3233   5659   4303   -124   -192   -544       C
ATOM     80  OG1 THR A 675      25.962   0.162   9.153  1.00 30.74           O
ANISOU   80  OG1 THR A 675     2846   5093   3739   -136   -224   -411       O
ATOM     81  CG2 THR A 675      28.302   0.524   8.794  1.00 30.55           C
ANISOU   81  CG2 THR A 675     2683   5217   3706   -234   -127   -611       C
ATOM     82  N   MET A 676      28.696  -3.262   8.697  1.00 37.86           N
ANISOU   82  N   MET A 676     3369   6065   4950     21   -194   -809       N
ATOM     83  CA  MET A 676      29.872  -4.113   8.584  1.00 40.81           C
ANISOU   83  CA  MET A 676     3587   6467   5453     73   -183   -974       C
ATOM     84  C   MET A 676      29.899  -4.820   7.245  1.00 41.90           C
ANISOU   84  C   MET A 676     3686   6632   5603     20   -102  -1118       C
ATOM     85  O   MET A 676      30.940  -4.859   6.612  1.00 44.17           O
ANISOU   85  O   MET A 676     3861   7009   5914    -35    -21  -1295       O
ATOM     86  CB  MET A 676      29.985  -5.140   9.728  1.00 39.47           C
ANISOU   86  CB  MET A 676     3356   6198   5442    233   -303   -935       C
ATOM     87  CG  MET A 676      31.299  -6.017   9.664  1.00 42.36           C
ANISOU   87  CG  MET A 676     3536   6575   5982    311   -316  -1114       C
ATOM     88  SD  MET A 676      31.018  -7.634  10.442  1.00 46.13           S
ANISOU   88  SD  MET A 676     3984   6882   6661    489   -463  -1063       S
ATOM     89  CE  MET A 676      30.032  -8.489   9.198  1.00 46.73           C
ANISOU   89  CE  MET A 676     4117   6898   6740    457   -392  -1117       C
TER      90      MET A 676
ATOM     91  N   LEU A 721      30.910   4.084  12.161  1.00 34.15           N
ANISOU   91  N   LEU A 721     3074   5797   4103   -344   -122   -617       N
ATOM     92  CA  LEU A 721      30.044   3.983  11.009  1.00 33.81           C
ANISOU   92  CA  LEU A 721     3121   5708   4017   -380    -97   -575       C
ATOM     93  C   LEU A 721      28.681   3.504  11.488  1.00 33.48           C
ANISOU   93  C   LEU A 721     3144   5567   4011   -273   -168   -459       C
ATOM     94  O   LEU A 721      28.539   2.421  12.047  1.00 32.44           O
ANISOU   94  O   LEU A 721     2953   5418   3955   -165   -222   -455       O
ATOM     95  CB  LEU A 721      30.612   3.024   9.970  1.00 35.73           C
ANISOU   95  CB  LEU A 721     3280   6014   4282   -396    -52   -691       C
ATOM     96  CG  LEU A 721      31.815   3.555   9.131  1.00 35.54           C
ANISOU   96  CG  LEU A 721     3204   6104   4195   -547     49   -823       C
ATOM     97  CD1 LEU A 721      31.358   4.657   8.139  1.00 39.75           C
ANISOU   97  CD1 LEU A 721     3892   6625   4588   -710    101   -756       C
ATOM     98  CD2 LEU A 721      32.966   4.093   9.891  1.00 40.36           C
ANISOU   98  CD2 LEU A 721     3724   6786   4826   -574     65   -898       C
ATOM     99  N   MET A 722      27.677   4.329  11.250  1.00 33.58           N
ANISOU   99  N   MET A 722     3275   5510   3975   -309   -172   -365       N
ATOM    100  CA  MET A 722      26.425   4.150  11.959  1.00 32.57           C
ANISOU  100  CA  MET A 722     3193   5298   3884   -219   -231   -270       C
ATOM    101  C   MET A 722      25.341   4.633  11.010  1.00 32.86           C
ANISOU  101  C   MET A 722     3333   5268   3883   -257   -238   -197       C
ATOM    102  O   MET A 722      25.591   5.546  10.226  1.00 33.28           O
ANISOU  102  O   MET A 722     3449   5322   3873   -361   -210   -191       O
ATOM    103  CB  MET A 722      26.485   4.978  13.237  1.00 31.86           C
ANISOU  103  CB  MET A 722     3111   5196   3799   -212   -241   -250       C
ATOM    104  CG  MET A 722      25.190   4.950  14.088  1.00 31.10           C
ANISOU  104  CG  MET A 722     3055   5026   3734   -141   -283   -175       C
ATOM    105  SD  MET A 722      25.198   5.904  15.621  1.00 34.45           S
ANISOU  105  SD  MET A 722     3484   5449   4155   -151   -279   -178       S
ATOM    106  CE  MET A 722      24.866   4.615  16.809  1.00 32.87           C
ANISOU  106  CE  MET A 722     3235   5275   3979    -68   -332   -152       C
ATOM    107  N   GLU A 723      24.141   4.069  11.114  1.00 31.17           N
ANISOU  107  N   GLU A 723     3140   4996   3707   -181   -284   -137       N
ATOM    108  CA  GLU A 723      23.029   4.497  10.294  1.00 31.55           C
ANISOU  108  CA  GLU A 723     3272   4980   3736   -202   -313    -65       C
ATOM    109  C   GLU A 723      22.508   5.849  10.769  1.00 31.83           C
ANISOU  109  C   GLU A 723     3370   4939   3784   -213   -332    -10       C
ATOM    110  O   GLU A 723      22.526   6.142  11.960  1.00 32.20           O
ANISOU  110  O   GLU A 723     3389   4975   3871   -172   -325    -24       O
ATOM    111  CB  GLU A 723      22.001   3.371  10.261  1.00 30.84           C
ANISOU  111  CB  GLU A 723     3162   4866   3691   -122   -351    -40       C
ATOM    112  CG  GLU A 723      22.663   2.133   9.657  1.00 30.64           C
ANISOU  112  CG  GLU A 723     3078   4902   3662   -125   -327   -111       C
ATOM    113  CD  GLU A 723      21.765   0.916   9.742  1.00 32.91           C
ANISOU  113  CD  GLU A 723     3343   5158   4003    -50   -360    -96       C
ATOM    114  OE1 GLU A 723      21.054   0.821  10.725  1.00 31.59           O
ANISOU  114  OE1 GLU A 723     3174   4949   3881     12   -389    -50       O
ATOM    115  OE2 GLU A 723      21.768   0.086   8.808  1.00 28.14           O
ANISOU  115  OE2 GLU A 723     2726   4575   3391    -68   -350   -137       O
TER     116      GLU A 723
ATOM    117  N   TYR A 749      14.606   0.536   6.624  1.00 30.53           N
ANISOU  117  N   TYR A 749     3182   4687   3730    -22   -650    172       N
ATOM    118  CA  TYR A 749      14.333  -0.511   7.572  1.00 29.74           C
ANISOU  118  CA  TYR A 749     3020   4583   3696     37   -613    132       C
ATOM    119  C   TYR A 749      13.027  -1.127   7.200  1.00 29.53           C
ANISOU  119  C   TYR A 749     2968   4552   3699     47   -657    139       C
ATOM    120  O   TYR A 749      12.043  -0.430   6.921  1.00 29.64           O
ANISOU  120  O   TYR A 749     2981   4542   3737     59   -725    182       O
ATOM    121  CB  TYR A 749      14.194   0.052   8.988  1.00 30.05           C
ANISOU  121  CB  TYR A 749     3032   4585   3799     94   -594    140       C
ATOM    122  CG  TYR A 749      15.481   0.603   9.619  1.00 30.62           C
ANISOU  122  CG  TYR A 749     3117   4667   3849     87   -548    125       C
ATOM    123  CD1 TYR A 749      15.432   1.688  10.498  1.00 30.15           C
ANISOU  123  CD1 TYR A 749     3059   4577   3821    108   -543    136       C
ATOM    124  CD2 TYR A 749      16.715   0.038   9.373  1.00 31.66           C
ANISOU  124  CD2 TYR A 749     3247   4842   3941     59   -509     83       C
ATOM    125  CE1 TYR A 749      16.617   2.201  11.109  1.00 29.40           C
ANISOU  125  CE1 TYR A 749     2972   4499   3701     91   -501    115       C
ATOM    126  CE2 TYR A 749      17.881   0.554   9.982  1.00 30.20           C
ANISOU  126  CE2 TYR A 749     3057   4675   3741     52   -473     61       C
ATOM    127  CZ  TYR A 749      17.813   1.641  10.829  1.00 30.70           C
ANISOU  127  CZ  TYR A 749     3131   4712   3820     63   -471     82       C
ATOM    128  OH  TYR A 749      18.969   2.133  11.454  1.00 29.60           O
ANISOU  128  OH  TYR A 749     2984   4599   3663     46   -436     54       O
TER     129      TYR A 749
TER     140      GLU A 301
HETATM  141  O   HOH A   1      23.826  -0.282   7.301  1.00 27.76           O
HETATM  142  O   HOH A   4      27.486  -3.273  11.107  1.00 34.33           O
HETATM  143  O   HOH A   5      27.593   0.131  12.659  1.00 33.78           O
HETATM  144  O   HOH A  12      20.006  -0.315  13.917  1.00 33.49           O
HETATM  145  O   HOH A  24      21.436   1.473  14.086  1.00 38.10           O
HETATM  146  O   HOH A  37      23.880   1.900  13.059  1.00 30.32           O
HETATM  147  O   HOH A  46      25.762   1.570  15.018  1.00 38.60           O
CONECT  132  139  131  133
CONECT  131  130  132  134
CONECT  134  131  135
CONECT  136  138  135  137
CONECT  135  134  136
CONECT  130  131
CONECT  133  132
CONECT  137  136
CONECT  138  136
CONECT  139  132
END
