# Supplementary material for: Scaffold repositioning of spiro-acridine derivatives as fungi chitinase inhibitor by target fishing and in vitro studies
Source: Sci Rep. 2023 May 5;13:7320. doi: 10.1038/s41598-023-33279-9 (PMC10163251; doi:10.1038/s41598-023-33279-9)
Supplement: Supplementary file 2 — Supplementary Information 2. [file 41598_2023_33279_MOESM2_ESM.zip › PDBQT_TARGETS_ALL/3agm_DAR.pdb]

HEADER    TRANSFERASE/TRANSFERASE INHIBITOR       02-APR-10   3AGM              
TITLE     COMPLEX OF PKA WITH THE BISUBSTRATE PROTEIN KINASE INHIBITOR ARC-670  
COMPND    MOL_ID: 1;                                                            
COMPND   2 MOLECULE: CAMP-DEPENDENT PROTEIN KINASE CATALYTIC SUBUNIT ALPHA;     
COMPND   3 CHAIN: A;                                                            
COMPND   4 SYNONYM: PKA C-ALPHA;                                                
COMPND   5 EC: 2.7.11.11;                                                       
COMPND   6 ENGINEERED: YES;                                                     
COMPND   7 MOL_ID: 2;                                                           
COMPND   8 MOLECULE: N~2~-{8-OXO-8-[4-(9H-PURIN-6-YL)PIPERAZIN-1-YL]OCTANOYL}-D-
COMPND   9 ARGINYL-D-ARGINYL-D-ARGINYL-D-ARGINYL-D-ARGINYL-D-ARGININAMIDE;      
COMPND  10 CHAIN: B;                                                            
COMPND  11 ENGINEERED: YES                                                      
SOURCE    MOL_ID: 1;                                                            
SOURCE   2 ORGANISM_SCIENTIFIC: HOMO SAPIENS;                                   
SOURCE   3 ORGANISM_COMMON: HUMAN;                                              
SOURCE   4 ORGANISM_TAXID: 9606;                                                
SOURCE   5 GENE: PKACA, PRKACA;                                                 
SOURCE   6 EXPRESSION_SYSTEM: ESCHERICHIA COLI;                                 
SOURCE   7 EXPRESSION_SYSTEM_TAXID: 469008;                                     
SOURCE   8 EXPRESSION_SYSTEM_STRAIN: BL21(DE3)-RIL;                             
SOURCE   9 EXPRESSION_SYSTEM_VECTOR_TYPE: PLASMID;                              
SOURCE  10 EXPRESSION_SYSTEM_PLASMID: PET-285B(+);                              
SOURCE  11 MOL_ID: 2;                                                           
SOURCE  12 SYNTHETIC: YES                                                       
KEYWDS    PKA, PROTEIN KINASE A, BISUBSTRATE, BISUBSTRATE INHIBITOR, ARC-670,   
KEYWDS   2 TRANSFERASE-TRANSFERASE INHIBITOR COMPLEX                            
EXPDTA    X-RAY DIFFRACTION                                                     
AUTHOR    A.PFLUG,J.RAGOZINA,A.URI,D.BOSSEMEYER,R.A.ENGH                        
REVDAT   3   05-OCT-11 3AGM    1       LINK                                     
REVDAT   2   13-JUL-11 3AGM    1       VERSN                                    
REVDAT   1   01-SEP-10 3AGM    0                                                
JRNL        AUTH   A.PFLUG,J.ROGOZINA,D.LAVOGINA,E.ENKVIST,A.URI,R.A.ENGH,      
JRNL        AUTH 2 D.BOSSEMEYER                                                 
JRNL        TITL   DIVERSITY OF BISUBSTRATE BINDING MODES OF ADENOSINE          
JRNL        TITL 2 ANALOGUE-OLIGOARGININE CONJUGATES IN PROTEIN KINASE A AND    
JRNL        TITL 3 IMPLICATIONS FOR PROTEIN SUBSTRATE INTERACTIONS.             
JRNL        REF    J.MOL.BIOL.                   V. 403    66 2010              
JRNL        REFN                   ISSN 0022-2836                               
JRNL        PMID   20732331                                                     
JRNL        DOI    10.1016/J.JMB.2010.08.028                                    
REMARK   2                                                                      
REMARK   2 RESOLUTION.    2.00 ANGSTROMS.                                       
REMARK   3                                                                      
REMARK   3 REFINEMENT.                                                          
REMARK   3   PROGRAM     : REFMAC 5.5.0072                                      
REMARK   3   AUTHORS     : MURSHUDOV,VAGIN,DODSON                               
REMARK   3                                                                      
REMARK   3    REFINEMENT TARGET : MAXIMUM LIKELIHOOD                            
REMARK   3                                                                      
REMARK   3  DATA USED IN REFINEMENT.                                            
REMARK   3   RESOLUTION RANGE HIGH (ANGSTROMS) : 2.00                           
REMARK   3   RESOLUTION RANGE LOW  (ANGSTROMS) : 51.61                          
REMARK   3   DATA CUTOFF            (SIGMA(F)) : NULL                           
REMARK   3   COMPLETENESS FOR RANGE        (%) : 99.9                           
REMARK   3   NUMBER OF REFLECTIONS             : 24153                          
REMARK   3                                                                      
REMARK   3  FIT TO DATA USED IN REFINEMENT.                                     
REMARK   3   CROSS-VALIDATION METHOD          : THROUGHOUT                      
REMARK   3   FREE R VALUE TEST SET SELECTION  : RANDOM                          
REMARK   3   R VALUE     (WORKING + TEST SET) : 0.225                           
REMARK   3   R VALUE            (WORKING SET) : 0.223                           
REMARK   3   FREE R VALUE                     : 0.265                           
REMARK   3   FREE R VALUE TEST SET SIZE   (%) : 5.100                           
REMARK   3   FREE R VALUE TEST SET COUNT      : 1297                            
REMARK   3                                                                      
REMARK   3  FIT IN THE HIGHEST RESOLUTION BIN.                                  
REMARK   3   TOTAL NUMBER OF BINS USED           : 20                           
REMARK   3   BIN RESOLUTION RANGE HIGH       (A) : 2.00                         
REMARK   3   BIN RESOLUTION RANGE LOW        (A) : 2.05                         
REMARK   3   REFLECTION IN BIN     (WORKING SET) : 1761                         
REMARK   3   BIN COMPLETENESS (WORKING+TEST) (%) : 100.00                       
REMARK   3   BIN R VALUE           (WORKING SET) : 0.2670                       
REMARK   3   BIN FREE R VALUE SET COUNT          : 89                           
REMARK   3   BIN FREE R VALUE                    : 0.3050                       
REMARK   3                                                                      
REMARK   3  NUMBER OF NON-HYDROGEN ATOMS USED IN REFINEMENT.                    
REMARK   3   PROTEIN ATOMS            : 2895                                    
REMARK   3   NUCLEIC ACID ATOMS       : 0                                       
REMARK   3   HETEROGEN ATOMS          : 0                                       
REMARK   3   SOLVENT ATOMS            : 118                                     
REMARK   3                                                                      
REMARK   3  B VALUES.                                                           
REMARK   3   FROM WILSON PLOT           (A**2) : 28.90                          
REMARK   3   MEAN B VALUE      (OVERALL, A**2) : 33.50                          
REMARK   3   OVERALL ANISOTROPIC B VALUE.                                       
REMARK   3    B11 (A**2) : -0.05000                                             
REMARK   3    B22 (A**2) : -0.05000                                             
REMARK   3    B33 (A**2) : 0.11000                                              
REMARK   3    B12 (A**2) : 0.00000                                              
REMARK   3    B13 (A**2) : 0.00000                                              
REMARK   3    B23 (A**2) : 0.00000                                              
REMARK   3                                                                      
REMARK   3  ESTIMATED OVERALL COORDINATE ERROR.                                 
REMARK   3   ESU BASED ON R VALUE                            (A): 0.226         
REMARK   3   ESU BASED ON FREE R VALUE                       (A): 0.191         
REMARK   3   ESU BASED ON MAXIMUM LIKELIHOOD                 (A): 0.141         
REMARK   3   ESU FOR B VALUES BASED ON MAXIMUM LIKELIHOOD (A**2): 10.556        
REMARK   3                                                                      
REMARK   3 CORRELATION COEFFICIENTS.                                            
REMARK   3   CORRELATION COEFFICIENT FO-FC      : 0.937                         
REMARK   3   CORRELATION COEFFICIENT FO-FC FREE : 0.903                         
REMARK   3                                                                      
REMARK   3  RMS DEVIATIONS FROM IDEAL VALUES        COUNT    RMS    WEIGHT      
REMARK   3   BOND LENGTHS REFINED ATOMS        (A):  2970 ; 0.010 ; 0.022       
REMARK   3   BOND LENGTHS OTHERS               (A):  NULL ;  NULL ;  NULL       
REMARK   3   BOND ANGLES REFINED ATOMS   (DEGREES):  4003 ; 1.135 ; 1.982       
REMARK   3   BOND ANGLES OTHERS          (DEGREES):  NULL ;  NULL ;  NULL       
REMARK   3   TORSION ANGLES, PERIOD 1    (DEGREES):   338 ; 5.051 ; 5.000       
REMARK   3   TORSION ANGLES, PERIOD 2    (DEGREES):   143 ;37.558 ;24.126       
REMARK   3   TORSION ANGLES, PERIOD 3    (DEGREES):   520 ;14.000 ;15.029       
REMARK   3   TORSION ANGLES, PERIOD 4    (DEGREES):    15 ;24.193 ;15.000       
REMARK   3   CHIRAL-CENTER RESTRAINTS       (A**3):   412 ; 0.082 ; 0.200       
REMARK   3   GENERAL PLANES REFINED ATOMS      (A):  2264 ; 0.006 ; 0.021       
REMARK   3   GENERAL PLANES OTHERS             (A):  NULL ;  NULL ;  NULL       
REMARK   3   NON-BONDED CONTACTS REFINED ATOMS (A):  NULL ;  NULL ;  NULL       
REMARK   3   NON-BONDED CONTACTS OTHERS        (A):  NULL ;  NULL ;  NULL       
REMARK   3   NON-BONDED TORSION REFINED ATOMS  (A):  NULL ;  NULL ;  NULL       
REMARK   3   NON-BONDED TORSION OTHERS         (A):  NULL ;  NULL ;  NULL       
REMARK   3   H-BOND (X...Y) REFINED ATOMS      (A):  NULL ;  NULL ;  NULL       
REMARK   3   H-BOND (X...Y) OTHERS             (A):  NULL ;  NULL ;  NULL       
REMARK   3   POTENTIAL METAL-ION REFINED ATOMS (A):  NULL ;  NULL ;  NULL       
REMARK   3   POTENTIAL METAL-ION OTHERS        (A):  NULL ;  NULL ;  NULL       
REMARK   3   SYMMETRY VDW REFINED ATOMS        (A):  NULL ;  NULL ;  NULL       
REMARK   3   SYMMETRY VDW OTHERS               (A):  NULL ;  NULL ;  NULL       
REMARK   3   SYMMETRY H-BOND REFINED ATOMS     (A):  NULL ;  NULL ;  NULL       
REMARK   3   SYMMETRY H-BOND OTHERS            (A):  NULL ;  NULL ;  NULL       
REMARK   3   SYMMETRY METAL-ION REFINED ATOMS  (A):  NULL ;  NULL ;  NULL       
REMARK   3   SYMMETRY METAL-ION OTHERS         (A):  NULL ;  NULL ;  NULL       
REMARK   3                                                                      
REMARK   3  ISOTROPIC THERMAL FACTOR RESTRAINTS.     COUNT   RMS    WEIGHT      
REMARK   3   MAIN-CHAIN BOND REFINED ATOMS  (A**2):  1695 ; 0.496 ; 1.500       
REMARK   3   MAIN-CHAIN BOND OTHER ATOMS    (A**2):  NULL ;  NULL ;  NULL       
REMARK   3   MAIN-CHAIN ANGLE REFINED ATOMS (A**2):  2739 ; 0.918 ; 2.000       
REMARK   3   SIDE-CHAIN BOND REFINED ATOMS  (A**2):  1275 ; 1.534 ; 3.000       
REMARK   3   SIDE-CHAIN ANGLE REFINED ATOMS (A**2):  1264 ; 2.496 ; 4.500       
REMARK   3                                                                      
REMARK   3 ANISOTROPIC THERMAL FACTOR RESTRAINTS.    COUNT   RMS   WEIGHT       
REMARK   3   RIGID-BOND RESTRAINTS          (A**2):  NULL ;  NULL ;  NULL       
REMARK   3   SPHERICITY; FREE ATOMS         (A**2):  NULL ;  NULL ;  NULL       
REMARK   3   SPHERICITY; BONDED ATOMS       (A**2):  NULL ;  NULL ;  NULL       
REMARK   3                                                                      
REMARK   3  NCS RESTRAINTS STATISTICS                                           
REMARK   3   NUMBER OF DIFFERENT NCS GROUPS : NULL                              
REMARK   3                                                                      
REMARK   3  TLS DETAILS                                                         
REMARK   3   NUMBER OF TLS GROUPS  : 1                                          
REMARK   3                                                                      
REMARK   3   TLS GROUP : 1                                                      
REMARK   3    NUMBER OF COMPONENTS GROUP : 1                                    
REMARK   3    COMPONENTS        C SSSEQI   TO  C SSSEQI                         
REMARK   3    RESIDUE RANGE :   A   -10        A  9999                          
REMARK   3    ORIGIN FOR THE GROUP (A): -22.6240  22.9520   4.8460              
REMARK   3    T TENSOR                                                          
REMARK   3      T11:   0.0170 T22:   0.0274                                     
REMARK   3      T33:   0.0505 T12:   0.0063                                     
REMARK   3      T13:   0.0000 T23:   0.0133                                     
REMARK   3    L TENSOR                                                          
REMARK   3      L11:   1.8372 L22:   2.4912                                     
REMARK   3      L33:   1.8865 L12:  -0.5614                                     
REMARK   3      L13:  -0.2409 L23:  -0.1283                                     
REMARK   3    S TENSOR                                                          
REMARK   3      S11:   0.0151 S12:   0.0708 S13:   0.0747                       
REMARK   3      S21:   0.1307 S22:   0.0313 S23:  -0.0991                       
REMARK   3      S31:  -0.1399 S32:  -0.0833 S33:  -0.0464                       
REMARK   3                                                                      
REMARK   3  BULK SOLVENT MODELLING.                                             
REMARK   3   METHOD USED : MASK                                                 
REMARK   3   PARAMETERS FOR MASK CALCULATION                                    
REMARK   3   VDW PROBE RADIUS   : 1.40                                          
REMARK   3   ION PROBE RADIUS   : 0.80                                          
REMARK   3   SHRINKAGE RADIUS   : 0.80                                          
REMARK   3                                                                      
REMARK   3  OTHER REFINEMENT REMARKS: HYDROGENS HAVE BEEN ADDED IN THE RIDING   
REMARK   3  POSITIONS                                                           
REMARK   4                                                                      
REMARK   4 3AGM COMPLIES WITH FORMAT V. 3.30, 13-JUL-11                         
REMARK 100                                                                      
REMARK 100 THIS ENTRY HAS BEEN PROCESSED BY RCSB ON 19-APR-10.                  
REMARK 100 THE RCSB ID CODE IS RCSB029228.                                      
REMARK 200                                                                      
REMARK 200 EXPERIMENTAL DETAILS                                                 
REMARK 200  EXPERIMENT TYPE                : X-RAY DIFFRACTION                  
REMARK 200  DATE OF DATA COLLECTION        : 26-FEB-10                          
REMARK 200  TEMPERATURE           (KELVIN) : NULL                               
REMARK 200  PH                             : 7.5                                
REMARK 200  NUMBER OF CRYSTALS USED        : 1                                  
REMARK 200                                                                      
REMARK 200  SYNCHROTRON              (Y/N) : Y                                  
REMARK 200  RADIATION SOURCE               : ESRF                               
REMARK 200  BEAMLINE                       : ID29                               
REMARK 200  X-RAY GENERATOR MODEL          : NULL                               
REMARK 200  MONOCHROMATIC OR LAUE    (M/L) : M                                  
REMARK 200  WAVELENGTH OR RANGE        (A) : 1.23985                            
REMARK 200  MONOCHROMATOR                  : NULL                               
REMARK 200  OPTICS                         : NULL                               
REMARK 200                                                                      
REMARK 200  DETECTOR TYPE                  : AREA DETECTOR                      
REMARK 200  DETECTOR MANUFACTURER          : ADSC QUANTUM 315R                  
REMARK 200  INTENSITY-INTEGRATION SOFTWARE : MOSFLM                             
REMARK 200  DATA SCALING SOFTWARE          : SCALA                              
REMARK 200                                                                      
REMARK 200  NUMBER OF UNIQUE REFLECTIONS   : 25504                              
REMARK 200  RESOLUTION RANGE HIGH      (A) : 2.000                              
REMARK 200  RESOLUTION RANGE LOW       (A) : 51.610                             
REMARK 200  REJECTION CRITERIA  (SIGMA(I)) : NULL                               
REMARK 200                                                                      
REMARK 200 OVERALL.                                                             
REMARK 200  COMPLETENESS FOR RANGE     (%) : 99.9                               
REMARK 200  DATA REDUNDANCY                : 7.700                              
REMARK 200  R MERGE                    (I) : 0.08600                            
REMARK 200  R SYM                      (I) : 0.08600                            
REMARK 200  <I/SIGMA(I)> FOR THE DATA SET  : NULL                               
REMARK 200                                                                      
REMARK 200 IN THE HIGHEST RESOLUTION SHELL.                                     
REMARK 200  HIGHEST RESOLUTION SHELL, RANGE HIGH (A) : 2.00                     
REMARK 200  HIGHEST RESOLUTION SHELL, RANGE LOW  (A) : 2.11                     
REMARK 200  COMPLETENESS FOR SHELL     (%) : 100.0                              
REMARK 200  DATA REDUNDANCY IN SHELL       : 7.80                               
REMARK 200  R MERGE FOR SHELL          (I) : 0.39300                            
REMARK 200  R SYM FOR SHELL            (I) : 0.39300                            
REMARK 200  <I/SIGMA(I)> FOR SHELL         : 1.900                              
REMARK 200                                                                      
REMARK 200 DIFFRACTION PROTOCOL: SINGLE WAVELENGTH                              
REMARK 200 METHOD USED TO DETERMINE THE STRUCTURE: MOLECULAR REPLACEMENT        
REMARK 200 SOFTWARE USED: MOLREP                                                
REMARK 200 STARTING MODEL: PDB ENTRY 1CDK                                       
REMARK 200                                                                      
REMARK 200 REMARK: NULL                                                         
REMARK 280                                                                      
REMARK 280 CRYSTAL                                                              
REMARK 280 SOLVENT CONTENT, VS   (%): 44.74                                     
REMARK 280 MATTHEWS COEFFICIENT, VM (ANGSTROMS**3/DA): 2.23                     
REMARK 280                                                                      
REMARK 280 CRYSTALLIZATION CONDITIONS: 25 MM TRIS-HCL, 25 MM NACL, 1.5 MM       
REMARK 280  OCTANOYL-N-METHYLGLUCAMIDE, EQUILIBRATED AGAINST 12-15 % (V/V)      
REMARK 280  METHANOL, PH 7.5, VAPOR DIFFUSION, HANGING DROP, TEMPERATURE 277K   
REMARK 290                                                                      
REMARK 290 CRYSTALLOGRAPHIC SYMMETRY                                            
REMARK 290 SYMMETRY OPERATORS FOR SPACE GROUP: P 43 21 2                        
REMARK 290                                                                      
REMARK 290      SYMOP   SYMMETRY                                                
REMARK 290     NNNMMM   OPERATOR                                                
REMARK 290       1555   X,Y,Z                                                   
REMARK 290       2555   -X,-Y,Z+1/2                                             
REMARK 290       3555   -Y+1/2,X+1/2,Z+3/4                                      
REMARK 290       4555   Y+1/2,-X+1/2,Z+1/4                                      
REMARK 290       5555   -X+1/2,Y+1/2,-Z+3/4                                     
REMARK 290       6555   X+1/2,-Y+1/2,-Z+1/4                                     
REMARK 290       7555   Y,X,-Z                                                  
REMARK 290       8555   -Y,-X,-Z+1/2                                            
REMARK 290                                                                      
REMARK 290     WHERE NNN -> OPERATOR NUMBER                                     
REMARK 290           MMM -> TRANSLATION VECTOR                                  
REMARK 290                                                                      
REMARK 290 CRYSTALLOGRAPHIC SYMMETRY TRANSFORMATIONS                            
REMARK 290 THE FOLLOWING TRANSFORMATIONS OPERATE ON THE ATOM/HETATM             
REMARK 290 RECORDS IN THIS ENTRY TO PRODUCE CRYSTALLOGRAPHICALLY                
REMARK 290 RELATED MOLECULES.                                                   
REMARK 290   SMTRY1   1  1.000000  0.000000  0.000000        0.00000            
REMARK 290   SMTRY2   1  0.000000  1.000000  0.000000        0.00000            
REMARK 290   SMTRY3   1  0.000000  0.000000  1.000000        0.00000            
REMARK 290   SMTRY1   2 -1.000000  0.000000  0.000000        0.00000            
REMARK 290   SMTRY2   2  0.000000 -1.000000  0.000000        0.00000            
REMARK 290   SMTRY3   2  0.000000  0.000000  1.000000       49.52000            
REMARK 290   SMTRY1   3  0.000000 -1.000000  0.000000       42.76000            
REMARK 290   SMTRY2   3  1.000000  0.000000  0.000000       42.76000            
REMARK 290   SMTRY3   3  0.000000  0.000000  1.000000       74.28000            
REMARK 290   SMTRY1   4  0.000000  1.000000  0.000000       42.76000            
REMARK 290   SMTRY2   4 -1.000000  0.000000  0.000000       42.76000            
REMARK 290   SMTRY3   4  0.000000  0.000000  1.000000       24.76000            
REMARK 290   SMTRY1   5 -1.000000  0.000000  0.000000       42.76000            
REMARK 290   SMTRY2   5  0.000000  1.000000  0.000000       42.76000            
REMARK 290   SMTRY3   5  0.000000  0.000000 -1.000000       74.28000            
REMARK 290   SMTRY1   6  1.000000  0.000000  0.000000       42.76000            
REMARK 290   SMTRY2   6  0.000000 -1.000000  0.000000       42.76000            
REMARK 290   SMTRY3   6  0.000000  0.000000 -1.000000       24.76000            
REMARK 290   SMTRY1   7  0.000000  1.000000  0.000000        0.00000            
REMARK 290   SMTRY2   7  1.000000  0.000000  0.000000        0.00000            
REMARK 290   SMTRY3   7  0.000000  0.000000 -1.000000        0.00000            
REMARK 290   SMTRY1   8  0.000000 -1.000000  0.000000        0.00000            
REMARK 290   SMTRY2   8 -1.000000  0.000000  0.000000        0.00000            
REMARK 290   SMTRY3   8  0.000000  0.000000 -1.000000       49.52000            
REMARK 290                                                                      
REMARK 290 REMARK: NULL                                                         
REMARK 300                                                                      
REMARK 300 BIOMOLECULE: 1                                                       
REMARK 300 SEE REMARK 350 FOR THE AUTHOR PROVIDED AND/OR PROGRAM                
REMARK 300 GENERATED ASSEMBLY INFORMATION FOR THE STRUCTURE IN                  
REMARK 300 THIS ENTRY. THE REMARK MAY ALSO PROVIDE INFORMATION ON               
REMARK 300 BURIED SURFACE AREA.                                                 
REMARK 350                                                                      
REMARK 350 COORDINATES FOR A COMPLETE MULTIMER REPRESENTING THE KNOWN           
REMARK 350 BIOLOGICALLY SIGNIFICANT OLIGOMERIZATION STATE OF THE                
REMARK 350 MOLECULE CAN BE GENERATED BY APPLYING BIOMT TRANSFORMATIONS          
REMARK 350 GIVEN BELOW.  BOTH NON-CRYSTALLOGRAPHIC AND                          
REMARK 350 CRYSTALLOGRAPHIC OPERATIONS ARE GIVEN.                               
REMARK 350                                                                      
REMARK 350 BIOMOLECULE: 1                                                       
REMARK 350 AUTHOR DETERMINED BIOLOGICAL UNIT: DIMERIC                           
REMARK 350 SOFTWARE DETERMINED QUATERNARY STRUCTURE: DIMERIC                    
REMARK 350 SOFTWARE USED: PISA                                                  
REMARK 350 APPLY THE FOLLOWING TO CHAINS: A, B                                  
REMARK 350   BIOMT1   1  1.000000  0.000000  0.000000        0.00000            
REMARK 350   BIOMT2   1  0.000000  1.000000  0.000000        0.00000            
REMARK 350   BIOMT3   1  0.000000  0.000000  1.000000        0.00000            
REMARK 465                                                                      
REMARK 465 MISSING RESIDUES                                                     
REMARK 465 THE FOLLOWING RESIDUES WERE NOT LOCATED IN THE                       
REMARK 465 EXPERIMENT. (M=MODEL NUMBER; RES=RESIDUE NAME; C=CHAIN               
REMARK 465 IDENTIFIER; SSSEQ=SEQUENCE NUMBER; I=INSERTION CODE.)                
REMARK 465                                                                      
REMARK 465   M RES C SSSEQI                                                     
REMARK 465     MET A     0                                                      
REMARK 465     GLY A     1                                                      
REMARK 465     ASN A     2                                                      
REMARK 465     ALA A     3                                                      
REMARK 465     ALA A     4                                                      
REMARK 465     ALA A     5                                                      
REMARK 465     ALA A     6                                                      
REMARK 465     LYS A     7                                                      
REMARK 465     LYS A     8                                                      
REMARK 465     GLY A     9                                                      
REMARK 465     SER A    10                                                      
REMARK 465     GLU A    11                                                      
REMARK 500                                                                      
REMARK 500 GEOMETRY AND STEREOCHEMISTRY                                         
REMARK 500 SUBTOPIC: CLOSE CONTACTS IN SAME ASYMMETRIC UNIT                     
REMARK 500                                                                      
REMARK 500 THE FOLLOWING ATOMS ARE IN CLOSE CONTACT.                            
REMARK 500                                                                      
REMARK 500  ATM1  RES C  SSEQI   ATM2  RES C  SSEQI           DISTANCE          
REMARK 500   OD2  ASP A   166     NH2  DAR B     3              2.04            
REMARK 500                                                                      
REMARK 500 REMARK: NULL                                                         
REMARK 500                                                                      
REMARK 500 GEOMETRY AND STEREOCHEMISTRY                                         
REMARK 500 SUBTOPIC: COVALENT BOND ANGLES                                       
REMARK 500                                                                      
REMARK 500 THE STEREOCHEMICAL PARAMETERS OF THE FOLLOWING RESIDUES              
REMARK 500 HAVE VALUES WHICH DEVIATE FROM EXPECTED VALUES BY MORE               
REMARK 500 THAN 6*RMSD (M=MODEL NUMBER; RES=RESIDUE NAME; C=CHAIN               
REMARK 500 IDENTIFIER; SSEQ=SEQUENCE NUMBER; I=INSERTION CODE).                 
REMARK 500                                                                      
REMARK 500 STANDARD TABLE:                                                      
REMARK 500 FORMAT: (10X,I3,1X,A3,1X,A1,I4,A1,3(1X,A4,2X),12X,F5.1)              
REMARK 500                                                                      
REMARK 500 EXPECTED VALUES PROTEIN: ENGH AND HUBER, 1999                        
REMARK 500 EXPECTED VALUES NUCLEIC ACID: CLOWNEY ET AL 1996                     
REMARK 500                                                                      
REMARK 500  M RES CSSEQI ATM1   ATM2   ATM3                                     
REMARK 500    DAR B   3   NE  -  CZ  -  NH1 ANGL. DEV. =   5.0 DEGREES          
REMARK 500    DAR B   3   NE  -  CZ  -  NH2 ANGL. DEV. =  -6.3 DEGREES          
REMARK 500                                                                      
REMARK 500 REMARK: NULL                                                         
REMARK 500                                                                      
REMARK 500 GEOMETRY AND STEREOCHEMISTRY                                         
REMARK 500 SUBTOPIC: TORSION ANGLES                                             
REMARK 500                                                                      
REMARK 500 TORSION ANGLES OUTSIDE THE EXPECTED RAMACHANDRAN REGIONS:            
REMARK 500 (M=MODEL NUMBER; RES=RESIDUE NAME; C=CHAIN IDENTIFIER;               
REMARK 500 SSEQ=SEQUENCE NUMBER; I=INSERTION CODE).                             
REMARK 500                                                                      
REMARK 500 STANDARD TABLE:                                                      
REMARK 500 FORMAT:(10X,I3,1X,A3,1X,A1,I4,A1,4X,F7.2,3X,F7.2)                    
REMARK 500                                                                      
REMARK 500 EXPECTED VALUES: GJ KLEYWEGT AND TA JONES (1996). PHI/PSI-           
REMARK 500 CHOLOGY: RAMACHANDRAN REVISITED. STRUCTURE 4, 1395 - 1400            
REMARK 500                                                                      
REMARK 500  M RES CSSEQI        PSI       PHI                                   
REMARK 500    ASP A 112     -162.67   -128.31                                   
REMARK 500    ASP A 184       93.14     70.43                                   
REMARK 500    LEU A 273       46.03    -82.85                                   
REMARK 500    LEU A 277       -6.36    -59.54                                   
REMARK 500    LYS A 285      -35.48    -38.56                                   
REMARK 500                                                                      
REMARK 500 REMARK: NULL                                                         
REMARK 800                                                                      
REMARK 800 SITE                                                                 
REMARK 800 SITE_IDENTIFIER: AC1                                                 
REMARK 800 EVIDENCE_CODE: SOFTWARE                                              
REMARK 800 SITE_DESCRIPTION: BINDING SITE FOR CHAIN B OF N~2~-{8-OXO-8-[4-(9H   
REMARK 800  -PURIN-6-YL)PIPERAZIN-1-YL]OCTANOYL}-D- ARGINYL-D-ARGINYL-D-        
REMARK 800  ARGINYL-D-ARGINYL-D-ARGINYL-D-ARGININAMIDE                          
REMARK 900                                                                      
REMARK 900 RELATED ENTRIES                                                      
REMARK 900 RELATED ID: 3BWJ   RELATED DB: PDB                                   
REMARK 900 RELATED ID: 3AG9   RELATED DB: PDB                                   
REMARK 900 RELATED ID: 3AGL   RELATED DB: PDB                                   
DBREF  3AGM A    0   350  UNP    P17612   KAPCA_HUMAN      1    351             
DBREF  3AGM B    1     9  PDB    3AGM     3AGM             1      9             
SEQRES   1 A  351  MET GLY ASN ALA ALA ALA ALA LYS LYS GLY SER GLU GLN          
SEQRES   2 A  351  GLU SER VAL LYS GLU PHE LEU ALA LYS ALA LYS GLU ASP          
SEQRES   3 A  351  PHE LEU LYS LYS TRP GLU SER PRO ALA GLN ASN THR ALA          
SEQRES   4 A  351  HIS LEU ASP GLN PHE GLU ARG ILE LYS THR LEU GLY THR          
SEQRES   5 A  351  GLY SER PHE GLY ARG VAL MET LEU VAL LYS HIS LYS GLU          
SEQRES   6 A  351  THR GLY ASN HIS TYR ALA MET LYS ILE LEU ASP LYS GLN          
SEQRES   7 A  351  LYS VAL VAL LYS LEU LYS GLN ILE GLU HIS THR LEU ASN          
SEQRES   8 A  351  GLU LYS ARG ILE LEU GLN ALA VAL ASN PHE PRO PHE LEU          
SEQRES   9 A  351  VAL LYS LEU GLU PHE SER PHE LYS ASP ASN SER ASN LEU          
SEQRES  10 A  351  TYR MET VAL MET GLU TYR VAL PRO GLY GLY GLU MET PHE          
SEQRES  11 A  351  SER HIS LEU ARG ARG ILE GLY ARG PHE SER GLU PRO HIS          
SEQRES  12 A  351  ALA ARG PHE TYR ALA ALA GLN ILE VAL LEU THR PHE GLU          
SEQRES  13 A  351  TYR LEU HIS SER LEU ASP LEU ILE TYR ARG ASP LEU LYS          
SEQRES  14 A  351  PRO GLU ASN LEU LEU ILE ASP GLN GLN GLY TYR ILE GLN          
SEQRES  15 A  351  VAL THR ASP PHE GLY PHE ALA LYS ARG VAL LYS GLY ARG          
SEQRES  16 A  351  THR TRP TPO LEU CYS GLY THR PRO GLU TYR LEU ALA PRO          
SEQRES  17 A  351  GLU ILE ILE LEU SER LYS GLY TYR ASN LYS ALA VAL ASP          
SEQRES  18 A  351  TRP TRP ALA LEU GLY VAL LEU ILE TYR GLU MET ALA ALA          
SEQRES  19 A  351  GLY TYR PRO PRO PHE PHE ALA ASP GLN PRO ILE GLN ILE          
SEQRES  20 A  351  TYR GLU LYS ILE VAL SER GLY LYS VAL ARG PHE PRO SER          
SEQRES  21 A  351  HIS PHE SER SER ASP LEU LYS ASP LEU LEU ARG ASN LEU          
SEQRES  22 A  351  LEU GLN VAL ASP LEU THR LYS ARG PHE GLY ASN LEU LYS          
SEQRES  23 A  351  ASN GLY VAL ASN ASP ILE LYS ASN HIS LYS TRP PHE ALA          
SEQRES  24 A  351  THR THR ASP TRP ILE ALA ILE TYR GLN ARG LYS VAL GLU          
SEQRES  25 A  351  ALA PRO PHE ILE PRO LYS PHE LYS GLY PRO GLY ASP THR          
SEQRES  26 A  351  SER ASN PHE ASP ASP TYR GLU GLU GLU GLU ILE ARG VAL          
SEQRES  27 A  351  SEP ILE ASN GLU LYS CYS GLY LYS GLU PHE SER GLU PHE          
SEQRES   1 B    9  69P OCE DAR DAR DAR DAR DAR DAR NH2                          
MODRES 3AGM TPO A  197  THR  PHOSPHOTHREONINE                                   
MODRES 3AGM SEP A  338  SER  PHOSPHOSERINE                                      
HET    TPO  A 197      11                                                       
HET    SEP  A 338      10                                                       
HET    69P  B   1      15                                                       
HET    OCE  B   2      10                                                       
HET    DAR  B   3      11                                                       
HET    DAR  B   4      11                                                       
HET    DAR  B   5      11                                                       
HET    DAR  B   6      11                                                       
HET    DAR  B   7      11                                                       
HET    DAR  B   8      11                                                       
HET    NH2  B   9       1                                                       
HETNAM     TPO PHOSPHOTHREONINE                                                 
HETNAM     SEP PHOSPHOSERINE                                                    
HETNAM     69P 6-PIPERAZIN-1-YL-9H-PURINE                                       
HETNAM     OCE OCTANEDIOIC ACID                                                 
HETNAM     DAR D-ARGININE                                                       
HETNAM     NH2 AMINO GROUP                                                      
HETSYN     TPO PHOSPHONOTHREONINE                                               
HETSYN     SEP PHOSPHONOSERINE                                                  
FORMUL   1  TPO    C4 H10 N O6 P                                                
FORMUL   1  SEP    C3 H8 N O6 P                                                 
FORMUL   2  69P    C9 H12 N6                                                    
FORMUL   2  OCE    C8 H14 O4                                                    
FORMUL   2  DAR    6(C6 H15 N4 O2 1+)                                           
FORMUL   2  NH2    H2 N                                                         
FORMUL   3  HOH   *118(H2 O)                                                    
HELIX    1   1 GLU A  127  GLU A  127  1                                   1
HELIX    2   2 PHE A  129  PHE A  129  1                                   1
HELIX    3   3 LYS A  168  GLU A  170  1                                   3
HELIX    4   4 THR A  201  TYR A  204  1                                   4
HELIX    5   5 GLU A  230  GLU A  230  1                                   1
HELIX    6   6 PRO A  243  PRO A  243  1                                   1
HELIX    7   7 ILE A  246  ILE A  246  1                                   1
SHEET    1   1 1 THR A  51  THR A  51  0
LINK         C   TRP A 196                 N   TPO A 197     1555   1555  1.33  
LINK         C   TPO A 197                 N   LEU A 198     1555   1555  1.33  
LINK         C   VAL A 337                 N   SEP A 338     1555   1555  1.33  
LINK         C   SEP A 338                 N   ILE A 339     1555   1555  1.33  
LINK         NDM 69P B   1                 CCX OCE B   2     1555   1555  1.34  
LINK         CCW OCE B   2                 N   DAR B   3     1555   1555  1.34  
LINK         C   DAR B   3                 N   DAR B   4     1555   1555  1.33  
LINK         C   DAR B   4                 N   DAR B   5     1555   1555  1.32  
LINK         C   DAR B   5                 N   DAR B   6     1555   1555  1.33  
LINK         C   DAR B   6                 N   DAR B   7     1555   1555  1.33  
LINK         C   DAR B   7                 N   DAR B   8     1555   1555  1.33  
LINK         C   DAR B   8                 N   NH2 B   9     1555   1555  1.34  
SITE     1 AC1 35 GLY A  50  GLY A  52  SER A  53  PHE A  54                    
SITE     2 AC1 35 GLY A  55  VAL A  57  ALA A  70  MET A 120                    
SITE     3 AC1 35 GLU A 121  TYR A 122  VAL A 123  GLU A 127                    
SITE     4 AC1 35 PHE A 129  ARG A 133  ARG A 134  ILE A 135                    
SITE     5 AC1 35 ASP A 166  PRO A 169  GLU A 170  LEU A 173                    
SITE     6 AC1 35 THR A 183  PHE A 187  GLU A 203  GLU A 230                    
SITE     7 AC1 35 ILE A 246  PHE A 327  HOH A 368  HOH A 389                    
SITE     8 AC1 35 HOH A 438  HOH A 444  HOH A 458  HOH A 459                    
SITE     9 AC1 35 HOH B 420  HOH B 424  HOH B 457                               
CRYST1   85.520   85.520   99.040  90.00  90.00  90.00 P 43 21 2     8          
ORIGX1      1.000000  0.000000  0.000000        0.00000                         
ORIGX2      0.000000  1.000000  0.000000        0.00000                         
ORIGX3      0.000000  0.000000  1.000000        0.00000                         
SCALE1      0.011693  0.000000  0.000000        0.00000                         
SCALE2      0.000000  0.011693  0.000000        0.00000                         
SCALE3      0.000000  0.000000  0.010097        0.00000                         
ATOM      1  N   THR A  51     -25.266   9.987  14.563  1.00 26.86           N
ATOM      2  CA  THR A  51     -26.398   9.213  14.070  1.00 28.85           C
ATOM      3  C   THR A  51     -27.564  10.153  13.747  1.00 28.76           C
ATOM      4  O   THR A  51     -27.673  11.260  14.308  1.00 28.54           O
ATOM      5  CB  THR A  51     -26.844   8.153  15.098  1.00 30.95           C
ATOM      6  OG1 THR A  51     -27.866   7.321  14.527  1.00 35.13           O
ATOM      7  CG2 THR A  51     -27.399   8.810  16.355  1.00 31.96           C
ATOM      8  N   GLY A  52     -28.414   9.712  12.826  1.00 28.96           N
ATOM      9  CA  GLY A  52     -29.596  10.469  12.429  1.00 28.25           C
ATOM     10  C   GLY A  52     -30.742   9.519  12.134  1.00 29.06           C
ATOM     11  O   GLY A  52     -30.715   8.360  12.547  1.00 30.53           O
ATOM     12  N   SER A  53     -31.737  10.000  11.399  1.00 28.02           N
ATOM     13  CA  SER A  53     -32.938   9.210  11.147  1.00 28.80           C
ATOM     14  C   SER A  53     -32.790   8.211  10.004  1.00 28.52           C
ATOM     15  O   SER A  53     -33.521   7.218   9.957  1.00 28.69           O
ATOM     16  CB  SER A  53     -34.123  10.121  10.869  1.00 29.17           C
ATOM     17  OG  SER A  53     -33.875  10.878   9.710  1.00 28.32           O
ATOM     18  N   PHE A  54     -31.868   8.472   9.072  1.00 26.30           N
ATOM     19  CA  PHE A  54     -31.642   7.508   7.990  1.00 25.85           C
ATOM     20  C   PHE A  54     -30.180   7.105   7.775  1.00 24.62           C
ATOM     21  O   PHE A  54     -29.826   6.564   6.724  1.00 23.59           O
ATOM     22  CB  PHE A  54     -32.314   7.928   6.664  1.00 25.94           C
ATOM     23  CG  PHE A  54     -31.956   9.321   6.188  1.00 25.16           C
ATOM     24  CD1 PHE A  54     -32.768  10.407   6.514  1.00 25.67           C
ATOM     25  CD2 PHE A  54     -30.829   9.544   5.401  1.00 23.75           C
ATOM     26  CE1 PHE A  54     -32.448  11.697   6.077  1.00 23.67           C
ATOM     27  CE2 PHE A  54     -30.501  10.829   4.963  1.00 24.81           C
ATOM     28  CZ  PHE A  54     -31.327  11.912   5.306  1.00 24.81           C
TER      29      PHE A  54
ATOM     30  N   GLU A 127     -17.667  20.047  15.563  1.00 26.88           N
ATOM     31  CA  GLU A 127     -18.618  21.001  15.003  1.00 26.26           C
ATOM     32  C   GLU A 127     -18.407  22.366  15.652  1.00 26.22           C
ATOM     33  O   GLU A 127     -18.143  22.444  16.855  1.00 26.21           O
ATOM     34  CB  GLU A 127     -20.053  20.512  15.283  1.00 26.62           C
ATOM     35  CG  GLU A 127     -20.403  19.117  14.692  1.00 27.06           C
ATOM     36  CD  GLU A 127     -21.865  18.677  14.938  1.00 30.93           C
ATOM     37  OE1 GLU A 127     -22.520  19.207  15.859  1.00 33.16           O
ATOM     38  OE2 GLU A 127     -22.367  17.798  14.201  1.00 29.74           O
TER      39      GLU A 127
ATOM     40  N   PHE A 129     -20.701  24.314  16.445  1.00 26.86           N
ATOM     41  CA  PHE A 129     -21.767  24.477  17.437  1.00 28.73           C
ATOM     42  C   PHE A 129     -21.291  24.123  18.842  1.00 30.46           C
ATOM     43  O   PHE A 129     -21.525  24.876  19.782  1.00 32.20           O
ATOM     44  CB  PHE A 129     -23.020  23.672  17.073  1.00 28.14           C
ATOM     45  CG  PHE A 129     -24.195  23.940  17.989  1.00 29.90           C
ATOM     46  CD1 PHE A 129     -24.893  25.134  17.908  1.00 29.84           C
ATOM     47  CD2 PHE A 129     -24.592  22.997  18.930  1.00 31.73           C
ATOM     48  CE1 PHE A 129     -25.972  25.385  18.751  1.00 32.39           C
ATOM     49  CE2 PHE A 129     -25.678  23.242  19.782  1.00 33.83           C
ATOM     50  CZ  PHE A 129     -26.364  24.437  19.688  1.00 32.32           C
TER      51      PHE A 129
ATOM     52  N   ASP A 166     -28.338  24.231   4.053  1.00 20.41           N
ATOM     53  CA  ASP A 166     -28.272  23.669   5.405  1.00 20.20           C
ATOM     54  C   ASP A 166     -27.274  24.367   6.325  1.00 19.58           C
ATOM     55  O   ASP A 166     -26.724  23.753   7.239  1.00 19.84           O
ATOM     56  CB  ASP A 166     -28.054  22.146   5.372  1.00 19.92           C
ATOM     57  CG  ASP A 166     -28.714  21.418   6.555  1.00 22.01           C
ATOM     58  OD1 ASP A 166     -29.265  22.046   7.479  1.00 23.10           O
ATOM     59  OD2 ASP A 166     -28.679  20.180   6.556  1.00 25.34           O
TER      60      ASP A 166
ATOM     61  N   LYS A 168     -25.670  26.143   9.287  1.00 18.63           N
ATOM     62  CA  LYS A 168     -25.792  26.300  10.722  1.00 19.40           C
ATOM     63  C   LYS A 168     -24.457  25.870  11.310  1.00 19.67           C
ATOM     64  O   LYS A 168     -23.720  25.127  10.653  1.00 18.87           O
ATOM     65  CB  LYS A 168     -26.926  25.433  11.277  1.00 19.81           C
ATOM     66  CG  LYS A 168     -26.913  23.965  10.844  1.00 19.18           C
ATOM     67  CD  LYS A 168     -28.035  23.254  11.608  1.00 19.82           C
ATOM     68  CE  LYS A 168     -28.220  21.831  11.210  1.00 19.87           C
ATOM     69  NZ  LYS A 168     -29.499  21.373  11.843  1.00 23.68           N
ATOM     70  N   PRO A 169     -24.147  26.307  12.539  1.00 21.08           N
ATOM     71  CA  PRO A 169     -22.838  25.966  13.114  1.00 21.74           C
ATOM     72  C   PRO A 169     -22.601  24.462  13.251  1.00 21.21           C
ATOM     73  O   PRO A 169     -21.453  24.030  13.257  1.00 21.41           O
ATOM     74  CB  PRO A 169     -22.865  26.603  14.504  1.00 22.94           C
ATOM     75  CG  PRO A 169     -24.011  27.571  14.497  1.00 24.17           C
ATOM     76  CD  PRO A 169     -24.989  27.066  13.483  1.00 22.52           C
ATOM     77  N   GLU A 170     -23.673  23.684  13.381  1.00 20.30           N
ATOM     78  CA  GLU A 170     -23.564  22.223  13.471  1.00 19.83           C
ATOM     79  C   GLU A 170     -22.928  21.627  12.232  1.00 19.02           C
ATOM     80  O   GLU A 170     -22.344  20.536  12.291  1.00 18.82           O
ATOM     81  CB  GLU A 170     -24.938  21.562  13.655  1.00 19.02           C
ATOM     82  CG  GLU A 170     -25.589  21.806  15.010  1.00 20.39           C
ATOM     83  CD  GLU A 170     -26.477  23.065  15.031  1.00 22.31           C
ATOM     84  OE1 GLU A 170     -26.056  24.125  14.512  1.00 20.72           O
ATOM     85  OE2 GLU A 170     -27.586  22.992  15.602  1.00 22.38           O
ATOM     86  N   ASN A 171     -23.063  22.312  11.100  1.00 17.88           N
ATOM     87  CA  ASN A 171     -22.537  21.775   9.861  1.00 17.97           C
ATOM     88  C   ASN A 171     -21.168  22.313   9.468  1.00 18.13           C
ATOM     89  O   ASN A 171     -20.697  22.035   8.361  1.00 19.20           O
ATOM     90  CB  ASN A 171     -23.536  21.961   8.721  1.00 18.26           C
ATOM     91  CG  ASN A 171     -24.679  20.972   8.784  1.00 18.97           C
ATOM     92  OD1 ASN A 171     -24.541  19.887   9.353  1.00 19.52           O
ATOM     93  ND2 ASN A 171     -25.817  21.343   8.204  1.00 17.57           N
TER      94      ASN A 171
ATOM     95  N   ASP A 184     -22.289  17.864   5.145  1.00 19.14           N
ATOM     96  CA  ASP A 184     -23.711  17.598   4.922  1.00 19.17           C
ATOM     97  C   ASP A 184     -24.294  18.396   3.756  1.00 19.72           C
ATOM     98  O   ASP A 184     -24.740  19.544   3.904  1.00 20.35           O
ATOM     99  CB  ASP A 184     -24.546  17.754   6.202  1.00 19.43           C
ATOM    100  CG  ASP A 184     -25.907  17.085   6.090  1.00 20.96           C
ATOM    101  OD1 ASP A 184     -26.367  16.832   4.957  1.00 21.34           O
ATOM    102  OD2 ASP A 184     -26.515  16.798   7.135  1.00 20.78           O
TER     103      ASP A 184
ATOM    104  N   PHE A 187     -29.182  18.839   1.581  1.00 20.91           N
ATOM    105  CA  PHE A 187     -30.124  19.795   0.996  1.00 21.21           C
ATOM    106  C   PHE A 187     -29.549  20.592  -0.169  1.00 20.81           C
ATOM    107  O   PHE A 187     -30.223  21.452  -0.725  1.00 19.92           O
ATOM    108  CB  PHE A 187     -30.693  20.735   2.067  1.00 21.50           C
ATOM    109  CG  PHE A 187     -31.515  20.032   3.128  1.00 23.32           C
ATOM    110  CD1 PHE A 187     -32.221  18.871   2.827  1.00 23.49           C
ATOM    111  CD2 PHE A 187     -31.589  20.548   4.421  1.00 20.84           C
ATOM    112  CE1 PHE A 187     -32.983  18.200   3.812  1.00 25.70           C
ATOM    113  CE2 PHE A 187     -32.357  19.896   5.416  1.00 25.38           C
ATOM    114  CZ  PHE A 187     -33.057  18.713   5.108  1.00 24.53           C
TER     115      PHE A 187
ATOM    116  N   GLY A 200     -34.392  22.538   5.835  1.00 26.08           N
ATOM    117  CA  GLY A 200     -33.422  23.330   6.584  1.00 25.47           C
ATOM    118  C   GLY A 200     -33.663  23.177   8.075  1.00 25.94           C
ATOM    119  O   GLY A 200     -34.253  22.187   8.522  1.00 27.65           O
ATOM    120  N   THR A 201     -33.225  24.169   8.843  1.00 25.03           N
ATOM    121  CA  THR A 201     -33.404  24.181  10.290  1.00 24.93           C
ATOM    122  C   THR A 201     -34.238  25.406  10.643  1.00 25.01           C
ATOM    123  O   THR A 201     -33.903  26.509  10.202  1.00 24.44           O
ATOM    124  CB  THR A 201     -32.043  24.261  11.032  1.00 24.71           C
ATOM    125  OG1 THR A 201     -31.108  23.348  10.437  1.00 24.51           O
ATOM    126  CG2 THR A 201     -32.209  23.941  12.504  1.00 24.11           C
ATOM    127  N   PRO A 202     -35.330  25.217  11.424  1.00 25.93           N
ATOM    128  CA  PRO A 202     -36.279  26.286  11.728  1.00 26.94           C
ATOM    129  C   PRO A 202     -35.614  27.631  12.063  1.00 27.13           C
ATOM    130  O   PRO A 202     -35.990  28.656  11.494  1.00 27.91           O
ATOM    131  CB  PRO A 202     -37.061  25.728  12.927  1.00 28.54           C
ATOM    132  CG  PRO A 202     -37.096  24.263  12.671  1.00 27.91           C
ATOM    133  CD  PRO A 202     -35.771  23.927  11.992  1.00 26.40           C
ATOM    134  N   GLU A 203     -34.614  27.626  12.946  1.00 26.26           N
ATOM    135  CA  GLU A 203     -33.899  28.869  13.314  1.00 26.23           C
ATOM    136  C   GLU A 203     -33.228  29.605  12.138  1.00 24.96           C
ATOM    137  O   GLU A 203     -33.083  30.843  12.157  1.00 25.33           O
ATOM    138  CB  GLU A 203     -32.864  28.582  14.407  1.00 25.80           C
ATOM    139  CG  GLU A 203     -33.459  28.310  15.777  1.00 28.19           C
ATOM    140  CD  GLU A 203     -33.923  26.874  15.993  1.00 27.60           C
ATOM    141  OE1 GLU A 203     -33.911  26.050  15.048  1.00 28.48           O
ATOM    142  OE2 GLU A 203     -34.302  26.568  17.135  1.00 29.35           O
ATOM    143  N   TYR A 204     -32.844  28.847  11.115  1.00 23.14           N
ATOM    144  CA  TYR A 204     -32.111  29.378   9.965  1.00 22.26           C
ATOM    145  C   TYR A 204     -32.917  29.629   8.693  1.00 22.72           C
ATOM    146  O   TYR A 204     -32.372  30.144   7.710  1.00 22.36           O
ATOM    147  CB  TYR A 204     -30.892  28.479   9.659  1.00 20.85           C
ATOM    148  CG  TYR A 204     -29.765  28.782  10.604  1.00 21.09           C
ATOM    149  CD1 TYR A 204     -29.823  28.379  11.933  1.00 20.93           C
ATOM    150  CD2 TYR A 204     -28.657  29.504  10.180  1.00 22.50           C
ATOM    151  CE1 TYR A 204     -28.798  28.683  12.824  1.00 23.97           C
ATOM    152  CE2 TYR A 204     -27.612  29.801  11.065  1.00 23.37           C
ATOM    153  CZ  TYR A 204     -27.698  29.398  12.376  1.00 23.29           C
ATOM    154  OH  TYR A 204     -26.677  29.699  13.251  1.00 24.11           O
TER     155      TYR A 204
ATOM    156  N   GLU A 230     -25.739  34.460  15.465  1.00 26.95           N
ATOM    157  CA  GLU A 230     -25.528  33.388  16.454  1.00 26.85           C
ATOM    158  C   GLU A 230     -24.087  33.356  16.977  1.00 27.70           C
ATOM    159  O   GLU A 230     -23.856  33.273  18.181  1.00 29.04           O
ATOM    160  CB  GLU A 230     -25.947  32.017  15.908  1.00 25.15           C
ATOM    161  CG  GLU A 230     -25.898  30.911  16.973  1.00 27.03           C
ATOM    162  CD  GLU A 230     -26.782  29.698  16.669  1.00 26.68           C
ATOM    163  OE1 GLU A 230     -26.807  29.216  15.529  1.00 27.45           O
ATOM    164  OE2 GLU A 230     -27.451  29.212  17.593  1.00 31.05           O
TER     165      GLU A 230
ATOM    166  N   PRO A 236     -29.265  32.399  18.621  1.00 32.11           N
ATOM    167  CA  PRO A 236     -29.768  32.842  17.324  1.00 31.22           C
ATOM    168  C   PRO A 236     -30.756  34.010  17.457  1.00 32.69           C
ATOM    169  O   PRO A 236     -31.328  34.199  18.532  1.00 33.60           O
ATOM    170  CB  PRO A 236     -30.447  31.587  16.773  1.00 30.03           C
ATOM    171  CG  PRO A 236     -30.906  30.857  17.988  1.00 31.16           C
ATOM    172  CD  PRO A 236     -29.932  31.164  19.084  1.00 32.11           C
TER     173      PRO A 236
ATOM    174  N   PRO A 243     -41.436  25.747  16.728  1.00 41.76           N
ATOM    175  CA  PRO A 243     -41.150  26.216  15.372  1.00 39.94           C
ATOM    176  C   PRO A 243     -42.121  27.287  14.879  1.00 40.18           C
ATOM    177  O   PRO A 243     -41.695  28.275  14.289  1.00 39.32           O
ATOM    178  CB  PRO A 243     -41.285  24.944  14.536  1.00 39.77           C
ATOM    179  CG  PRO A 243     -40.779  23.866  15.461  1.00 40.12           C
ATOM    180  CD  PRO A 243     -41.343  24.271  16.816  1.00 41.75           C
TER     181      PRO A 243
ATOM    182  N   ILE A 246     -41.117  30.434  16.219  1.00 34.20           N
ATOM    183  CA  ILE A 246     -39.876  30.859  15.546  1.00 32.31           C
ATOM    184  C   ILE A 246     -40.187  31.464  14.179  1.00 32.03           C
ATOM    185  O   ILE A 246     -39.646  32.513  13.824  1.00 31.20           O
ATOM    186  CB  ILE A 246     -38.829  29.713  15.362  1.00 30.21           C
ATOM    187  CG1 ILE A 246     -38.337  29.190  16.717  1.00 30.21           C
ATOM    188  CG2 ILE A 246     -37.641  30.210  14.515  1.00 27.65           C
ATOM    189  CD1 ILE A 246     -37.696  27.791  16.638  1.00 29.40           C
TER     190      ILE A 246
HETATM  191  N1  69P B   1     -17.178  14.589  11.416  1.00 21.48           N
HETATM  192  C2  69P B   1     -15.861  14.555  11.178  1.00 21.08           C
HETATM  193  N3  69P B   1     -15.378  14.612   9.950  1.00 19.52           N
HETATM  194  C4  69P B   1     -16.210  14.709   8.902  1.00 18.43           C
HETATM  195  C5  69P B   1     -17.589  14.757   9.103  1.00 18.40           C
HETATM  196  C6  69P B   1     -18.072  14.702  10.414  1.00 20.29           C
HETATM  197  N6  69P B   1     -19.450  14.716  10.757  1.00 22.25           N
HETATM  198  N7  69P B   1     -18.148  14.868   7.892  1.00 18.67           N
HETATM  199  C8  69P B   1     -17.181  14.878   6.973  1.00 18.33           C
HETATM  200  N9  69P B   1     -15.995  14.783   7.596  1.00 17.70           N
HETATM  201  CBV 69P B   1     -21.175  15.151  12.563  1.00 23.19           C
HETATM  202  CBW 69P B   1     -21.868  15.062  10.116  1.00 22.89           C
HETATM  203  CBX 69P B   1     -19.778  14.603  12.217  1.00 23.43           C
HETATM  204  CBY 69P B   1     -20.486  14.585   9.682  1.00 21.64           C
HETATM  205  NDM 69P B   1     -22.106  14.647  11.516  1.00 23.71           N
HETATM  206  OAO OCE B   2     -30.161  10.948   9.228  1.00 25.43           O
HETATM  207  OAP OCE B   2     -23.254  13.484  13.016  1.00 21.34           O
HETATM  208  CAX OCE B   2     -26.516  11.803   9.514  1.00 25.68           C
HETATM  209  CAY OCE B   2     -25.503  11.168  10.463  1.00 26.65           C
HETATM  210  CAZ OCE B   2     -27.314  10.744   8.738  1.00 25.89           C
HETATM  211  CBA OCE B   2     -24.972  12.206  11.460  1.00 25.35           C
HETATM  212  CBN OCE B   2     -28.298  11.459   7.810  1.00 26.18           C
HETATM  213  CBO OCE B   2     -24.059  13.250  10.782  1.00 24.05           C
HETATM  214  CCW OCE B   2     -29.600  11.798   8.541  1.00 26.99           C
HETATM  215  CCX OCE B   2     -23.097  13.802  11.837  1.00 22.67           C
HETATM  282  N   NH2 B   9     -28.802  22.277  21.656  1.00 37.29           N
HETATM  283  O   HOH A 356     -29.963  24.454   8.508  1.00 22.29           O
HETATM  284  O   HOH A 360     -35.733  20.050   7.015  1.00 20.60           O
HETATM  285  O   HOH A 361     -27.946  13.303   4.358  1.00 26.35           O
HETATM  286  O   HOH A 366     -28.884  18.439  10.925  1.00 25.55           O
HETATM  287  O   HOH A 368     -28.852  18.253   4.685  1.00 24.56           O
HETATM  288  O   HOH A 388     -26.901  28.659  20.159  1.00 24.70           O
HETATM  289  O   HOH A 389     -28.607  14.894   6.610  1.00 31.35           O
HETATM  290  O   HOH A 416     -35.253  13.137   9.779  1.00 33.14           O
HETATM  291  O   HOH A 438     -27.689  18.693   8.633  1.00 37.97           O
HETATM  292  O   HOH A 444     -31.048  18.960  12.578  1.00 30.98           O
HETATM  293  O   HOH A 451     -33.067  20.679  11.880  1.00 16.44           O
HETATM  294  O   HOH A 458     -24.370  17.460  10.447  1.00 49.33           O
HETATM  295  O   HOH A 459     -27.881  21.249  17.795  1.00 24.47           O
HETATM  296  O   HOH B 409     -30.294  16.085   4.962  1.00 27.71           O
HETATM  297  O   HOH B 420     -31.624  27.528  18.713  1.00 15.85           O
HETATM  298  O   HOH B 424     -28.691  26.923  21.123  1.00 33.12           O
HETATM  299  O   HOH B 457     -29.505  21.395  14.596  1.00 24.46           O
CONECT  192  191  193
CONECT  194  193  195  200
CONECT  195  194  196  198
CONECT  196  191  195  197
CONECT  199  198  200
CONECT  201  203  205
CONECT  202  204  205
CONECT  203  197  201
CONECT  204  197  202
CONECT  191  192  196
CONECT  193  192  194
CONECT  197  196  203  204
CONECT  198  195  199
CONECT  200  194  199
CONECT  205  201  202  215
CONECT  208  209  210
CONECT  209  208  211
CONECT  210  208  212
CONECT  211  209  213
CONECT  212  210  214
CONECT  213  211  215
CONECT  214  206  212  216
CONECT  215  205  207  213
CONECT  206  214
CONECT  207  215
CONECT  225  217  226  227
CONECT  217  216  218  225
CONECT  218  217  219
CONECT  220  219  221
CONECT  219  218  220
CONECT  222  221  223  224
CONECT  216  214  217
CONECT  221  220  222
CONECT  223  222
CONECT  224  222
CONECT  226  225
CONECT  236  228  237  238
CONECT  228  227  229  236
CONECT  229  228  230
CONECT  231  230  232
CONECT  230  229  231
CONECT  233  232  234  235
CONECT  227  225  228
CONECT  232  231  233
CONECT  234  233
CONECT  235  233
CONECT  237  236
CONECT  247  239  248  249
CONECT  239  238  240  247
CONECT  240  239  241
CONECT  242  241  243
CONECT  241  240  242
CONECT  244  243  245  246
CONECT  238  236  239
CONECT  243  242  244
CONECT  245  244
CONECT  246  244
CONECT  248  247
CONECT  258  250  259  260
CONECT  250  249  251  258
CONECT  251  250  252
CONECT  253  252  254
CONECT  252  251  253
CONECT  255  254  256  257
CONECT  249  247  250
CONECT  254  253  255
CONECT  256  255
CONECT  257  255
CONECT  259  258
CONECT  269  261  270  271
CONECT  261  260  262  269
CONECT  262  261  263
CONECT  264  263  265
CONECT  263  262  264
CONECT  266  265  267  268
CONECT  260  258  261
CONECT  265  264  266
CONECT  267  266
CONECT  268  266
CONECT  270  269
CONECT  280  272  281  282
CONECT  272  271  273  280
CONECT  273  272  274
CONECT  275  274  276
CONECT  274  273  275
CONECT  277  276  278  279
CONECT  271  269  272
CONECT  276  275  277
CONECT  278  277
CONECT  279  277
CONECT  281  280
CONECT  282  280
END
