# Supplementary material for: Scaffold repositioning of spiro-acridine derivatives as fungi chitinase inhibitor by target fishing and in vitro studies
Source: Sci Rep. 2023 May 5;13:7320. doi: 10.1038/s41598-023-33279-9 (PMC10163251; doi:10.1038/s41598-023-33279-9)
Supplement: Supplementary file 2 — Supplementary Information 2. [file 41598_2023_33279_MOESM2_ESM.zip › PDBQT_TARGETS_ALL/3ah8_ACE.pdb]

HEADER    SIGNALING PROTEIN/INHIBITOR             20-APR-10   3AH8              
TITLE     STRUCTURE OF HETEROTRIMERIC G PROTEIN GALPHA-Q BETA GAMMA IN COMPLEX  
TITLE    2 WITH AN INHIBITOR YM-254890                                          
COMPND    MOL_ID: 1;                                                            
COMPND   2 MOLECULE: GUANINE NUCLEOTIDE-BINDING PROTEIN G(I) SUBUNIT ALPHA-     
COMPND   3 1/GUANINE NUCLEOTIDE-BINDING PROTEIN G(Q) SUBUNIT ALPHA CHIMERIC     
COMPND   4 PROTEIN;                                                             
COMPND   5 CHAIN: A;                                                            
COMPND   6 FRAGMENT: UNP ENTRY P10824 RESIDUES 2-28, UNP ENTRY P21279 RESIDUES  
COMPND   7 37-359;                                                              
COMPND   8 ENGINEERED: YES;                                                     
COMPND   9 MOL_ID: 2;                                                           
COMPND  10 MOLECULE: GUANINE NUCLEOTIDE-BINDING PROTEIN G(I)/G(S)/G(T) SUBUNIT  
COMPND  11 BETA-1;                                                              
COMPND  12 CHAIN: B;                                                            
COMPND  13 SYNONYM: TRANSDUCIN BETA CHAIN 1;                                    
COMPND  14 ENGINEERED: YES;                                                     
COMPND  15 MOL_ID: 3;                                                           
COMPND  16 MOLECULE: GUANINE NUCLEOTIDE-BINDING PROTEIN G(I)/G(S)/G(O) SUBUNIT  
COMPND  17 GAMMA-2;                                                             
COMPND  18 CHAIN: G;                                                            
COMPND  19 SYNONYM: G GAMMA-I;                                                  
COMPND  20 ENGINEERED: YES;                                                     
COMPND  21 MUTATION: YES;                                                       
COMPND  22 MOL_ID: 4;                                                           
COMPND  23 MOLECULE: YM-254890;                                                 
COMPND  24 CHAIN: Y                                                             
SOURCE    MOL_ID: 1;                                                            
SOURCE   2 ORGANISM_SCIENTIFIC: RATTUS NORVEGICUS, MUS MUSCULUS;                
SOURCE   3 ORGANISM_COMMON: RAT, MOUSE;                                         
SOURCE   4 ORGANISM_TAXID: 10116, 10090;                                        
SOURCE   5 GENE: GMHB;                                                          
SOURCE   6 EXPRESSION_SYSTEM: TRICHOPLUSIA NI;                                  
SOURCE   7 EXPRESSION_SYSTEM_TAXID: 7111;                                       
SOURCE   8 EXPRESSION_SYSTEM_STRAIN: HIGH FIVE CELL;                            
SOURCE   9 EXPRESSION_SYSTEM_VECTOR_TYPE: BACULOVIRUS;                          
SOURCE  10 MOL_ID: 2;                                                           
SOURCE  11 ORGANISM_SCIENTIFIC: BOS TAURUS;                                     
SOURCE  12 ORGANISM_COMMON: BOVINE;                                             
SOURCE  13 ORGANISM_TAXID: 9913;                                                
SOURCE  14 GENE: GNB1;                                                          
SOURCE  15 EXPRESSION_SYSTEM: TRICHOPLUSIA NI;                                  
SOURCE  16 EXPRESSION_SYSTEM_TAXID: 7111;                                       
SOURCE  17 EXPRESSION_SYSTEM_STRAIN: HIGH FIVE CELL;                            
SOURCE  18 EXPRESSION_SYSTEM_VECTOR_TYPE: BACULOVIRUS;                          
SOURCE  19 MOL_ID: 3;                                                           
SOURCE  20 ORGANISM_SCIENTIFIC: BOS TAURUS;                                     
SOURCE  21 ORGANISM_COMMON: BOVINE;                                             
SOURCE  22 ORGANISM_TAXID: 9913;                                                
SOURCE  23 GENE: GNG2;                                                          
SOURCE  24 EXPRESSION_SYSTEM: TRICHOPLUSIA NI;                                  
SOURCE  25 EXPRESSION_SYSTEM_TAXID: 7111;                                       
SOURCE  26 EXPRESSION_SYSTEM_STRAIN: HIGH FIVE CELL;                            
SOURCE  27 EXPRESSION_SYSTEM_VECTOR_TYPE: BACULOVIRUS;                          
SOURCE  28 MOL_ID: 4;                                                           
SOURCE  29 ORGANISM_SCIENTIFIC: CHROMOBACTERIUM SP.;                            
SOURCE  30 ORGANISM_TAXID: 306190;                                              
SOURCE  31 STRAIN: QS3666                                                       
KEYWDS    HETEROTRIMERIC G PROTEIN, GTPASE, GALPHA-Q, GBETA, GGAMMA, INHIBITOR, 
KEYWDS   2 YM-254890, SIGNALING PROTEIN, SIGNALING PROTEIN-INHIBITOR COMPLEX    
EXPDTA    X-RAY DIFFRACTION                                                     
AUTHOR    A.NISHIMURA,K.KITANO,J.TAKASAKI,M.TANIGUCHI,N.MIZUNO,K.TAGO,          
AUTHOR   2 T.HAKOSHIMA,H.ITOH                                                   
REVDAT   4   02-AUG-17 3AH8    1       SOURCE REMARK                            
REVDAT   3   18-AUG-10 3AH8    1       JRNL                                     
REVDAT   2   28-JUL-10 3AH8    1       JRNL                                     
REVDAT   1   21-JUL-10 3AH8    0                                                
JRNL        AUTH   A.NISHIMURA,K.KITANO,J.TAKASAKI,M.TANIGUCHI,N.MIZUNO,K.TAGO, 
JRNL        AUTH 2 T.HAKOSHIMA,H.ITOH                                           
JRNL        TITL   STRUCTURAL BASIS FOR THE SPECIFIC INHIBITION OF              
JRNL        TITL 2 HETEROTRIMERIC GQ PROTEIN BY A SMALL MOLECULE.               
JRNL        REF    PROC.NATL.ACAD.SCI.USA        V. 107 13666 2010              
JRNL        REFN                   ISSN 0027-8424                               
JRNL        PMID   20639466                                                     
JRNL        DOI    10.1073/PNAS.1003553107                                      
REMARK   2                                                                      
REMARK   2 RESOLUTION.    2.90 ANGSTROMS.                                       
REMARK   3                                                                      
REMARK   3 REFINEMENT.                                                          
REMARK   3   PROGRAM     : REFMAC                                               
REMARK   3   AUTHORS     : MURSHUDOV,VAGIN,DODSON                               
REMARK   3                                                                      
REMARK   3  DATA USED IN REFINEMENT.                                            
REMARK   3   RESOLUTION RANGE HIGH (ANGSTROMS) : 2.90                           
REMARK   3   RESOLUTION RANGE LOW  (ANGSTROMS) : 20.00                          
REMARK   3   DATA CUTOFF            (SIGMA(F)) : NULL                           
REMARK   3   COMPLETENESS FOR RANGE        (%) : 94.1                           
REMARK   3   NUMBER OF REFLECTIONS             : 19018                          
REMARK   3                                                                      
REMARK   3  FIT TO DATA USED IN REFINEMENT.                                     
REMARK   3   CROSS-VALIDATION METHOD          : THROUGHOUT                      
REMARK   3   FREE R VALUE TEST SET SELECTION  : RANDOM                          
REMARK   3   R VALUE     (WORKING + TEST SET) : 0.262                           
REMARK   3   R VALUE            (WORKING SET) : 0.259                           
REMARK   3   FREE R VALUE                     : 0.315                           
REMARK   3   FREE R VALUE TEST SET SIZE   (%) : NULL                            
REMARK   3   FREE R VALUE TEST SET COUNT      : 973                             
REMARK   3                                                                      
REMARK   3  NUMBER OF NON-HYDROGEN ATOMS USED IN REFINEMENT.                    
REMARK   3   PROTEIN ATOMS            : 5799                                    
REMARK   3   NUCLEIC ACID ATOMS       : 0                                       
REMARK   3   HETEROGEN ATOMS          : 28                                      
REMARK   3   SOLVENT ATOMS            : 0                                       
REMARK   3                                                                      
REMARK   3  B VALUES.                                                           
REMARK   3   FROM WILSON PLOT           (A**2) : NULL                           
REMARK   3   MEAN B VALUE      (OVERALL, A**2) : 91.53                          
REMARK   3   OVERALL ANISOTROPIC B VALUE.                                       
REMARK   3    B11 (A**2) : NULL                                                 
REMARK   3    B22 (A**2) : NULL                                                 
REMARK   3    B33 (A**2) : NULL                                                 
REMARK   3    B12 (A**2) : NULL                                                 
REMARK   3    B13 (A**2) : NULL                                                 
REMARK   3    B23 (A**2) : NULL                                                 
REMARK   3                                                                      
REMARK   3  ESTIMATED OVERALL COORDINATE ERROR.                                 
REMARK   3   ESU BASED ON R VALUE                            (A): NULL          
REMARK   3   ESU BASED ON FREE R VALUE                       (A): NULL          
REMARK   3   ESU BASED ON MAXIMUM LIKELIHOOD                 (A): NULL          
REMARK   3   ESU FOR B VALUES BASED ON MAXIMUM LIKELIHOOD (A**2): NULL          
REMARK   3                                                                      
REMARK   3  RMS DEVIATIONS FROM IDEAL VALUES.                                   
REMARK   3   DISTANCE RESTRAINTS.                    RMS    SIGMA               
REMARK   3    BOND LENGTH                     (A) : NULL  ; NULL                
REMARK   3    ANGLE DISTANCE                  (A) : NULL  ; NULL                
REMARK   3    INTRAPLANAR 1-4 DISTANCE        (A) : NULL  ; NULL                
REMARK   3    H-BOND OR METAL COORDINATION    (A) : NULL  ; NULL                
REMARK   3                                                                      
REMARK   3   PLANE RESTRAINT                  (A) : NULL  ; NULL                
REMARK   3   CHIRAL-CENTER RESTRAINT       (A**3) : NULL  ; NULL                
REMARK   3                                                                      
REMARK   3   NON-BONDED CONTACT RESTRAINTS.                                     
REMARK   3    SINGLE TORSION                  (A) : NULL  ; NULL                
REMARK   3    MULTIPLE TORSION                (A) : NULL  ; NULL                
REMARK   3    H-BOND (X...Y)                  (A) : NULL  ; NULL                
REMARK   3    H-BOND (X-H...Y)                (A) : NULL  ; NULL                
REMARK   3                                                                      
REMARK   3   CONFORMATIONAL TORSION ANGLE RESTRAINTS.                           
REMARK   3    SPECIFIED                 (DEGREES) : NULL  ; NULL                
REMARK   3    PLANAR                    (DEGREES) : NULL  ; NULL                
REMARK   3    STAGGERED                 (DEGREES) : NULL  ; NULL                
REMARK   3    TRANSVERSE                (DEGREES) : NULL  ; NULL                
REMARK   3                                                                      
REMARK   3  ISOTROPIC THERMAL FACTOR RESTRAINTS.    RMS    SIGMA                
REMARK   3   MAIN-CHAIN BOND              (A**2) : NULL  ; NULL                 
REMARK   3   MAIN-CHAIN ANGLE             (A**2) : NULL  ; NULL                 
REMARK   3   SIDE-CHAIN BOND              (A**2) : NULL  ; NULL                 
REMARK   3   SIDE-CHAIN ANGLE             (A**2) : NULL  ; NULL                 
REMARK   3                                                                      
REMARK   3  OTHER REFINEMENT REMARKS: NULL                                      
REMARK   4                                                                      
REMARK   4 3AH8 COMPLIES WITH FORMAT V. 3.30, 13-JUL-11                         
REMARK 100                                                                      
REMARK 100 THIS ENTRY HAS BEEN PROCESSED BY RCSB ON 17-JUN-10.                  
REMARK 100 THE DEPOSITION ID IS D_1000029250.                                   
REMARK 200                                                                      
REMARK 200 EXPERIMENTAL DETAILS                                                 
REMARK 200  EXPERIMENT TYPE                : X-RAY DIFFRACTION                  
REMARK 200  DATE OF DATA COLLECTION        : 24-NOV-07                          
REMARK 200  TEMPERATURE           (KELVIN) : 100                                
REMARK 200  PH                             : 5.1                                
REMARK 200  NUMBER OF CRYSTALS USED        : 1                                  
REMARK 200                                                                      
REMARK 200  SYNCHROTRON              (Y/N) : Y                                  
REMARK 200  RADIATION SOURCE               : SPRING-8                           
REMARK 200  BEAMLINE                       : BL41XU                             
REMARK 200  X-RAY GENERATOR MODEL          : NULL                               
REMARK 200  MONOCHROMATIC OR LAUE    (M/L) : M                                  
REMARK 200  WAVELENGTH OR RANGE        (A) : 1.00                               
REMARK 200  MONOCHROMATOR                  : NULL                               
REMARK 200  OPTICS                         : NULL                               
REMARK 200                                                                      
REMARK 200  DETECTOR TYPE                  : CCD                                
REMARK 200  DETECTOR MANUFACTURER          : ADSC QUANTUM 315                   
REMARK 200  INTENSITY-INTEGRATION SOFTWARE : HKL-2000                           
REMARK 200  DATA SCALING SOFTWARE          : HKL-2000                           
REMARK 200                                                                      
REMARK 200  NUMBER OF UNIQUE REFLECTIONS   : 19018                              
REMARK 200  RESOLUTION RANGE HIGH      (A) : 2.900                              
REMARK 200  RESOLUTION RANGE LOW       (A) : 20.000                             
REMARK 200  REJECTION CRITERIA  (SIGMA(I)) : NULL                               
REMARK 200                                                                      
REMARK 200 OVERALL.                                                             
REMARK 200  COMPLETENESS FOR RANGE     (%) : 94.1                               
REMARK 200  DATA REDUNDANCY                : 4.200                              
REMARK 200  R MERGE                    (I) : 0.05900                            
REMARK 200  R SYM                      (I) : NULL                               
REMARK 200  <I/SIGMA(I)> FOR THE DATA SET  : NULL                               
REMARK 200                                                                      
REMARK 200 IN THE HIGHEST RESOLUTION SHELL.                                     
REMARK 200  HIGHEST RESOLUTION SHELL, RANGE HIGH (A) : 2.90                     
REMARK 200  HIGHEST RESOLUTION SHELL, RANGE LOW  (A) : 3.00                     
REMARK 200  COMPLETENESS FOR SHELL     (%) : 76.9                               
REMARK 200  DATA REDUNDANCY IN SHELL       : 4.10                               
REMARK 200  R MERGE FOR SHELL          (I) : 0.52600                            
REMARK 200  R SYM FOR SHELL            (I) : NULL                               
REMARK 200  <I/SIGMA(I)> FOR SHELL         : 2.400                              
REMARK 200                                                                      
REMARK 200 DIFFRACTION PROTOCOL: SINGLE WAVELENGTH                              
REMARK 200 METHOD USED TO DETERMINE THE STRUCTURE: MOLECULAR REPLACEMENT        
REMARK 200 SOFTWARE USED: PHASER                                                
REMARK 200 STARTING MODEL: PDB ENTRIES 2BCJ AND 1GP2                            
REMARK 200                                                                      
REMARK 200 REMARK: NULL                                                         
REMARK 280                                                                      
REMARK 280 CRYSTAL                                                              
REMARK 280 SOLVENT CONTENT, VS   (%): 52.50                                     
REMARK 280 MATTHEWS COEFFICIENT, VM (ANGSTROMS**3/DA): 2.59                     
REMARK 280                                                                      
REMARK 280 CRYSTALLIZATION CONDITIONS: 7% PEG 4000, 30% (V/V) GLYCEROL, 70 MM   
REMARK 280  ACETATE-NAOH, PH 5.1, VAPOR DIFFUSION, TEMPERATURE 293K             
REMARK 290                                                                      
REMARK 290 CRYSTALLOGRAPHIC SYMMETRY                                            
REMARK 290 SYMMETRY OPERATORS FOR SPACE GROUP: I 41                             
REMARK 290                                                                      
REMARK 290      SYMOP   SYMMETRY                                                
REMARK 290     NNNMMM   OPERATOR                                                
REMARK 290       1555   X,Y,Z                                                   
REMARK 290       2555   -X+1/2,-Y+1/2,Z+1/2                                     
REMARK 290       3555   -Y,X+1/2,Z+1/4                                          
REMARK 290       4555   Y+1/2,-X,Z+3/4                                          
REMARK 290       5555   X+1/2,Y+1/2,Z+1/2                                       
REMARK 290       6555   -X,-Y,Z                                                 
REMARK 290       7555   -Y+1/2,X,Z+3/4                                          
REMARK 290       8555   Y,-X+1/2,Z+1/4                                          
REMARK 290                                                                      
REMARK 290     WHERE NNN -> OPERATOR NUMBER                                     
REMARK 290           MMM -> TRANSLATION VECTOR                                  
REMARK 290                                                                      
REMARK 290 CRYSTALLOGRAPHIC SYMMETRY TRANSFORMATIONS                            
REMARK 290 THE FOLLOWING TRANSFORMATIONS OPERATE ON THE ATOM/HETATM             
REMARK 290 RECORDS IN THIS ENTRY TO PRODUCE CRYSTALLOGRAPHICALLY                
REMARK 290 RELATED MOLECULES.                                                   
REMARK 290   SMTRY1   1  1.000000  0.000000  0.000000        0.00000            
REMARK 290   SMTRY2   1  0.000000  1.000000  0.000000        0.00000            
REMARK 290   SMTRY3   1  0.000000  0.000000  1.000000        0.00000            
REMARK 290   SMTRY1   2 -1.000000  0.000000  0.000000       86.66800            
REMARK 290   SMTRY2   2  0.000000 -1.000000  0.000000       86.66800            
REMARK 290   SMTRY3   2  0.000000  0.000000  1.000000       30.47300            
REMARK 290   SMTRY1   3  0.000000 -1.000000  0.000000        0.00000            
REMARK 290   SMTRY2   3  1.000000  0.000000  0.000000       86.66800            
REMARK 290   SMTRY3   3  0.000000  0.000000  1.000000       15.23650            
REMARK 290   SMTRY1   4  0.000000  1.000000  0.000000       86.66800            
REMARK 290   SMTRY2   4 -1.000000  0.000000  0.000000        0.00000            
REMARK 290   SMTRY3   4  0.000000  0.000000  1.000000       45.70950            
REMARK 290   SMTRY1   5  1.000000  0.000000  0.000000       86.66800            
REMARK 290   SMTRY2   5  0.000000  1.000000  0.000000       86.66800            
REMARK 290   SMTRY3   5  0.000000  0.000000  1.000000       30.47300            
REMARK 290   SMTRY1   6 -1.000000  0.000000  0.000000        0.00000            
REMARK 290   SMTRY2   6  0.000000 -1.000000  0.000000        0.00000            
REMARK 290   SMTRY3   6  0.000000  0.000000  1.000000        0.00000            
REMARK 290   SMTRY1   7  0.000000 -1.000000  0.000000       86.66800            
REMARK 290   SMTRY2   7  1.000000  0.000000  0.000000        0.00000            
REMARK 290   SMTRY3   7  0.000000  0.000000  1.000000       45.70950            
REMARK 290   SMTRY1   8  0.000000  1.000000  0.000000        0.00000            
REMARK 290   SMTRY2   8 -1.000000  0.000000  0.000000       86.66800            
REMARK 290   SMTRY3   8  0.000000  0.000000  1.000000       15.23650            
REMARK 290                                                                      
REMARK 290 REMARK: NULL                                                         
REMARK 300                                                                      
REMARK 300 BIOMOLECULE: 1                                                       
REMARK 300 SEE REMARK 350 FOR THE AUTHOR PROVIDED AND/OR PROGRAM                
REMARK 300 GENERATED ASSEMBLY INFORMATION FOR THE STRUCTURE IN                  
REMARK 300 THIS ENTRY. THE REMARK MAY ALSO PROVIDE INFORMATION ON               
REMARK 300 BURIED SURFACE AREA.                                                 
REMARK 350                                                                      
REMARK 350 COORDINATES FOR A COMPLETE MULTIMER REPRESENTING THE KNOWN           
REMARK 350 BIOLOGICALLY SIGNIFICANT OLIGOMERIZATION STATE OF THE                
REMARK 350 MOLECULE CAN BE GENERATED BY APPLYING BIOMT TRANSFORMATIONS          
REMARK 350 GIVEN BELOW.  BOTH NON-CRYSTALLOGRAPHIC AND                          
REMARK 350 CRYSTALLOGRAPHIC OPERATIONS ARE GIVEN.                               
REMARK 350                                                                      
REMARK 350 BIOMOLECULE: 1                                                       
REMARK 350 AUTHOR DETERMINED BIOLOGICAL UNIT: TETRAMERIC                        
REMARK 350 SOFTWARE DETERMINED QUATERNARY STRUCTURE: TETRAMERIC                 
REMARK 350 SOFTWARE USED: PISA                                                  
REMARK 350 TOTAL BURIED SURFACE AREA: 8280 ANGSTROM**2                          
REMARK 350 SURFACE AREA OF THE COMPLEX: 31850 ANGSTROM**2                       
REMARK 350 CHANGE IN SOLVENT FREE ENERGY: -60.0 KCAL/MOL                        
REMARK 350 APPLY THE FOLLOWING TO CHAINS: A, B, G, Y                            
REMARK 350   BIOMT1   1  1.000000  0.000000  0.000000        0.00000            
REMARK 350   BIOMT2   1  0.000000  1.000000  0.000000        0.00000            
REMARK 350   BIOMT3   1  0.000000  0.000000  1.000000        0.00000            
REMARK 400                                                                      
REMARK 400 COMPOUND                                                             
REMARK 400                                                                      
REMARK 400 THE YM-254890 IS CYCLIC DEPSIPEPTIDE, A MEMBER OF INHIBITOR CLASS.   
REMARK 400                                                                      
REMARK 400  GROUP: 1                                                            
REMARK 400   NAME: YM-254890                                                    
REMARK 400   CHAIN: Y                                                           
REMARK 400   COMPONENT_1: PEPTIDE LIKE POLYMER                                  
REMARK 400   DESCRIPTION: NULL                                                  
REMARK 465                                                                      
REMARK 465 MISSING RESIDUES                                                     
REMARK 465 THE FOLLOWING RESIDUES WERE NOT LOCATED IN THE                       
REMARK 465 EXPERIMENT. (M=MODEL NUMBER; RES=RESIDUE NAME; C=CHAIN               
REMARK 465 IDENTIFIER; SSSEQ=SEQUENCE NUMBER; I=INSERTION CODE.)                
REMARK 465                                                                      
REMARK 465   M RES C SSSEQI                                                     
REMARK 465     GLY A     5                                                      
REMARK 465     ALA A     6                                                      
REMARK 465     MET A     7                                                      
REMARK 465     GLY A     8                                                      
REMARK 465     CYS A     9                                                      
REMARK 465     THR A    10                                                      
REMARK 465     LEU A    11                                                      
REMARK 465     SER A    12                                                      
REMARK 465     GLU A   355                                                      
REMARK 465     TYR A   356                                                      
REMARK 465     ASN A   357                                                      
REMARK 465     LEU A   358                                                      
REMARK 465     VAL A   359                                                      
REMARK 465     MET B     1                                                      
REMARK 465     SER B     2                                                      
REMARK 465     GLU B     3                                                      
REMARK 465     LEU B     4                                                      
REMARK 465     ASP B     5                                                      
REMARK 465     GLN B     6                                                      
REMARK 465     LEU B     7                                                      
REMARK 465     ARG B     8                                                      
REMARK 465     GLN B     9                                                      
REMARK 465     GLU B    10                                                      
REMARK 465     GLY G     1                                                      
REMARK 465     ALA G     2                                                      
REMARK 465     MET G     3                                                      
REMARK 465     ASP G     4                                                      
REMARK 465     PRO G     5                                                      
REMARK 465     GLU G     6                                                      
REMARK 465     PHE G     7                                                      
REMARK 465     MET G     8                                                      
REMARK 465     ALA G     9                                                      
REMARK 465     SER G    10                                                      
REMARK 465     ASN G    11                                                      
REMARK 465     ASN G    12                                                      
REMARK 465     THR G    13                                                      
REMARK 465     ALA G    14                                                      
REMARK 465     SER G    15                                                      
REMARK 465     ILE G    16                                                      
REMARK 465     ALA G    17                                                      
REMARK 465     PHE G    68                                                      
REMARK 465     ARG G    69                                                      
REMARK 465     GLU G    70                                                      
REMARK 465     LYS G    71                                                      
REMARK 465     LYS G    72                                                      
REMARK 465     PHE G    73                                                      
REMARK 465     PHE G    74                                                      
REMARK 465     SER G    75                                                      
REMARK 465     ALA G    76                                                      
REMARK 465     ILE G    77                                                      
REMARK 465     LEU G    78                                                      
REMARK 500                                                                      
REMARK 500 GEOMETRY AND STEREOCHEMISTRY                                         
REMARK 500 SUBTOPIC: CLOSE CONTACTS IN SAME ASYMMETRIC UNIT                     
REMARK 500                                                                      
REMARK 500 THE FOLLOWING ATOMS ARE IN CLOSE CONTACT.                            
REMARK 500                                                                      
REMARK 500  ATM1  RES C  SSEQI   ATM2  RES C  SSEQI           DISTANCE          
REMARK 500   OG1  THR B   274     O    VAL B   315              2.18            
REMARK 500                                                                      
REMARK 500 REMARK: NULL                                                         
REMARK 500                                                                      
REMARK 500 GEOMETRY AND STEREOCHEMISTRY                                         
REMARK 500 SUBTOPIC: COVALENT BOND LENGTHS                                      
REMARK 500                                                                      
REMARK 500 THE STEREOCHEMICAL PARAMETERS OF THE FOLLOWING RESIDUES              
REMARK 500 HAVE VALUES WHICH DEVIATE FROM EXPECTED VALUES BY MORE               
REMARK 500 THAN 6*RMSD (M=MODEL NUMBER; RES=RESIDUE NAME; C=CHAIN               
REMARK 500 IDENTIFIER; SSEQ=SEQUENCE NUMBER; I=INSERTION CODE).                 
REMARK 500                                                                      
REMARK 500 STANDARD TABLE:                                                      
REMARK 500 FORMAT: (10X,I3,1X,2(A3,1X,A1,I4,A1,1X,A4,3X),1X,F6.3)               
REMARK 500                                                                      
REMARK 500 EXPECTED VALUES PROTEIN: ENGH AND HUBER, 1999                        
REMARK 500 EXPECTED VALUES NUCLEIC ACID: CLOWNEY ET AL 1996                     
REMARK 500                                                                      
REMARK 500  M RES CSSEQI ATM1   RES CSSEQI ATM2   DEVIATION                     
REMARK 500    ASP A  15   CG    ASP A  15   OD2     0.204                       
REMARK 500    GLU G  65   CG    GLU G  65   CD      0.095                       
REMARK 500    GLU G  65   CD    GLU G  65   OE2    -0.100                       
REMARK 500    ASN G  66   CB    ASN G  66   CG      0.156                       
REMARK 500    ASN G  66   CG    ASN G  66   ND2     0.399                       
REMARK 500                                                                      
REMARK 500 REMARK: NULL                                                         
REMARK 500                                                                      
REMARK 500 GEOMETRY AND STEREOCHEMISTRY                                         
REMARK 500 SUBTOPIC: COVALENT BOND ANGLES                                       
REMARK 500                                                                      
REMARK 500 THE STEREOCHEMICAL PARAMETERS OF THE FOLLOWING RESIDUES              
REMARK 500 HAVE VALUES WHICH DEVIATE FROM EXPECTED VALUES BY MORE               
REMARK 500 THAN 6*RMSD (M=MODEL NUMBER; RES=RESIDUE NAME; C=CHAIN               
REMARK 500 IDENTIFIER; SSEQ=SEQUENCE NUMBER; I=INSERTION CODE).                 
REMARK 500                                                                      
REMARK 500 STANDARD TABLE:                                                      
REMARK 500 FORMAT: (10X,I3,1X,A3,1X,A1,I4,A1,3(1X,A4,2X),12X,F5.1)              
REMARK 500                                                                      
REMARK 500 EXPECTED VALUES PROTEIN: ENGH AND HUBER, 1999                        
REMARK 500 EXPECTED VALUES NUCLEIC ACID: CLOWNEY ET AL 1996                     
REMARK 500                                                                      
REMARK 500  M RES CSSEQI ATM1   ATM2   ATM3                                     
REMARK 500    ASP A  15   CB  -  CG  -  OD2 ANGL. DEV. =  -7.4 DEGREES          
REMARK 500                                                                      
REMARK 500 REMARK: NULL                                                         
REMARK 500                                                                      
REMARK 500 GEOMETRY AND STEREOCHEMISTRY                                         
REMARK 500 SUBTOPIC: TORSION ANGLES                                             
REMARK 500                                                                      
REMARK 500 TORSION ANGLES OUTSIDE THE EXPECTED RAMACHANDRAN REGIONS:            
REMARK 500 (M=MODEL NUMBER; RES=RESIDUE NAME; C=CHAIN IDENTIFIER;               
REMARK 500 SSEQ=SEQUENCE NUMBER; I=INSERTION CODE).                             
REMARK 500                                                                      
REMARK 500 STANDARD TABLE:                                                      
REMARK 500 FORMAT:(10X,I3,1X,A3,1X,A1,I4,A1,4X,F7.2,3X,F7.2)                    
REMARK 500                                                                      
REMARK 500 EXPECTED VALUES: GJ KLEYWEGT AND TA JONES (1996). PHI/PSI-           
REMARK 500 CHOLOGY: RAMACHANDRAN REVISITED. STRUCTURE 4, 1395 - 1400            
REMARK 500                                                                      
REMARK 500  M RES CSSEQI        PSI       PHI                                   
REMARK 500    ASP A  15     -165.11   -166.74                                   
REMARK 500    LYS A  16       19.42     58.00                                   
REMARK 500    THR A  47     -173.89    -65.19                                   
REMARK 500    ASP A  69      -50.39    -29.63                                   
REMARK 500    ASP A 117      100.85    -56.31                                   
REMARK 500    VAL A 118      -57.79    -27.44                                   
REMARK 500    LYS A 120        5.07   -175.42                                   
REMARK 500    SER A 122      -76.18    -80.57                                   
REMARK 500    GLU A 150      -89.47    -67.91                                   
REMARK 500    ASP A 165      -76.69    -35.71                                   
REMARK 500    LEU A 180        1.45    -63.45                                   
REMARK 500    PRO A 185      106.01    -48.46                                   
REMARK 500    GLN A 197      -83.84     20.79                                   
REMARK 500    ARG A 214        4.22    -63.70                                   
REMARK 500    ASN A 222       63.26     32.63                                   
REMARK 500    LEU A 239       86.40     57.83                                   
REMARK 500    SER A 242       29.89    -76.18                                   
REMARK 500    TYR A 285      -66.54    -99.55                                   
REMARK 500    ASP A 290       21.81    -75.34                                   
REMARK 500    ASP A 319      122.84    140.61                                   
REMARK 500    THR A 347        1.35    -66.39                                   
REMARK 500    GLU B  12      -12.41   -148.65                                   
REMARK 500    ASN B  16       47.05    -81.06                                   
REMARK 500    ASN B  35      -47.54   -150.31                                   
REMARK 500    ARG B  68      -49.02   -130.19                                   
REMARK 500    ALA B  73      103.46   -166.19                                   
REMARK 500    GLN B  75        4.04    -65.79                                   
REMARK 500    THR B  87      -11.19    147.56                                   
REMARK 500    SER B  98        4.22    -65.51                                   
REMARK 500    TRP B  99       66.78   -103.19                                   
REMARK 500    MET B 101       -4.28   -140.03                                   
REMARK 500    LEU B 117       -6.35    -52.98                                   
REMARK 500    LEU B 126     -108.50    -76.05                                   
REMARK 500    LYS B 127      108.34    -57.23                                   
REMARK 500    ASN B 132      -96.09   -129.29                                   
REMARK 500    LEU B 139       78.29     -1.58                                   
REMARK 500    ASP B 154        0.70    -64.09                                   
REMARK 500    ASP B 163       35.43    -74.84                                   
REMARK 500    THR B 184      -65.63    -95.39                                   
REMARK 500    LEU B 198      137.13   -175.52                                   
REMARK 500    GLU B 226       32.37    -91.32                                   
REMARK 500    SER B 227      151.27    173.76                                   
REMARK 500    ASP B 228      117.35     -6.46                                   
REMARK 500    PRO B 236      -48.10    -25.05                                   
REMARK 500    ASP B 247        4.94    -69.17                                   
REMARK 500    ALA B 248       -4.94     80.16                                   
REMARK 500    SER B 265     -165.44    -74.25                                   
REMARK 500    HIS B 266      127.06    160.10                                   
REMARK 500    ASN B 268      -14.77     64.67                                   
REMARK 500    ASP B 291       28.48    -75.00                                   
REMARK 500                                                                      
REMARK 500 THIS ENTRY HAS      60 RAMACHANDRAN OUTLIERS.                        
REMARK 500                                                                      
REMARK 500 REMARK: NULL                                                         
REMARK 800                                                                      
REMARK 800 SITE                                                                 
REMARK 800 SITE_IDENTIFIER: AC1                                                 
REMARK 800 EVIDENCE_CODE: SOFTWARE                                              
REMARK 800 SITE_DESCRIPTION: BINDING SITE FOR RESIDUE GDP A 1                   
REMARK 800                                                                      
REMARK 800 SITE_IDENTIFIER: AC2                                                 
REMARK 800 EVIDENCE_CODE: SOFTWARE                                              
REMARK 800 SITE_DESCRIPTION: BINDING SITE FOR CHAIN Y OF YM-254890              
DBREF  3AH8 A    8    34  UNP    P10824   GNAI1_RAT        2     28             
DBREF  3AH8 A   37   359  UNP    P21279   GNAQ_MOUSE      37    359             
DBREF  3AH8 B    1   340  UNP    P62871   GBB1_BOVIN       1    340             
DBREF  3AH8 G    8    78  UNP    P63212   GBG2_BOVIN       1     71             
DBREF  3AH8 Y    1     9  PDB    3AH8     3AH8             1      9             
SEQADV 3AH8 GLY A    5  UNP  P10824              EXPRESSION TAG                 
SEQADV 3AH8 ALA A    6  UNP  P10824              EXPRESSION TAG                 
SEQADV 3AH8 MET A    7  UNP  P10824              EXPRESSION TAG                 
SEQADV 3AH8 ARG A   35  UNP  P10824              LINKER                         
SEQADV 3AH8 SER A   36  UNP  P10824              LINKER                         
SEQADV 3AH8 GLY G    1  UNP  P63212              EXPRESSION TAG                 
SEQADV 3AH8 ALA G    2  UNP  P63212              EXPRESSION TAG                 
SEQADV 3AH8 MET G    3  UNP  P63212              EXPRESSION TAG                 
SEQADV 3AH8 ASP G    4  UNP  P63212              EXPRESSION TAG                 
SEQADV 3AH8 PRO G    5  UNP  P63212              EXPRESSION TAG                 
SEQADV 3AH8 GLU G    6  UNP  P63212              EXPRESSION TAG                 
SEQADV 3AH8 PHE G    7  UNP  P63212              EXPRESSION TAG                 
SEQADV 3AH8 SER G   75  UNP  P63212    CYS    68 ENGINEERED MUTATION            
SEQRES   1 A  355  GLY ALA MET GLY CYS THR LEU SER ALA GLU ASP LYS ALA          
SEQRES   2 A  355  ALA VAL GLU ARG SER LYS MET ILE ASP ARG ASN LEU ARG          
SEQRES   3 A  355  GLU ASP GLY GLU ARG SER ARG ARG GLU LEU LYS LEU LEU          
SEQRES   4 A  355  LEU LEU GLY THR GLY GLU SER GLY LYS SER THR PHE ILE          
SEQRES   5 A  355  LYS GLN MET ARG ILE ILE HIS GLY SER GLY TYR SER ASP          
SEQRES   6 A  355  GLU ASP LYS ARG GLY PHE THR LYS LEU VAL TYR GLN ASN          
SEQRES   7 A  355  ILE PHE THR ALA MET GLN ALA MET ILE ARG ALA MET ASP          
SEQRES   8 A  355  THR LEU LYS ILE PRO TYR LYS TYR GLU HIS ASN LYS ALA          
SEQRES   9 A  355  HIS ALA GLN LEU VAL ARG GLU VAL ASP VAL GLU LYS VAL          
SEQRES  10 A  355  SER ALA PHE GLU ASN PRO TYR VAL ASP ALA ILE LYS SER          
SEQRES  11 A  355  LEU TRP ASN ASP PRO GLY ILE GLN GLU CYS TYR ASP ARG          
SEQRES  12 A  355  ARG ARG GLU TYR GLN LEU SER ASP SER THR LYS TYR TYR          
SEQRES  13 A  355  LEU ASN ASP LEU ASP ARG VAL ALA ASP PRO SER TYR LEU          
SEQRES  14 A  355  PRO THR GLN GLN ASP VAL LEU ARG VAL ARG VAL PRO THR          
SEQRES  15 A  355  THR GLY ILE ILE GLU TYR PRO PHE ASP LEU GLN SER VAL          
SEQRES  16 A  355  ILE PHE ARG MET VAL ASP VAL GLY GLY GLN ARG SER GLU          
SEQRES  17 A  355  ARG ARG LYS TRP ILE HIS CYS PHE GLU ASN VAL THR SER          
SEQRES  18 A  355  ILE MET PHE LEU VAL ALA LEU SER GLU TYR ASP GLN VAL          
SEQRES  19 A  355  LEU VAL GLU SER ASP ASN GLU ASN ARG MET GLU GLU SER          
SEQRES  20 A  355  LYS ALA LEU PHE ARG THR ILE ILE THR TYR PRO TRP PHE          
SEQRES  21 A  355  GLN ASN SER SER VAL ILE LEU PHE LEU ASN LYS LYS ASP          
SEQRES  22 A  355  LEU LEU GLU GLU LYS ILE MET TYR SER HIS LEU VAL ASP          
SEQRES  23 A  355  TYR PHE PRO GLU TYR ASP GLY PRO GLN ARG ASP ALA GLN          
SEQRES  24 A  355  ALA ALA ARG GLU PHE ILE LEU LYS MET PHE VAL ASP LEU          
SEQRES  25 A  355  ASN PRO ASP SER ASP LYS ILE ILE TYR SER HIS PHE THR          
SEQRES  26 A  355  CYS ALA THR ASP THR GLU ASN ILE ARG PHE VAL PHE ALA          
SEQRES  27 A  355  ALA VAL LYS ASP THR ILE LEU GLN LEU ASN LEU LYS GLU          
SEQRES  28 A  355  TYR ASN LEU VAL                                              
SEQRES   1 B  340  MET SER GLU LEU ASP GLN LEU ARG GLN GLU ALA GLU GLN          
SEQRES   2 B  340  LEU LYS ASN GLN ILE ARG ASP ALA ARG LYS ALA CYS ALA          
SEQRES   3 B  340  ASP ALA THR LEU SER GLN ILE THR ASN ASN ILE ASP PRO          
SEQRES   4 B  340  VAL GLY ARG ILE GLN MET ARG THR ARG ARG THR LEU ARG          
SEQRES   5 B  340  GLY HIS LEU ALA LYS ILE TYR ALA MET HIS TRP GLY THR          
SEQRES   6 B  340  ASP SER ARG LEU LEU VAL SER ALA SER GLN ASP GLY LYS          
SEQRES   7 B  340  LEU ILE ILE TRP ASP SER TYR THR THR ASN LYS VAL HIS          
SEQRES   8 B  340  ALA ILE PRO LEU ARG SER SER TRP VAL MET THR CYS ALA          
SEQRES   9 B  340  TYR ALA PRO SER GLY ASN TYR VAL ALA CYS GLY GLY LEU          
SEQRES  10 B  340  ASP ASN ILE CYS SER ILE TYR ASN LEU LYS THR ARG GLU          
SEQRES  11 B  340  GLY ASN VAL ARG VAL SER ARG GLU LEU ALA GLY HIS THR          
SEQRES  12 B  340  GLY TYR LEU SER CYS CYS ARG PHE LEU ASP ASP ASN GLN          
SEQRES  13 B  340  ILE VAL THR SER SER GLY ASP THR THR CYS ALA LEU TRP          
SEQRES  14 B  340  ASP ILE GLU THR GLY GLN GLN THR THR THR PHE THR GLY          
SEQRES  15 B  340  HIS THR GLY ASP VAL MET SER LEU SER LEU ALA PRO ASP          
SEQRES  16 B  340  THR ARG LEU PHE VAL SER GLY ALA CYS ASP ALA SER ALA          
SEQRES  17 B  340  LYS LEU TRP ASP VAL ARG GLU GLY MET CYS ARG GLN THR          
SEQRES  18 B  340  PHE THR GLY HIS GLU SER ASP ILE ASN ALA ILE CYS PHE          
SEQRES  19 B  340  PHE PRO ASN GLY ASN ALA PHE ALA THR GLY SER ASP ASP          
SEQRES  20 B  340  ALA THR CYS ARG LEU PHE ASP LEU ARG ALA ASP GLN GLU          
SEQRES  21 B  340  LEU MET THR TYR SER HIS ASP ASN ILE ILE CYS GLY ILE          
SEQRES  22 B  340  THR SER VAL SER PHE SER LYS SER GLY ARG LEU LEU LEU          
SEQRES  23 B  340  ALA GLY TYR ASP ASP PHE ASN CYS ASN VAL TRP ASP ALA          
SEQRES  24 B  340  LEU LYS ALA ASP ARG ALA GLY VAL LEU ALA GLY HIS ASP          
SEQRES  25 B  340  ASN ARG VAL SER CYS LEU GLY VAL THR ASP ASP GLY MET          
SEQRES  26 B  340  ALA VAL ALA THR GLY SER TRP ASP SER PHE LEU LYS ILE          
SEQRES  27 B  340  TRP ASN                                                      
SEQRES   1 G   78  GLY ALA MET ASP PRO GLU PHE MET ALA SER ASN ASN THR          
SEQRES   2 G   78  ALA SER ILE ALA GLN ALA ARG LYS LEU VAL GLU GLN LEU          
SEQRES   3 G   78  LYS MET GLU ALA ASN ILE ASP ARG ILE LYS VAL SER LYS          
SEQRES   4 G   78  ALA ALA ALA ASP LEU MET ALA TYR CYS GLU ALA HIS ALA          
SEQRES   5 G   78  LYS GLU ASP PRO LEU LEU THR PRO VAL PRO ALA SER GLU          
SEQRES   6 G   78  ASN PRO PHE ARG GLU LYS LYS PHE PHE SER ALA ILE LEU          
SEQRES   1 Y    9  ACE HL2 HL2 OTH THC HF2 DAM ALA MAA                          
MODRES 3AH8 HL2 Y    2  LEU                                                     
MODRES 3AH8 HL2 Y    3  LEU                                                     
MODRES 3AH8 OTH Y    4  THR  N,O-DIMETHYL-L-THREONINE                           
MODRES 3AH8 THC Y    5  THR  N-METHYLCARBONYLTHREONINE                          
MODRES 3AH8 MAA Y    9  ALA  N-METHYL-L-ALANINE                                 
HET    ACE  Y   1       3                                                       
HET    HL2  Y   2       9                                                       
HET    HL2  Y   3       9                                                       
HET    OTH  Y   4       9                                                       
HET    THC  Y   5      10                                                       
HET    HF2  Y   6      11                                                       
HET    DAM  Y   7       6                                                       
HET    MAA  Y   9       6                                                       
HET    GDP  A   1      28                                                       
HETNAM     ACE ACETYL GROUP                                                     
HETNAM     HL2 (2S,3R)-2-AMINO-3-HYDROXY-4-METHYLPENTANOIC ACID                 
HETNAM     OTH N,O-DIMETHYL-L-THREONINE                                         
HETNAM     THC N-METHYLCARBONYLTHREONINE                                        
HETNAM     HF2 (2R)-2-HYDROXY-3-PHENYLPROPANOIC ACID                            
HETNAM     DAM N-METHYL-ALPHA-BETA-DEHYDROALANINE                               
HETNAM     MAA N-METHYL-L-ALANINE                                               
HETNAM     GDP GUANOSINE-5'-DIPHOSPHATE                                         
HETSYN     HL2 BETA-HYDROXYLEUCINE                                              
FORMUL   4  ACE    C2 H4 O                                                      
FORMUL   4  HL2    2(C6 H13 N O3)                                               
FORMUL   4  OTH    C6 H13 N O3                                                  
FORMUL   4  THC    C6 H11 N O4                                                  
FORMUL   4  HF2    C9 H10 O3                                                    
FORMUL   4  DAM    C4 H7 N O2                                                   
FORMUL   4  MAA    C4 H9 N O2                                                   
FORMUL   5  GDP    C10 H15 N5 O11 P2                                            
SHEET    1   1 1 GLU A 191  GLU A 191  0
SHEET    2   2 1 PRO A 193  PRO A 193  0
SHEET    3   3 1 ARG A 202  ARG A 202  0
LINK         C   ACE Y   1                 N   HL2 Y   2     1555   1555  1.34  
LINK         C   HL2 Y   2                 OH  HL2 Y   3     1555   1555  1.45  
LINK         C   HL2 Y   3                 N   OTH Y   4     1555   1555  1.34  
LINK         C   OTH Y   4                 OG1 THC Y   5     1555   1555  1.45  
LINK         C   THC Y   5                 OA  HF2 Y   6     1555   1555  1.46  
LINK         C   HF2 Y   6                 N   DAM Y   7     1555   1555  1.36  
LINK         C   DAM Y   7                 N   ALA Y   8     1555   1555  1.34  
LINK         C   ALA Y   8                 N   MAA Y   9     1555   1555  1.35  
LINK         C   MAA Y   9                 N   HL2 Y   3     1555   1555  1.34  
CISPEP   1 HL2 Y    3    OTH Y    4          0        -1.82                     
CISPEP   2 ALA Y    8    MAA Y    9          0         0.62                     
SITE     1 AC1 18 THR A  47  GLY A  48  GLU A  49  SER A  50                    
SITE     2 AC1 18 GLY A  51  LYS A  52  SER A  53  THR A  54                    
SITE     3 AC1 18 SER A 156  LEU A 180  ARG A 181  ARG A 183                    
SITE     4 AC1 18 ASN A 274  LYS A 275  ASP A 277  CYS A 330                    
SITE     5 AC1 18 ALA A 331  THR A 332                                          
SITE     1 AC2 13 LYS A  57  ARG A  60  TYR A  67  ASP A  71                    
SITE     2 AC2 13 GLY A  74  PHE A  75  VAL A 184  THR A 187                    
SITE     3 AC2 13 ILE A 189  ILE A 190  GLU A 191  TYR A 192                    
SITE     4 AC2 13 ARG B  96                                                     
CRYST1  173.336  173.336   60.946  90.00  90.00  90.00 I 41          8          
ORIGX1      1.000000  0.000000  0.000000        0.00000                         
ORIGX2      0.000000  1.000000  0.000000        0.00000                         
ORIGX3      0.000000  0.000000  1.000000        0.00000                         
SCALE1      0.005769  0.000000  0.000000        0.00000                         
SCALE2      0.000000  0.005769  0.000000        0.00000                         
SCALE3      0.000000  0.000000  0.016408        0.00000                         
ATOM      1  N   GLU A 191      12.218 -30.639 -40.027  1.00 94.13           N
ATOM      2  CA  GLU A 191      12.947 -31.747 -40.635  1.00 94.00           C
ATOM      3  C   GLU A 191      13.349 -31.443 -42.079  1.00 93.67           C
ATOM      4  O   GLU A 191      12.531 -30.964 -42.864  1.00 93.69           O
ATOM      5  CB  GLU A 191      12.209 -33.096 -40.482  1.00 94.04           C
ATOM      6  CG  GLU A 191      10.733 -33.163 -40.905  1.00 94.21           C
ATOM      7  CD  GLU A 191      10.220 -34.613 -41.026  1.00 94.25           C
ATOM      8  OE1 GLU A 191      10.882 -35.437 -41.703  1.00 94.79           O
ATOM      9  OE2 GLU A 191       9.151 -34.929 -40.455  1.00 93.53           O
TER      10      GLU A 191
ATOM     11  N   PRO A 193      15.240 -33.133 -45.539  1.00 93.10           N
ATOM     12  CA  PRO A 193      15.786 -34.246 -46.297  1.00 93.07           C
ATOM     13  C   PRO A 193      16.698 -33.793 -47.436  1.00 93.19           C
ATOM     14  O   PRO A 193      16.388 -32.820 -48.123  1.00 93.13           O
ATOM     15  CB  PRO A 193      14.533 -34.914 -46.860  1.00 92.90           C
ATOM     16  CG  PRO A 193      13.540 -33.792 -47.013  1.00 92.94           C
ATOM     17  CD  PRO A 193      13.996 -32.632 -46.150  1.00 93.07           C
TER      18      PRO A 193
ATOM     19  N   ARG A 202      18.362 -37.088 -43.367  1.00 97.01           N
ATOM     20  CA  ARG A 202      17.193 -36.356 -42.905  1.00 96.94           C
ATOM     21  C   ARG A 202      17.444 -35.661 -41.571  1.00 96.58           C
ATOM     22  O   ARG A 202      17.294 -36.260 -40.507  1.00 96.81           O
ATOM     23  CB  ARG A 202      15.973 -37.283 -42.835  1.00 96.84           C
ATOM     24  CG  ARG A 202      14.654 -36.558 -42.586  1.00 97.43           C
ATOM     25  CD  ARG A 202      13.460 -37.505 -42.578  1.00 97.53           C
ATOM     26  NE  ARG A 202      13.099 -37.933 -43.929  1.00 98.47           N
ATOM     27  CZ  ARG A 202      12.246 -37.286 -44.719  1.00 98.97           C
ATOM     28  NH1 ARG A 202      11.652 -36.174 -44.296  1.00 99.25           N
ATOM     29  NH2 ARG A 202      11.986 -37.749 -45.936  1.00 99.17           N
TER      30      ARG A 202
HETATM   34  C   HL2 Y   2       9.289 -27.738 -43.704  1.00100.91           C
HETATM   35  N   HL2 Y   2       9.553 -30.184 -43.758  1.00 98.81           N
HETATM   36  O   HL2 Y   2      10.393 -27.622 -44.202  1.00100.45           O
HETATM   37  CA  HL2 Y   2       8.672 -29.070 -43.441  1.00 99.92           C
HETATM   38  CB  HL2 Y   2       8.302 -29.112 -41.962  1.00 99.98           C
HETATM   39  CG  HL2 Y   2       7.072 -30.011 -41.726  1.00100.66           C
HETATM   40  OH  HL2 Y   2       9.453 -29.456 -41.167  1.00100.64           O
HETATM   41  CD1 HL2 Y   2       5.838 -29.105 -41.486  1.00102.23           C
HETATM   42  CD2 HL2 Y   2       7.239 -31.025 -40.573  1.00 99.89           C
HETATM   43  C   HL2 Y   3      10.119 -23.269 -43.052  1.00103.44           C
HETATM   44  N   HL2 Y   3       9.526 -24.792 -44.897  1.00102.57           N
HETATM   45  O   HL2 Y   3      11.040 -23.679 -42.354  1.00105.07           O
HETATM   46  CA  HL2 Y   3       9.137 -24.284 -43.583  1.00102.55           C
HETATM   47  CB  HL2 Y   3       9.204 -25.543 -42.704  1.00102.02           C
HETATM   48  CG  HL2 Y   3       8.636 -25.507 -41.278  1.00101.50           C
HETATM   49  OH  HL2 Y   3       8.492 -26.571 -43.372  1.00102.23           O
HETATM   50  CD1 HL2 Y   3       8.141 -24.159 -40.754  1.00102.22           C
HETATM   51  CD2 HL2 Y   3       9.664 -26.127 -40.356  1.00100.04           C
HETATM   52  N   DAM Y   7      13.328 -25.967 -44.906  1.00104.53           N
HETATM   53  CM  DAM Y   7      13.500 -25.951 -43.455  1.00104.64           C
HETATM   54  CA  DAM Y   7      13.072 -27.172 -45.466  1.00104.62           C
HETATM   55  CB  DAM Y   7      12.979 -28.227 -44.666  1.00104.55           C
HETATM   56  C   DAM Y   7      12.838 -27.358 -46.898  1.00104.10           C
HETATM   57  O   DAM Y   7      13.746 -27.326 -47.719  1.00103.96           O
ATOM     58  N   ALA Y   8      11.540 -27.559 -47.155  1.00104.00           N
ATOM     59  CA  ALA Y   8      10.897 -27.767 -48.446  1.00103.90           C
ATOM     60  C   ALA Y   8       9.402 -27.921 -48.273  1.00103.93           C
ATOM     61  O   ALA Y   8       8.879 -28.940 -48.711  1.00104.46           O
ATOM     62  CB  ALA Y   8      11.474 -28.994 -49.156  1.00103.87           C
HETATM   63  N   MAA Y   9       8.656 -26.980 -47.652  1.00103.34           N
HETATM   64  CM  MAA Y   9       7.209 -27.157 -47.502  1.00103.12           C
HETATM   65  CA  MAA Y   9       9.252 -25.743 -47.119  1.00103.11           C
HETATM   66  CB  MAA Y   9       9.183 -24.637 -48.167  1.00102.53           C
HETATM   67  C   MAA Y   9       8.663 -25.243 -45.819  1.00102.94           C
HETATM   68  O   MAA Y   9       7.455 -25.259 -45.639  1.00102.89           O
CONECT   31   32   33   35
CONECT   33   31
CONECT   32   31
CONECT   34   36   37   49
CONECT   37   34   35   38
CONECT   38   37   39   40
CONECT   41   39
CONECT   42   39
CONECT   39   38   41   42
CONECT   35   31   37
CONECT   36   34
CONECT   40   38
CONECT   43   45   46
CONECT   46   43   44   47
CONECT   47   46   48   49
CONECT   50   48
CONECT   51   48
CONECT   48   47   50   51
CONECT   44   46   67
CONECT   45   43
CONECT   49   34   47
CONECT   56   54   57   58
CONECT   54   52   55   56
CONECT   55   54
CONECT   53   52
CONECT   52   53   54
CONECT   57   56
CONECT   60   59   61   63
CONECT   58   56   59
CONECT   67   44   65   68
CONECT   65   63   66   67
CONECT   66   65
CONECT   64   63
CONECT   63   60   64   65
CONECT   68   67
END
