# Supplementary material for: Scaffold repositioning of spiro-acridine derivatives as fungi chitinase inhibitor by target fishing and in vitro studies
Source: Sci Rep. 2023 May 5;13:7320. doi: 10.1038/s41598-023-33279-9 (PMC10163251; doi:10.1038/s41598-023-33279-9)
Supplement: Supplementary file 2 — Supplementary Information 2. [file 41598_2023_33279_MOESM2_ESM.zip › PDBQT_TARGETS_ALL/3arz_I5I.pdb]

HEADER    HYDROLASE/HYDROLASE INHIBITOR           09-DEC-10   3ARZ              
TITLE     CRYSTAL STRUCTURE ANALYSIS OF CHITINASE A FROM VIBRIO HARVEYI WITH    
TITLE    2 NOVEL INHIBITORS - COMPLEX STRUCTURE WITH 2-(IMIDAZOLIN-2-YL)-5-     
TITLE    3 ISOTHIOCYANATOBENZOFURAN                                             
COMPND    MOL_ID: 1;                                                            
COMPND   2 MOLECULE: CHITINASE A;                                               
COMPND   3 CHAIN: A;                                                            
COMPND   4 FRAGMENT: RESIDUES 22-597;                                           
COMPND   5 EC: 3.2.1.14;                                                        
COMPND   6 ENGINEERED: YES                                                      
SOURCE    MOL_ID: 1;                                                            
SOURCE   2 ORGANISM_SCIENTIFIC: VIBRIO HARVEYI;                                 
SOURCE   3 ORGANISM_TAXID: 669;                                                 
SOURCE   4 STRAIN: LMG7890;                                                     
SOURCE   5 GENE: CHIA;                                                          
SOURCE   6 EXPRESSION_SYSTEM: ESCHERICHIA COLI;                                 
SOURCE   7 EXPRESSION_SYSTEM_TAXID: 562;                                        
SOURCE   8 EXPRESSION_SYSTEM_STRAIN: M15;                                       
SOURCE   9 EXPRESSION_SYSTEM_VECTOR_TYPE: PLASMID;                              
SOURCE  10 EXPRESSION_SYSTEM_PLASMID: PQE60                                     
KEYWDS    TIM BARREL, INHIBITOR COMPLEX, GLYCOSIDASE, HYDROLASE, HYDROLASE-     
KEYWDS   2 HYDROLASE INHIBITOR COMPLEX                                          
EXPDTA    X-RAY DIFFRACTION                                                     
AUTHOR    S.PANTOOM,I.R.VETTER,H.PRINZ,W.SUGINTA                                
REVDAT   2   29-JAN-14 3ARZ    1       JRNL   VERSN                             
REVDAT   1   20-APR-11 3ARZ    0                                                
JRNL        AUTH   S.PANTOOM,I.R.VETTER,H.PRINZ,W.SUGINTA                       
JRNL        TITL   POTENT FAMILY-18 CHITINASE INHIBITORS: X-RAY STRUCTURES,     
JRNL        TITL 2 AFFINITIES, AND BINDING MECHANISMS                           
JRNL        REF    J.BIOL.CHEM.                  V. 286 24312 2011              
JRNL        REFN                   ISSN 0021-9258                               
JRNL        PMID   21531720                                                     
JRNL        DOI    10.1074/JBC.M110.183376                                      
REMARK   1                                                                      
REMARK   1 REFERENCE 1                                                          
REMARK   1  AUTH   C.SONGSIRIRITTHIGUL,S.PANTOOM,A.H.AGUDA,R.C.ROBINSON,        
REMARK   1  AUTH 2 W.SUGINTA                                                    
REMARK   1  TITL   CRYSTAL STRUCTURES OF VIBRIO HARVEYI CHITINASE A COMPLEXED   
REMARK   1  TITL 2 WITH CHITOOLIGOSACCHARIDES: IMPLICATIONS FOR THE CATALYTIC   
REMARK   1  TITL 3 MECHANISM                                                    
REMARK   1  REF    J.STRUCT.BIOL.                V. 162   491 2008              
REMARK   1  REFN                   ISSN 1047-8477                               
REMARK   1  PMID   18467126                                                     
REMARK   1  DOI    10.1016/J.JSB.2008.03.008                                    
REMARK   2                                                                      
REMARK   2 RESOLUTION.    1.82 ANGSTROMS.                                       
REMARK   3                                                                      
REMARK   3 REFINEMENT.                                                          
REMARK   3   PROGRAM     : REFMAC 5.6.0093                                      
REMARK   3   AUTHORS     : MURSHUDOV,VAGIN,DODSON                               
REMARK   3                                                                      
REMARK   3    REFINEMENT TARGET : MAXIMUM LIKELIHOOD                            
REMARK   3                                                                      
REMARK   3  DATA USED IN REFINEMENT.                                            
REMARK   3   RESOLUTION RANGE HIGH (ANGSTROMS) : 1.82                           
REMARK   3   RESOLUTION RANGE LOW  (ANGSTROMS) : 19.94                          
REMARK   3   DATA CUTOFF            (SIGMA(F)) : 0.000                          
REMARK   3   COMPLETENESS FOR RANGE        (%) : 97.7                           
REMARK   3   NUMBER OF REFLECTIONS             : 51274                          
REMARK   3                                                                      
REMARK   3  FIT TO DATA USED IN REFINEMENT.                                     
REMARK   3   CROSS-VALIDATION METHOD          : THROUGHOUT                      
REMARK   3   FREE R VALUE TEST SET SELECTION  : RANDOM                          
REMARK   3   R VALUE     (WORKING + TEST SET) : 0.150                           
REMARK   3   R VALUE            (WORKING SET) : 0.148                           
REMARK   3   FREE R VALUE                     : 0.191                           
REMARK   3   FREE R VALUE TEST SET SIZE   (%) : 5.000                           
REMARK   3   FREE R VALUE TEST SET COUNT      : 2564                            
REMARK   3                                                                      
REMARK   3  FIT IN THE HIGHEST RESOLUTION BIN.                                  
REMARK   3   TOTAL NUMBER OF BINS USED           : 20                           
REMARK   3   BIN RESOLUTION RANGE HIGH       (A) : 1.82                         
REMARK   3   BIN RESOLUTION RANGE LOW        (A) : 1.87                         
REMARK   3   REFLECTION IN BIN     (WORKING SET) : 3560                         
REMARK   3   BIN COMPLETENESS (WORKING+TEST) (%) : 99.50                        
REMARK   3   BIN R VALUE           (WORKING SET) : 0.1850                       
REMARK   3   BIN FREE R VALUE SET COUNT          : 188                          
REMARK   3   BIN FREE R VALUE                    : 0.2470                       
REMARK   3                                                                      
REMARK   3  NUMBER OF NON-HYDROGEN ATOMS USED IN REFINEMENT.                    
REMARK   3   PROTEIN ATOMS            : 4354                                    
REMARK   3   NUCLEIC ACID ATOMS       : 0                                       
REMARK   3   HETEROGEN ATOMS          : 40                                      
REMARK   3   SOLVENT ATOMS            : 413                                     
REMARK   3                                                                      
REMARK   3  B VALUES.                                                           
REMARK   3   FROM WILSON PLOT           (A**2) : 28.54                          
REMARK   3   MEAN B VALUE      (OVERALL, A**2) : 25.11                          
REMARK   3   OVERALL ANISOTROPIC B VALUE.                                       
REMARK   3    B11 (A**2) : -0.49000                                             
REMARK   3    B22 (A**2) : -0.75000                                             
REMARK   3    B33 (A**2) : 0.82000                                              
REMARK   3    B12 (A**2) : 0.00000                                              
REMARK   3    B13 (A**2) : -0.53000                                             
REMARK   3    B23 (A**2) : 0.00000                                              
REMARK   3                                                                      
REMARK   3  ESTIMATED OVERALL COORDINATE ERROR.                                 
REMARK   3   ESU BASED ON R VALUE                            (A): NULL          
REMARK   3   ESU BASED ON FREE R VALUE                       (A): 0.113         
REMARK   3   ESU BASED ON MAXIMUM LIKELIHOOD                 (A): 0.074         
REMARK   3   ESU FOR B VALUES BASED ON MAXIMUM LIKELIHOOD (A**2): 2.408         
REMARK   3                                                                      
REMARK   3 CORRELATION COEFFICIENTS.                                            
REMARK   3   CORRELATION COEFFICIENT FO-FC      : 0.971                         
REMARK   3   CORRELATION COEFFICIENT FO-FC FREE : 0.955                         
REMARK   3                                                                      
REMARK   3  RMS DEVIATIONS FROM IDEAL VALUES        COUNT    RMS    WEIGHT      
REMARK   3   BOND LENGTHS REFINED ATOMS        (A):  4593 ; 0.027 ; 0.022       
REMARK   3   BOND LENGTHS OTHERS               (A):  NULL ;  NULL ;  NULL       
REMARK   3   BOND ANGLES REFINED ATOMS   (DEGREES):  6271 ; 2.109 ; 1.955       
REMARK   3   BOND ANGLES OTHERS          (DEGREES):  NULL ;  NULL ;  NULL       
REMARK   3   TORSION ANGLES, PERIOD 1    (DEGREES):   595 ; 5.945 ; 5.000       
REMARK   3   TORSION ANGLES, PERIOD 2    (DEGREES):   209 ;37.824 ;25.263       
REMARK   3   TORSION ANGLES, PERIOD 3    (DEGREES):   707 ;13.797 ;15.000       
REMARK   3   TORSION ANGLES, PERIOD 4    (DEGREES):    12 ;13.025 ;15.000       
REMARK   3   CHIRAL-CENTER RESTRAINTS       (A**3):   657 ; 0.177 ; 0.200       
REMARK   3   GENERAL PLANES REFINED ATOMS      (A):  3609 ; 0.012 ; 0.021       
REMARK   3   GENERAL PLANES OTHERS             (A):  NULL ;  NULL ;  NULL       
REMARK   3   NON-BONDED CONTACTS REFINED ATOMS (A):  NULL ;  NULL ;  NULL       
REMARK   3   NON-BONDED CONTACTS OTHERS        (A):  NULL ;  NULL ;  NULL       
REMARK   3   NON-BONDED TORSION REFINED ATOMS  (A):  NULL ;  NULL ;  NULL       
REMARK   3   NON-BONDED TORSION OTHERS         (A):  NULL ;  NULL ;  NULL       
REMARK   3   H-BOND (X...Y) REFINED ATOMS      (A):  NULL ;  NULL ;  NULL       
REMARK   3   H-BOND (X...Y) OTHERS             (A):  NULL ;  NULL ;  NULL       
REMARK   3   POTENTIAL METAL-ION REFINED ATOMS (A):  NULL ;  NULL ;  NULL       
REMARK   3   POTENTIAL METAL-ION OTHERS        (A):  NULL ;  NULL ;  NULL       
REMARK   3   SYMMETRY VDW REFINED ATOMS        (A):  NULL ;  NULL ;  NULL       
REMARK   3   SYMMETRY VDW OTHERS               (A):  NULL ;  NULL ;  NULL       
REMARK   3   SYMMETRY H-BOND REFINED ATOMS     (A):  NULL ;  NULL ;  NULL       
REMARK   3   SYMMETRY H-BOND OTHERS            (A):  NULL ;  NULL ;  NULL       
REMARK   3   SYMMETRY METAL-ION REFINED ATOMS  (A):  NULL ;  NULL ;  NULL       
REMARK   3   SYMMETRY METAL-ION OTHERS         (A):  NULL ;  NULL ;  NULL       
REMARK   3                                                                      
REMARK   3  ISOTROPIC THERMAL FACTOR RESTRAINTS.     COUNT   RMS    WEIGHT      
REMARK   3   MAIN-CHAIN BOND REFINED ATOMS  (A**2):  NULL ;  NULL ;  NULL       
REMARK   3   MAIN-CHAIN BOND OTHER ATOMS    (A**2):  NULL ;  NULL ;  NULL       
REMARK   3   MAIN-CHAIN ANGLE REFINED ATOMS (A**2):  NULL ;  NULL ;  NULL       
REMARK   3   MAIN-CHAIN ANGLE OTHER ATOMS   (A**2):  NULL ;  NULL ;  NULL       
REMARK   3   SIDE-CHAIN BOND REFINED ATOMS  (A**2):  NULL ;  NULL ;  NULL       
REMARK   3   SIDE-CHAIN BOND OTHER ATOMS    (A**2):  NULL ;  NULL ;  NULL       
REMARK   3   SIDE-CHAIN ANGLE REFINED ATOMS (A**2):  NULL ;  NULL ;  NULL       
REMARK   3   SIDE-CHAIN ANGLE OTHER ATOMS   (A**2):  NULL ;  NULL ;  NULL       
REMARK   3   LONG RANGE B REFINED ATOMS     (A**2):  NULL ;  NULL ;  NULL       
REMARK   3   LONG RANGE B OTHER ATOMS       (A**2):  NULL ;  NULL ;  NULL       
REMARK   3                                                                      
REMARK   3 ANISOTROPIC THERMAL FACTOR RESTRAINTS.    COUNT   RMS   WEIGHT       
REMARK   3   RIGID-BOND RESTRAINTS          (A**2):  NULL ;  NULL ;  NULL       
REMARK   3   SPHERICITY; FREE ATOMS         (A**2):  NULL ;  NULL ;  NULL       
REMARK   3   SPHERICITY; BONDED ATOMS       (A**2):  NULL ;  NULL ;  NULL       
REMARK   3                                                                      
REMARK   3  NCS RESTRAINTS STATISTICS                                           
REMARK   3   NUMBER OF DIFFERENT NCS GROUPS : NULL                              
REMARK   3                                                                      
REMARK   3  TLS DETAILS                                                         
REMARK   3   NUMBER OF TLS GROUPS  : NULL                                       
REMARK   3                                                                      
REMARK   3  BULK SOLVENT MODELLING.                                             
REMARK   3   METHOD USED : MASK                                                 
REMARK   3   PARAMETERS FOR MASK CALCULATION                                    
REMARK   3   VDW PROBE RADIUS   : 1.20                                          
REMARK   3   ION PROBE RADIUS   : 0.80                                          
REMARK   3   SHRINKAGE RADIUS   : 0.80                                          
REMARK   3                                                                      
REMARK   3  OTHER REFINEMENT REMARKS: HYDROGENS HAVE BEEN USED IF PRESENT IN    
REMARK   3  THE INPUT U VALUES: REFINED INDIVIDUALLY                            
REMARK   4                                                                      
REMARK   4 3ARZ COMPLIES WITH FORMAT V. 3.30, 13-JUL-11                         
REMARK 100                                                                      
REMARK 100 THIS ENTRY HAS BEEN PROCESSED BY PDBJ ON 05-JAN-11.                  
REMARK 100 THE RCSB ID CODE IS RCSB029622.                                      
REMARK 200                                                                      
REMARK 200 EXPERIMENTAL DETAILS                                                 
REMARK 200  EXPERIMENT TYPE                : X-RAY DIFFRACTION                  
REMARK 200  DATE OF DATA COLLECTION        : 04-MAR-09                          
REMARK 200  TEMPERATURE           (KELVIN) : 100                                
REMARK 200  PH                             : 8.5                                
REMARK 200  NUMBER OF CRYSTALS USED        : 1                                  
REMARK 200                                                                      
REMARK 200  SYNCHROTRON              (Y/N) : Y                                  
REMARK 200  RADIATION SOURCE               : SLS                                
REMARK 200  BEAMLINE                       : X10SA                              
REMARK 200  X-RAY GENERATOR MODEL          : NULL                               
REMARK 200  MONOCHROMATIC OR LAUE    (M/L) : M                                  
REMARK 200  WAVELENGTH OR RANGE        (A) : 0.9840                             
REMARK 200  MONOCHROMATOR                  : SI(111) MONOCHROMATOR              
REMARK 200  OPTICS                         : NULL                               
REMARK 200                                                                      
REMARK 200  DETECTOR TYPE                  : CCD                                
REMARK 200  DETECTOR MANUFACTURER          : MARMOSAIC 225 MM CCD               
REMARK 200  INTENSITY-INTEGRATION SOFTWARE : NULL                               
REMARK 200  DATA SCALING SOFTWARE          : XSCALE                             
REMARK 200                                                                      
REMARK 200  NUMBER OF UNIQUE REFLECTIONS   : 51274                              
REMARK 200  RESOLUTION RANGE HIGH      (A) : 1.820                              
REMARK 200  RESOLUTION RANGE LOW       (A) : 19.936                             
REMARK 200  REJECTION CRITERIA  (SIGMA(I)) : -3.000                             
REMARK 200                                                                      
REMARK 200 OVERALL.                                                             
REMARK 200  COMPLETENESS FOR RANGE     (%) : 97.5                               
REMARK 200  DATA REDUNDANCY                : NULL                               
REMARK 200  R MERGE                    (I) : 0.06100                            
REMARK 200  R SYM                      (I) : NULL                               
REMARK 200  <I/SIGMA(I)> FOR THE DATA SET  : 13.2500                            
REMARK 200                                                                      
REMARK 200 IN THE HIGHEST RESOLUTION SHELL.                                     
REMARK 200  HIGHEST RESOLUTION SHELL, RANGE HIGH (A) : 1.82                     
REMARK 200  HIGHEST RESOLUTION SHELL, RANGE LOW  (A) : 1.87                     
REMARK 200  COMPLETENESS FOR SHELL     (%) : 99.5                               
REMARK 200  DATA REDUNDANCY IN SHELL       : NULL                               
REMARK 200  R MERGE FOR SHELL          (I) : 0.45500                            
REMARK 200  R SYM FOR SHELL            (I) : NULL                               
REMARK 200  <I/SIGMA(I)> FOR SHELL         : 3.700                              
REMARK 200                                                                      
REMARK 200 DIFFRACTION PROTOCOL: SINGLE WAVELENGTH                              
REMARK 200 METHOD USED TO DETERMINE THE STRUCTURE: MOLECULAR REPLACEMENT        
REMARK 200 SOFTWARE USED: NULL                                                  
REMARK 200 STARTING MODEL: 3B9A                                                 
REMARK 200                                                                      
REMARK 200 REMARK: NULL                                                         
REMARK 280                                                                      
REMARK 280 CRYSTAL                                                              
REMARK 280 SOLVENT CONTENT, VS   (%): 47.19                                     
REMARK 280 MATTHEWS COEFFICIENT, VM (ANGSTROMS**3/DA): 2.33                     
REMARK 280                                                                      
REMARK 280 CRYSTALLIZATION CONDITIONS: 1.1M AMMONIUM SULFATE, 0.1M TRIS, PH     
REMARK 280  8.5, HANGING DROP, TEMPERATURE 293K                                 
REMARK 290                                                                      
REMARK 290 CRYSTALLOGRAPHIC SYMMETRY                                            
REMARK 290 SYMMETRY OPERATORS FOR SPACE GROUP: P 1 21 1                         
REMARK 290                                                                      
REMARK 290      SYMOP   SYMMETRY                                                
REMARK 290     NNNMMM   OPERATOR                                                
REMARK 290       1555   X,Y,Z                                                   
REMARK 290       2555   -X,Y+1/2,-Z                                             
REMARK 290                                                                      
REMARK 290     WHERE NNN -> OPERATOR NUMBER                                     
REMARK 290           MMM -> TRANSLATION VECTOR                                  
REMARK 290                                                                      
REMARK 290 CRYSTALLOGRAPHIC SYMMETRY TRANSFORMATIONS                            
REMARK 290 THE FOLLOWING TRANSFORMATIONS OPERATE ON THE ATOM/HETATM             
REMARK 290 RECORDS IN THIS ENTRY TO PRODUCE CRYSTALLOGRAPHICALLY                
REMARK 290 RELATED MOLECULES.                                                   
REMARK 290   SMTRY1   1  1.000000  0.000000  0.000000        0.00000            
REMARK 290   SMTRY2   1  0.000000  1.000000  0.000000        0.00000            
REMARK 290   SMTRY3   1  0.000000  0.000000  1.000000        0.00000            
REMARK 290   SMTRY1   2 -1.000000  0.000000  0.000000        0.00000            
REMARK 290   SMTRY2   2  0.000000  1.000000  0.000000       42.60500            
REMARK 290   SMTRY3   2  0.000000  0.000000 -1.000000        0.00000            
REMARK 290                                                                      
REMARK 290 REMARK: NULL                                                         
REMARK 300                                                                      
REMARK 300 BIOMOLECULE: 1                                                       
REMARK 300 SEE REMARK 350 FOR THE AUTHOR PROVIDED AND/OR PROGRAM                
REMARK 300 GENERATED ASSEMBLY INFORMATION FOR THE STRUCTURE IN                  
REMARK 300 THIS ENTRY. THE REMARK MAY ALSO PROVIDE INFORMATION ON               
REMARK 300 BURIED SURFACE AREA.                                                 
REMARK 350                                                                      
REMARK 350 COORDINATES FOR A COMPLETE MULTIMER REPRESENTING THE KNOWN           
REMARK 350 BIOLOGICALLY SIGNIFICANT OLIGOMERIZATION STATE OF THE                
REMARK 350 MOLECULE CAN BE GENERATED BY APPLYING BIOMT TRANSFORMATIONS          
REMARK 350 GIVEN BELOW.  BOTH NON-CRYSTALLOGRAPHIC AND                          
REMARK 350 CRYSTALLOGRAPHIC OPERATIONS ARE GIVEN.                               
REMARK 350                                                                      
REMARK 350 BIOMOLECULE: 1                                                       
REMARK 350 AUTHOR DETERMINED BIOLOGICAL UNIT: MONOMERIC                         
REMARK 350 SOFTWARE DETERMINED QUATERNARY STRUCTURE: MONOMERIC                  
REMARK 350 SOFTWARE USED: PISA                                                  
REMARK 350 APPLY THE FOLLOWING TO CHAINS: A                                     
REMARK 350   BIOMT1   1  1.000000  0.000000  0.000000        0.00000            
REMARK 350   BIOMT2   1  0.000000  1.000000  0.000000        0.00000            
REMARK 350   BIOMT3   1  0.000000  0.000000  1.000000        0.00000            
REMARK 465                                                                      
REMARK 465 MISSING RESIDUES                                                     
REMARK 465 THE FOLLOWING RESIDUES WERE NOT LOCATED IN THE                       
REMARK 465 EXPERIMENT. (M=MODEL NUMBER; RES=RESIDUE NAME; C=CHAIN               
REMARK 465 IDENTIFIER; SSSEQ=SEQUENCE NUMBER; I=INSERTION CODE.)                
REMARK 465                                                                      
REMARK 465   M RES C SSSEQI                                                     
REMARK 465     GLY A   589                                                      
REMARK 465     GLY A   590                                                      
REMARK 465     VAL A   591                                                      
REMARK 465     VAL A   592                                                      
REMARK 465     THR A   593                                                      
REMARK 465     PRO A   594                                                      
REMARK 465     PRO A   595                                                      
REMARK 465     ASN A   596                                                      
REMARK 465     ARG A   597                                                      
REMARK 465     ARG A   598                                                      
REMARK 465     SER A   599                                                      
REMARK 465     HIS A   600                                                      
REMARK 465     HIS A   601                                                      
REMARK 465     HIS A   602                                                      
REMARK 465     HIS A   603                                                      
REMARK 465     HIS A   604                                                      
REMARK 465     HIS A   605                                                      
REMARK 500                                                                      
REMARK 500 GEOMETRY AND STEREOCHEMISTRY                                         
REMARK 500 SUBTOPIC: CLOSE CONTACTS IN SAME ASYMMETRIC UNIT                     
REMARK 500                                                                      
REMARK 500 THE FOLLOWING ATOMS ARE IN CLOSE CONTACT.                            
REMARK 500                                                                      
REMARK 500  ATM1  RES C  SSEQI   ATM2  RES C  SSEQI           DISTANCE          
REMARK 500   O    HOH A   879     O    HOH A   962              1.51            
REMARK 500   O    HOH A   982     O    HOH A   999              1.78            
REMARK 500   OD1  ASP A   286     O    HOH A   795              2.02            
REMARK 500   O    HOH A   764     O    HOH A   900              2.10            
REMARK 500   O    HOH A   972     O    HOH A   993              2.17            
REMARK 500   O    HOH A   841     O    HOH A   942              2.18            
REMARK 500   O    HOH A   984     O    HOH A   998              2.19            
REMARK 500                                                                      
REMARK 500 REMARK: NULL                                                         
REMARK 500                                                                      
REMARK 500 GEOMETRY AND STEREOCHEMISTRY                                         
REMARK 500 SUBTOPIC: COVALENT BOND LENGTHS                                      
REMARK 500                                                                      
REMARK 500 THE STEREOCHEMICAL PARAMETERS OF THE FOLLOWING RESIDUES              
REMARK 500 HAVE VALUES WHICH DEVIATE FROM EXPECTED VALUES BY MORE               
REMARK 500 THAN 6*RMSD (M=MODEL NUMBER; RES=RESIDUE NAME; C=CHAIN               
REMARK 500 IDENTIFIER; SSEQ=SEQUENCE NUMBER; I=INSERTION CODE).                 
REMARK 500                                                                      
REMARK 500 STANDARD TABLE:                                                      
REMARK 500 FORMAT: (10X,I3,1X,2(A3,1X,A1,I4,A1,1X,A4,3X),1X,F6.3)               
REMARK 500                                                                      
REMARK 500 EXPECTED VALUES PROTEIN: ENGH AND HUBER, 1999                        
REMARK 500 EXPECTED VALUES NUCLEIC ACID: CLOWNEY ET AL 1996                     
REMARK 500                                                                      
REMARK 500  M RES CSSEQI ATM1   RES CSSEQI ATM2   DEVIATION                     
REMARK 500    ALA A  44   CA    ALA A  44   CB      0.130                       
REMARK 500                                                                      
REMARK 500 REMARK: NULL                                                         
REMARK 500                                                                      
REMARK 500 GEOMETRY AND STEREOCHEMISTRY                                         
REMARK 500 SUBTOPIC: TORSION ANGLES                                             
REMARK 500                                                                      
REMARK 500 TORSION ANGLES OUTSIDE THE EXPECTED RAMACHANDRAN REGIONS:            
REMARK 500 (M=MODEL NUMBER; RES=RESIDUE NAME; C=CHAIN IDENTIFIER;               
REMARK 500 SSEQ=SEQUENCE NUMBER; I=INSERTION CODE).                             
REMARK 500                                                                      
REMARK 500 STANDARD TABLE:                                                      
REMARK 500 FORMAT:(10X,I3,1X,A3,1X,A1,I4,A1,4X,F7.2,3X,F7.2)                    
REMARK 500                                                                      
REMARK 500 EXPECTED VALUES: GJ KLEYWEGT AND TA JONES (1996). PHI/PSI-           
REMARK 500 CHOLOGY: RAMACHANDRAN REVISITED. STRUCTURE 4, 1395 - 1400            
REMARK 500                                                                      
REMARK 500  M RES CSSEQI        PSI       PHI                                   
REMARK 500    ASP A  83       42.48     37.90                                   
REMARK 500    ASN A 154       52.81   -118.27                                   
REMARK 500    TYR A 171     -116.35    -87.76                                   
REMARK 500    ASN A 199       39.70   -147.17                                   
REMARK 500    TYR A 223        5.76     81.51                                   
REMARK 500    TYR A 234       -3.79   -144.44                                   
REMARK 500    LYS A 250     -149.05   -124.48                                   
REMARK 500    ASP A 313       70.80   -118.50                                   
REMARK 500    THR A 405       33.95   -141.96                                   
REMARK 500    MET A 511      -31.76   -130.07                                   
REMARK 500    GLU A 531       68.13     63.45                                   
REMARK 500                                                                      
REMARK 500 REMARK: NULL                                                         
REMARK 500                                                                      
REMARK 500 GEOMETRY AND STEREOCHEMISTRY                                         
REMARK 500 SUBTOPIC: CHIRAL CENTERS                                             
REMARK 500                                                                      
REMARK 500 UNEXPECTED CONFIGURATION OF THE FOLLOWING CHIRAL                     
REMARK 500 CENTER(S) USING IMPROPER CA--C--CB--N CHIRALITY                      
REMARK 500 FOR AMINO ACIDS AND C1'--O4'--N1(N9)--C2' FOR                        
REMARK 500 NUCLEIC ACIDS OR EQUIVALENT ANGLE                                    
REMARK 500 M=MODEL NUMBER; RES=RESIDUE NAME; C=CHAIN                            
REMARK 500 IDENTIFIER; SSEQ=SEQUENCE NUMBER; I=INSERTION CODE                   
REMARK 500                                                                      
REMARK 500 STANDARD TABLE:                                                      
REMARK 500 FORMAT: (10X,I3,1X,A3,1X,A1,I4,A1,6X,F5.1,6X,A1,10X,A1,3X,A16)       
REMARK 500                                                                      
REMARK 500  M RES CSSEQI    IMPROPER   EXPECTED   FOUND DETAILS                 
REMARK 500    ILE A  28        22.8      L          L   OUTSIDE RANGE           
REMARK 500                                                                      
REMARK 500 REMARK: NULL                                                         
REMARK 525                                                                      
REMARK 525 SOLVENT                                                              
REMARK 525                                                                      
REMARK 525 THE SOLVENT MOLECULES HAVE CHAIN IDENTIFIERS THAT                    
REMARK 525 INDICATE THE POLYMER CHAIN WITH WHICH THEY ARE MOST                  
REMARK 525 CLOSELY ASSOCIATED. THE REMARK LISTS ALL THE SOLVENT                 
REMARK 525 MOLECULES WHICH ARE MORE THAN 5A AWAY FROM THE                       
REMARK 525 NEAREST POLYMER CHAIN (M = MODEL NUMBER;                             
REMARK 525 RES=RESIDUE NAME; C=CHAIN IDENTIFIER; SSEQ=SEQUENCE                  
REMARK 525 NUMBER; I=INSERTION CODE):                                           
REMARK 525                                                                      
REMARK 525  M RES CSSEQI                                                        
REMARK 525    HOH A 955        DISTANCE =  6.58 ANGSTROMS                       
REMARK 525    HOH A 995        DISTANCE =  5.15 ANGSTROMS                       
REMARK 800                                                                      
REMARK 800 SITE                                                                 
REMARK 800 SITE_IDENTIFIER: AC1                                                 
REMARK 800 EVIDENCE_CODE: SOFTWARE                                              
REMARK 800 SITE_DESCRIPTION: BINDING SITE FOR RESIDUE I5I A 606                 
REMARK 800                                                                      
REMARK 800 SITE_IDENTIFIER: AC2                                                 
REMARK 800 EVIDENCE_CODE: SOFTWARE                                              
REMARK 800 SITE_DESCRIPTION: BINDING SITE FOR RESIDUE I5I A 607                 
REMARK 800                                                                      
REMARK 800 SITE_IDENTIFIER: AC3                                                 
REMARK 800 EVIDENCE_CODE: SOFTWARE                                              
REMARK 800 SITE_DESCRIPTION: BINDING SITE FOR RESIDUE GOL A 3500                
REMARK 900                                                                      
REMARK 900 RELATED ENTRIES                                                      
REMARK 900 RELATED ID: 3ARO   RELATED DB: PDB                                   
REMARK 900 RELATED ID: 3ARP   RELATED DB: PDB                                   
REMARK 900 RELATED ID: 3ARQ   RELATED DB: PDB                                   
REMARK 900 RELATED ID: 3ARR   RELATED DB: PDB                                   
REMARK 900 RELATED ID: 3ARS   RELATED DB: PDB                                   
REMARK 900 RELATED ID: 3ART   RELATED DB: PDB                                   
REMARK 900 RELATED ID: 3ARU   RELATED DB: PDB                                   
REMARK 900 RELATED ID: 3ARV   RELATED DB: PDB                                   
REMARK 900 RELATED ID: 3ARW   RELATED DB: PDB                                   
REMARK 900 RELATED ID: 3ARX   RELATED DB: PDB                                   
REMARK 900 RELATED ID: 3ARY   RELATED DB: PDB                                   
REMARK 900 RELATED ID: 3AS0   RELATED DB: PDB                                   
REMARK 900 RELATED ID: 3AS1   RELATED DB: PDB                                   
REMARK 900 RELATED ID: 3AS2   RELATED DB: PDB                                   
REMARK 900 RELATED ID: 3AS3   RELATED DB: PDB                                   
DBREF  3ARZ A   22   597  UNP    Q9AMP1   Q9AMP1_VIBHA    22    597             
SEQADV 3ARZ ARG A  598  UNP  Q9AMP1              EXPRESSION TAG                 
SEQADV 3ARZ SER A  599  UNP  Q9AMP1              EXPRESSION TAG                 
SEQADV 3ARZ HIS A  600  UNP  Q9AMP1              EXPRESSION TAG                 
SEQADV 3ARZ HIS A  601  UNP  Q9AMP1              EXPRESSION TAG                 
SEQADV 3ARZ HIS A  602  UNP  Q9AMP1              EXPRESSION TAG                 
SEQADV 3ARZ HIS A  603  UNP  Q9AMP1              EXPRESSION TAG                 
SEQADV 3ARZ HIS A  604  UNP  Q9AMP1              EXPRESSION TAG                 
SEQADV 3ARZ HIS A  605  UNP  Q9AMP1              EXPRESSION TAG                 
SEQRES   1 A  584  ALA PRO THR ALA PRO SER ILE ASP MET TYR GLY SER ASN          
SEQRES   2 A  584  ASN LEU GLN PHE SER LYS ILE GLU LEU ALA MET GLU THR          
SEQRES   3 A  584  THR SER GLY TYR ASN ASP MET VAL LYS TYR HIS GLU LEU          
SEQRES   4 A  584  ALA LYS ILE LYS VAL LYS PHE ASN GLN TRP SER GLY THR          
SEQRES   5 A  584  SER GLY ASP THR TYR ASN VAL TYR PHE ASP GLY VAL LYS          
SEQRES   6 A  584  VAL ALA THR GLY ALA ILE THR GLY SER GLN THR THR ALA          
SEQRES   7 A  584  SER PHE GLU TYR GLY GLN GLY GLY LEU TYR GLN MET GLU          
SEQRES   8 A  584  ILE GLU ALA CYS ASP ALA THR GLY CYS SER LYS SER ALA          
SEQRES   9 A  584  PRO VAL GLU ILE THR ILE ALA ASP THR ASP GLY SER HIS          
SEQRES  10 A  584  LEU LYS PRO LEU THR MET ASN VAL ASP PRO ASN ASN LYS          
SEQRES  11 A  584  SER TYR ASN THR ASP PRO SER ILE VAL MET GLY THR TYR          
SEQRES  12 A  584  PHE VAL GLU TRP GLY ILE TYR GLY ARG ASP TYR THR VAL          
SEQRES  13 A  584  ASP ASN MET PRO VAL ASP ASN LEU THR HIS ILE LEU TYR          
SEQRES  14 A  584  GLY PHE ILE PRO ILE CYS GLY PRO ASN GLU SER VAL LYS          
SEQRES  15 A  584  SER VAL GLY GLY ASN SER PHE ASN ALA LEU GLN THR ALA          
SEQRES  16 A  584  CYS ARG GLY VAL ASN ASP TYR GLU VAL VAL ILE HIS ASP          
SEQRES  17 A  584  PRO TRP ALA ALA TYR GLN LYS SER PHE PRO GLN ALA GLY          
SEQRES  18 A  584  HIS GLU TYR SER THR PRO ILE LYS GLY ASN TYR ALA MET          
SEQRES  19 A  584  LEU MET ALA LEU LYS GLN ARG ASN PRO ASP LEU LYS ILE          
SEQRES  20 A  584  ILE PRO SER ILE GLY GLY TRP THR LEU SER ASP PRO PHE          
SEQRES  21 A  584  TYR ASP PHE VAL ASP LYS LYS ASN ARG ASP THR PHE VAL          
SEQRES  22 A  584  ALA SER VAL LYS LYS PHE LEU LYS THR TRP LYS PHE TYR          
SEQRES  23 A  584  ASP GLY VAL ASP ILE ASP TRP GLU PHE PRO GLY GLY GLY          
SEQRES  24 A  584  GLY ALA ALA ALA ASP LYS GLY ASP PRO VAL ASN ASP GLY          
SEQRES  25 A  584  PRO ALA TYR ILE ALA LEU MET ARG GLU LEU ARG VAL MET          
SEQRES  26 A  584  LEU ASP GLU LEU GLU ALA GLU THR GLY ARG THR TYR GLU          
SEQRES  27 A  584  LEU THR SER ALA ILE GLY VAL GLY TYR ASP LYS ILE GLU          
SEQRES  28 A  584  ASP VAL ASP TYR ALA ASP ALA VAL GLN TYR MET ASP TYR          
SEQRES  29 A  584  ILE PHE ALA MET THR TYR ASP PHE TYR GLY GLY TRP ASN          
SEQRES  30 A  584  ASN VAL PRO GLY HIS GLN THR ALA LEU TYR CYS GLY SER          
SEQRES  31 A  584  PHE MET ARG PRO GLY GLN CYS ASP GLY GLY GLY VAL ASP          
SEQRES  32 A  584  GLU ASN GLY GLU PRO TYR LYS GLY PRO ALA TYR THR ALA          
SEQRES  33 A  584  ASP ASN GLY ILE GLN LEU LEU LEU ALA GLN GLY VAL PRO          
SEQRES  34 A  584  ALA ASN LYS LEU VAL LEU GLY THR ALA MET TYR GLY ARG          
SEQRES  35 A  584  GLY TRP GLU GLY VAL THR PRO ASP THR LEU THR ASP PRO          
SEQRES  36 A  584  ASN ASP PRO MET THR GLY THR ALA THR GLY LYS LEU LYS          
SEQRES  37 A  584  GLY SER THR ALA GLN GLY VAL TRP GLU ASP GLY VAL ILE          
SEQRES  38 A  584  ASP TYR LYS GLY ILE LYS SER PHE MET LEU GLY ALA ASN          
SEQRES  39 A  584  ASN THR GLY ILE ASN GLY PHE GLU TYR GLY TYR ASP ALA          
SEQRES  40 A  584  GLN ALA GLU ALA PRO TRP VAL TRP ASN ARG SER THR GLY          
SEQRES  41 A  584  GLU LEU ILE THR PHE ASP ASP HIS ARG SER VAL LEU ALA          
SEQRES  42 A  584  LYS GLY ASN TYR ALA LYS SER LEU GLY LEU ALA GLY LEU          
SEQRES  43 A  584  PHE SER TRP GLU ILE ASP ALA ASP ASN GLY ASP ILE LEU          
SEQRES  44 A  584  ASN ALA MET HIS GLU GLY MET ALA GLY GLY VAL VAL THR          
SEQRES  45 A  584  PRO PRO ASN ARG ARG SER HIS HIS HIS HIS HIS HIS              
HET    I5I  A 606      17                                                       
HET    I5I  A 607      17                                                       
HET    GOL  A3500       6                                                       
HETNAM     I5I 2-(5-ISOTHIOCYANATO-1-BENZOFURAN-2-YL)-4,5-DIHYDRO-1H-           
HETNAM   2 I5I  IMIDAZOLE                                                       
HETNAM     GOL GLYCEROL                                                         
HETSYN     I5I 2-(IMIDAZOLIN-2-YL)-5-ISOTHIOCYANATOBENZOFURAN                   
HETSYN     GOL GLYCERIN; PROPANE-1,2,3-TRIOL                                    
FORMUL   2  I5I    2(C12 H9 N3 O S)                                             
FORMUL   4  GOL    C3 H8 O3                                                     
FORMUL   5  HOH   *413(H2 O)                                                    
SHEET    1   1 1 ARG A 463  ARG A 463  0
SHEET    2   2 1 TRP A 570  TRP A 570  0
SSBOND   1 CYS A  116    CYS A  121                          1555   1555  2.15  
SSBOND   2 CYS A  196    CYS A  217                          1555   1555  2.05  
SSBOND   3 CYS A  409    CYS A  418                          1555   1555  2.08  
CISPEP   1 GLY A  191    PHE A  192          0        -8.44                     
CISPEP   2 GLU A  315    PHE A  316          0         4.05                     
CISPEP   3 TRP A  570    GLU A  571          0        -5.24                     
SITE     1 AC1  3 TRP A 275  ASP A 392  TRP A 397                               
SITE     1 AC2  4 TRP A 168  TYR A 171  VAL A 205  HOH A 910                    
SITE     1 AC3  8 GLY A 365  VAL A 366  GLY A 367  LYS A 370                    
SITE     2 AC3  8 MET A 389  TYR A 391  HOH A 632  HOH A 864                    
CRYST1   59.990   85.210   63.140  90.00 112.87  90.00 P 1 21 1      2          
ORIGX1      1.000000  0.000000  0.000000        0.00000                         
ORIGX2      0.000000  1.000000  0.000000        0.00000                         
ORIGX3      0.000000  0.000000  1.000000        0.00000                         
SCALE1      0.016669  0.000000  0.007030        0.00000                         
SCALE2      0.000000  0.011736  0.000000        0.00000                         
SCALE3      0.000000  0.000000  0.017189        0.00000                         
ATOM      1  N   TRP A 275       1.281 -14.982   7.690  1.00 16.32           N
ATOM      2  CA  TRP A 275      -0.127 -15.314   7.406  1.00 15.76           C
ATOM      3  C   TRP A 275      -0.644 -16.506   8.215  1.00 15.77           C
ATOM      4  O   TRP A 275      -1.750 -16.441   8.810  1.00 19.62           O
ATOM      5  CB  TRP A 275      -0.257 -15.540   5.881  1.00 18.31           C
ATOM      6  CG  TRP A 275      -1.625 -15.812   5.454  1.00 20.37           C
ATOM      7  CD1 TRP A 275      -2.142 -17.014   5.106  1.00 26.21           C
ATOM      8  CD2 TRP A 275      -2.683 -14.861   5.360  1.00 21.03           C
ATOM      9  NE1 TRP A 275      -3.462 -16.863   4.724  1.00 27.36           N
ATOM     10  CE2 TRP A 275      -3.820 -15.547   4.908  1.00 24.32           C
ATOM     11  CE3 TRP A 275      -2.761 -13.456   5.573  1.00 24.11           C
ATOM     12  CZ2 TRP A 275      -5.053 -14.900   4.664  1.00 26.66           C
ATOM     13  CZ3 TRP A 275      -3.995 -12.809   5.322  1.00 32.01           C
ATOM     14  CH2 TRP A 275      -5.113 -13.531   4.873  1.00 25.07           C
TER      15      TRP A 275
ATOM     16  N   ASP A 392       0.102  -7.898  -2.504  1.00 12.18           N
ATOM     17  CA  ASP A 392      -1.037  -8.723  -2.254  1.00 12.68           C
ATOM     18  C   ASP A 392      -2.312  -7.909  -2.208  1.00 13.21           C
ATOM     19  O   ASP A 392      -3.280  -8.305  -1.464  1.00 13.27           O
ATOM     20  CB  ASP A 392      -0.922  -9.542  -0.886  1.00 15.70           C
ATOM     21  CG  ASP A 392       0.175 -10.584  -0.926  1.00 17.61           C
ATOM     22  OD1 ASP A 392       0.615 -10.904  -2.027  1.00 18.38           O
ATOM     23  OD2 ASP A 392       0.640 -11.077   0.141  1.00 21.40           O
TER      24      ASP A 392
ATOM     25  N   TRP A 397      -7.309 -15.550  -4.783  1.00 21.48           N
ATOM     26  CA  TRP A 397      -8.403 -15.878  -3.844  1.00 26.32           C
ATOM     27  C   TRP A 397      -9.775 -15.455  -4.361  1.00 25.45           C
ATOM     28  O   TRP A 397     -10.759 -15.884  -3.806  1.00 23.89           O
ATOM     29  CB  TRP A 397      -8.222 -15.212  -2.466  1.00 24.76           C
ATOM     30  CG  TRP A 397      -7.828 -13.722  -2.551  1.00 23.31           C
ATOM     31  CD1 TRP A 397      -8.661 -12.652  -2.599  1.00 24.90           C
ATOM     32  CD2 TRP A 397      -6.497 -13.190  -2.498  1.00 20.37           C
ATOM     33  NE1 TRP A 397      -7.935 -11.481  -2.679  1.00 20.58           N
ATOM     34  CE2 TRP A 397      -6.605 -11.775  -2.569  1.00 22.73           C
ATOM     35  CE3 TRP A 397      -5.225 -13.772  -2.427  1.00 21.63           C
ATOM     36  CZ2 TRP A 397      -5.470 -10.915  -2.559  1.00 21.14           C
ATOM     37  CZ3 TRP A 397      -4.052 -12.883  -2.419  1.00 23.11           C
ATOM     38  CH2 TRP A 397      -4.209 -11.509  -2.485  1.00 17.31           C
TER      39      TRP A 397
ATOM     40  N   ARG A 463       0.914 -12.644  -8.810  1.00 12.91           N
ATOM     41  CA  ARG A 463      -0.354 -13.409  -8.533  1.00 12.80           C
ATOM     42  C   ARG A 463      -1.127 -13.393  -9.818  1.00 15.17           C
ATOM     43  O   ARG A 463      -0.981 -12.501 -10.671  1.00 13.07           O
ATOM     44  CB  ARG A 463      -1.175 -12.759  -7.440  1.00 13.11           C
ATOM     45  CG  ARG A 463      -0.479 -12.906  -6.063  1.00 13.15           C
ATOM     46  CD  ARG A 463      -1.365 -12.441  -4.951  1.00 14.68           C
ATOM     47  NE  ARG A 463      -0.609 -12.657  -3.683  1.00 15.97           N
ATOM     48  CZ  ARG A 463      -0.601 -13.802  -3.015  1.00 18.58           C
ATOM     49  NH1 ARG A 463      -1.302 -14.865  -3.410  1.00 20.74           N
ATOM     50  NH2 ARG A 463       0.112 -13.873  -1.885  1.00 21.57           N
TER      51      ARG A 463
ATOM     52  N   TRP A 570       9.974  -9.473  -0.743  1.00 15.19           N
ATOM     53  CA  TRP A 570       9.342 -10.692  -0.228  1.00 15.64           C
ATOM     54  C   TRP A 570       9.189 -11.509  -1.538  1.00 14.12           C
ATOM     55  O   TRP A 570       8.427 -11.091  -2.419  1.00 16.01           O
ATOM     56  CB  TRP A 570       7.942 -10.257   0.295  1.00 18.66           C
ATOM     57  CG  TRP A 570       6.979 -11.292   0.588  1.00 20.00           C
ATOM     58  CD1 TRP A 570       5.647 -11.269   0.206  1.00 21.83           C
ATOM     59  CD2 TRP A 570       7.126 -12.453   1.432  1.00 24.12           C
ATOM     60  NE1 TRP A 570       5.008 -12.382   0.670  1.00 25.24           N
ATOM     61  CE2 TRP A 570       5.880 -13.121   1.437  1.00 25.59           C
ATOM     62  CE3 TRP A 570       8.166 -12.972   2.212  1.00 24.41           C
ATOM     63  CZ2 TRP A 570       5.672 -14.321   2.126  1.00 29.27           C
ATOM     64  CZ3 TRP A 570       7.977 -14.181   2.883  1.00 29.26           C
ATOM     65  CH2 TRP A 570       6.743 -14.855   2.818  1.00 30.55           C
TER      66      TRP A 570
HETATM  101  O   HOH A 616     -12.694 -12.487  -1.666  1.00 51.10           O
HETATM  102  O   HOH A 632      -0.715 -10.142   2.631  1.00 34.69           O
HETATM  103  O   HOH A 638      -4.402  -9.571   0.915  1.00 46.94           O
HETATM  104  O   HOH A 816       2.132 -13.044   0.740  1.00 27.92           O
HETATM  105  O   HOH A 832      -7.365  -9.088   4.979  1.00 53.28           O
HETATM  106  O   HOH A 848      -5.692 -18.542   3.481  1.00 45.39           O
HETATM  107  O   HOH A 876       0.364 -12.142   4.194  1.00 34.06           O
HETATM  108  O   HOH A 877      -0.971 -16.985  -1.676  1.00 43.74           O
HETATM  109  O   HOH A 975       3.020 -17.758   6.132  1.00 46.69           O
HETATM  110  O   HOH A 979      -9.342 -14.391   4.285  1.00 46.03           O
HETATM  111  O   HOH A 988       2.706 -12.343   3.679  1.00 38.25           O
HETATM  112  O   HOH A 997       3.201 -14.427   5.705  1.00 30.70           O
CONECT   67   68   72   81
CONECT   76   74   77   80
CONECT   78   77   79
CONECT   79   78   80
CONECT   82   81   83
CONECT   68   67   69
CONECT   69   68   70   73
CONECT   70   69   71   75
CONECT   71   70   72
CONECT   72   67   71
CONECT   73   69   74
CONECT   74   73   75   76
CONECT   77   76   78
CONECT   80   76   79
CONECT   81   67   82
CONECT   75   70   74
CONECT   83   82
CONECT   84   85   89   98
CONECT   93   91   94   97
CONECT   95   94   96
CONECT   96   95   97
CONECT   99   98  100
CONECT   85   84   86
CONECT   86   85   87   90
CONECT   87   86   88   92
CONECT   88   87   89
CONECT   89   84   88
CONECT   90   86   91
CONECT   91   90   92   93
CONECT   94   93   95
CONECT   97   93   96
CONECT   98   84   99
CONECT   92   87   91
CONECT  100   99
END
