# Supplementary material for: Scaffold repositioning of spiro-acridine derivatives as fungi chitinase inhibitor by target fishing and in vitro studies
Source: Sci Rep. 2023 May 5;13:7320. doi: 10.1038/s41598-023-33279-9 (PMC10163251; doi:10.1038/s41598-023-33279-9)
Supplement: Supplementary file 2 — Supplementary Information 2. [file 41598_2023_33279_MOESM2_ESM.zip › PDBQT_TARGETS_ALL/3avz_HSV.pdb]

HEADER    HYDROLASE/HYDROLASE INHIBITOR           09-MAR-11   3AVZ              
TITLE     STRUCTURE OF SARS 3CL PROTEASE WITH PEPTIDIC ALDEHYDE INHIBITOR       
TITLE    2 CONTAINING CYCLOHEXYL SIDE CHAIN                                     
COMPND    MOL_ID: 1;                                                            
COMPND   2 MOLECULE: 3C-LIKE PROTEINASE;                                        
COMPND   3 CHAIN: A;                                                            
COMPND   4 SYNONYM: 3CL-PRO, 3CLP, NSP5;                                        
COMPND   5 EC: 3.4.22.69;                                                       
COMPND   6 ENGINEERED: YES;                                                     
COMPND   7 MUTATION: YES;                                                       
COMPND   8 MOL_ID: 2;                                                           
COMPND   9 MOLECULE: PEPTIDE ACE-SER-ALA-VAL-ALC-HIS-H;                         
COMPND  10 CHAIN: B;                                                            
COMPND  11 ENGINEERED: YES                                                      
SOURCE    MOL_ID: 1;                                                            
SOURCE   2 ORGANISM_SCIENTIFIC: SARS CORONAVIRUS;                               
SOURCE   3 ORGANISM_COMMON: SARS-COV;                                           
SOURCE   4 ORGANISM_TAXID: 227859;                                              
SOURCE   5 GENE: 1A;                                                            
SOURCE   6 EXPRESSION_SYSTEM: ESCHERICHIA COLI;                                 
SOURCE   7 EXPRESSION_SYSTEM_TAXID: 562;                                        
SOURCE   8 EXPRESSION_SYSTEM_STRAIN: BL21(DE3);                                 
SOURCE   9 EXPRESSION_SYSTEM_VECTOR_TYPE: PLASMID;                              
SOURCE  10 EXPRESSION_SYSTEM_PLASMID: PMAL-3CL-R188I;                           
SOURCE  11 MOL_ID: 2;                                                           
SOURCE  12 SYNTHETIC: YES;                                                      
SOURCE  13 OTHER_DETAILS: THE PEPTIDE WAS CHEMICALLY SYNTHESIZED.               
KEYWDS    HYDROLASE PROTEINASE CONVERTING, DESIGNED INHIBITOR, HYDROLASE-       
KEYWDS   2 HYDROLASE INHIBITOR COMPLEX                                          
EXPDTA    X-RAY DIFFRACTION                                                     
AUTHOR    K.AKAJI,H.KONNO,H.MITSUI,K.TERUYA,Y.HATTORI,T.OZAKI,M.KUSUNOKI,       
AUTHOR   2 A.SANJHO                                                             
REVDAT   2   01-JUL-15 3AVZ    1       FORMUL HET    HETATM HETNAM              
REVDAT   2 2                   1       MODRES SEQRES                            
REVDAT   1   14-DEC-11 3AVZ    0                                                
JRNL        AUTH   K.AKAJI,H.KONNO,H.MITSUI,K.TERUYA,Y.SHIMAMOTO,Y.HATTORI,     
JRNL        AUTH 2 T.OZAKI,M.KUSUNOKI,A.SANJOH                                  
JRNL        TITL   STRUCTURE-BASED DESIGN, SYNTHESIS, AND EVALUATION OF         
JRNL        TITL 2 PEPTIDE-MIMETIC SARS 3CL PROTEASE INHIBITORS.                
JRNL        REF    J.MED.CHEM.                   V.  54  7962 2011              
JRNL        REFN                   ISSN 0022-2623                               
JRNL        PMID   22014094                                                     
JRNL        DOI    10.1021/JM200870N                                            
REMARK   2                                                                      
REMARK   2 RESOLUTION.    2.46 ANGSTROMS.                                       
REMARK   3                                                                      
REMARK   3 REFINEMENT.                                                          
REMARK   3   PROGRAM     : REFMAC 5.5.0109                                      
REMARK   3   AUTHORS     : MURSHUDOV,VAGIN,DODSON                               
REMARK   3                                                                      
REMARK   3    REFINEMENT TARGET : MAXIMUM LIKELIHOOD                            
REMARK   3                                                                      
REMARK   3  DATA USED IN REFINEMENT.                                            
REMARK   3   RESOLUTION RANGE HIGH (ANGSTROMS) : 2.46                           
REMARK   3   RESOLUTION RANGE LOW  (ANGSTROMS) : 43.45                          
REMARK   3   DATA CUTOFF            (SIGMA(F)) : 0.000                          
REMARK   3   COMPLETENESS FOR RANGE        (%) : 95.2                           
REMARK   3   NUMBER OF REFLECTIONS             : 14594                          
REMARK   3                                                                      
REMARK   3  FIT TO DATA USED IN REFINEMENT.                                     
REMARK   3   CROSS-VALIDATION METHOD          : THROUGHOUT                      
REMARK   3   FREE R VALUE TEST SET SELECTION  : RANDOM                          
REMARK   3   R VALUE     (WORKING + TEST SET) : 0.224                           
REMARK   3   R VALUE            (WORKING SET) : 0.221                           
REMARK   3   FREE R VALUE                     : 0.263                           
REMARK   3   FREE R VALUE TEST SET SIZE   (%) : 5.000                           
REMARK   3   FREE R VALUE TEST SET COUNT      : 765                             
REMARK   3                                                                      
REMARK   3  FIT IN THE HIGHEST RESOLUTION BIN.                                  
REMARK   3   TOTAL NUMBER OF BINS USED           : 20                           
REMARK   3   BIN RESOLUTION RANGE HIGH       (A) : 2.46                         
REMARK   3   BIN RESOLUTION RANGE LOW        (A) : 2.53                         
REMARK   3   REFLECTION IN BIN     (WORKING SET) : 669                          
REMARK   3   BIN COMPLETENESS (WORKING+TEST) (%) : 59.09                        
REMARK   3   BIN R VALUE           (WORKING SET) : 0.3040                       
REMARK   3   BIN FREE R VALUE SET COUNT          : 36                           
REMARK   3   BIN FREE R VALUE                    : 0.3710                       
REMARK   3                                                                      
REMARK   3  NUMBER OF NON-HYDROGEN ATOMS USED IN REFINEMENT.                    
REMARK   3   PROTEIN ATOMS            : 2365                                    
REMARK   3   NUCLEIC ACID ATOMS       : 0                                       
REMARK   3   HETEROGEN ATOMS          : 0                                       
REMARK   3   SOLVENT ATOMS            : 18                                      
REMARK   3                                                                      
REMARK   3  B VALUES.                                                           
REMARK   3   FROM WILSON PLOT           (A**2) : NULL                           
REMARK   3   MEAN B VALUE      (OVERALL, A**2) : 63.18                          
REMARK   3   OVERALL ANISOTROPIC B VALUE.                                       
REMARK   3    B11 (A**2) : 0.01000                                              
REMARK   3    B22 (A**2) : -0.09000                                             
REMARK   3    B33 (A**2) : -0.07000                                             
REMARK   3    B12 (A**2) : 0.00000                                              
REMARK   3    B13 (A**2) : -0.27000                                             
REMARK   3    B23 (A**2) : 0.00000                                              
REMARK   3                                                                      
REMARK   3  ESTIMATED OVERALL COORDINATE ERROR.                                 
REMARK   3   ESU BASED ON R VALUE                            (A): NULL          
REMARK   3   ESU BASED ON FREE R VALUE                       (A): 0.270         
REMARK   3   ESU BASED ON MAXIMUM LIKELIHOOD                 (A): 0.234         
REMARK   3   ESU FOR B VALUES BASED ON MAXIMUM LIKELIHOOD (A**2): 10.281        
REMARK   3                                                                      
REMARK   3 CORRELATION COEFFICIENTS.                                            
REMARK   3   CORRELATION COEFFICIENT FO-FC      : 0.946                         
REMARK   3   CORRELATION COEFFICIENT FO-FC FREE : 0.931                         
REMARK   3                                                                      
REMARK   3  RMS DEVIATIONS FROM IDEAL VALUES        COUNT    RMS    WEIGHT      
REMARK   3   BOND LENGTHS REFINED ATOMS        (A):  2418 ; 0.018 ; 0.022       
REMARK   3   BOND LENGTHS OTHERS               (A):  NULL ;  NULL ;  NULL       
REMARK   3   BOND ANGLES REFINED ATOMS   (DEGREES):  3285 ; 1.781 ; 1.961       
REMARK   3   BOND ANGLES OTHERS          (DEGREES):  NULL ;  NULL ;  NULL       
REMARK   3   TORSION ANGLES, PERIOD 1    (DEGREES):   299 ; 7.324 ; 5.000       
REMARK   3   TORSION ANGLES, PERIOD 2    (DEGREES):   106 ;38.649 ;24.434       
REMARK   3   TORSION ANGLES, PERIOD 3    (DEGREES):   385 ;18.927 ;15.000       
REMARK   3   TORSION ANGLES, PERIOD 4    (DEGREES):    11 ;20.500 ;15.000       
REMARK   3   CHIRAL-CENTER RESTRAINTS       (A**3):   373 ; 0.119 ; 0.200       
REMARK   3   GENERAL PLANES REFINED ATOMS      (A):  1837 ; 0.008 ; 0.021       
REMARK   3   GENERAL PLANES OTHERS             (A):  NULL ;  NULL ;  NULL       
REMARK   3   NON-BONDED CONTACTS REFINED ATOMS (A):  NULL ;  NULL ;  NULL       
REMARK   3   NON-BONDED CONTACTS OTHERS        (A):  NULL ;  NULL ;  NULL       
REMARK   3   NON-BONDED TORSION REFINED ATOMS  (A):  NULL ;  NULL ;  NULL       
REMARK   3   NON-BONDED TORSION OTHERS         (A):  NULL ;  NULL ;  NULL       
REMARK   3   H-BOND (X...Y) REFINED ATOMS      (A):  NULL ;  NULL ;  NULL       
REMARK   3   H-BOND (X...Y) OTHERS             (A):  NULL ;  NULL ;  NULL       
REMARK   3   POTENTIAL METAL-ION REFINED ATOMS (A):  NULL ;  NULL ;  NULL       
REMARK   3   POTENTIAL METAL-ION OTHERS        (A):  NULL ;  NULL ;  NULL       
REMARK   3   SYMMETRY VDW REFINED ATOMS        (A):  NULL ;  NULL ;  NULL       
REMARK   3   SYMMETRY VDW OTHERS               (A):  NULL ;  NULL ;  NULL       
REMARK   3   SYMMETRY H-BOND REFINED ATOMS     (A):  NULL ;  NULL ;  NULL       
REMARK   3   SYMMETRY H-BOND OTHERS            (A):  NULL ;  NULL ;  NULL       
REMARK   3   SYMMETRY METAL-ION REFINED ATOMS  (A):  NULL ;  NULL ;  NULL       
REMARK   3   SYMMETRY METAL-ION OTHERS         (A):  NULL ;  NULL ;  NULL       
REMARK   3                                                                      
REMARK   3  ISOTROPIC THERMAL FACTOR RESTRAINTS.     COUNT   RMS    WEIGHT      
REMARK   3   MAIN-CHAIN BOND REFINED ATOMS  (A**2):  1493 ; 0.931 ; 1.500       
REMARK   3   MAIN-CHAIN BOND OTHER ATOMS    (A**2):  NULL ;  NULL ;  NULL       
REMARK   3   MAIN-CHAIN ANGLE REFINED ATOMS (A**2):  2415 ; 1.727 ; 2.000       
REMARK   3   MAIN-CHAIN ANGLE OTHER ATOMS   (A**2):  NULL ;  NULL ;  NULL       
REMARK   3   SIDE-CHAIN BOND REFINED ATOMS  (A**2):   925 ; 2.243 ; 3.000       
REMARK   3   SIDE-CHAIN BOND OTHER ATOMS    (A**2):  NULL ;  NULL ;  NULL       
REMARK   3   SIDE-CHAIN ANGLE REFINED ATOMS (A**2):   870 ; 3.578 ; 4.500       
REMARK   3   SIDE-CHAIN ANGLE OTHER ATOMS   (A**2):  NULL ;  NULL ;  NULL       
REMARK   3   LONG RANGE B REFINED ATOMS     (A**2):  NULL ;  NULL ;  NULL       
REMARK   3   LONG RANGE B OTHER ATOMS       (A**2):  NULL ;  NULL ;  NULL       
REMARK   3                                                                      
REMARK   3 ANISOTROPIC THERMAL FACTOR RESTRAINTS.    COUNT   RMS   WEIGHT       
REMARK   3   RIGID-BOND RESTRAINTS          (A**2):  NULL ;  NULL ;  NULL       
REMARK   3   SPHERICITY; FREE ATOMS         (A**2):  NULL ;  NULL ;  NULL       
REMARK   3   SPHERICITY; BONDED ATOMS       (A**2):  NULL ;  NULL ;  NULL       
REMARK   3                                                                      
REMARK   3  NCS RESTRAINTS STATISTICS                                           
REMARK   3   NUMBER OF DIFFERENT NCS GROUPS : NULL                              
REMARK   3                                                                      
REMARK   3  TLS DETAILS                                                         
REMARK   3   NUMBER OF TLS GROUPS  : NULL                                       
REMARK   3                                                                      
REMARK   3  BULK SOLVENT MODELLING.                                             
REMARK   3   METHOD USED : MASK                                                 
REMARK   3   PARAMETERS FOR MASK CALCULATION                                    
REMARK   3   VDW PROBE RADIUS   : 1.40                                          
REMARK   3   ION PROBE RADIUS   : 0.80                                          
REMARK   3   SHRINKAGE RADIUS   : 0.80                                          
REMARK   3                                                                      
REMARK   3  OTHER REFINEMENT REMARKS: HYDROGENS HAVE BEEN ADDED IN THE RIDING   
REMARK   3  POSITIONS                                                           
REMARK   4                                                                      
REMARK   4 3AVZ COMPLIES WITH FORMAT V. 3.30, 13-JUL-11                         
REMARK 100                                                                      
REMARK 100 THIS ENTRY HAS BEEN PROCESSED BY PDBJ ON 20-MAR-11.                  
REMARK 100 THE RCSB ID CODE IS RCSB029763.                                      
REMARK 200                                                                      
REMARK 200 EXPERIMENTAL DETAILS                                                 
REMARK 200  EXPERIMENT TYPE                : X-RAY DIFFRACTION                  
REMARK 200  DATE OF DATA COLLECTION        : 27-JAN-10                          
REMARK 200  TEMPERATURE           (KELVIN) : 95                                 
REMARK 200  PH                             : 6.0                                
REMARK 200  NUMBER OF CRYSTALS USED        : 1                                  
REMARK 200                                                                      
REMARK 200  SYNCHROTRON              (Y/N) : Y                                  
REMARK 200  RADIATION SOURCE               : PHOTON FACTORY                     
REMARK 200  BEAMLINE                       : BL-6A                              
REMARK 200  X-RAY GENERATOR MODEL          : NULL                               
REMARK 200  MONOCHROMATIC OR LAUE    (M/L) : M                                  
REMARK 200  WAVELENGTH OR RANGE        (A) : 0.978                              
REMARK 200  MONOCHROMATOR                  : TRIANGULAR WITH AN ASYMMETRIC      
REMARK 200                                   ANGLE OF 7.8 DEGREE                
REMARK 200  OPTICS                         : NULL                               
REMARK 200                                                                      
REMARK 200  DETECTOR TYPE                  : CCD                                
REMARK 200  DETECTOR MANUFACTURER          : ADSC QUANTUM 4R                    
REMARK 200  INTENSITY-INTEGRATION SOFTWARE : HKL-2000                           
REMARK 200  DATA SCALING SOFTWARE          : HKL-2000                           
REMARK 200                                                                      
REMARK 200  NUMBER OF UNIQUE REFLECTIONS   : 15377                              
REMARK 200  RESOLUTION RANGE HIGH      (A) : 2.460                              
REMARK 200  RESOLUTION RANGE LOW       (A) : 50.000                             
REMARK 200  REJECTION CRITERIA  (SIGMA(I)) : -3.000                             
REMARK 200                                                                      
REMARK 200 OVERALL.                                                             
REMARK 200  COMPLETENESS FOR RANGE     (%) : 97.4                               
REMARK 200  DATA REDUNDANCY                : 7.400                              
REMARK 200  R MERGE                    (I) : 0.12200                            
REMARK 200  R SYM                      (I) : 0.12200                            
REMARK 200  <I/SIGMA(I)> FOR THE DATA SET  : 16.7360                            
REMARK 200                                                                      
REMARK 200 IN THE HIGHEST RESOLUTION SHELL.                                     
REMARK 200  HIGHEST RESOLUTION SHELL, RANGE HIGH (A) : 2.50                     
REMARK 200  HIGHEST RESOLUTION SHELL, RANGE LOW  (A) : 2.54                     
REMARK 200  COMPLETENESS FOR SHELL     (%) : 83.2                               
REMARK 200  DATA REDUNDANCY IN SHELL       : 5.70                               
REMARK 200  R MERGE FOR SHELL          (I) : 0.48700                            
REMARK 200  R SYM FOR SHELL            (I) : 0.48700                            
REMARK 200  <I/SIGMA(I)> FOR SHELL         : 2.526                              
REMARK 200                                                                      
REMARK 200 DIFFRACTION PROTOCOL: SINGLE WAVELENGTH                              
REMARK 200 METHOD USED TO DETERMINE THE STRUCTURE: MOLECULAR REPLACEMENT        
REMARK 200 SOFTWARE USED: MOLREP                                                
REMARK 200 STARTING MODEL: 2ZU5                                                 
REMARK 200                                                                      
REMARK 200 REMARK: NULL                                                         
REMARK 280                                                                      
REMARK 280 CRYSTAL                                                              
REMARK 280 SOLVENT CONTENT, VS   (%): 62.36                                     
REMARK 280 MATTHEWS COEFFICIENT, VM (ANGSTROMS**3/DA): 3.27                     
REMARK 280                                                                      
REMARK 280 CRYSTALLIZATION CONDITIONS: 9-11%(W/V) PEG 20000, 100MM MES PH       
REMARK 280  6.0, 5MM DTT , VAPOR DIFFUSION, HANGING DROP, TEMPERATURE 277K      
REMARK 290                                                                      
REMARK 290 CRYSTALLOGRAPHIC SYMMETRY                                            
REMARK 290 SYMMETRY OPERATORS FOR SPACE GROUP: C 1 2 1                          
REMARK 290                                                                      
REMARK 290      SYMOP   SYMMETRY                                                
REMARK 290     NNNMMM   OPERATOR                                                
REMARK 290       1555   X,Y,Z                                                   
REMARK 290       2555   -X,Y,-Z                                                 
REMARK 290       3555   X+1/2,Y+1/2,Z                                           
REMARK 290       4555   -X+1/2,Y+1/2,-Z                                         
REMARK 290                                                                      
REMARK 290     WHERE NNN -> OPERATOR NUMBER                                     
REMARK 290           MMM -> TRANSLATION VECTOR                                  
REMARK 290                                                                      
REMARK 290 CRYSTALLOGRAPHIC SYMMETRY TRANSFORMATIONS                            
REMARK 290 THE FOLLOWING TRANSFORMATIONS OPERATE ON THE ATOM/HETATM             
REMARK 290 RECORDS IN THIS ENTRY TO PRODUCE CRYSTALLOGRAPHICALLY                
REMARK 290 RELATED MOLECULES.                                                   
REMARK 290   SMTRY1   1  1.000000  0.000000  0.000000        0.00000            
REMARK 290   SMTRY2   1  0.000000  1.000000  0.000000        0.00000            
REMARK 290   SMTRY3   1  0.000000  0.000000  1.000000        0.00000            
REMARK 290   SMTRY1   2 -1.000000  0.000000  0.000000        0.00000            
REMARK 290   SMTRY2   2  0.000000  1.000000  0.000000        0.00000            
REMARK 290   SMTRY3   2  0.000000  0.000000 -1.000000        0.00000            
REMARK 290   SMTRY1   3  1.000000  0.000000  0.000000       54.59250            
REMARK 290   SMTRY2   3  0.000000  1.000000  0.000000       40.26650            
REMARK 290   SMTRY3   3  0.000000  0.000000  1.000000        0.00000            
REMARK 290   SMTRY1   4 -1.000000  0.000000  0.000000       54.59250            
REMARK 290   SMTRY2   4  0.000000  1.000000  0.000000       40.26650            
REMARK 290   SMTRY3   4  0.000000  0.000000 -1.000000        0.00000            
REMARK 290                                                                      
REMARK 290 REMARK: NULL                                                         
REMARK 300                                                                      
REMARK 300 BIOMOLECULE: 1                                                       
REMARK 300 SEE REMARK 350 FOR THE AUTHOR PROVIDED AND/OR PROGRAM                
REMARK 300 GENERATED ASSEMBLY INFORMATION FOR THE STRUCTURE IN                  
REMARK 300 THIS ENTRY. THE REMARK MAY ALSO PROVIDE INFORMATION ON               
REMARK 300 BURIED SURFACE AREA.                                                 
REMARK 350                                                                      
REMARK 350 COORDINATES FOR A COMPLETE MULTIMER REPRESENTING THE KNOWN           
REMARK 350 BIOLOGICALLY SIGNIFICANT OLIGOMERIZATION STATE OF THE                
REMARK 350 MOLECULE CAN BE GENERATED BY APPLYING BIOMT TRANSFORMATIONS          
REMARK 350 GIVEN BELOW.  BOTH NON-CRYSTALLOGRAPHIC AND                          
REMARK 350 CRYSTALLOGRAPHIC OPERATIONS ARE GIVEN.                               
REMARK 350                                                                      
REMARK 350 BIOMOLECULE: 1                                                       
REMARK 350 AUTHOR DETERMINED BIOLOGICAL UNIT: DIMERIC                           
REMARK 350 SOFTWARE DETERMINED QUATERNARY STRUCTURE: DIMERIC                    
REMARK 350 SOFTWARE USED: PISA                                                  
REMARK 350 TOTAL BURIED SURFACE AREA: 1220 ANGSTROM**2                          
REMARK 350 SURFACE AREA OF THE COMPLEX: 13740 ANGSTROM**2                       
REMARK 350 CHANGE IN SOLVENT FREE ENERGY: -9.0 KCAL/MOL                         
REMARK 350 APPLY THE FOLLOWING TO CHAINS: A, B                                  
REMARK 350   BIOMT1   1  1.000000  0.000000  0.000000        0.00000            
REMARK 350   BIOMT2   1  0.000000  1.000000  0.000000        0.00000            
REMARK 350   BIOMT3   1  0.000000  0.000000  1.000000        0.00000            
REMARK 400                                                                      
REMARK 400 COMPOUND                                                             
REMARK 400                                                                      
REMARK 400 THE PEPTIDE ACE-SER-ALA-VAL-ALC-HIS-H IS PEPTIDE-LIKE, A MEMBER OF   
REMARK 400 ENZYME INHIBITOR CLASS.                                              
REMARK 400                                                                      
REMARK 400  GROUP: 1                                                            
REMARK 400   NAME: PEPTIDE ACE-SER-ALA-VAL-ALC-HIS-H                            
REMARK 400   CHAIN: B                                                           
REMARK 400   COMPONENT_1: PEPTIDE LIKE POLYMER                                  
REMARK 400   DESCRIPTION: NULL                                                  
REMARK 465                                                                      
REMARK 465 MISSING RESIDUES                                                     
REMARK 465 THE FOLLOWING RESIDUES WERE NOT LOCATED IN THE                       
REMARK 465 EXPERIMENT. (M=MODEL NUMBER; RES=RESIDUE NAME; C=CHAIN               
REMARK 465 IDENTIFIER; SSSEQ=SEQUENCE NUMBER; I=INSERTION CODE.)                
REMARK 465                                                                      
REMARK 465   M RES C SSSEQI                                                     
REMARK 465     SER A   301                                                      
REMARK 465     GLY A   302                                                      
REMARK 465     VAL A   303                                                      
REMARK 465     THR A   304                                                      
REMARK 465     PHE A   305                                                      
REMARK 465     GLN A   306                                                      
REMARK 500                                                                      
REMARK 500 GEOMETRY AND STEREOCHEMISTRY                                         
REMARK 500 SUBTOPIC: TORSION ANGLES                                             
REMARK 500                                                                      
REMARK 500 TORSION ANGLES OUTSIDE THE EXPECTED RAMACHANDRAN REGIONS:            
REMARK 500 (M=MODEL NUMBER; RES=RESIDUE NAME; C=CHAIN IDENTIFIER;               
REMARK 500 SSEQ=SEQUENCE NUMBER; I=INSERTION CODE).                             
REMARK 500                                                                      
REMARK 500 STANDARD TABLE:                                                      
REMARK 500 FORMAT:(10X,I3,1X,A3,1X,A1,I4,A1,4X,F7.2,3X,F7.2)                    
REMARK 500                                                                      
REMARK 500 EXPECTED VALUES: GJ KLEYWEGT AND TA JONES (1996). PHI/PSI-           
REMARK 500 CHOLOGY: RAMACHANDRAN REVISITED. STRUCTURE 4, 1395 - 1400            
REMARK 500                                                                      
REMARK 500  M RES CSSEQI        PSI       PHI                                   
REMARK 500    ASP A  33     -125.80     58.06                                   
REMARK 500    ASN A  51       92.64   -167.52                                   
REMARK 500    ASN A  84     -125.33     61.86                                   
REMARK 500    TYR A 154     -130.75     57.15                                   
REMARK 500    ALA A 260      150.59    -44.09                                   
REMARK 500                                                                      
REMARK 500 REMARK: NULL                                                         
REMARK 800                                                                      
REMARK 800 SITE                                                                 
REMARK 800 SITE_IDENTIFIER: AC1                                                 
REMARK 800 EVIDENCE_CODE: SOFTWARE                                              
REMARK 800 SITE_DESCRIPTION: BINDING SITE FOR CHAIN B OF PEPTIDE ACE-SER-ALA-   
REMARK 800  VAL-ALC-HIS-H                                                       
REMARK 900                                                                      
REMARK 900 RELATED ENTRIES                                                      
REMARK 900 RELATED ID: 3ATW   RELATED DB: PDB                                   
REMARK 900 RELATED ID: 3AW0   RELATED DB: PDB                                   
REMARK 900 RELATED ID: 3AW1   RELATED DB: PDB                                   
DBREF  3AVZ A    1   306  UNP    P0C6U8   R1A_CVHSA     3241   3546             
DBREF  3AVZ B    1     6  PDB    3AVZ     3AVZ             1      6             
SEQADV 3AVZ ILE A  188  UNP  P0C6U8    ARG  3428 ENGINEERED MUTATION            
SEQRES   1 A  306  SER GLY PHE ARG LYS MET ALA PHE PRO SER GLY LYS VAL          
SEQRES   2 A  306  GLU GLY CYS MET VAL GLN VAL THR CYS GLY THR THR THR          
SEQRES   3 A  306  LEU ASN GLY LEU TRP LEU ASP ASP THR VAL TYR CYS PRO          
SEQRES   4 A  306  ARG HIS VAL ILE CYS THR ALA GLU ASP MET LEU ASN PRO          
SEQRES   5 A  306  ASN TYR GLU ASP LEU LEU ILE ARG LYS SER ASN HIS SER          
SEQRES   6 A  306  PHE LEU VAL GLN ALA GLY ASN VAL GLN LEU ARG VAL ILE          
SEQRES   7 A  306  GLY HIS SER MET GLN ASN CYS LEU LEU ARG LEU LYS VAL          
SEQRES   8 A  306  ASP THR SER ASN PRO LYS THR PRO LYS TYR LYS PHE VAL          
SEQRES   9 A  306  ARG ILE GLN PRO GLY GLN THR PHE SER VAL LEU ALA CYS          
SEQRES  10 A  306  TYR ASN GLY SER PRO SER GLY VAL TYR GLN CYS ALA MET          
SEQRES  11 A  306  ARG PRO ASN HIS THR ILE LYS GLY SER PHE LEU ASN GLY          
SEQRES  12 A  306  SER CYS GLY SER VAL GLY PHE ASN ILE ASP TYR ASP CYS          
SEQRES  13 A  306  VAL SER PHE CYS TYR MET HIS HIS MET GLU LEU PRO THR          
SEQRES  14 A  306  GLY VAL HIS ALA GLY THR ASP LEU GLU GLY LYS PHE TYR          
SEQRES  15 A  306  GLY PRO PHE VAL ASP ILE GLN THR ALA GLN ALA ALA GLY          
SEQRES  16 A  306  THR ASP THR THR ILE THR LEU ASN VAL LEU ALA TRP LEU          
SEQRES  17 A  306  TYR ALA ALA VAL ILE ASN GLY ASP ARG TRP PHE LEU ASN          
SEQRES  18 A  306  ARG PHE THR THR THR LEU ASN ASP PHE ASN LEU VAL ALA          
SEQRES  19 A  306  MET LYS TYR ASN TYR GLU PRO LEU THR GLN ASP HIS VAL          
SEQRES  20 A  306  ASP ILE LEU GLY PRO LEU SER ALA GLN THR GLY ILE ALA          
SEQRES  21 A  306  VAL LEU ASP MET CYS ALA ALA LEU LYS GLU LEU LEU GLN          
SEQRES  22 A  306  ASN GLY MET ASN GLY ARG THR ILE LEU GLY SER THR ILE          
SEQRES  23 A  306  LEU GLU ASP GLU PHE THR PRO PHE ASP VAL VAL ARG GLN          
SEQRES  24 A  306  CYS SER GLY VAL THR PHE GLN                                  
SEQRES   1 B    6  ACE SER ALA VAL ALC HSV                                      
MODRES 3AVZ ALC B    5  ALA  2-AMINO-3-CYCLOHEXYL-PROPIONIC ACID                
MODRES 3AVZ HSV B    6  HIS  L-HISTIDINAL                                       
HET    ACE  B   1       3                                                       
HET    ALC  B   5      11                                                       
HET    HSV  B   6      10                                                       
HETNAM     ACE ACETYL GROUP                                                     
HETNAM     ALC 2-AMINO-3-CYCLOHEXYL-PROPIONIC ACID                              
HETNAM     HSV L-HISTIDINAL                                                     
FORMUL   2  ACE    C2 H4 O                                                      
FORMUL   2  ALC    C9 H17 N O2                                                  
FORMUL   2  HSV    C6 H10 N3 O 1+                                               
FORMUL   3  HOH   *18(H2 O)                                                     
HELIX    1   1 HIS A   41  HIS A   41  1                                   1
SHEET    1   1 1 LEU A  27  LEU A  27  0
SHEET    2   2 1 HIS A 163  GLU A 166  0
SHEET    3   3 1 HIS A 172  HIS A 172  0
SHEET    4   4 1 VAL B   4  ALC B   5  0
LINK         C   ACE B   1                 N   SER B   2     1555   1555  1.34  
LINK         C   VAL B   4                 N   ALC B   5     1555   1555  1.33  
LINK         C   ALC B   5                 N   HSV B   6     1555   1555  1.33  
SITE     1 AC1 15 HIS A  41  ASN A 142  GLY A 143  SER A 144                    
SITE     2 AC1 15 CYS A 145  HIS A 163  HIS A 164  MET A 165                    
SITE     3 AC1 15 GLU A 166  ASP A 187  ILE A 188  GLN A 189                    
SITE     4 AC1 15 THR A 190  ALA A 191  GLN A 192                               
CRYST1  109.185   80.533   52.987  90.00 105.05  90.00 C 1 2 1       4          
ORIGX1      1.000000  0.000000  0.000000        0.00000                         
ORIGX2      0.000000  1.000000  0.000000        0.00000                         
ORIGX3      0.000000  0.000000  1.000000        0.00000                         
SCALE1      0.009159  0.000000  0.002463        0.00000                         
SCALE2      0.000000  0.012417  0.000000        0.00000                         
SCALE3      0.000000  0.000000  0.019543        0.00000                         
ATOM      1  N   LEU A  27     -21.173 -51.033  -0.558  1.00 61.41           N
ATOM      2  CA  LEU A  27     -20.076 -50.304   0.036  1.00 58.39           C
ATOM      3  C   LEU A  27     -19.026 -51.278   0.522  1.00 57.07           C
ATOM      4  O   LEU A  27     -19.217 -52.461   0.427  1.00 56.41           O
ATOM      5  CB  LEU A  27     -20.552 -49.398   1.144  1.00 57.76           C
ATOM      6  CG  LEU A  27     -21.648 -49.880   2.055  1.00 57.03           C
ATOM      7  CD1 LEU A  27     -21.151 -51.013   2.862  1.00 55.89           C
ATOM      8  CD2 LEU A  27     -22.035 -48.755   2.938  1.00 54.50           C
TER       9      LEU A  27
ATOM     10  N   HIS A  41     -25.380 -48.248   8.013  1.00 59.90           N
ATOM     11  CA  HIS A  41     -26.388 -47.649   7.181  1.00 60.64           C
ATOM     12  C   HIS A  41     -26.504 -48.333   5.842  1.00 61.59           C
ATOM     13  O   HIS A  41     -27.250 -47.929   4.986  1.00 61.60           O
ATOM     14  CB  HIS A  41     -26.199 -46.152   7.063  1.00 59.92           C
ATOM     15  CG  HIS A  41     -25.018 -45.749   6.261  1.00 58.11           C
ATOM     16  ND1 HIS A  41     -24.903 -46.026   4.925  1.00 56.39           N
ATOM     17  CD2 HIS A  41     -23.916 -45.055   6.595  1.00 56.40           C
ATOM     18  CE1 HIS A  41     -23.769 -45.541   4.474  1.00 55.05           C
ATOM     19  NE2 HIS A  41     -23.152 -44.947   5.469  1.00 57.33           N
TER      20      HIS A  41
ATOM     21  N   PHE A 140     -13.548 -38.099  -0.841  1.00 48.44           N
ATOM     22  CA  PHE A 140     -14.428 -39.238  -0.813  1.00 48.82           C
ATOM     23  C   PHE A 140     -15.557 -39.058  -1.792  1.00 50.42           C
ATOM     24  O   PHE A 140     -16.056 -37.976  -1.987  1.00 49.78           O
ATOM     25  CB  PHE A 140     -15.014 -39.411   0.568  1.00 48.48           C
ATOM     26  CG  PHE A 140     -14.099 -40.020   1.552  1.00 48.09           C
ATOM     27  CD1 PHE A 140     -13.570 -41.248   1.353  1.00 49.93           C
ATOM     28  CD2 PHE A 140     -13.790 -39.367   2.700  1.00 49.21           C
ATOM     29  CE1 PHE A 140     -12.762 -41.799   2.267  1.00 49.94           C
ATOM     30  CE2 PHE A 140     -12.983 -39.922   3.608  1.00 50.72           C
ATOM     31  CZ  PHE A 140     -12.472 -41.137   3.396  1.00 48.30           C
ATOM     32  N   LEU A 141     -15.973 -40.152  -2.389  1.00 51.33           N
ATOM     33  CA  LEU A 141     -17.043 -40.140  -3.344  1.00 52.55           C
ATOM     34  C   LEU A 141     -17.999 -41.187  -2.928  1.00 54.02           C
ATOM     35  O   LEU A 141     -17.674 -42.037  -2.149  1.00 54.36           O
ATOM     36  CB  LEU A 141     -16.548 -40.451  -4.734  1.00 52.36           C
ATOM     37  CG  LEU A 141     -15.555 -39.499  -5.358  1.00 50.28           C
ATOM     38  CD1 LEU A 141     -14.986 -40.122  -6.552  1.00 52.95           C
ATOM     39  CD2 LEU A 141     -16.208 -38.247  -5.720  1.00 45.00           C
ATOM     40  N   ASN A 142     -19.193 -41.141  -3.464  1.00 55.28           N
ATOM     41  CA  ASN A 142     -20.169 -42.095  -3.046  1.00 55.53           C
ATOM     42  C   ASN A 142     -19.734 -43.496  -3.354  1.00 54.51           C
ATOM     43  O   ASN A 142     -19.201 -43.766  -4.390  1.00 54.48           O
ATOM     44  CB  ASN A 142     -21.488 -41.822  -3.706  1.00 56.55           C
ATOM     45  CG  ASN A 142     -22.554 -42.685  -3.169  1.00 59.78           C
ATOM     46  OD1 ASN A 142     -22.302 -43.517  -2.336  1.00 63.19           O
ATOM     47  ND2 ASN A 142     -23.748 -42.515  -3.651  1.00 64.02           N
ATOM     48  N   GLY A 143     -20.009 -44.393  -2.437  1.00 53.31           N
ATOM     49  CA  GLY A 143     -19.489 -45.730  -2.482  1.00 51.86           C
ATOM     50  C   GLY A 143     -18.195 -45.899  -1.739  1.00 51.86           C
ATOM     51  O   GLY A 143     -17.680 -46.973  -1.662  1.00 52.27           O
ATOM     52  N   SER A 144     -17.687 -44.830  -1.165  1.00 50.11           N
ATOM     53  CA  SER A 144     -16.455 -44.885  -0.418  1.00 48.39           C
ATOM     54  C   SER A 144     -16.672 -45.271   1.000  1.00 48.02           C
ATOM     55  O   SER A 144     -15.738 -45.487   1.705  1.00 47.37           O
ATOM     56  CB  SER A 144     -15.747 -43.555  -0.438  1.00 48.67           C
ATOM     57  OG  SER A 144     -16.652 -42.522  -0.230  1.00 47.77           O
ATOM     58  N   CYS A 145     -17.912 -45.421   1.399  1.00 47.94           N
ATOM     59  CA  CYS A 145     -18.213 -45.764   2.760  1.00 48.41           C
ATOM     60  C   CYS A 145     -17.569 -47.079   3.076  1.00 47.90           C
ATOM     61  O   CYS A 145     -17.399 -47.904   2.225  1.00 47.73           O
ATOM     62  CB  CYS A 145     -19.704 -45.876   2.969  1.00 47.56           C
ATOM     63  SG  CYS A 145     -20.502 -44.385   3.262  1.00 52.40           S
TER      64      CYS A 145
ATOM     65  N   HIS A 163     -15.313 -44.740   7.195  1.00 44.20           N
ATOM     66  CA  HIS A 163     -16.032 -43.658   6.559  1.00 45.41           C
ATOM     67  C   HIS A 163     -17.522 -43.846   6.490  1.00 46.10           C
ATOM     68  O   HIS A 163     -17.978 -44.897   6.170  1.00 46.98           O
ATOM     69  CB  HIS A 163     -15.494 -43.436   5.168  1.00 44.82           C
ATOM     70  CG  HIS A 163     -16.071 -42.245   4.500  1.00 44.86           C
ATOM     71  ND1 HIS A 163     -16.040 -41.005   5.069  1.00 44.79           N
ATOM     72  CD2 HIS A 163     -16.727 -42.106   3.337  1.00 47.68           C
ATOM     73  CE1 HIS A 163     -16.642 -40.147   4.282  1.00 47.51           C
ATOM     74  NE2 HIS A 163     -17.061 -40.790   3.221  1.00 48.92           N
ATOM     75  N   HIS A 164     -18.280 -42.819   6.824  1.00 46.78           N
ATOM     76  CA  HIS A 164     -19.724 -42.888   6.762  1.00 47.66           C
ATOM     77  C   HIS A 164     -20.397 -41.911   5.817  1.00 49.92           C
ATOM     78  O   HIS A 164     -21.296 -42.280   5.116  1.00 50.28           O
ATOM     79  CB  HIS A 164     -20.328 -42.728   8.155  1.00 47.49           C
ATOM     80  CG  HIS A 164     -20.278 -43.964   8.988  1.00 46.09           C
ATOM     81  ND1 HIS A 164     -19.114 -44.638   9.240  1.00 47.26           N
ATOM     82  CD2 HIS A 164     -21.244 -44.643   9.632  1.00 43.61           C
ATOM     83  CE1 HIS A 164     -19.362 -45.683   9.996  1.00 43.25           C
ATOM     84  NE2 HIS A 164     -20.647 -45.707  10.250  1.00 43.75           N
ATOM     85  N   MET A 165     -20.005 -40.650   5.851  1.00 50.79           N
ATOM     86  CA  MET A 165     -20.766 -39.609   5.197  1.00 51.19           C
ATOM     87  C   MET A 165     -20.020 -38.316   4.913  1.00 52.30           C
ATOM     88  O   MET A 165     -18.938 -38.107   5.384  1.00 53.18           O
ATOM     89  CB  MET A 165     -21.964 -39.302   6.049  1.00 51.48           C
ATOM     90  CG  MET A 165     -21.603 -39.023   7.453  1.00 52.00           C
ATOM     91  SD  MET A 165     -23.006 -38.879   8.483  1.00 51.56           S
ATOM     92  CE  MET A 165     -22.497 -37.599   9.546  1.00 55.12           C
ATOM     93  N   GLU A 166     -20.639 -37.431   4.154  1.00 52.92           N
ATOM     94  CA  GLU A 166     -20.052 -36.144   3.867  1.00 53.33           C
ATOM     95  C   GLU A 166     -20.886 -35.015   4.370  1.00 53.63           C
ATOM     96  O   GLU A 166     -22.063 -35.003   4.224  1.00 53.07           O
ATOM     97  CB  GLU A 166     -19.828 -35.955   2.386  1.00 53.97           C
ATOM     98  CG  GLU A 166     -18.990 -34.749   2.062  1.00 54.99           C
ATOM     99  CD  GLU A 166     -18.698 -34.614   0.603  1.00 58.17           C
ATOM    100  OE1 GLU A 166     -19.172 -33.658   0.005  1.00 61.34           O
ATOM    101  OE2 GLU A 166     -18.007 -35.459   0.042  1.00 54.01           O
TER     102      GLU A 166
ATOM    103  N   HIS A 172     -15.595 -34.768   6.009  1.00 50.01           N
ATOM    104  CA  HIS A 172     -16.082 -36.092   6.213  1.00 49.73           C
ATOM    105  C   HIS A 172     -16.166 -36.520   7.636  1.00 50.43           C
ATOM    106  O   HIS A 172     -15.429 -36.066   8.456  1.00 51.33           O
ATOM    107  CB  HIS A 172     -15.221 -37.004   5.387  1.00 49.75           C
ATOM    108  CG  HIS A 172     -15.101 -36.538   3.979  1.00 50.80           C
ATOM    109  ND1 HIS A 172     -16.063 -36.791   3.038  1.00 49.73           N
ATOM    110  CD2 HIS A 172     -14.182 -35.763   3.375  1.00 50.77           C
ATOM    111  CE1 HIS A 172     -15.729 -36.219   1.907  1.00 49.32           C
ATOM    112  NE2 HIS A 172     -14.592 -35.587   2.086  1.00 50.23           N
TER     113      HIS A 172
ATOM    114  N   VAL B   4     -24.633 -36.310   3.582  1.00 59.55           N
ATOM    115  CA  VAL B   4     -24.707 -37.249   2.469  1.00 59.24           C
ATOM    116  C   VAL B   4     -23.934 -38.525   2.785  1.00 59.52           C
ATOM    117  O   VAL B   4     -22.741 -38.481   3.084  1.00 60.50           O
ATOM    118  CB  VAL B   4     -24.153 -36.631   1.172  1.00 57.25           C
ATOM    119  CG1 VAL B   4     -23.857 -35.153   1.372  1.00 54.48           C
ATOM    120  CG2 VAL B   4     -22.905 -37.375   0.721  1.00 56.79           C
HETATM  121  N   ALC B   5     -24.623 -39.660   2.718  1.00 57.55           N
HETATM  122  CA  ALC B   5     -24.007 -40.942   2.998  1.00 54.59           C
HETATM  123  C   ALC B   5     -23.138 -41.359   1.818  1.00 53.61           C
HETATM  124  O   ALC B   5     -23.496 -40.983   0.484  1.00 53.23           O
HETATM  125  CB  ALC B   5     -25.092 -41.977   3.271  1.00 54.61           C
HETATM  126  CG  ALC B   5     -26.021 -41.513   4.386  1.00 58.06           C
HETATM  127  CD2 ALC B   5     -26.526 -42.723   5.163  1.00 59.36           C
HETATM  128  CE2 ALC B   5     -27.567 -42.310   6.196  1.00 58.98           C
HETATM  129  CZ  ALC B   5     -27.105 -41.076   6.961  1.00 60.73           C
HETATM  130  CE1 ALC B   5     -25.607 -40.860   6.783  1.00 58.63           C
HETATM  131  CD1 ALC B   5     -25.262 -40.581   5.324  1.00 57.95           C
CONECT  116  115  117  121
CONECT  123  122  124  132
CONECT  122  121  123  125
CONECT  125  122  126
CONECT  131  126  130
CONECT  127  126  128
CONECT  130  129  131
CONECT  128  127  129
CONECT  126  125  127  131
CONECT  129  128  130
CONECT  121  116  122
CONECT  124  123
CONECT  140  133  141
CONECT  133  132  134  140
CONECT  134  133  135
CONECT  137  135  139
CONECT  138  136  139
CONECT  135  134  136  137
CONECT  132  123  133
CONECT  136  135  138
CONECT  139  137  138
CONECT  141  140
END
