# Supplementary material for: Scaffold repositioning of spiro-acridine derivatives as fungi chitinase inhibitor by target fishing and in vitro studies
Source: Sci Rep. 2023 May 5;13:7320. doi: 10.1038/s41598-023-33279-9 (PMC10163251; doi:10.1038/s41598-023-33279-9)
Supplement: Supplementary file 2 — Supplementary Information 2. [file 41598_2023_33279_MOESM2_ESM.zip › PDBQT_TARGETS_ALL/3ayc_NGA.pdb]

HEADER    SUGAR BINDING PROTEIN                   04-MAY-11   3AYC              
TITLE     CRYSTAL STRUCTURE OF GALECTIN-3 CRD DOMIAN COMPLEXED WITH GM1         
TITLE    2 PENTASACCHARIDE                                                      
COMPND    MOL_ID: 1;                                                            
COMPND   2 MOLECULE: GALECTIN-3;                                                
COMPND   3 CHAIN: A, B;                                                         
COMPND   4 FRAGMENT: C-TERMINAL DOMAIN, UNP RESIDUES 117-250;                   
COMPND   5 SYNONYM: GAL-3, 35 KDA LECTIN, CARBOHYDRATE-BINDING PROTEIN 35, CBP  
COMPND   6 35, GALACTOSE-SPECIFIC LECTIN 3, GALACTOSIDE-BINDING PROTEIN, GALBP, 
COMPND   7 IGE-BINDING PROTEIN, L-31, LAMININ-BINDING PROTEIN, LECTIN L-29, MAC-
COMPND   8 2 ANTIGEN;                                                           
COMPND   9 ENGINEERED: YES                                                      
SOURCE    MOL_ID: 1;                                                            
SOURCE   2 ORGANISM_SCIENTIFIC: HOMO SAPIENS;                                   
SOURCE   3 ORGANISM_COMMON: HUMAN;                                              
SOURCE   4 ORGANISM_TAXID: 9606;                                                
SOURCE   5 GENE: LGALS3, MAC2;                                                  
SOURCE   6 EXPRESSION_SYSTEM: ESCHERICHIA COLI;                                 
SOURCE   7 EXPRESSION_SYSTEM_TAXID: 562;                                        
SOURCE   8 EXPRESSION_SYSTEM_STRAIN: BL21(DE3);                                 
SOURCE   9 EXPRESSION_SYSTEM_VECTOR_TYPE: PLASMID;                              
SOURCE  10 EXPRESSION_SYSTEM_PLASMID: PET22B                                    
KEYWDS    ROSSMANN FOLD, A BETA-GALACTOSE-BINDING PROTEIN, BETA-GALACTOSIDES,   
KEYWDS   2 CELL-SURFACE, NUCLEAR, SUGAR BINDING PROTEIN                         
EXPDTA    X-RAY DIFFRACTION                                                     
AUTHOR    C.F.BIAN,D.F.LI,D.C.WANG                                              
REVDAT   1   12-OCT-11 3AYC    0                                                
JRNL        AUTH   C.F.BIAN,Y.ZHANG,H.SUN,D.F.LI,D.C.WANG                       
JRNL        TITL   STRUCTURAL BASIS FOR DISTINCT BINDING PROPERTIES OF THE      
JRNL        TITL 2 HUMAN GALECTINS TO THOMSEN-FRIEDENREICH ANTIGEN              
JRNL        REF    PLOS ONE                      V.   6 25007 2011              
JRNL        REFN                   ESSN 1932-6203                               
JRNL        PMID   21949831                                                     
JRNL        DOI    10.1371/JOURNAL.PONE.0025007                                 
REMARK   2                                                                      
REMARK   2 RESOLUTION.    1.80 ANGSTROMS.                                       
REMARK   3                                                                      
REMARK   3 REFINEMENT.                                                          
REMARK   3   PROGRAM     : CNS 1.2                                              
REMARK   3   AUTHORS     : BRUNGER,ADAMS,CLORE,DELANO,GROS,GROSSE-              
REMARK   3               : KUNSTLEVE,JIANG,KUSZEWSKI,NILGES,PANNU,              
REMARK   3               : READ,RICE,SIMONSON,WARREN                            
REMARK   3                                                                      
REMARK   3  REFINEMENT TARGET : ENGH & HUBER                                    
REMARK   3                                                                      
REMARK   3  DATA USED IN REFINEMENT.                                            
REMARK   3   RESOLUTION RANGE HIGH (ANGSTROMS) : 1.80                           
REMARK   3   RESOLUTION RANGE LOW  (ANGSTROMS) : 28.40                          
REMARK   3   DATA CUTOFF            (SIGMA(F)) : 2.000                          
REMARK   3   DATA CUTOFF HIGH         (ABS(F)) : NULL                           
REMARK   3   DATA CUTOFF LOW          (ABS(F)) : NULL                           
REMARK   3   COMPLETENESS (WORKING+TEST)   (%) : 91.2                           
REMARK   3   NUMBER OF REFLECTIONS             : 29677                          
REMARK   3                                                                      
REMARK   3  FIT TO DATA USED IN REFINEMENT.                                     
REMARK   3   CROSS-VALIDATION METHOD          : THROUGHOUT                      
REMARK   3   FREE R VALUE TEST SET SELECTION  : RANDOM                          
REMARK   3   R VALUE            (WORKING SET) : 0.168                           
REMARK   3   FREE R VALUE                     : 0.199                           
REMARK   3   FREE R VALUE TEST SET SIZE   (%) : NULL                            
REMARK   3   FREE R VALUE TEST SET COUNT      : 2960                            
REMARK   3   ESTIMATED ERROR OF FREE R VALUE  : NULL                            
REMARK   3                                                                      
REMARK   3  FIT IN THE HIGHEST RESOLUTION BIN.                                  
REMARK   3   TOTAL NUMBER OF BINS USED           : NULL                         
REMARK   3   BIN RESOLUTION RANGE HIGH       (A) : 1.80                         
REMARK   3   BIN RESOLUTION RANGE LOW        (A) : 1.91                         
REMARK   3   BIN COMPLETENESS (WORKING+TEST) (%) : 91.00                        
REMARK   3   REFLECTIONS IN BIN    (WORKING SET) : NULL                         
REMARK   3   BIN R VALUE           (WORKING SET) : 0.1820                       
REMARK   3   BIN FREE R VALUE                    : 0.2350                       
REMARK   3   BIN FREE R VALUE TEST SET SIZE  (%) : NULL                         
REMARK   3   BIN FREE R VALUE TEST SET COUNT     : 473                          
REMARK   3   ESTIMATED ERROR OF BIN FREE R VALUE : 0.011                        
REMARK   3                                                                      
REMARK   3  NUMBER OF NON-HYDROGEN ATOMS USED IN REFINEMENT.                    
REMARK   3   PROTEIN ATOMS            : 2172                                    
REMARK   3   NUCLEIC ACID ATOMS       : 0                                       
REMARK   3   HETEROGEN ATOMS          : 107                                     
REMARK   3   SOLVENT ATOMS            : 442                                     
REMARK   3                                                                      
REMARK   3  B VALUES.                                                           
REMARK   3   FROM WILSON PLOT           (A**2) : 10.10                          
REMARK   3   MEAN B VALUE      (OVERALL, A**2) : 14.82                          
REMARK   3   OVERALL ANISOTROPIC B VALUE.                                       
REMARK   3    B11 (A**2) : 2.36900                                              
REMARK   3    B22 (A**2) : 0.78300                                              
REMARK   3    B33 (A**2) : -3.15200                                             
REMARK   3    B12 (A**2) : -0.43700                                             
REMARK   3    B13 (A**2) : 0.11800                                              
REMARK   3    B23 (A**2) : -1.35100                                             
REMARK   3                                                                      
REMARK   3  ESTIMATED COORDINATE ERROR.                                         
REMARK   3   ESD FROM LUZZATI PLOT        (A) : 0.17                            
REMARK   3   ESD FROM SIGMAA              (A) : 0.08                            
REMARK   3   LOW RESOLUTION CUTOFF        (A) : 5.00                            
REMARK   3                                                                      
REMARK   3  CROSS-VALIDATED ESTIMATED COORDINATE ERROR.                         
REMARK   3   ESD FROM C-V LUZZATI PLOT    (A) : 0.20                            
REMARK   3   ESD FROM C-V SIGMAA          (A) : 0.12                            
REMARK   3                                                                      
REMARK   3  RMS DEVIATIONS FROM IDEAL VALUES.                                   
REMARK   3   BOND LENGTHS                 (A) : 0.008                           
REMARK   3   BOND ANGLES            (DEGREES) : 1.80                            
REMARK   3   DIHEDRAL ANGLES        (DEGREES) : 25.90                           
REMARK   3   IMPROPER ANGLES        (DEGREES) : 1.07                            
REMARK   3                                                                      
REMARK   3  ISOTROPIC THERMAL MODEL : ISOTROPIC                                 
REMARK   3                                                                      
REMARK   3  ISOTROPIC THERMAL FACTOR RESTRAINTS.    RMS    SIGMA                
REMARK   3   MAIN-CHAIN BOND              (A**2) : 1.305 ; 1.500                
REMARK   3   MAIN-CHAIN ANGLE             (A**2) : 2.164 ; 2.000                
REMARK   3   SIDE-CHAIN BOND              (A**2) : 1.996 ; 2.000                
REMARK   3   SIDE-CHAIN ANGLE             (A**2) : 3.255 ; 2.500                
REMARK   3                                                                      
REMARK   3  BULK SOLVENT MODELING.                                              
REMARK   3   METHOD USED : NULL                                                 
REMARK   3   KSOL        : NULL                                                 
REMARK   3   BSOL        : 57.09                                                
REMARK   3                                                                      
REMARK   3  NCS MODEL : NULL                                                    
REMARK   3                                                                      
REMARK   3  NCS RESTRAINTS.                         RMS   SIGMA/WEIGHT          
REMARK   3   GROUP  1  POSITIONAL            (A) : NULL  ; NULL                 
REMARK   3   GROUP  1  B-FACTOR           (A**2) : NULL  ; NULL                 
REMARK   3                                                                      
REMARK   3  PARAMETER FILE  1  : CNS_TOPPAR:PROTEIN_REP.PARAM                   
REMARK   3  PARAMETER FILE  2  : CNS_TOPPAR:WATER_REP.PARAM                     
REMARK   3  PARAMETER FILE  3  : CNS_TOPPAR:ION.PARAM                           
REMARK   3  PARAMETER FILE  4  : GM1GOL.PARAM                                   
REMARK   3  PARAMETER FILE  5  : BME.PARAM                                      
REMARK   3  PARAMETER FILE  6  : NULL                                           
REMARK   3  TOPOLOGY FILE  1   : NULL                                           
REMARK   3  TOPOLOGY FILE  2   : NULL                                           
REMARK   3  TOPOLOGY FILE  3   : NULL                                           
REMARK   3  TOPOLOGY FILE  4   : NULL                                           
REMARK   3  TOPOLOGY FILE  5   : NULL                                           
REMARK   3  TOPOLOGY FILE  6   : NULL                                           
REMARK   3                                                                      
REMARK   3  OTHER REFINEMENT REMARKS: USED WEIGHTED FULL MATRIX LEAST SQUARES   
REMARK   3  PROCEDURE.                                                          
REMARK   4                                                                      
REMARK   4 3AYC COMPLIES WITH FORMAT V. 3.30, 13-JUL-11                         
REMARK 100                                                                      
REMARK 100 THIS ENTRY HAS BEEN PROCESSED BY PDBJ ON 20-MAY-11.                  
REMARK 100 THE RCSB ID CODE IS RCSB029848.                                      
REMARK 200                                                                      
REMARK 200 EXPERIMENTAL DETAILS                                                 
REMARK 200  EXPERIMENT TYPE                : X-RAY DIFFRACTION                  
REMARK 200  DATE OF DATA COLLECTION        : 21-SEP-10                          
REMARK 200  TEMPERATURE           (KELVIN) : 85                                 
REMARK 200  PH                             : 5.5                                
REMARK 200  NUMBER OF CRYSTALS USED        : 1                                  
REMARK 200                                                                      
REMARK 200  SYNCHROTRON              (Y/N) : Y                                  
REMARK 200  RADIATION SOURCE               : SSRF                               
REMARK 200  BEAMLINE                       : BL17U                              
REMARK 200  X-RAY GENERATOR MODEL          : NULL                               
REMARK 200  MONOCHROMATIC OR LAUE    (M/L) : M                                  
REMARK 200  WAVELENGTH OR RANGE        (A) : 0.9793                             
REMARK 200  MONOCHROMATOR                  : NULL                               
REMARK 200  OPTICS                         : NULL                               
REMARK 200                                                                      
REMARK 200  DETECTOR TYPE                  : CCD                                
REMARK 200  DETECTOR MANUFACTURER          : ADSC QUANTUM 315                   
REMARK 200  INTENSITY-INTEGRATION SOFTWARE : MOSFLM                             
REMARK 200  DATA SCALING SOFTWARE          : SCALA                              
REMARK 200                                                                      
REMARK 200  NUMBER OF UNIQUE REFLECTIONS   : 31267                              
REMARK 200  RESOLUTION RANGE HIGH      (A) : 1.800                              
REMARK 200  RESOLUTION RANGE LOW       (A) : 29.280                             
REMARK 200  REJECTION CRITERIA  (SIGMA(I)) : 0.000                              
REMARK 200                                                                      
REMARK 200 OVERALL.                                                             
REMARK 200  COMPLETENESS FOR RANGE     (%) : 97.5                               
REMARK 200  DATA REDUNDANCY                : 3.400                              
REMARK 200  R MERGE                    (I) : 0.08300                            
REMARK 200  R SYM                      (I) : 0.08300                            
REMARK 200  <I/SIGMA(I)> FOR THE DATA SET  : 10.9000                            
REMARK 200                                                                      
REMARK 200 IN THE HIGHEST RESOLUTION SHELL.                                     
REMARK 200  HIGHEST RESOLUTION SHELL, RANGE HIGH (A) : 1.80                     
REMARK 200  HIGHEST RESOLUTION SHELL, RANGE LOW  (A) : 1.90                     
REMARK 200  COMPLETENESS FOR SHELL     (%) : 96.3                               
REMARK 200  DATA REDUNDANCY IN SHELL       : 3.40                               
REMARK 200  R MERGE FOR SHELL          (I) : 0.13700                            
REMARK 200  R SYM FOR SHELL            (I) : 0.13700                            
REMARK 200  <I/SIGMA(I)> FOR SHELL         : 6.800                              
REMARK 200                                                                      
REMARK 200 DIFFRACTION PROTOCOL: SINGLE WAVELENGTH                              
REMARK 200 METHOD USED TO DETERMINE THE STRUCTURE: MOLECULAR REPLACEMENT        
REMARK 200 SOFTWARE USED: PHASES                                                
REMARK 200 STARTING MODEL: PDB ENTRY 2NN8                                       
REMARK 200                                                                      
REMARK 200 REMARK: NULL                                                         
REMARK 280                                                                      
REMARK 280 CRYSTAL                                                              
REMARK 280 SOLVENT CONTENT, VS   (%): 57.57                                     
REMARK 280 MATTHEWS COEFFICIENT, VM (ANGSTROMS**3/DA): 2.90                     
REMARK 280                                                                      
REMARK 280 CRYSTALLIZATION CONDITIONS: 2.0 A.S., 0.1M BIS-TRIS, 5MM BETA-       
REMARK 280  MERCAPTOETHANOL, PH 5.5, VAPOR DIFFUSION, HANGING DROP,             
REMARK 280  TEMPERATURE 298K                                                    
REMARK 290                                                                      
REMARK 290 CRYSTALLOGRAPHIC SYMMETRY                                            
REMARK 290 SYMMETRY OPERATORS FOR SPACE GROUP: P 1                              
REMARK 290                                                                      
REMARK 290      SYMOP   SYMMETRY                                                
REMARK 290     NNNMMM   OPERATOR                                                
REMARK 290       1555   X,Y,Z                                                   
REMARK 290                                                                      
REMARK 290     WHERE NNN -> OPERATOR NUMBER                                     
REMARK 290           MMM -> TRANSLATION VECTOR                                  
REMARK 290                                                                      
REMARK 290 CRYSTALLOGRAPHIC SYMMETRY TRANSFORMATIONS                            
REMARK 290 THE FOLLOWING TRANSFORMATIONS OPERATE ON THE ATOM/HETATM             
REMARK 290 RECORDS IN THIS ENTRY TO PRODUCE CRYSTALLOGRAPHICALLY                
REMARK 290 RELATED MOLECULES.                                                   
REMARK 290   SMTRY1   1  1.000000  0.000000  0.000000        0.00000            
REMARK 290   SMTRY2   1  0.000000  1.000000  0.000000        0.00000            
REMARK 290   SMTRY3   1  0.000000  0.000000  1.000000        0.00000            
REMARK 290                                                                      
REMARK 290 REMARK: NULL                                                         
REMARK 300                                                                      
REMARK 300 BIOMOLECULE: 1, 2                                                    
REMARK 300 SEE REMARK 350 FOR THE AUTHOR PROVIDED AND/OR PROGRAM                
REMARK 300 GENERATED ASSEMBLY INFORMATION FOR THE STRUCTURE IN                  
REMARK 300 THIS ENTRY. THE REMARK MAY ALSO PROVIDE INFORMATION ON               
REMARK 300 BURIED SURFACE AREA.                                                 
REMARK 350                                                                      
REMARK 350 COORDINATES FOR A COMPLETE MULTIMER REPRESENTING THE KNOWN           
REMARK 350 BIOLOGICALLY SIGNIFICANT OLIGOMERIZATION STATE OF THE                
REMARK 350 MOLECULE CAN BE GENERATED BY APPLYING BIOMT TRANSFORMATIONS          
REMARK 350 GIVEN BELOW.  BOTH NON-CRYSTALLOGRAPHIC AND                          
REMARK 350 CRYSTALLOGRAPHIC OPERATIONS ARE GIVEN.                               
REMARK 350                                                                      
REMARK 350 BIOMOLECULE: 1                                                       
REMARK 350 AUTHOR DETERMINED BIOLOGICAL UNIT: MONOMERIC                         
REMARK 350 SOFTWARE DETERMINED QUATERNARY STRUCTURE: MONOMERIC                  
REMARK 350 SOFTWARE USED: PISA                                                  
REMARK 350 APPLY THE FOLLOWING TO CHAINS: A                                     
REMARK 350   BIOMT1   1  1.000000  0.000000  0.000000        0.00000            
REMARK 350   BIOMT2   1  0.000000  1.000000  0.000000        0.00000            
REMARK 350   BIOMT3   1  0.000000  0.000000  1.000000        0.00000            
REMARK 350                                                                      
REMARK 350 BIOMOLECULE: 2                                                       
REMARK 350 AUTHOR DETERMINED BIOLOGICAL UNIT: MONOMERIC                         
REMARK 350 SOFTWARE DETERMINED QUATERNARY STRUCTURE: MONOMERIC                  
REMARK 350 SOFTWARE USED: PISA                                                  
REMARK 350 APPLY THE FOLLOWING TO CHAINS: B                                     
REMARK 350   BIOMT1   1  1.000000  0.000000  0.000000        0.00000            
REMARK 350   BIOMT2   1  0.000000  1.000000  0.000000        0.00000            
REMARK 350   BIOMT3   1  0.000000  0.000000  1.000000        0.00000            
REMARK 500                                                                      
REMARK 500 GEOMETRY AND STEREOCHEMISTRY                                         
REMARK 500 SUBTOPIC: CLOSE CONTACTS IN SAME ASYMMETRIC UNIT                     
REMARK 500                                                                      
REMARK 500 THE FOLLOWING ATOMS ARE IN CLOSE CONTACT.                            
REMARK 500                                                                      
REMARK 500  ATM1  RES C  SSEQI   ATM2  RES C  SSEQI           DISTANCE          
REMARK 500   O    HOH B   337     O    HOH B   353              2.04            
REMARK 500   O2   GOL A     1     O    HOH A   454              2.09            
REMARK 500                                                                      
REMARK 500 REMARK: NULL                                                         
REMARK 500                                                                      
REMARK 500 GEOMETRY AND STEREOCHEMISTRY                                         
REMARK 500 SUBTOPIC: COVALENT BOND LENGTHS                                      
REMARK 500                                                                      
REMARK 500 THE STEREOCHEMICAL PARAMETERS OF THE FOLLOWING RESIDUES              
REMARK 500 HAVE VALUES WHICH DEVIATE FROM EXPECTED VALUES BY MORE               
REMARK 500 THAN 6*RMSD (M=MODEL NUMBER; RES=RESIDUE NAME; C=CHAIN               
REMARK 500 IDENTIFIER; SSEQ=SEQUENCE NUMBER; I=INSERTION CODE).                 
REMARK 500                                                                      
REMARK 500 STANDARD TABLE:                                                      
REMARK 500 FORMAT: (10X,I3,1X,2(A3,1X,A1,I4,A1,1X,A4,3X),1X,F6.3)               
REMARK 500                                                                      
REMARK 500 EXPECTED VALUES PROTEIN: ENGH AND HUBER, 1999                        
REMARK 500 EXPECTED VALUES NUCLEIC ACID: CLOWNEY ET AL 1996                     
REMARK 500                                                                      
REMARK 500  M RES CSSEQI ATM1   RES CSSEQI ATM2   DEVIATION                     
REMARK 500    ASN B 166   C     ASN B 166   O      -0.157                       
REMARK 500                                                                      
REMARK 500 REMARK: NULL                                                         
REMARK 500                                                                      
REMARK 500 GEOMETRY AND STEREOCHEMISTRY                                         
REMARK 500 SUBTOPIC: COVALENT BOND ANGLES                                       
REMARK 500                                                                      
REMARK 500 THE STEREOCHEMICAL PARAMETERS OF THE FOLLOWING RESIDUES              
REMARK 500 HAVE VALUES WHICH DEVIATE FROM EXPECTED VALUES BY MORE               
REMARK 500 THAN 6*RMSD (M=MODEL NUMBER; RES=RESIDUE NAME; C=CHAIN               
REMARK 500 IDENTIFIER; SSEQ=SEQUENCE NUMBER; I=INSERTION CODE).                 
REMARK 500                                                                      
REMARK 500 STANDARD TABLE:                                                      
REMARK 500 FORMAT: (10X,I3,1X,A3,1X,A1,I4,A1,3(1X,A4,2X),12X,F5.1)              
REMARK 500                                                                      
REMARK 500 EXPECTED VALUES PROTEIN: ENGH AND HUBER, 1999                        
REMARK 500 EXPECTED VALUES NUCLEIC ACID: CLOWNEY ET AL 1996                     
REMARK 500                                                                      
REMARK 500  M RES CSSEQI ATM1   ATM2   ATM3                                     
REMARK 500    PRO A 117   N   -  CA  -  C   ANGL. DEV. =  16.9 DEGREES          
REMARK 500    PRO A 117   C   -  N   -  CA  ANGL. DEV. =  23.4 DEGREES          
REMARK 500    PRO A 117   C   -  N   -  CD  ANGL. DEV. = -23.6 DEGREES          
REMARK 500    PRO B 117   N   -  CA  -  C   ANGL. DEV. =  20.9 DEGREES          
REMARK 500    PRO B 117   C   -  N   -  CA  ANGL. DEV. =  13.8 DEGREES          
REMARK 500    PRO B 117   C   -  N   -  CD  ANGL. DEV. = -13.3 DEGREES          
REMARK 500                                                                      
REMARK 500 REMARK: NULL                                                         
REMARK 500                                                                      
REMARK 500 GEOMETRY AND STEREOCHEMISTRY                                         
REMARK 500 SUBTOPIC: TORSION ANGLES                                             
REMARK 500                                                                      
REMARK 500 TORSION ANGLES OUTSIDE THE EXPECTED RAMACHANDRAN REGIONS:            
REMARK 500 (M=MODEL NUMBER; RES=RESIDUE NAME; C=CHAIN IDENTIFIER;               
REMARK 500 SSEQ=SEQUENCE NUMBER; I=INSERTION CODE).                             
REMARK 500                                                                      
REMARK 500 STANDARD TABLE:                                                      
REMARK 500 FORMAT:(10X,I3,1X,A3,1X,A1,I4,A1,4X,F7.2,3X,F7.2)                    
REMARK 500                                                                      
REMARK 500 EXPECTED VALUES: GJ KLEYWEGT AND TA JONES (1996). PHI/PSI-           
REMARK 500 CHOLOGY: RAMACHANDRAN REVISITED. STRUCTURE 4, 1395 - 1400            
REMARK 500                                                                      
REMARK 500  M RES CSSEQI        PSI       PHI                                   
REMARK 500    ARG A 129       -4.21     84.55                                   
REMARK 500    PRO B 117       98.98    -26.41                                   
REMARK 500    ARG B 129        0.66     85.64                                   
REMARK 500    ASN B 164       85.71   -153.33                                   
REMARK 500                                                                      
REMARK 500 REMARK: NULL                                                         
REMARK 500                                                                      
REMARK 500 GEOMETRY AND STEREOCHEMISTRY                                         
REMARK 500 SUBTOPIC: CHIRAL CENTERS                                             
REMARK 500                                                                      
REMARK 500 UNEXPECTED CONFIGURATION OF THE FOLLOWING CHIRAL                     
REMARK 500 CENTER(S) USING IMPROPER CA--C--CB--N CHIRALITY                      
REMARK 500 FOR AMINO ACIDS AND C1'--O4'--N1(N9)--C2' FOR                        
REMARK 500 NUCLEIC ACIDS OR EQUIVALENT ANGLE                                    
REMARK 500 M=MODEL NUMBER; RES=RESIDUE NAME; C=CHAIN                            
REMARK 500 IDENTIFIER; SSEQ=SEQUENCE NUMBER; I=INSERTION CODE                   
REMARK 500                                                                      
REMARK 500 STANDARD TABLE:                                                      
REMARK 500 FORMAT: (10X,I3,1X,A3,1X,A1,I4,A1,6X,F5.1,6X,A1,10X,A1,3X,A16)       
REMARK 500                                                                      
REMARK 500  M RES CSSEQI    IMPROPER   EXPECTED   FOUND DETAILS                 
REMARK 500    PRO B 117        23.9      L          L   OUTSIDE RANGE           
REMARK 500                                                                      
REMARK 500 REMARK: NULL                                                         
REMARK 525                                                                      
REMARK 525 SOLVENT                                                              
REMARK 525                                                                      
REMARK 525 THE SOLVENT MOLECULES HAVE CHAIN IDENTIFIERS THAT                    
REMARK 525 INDICATE THE POLYMER CHAIN WITH WHICH THEY ARE MOST                  
REMARK 525 CLOSELY ASSOCIATED. THE REMARK LISTS ALL THE SOLVENT                 
REMARK 525 MOLECULES WHICH ARE MORE THAN 5A AWAY FROM THE                       
REMARK 525 NEAREST POLYMER CHAIN (M = MODEL NUMBER;                             
REMARK 525 RES=RESIDUE NAME; C=CHAIN IDENTIFIER; SSEQ=SEQUENCE                  
REMARK 525 NUMBER; I=INSERTION CODE):                                           
REMARK 525                                                                      
REMARK 525  M RES CSSEQI                                                        
REMARK 525    HOH A 325        DISTANCE =  5.09 ANGSTROMS                       
REMARK 525    HOH A 382        DISTANCE =  5.33 ANGSTROMS                       
REMARK 525    HOH B 325        DISTANCE =  5.47 ANGSTROMS                       
REMARK 600                                                                      
REMARK 600 HETEROGEN                                                            
REMARK 600 THE GM1 PENTASACCHARIDE IS COMPOSED OF RESIDUES 298 TO 302 OF CHAIN  
REMARK 600 B                                                                    
REMARK 800                                                                      
REMARK 800 SITE                                                                 
REMARK 800 SITE_IDENTIFIER: AC1                                                 
REMARK 800 EVIDENCE_CODE: SOFTWARE                                              
REMARK 800 SITE_DESCRIPTION: BINDING SITE FOR RESIDUE GOL A 1                   
REMARK 800                                                                      
REMARK 800 SITE_IDENTIFIER: AC2                                                 
REMARK 800 EVIDENCE_CODE: SOFTWARE                                              
REMARK 800 SITE_DESCRIPTION: BINDING SITE FOR RESIDUE SO4 A 4                   
REMARK 800                                                                      
REMARK 800 SITE_IDENTIFIER: AC3                                                 
REMARK 800 EVIDENCE_CODE: SOFTWARE                                              
REMARK 800 SITE_DESCRIPTION: BINDING SITE FOR RESIDUE BME A 251                 
REMARK 800                                                                      
REMARK 800 SITE_IDENTIFIER: AC4                                                 
REMARK 800 EVIDENCE_CODE: SOFTWARE                                              
REMARK 800 SITE_DESCRIPTION: BINDING SITE FOR RESIDUE GAL B 298                 
REMARK 800                                                                      
REMARK 800 SITE_IDENTIFIER: AC5                                                 
REMARK 800 EVIDENCE_CODE: SOFTWARE                                              
REMARK 800 SITE_DESCRIPTION: BINDING SITE FOR RESIDUE NGA B 299                 
REMARK 800                                                                      
REMARK 800 SITE_IDENTIFIER: AC6                                                 
REMARK 800 EVIDENCE_CODE: SOFTWARE                                              
REMARK 800 SITE_DESCRIPTION: BINDING SITE FOR RESIDUE GAL B 300                 
REMARK 800                                                                      
REMARK 800 SITE_IDENTIFIER: AC7                                                 
REMARK 800 EVIDENCE_CODE: SOFTWARE                                              
REMARK 800 SITE_DESCRIPTION: BINDING SITE FOR RESIDUE BGC B 301                 
REMARK 800                                                                      
REMARK 800 SITE_IDENTIFIER: AC8                                                 
REMARK 800 EVIDENCE_CODE: SOFTWARE                                              
REMARK 800 SITE_DESCRIPTION: BINDING SITE FOR RESIDUE SIA B 302                 
REMARK 800                                                                      
REMARK 800 SITE_IDENTIFIER: AC9                                                 
REMARK 800 EVIDENCE_CODE: SOFTWARE                                              
REMARK 800 SITE_DESCRIPTION: BINDING SITE FOR RESIDUE SO4 B 1                   
REMARK 800                                                                      
REMARK 800 SITE_IDENTIFIER: BC1                                                 
REMARK 800 EVIDENCE_CODE: SOFTWARE                                              
REMARK 800 SITE_DESCRIPTION: BINDING SITE FOR RESIDUE SO4 B 2                   
REMARK 800                                                                      
REMARK 800 SITE_IDENTIFIER: BC2                                                 
REMARK 800 EVIDENCE_CODE: SOFTWARE                                              
REMARK 800 SITE_DESCRIPTION: BINDING SITE FOR RESIDUE SO4 B 3                   
REMARK 800                                                                      
REMARK 800 SITE_IDENTIFIER: BC3                                                 
REMARK 800 EVIDENCE_CODE: SOFTWARE                                              
REMARK 800 SITE_DESCRIPTION: BINDING SITE FOR RESIDUE SO4 B 5                   
REMARK 800                                                                      
REMARK 800 SITE_IDENTIFIER: BC4                                                 
REMARK 800 EVIDENCE_CODE: SOFTWARE                                              
REMARK 800 SITE_DESCRIPTION: BINDING SITE FOR RESIDUE BME B 251                 
REMARK 900                                                                      
REMARK 900 RELATED ENTRIES                                                      
REMARK 900 RELATED ID: 3AYA   RELATED DB: PDB                                   
REMARK 900 RELATED ID: 3AYD   RELATED DB: PDB                                   
REMARK 900 RELATED ID: 3AYE   RELATED DB: PDB                                   
DBREF  3AYC A  117   250  UNP    P17931   LEG3_HUMAN     117    250             
DBREF  3AYC B  117   250  UNP    P17931   LEG3_HUMAN     117    250             
SEQADV 3AYC MET A  116  UNP  P17931              EXPRESSION TAG                 
SEQADV 3AYC MET B  116  UNP  P17931              EXPRESSION TAG                 
SEQRES   1 A  135  MET PRO TYR ASN LEU PRO LEU PRO GLY GLY VAL VAL PRO          
SEQRES   2 A  135  ARG MET LEU ILE THR ILE LEU GLY THR VAL LYS PRO ASN          
SEQRES   3 A  135  ALA ASN ARG ILE ALA LEU ASP PHE GLN ARG GLY ASN ASP          
SEQRES   4 A  135  VAL ALA PHE HIS PHE ASN PRO ARG PHE ASN GLU ASN ASN          
SEQRES   5 A  135  ARG ARG VAL ILE VAL CYS ASN THR LYS LEU ASP ASN ASN          
SEQRES   6 A  135  TRP GLY ARG GLU GLU ARG GLN SER VAL PHE PRO PHE GLU          
SEQRES   7 A  135  SER GLY LYS PRO PHE LYS ILE GLN VAL LEU VAL GLU PRO          
SEQRES   8 A  135  ASP HIS PHE LYS VAL ALA VAL ASN ASP ALA HIS LEU LEU          
SEQRES   9 A  135  GLN TYR ASN HIS ARG VAL LYS LYS LEU ASN GLU ILE SER          
SEQRES  10 A  135  LYS LEU GLY ILE SER GLY ASP ILE ASP LEU THR SER ALA          
SEQRES  11 A  135  SER TYR THR MET ILE                                          
SEQRES   1 B  135  MET PRO TYR ASN LEU PRO LEU PRO GLY GLY VAL VAL PRO          
SEQRES   2 B  135  ARG MET LEU ILE THR ILE LEU GLY THR VAL LYS PRO ASN          
SEQRES   3 B  135  ALA ASN ARG ILE ALA LEU ASP PHE GLN ARG GLY ASN ASP          
SEQRES   4 B  135  VAL ALA PHE HIS PHE ASN PRO ARG PHE ASN GLU ASN ASN          
SEQRES   5 B  135  ARG ARG VAL ILE VAL CYS ASN THR LYS LEU ASP ASN ASN          
SEQRES   6 B  135  TRP GLY ARG GLU GLU ARG GLN SER VAL PHE PRO PHE GLU          
SEQRES   7 B  135  SER GLY LYS PRO PHE LYS ILE GLN VAL LEU VAL GLU PRO          
SEQRES   8 B  135  ASP HIS PHE LYS VAL ALA VAL ASN ASP ALA HIS LEU LEU          
SEQRES   9 B  135  GLN TYR ASN HIS ARG VAL LYS LYS LEU ASN GLU ILE SER          
SEQRES  10 B  135  LYS LEU GLY ILE SER GLY ASP ILE ASP LEU THR SER ALA          
SEQRES  11 B  135  SER TYR THR MET ILE                                          
HET    GOL  A   1       7                                                       
HET    SO4  A   4       5                                                       
HET    BME  A 251       4                                                       
HET    GAL  B 298      11                                                       
HET    NGA  B 299      14                                                       
HET    GAL  B 300      11                                                       
HET    BGC  B 301      12                                                       
HET    SIA  B 302      20                                                       
HET    SO4  B   1       5                                                       
HET    SO4  B   2       5                                                       
HET    SO4  B   3       5                                                       
HET    SO4  B   5       5                                                       
HET    BME  B 251       4                                                       
HETNAM     GOL GLYCEROL                                                         
HETNAM     SO4 SULFATE ION                                                      
HETNAM     BME BETA-MERCAPTOETHANOL                                             
HETNAM     GAL BETA-D-GALACTOSE                                                 
HETNAM     NGA N-ACETYL-D-GALACTOSAMINE                                         
HETNAM     BGC BETA-D-GLUCOSE                                                   
HETNAM     SIA O-SIALIC ACID                                                    
HETSYN     GOL GLYCERIN; PROPANE-1,2,3-TRIOL                                    
FORMUL   3  GOL    C3 H8 O3                                                     
FORMUL   4  SO4    5(O4 S 2-)                                                   
FORMUL   5  BME    2(C2 H6 O S)                                                 
FORMUL   6  GAL    2(C6 H12 O6)                                                 
FORMUL   6  NGA    C8 H15 N O6                                                  
FORMUL   6  BGC    C6 H12 O6                                                    
FORMUL   6  SIA    C11 H19 N O9                                                 
FORMUL  12  HOH   *442(H2 O)                                                    
SHEET    1   1 1 ARG B 162  ARG B 162  0
SHEET    2   2 1 ARG B 186  ARG B 186  0
LINK         O3  GAL B 300                 C2  SIA B 302     1555   1555  1.43  
LINK         C1  GAL B 298                 O3  NGA B 299     1555   1555  1.43  
LINK         C1  NGA B 299                 O4  GAL B 300     1555   1555  1.44  
LINK         C1  GAL B 300                 O4  BGC B 301     1555   1555  1.44  
SITE     1 AC1  8 HIS A 158  ASN A 160  ARG A 162  ASN A 174                    
SITE     2 AC1  8 GLU A 184  HOH A 259  HOH A 292  HOH A 454                    
SITE     1 AC2  9 HOH A 106  HOH A 109  HOH A 112  ARG A 151                    
SITE     2 AC2  9 ARG A 224  VAL A 225  LYS A 226  LYS A 227                    
SITE     3 AC2  9 HOH B 376                                                     
SITE     1 AC3  6 ASN A 222  SO4 B   3  HOH B  29  TYR B 247                    
SITE     2 AC3  6 HOH B 328  HOH B 329                                          
SITE     1 AC4 12 HOH B  57  HOH B  76  HIS B 158  ASN B 160                    
SITE     2 AC4 12 ARG B 162  ASN B 174  GLU B 184  NGA B 299                    
SITE     3 AC4 12 HOH B 327  HOH B 363  HOH B 375  HOH B 401                    
SITE     1 AC5  8 ARG B 162  GLU B 184  ARG B 186  HOH B 297                    
SITE     2 AC5  8 GAL B 298  GAL B 300  SIA B 302  HOH B 344                    
SITE     1 AC6  4 ASN A 166  NGA B 299  BGC B 301  SIA B 302                    
SITE     1 AC7  9 ASN A 164  GLU A 165  ASN A 166  ASN B 166                    
SITE     2 AC7  9 HOH B 253  HOH B 293  HOH B 294  GAL B 300                    
SITE     3 AC7  9 HOH B 433                                                     
SITE     1 AC8 14 ASN A 167  HOH B  44  HOH B  92  HOH B 101                    
SITE     2 AC8 14 VAL B 189  ALA B 216  HIS B 217  HOH B 292                    
SITE     3 AC8 14 NGA B 299  GAL B 300  HOH B 313  HOH B 327                    
SITE     4 AC8 14 HOH B 368  HOH B 450                                          
SITE     1 AC9  9 THR A 248  HOH A 289  HOH B  33  ARG B 183                    
SITE     2 AC9  9 ARG B 224  HOH B 355  HOH B 374  HOH B 414                    
SITE     3 AC9  9 HOH B 422                                                     
SITE     1 BC1 10 HOH A 252  ARG B 151  ARG B 224  VAL B 225                    
SITE     2 BC1 10 LYS B 226  LYS B 227  HOH B 259  HOH B 268                    
SITE     3 BC1 10 HOH B 305  HOH B 385                                          
SITE     1 BC2 10 ARG A 183  ARG A 224  BME A 251  HOH A 307                    
SITE     2 BC2 10 HOH B  69  THR B 248  HOH B 328  HOH B 329                    
SITE     3 BC2 10 HOH B 331  HOH B 346                                          
SITE     1 BC3  5 LYS A 226  HOH B  62  LYS B 199  GLN B 201                    
SITE     2 BC3  5 HOH B 376                                                     
SITE     1 BC4  3 HIS B 217  LEU B 219  GLN B 220                               
CRYST1   32.540   51.640   59.670  64.44  85.23  81.04 P 1           2          
ORIGX1      1.000000  0.000000  0.000000        0.00000                         
ORIGX2      0.000000  1.000000  0.000000        0.00000                         
ORIGX3      0.000000  0.000000  1.000000        0.00000                         
SCALE1      0.030731 -0.004845 -0.000557        0.00000                         
SCALE2      0.000000  0.019604 -0.009208        0.00000                         
SCALE3      0.000000  0.000000  0.018580        0.00000                         
ATOM      1  N   ARG B 162       9.982  23.563  10.784  1.00  5.24           N
ATOM      2  CA  ARG B 162      10.930  23.010  11.749  1.00  4.84           C
ATOM      3  C   ARG B 162      10.143  22.700  13.020  1.00  5.44           C
ATOM      4  O   ARG B 162       9.522  23.587  13.597  1.00  4.77           O
ATOM      5  CB  ARG B 162      12.034  24.025  12.028  1.00  5.08           C
ATOM      6  CG  ARG B 162      12.789  24.420  10.762  1.00  5.74           C
ATOM      7  CD  ARG B 162      13.935  25.363  11.068  1.00  6.86           C
ATOM      8  NE  ARG B 162      14.624  25.770   9.846  1.00  5.95           N
ATOM      9  CZ  ARG B 162      15.611  26.656   9.807  1.00  6.37           C
ATOM     10  NH1 ARG B 162      16.032  27.231  10.928  1.00  6.30           N
ATOM     11  NH2 ARG B 162      16.167  26.976   8.644  1.00  6.36           N
TER      12      ARG B 162
ATOM     13  N   GLU B 165      12.943  24.052  17.182  1.00 16.88           N
ATOM     14  CA  GLU B 165      14.047  24.991  17.135  1.00 17.72           C
ATOM     15  C   GLU B 165      13.979  25.692  18.487  1.00 16.82           C
ATOM     16  O   GLU B 165      13.240  26.659  18.655  1.00 16.20           O
ATOM     17  CB  GLU B 165      13.851  26.003  16.003  1.00 18.56           C
ATOM     18  CG  GLU B 165      15.092  26.840  15.707  1.00 23.39           C
ATOM     19  CD  GLU B 165      14.861  27.873  14.615  1.00 23.64           C
ATOM     20  OE1 GLU B 165      14.177  28.884  14.879  1.00 25.42           O
ATOM     21  OE2 GLU B 165      15.358  27.669  13.489  1.00 23.67           O
TER      22      GLU B 165
ATOM     23  N   GLU B 184      15.532  35.398   5.830  1.00  6.89           N
ATOM     24  CA  GLU B 184      14.444  34.463   6.095  1.00  5.83           C
ATOM     25  C   GLU B 184      13.128  35.163   6.402  1.00  6.13           C
ATOM     26  O   GLU B 184      13.101  36.249   6.982  1.00  6.25           O
ATOM     27  CB  GLU B 184      14.763  33.559   7.286  1.00  8.28           C
ATOM     28  CG  GLU B 184      15.975  32.678   7.130  1.00  9.25           C
ATOM     29  CD  GLU B 184      16.178  31.788   8.339  1.00 10.64           C
ATOM     30  OE1 GLU B 184      15.833  32.224   9.458  1.00 11.86           O
ATOM     31  OE2 GLU B 184      16.688  30.661   8.174  1.00 11.36           O
TER      32      GLU B 184
ATOM     33  N   ARG B 186       9.819  34.211   8.406  1.00  7.24           N
ATOM     34  CA  ARG B 186       9.311  33.217   9.346  1.00  7.86           C
ATOM     35  C   ARG B 186       7.831  33.330   9.672  1.00  9.37           C
ATOM     36  O   ARG B 186       7.287  34.426   9.790  1.00 10.71           O
ATOM     37  CB  ARG B 186      10.131  33.275  10.638  1.00  9.01           C
ATOM     38  CG  ARG B 186      11.596  32.939  10.417  1.00 10.94           C
ATOM     39  CD  ARG B 186      12.369  32.881  11.724  1.00 13.96           C
ATOM     40  NE  ARG B 186      13.669  32.251  11.518  1.00 15.67           N
ATOM     41  CZ  ARG B 186      14.164  31.295  12.294  1.00 16.53           C
ATOM     42  NH1 ARG B 186      13.470  30.858  13.339  1.00 17.23           N
ATOM     43  NH2 ARG B 186      15.343  30.759  12.012  1.00 16.39           N
TER      44      ARG B 186
HETATM   45  C1  GAL B 298      19.357  27.141   7.698  1.00 12.60           C
HETATM   46  C2  GAL B 298      19.146  25.675   7.317  1.00 12.67           C
HETATM   47  C3  GAL B 298      19.034  25.514   5.801  1.00 12.71           C
HETATM   48  C4  GAL B 298      17.933  26.445   5.292  1.00 10.86           C
HETATM   49  C5  GAL B 298      18.241  27.876   5.735  1.00 11.41           C
HETATM   50  C6  GAL B 298      17.158  28.837   5.241  1.00 10.46           C
HETATM   51  O2  GAL B 298      20.223  24.885   7.828  1.00 13.97           O
HETATM   52  O3  GAL B 298      18.691  24.160   5.494  1.00 14.26           O
HETATM   53  O4  GAL B 298      16.688  26.032   5.862  1.00 11.61           O
HETATM   54  O5  GAL B 298      18.290  27.943   7.168  1.00  9.81           O
HETATM   55  O6  GAL B 298      17.466  30.156   5.700  1.00 11.42           O
HETATM   70  C1  GAL B 300      22.967  27.670  15.691  1.00 23.52           C
HETATM   71  C2  GAL B 300      23.347  27.309  14.253  1.00 22.29           C
HETATM   72  C3  GAL B 300      23.684  28.517  13.378  1.00 19.82           C
HETATM   73  C4  GAL B 300      22.582  29.554  13.525  1.00 19.85           C
HETATM   74  C5  GAL B 300      22.410  29.877  15.000  1.00 22.38           C
HETATM   75  C6  GAL B 300      21.370  30.991  15.139  1.00 23.28           C
HETATM   76  O2  GAL B 300      24.474  26.428  14.274  1.00 25.37           O
HETATM   77  O3  GAL B 300      23.695  27.996  12.040  1.00 17.94           O
HETATM   78  O4  GAL B 300      21.342  28.989  13.073  1.00 17.00           O
HETATM   79  O5  GAL B 300      21.968  28.703  15.702  1.00 22.06           O
HETATM   80  O6  GAL B 300      21.164  31.291  16.522  1.00 26.55           O
HETATM   81  C1  SIA B 302      24.303  28.099   9.749  1.00 20.66           C
HETATM   82  C2  SIA B 302      24.635  28.607  11.154  1.00 19.65           C
HETATM   83  C3  SIA B 302      26.060  28.204  11.543  1.00 18.30           C
HETATM   84  C4  SIA B 302      27.052  28.873  10.588  1.00 18.88           C
HETATM   85  C5  SIA B 302      26.823  30.385  10.565  1.00 18.56           C
HETATM   86  C6  SIA B 302      25.358  30.647  10.213  1.00 18.24           C
HETATM   87  C7  SIA B 302      25.047  32.144  10.145  1.00 17.90           C
HETATM   88  C8  SIA B 302      23.555  32.348   9.872  1.00 18.77           C
HETATM   89  C9  SIA B 302      23.217  33.828   9.680  1.00 22.21           C
HETATM   90  C10 SIA B 302      28.745  31.743   9.864  1.00 18.48           C
HETATM   91  C11 SIA B 302      29.559  32.262   8.679  1.00 17.61           C
HETATM   92  N5  SIA B 302      27.702  30.991   9.549  1.00 17.35           N
HETATM   93  O1A SIA B 302      24.790  26.996   9.414  1.00 24.75           O
HETATM   94  O1B SIA B 302      23.546  28.805   9.051  1.00 22.05           O
HETATM   95  O4  SIA B 302      28.392  28.590  10.998  1.00 18.97           O
HETATM   96  O6  SIA B 302      24.512  30.033  11.199  1.00 18.16           O
HETATM   97  O7  SIA B 302      25.390  32.757  11.390  1.00 19.97           O
HETATM   98  O8  SIA B 302      23.167  31.603   8.716  1.00 18.57           O
HETATM   99  O9  SIA B 302      21.817  33.966   9.423  1.00 25.95           O
HETATM  100  O10 SIA B 302      29.081  32.013  11.025  1.00 19.52           O
HETATM  101  O   HOH B  74      17.484  35.906   8.011  1.00 19.66           O
HETATM  102  O   HOH B  76      20.119  30.799   6.522  1.00 12.79           O
HETATM  103  O   HOH B 273      16.310  34.546  10.687  1.00 22.30           O
HETATM  104  O   HOH B 292      25.033  24.390   9.829  1.00 44.99           O
HETATM  105  O   HOH B 295      20.710  23.956  15.175  1.00 40.61           O
HETATM  106  O   HOH B 296      17.197  32.320  14.129  1.00 35.86           O
HETATM  107  O   HOH B 297      18.979  35.470  10.017  1.00 53.85           O
HETATM  108  O   HOH B 327      22.760  25.466   7.895  1.00 27.61           O
HETATM  109  O   HOH B 344      17.639  29.939  13.129  1.00 22.12           O
HETATM  110  O   HOH B 368      22.603  29.257   6.444  1.00 20.38           O
HETATM  111  O   HOH B 398      17.657  23.266  10.211  1.00 42.91           O
HETATM  112  O   HOH B 399      22.823  22.368  14.528  1.00 38.13           O
HETATM  113  O   HOH B 401      19.530  22.540   8.421  1.00 34.64           O
HETATM  114  O   HOH B 405      19.820  34.139   6.882  1.00 53.30           O
HETATM  115  O   HOH B 432      17.863  27.362  13.834  1.00 54.66           O
HETATM  116  O   HOH B 434      17.169  23.319  15.421  1.00 43.27           O
CONECT   45   46   54   65
CONECT   46   45   47   51
CONECT   47   46   48   52
CONECT   48   47   49   53
CONECT   49   48   50   54
CONECT   50   49   55
CONECT   51   46
CONECT   52   47
CONECT   53   48
CONECT   54   45   49
CONECT   55   50
CONECT   56   57   67   78
CONECT   57   56   58   64
CONECT   58   57   59   65
CONECT   59   58   60   66
CONECT   60   59   61   67
CONECT   61   60   68
CONECT   62   63   64   69
CONECT   63   62
CONECT   64   57   62
CONECT   65   45   58
CONECT   66   59
CONECT   67   56   60
CONECT   68   61
CONECT   69   62
CONECT   70   71   79
CONECT   71   70   72   76
CONECT   72   71   73   77
CONECT   73   72   74   78
CONECT   74   73   75   79
CONECT   75   74   80
CONECT   76   71
CONECT   77   72   82
CONECT   78   56   73
CONECT   79   70   74
CONECT   80   75
CONECT   81   82   93   94
CONECT   90   91   92  100
CONECT   91   90
CONECT   82   77   81   83   96
CONECT   83   82   84
CONECT   84   83   85   95
CONECT   85   84   86   92
CONECT   86   85   87   96
CONECT   87   86   88   97
CONECT   88   87   89   98
CONECT   89   88   99
CONECT   92   85   90
CONECT  100   90
CONECT   93   81
CONECT   94   81
CONECT   95   84
CONECT   96   82   86
CONECT   97   87
CONECT   98   88
CONECT   99   89
END
