# Supplementary material for: Scaffold repositioning of spiro-acridine derivatives as fungi chitinase inhibitor by target fishing and in vitro studies
Source: Sci Rep. 2023 May 5;13:7320. doi: 10.1038/s41598-023-33279-9 (PMC10163251; doi:10.1038/s41598-023-33279-9)
Supplement: Supplementary file 2 — Supplementary Information 2. [file 41598_2023_33279_MOESM2_ESM.zip › PDBQT_TARGETS_ALL/3b5d_P4P.pdb]

HEADER    MEMBRANE PROTEIN                        25-OCT-07   3B5D              
TITLE     EMRE MULTIDRUG TRANSPORTER IN COMPLEX WITH TPP, C2 CRYSTAL            
TITLE    2 FORM                                                                 
COMPND    MOL_ID: 1;                                                            
COMPND   2 MOLECULE: MULTIDRUG TRANSPORTER EMRE;                                
COMPND   3 CHAIN: A, B;                                                         
COMPND   4 SYNONYM: EFFLUX-MULTIDRUG RESISTANCE PROTEIN EMRE, METHYL            
COMPND   5 VIOLOGEN RESISTANCE PROTEIN C, ETHIDIUM RESISTANCE PROTEIN;          
COMPND   6 ENGINEERED: YES                                                      
SOURCE    MOL_ID: 1;                                                            
SOURCE   2 ORGANISM_SCIENTIFIC: ESCHERICHIA COLI K12;                           
SOURCE   3 ORGANISM_TAXID: 83333;                                               
SOURCE   4 STRAIN: K-12;                                                        
SOURCE   5 GENE: EMRE, EB, MVRC;                                                
SOURCE   6 EXPRESSION_SYSTEM: ESCHERICHIA COLI BL21(DE3);                       
SOURCE   7 EXPRESSION_SYSTEM_TAXID: 469008;                                     
SOURCE   8 EXPRESSION_SYSTEM_STRAIN: BL21(DE3);                                 
SOURCE   9 EXPRESSION_SYSTEM_VECTOR_TYPE: PLASMID;                              
SOURCE  10 EXPRESSION_SYSTEM_PLASMID: PIVEX                                     
KEYWDS    HELICAL MEMBRANE PROTEIN, MULTIDRUG RESISTANCE TRANSPORTER,           
KEYWDS   2 SMR, ANTIPORT, INNER MEMBRANE, TRANSMEMBRANE, JOINT CENTER           
KEYWDS   3 FOR INNOVATIVE MEMBRANE PROTEIN TECHNOLOGIES,                        
EXPDTA    X-RAY DIFFRACTION                                                     
AUTHOR    G.CHANG,Y.J.CHEN                                                      
REVDAT   3   24-FEB-09 3B5D    1       VERSN                                    
REVDAT   2   11-DEC-07 3B5D    1       JRNL                                     
REVDAT   1   04-DEC-07 3B5D    0                                                
JRNL        AUTH   Y.J.CHEN,O.PORNILLOS,S.LIEU,C.MA,A.P.CHEN,G.CHANG            
JRNL        TITL   X-RAY STRUCTURE OF EMRE SUPPORTS DUAL TOPOLOGY               
JRNL        TITL 2 MODEL.                                                       
JRNL        REF    PROC.NATL.ACAD.SCI.USA        V. 104 18999 2007              
JRNL        REFN                   ISSN 0027-8424                               
JRNL        PMID   18024586                                                     
JRNL        DOI    10.1073/PNAS.0709387104                                      
REMARK   1                                                                      
REMARK   2                                                                      
REMARK   2 RESOLUTION.    3.80 ANGSTROMS.                                       
REMARK   3                                                                      
REMARK   3 REFINEMENT.                                                          
REMARK   3   PROGRAM     : CNS                                                  
REMARK   3   AUTHORS     : BRUNGER,ADAMS,CLORE,DELANO,GROS,GROSSE-              
REMARK   3               : KUNSTLEVE,JIANG,KUSZEWSKI,NILGES, PANNU,             
REMARK   3               : READ,RICE,SIMONSON,WARREN                            
REMARK   3                                                                      
REMARK   3  REFINEMENT TARGET : NULL                                            
REMARK   3                                                                      
REMARK   3  DATA USED IN REFINEMENT.                                            
REMARK   3   RESOLUTION RANGE HIGH (ANGSTROMS) : 3.80                           
REMARK   3   RESOLUTION RANGE LOW  (ANGSTROMS) : 20.00                          
REMARK   3   DATA CUTOFF            (SIGMA(F)) : 0.000                          
REMARK   3   DATA CUTOFF HIGH         (ABS(F)) : NULL                           
REMARK   3   DATA CUTOFF LOW          (ABS(F)) : NULL                           
REMARK   3   COMPLETENESS (WORKING+TEST)   (%) : 83.6                           
REMARK   3   NUMBER OF REFLECTIONS             : 3077                           
REMARK   3                                                                      
REMARK   3  FIT TO DATA USED IN REFINEMENT.                                     
REMARK   3   CROSS-VALIDATION METHOD          : THROUGHOUT                      
REMARK   3   FREE R VALUE TEST SET SELECTION  : RANDOM                          
REMARK   3   R VALUE            (WORKING SET) : 0.325                           
REMARK   3   FREE R VALUE                     : 0.364                           
REMARK   3   FREE R VALUE TEST SET SIZE   (%) : NULL                            
REMARK   3   FREE R VALUE TEST SET COUNT      : 335                             
REMARK   3   ESTIMATED ERROR OF FREE R VALUE  : NULL                            
REMARK   3                                                                      
REMARK   3  FIT IN THE HIGHEST RESOLUTION BIN.                                  
REMARK   3   TOTAL NUMBER OF BINS USED           : NULL                         
REMARK   3   BIN RESOLUTION RANGE HIGH       (A) : 3.80                         
REMARK   3   BIN RESOLUTION RANGE LOW        (A) : 4.04                         
REMARK   3   BIN COMPLETENESS (WORKING+TEST) (%) : 55.70                        
REMARK   3   REFLECTIONS IN BIN    (WORKING SET) : NULL                         
REMARK   3   BIN R VALUE           (WORKING SET) : 0.4680                       
REMARK   3   BIN FREE R VALUE                    : 0.5120                       
REMARK   3   BIN FREE R VALUE TEST SET SIZE  (%) : NULL                         
REMARK   3   BIN FREE R VALUE TEST SET COUNT     : 44                           
REMARK   3   ESTIMATED ERROR OF BIN FREE R VALUE : 0.077                        
REMARK   3                                                                      
REMARK   3  NUMBER OF NON-HYDROGEN ATOMS USED IN REFINEMENT.                    
REMARK   3   PROTEIN ATOMS            : 199                                     
REMARK   3   NUCLEIC ACID ATOMS       : 0                                       
REMARK   3   HETEROGEN ATOMS          : 25                                      
REMARK   3   SOLVENT ATOMS            : 0                                       
REMARK   3                                                                      
REMARK   3  B VALUES.                                                           
REMARK   3   FROM WILSON PLOT           (A**2) : 44.40                          
REMARK   3   MEAN B VALUE      (OVERALL, A**2) : 201.00                         
REMARK   3   OVERALL ANISOTROPIC B VALUE.                                       
REMARK   3    B11 (A**2) : 23.57000                                             
REMARK   3    B22 (A**2) : 64.33000                                             
REMARK   3    B33 (A**2) : -87.89000                                            
REMARK   3    B12 (A**2) : 0.00000                                              
REMARK   3    B13 (A**2) : 50.87000                                             
REMARK   3    B23 (A**2) : 0.00000                                              
REMARK   3                                                                      
REMARK   3  ESTIMATED COORDINATE ERROR.                                         
REMARK   3   ESD FROM LUZZATI PLOT        (A) : NULL                            
REMARK   3   ESD FROM SIGMAA              (A) : NULL                            
REMARK   3   LOW RESOLUTION CUTOFF        (A) : 20.00                           
REMARK   3                                                                      
REMARK   3  CROSS-VALIDATED ESTIMATED COORDINATE ERROR.                         
REMARK   3   ESD FROM C-V LUZZATI PLOT    (A) : 0.92                            
REMARK   3   ESD FROM C-V SIGMAA          (A) : 1.02                            
REMARK   3                                                                      
REMARK   3  RMS DEVIATIONS FROM IDEAL VALUES.                                   
REMARK   3   BOND LENGTHS                 (A) : 0.012                           
REMARK   3   BOND ANGLES            (DEGREES) : 2.00                            
REMARK   3   DIHEDRAL ANGLES        (DEGREES) : NULL                            
REMARK   3   IMPROPER ANGLES        (DEGREES) : NULL                            
REMARK   3                                                                      
REMARK   3  ISOTROPIC THERMAL MODEL : RESTRAINED                                
REMARK   3                                                                      
REMARK   3  ISOTROPIC THERMAL FACTOR RESTRAINTS.    RMS    SIGMA                
REMARK   3   MAIN-CHAIN BOND              (A**2) : NULL  ; NULL                 
REMARK   3   MAIN-CHAIN ANGLE             (A**2) : NULL  ; NULL                 
REMARK   3   SIDE-CHAIN BOND              (A**2) : NULL  ; NULL                 
REMARK   3   SIDE-CHAIN ANGLE             (A**2) : NULL  ; NULL                 
REMARK   3                                                                      
REMARK   3  BULK SOLVENT MODELING.                                              
REMARK   3   METHOD USED : NULL                                                 
REMARK   3   KSOL        : NULL                                                 
REMARK   3   BSOL        : NULL                                                 
REMARK   3                                                                      
REMARK   3  NCS MODEL : NULL                                                    
REMARK   3                                                                      
REMARK   3  NCS RESTRAINTS.                         RMS   SIGMA/WEIGHT          
REMARK   3   GROUP  1  POSITIONAL            (A) : NULL  ; NULL                 
REMARK   3   GROUP  1  B-FACTOR           (A**2) : NULL  ; NULL                 
REMARK   3                                                                      
REMARK   3  PARAMETER FILE  1  : NULL                                           
REMARK   3  TOPOLOGY FILE  1   : NULL                                           
REMARK   3                                                                      
REMARK   3  OTHER REFINEMENT REMARKS: NULL                                      
REMARK   4                                                                      
REMARK   4 3B5D COMPLIES WITH FORMAT V. 3.15, 01-DEC-08                         
REMARK 100                                                                      
REMARK 100 THIS ENTRY HAS BEEN PROCESSED BY RCSB ON 26-OCT-07.                  
REMARK 100 THE RCSB ID CODE IS RCSB045098.                                      
REMARK 200                                                                      
REMARK 200 EXPERIMENTAL DETAILS                                                 
REMARK 200  EXPERIMENT TYPE                : X-RAY DIFFRACTION                  
REMARK 200  DATE OF DATA COLLECTION        : 16-NOV-06                          
REMARK 200  TEMPERATURE           (KELVIN) : 100                                
REMARK 200  PH                             : 6.8                                
REMARK 200  NUMBER OF CRYSTALS USED        : 1                                  
REMARK 200                                                                      
REMARK 200  SYNCHROTRON              (Y/N) : Y                                  
REMARK 200  RADIATION SOURCE               : SSRL                               
REMARK 200  BEAMLINE                       : BL11-1                             
REMARK 200  X-RAY GENERATOR MODEL          : NULL                               
REMARK 200  MONOCHROMATIC OR LAUE    (M/L) : M                                  
REMARK 200  WAVELENGTH OR RANGE        (A) : 0.9790, 0.9793, 0.9184             
REMARK 200  MONOCHROMATOR                  : NULL                               
REMARK 200  OPTICS                         : MIRRORS                            
REMARK 200                                                                      
REMARK 200  DETECTOR TYPE                  : CCD                                
REMARK 200  DETECTOR MANUFACTURER          : ADSC QUANTUM 315                   
REMARK 200  INTENSITY-INTEGRATION SOFTWARE : HKL-2000                           
REMARK 200  DATA SCALING SOFTWARE          : HKL-2000                           
REMARK 200                                                                      
REMARK 200  NUMBER OF UNIQUE REFLECTIONS   : 3077                               
REMARK 200  RESOLUTION RANGE HIGH      (A) : 3.000                              
REMARK 200  RESOLUTION RANGE LOW       (A) : 50.000                             
REMARK 200  REJECTION CRITERIA  (SIGMA(I)) : 0.000                              
REMARK 200                                                                      
REMARK 200 OVERALL.                                                             
REMARK 200  COMPLETENESS FOR RANGE     (%) : 92.0                               
REMARK 200  DATA REDUNDANCY                : 3.100                              
REMARK 200  R MERGE                    (I) : NULL                               
REMARK 200  R SYM                      (I) : 0.06700                            
REMARK 200  <I/SIGMA(I)> FOR THE DATA SET  : 22.6000                            
REMARK 200                                                                      
REMARK 200 IN THE HIGHEST RESOLUTION SHELL.                                     
REMARK 200  HIGHEST RESOLUTION SHELL, RANGE HIGH (A) : 3.00                     
REMARK 200  HIGHEST RESOLUTION SHELL, RANGE LOW  (A) : 3.11                     
REMARK 200  COMPLETENESS FOR SHELL     (%) : 34.3                               
REMARK 200  DATA REDUNDANCY IN SHELL       : 1.40                               
REMARK 200  R MERGE FOR SHELL          (I) : NULL                               
REMARK 200  R SYM FOR SHELL            (I) : 0.32000                            
REMARK 200  <I/SIGMA(I)> FOR SHELL         : 0.700                              
REMARK 200                                                                      
REMARK 200 DIFFRACTION PROTOCOL: MAD                                            
REMARK 200 METHOD USED TO DETERMINE THE STRUCTURE: MAD                          
REMARK 200 SOFTWARE USED: CNS                                                   
REMARK 200 STARTING MODEL: NULL                                                 
REMARK 200                                                                      
REMARK 200 REMARK: NULL                                                         
REMARK 280                                                                      
REMARK 280 CRYSTAL                                                              
REMARK 280 SOLVENT CONTENT, VS   (%): 67.77                                     
REMARK 280 MATTHEWS COEFFICIENT, VM (ANGSTROMS**3/DA): 3.82                     
REMARK 280                                                                      
REMARK 280 CRYSTALLIZATION CONDITIONS: 100-200 MM CALCIUM CHLORIDE, 100 MM      
REMARK 280  TRIS, 11-14% (W/V) PEG 2,000 MME , AND 0.3-0.6% (W/V) NG, PH        
REMARK 280  6.8, VAPOR DIFFUSION, SITTING DROP, TEMPERATURE 298K                
REMARK 290                                                                      
REMARK 290 CRYSTALLOGRAPHIC SYMMETRY                                            
REMARK 290 SYMMETRY OPERATORS FOR SPACE GROUP: C 1 2 1                          
REMARK 290                                                                      
REMARK 290      SYMOP   SYMMETRY                                                
REMARK 290     NNNMMM   OPERATOR                                                
REMARK 290       1555   X,Y,Z                                                   
REMARK 290       2555   -X,Y,-Z                                                 
REMARK 290       3555   X+1/2,Y+1/2,Z                                           
REMARK 290       4555   -X+1/2,Y+1/2,-Z                                         
REMARK 290                                                                      
REMARK 290     WHERE NNN -> OPERATOR NUMBER                                     
REMARK 290           MMM -> TRANSLATION VECTOR                                  
REMARK 290                                                                      
REMARK 290 CRYSTALLOGRAPHIC SYMMETRY TRANSFORMATIONS                            
REMARK 290 THE FOLLOWING TRANSFORMATIONS OPERATE ON THE ATOM/HETATM             
REMARK 290 RECORDS IN THIS ENTRY TO PRODUCE CRYSTALLOGRAPHICALLY                
REMARK 290 RELATED MOLECULES.                                                   
REMARK 290   SMTRY1   1  1.000000  0.000000  0.000000        0.00000            
REMARK 290   SMTRY2   1  0.000000  1.000000  0.000000        0.00000            
REMARK 290   SMTRY3   1  0.000000  0.000000  1.000000        0.00000            
REMARK 290   SMTRY1   2 -1.000000  0.000000  0.000000        0.00000            
REMARK 290   SMTRY2   2  0.000000  1.000000  0.000000        0.00000            
REMARK 290   SMTRY3   2  0.000000  0.000000 -1.000000        0.00000            
REMARK 290   SMTRY1   3  1.000000  0.000000  0.000000       57.55000            
REMARK 290   SMTRY2   3  0.000000  1.000000  0.000000       21.85000            
REMARK 290   SMTRY3   3  0.000000  0.000000  1.000000        0.00000            
REMARK 290   SMTRY1   4 -1.000000  0.000000  0.000000       57.55000            
REMARK 290   SMTRY2   4  0.000000  1.000000  0.000000       21.85000            
REMARK 290   SMTRY3   4  0.000000  0.000000 -1.000000        0.00000            
REMARK 290                                                                      
REMARK 290 REMARK: NULL                                                         
REMARK 300                                                                      
REMARK 300 BIOMOLECULE: 1                                                       
REMARK 300 SEE REMARK 350 FOR THE AUTHOR PROVIDED AND/OR PROGRAM                
REMARK 300 GENERATED ASSEMBLY INFORMATION FOR THE STRUCTURE IN                  
REMARK 300 THIS ENTRY. THE REMARK MAY ALSO PROVIDE INFORMATION ON               
REMARK 300 BURIED SURFACE AREA.                                                 
REMARK 350                                                                      
REMARK 350 COORDINATES FOR A COMPLETE MULTIMER REPRESENTING THE KNOWN           
REMARK 350 BIOLOGICALLY SIGNIFICANT OLIGOMERIZATION STATE OF THE                
REMARK 350 MOLECULE CAN BE GENERATED BY APPLYING BIOMT TRANSFORMATIONS          
REMARK 350 GIVEN BELOW.  BOTH NON-CRYSTALLOGRAPHIC AND                          
REMARK 350 CRYSTALLOGRAPHIC OPERATIONS ARE GIVEN.                               
REMARK 350                                                                      
REMARK 350 BIOMOLECULE: 1                                                       
REMARK 350 AUTHOR DETERMINED BIOLOGICAL UNIT: DIMERIC                           
REMARK 350 APPLY THE FOLLOWING TO CHAINS: A, B                                  
REMARK 350   BIOMT1   1  1.000000  0.000000  0.000000        0.00000            
REMARK 350   BIOMT2   1  0.000000  1.000000  0.000000        0.00000            
REMARK 350   BIOMT3   1  0.000000  0.000000  1.000000        0.00000            
REMARK 465                                                                      
REMARK 465 MISSING RESIDUES                                                     
REMARK 465 THE FOLLOWING RESIDUES WERE NOT LOCATED IN THE                       
REMARK 465 EXPERIMENT. (M=MODEL NUMBER; RES=RESIDUE NAME; C=CHAIN               
REMARK 465 IDENTIFIER; SSSEQ=SEQUENCE NUMBER; I=INSERTION CODE.)                
REMARK 465                                                                      
REMARK 465   M RES C SSSEQI                                                     
REMARK 465     MET A     1                                                      
REMARK 465     ASN A     2                                                      
REMARK 465     PRO A     3                                                      
REMARK 465     TYR A     4                                                      
REMARK 465     ILE A     5                                                      
REMARK 465     ARG A   106                                                      
REMARK 465     SER A   107                                                      
REMARK 465     THR A   108                                                      
REMARK 465     PRO A   109                                                      
REMARK 465     HIS A   110                                                      
REMARK 465     MET B     1                                                      
REMARK 465     ASN B     2                                                      
REMARK 465     PRO B     3                                                      
REMARK 465     LEU B   103                                                      
REMARK 465     LEU B   104                                                      
REMARK 465     SER B   105                                                      
REMARK 465     ARG B   106                                                      
REMARK 465     SER B   107                                                      
REMARK 465     THR B   108                                                      
REMARK 465     PRO B   109                                                      
REMARK 465     HIS B   110                                                      
REMARK 800                                                                      
REMARK 800 SITE                                                                 
REMARK 800 SITE_IDENTIFIER: AC1                                                 
REMARK 800 EVIDENCE_CODE: SOFTWARE                                              
REMARK 800 SITE_DESCRIPTION: BINDING SITE FOR RESIDUE P4P A 350                 
DBREF  3B5D A    1   110  UNP    P23895   EMRE_ECOLI       1    110             
DBREF  3B5D B    1   110  UNP    P23895   EMRE_ECOLI       1    110             
SEQRES   1 A  110  MET ASN PRO TYR ILE TYR LEU GLY GLY ALA ILE LEU ALA          
SEQRES   2 A  110  GLU VAL ILE GLY THR THR LEU MET LYS PHE SER GLU GLY          
SEQRES   3 A  110  PHE THR ARG LEU TRP PRO SER VAL GLY THR ILE ILE CYS          
SEQRES   4 A  110  TYR CYS ALA SER PHE TRP LEU LEU ALA GLN THR LEU ALA          
SEQRES   5 A  110  TYR ILE PRO THR GLY ILE ALA TYR ALA ILE TRP SER GLY          
SEQRES   6 A  110  VAL GLY ILE VAL LEU ILE SER LEU LEU SER TRP GLY PHE          
SEQRES   7 A  110  PHE GLY GLN ARG LEU ASP LEU PRO ALA ILE ILE GLY MET          
SEQRES   8 A  110  MET LEU ILE CYS ALA GLY VAL LEU ILE ILE ASN LEU LEU          
SEQRES   9 A  110  SER ARG SER THR PRO HIS                                      
SEQRES   1 B  110  MET ASN PRO TYR ILE TYR LEU GLY GLY ALA ILE LEU ALA          
SEQRES   2 B  110  GLU VAL ILE GLY THR THR LEU MET LYS PHE SER GLU GLY          
SEQRES   3 B  110  PHE THR ARG LEU TRP PRO SER VAL GLY THR ILE ILE CYS          
SEQRES   4 B  110  TYR CYS ALA SER PHE TRP LEU LEU ALA GLN THR LEU ALA          
SEQRES   5 B  110  TYR ILE PRO THR GLY ILE ALA TYR ALA ILE TRP SER GLY          
SEQRES   6 B  110  VAL GLY ILE VAL LEU ILE SER LEU LEU SER TRP GLY PHE          
SEQRES   7 B  110  PHE GLY GLN ARG LEU ASP LEU PRO ALA ILE ILE GLY MET          
SEQRES   8 B  110  MET LEU ILE CYS ALA GLY VAL LEU ILE ILE ASN LEU LEU          
SEQRES   9 B  110  SER ARG SER THR PRO HIS                                      
HET    P4P  A 350      25                                                       
HETNAM     P4P TETRAPHENYLPHOSPHONIUM                                           
FORMUL   3  P4P    C24 H20 P 1+                                                 
SITE     1 AC1  1 PHE A  44                                                     
CRYST1  115.100   43.700   76.400  90.00 108.10  90.00 C 1 2 1       8          
ORIGX1      1.000000  0.000000  0.000000        0.00000                         
ORIGX2      0.000000  1.000000  0.000000        0.00000                         
ORIGX3      0.000000  0.000000  1.000000        0.00000                         
SCALE1      0.008688  0.000000  0.002840        0.00000                         
SCALE2      0.000000  0.022883  0.000000        0.00000                         
SCALE3      0.000000  0.000000  0.013770        0.00000                         
MDLTYP    CA ATOMS ONLY, CHAIN A, B                                             
ATOM      1  CA  GLU A  14      -4.608  -0.058 -16.424  1.00156.36           C
TER       2      GLU A  14
ATOM      3  CA  SER A  43      -5.779  -3.427 -10.464  1.00304.70           C
ATOM      4  CA  PHE A  44      -2.620  -4.494  -8.625  1.00310.75           C
TER       5      PHE A  44
ATOM      6  CA  PHE B  44       4.715   5.025  -7.898  1.00152.42           C
TER       7      PHE B  44
CONECT    3    4
CONECT    4    3
CONECT    9    8   10   14
CONECT   32    8   27   31
CONECT   15    8   16   20
CONECT   21    8   22   26
CONECT   10    9   11
CONECT   31   30   32
CONECT   20   15   19
CONECT   26   21   25
CONECT   11   10   12
CONECT   30   29   31
CONECT   19   18   20
CONECT   25   24   26
CONECT   12   11   13
CONECT   29   28   30
CONECT   18   17   19
CONECT   24   23   25
CONECT   13   12   14
CONECT   28   27   29
CONECT   17   16   18
CONECT   23   22   24
CONECT   14    9   13
CONECT   27   28   32
CONECT   16   15   17
CONECT   22   21   23
CONECT    8    9   15   21   32
END
