# Supplementary material for: Scaffold repositioning of spiro-acridine derivatives as fungi chitinase inhibitor by target fishing and in vitro studies
Source: Sci Rep. 2023 May 5;13:7320. doi: 10.1038/s41598-023-33279-9 (PMC10163251; doi:10.1038/s41598-023-33279-9)
Supplement: Supplementary file 2 — Supplementary Information 2. [file 41598_2023_33279_MOESM2_ESM.zip › PDBQT_TARGETS_ALL/3bym_AM0.pdb]

HEADER    TRANSFERASE                             16-JAN-08   3BYM              
TITLE     X-RAY CO-CRYSTAL STRUCTURE AMINOBENZIMIDAZOLE TRIAZINE 1              
TITLE    2 BOUND TO LCK                                                         
COMPND    MOL_ID: 1;                                                            
COMPND   2 MOLECULE: PROTO-ONCOGENE TYROSINE-PROTEIN KINASE LCK;                
COMPND   3 CHAIN: A;                                                            
COMPND   4 FRAGMENT: KINASE DOMAIN;                                             
COMPND   5 SYNONYM: P56-LCK, LYMPHOCYTE CELL-SPECIFIC PROTEIN-TYROSINE          
COMPND   6 KINASE, LSK, T CELL-SPECIFIC PROTEIN-TYROSINE KINASE;                
COMPND   7 EC: 2.7.10.2;                                                        
COMPND   8 ENGINEERED: YES                                                      
SOURCE    MOL_ID: 1;                                                            
SOURCE   2 ORGANISM_SCIENTIFIC: HOMO SAPIENS;                                   
SOURCE   3 ORGANISM_COMMON: HUMAN;                                              
SOURCE   4 ORGANISM_TAXID: 9606;                                                
SOURCE   5 GENE: LCK;                                                           
SOURCE   6 EXPRESSION_SYSTEM: BACULOVIRUS;                                      
SOURCE   7 EXPRESSION_SYSTEM_CELL_LINE: INSECT CELL                             
KEYWDS    LCK, KINASE DOMAIN, ALTERNATIVE SPLICING, ATP-BINDING,                
KEYWDS   2 CHROMOSOMAL REARRANGEMENT, CYTOPLASM, DISEASE MUTATION,              
KEYWDS   3 HOST-VIRUS INTERACTION, LIPOPROTEIN, MEMBRANE, MYRISTATE,            
KEYWDS   4 NUCLEOTIDE-BINDING, PALMITATE, PHOSPHOPROTEIN, PROTO-                
KEYWDS   5 ONCOGENE, SH2 DOMAIN, SH3 DOMAIN, TRANSFERASE, TYROSINE-             
KEYWDS   6 PROTEIN KINASE                                                       
EXPDTA    X-RAY DIFFRACTION                                                     
AUTHOR    X.HUANG                                                               
REVDAT   4   09-JUN-09 3BYM    1       REVDAT                                   
REVDAT   3   24-FEB-09 3BYM    1       VERSN                                    
REVDAT   2   30-DEC-08 3BYM    1       JRNL                                     
REVDAT   1   16-SEP-08 3BYM    0                                                
JRNL        AUTH   M.W.MARTIN,J.NEWCOMB,J.J.NUNES,C.BOUCHER,L.CHAI,             
JRNL        AUTH 2 L.F.EPSTEIN,T.FAUST,S.FLORES,P.GALLANT,A.GORE,Y.GU,          
JRNL        AUTH 3 F.HSIEH,X.HUANG,J.L.KIM,S.MIDDLETON,K.MORGENSTERN,           
JRNL        AUTH 4 A.OLIVEIRA-DOS-SANTOS,V.F.PATEL,D.POWERS,P.ROSE,             
JRNL        AUTH 5 Y.TUDOR,S.M.TURCI,A.A.WELCHER,D.ZACK,H.ZHAO,L.ZHU,           
JRNL        AUTH 6 X.ZHU,C.GHIRON,M.ERMANN,D.JOHNSTON,C.G.SALUSTE               
JRNL        TITL   STRUCTURE-BASED DESIGN OF NOVEL                              
JRNL        TITL 2 2-AMINO-6-PHENYL-PYRIMIDO[5',4':5,6]PYRIMIDO[1,2-            
JRNL        TITL 3 A]BENZIMIDAZOL-5(6H)-ONES AS POTENT AND ORALLY               
JRNL        TITL 4 ACTIVE INHIBITORS OF LYMPHOCYTE SPECIFIC KINASE              
JRNL        TITL 5 (LCK): SYNTHESIS, SAR, AND IN VIVO                           
JRNL        TITL 6 ANTI-INFLAMMATORY ACTIVITY.                                  
JRNL        REF    J.MED.CHEM.                   V.  51  1637 2008              
JRNL        REFN                   ISSN 0022-2623                               
JRNL        PMID   18278858                                                     
JRNL        DOI    10.1021/JM701095M                                            
REMARK   1                                                                      
REMARK   2                                                                      
REMARK   2 RESOLUTION.    2.00 ANGSTROMS.                                       
REMARK   3                                                                      
REMARK   3 REFINEMENT.                                                          
REMARK   3   PROGRAM     : CNS                                                  
REMARK   3   AUTHORS     : BRUNGER,ADAMS,CLORE,DELANO,GROS,GROSSE-              
REMARK   3               : KUNSTLEVE,JIANG,KUSZEWSKI,NILGES, PANNU,             
REMARK   3               : READ,RICE,SIMONSON,WARREN                            
REMARK   3                                                                      
REMARK   3  REFINEMENT TARGET : ENGH & HUBER                                    
REMARK   3                                                                      
REMARK   3  DATA USED IN REFINEMENT.                                            
REMARK   3   RESOLUTION RANGE HIGH (ANGSTROMS) : 2.00                           
REMARK   3   RESOLUTION RANGE LOW  (ANGSTROMS) : 30.00                          
REMARK   3   DATA CUTOFF            (SIGMA(F)) : 0.000                          
REMARK   3   DATA CUTOFF HIGH         (ABS(F)) : NULL                           
REMARK   3   DATA CUTOFF LOW          (ABS(F)) : NULL                           
REMARK   3   COMPLETENESS (WORKING+TEST)   (%) : NULL                           
REMARK   3   NUMBER OF REFLECTIONS             : 19800                          
REMARK   3                                                                      
REMARK   3  FIT TO DATA USED IN REFINEMENT.                                     
REMARK   3   CROSS-VALIDATION METHOD          : NULL                            
REMARK   3   FREE R VALUE TEST SET SELECTION  : RANDOM                          
REMARK   3   R VALUE            (WORKING SET) : 0.226                           
REMARK   3   FREE R VALUE                     : 0.274                           
REMARK   3   FREE R VALUE TEST SET SIZE   (%) : NULL                            
REMARK   3   FREE R VALUE TEST SET COUNT      : 1014                            
REMARK   3   ESTIMATED ERROR OF FREE R VALUE  : NULL                            
REMARK   3                                                                      
REMARK   3  FIT IN THE HIGHEST RESOLUTION BIN.                                  
REMARK   3   TOTAL NUMBER OF BINS USED           : NULL                         
REMARK   3   BIN RESOLUTION RANGE HIGH       (A) : NULL                         
REMARK   3   BIN RESOLUTION RANGE LOW        (A) : NULL                         
REMARK   3   BIN COMPLETENESS (WORKING+TEST) (%) : NULL                         
REMARK   3   REFLECTIONS IN BIN    (WORKING SET) : NULL                         
REMARK   3   BIN R VALUE           (WORKING SET) : NULL                         
REMARK   3   BIN FREE R VALUE                    : NULL                         
REMARK   3   BIN FREE R VALUE TEST SET SIZE  (%) : NULL                         
REMARK   3   BIN FREE R VALUE TEST SET COUNT     : NULL                         
REMARK   3   ESTIMATED ERROR OF BIN FREE R VALUE : NULL                         
REMARK   3                                                                      
REMARK   3  NUMBER OF NON-HYDROGEN ATOMS USED IN REFINEMENT.                    
REMARK   3   PROTEIN ATOMS            : 2201                                    
REMARK   3   NUCLEIC ACID ATOMS       : 0                                       
REMARK   3   HETEROGEN ATOMS          : 45                                      
REMARK   3   SOLVENT ATOMS            : 281                                     
REMARK   3                                                                      
REMARK   3  B VALUES.                                                           
REMARK   3   FROM WILSON PLOT           (A**2) : NULL                           
REMARK   3   MEAN B VALUE      (OVERALL, A**2) : NULL                           
REMARK   3   OVERALL ANISOTROPIC B VALUE.                                       
REMARK   3    B11 (A**2) : NULL                                                 
REMARK   3    B22 (A**2) : NULL                                                 
REMARK   3    B33 (A**2) : NULL                                                 
REMARK   3    B12 (A**2) : NULL                                                 
REMARK   3    B13 (A**2) : NULL                                                 
REMARK   3    B23 (A**2) : NULL                                                 
REMARK   3                                                                      
REMARK   3  ESTIMATED COORDINATE ERROR.                                         
REMARK   3   ESD FROM LUZZATI PLOT        (A) : NULL                            
REMARK   3   ESD FROM SIGMAA              (A) : NULL                            
REMARK   3   LOW RESOLUTION CUTOFF        (A) : NULL                            
REMARK   3                                                                      
REMARK   3  CROSS-VALIDATED ESTIMATED COORDINATE ERROR.                         
REMARK   3   ESD FROM C-V LUZZATI PLOT    (A) : NULL                            
REMARK   3   ESD FROM C-V SIGMAA          (A) : NULL                            
REMARK   3                                                                      
REMARK   3  RMS DEVIATIONS FROM IDEAL VALUES.                                   
REMARK   3   BOND LENGTHS                 (A) : 0.010                           
REMARK   3   BOND ANGLES            (DEGREES) : 1.53                            
REMARK   3   DIHEDRAL ANGLES        (DEGREES) : NULL                            
REMARK   3   IMPROPER ANGLES        (DEGREES) : NULL                            
REMARK   3                                                                      
REMARK   3  ISOTROPIC THERMAL MODEL : NULL                                      
REMARK   3                                                                      
REMARK   3  ISOTROPIC THERMAL FACTOR RESTRAINTS.    RMS    SIGMA                
REMARK   3   MAIN-CHAIN BOND              (A**2) : NULL  ; NULL                 
REMARK   3   MAIN-CHAIN ANGLE             (A**2) : NULL  ; NULL                 
REMARK   3   SIDE-CHAIN BOND              (A**2) : NULL  ; NULL                 
REMARK   3   SIDE-CHAIN ANGLE             (A**2) : NULL  ; NULL                 
REMARK   3                                                                      
REMARK   3  BULK SOLVENT MODELING.                                              
REMARK   3   METHOD USED : NULL                                                 
REMARK   3   KSOL        : NULL                                                 
REMARK   3   BSOL        : NULL                                                 
REMARK   3                                                                      
REMARK   3  NCS MODEL : NULL                                                    
REMARK   3                                                                      
REMARK   3  NCS RESTRAINTS.                         RMS   SIGMA/WEIGHT          
REMARK   3   GROUP  1  POSITIONAL            (A) : NULL  ; NULL                 
REMARK   3   GROUP  1  B-FACTOR           (A**2) : NULL  ; NULL                 
REMARK   3                                                                      
REMARK   3  PARAMETER FILE  1  : NULL                                           
REMARK   3  TOPOLOGY FILE  1   : NULL                                           
REMARK   3                                                                      
REMARK   3  OTHER REFINEMENT REMARKS: NULL                                      
REMARK   4                                                                      
REMARK   4 3BYM COMPLIES WITH FORMAT V. 3.15, 01-DEC-08                         
REMARK 100                                                                      
REMARK 100 THIS ENTRY HAS BEEN PROCESSED BY RCSB ON 21-JAN-08.                  
REMARK 100 THE RCSB ID CODE IS RCSB046119.                                      
REMARK 200                                                                      
REMARK 200 EXPERIMENTAL DETAILS                                                 
REMARK 200  EXPERIMENT TYPE                : X-RAY DIFFRACTION                  
REMARK 200  DATE OF DATA COLLECTION        : NULL                               
REMARK 200  TEMPERATURE           (KELVIN) : 100                                
REMARK 200  PH                             : 8.5                                
REMARK 200  NUMBER OF CRYSTALS USED        : 1                                  
REMARK 200                                                                      
REMARK 200  SYNCHROTRON              (Y/N) : N                                  
REMARK 200  RADIATION SOURCE               : ROTATING ANODE                     
REMARK 200  BEAMLINE                       : NULL                               
REMARK 200  X-RAY GENERATOR MODEL          : RIGAKU                             
REMARK 200  MONOCHROMATIC OR LAUE    (M/L) : M                                  
REMARK 200  WAVELENGTH OR RANGE        (A) : 1.5418                             
REMARK 200  MONOCHROMATOR                  : NULL                               
REMARK 200  OPTICS                         : NULL                               
REMARK 200                                                                      
REMARK 200  DETECTOR TYPE                  : IMAGE PLATE                        
REMARK 200  DETECTOR MANUFACTURER          : RIGAKU RAXIS IV                    
REMARK 200  INTENSITY-INTEGRATION SOFTWARE : DENZO                              
REMARK 200  DATA SCALING SOFTWARE          : SCALEPACK                          
REMARK 200                                                                      
REMARK 200  NUMBER OF UNIQUE REFLECTIONS   : 19838                              
REMARK 200  RESOLUTION RANGE HIGH      (A) : 2.000                              
REMARK 200  RESOLUTION RANGE LOW       (A) : 30.000                             
REMARK 200  REJECTION CRITERIA  (SIGMA(I)) : -3.000                             
REMARK 200                                                                      
REMARK 200 OVERALL.                                                             
REMARK 200  COMPLETENESS FOR RANGE     (%) : 98.5                               
REMARK 200  DATA REDUNDANCY                : 3.770                              
REMARK 200  R MERGE                    (I) : 0.06000                            
REMARK 200  R SYM                      (I) : NULL                               
REMARK 200  <I/SIGMA(I)> FOR THE DATA SET  : 18.3000                            
REMARK 200                                                                      
REMARK 200 IN THE HIGHEST RESOLUTION SHELL.                                     
REMARK 200  HIGHEST RESOLUTION SHELL, RANGE HIGH (A) : 2.00                     
REMARK 200  HIGHEST RESOLUTION SHELL, RANGE LOW  (A) : 2.07                     
REMARK 200  COMPLETENESS FOR SHELL     (%) : 95.9                               
REMARK 200  DATA REDUNDANCY IN SHELL       : NULL                               
REMARK 200  R MERGE FOR SHELL          (I) : 0.24900                            
REMARK 200  R SYM FOR SHELL            (I) : NULL                               
REMARK 200  <I/SIGMA(I)> FOR SHELL         : 6.700                              
REMARK 200                                                                      
REMARK 200 DIFFRACTION PROTOCOL: SINGLE WAVELENGTH                              
REMARK 200 METHOD USED TO DETERMINE THE STRUCTURE: MOLECULAR REPLACEMENT        
REMARK 200 SOFTWARE USED: AMORE                                                 
REMARK 200 STARTING MODEL: PDB ENTRY 1QPC                                       
REMARK 200                                                                      
REMARK 200 REMARK: NULL                                                         
REMARK 280                                                                      
REMARK 280 CRYSTAL                                                              
REMARK 280 SOLVENT CONTENT, VS   (%): 45.88                                     
REMARK 280 MATTHEWS COEFFICIENT, VM (ANGSTROMS**3/DA): 2.27                     
REMARK 280                                                                      
REMARK 280 CRYSTALLIZATION CONDITIONS: 0.2 M LI2SO4, 25-35% PEG4000, PH         
REMARK 280  8.5, VAPOR DIFFUSION, HANGING DROP, TEMPERATURE 277K                
REMARK 290                                                                      
REMARK 290 CRYSTALLOGRAPHIC SYMMETRY                                            
REMARK 290 SYMMETRY OPERATORS FOR SPACE GROUP: P 21 21 21                       
REMARK 290                                                                      
REMARK 290      SYMOP   SYMMETRY                                                
REMARK 290     NNNMMM   OPERATOR                                                
REMARK 290       1555   X,Y,Z                                                   
REMARK 290       2555   -X+1/2,-Y,Z+1/2                                         
REMARK 290       3555   -X,Y+1/2,-Z+1/2                                         
REMARK 290       4555   X+1/2,-Y+1/2,-Z                                         
REMARK 290                                                                      
REMARK 290     WHERE NNN -> OPERATOR NUMBER                                     
REMARK 290           MMM -> TRANSLATION VECTOR                                  
REMARK 290                                                                      
REMARK 290 CRYSTALLOGRAPHIC SYMMETRY TRANSFORMATIONS                            
REMARK 290 THE FOLLOWING TRANSFORMATIONS OPERATE ON THE ATOM/HETATM             
REMARK 290 RECORDS IN THIS ENTRY TO PRODUCE CRYSTALLOGRAPHICALLY                
REMARK 290 RELATED MOLECULES.                                                   
REMARK 290   SMTRY1   1  1.000000  0.000000  0.000000        0.00000            
REMARK 290   SMTRY2   1  0.000000  1.000000  0.000000        0.00000            
REMARK 290   SMTRY3   1  0.000000  0.000000  1.000000        0.00000            
REMARK 290   SMTRY1   2 -1.000000  0.000000  0.000000       21.17300            
REMARK 290   SMTRY2   2  0.000000 -1.000000  0.000000        0.00000            
REMARK 290   SMTRY3   2  0.000000  0.000000  1.000000       46.05500            
REMARK 290   SMTRY1   3 -1.000000  0.000000  0.000000        0.00000            
REMARK 290   SMTRY2   3  0.000000  1.000000  0.000000       36.76850            
REMARK 290   SMTRY3   3  0.000000  0.000000 -1.000000       46.05500            
REMARK 290   SMTRY1   4  1.000000  0.000000  0.000000       21.17300            
REMARK 290   SMTRY2   4  0.000000 -1.000000  0.000000       36.76850            
REMARK 290   SMTRY3   4  0.000000  0.000000 -1.000000        0.00000            
REMARK 290                                                                      
REMARK 290 REMARK: NULL                                                         
REMARK 300                                                                      
REMARK 300 BIOMOLECULE: 1                                                       
REMARK 300 SEE REMARK 350 FOR THE AUTHOR PROVIDED AND/OR PROGRAM                
REMARK 300 GENERATED ASSEMBLY INFORMATION FOR THE STRUCTURE IN                  
REMARK 300 THIS ENTRY. THE REMARK MAY ALSO PROVIDE INFORMATION ON               
REMARK 300 BURIED SURFACE AREA.                                                 
REMARK 350                                                                      
REMARK 350 COORDINATES FOR A COMPLETE MULTIMER REPRESENTING THE KNOWN           
REMARK 350 BIOLOGICALLY SIGNIFICANT OLIGOMERIZATION STATE OF THE                
REMARK 350 MOLECULE CAN BE GENERATED BY APPLYING BIOMT TRANSFORMATIONS          
REMARK 350 GIVEN BELOW.  BOTH NON-CRYSTALLOGRAPHIC AND                          
REMARK 350 CRYSTALLOGRAPHIC OPERATIONS ARE GIVEN.                               
REMARK 350                                                                      
REMARK 350 BIOMOLECULE: 1                                                       
REMARK 350 AUTHOR DETERMINED BIOLOGICAL UNIT: MONOMERIC                         
REMARK 350 SOFTWARE DETERMINED QUATERNARY STRUCTURE: MONOMERIC                  
REMARK 350 SOFTWARE USED: PISA                                                  
REMARK 350 APPLY THE FOLLOWING TO CHAINS: A                                     
REMARK 350   BIOMT1   1  1.000000  0.000000  0.000000        0.00000            
REMARK 350   BIOMT2   1  0.000000  1.000000  0.000000        0.00000            
REMARK 350   BIOMT3   1  0.000000  0.000000  1.000000        0.00000            
REMARK 470                                                                      
REMARK 470 MISSING ATOM                                                         
REMARK 470 THE FOLLOWING RESIDUES HAVE MISSING ATOMS(M=MODEL NUMBER;            
REMARK 470 RES=RESIDUE NAME; C=CHAIN IDENTIFIER; SSEQ=SEQUENCE NUMBER;          
REMARK 470 I=INSERTION CODE):                                                   
REMARK 470   M RES CSSEQI  ATOMS                                                
REMARK 470     GLN A 309    CG   CD   OE1  NE2                                  
REMARK 470     ARG A 397    CG   CD   NE   CZ   NH1  NH2                        
REMARK 470     LYS A 401    CG   CD   CE   NZ                                   
REMARK 470     GLN A 451    CG   CD   OE1  NE2                                  
REMARK 500                                                                      
REMARK 500 GEOMETRY AND STEREOCHEMISTRY                                         
REMARK 500 SUBTOPIC: TORSION ANGLES                                             
REMARK 500                                                                      
REMARK 500 TORSION ANGLES OUTSIDE THE EXPECTED RAMACHANDRAN REGIONS:            
REMARK 500 (M=MODEL NUMBER; RES=RESIDUE NAME; C=CHAIN IDENTIFIER;               
REMARK 500 SSEQ=SEQUENCE NUMBER; I=INSERTION CODE).                             
REMARK 500                                                                      
REMARK 500 STANDARD TABLE:                                                      
REMARK 500 FORMAT:(10X,I3,1X,A3,1X,A1,I4,A1,4X,F7.2,3X,F7.2)                    
REMARK 500                                                                      
REMARK 500 EXPECTED VALUES: GJ KLEYWEGT AND TA JONES (1996). PHI/PSI-           
REMARK 500 CHOLOGY: RAMACHANDRAN REVISITED. STRUCTURE 4, 1395 - 1400            
REMARK 500                                                                      
REMARK 500  M RES CSSEQI        PSI       PHI                                   
REMARK 500    ARG A 363       -8.73     73.20                                   
REMARK 500    ASP A 382       88.25     43.96                                   
REMARK 500                                                                      
REMARK 500 REMARK: NULL                                                         
REMARK 525                                                                      
REMARK 525 SOLVENT                                                              
REMARK 525                                                                      
REMARK 525 THE SOLVENT MOLECULES HAVE CHAIN IDENTIFIERS THAT                    
REMARK 525 INDICATE THE POLYMER CHAIN WITH WHICH THEY ARE MOST                  
REMARK 525 CLOSELY ASSOCIATED. THE REMARK LISTS ALL THE SOLVENT                 
REMARK 525 MOLECULES WHICH ARE MORE THAN 5A AWAY FROM THE                       
REMARK 525 NEAREST POLYMER CHAIN (M = MODEL NUMBER;                             
REMARK 525 RES=RESIDUE NAME; C=CHAIN IDENTIFIER; SSEQ=SEQUENCE                  
REMARK 525 NUMBER; I=INSERTION CODE):                                           
REMARK 525                                                                      
REMARK 525  M RES CSSEQI                                                        
REMARK 525    HOH A 656        DISTANCE =  5.18 ANGSTROMS                       
REMARK 800                                                                      
REMARK 800 SITE                                                                 
REMARK 800 SITE_IDENTIFIER: AC1                                                 
REMARK 800 EVIDENCE_CODE: SOFTWARE                                              
REMARK 800 SITE_DESCRIPTION: BINDING SITE FOR RESIDUE SO4 A 2                   
REMARK 800 SITE_IDENTIFIER: AC2                                                 
REMARK 800 EVIDENCE_CODE: SOFTWARE                                              
REMARK 800 SITE_DESCRIPTION: BINDING SITE FOR RESIDUE SO4 A 3                   
REMARK 800 SITE_IDENTIFIER: AC3                                                 
REMARK 800 EVIDENCE_CODE: SOFTWARE                                              
REMARK 800 SITE_DESCRIPTION: BINDING SITE FOR RESIDUE AM0 A 1                   
REMARK 900                                                                      
REMARK 900 RELATED ENTRIES                                                      
REMARK 900 RELATED ID: 3BYO   RELATED DB: PDB                                   
DBREF  3BYM A  230   501  UNP    P06239   LCK_HUMAN      230    501             
SEQRES   1 A  272  GLN LYS PRO TRP TRP GLU ASP GLU TRP GLU VAL PRO ARG          
SEQRES   2 A  272  GLU THR LEU LYS LEU VAL GLU ARG LEU GLY ALA GLY GLN          
SEQRES   3 A  272  PHE GLY GLU VAL TRP MET GLY TYR TYR ASN GLY HIS THR          
SEQRES   4 A  272  LYS VAL ALA VAL LYS SER LEU LYS GLN GLY SER MET SER          
SEQRES   5 A  272  PRO ASP ALA PHE LEU ALA GLU ALA ASN LEU MET LYS GLN          
SEQRES   6 A  272  LEU GLN HIS GLN ARG LEU VAL ARG LEU TYR ALA VAL VAL          
SEQRES   7 A  272  THR GLN GLU PRO ILE TYR ILE ILE THR GLU TYR MET GLU          
SEQRES   8 A  272  ASN GLY SER LEU VAL ASP PHE LEU LYS THR PRO SER GLY          
SEQRES   9 A  272  ILE LYS LEU THR ILE ASN LYS LEU LEU ASP MET ALA ALA          
SEQRES  10 A  272  GLN ILE ALA GLU GLY MET ALA PHE ILE GLU GLU ARG ASN          
SEQRES  11 A  272  TYR ILE HIS ARG ASP LEU ARG ALA ALA ASN ILE LEU VAL          
SEQRES  12 A  272  SER ASP THR LEU SER CYS LYS ILE ALA ASP PHE GLY LEU          
SEQRES  13 A  272  ALA ARG LEU ILE GLU ASP ASN GLU PTR THR ALA ARG GLU          
SEQRES  14 A  272  GLY ALA LYS PHE PRO ILE LYS TRP THR ALA PRO GLU ALA          
SEQRES  15 A  272  ILE ASN TYR GLY THR PHE THR ILE LYS SER ASP VAL TRP          
SEQRES  16 A  272  SER PHE GLY ILE LEU LEU THR GLU ILE VAL THR HIS GLY          
SEQRES  17 A  272  ARG ILE PRO TYR PRO GLY MET THR ASN PRO GLU VAL ILE          
SEQRES  18 A  272  GLN ASN LEU GLU ARG GLY TYR ARG MET VAL ARG PRO ASP          
SEQRES  19 A  272  ASN CYS PRO GLU GLU LEU TYR GLN LEU MET ARG LEU CYS          
SEQRES  20 A  272  TRP LYS GLU ARG PRO GLU ASP ARG PRO THR PHE ASP TYR          
SEQRES  21 A  272  LEU ARG SER VAL LEU GLU ASP PHE PHE THR ALA THR              
MODRES 3BYM PTR A  394  TYR  O-PHOSPHOTYROSINE                                  
HET    PTR  A 394      16                                                       
HET    SO4  A   2       5                                                       
HET    SO4  A   3       5                                                       
HET    AM0  A   1      35                                                       
HETNAM     PTR O-PHOSPHOTYROSINE                                                
HETNAM     SO4 SULFATE ION                                                      
HETNAM     AM0 N-PHENYL-1-{4-[(3,4,5-TRIMETHOXYPHENYL)AMINO]-1,3,5-             
HETNAM   2 AM0  TRIAZIN-2-YL}-1H-BENZIMIDAZOL-2-AMINE                           
HETSYN     PTR PHOSPHONOTYROSINE                                                
FORMUL   1  PTR    C9 H12 N O6 P                                                
FORMUL   2  SO4    2(O4 S 2-)                                                   
FORMUL   4  AM0    C25 H23 N7 O3                                                
FORMUL   5  HOH   *281(H2 O)                                                    
HELIX    1   1 GLU A  288  GLU A  288  1                                   1
HELIX    2   2 MET A  292  MET A  292  1                                   1
HELIX    3   3 SER A  323  SER A  323  1                                   1
HELIX    4   4 ASP A  326  ASP A  326  1                                   1
SHEET    1   1 1 LEU A 251  GLY A 252  0
SHEET    2   2 1 VAL A 259  VAL A 259  0
SHEET    3   3 1 ALA A 271  ALA A 271  0
SHEET    4   4 1 LYS A 273  LYS A 273  0
SHEET    5   5 1 THR A 316  GLU A 317  0
SHEET    6   6 1 LEU A 371  LEU A 371  0
LINK         C   GLU A 393                 N   PTR A 394     1555   1555  1.35  
LINK         C   PTR A 394                 N   THR A 395     1555   1555  1.33  
CISPEP   1 GLU A  310    PRO A  311          0        -0.09                     
SITE     1 AC1  9 GLN A 298  ARG A 299  SER A 377  LYS A 379                    
SITE     2 AC1  9 TYR A 457  ARG A 458  HOH A 517  HOH A 628                    
SITE     3 AC1  9 HOH A 687                                                     
SITE     1 AC2  5 PRO A 331  SER A 332  ARG A 358  HOH A 635                    
SITE     2 AC2  5 HOH A 637                                                     
SITE     1 AC3 16 ALA A 271  LYS A 273  GLU A 288  MET A 292                    
SITE     2 AC3 16 GLU A 317  TYR A 318  MET A 319  GLU A 320                    
SITE     3 AC3 16 GLY A 322  LEU A 371  ASP A 382  HOH A 524                    
SITE     4 AC3 16 HOH A 632  HOH A 639  HOH A 649  HOH A 706                    
CRYST1   42.346   73.537   92.110  90.00  90.00  90.00 P 21 21 21    4          
ORIGX1      1.000000  0.000000  0.000000        0.00000                         
ORIGX2      0.000000  1.000000  0.000000        0.00000                         
ORIGX3      0.000000  0.000000  1.000000        0.00000                         
SCALE1      0.023615  0.000000  0.000000        0.00000                         
SCALE2      0.000000  0.013599  0.000000        0.00000                         
SCALE3      0.000000  0.000000  0.010857        0.00000                         
ATOM      1  N   LEU A 251      30.302  35.607  89.307  1.00 24.19           N
ATOM      2  CA  LEU A 251      30.360  36.597  88.248  1.00 23.72           C
ATOM      3  C   LEU A 251      30.086  37.987  88.797  1.00 24.55           C
ATOM      4  O   LEU A 251      30.438  38.985  88.171  1.00 25.36           O
ATOM      5  CB  LEU A 251      29.326  36.286  87.169  1.00 20.72           C
ATOM      6  CG  LEU A 251      29.294  34.854  86.650  1.00 20.31           C
ATOM      7  CD1 LEU A 251      28.114  34.702  85.724  1.00 19.43           C
ATOM      8  CD2 LEU A 251      30.593  34.506  85.954  1.00 20.58           C
ATOM      9  N   GLY A 252      29.447  38.049  89.961  1.00 25.22           N
ATOM     10  CA  GLY A 252      29.137  39.334  90.560  1.00 25.58           C
ATOM     11  C   GLY A 252      28.708  39.183  92.005  1.00 26.42           C
ATOM     12  O   GLY A 252      28.115  38.175  92.381  1.00 25.03           O
TER      13      GLY A 252
ATOM     14  N   VAL A 259      25.868  36.448  91.941  0.77 20.30           N
ATOM     15  CA  VAL A 259      25.508  35.795  90.702  0.77 18.90           C
ATOM     16  C   VAL A 259      26.698  34.918  90.373  0.77 18.53           C
ATOM     17  O   VAL A 259      27.831  35.388  90.300  0.77 16.01           O
ATOM     18  CB  VAL A 259      25.255  36.795  89.565  0.77 18.40           C
ATOM     19  CG1 VAL A 259      24.898  36.035  88.297  0.77 19.21           C
ATOM     20  CG2 VAL A 259      24.116  37.727  89.942  0.77 17.41           C
TER      21      VAL A 259
ATOM     22  N   ALA A 271      23.480  30.379  84.960  1.00 13.80           N
ATOM     23  CA  ALA A 271      23.840  31.536  85.775  1.00 12.71           C
ATOM     24  C   ALA A 271      22.932  31.430  86.992  1.00 14.46           C
ATOM     25  O   ALA A 271      21.735  31.212  86.844  1.00 14.22           O
ATOM     26  CB  ALA A 271      23.557  32.833  85.025  1.00 14.76           C
TER      27      ALA A 271
ATOM     28  N   LYS A 273      21.490  33.282  90.409  1.00 19.92           N
ATOM     29  CA  LYS A 273      21.338  34.493  91.189  1.00 21.01           C
ATOM     30  C   LYS A 273      20.832  34.080  92.576  1.00 20.92           C
ATOM     31  O   LYS A 273      19.783  33.442  92.705  1.00 19.93           O
ATOM     32  CB  LYS A 273      20.349  35.411  90.474  1.00 20.90           C
ATOM     33  CG  LYS A 273      20.321  36.841  90.927  1.00 24.32           C
ATOM     34  CD  LYS A 273      19.302  37.591  90.086  1.00 25.27           C
ATOM     35  CE  LYS A 273      19.312  39.077  90.376  1.00 26.00           C
ATOM     36  NZ  LYS A 273      18.304  39.817  89.570  1.00 26.29           N
TER      37      LYS A 273
ATOM     38  N   GLU A 288      10.841  39.091  89.766  1.00 18.24           N
ATOM     39  CA  GLU A 288      11.518  39.187  88.479  1.00 18.14           C
ATOM     40  C   GLU A 288      11.415  37.841  87.754  1.00 17.42           C
ATOM     41  O   GLU A 288      11.202  37.781  86.544  1.00 15.86           O
ATOM     42  CB  GLU A 288      12.982  39.580  88.698  1.00 20.84           C
ATOM     43  CG  GLU A 288      13.837  39.495  87.449  1.00 22.04           C
ATOM     44  CD  GLU A 288      15.306  39.831  87.704  1.00 23.93           C
ATOM     45  OE1 GLU A 288      15.851  39.414  88.751  1.00 24.10           O
ATOM     46  OE2 GLU A 288      15.920  40.495  86.850  1.00 25.70           O
TER      47      GLU A 288
ATOM     48  N   MET A 292       9.606  36.852  84.119  1.00 16.44           N
ATOM     49  CA  MET A 292      10.364  36.145  83.086  1.00 17.03           C
ATOM     50  C   MET A 292       9.645  34.878  82.621  1.00 18.28           C
ATOM     51  O   MET A 292       9.942  34.335  81.562  1.00 16.32           O
ATOM     52  CB  MET A 292      11.764  35.802  83.602  1.00 16.45           C
ATOM     53  CG  MET A 292      12.664  37.027  83.809  1.00 16.57           C
ATOM     54  SD  MET A 292      14.290  36.649  84.527  1.00 17.29           S
ATOM     55  CE  MET A 292      15.124  35.866  83.125  1.00 17.33           C
TER      56      MET A 292
ATOM     57  N   VAL A 301      17.209  36.847  77.767  1.00 12.68           N
ATOM     58  CA  VAL A 301      17.833  35.828  78.615  1.00 12.93           C
ATOM     59  C   VAL A 301      16.698  35.037  79.243  1.00 13.03           C
ATOM     60  O   VAL A 301      15.870  35.590  79.974  1.00 12.49           O
ATOM     61  CB  VAL A 301      18.701  36.436  79.747  1.00 14.50           C
ATOM     62  CG1 VAL A 301      19.123  35.340  80.725  1.00 13.45           C
ATOM     63  CG2 VAL A 301      19.934  37.116  79.169  1.00 12.56           C
TER      64      VAL A 301
ATOM     65  N   THR A 316      19.224  31.100  85.364  1.00 12.22           N
ATOM     66  CA  THR A 316      18.936  31.503  83.997  1.00 14.11           C
ATOM     67  C   THR A 316      19.926  30.986  82.969  1.00 14.75           C
ATOM     68  O   THR A 316      20.950  30.395  83.300  1.00 14.20           O
ATOM     69  CB  THR A 316      18.913  33.034  83.852  1.00 15.18           C
ATOM     70  OG1 THR A 316      20.249  33.541  83.976  1.00 15.17           O
ATOM     71  CG2 THR A 316      18.035  33.665  84.915  1.00 13.23           C
ATOM     72  N   GLU A 317      19.578  31.221  81.713  1.00 14.92           N
ATOM     73  CA  GLU A 317      20.393  30.863  80.570  1.00 15.04           C
ATOM     74  C   GLU A 317      21.738  31.591  80.713  1.00 15.21           C
ATOM     75  O   GLU A 317      21.782  32.778  81.043  1.00 13.45           O
ATOM     76  CB  GLU A 317      19.646  31.303  79.302  1.00 15.75           C
ATOM     77  CG  GLU A 317      20.461  31.424  78.033  1.00 16.75           C
ATOM     78  CD  GLU A 317      19.605  31.858  76.842  1.00 16.72           C
ATOM     79  OE1 GLU A 317      18.767  32.764  77.003  1.00 17.25           O
ATOM     80  OE2 GLU A 317      19.774  31.298  75.741  1.00 18.81           O
ATOM     81  N   TYR A 318      22.832  30.875  80.479  1.00 14.53           N
ATOM     82  CA  TYR A 318      24.156  31.468  80.604  1.00 14.77           C
ATOM     83  C   TYR A 318      24.671  32.111  79.315  1.00 15.61           C
ATOM     84  O   TYR A 318      24.565  31.534  78.238  1.00 15.42           O
ATOM     85  CB  TYR A 318      25.151  30.415  81.073  1.00 15.79           C
ATOM     86  CG  TYR A 318      26.513  30.985  81.360  1.00 16.66           C
ATOM     87  CD1 TYR A 318      26.697  31.896  82.396  1.00 17.40           C
ATOM     88  CD2 TYR A 318      27.617  30.621  80.596  1.00 17.16           C
ATOM     89  CE1 TYR A 318      27.941  32.426  82.667  1.00 17.92           C
ATOM     90  CE2 TYR A 318      28.869  31.149  80.858  1.00 16.81           C
ATOM     91  CZ  TYR A 318      29.023  32.046  81.899  1.00 18.66           C
ATOM     92  OH  TYR A 318      30.266  32.528  82.207  1.00 19.25           O
ATOM     93  N   MET A 319      25.233  33.309  79.441  1.00 16.61           N
ATOM     94  CA  MET A 319      25.778  34.045  78.302  1.00 16.65           C
ATOM     95  C   MET A 319      27.292  34.117  78.506  1.00 17.00           C
ATOM     96  O   MET A 319      27.788  34.836  79.374  1.00 17.64           O
ATOM     97  CB  MET A 319      25.184  35.451  78.243  1.00 15.24           C
ATOM     98  CG  MET A 319      23.670  35.495  78.118  1.00 16.05           C
ATOM     99  SD  MET A 319      23.052  34.601  76.690  1.00 17.26           S
ATOM    100  CE  MET A 319      23.525  35.663  75.368  1.00 13.77           C
ATOM    101  N   GLU A 320      28.015  33.359  77.695  1.00 17.64           N
ATOM    102  CA  GLU A 320      29.464  33.257  77.785  1.00 17.87           C
ATOM    103  C   GLU A 320      30.292  34.547  77.712  1.00 17.51           C
ATOM    104  O   GLU A 320      31.248  34.701  78.465  1.00 16.59           O
ATOM    105  CB  GLU A 320      29.955  32.284  76.714  1.00 21.57           C
ATOM    106  CG  GLU A 320      31.395  31.869  76.899  1.00 27.55           C
ATOM    107  CD  GLU A 320      31.610  31.122  78.200  1.00 30.45           C
ATOM    108  OE1 GLU A 320      31.017  30.030  78.380  1.00 32.90           O
ATOM    109  OE2 GLU A 320      32.376  31.632  79.048  1.00 32.94           O
TER     110      GLU A 320
ATOM    111  N   GLY A 322      29.591  37.620  78.620  1.00 13.45           N
ATOM    112  CA  GLY A 322      29.240  38.669  79.558  1.00 12.31           C
ATOM    113  C   GLY A 322      28.393  39.814  79.059  1.00 11.47           C
ATOM    114  O   GLY A 322      27.673  39.674  78.076  1.00 12.49           O
ATOM    115  N   SER A 323      28.479  40.946  79.757  0.43  8.63           N
ATOM    116  CA  SER A 323      27.713  42.138  79.415  0.43  7.67           C
ATOM    117  C   SER A 323      28.311  42.812  78.191  0.43  8.42           C
ATOM    118  O   SER A 323      29.518  42.749  77.962  0.43  5.55           O
ATOM    119  CB  SER A 323      27.691  43.117  80.595  0.43  7.72           C
ATOM    120  OG  SER A 323      28.711  44.093  80.496  0.43  6.54           O
TER     121      SER A 323
ATOM    122  N   ASP A 326      30.959  45.451  78.751  1.00 17.73           N
ATOM    123  CA  ASP A 326      32.270  44.867  79.052  1.00 16.79           C
ATOM    124  C   ASP A 326      32.927  44.240  77.829  1.00 16.56           C
ATOM    125  O   ASP A 326      34.120  44.435  77.574  1.00 14.28           O
ATOM    126  CB  ASP A 326      32.160  43.791  80.135  1.00 17.87           C
ATOM    127  CG  ASP A 326      31.987  44.367  81.526  1.00 19.56           C
ATOM    128  OD1 ASP A 326      32.372  45.530  81.742  1.00 21.54           O
ATOM    129  OD2 ASP A 326      31.478  43.650  82.417  1.00 21.46           O
TER     130      ASP A 326
ATOM    131  N   LEU A 371      23.406  40.997  77.389  1.00 13.15           N
ATOM    132  CA  LEU A 371      24.428  39.954  77.477  1.00 12.80           C
ATOM    133  C   LEU A 371      24.788  39.413  76.093  1.00 12.86           C
ATOM    134  O   LEU A 371      23.950  39.379  75.188  1.00 12.12           O
ATOM    135  CB  LEU A 371      23.964  38.815  78.395  1.00 13.11           C
ATOM    136  CG  LEU A 371      23.683  39.271  79.836  1.00 13.73           C
ATOM    137  CD1 LEU A 371      23.215  38.113  80.705  1.00 12.91           C
ATOM    138  CD2 LEU A 371      24.947  39.890  80.414  1.00 14.22           C
TER     139      LEU A 371
ATOM    140  N   ALA A 381      18.678  41.411  79.256  1.00 13.18           N
ATOM    141  CA  ALA A 381      18.786  40.861  80.608  1.00 14.78           C
ATOM    142  C   ALA A 381      18.240  41.821  81.667  1.00 15.77           C
ATOM    143  O   ALA A 381      17.697  42.874  81.348  1.00 16.56           O
ATOM    144  CB  ALA A 381      20.246  40.533  80.919  1.00 14.31           C
ATOM    145  N   ASP A 382      18.423  41.442  82.928  1.00 16.11           N
ATOM    146  CA  ASP A 382      17.981  42.207  84.096  1.00 16.79           C
ATOM    147  C   ASP A 382      16.568  42.767  83.955  1.00 16.81           C
ATOM    148  O   ASP A 382      16.371  43.900  83.522  1.00 16.59           O
ATOM    149  CB  ASP A 382      18.951  43.355  84.401  1.00 19.31           C
ATOM    150  CG  ASP A 382      18.762  43.920  85.810  1.00 21.11           C
ATOM    151  OD1 ASP A 382      17.626  43.863  86.329  1.00 21.89           O
ATOM    152  OD2 ASP A 382      19.742  44.433  86.399  1.00 24.08           O
ATOM    153  N   PHE A 383      15.585  41.971  84.352  1.00 16.57           N
ATOM    154  CA  PHE A 383      14.185  42.376  84.254  1.00 16.38           C
ATOM    155  C   PHE A 383      13.647  42.878  85.601  1.00 16.37           C
ATOM    156  O   PHE A 383      12.433  42.915  85.842  1.00 16.25           O
ATOM    157  CB  PHE A 383      13.366  41.183  83.749  1.00 16.14           C
ATOM    158  CG  PHE A 383      13.749  40.734  82.361  1.00 16.13           C
ATOM    159  CD1 PHE A 383      13.264  41.401  81.238  1.00 16.44           C
ATOM    160  CD2 PHE A 383      14.661  39.699  82.181  1.00 14.86           C
ATOM    161  CE1 PHE A 383      13.678  41.033  79.958  1.00 16.12           C
ATOM    162  CE2 PHE A 383      15.081  39.325  80.905  1.00 14.99           C
ATOM    163  CZ  PHE A 383      14.597  39.993  79.796  1.00 15.05           C
TER     164      PHE A 383
HETATM  200  O   HOH A 524      30.986  41.179  81.697  1.00 18.72           O
HETATM  201  O   HOH A 569      33.292  40.569  80.442  1.00 30.40           O
HETATM  202  O   HOH A 632      33.844  38.075  81.530  1.00 34.02           O
HETATM  203  O   HOH A 639      20.616  40.732  84.826  1.00 39.71           O
HETATM  204  O   HOH A 649      20.721  40.261  87.560  1.00 36.19           O
HETATM  205  O   HOH A 673      22.505  42.653  84.652  1.00 44.79           O
HETATM  206  O   HOH A 691      27.538  42.991  89.988  1.00 50.52           O
HETATM  207  O   HOH A 706      34.300  37.273  86.150  1.00 44.12           O
HETATM  208  O   HOH A 713      28.687  45.412  83.038  1.00 48.46           O
HETATM  209  O   HOH A 772      25.570  42.036  90.740  1.00 47.81           O
CONECT  181  182  186
CONECT  170  165  169  171
CONECT  172  173  177
CONECT  188  187  189  190
CONECT  173  171  172  174
CONECT  174  173  175
CONECT  175  174  176  191
CONECT  176  175  177  178
CONECT  177  172  176  179
CONECT  192  179
CONECT  193  191
CONECT  182  181  183
CONECT  194  195  199
CONECT  195  194  196
CONECT  196  195  197
CONECT  197  196  198
CONECT  198  190  197  199
CONECT  199  194  198
CONECT  183  182  184  187
CONECT  184  183  185  189
CONECT  185  184  186
CONECT  186  181  185
CONECT  166  165  167
CONECT  168  167  169  189
CONECT  180  178
CONECT  190  188  198
CONECT  171  170  173
CONECT  165  166  170
CONECT  167  166  168
CONECT  169  168  170
CONECT  187  183  188
CONECT  189  168  184  188
CONECT  178  176  180
CONECT  179  177  192
CONECT  191  175  193
END
