# Supplementary material for: Scaffold repositioning of spiro-acridine derivatives as fungi chitinase inhibitor by target fishing and in vitro studies
Source: Sci Rep. 2023 May 5;13:7320. doi: 10.1038/s41598-023-33279-9 (PMC10163251; doi:10.1038/s41598-023-33279-9)
Supplement: Supplementary file 2 — Supplementary Information 2. [file 41598_2023_33279_MOESM2_ESM.zip › PDBQT_TARGETS_ALL/3c1k_TYS.pdb]

HEADER    HYDROLASE/HYDROLASE INHIBITOR           23-JAN-08   3C1K              
TITLE     CRYSTAL STRUCTURE OF THROMBIN IN COMPLEX WITH INHIBITOR 15            
COMPND    MOL_ID: 1;                                                            
COMPND   2 MOLECULE: PROTHROMBIN;                                               
COMPND   3 CHAIN: A;                                                            
COMPND   4 FRAGMENT: ALPHA-THROMBIN, PEPTIDASE S1;                              
COMPND   5 SYNONYM: COAGULATION FACTOR II;                                      
COMPND   6 EC: 3.4.21.5;                                                        
COMPND   7 ENGINEERED: YES;                                                     
COMPND   8 MOL_ID: 2;                                                           
COMPND   9 MOLECULE: HIRUGEN;                                                   
COMPND  10 CHAIN: B;                                                            
COMPND  11 FRAGMENT: UNP RESIDUES 55-65;                                        
COMPND  12 ENGINEERED: YES                                                      
SOURCE    MOL_ID: 1;                                                            
SOURCE   2 ORGANISM_SCIENTIFIC: HOMO SAPIENS;                                   
SOURCE   3 ORGANISM_COMMON: HUMAN;                                              
SOURCE   4 ORGANISM_TAXID: 9606;                                                
SOURCE   5 MOL_ID: 2;                                                           
SOURCE   6 SYNTHETIC: YES;                                                      
SOURCE   7 ORGANISM_SCIENTIFIC: HIRUDO MEDICINALIS;                             
SOURCE   8 ORGANISM_TAXID: 6421;                                                
SOURCE   9 OTHER_DETAILS: THE PEPTIDE SEQUENCE CAN BE FOUND IN HIRUDO           
SOURCE  10 MEDICINALIS                                                          
KEYWDS    THROMBIN, THROMBIN INHIBITOR COMPLEX, ACUTE PHASE, BLOOD COAGULATION, 
KEYWDS   2 CLEAVAGE ON PAIR OF BASIC RESIDUES, DISEASE MUTATION, GAMMA-         
KEYWDS   3 CARBOXYGLUTAMIC ACID, GLYCOPROTEIN, HYDROLASE, KRINGLE, PROTEASE,    
KEYWDS   4 SECRETED, SERINE PROTEASE, ZYMOGEN, PROTEASE INHIBITOR, SERINE       
KEYWDS   5 PROTEASE INHIBITOR, SULFATION, HYDROLASE-HYDROLASE INHIBITOR COMPLEX 
EXPDTA    X-RAY DIFFRACTION                                                     
AUTHOR    Y.YAN                                                                 
REVDAT   4   13-JUL-11 3C1K    1       VERSN                                    
REVDAT   3   24-FEB-09 3C1K    1       VERSN                                    
REVDAT   2   01-APR-08 3C1K    1       JRNL                                     
REVDAT   1   18-MAR-08 3C1K    0                                                
JRNL        AUTH   R.C.ISAACS,M.G.SOLINSKY,K.J.CUTRONA,C.L.NEWTON,              
JRNL        AUTH 2 A.M.NAYLOR-OLSEN,D.R.MCMASTERS,J.A.KRUEGER,S.D.LEWIS,        
JRNL        AUTH 3 B.J.LUCAS,L.C.KUO,Y.YAN,J.J.LYNCH,E.A.LYLE                   
JRNL        TITL   STRUCTURE-BASED DESIGN OF NOVEL GROUPS FOR USE IN THE P1     
JRNL        TITL 2 POSITION OF THROMBIN INHIBITOR SCAFFOLDS. PART 2:            
JRNL        TITL 3 N-ACETAMIDOIMIDAZOLES.                                       
JRNL        REF    BIOORG.MED.CHEM.LETT.         V.  18  2062 2008              
JRNL        REFN                   ISSN 0960-894X                               
JRNL        PMID   18291642                                                     
JRNL        DOI    10.1016/J.BMCL.2008.01.098                                   
REMARK   2                                                                      
REMARK   2 RESOLUTION.    1.84 ANGSTROMS.                                       
REMARK   3                                                                      
REMARK   3 REFINEMENT.                                                          
REMARK   3   PROGRAM     : X-PLOR                                               
REMARK   3   AUTHORS     : BRUNGER                                              
REMARK   3                                                                      
REMARK   3  DATA USED IN REFINEMENT.                                            
REMARK   3   RESOLUTION RANGE HIGH (ANGSTROMS) : 1.84                           
REMARK   3   RESOLUTION RANGE LOW  (ANGSTROMS) : 6.00                           
REMARK   3   DATA CUTOFF            (SIGMA(F)) : 0.000                          
REMARK   3   DATA CUTOFF HIGH         (ABS(F)) : NULL                           
REMARK   3   DATA CUTOFF LOW          (ABS(F)) : NULL                           
REMARK   3   COMPLETENESS (WORKING+TEST)   (%) : 63.0                           
REMARK   3   NUMBER OF REFLECTIONS             : 19886                          
REMARK   3                                                                      
REMARK   3  FIT TO DATA USED IN REFINEMENT.                                     
REMARK   3   CROSS-VALIDATION METHOD          : NULL                            
REMARK   3   FREE R VALUE TEST SET SELECTION  : NONE                            
REMARK   3   R VALUE            (WORKING SET) : 0.208                           
REMARK   3   FREE R VALUE                     : NULL                            
REMARK   3   FREE R VALUE TEST SET SIZE   (%) : NULL                            
REMARK   3   FREE R VALUE TEST SET COUNT      : NULL                            
REMARK   3   ESTIMATED ERROR OF FREE R VALUE  : NULL                            
REMARK   3                                                                      
REMARK   3  FIT IN THE HIGHEST RESOLUTION BIN.                                  
REMARK   3   TOTAL NUMBER OF BINS USED           : NULL                         
REMARK   3   BIN RESOLUTION RANGE HIGH       (A) : NULL                         
REMARK   3   BIN RESOLUTION RANGE LOW        (A) : NULL                         
REMARK   3   BIN COMPLETENESS (WORKING+TEST) (%) : NULL                         
REMARK   3   REFLECTIONS IN BIN    (WORKING SET) : NULL                         
REMARK   3   BIN R VALUE           (WORKING SET) : NULL                         
REMARK   3   BIN FREE R VALUE                    : NULL                         
REMARK   3   BIN FREE R VALUE TEST SET SIZE  (%) : NULL                         
REMARK   3   BIN FREE R VALUE TEST SET COUNT     : NULL                         
REMARK   3   ESTIMATED ERROR OF BIN FREE R VALUE : NULL                         
REMARK   3                                                                      
REMARK   3  NUMBER OF NON-HYDROGEN ATOMS USED IN REFINEMENT.                    
REMARK   3   PROTEIN ATOMS            : 2328                                    
REMARK   3   NUCLEIC ACID ATOMS       : 0                                       
REMARK   3   HETEROGEN ATOMS          : 38                                      
REMARK   3   SOLVENT ATOMS            : 151                                     
REMARK   3                                                                      
REMARK   3  B VALUES.                                                           
REMARK   3   FROM WILSON PLOT           (A**2) : NULL                           
REMARK   3   MEAN B VALUE      (OVERALL, A**2) : NULL                           
REMARK   3   OVERALL ANISOTROPIC B VALUE.                                       
REMARK   3    B11 (A**2) : NULL                                                 
REMARK   3    B22 (A**2) : NULL                                                 
REMARK   3    B33 (A**2) : NULL                                                 
REMARK   3    B12 (A**2) : NULL                                                 
REMARK   3    B13 (A**2) : NULL                                                 
REMARK   3    B23 (A**2) : NULL                                                 
REMARK   3                                                                      
REMARK   3  ESTIMATED COORDINATE ERROR.                                         
REMARK   3   ESD FROM LUZZATI PLOT        (A) : NULL                            
REMARK   3   ESD FROM SIGMAA              (A) : NULL                            
REMARK   3   LOW RESOLUTION CUTOFF        (A) : NULL                            
REMARK   3                                                                      
REMARK   3  CROSS-VALIDATED ESTIMATED COORDINATE ERROR.                         
REMARK   3   ESD FROM C-V LUZZATI PLOT    (A) : NULL                            
REMARK   3   ESD FROM C-V SIGMAA          (A) : NULL                            
REMARK   3                                                                      
REMARK   3  RMS DEVIATIONS FROM IDEAL VALUES.                                   
REMARK   3   BOND LENGTHS                 (A) : 0.010                           
REMARK   3   BOND ANGLES            (DEGREES) : 2.02                            
REMARK   3   DIHEDRAL ANGLES        (DEGREES) : NULL                            
REMARK   3   IMPROPER ANGLES        (DEGREES) : NULL                            
REMARK   3                                                                      
REMARK   3  ISOTROPIC THERMAL MODEL : NULL                                      
REMARK   3                                                                      
REMARK   3  ISOTROPIC THERMAL FACTOR RESTRAINTS.    RMS    SIGMA                
REMARK   3   MAIN-CHAIN BOND              (A**2) : NULL  ; NULL                 
REMARK   3   MAIN-CHAIN ANGLE             (A**2) : NULL  ; NULL                 
REMARK   3   SIDE-CHAIN BOND              (A**2) : NULL  ; NULL                 
REMARK   3   SIDE-CHAIN ANGLE             (A**2) : NULL  ; NULL                 
REMARK   3                                                                      
REMARK   3  NCS MODEL : NULL                                                    
REMARK   3                                                                      
REMARK   3  NCS RESTRAINTS.                         RMS   SIGMA/WEIGHT          
REMARK   3   GROUP  1  POSITIONAL            (A) : NULL  ; NULL                 
REMARK   3   GROUP  1  B-FACTOR           (A**2) : NULL  ; NULL                 
REMARK   3                                                                      
REMARK   3  PARAMETER FILE  1  : NULL                                           
REMARK   3  TOPOLOGY FILE  1   : NULL                                           
REMARK   3                                                                      
REMARK   3  OTHER REFINEMENT REMARKS: NULL                                      
REMARK   4                                                                      
REMARK   4 3C1K COMPLIES WITH FORMAT V. 3.30, 13-JUL-11                         
REMARK 100                                                                      
REMARK 100 THIS ENTRY HAS BEEN PROCESSED BY RCSB ON 01-FEB-08.                  
REMARK 100 THE RCSB ID CODE IS RCSB046225.                                      
REMARK 200                                                                      
REMARK 200 EXPERIMENTAL DETAILS                                                 
REMARK 200  EXPERIMENT TYPE                : X-RAY DIFFRACTION                  
REMARK 200  DATE OF DATA COLLECTION        : 11-JUN-96                          
REMARK 200  TEMPERATURE           (KELVIN) : 298                                
REMARK 200  PH                             : 7.3                                
REMARK 200  NUMBER OF CRYSTALS USED        : 1                                  
REMARK 200                                                                      
REMARK 200  SYNCHROTRON              (Y/N) : N                                  
REMARK 200  RADIATION SOURCE               : ROTATING ANODE                     
REMARK 200  BEAMLINE                       : NULL                               
REMARK 200  X-RAY GENERATOR MODEL          : RIGAKU RU200                       
REMARK 200  MONOCHROMATIC OR LAUE    (M/L) : M                                  
REMARK 200  WAVELENGTH OR RANGE        (A) : 1.5418                             
REMARK 200  MONOCHROMATOR                  : YALE MIRROW                        
REMARK 200  OPTICS                         : NULL                               
REMARK 200                                                                      
REMARK 200  DETECTOR TYPE                  : IMAGE PLATE                        
REMARK 200  DETECTOR MANUFACTURER          : RIGAKU RAXIS II                    
REMARK 200  INTENSITY-INTEGRATION SOFTWARE : DENZO                              
REMARK 200  DATA SCALING SOFTWARE          : SCALEPACK                          
REMARK 200                                                                      
REMARK 200  NUMBER OF UNIQUE REFLECTIONS   : 20535                              
REMARK 200  RESOLUTION RANGE HIGH      (A) : 1.840                              
REMARK 200  RESOLUTION RANGE LOW       (A) : 38.600                             
REMARK 200  REJECTION CRITERIA  (SIGMA(I)) : 0.000                              
REMARK 200                                                                      
REMARK 200 OVERALL.                                                             
REMARK 200  COMPLETENESS FOR RANGE     (%) : 63.0                               
REMARK 200  DATA REDUNDANCY                : 2.000                              
REMARK 200  R MERGE                    (I) : 0.07600                            
REMARK 200  R SYM                      (I) : 0.07600                            
REMARK 200  <I/SIGMA(I)> FOR THE DATA SET  : 10.1000                            
REMARK 200                                                                      
REMARK 200 IN THE HIGHEST RESOLUTION SHELL.                                     
REMARK 200  HIGHEST RESOLUTION SHELL, RANGE HIGH (A) : 1.84                     
REMARK 200  HIGHEST RESOLUTION SHELL, RANGE LOW  (A) : 2.00                     
REMARK 200  COMPLETENESS FOR SHELL     (%) : 44.3                               
REMARK 200  DATA REDUNDANCY IN SHELL       : NULL                               
REMARK 200  R MERGE FOR SHELL          (I) : 0.17000                            
REMARK 200  R SYM FOR SHELL            (I) : 0.17000                            
REMARK 200  <I/SIGMA(I)> FOR SHELL         : 3.000                              
REMARK 200                                                                      
REMARK 200 DIFFRACTION PROTOCOL: SINGLE WAVELENGTH                              
REMARK 200 METHOD USED TO DETERMINE THE STRUCTURE: FOURIER SYNTHESIS            
REMARK 200 SOFTWARE USED: X-PLOR                                                
REMARK 200 STARTING MODEL: NULL                                                 
REMARK 200                                                                      
REMARK 200 REMARK: NULL                                                         
REMARK 280                                                                      
REMARK 280 CRYSTAL                                                              
REMARK 280 SOLVENT CONTENT, VS   (%): 53.73                                     
REMARK 280 MATTHEWS COEFFICIENT, VM (ANGSTROMS**3/DA): 2.66                     
REMARK 280                                                                      
REMARK 280 CRYSTALLIZATION CONDITIONS: PEK8K, SODIUM PHOSPHATE, PH 7.3, VAPOR   
REMARK 280  DIFFUSION, HANGING DROP, TEMPERATURE 298K                           
REMARK 290                                                                      
REMARK 290 CRYSTALLOGRAPHIC SYMMETRY                                            
REMARK 290 SYMMETRY OPERATORS FOR SPACE GROUP: C 1 2 1                          
REMARK 290                                                                      
REMARK 290      SYMOP   SYMMETRY                                                
REMARK 290     NNNMMM   OPERATOR                                                
REMARK 290       1555   X,Y,Z                                                   
REMARK 290       2555   -X,Y,-Z                                                 
REMARK 290       3555   X+1/2,Y+1/2,Z                                           
REMARK 290       4555   -X+1/2,Y+1/2,-Z                                         
REMARK 290                                                                      
REMARK 290     WHERE NNN -> OPERATOR NUMBER                                     
REMARK 290           MMM -> TRANSLATION VECTOR                                  
REMARK 290                                                                      
REMARK 290 CRYSTALLOGRAPHIC SYMMETRY TRANSFORMATIONS                            
REMARK 290 THE FOLLOWING TRANSFORMATIONS OPERATE ON THE ATOM/HETATM             
REMARK 290 RECORDS IN THIS ENTRY TO PRODUCE CRYSTALLOGRAPHICALLY                
REMARK 290 RELATED MOLECULES.                                                   
REMARK 290   SMTRY1   1  1.000000  0.000000  0.000000        0.00000            
REMARK 290   SMTRY2   1  0.000000  1.000000  0.000000        0.00000            
REMARK 290   SMTRY3   1  0.000000  0.000000  1.000000        0.00000            
REMARK 290   SMTRY1   2 -1.000000  0.000000  0.000000        0.00000            
REMARK 290   SMTRY2   2  0.000000  1.000000  0.000000        0.00000            
REMARK 290   SMTRY3   2  0.000000  0.000000 -1.000000        0.00000            
REMARK 290   SMTRY1   3  1.000000  0.000000  0.000000       35.41950            
REMARK 290   SMTRY2   3  0.000000  1.000000  0.000000       36.13950            
REMARK 290   SMTRY3   3  0.000000  0.000000  1.000000        0.00000            
REMARK 290   SMTRY1   4 -1.000000  0.000000  0.000000       35.41950            
REMARK 290   SMTRY2   4  0.000000  1.000000  0.000000       36.13950            
REMARK 290   SMTRY3   4  0.000000  0.000000 -1.000000        0.00000            
REMARK 290                                                                      
REMARK 290 REMARK: NULL                                                         
REMARK 300                                                                      
REMARK 300 BIOMOLECULE: 1                                                       
REMARK 300 SEE REMARK 350 FOR THE AUTHOR PROVIDED AND/OR PROGRAM                
REMARK 300 GENERATED ASSEMBLY INFORMATION FOR THE STRUCTURE IN                  
REMARK 300 THIS ENTRY. THE REMARK MAY ALSO PROVIDE INFORMATION ON               
REMARK 300 BURIED SURFACE AREA.                                                 
REMARK 350                                                                      
REMARK 350 COORDINATES FOR A COMPLETE MULTIMER REPRESENTING THE KNOWN           
REMARK 350 BIOLOGICALLY SIGNIFICANT OLIGOMERIZATION STATE OF THE                
REMARK 350 MOLECULE CAN BE GENERATED BY APPLYING BIOMT TRANSFORMATIONS          
REMARK 350 GIVEN BELOW.  BOTH NON-CRYSTALLOGRAPHIC AND                          
REMARK 350 CRYSTALLOGRAPHIC OPERATIONS ARE GIVEN.                               
REMARK 350                                                                      
REMARK 350 BIOMOLECULE: 1                                                       
REMARK 350 AUTHOR DETERMINED BIOLOGICAL UNIT: DIMERIC                           
REMARK 350 SOFTWARE DETERMINED QUATERNARY STRUCTURE: DIMERIC                    
REMARK 350 SOFTWARE USED: PISA                                                  
REMARK 350 TOTAL BURIED SURFACE AREA: 1300 ANGSTROM**2                          
REMARK 350 APPLY THE FOLLOWING TO CHAINS: A, B                                  
REMARK 350   BIOMT1   1  1.000000  0.000000  0.000000        0.00000            
REMARK 350   BIOMT2   1  0.000000  1.000000  0.000000        0.00000            
REMARK 350   BIOMT3   1  0.000000  0.000000  1.000000        0.00000            
REMARK 465                                                                      
REMARK 465 MISSING RESIDUES                                                     
REMARK 465 THE FOLLOWING RESIDUES WERE NOT LOCATED IN THE                       
REMARK 465 EXPERIMENT. (M=MODEL NUMBER; RES=RESIDUE NAME; C=CHAIN               
REMARK 465 IDENTIFIER; SSSEQ=SEQUENCE NUMBER; I=INSERTION CODE.)                
REMARK 465                                                                      
REMARK 465   M RES C SSSEQI                                                     
REMARK 465     ASP A    14L                                                     
REMARK 465     GLY A    14M                                                     
REMARK 465     ARG A    14N                                                     
REMARK 465     THR A   146A                                                     
REMARK 465     TRP A   146B                                                     
REMARK 465     THR A   146C                                                     
REMARK 465     ALA A   146D                                                     
REMARK 465     ASN A   146E                                                     
REMARK 465     VAL A   146F                                                     
REMARK 465     GLY A   146G                                                     
REMARK 465     LYS A   146H                                                     
REMARK 470                                                                      
REMARK 470 MISSING ATOM                                                         
REMARK 470 THE FOLLOWING RESIDUES HAVE MISSING ATOMS (M=MODEL NUMBER;           
REMARK 470 RES=RESIDUE NAME; C=CHAIN IDENTIFIER; SSEQ=SEQUENCE NUMBER;          
REMARK 470 I=INSERTION CODE):                                                   
REMARK 470   M RES CSSEQI  ATOMS                                                
REMARK 470     ILE A  14K   CG1  CG2  CD1                                       
REMARK 470     LYS A 236    CG   CD   CE   NZ                                   
REMARK 470     GLU B 362    CG   CD   OE1  OE2                                  
REMARK 470     GLN B 365    CG   CD   OE1  NE2                                  
REMARK 500                                                                      
REMARK 500 GEOMETRY AND STEREOCHEMISTRY                                         
REMARK 500 SUBTOPIC: TORSION ANGLES                                             
REMARK 500                                                                      
REMARK 500 TORSION ANGLES OUTSIDE THE EXPECTED RAMACHANDRAN REGIONS:            
REMARK 500 (M=MODEL NUMBER; RES=RESIDUE NAME; C=CHAIN IDENTIFIER;               
REMARK 500 SSEQ=SEQUENCE NUMBER; I=INSERTION CODE).                             
REMARK 500                                                                      
REMARK 500 STANDARD TABLE:                                                      
REMARK 500 FORMAT:(10X,I3,1X,A3,1X,A1,I4,A1,4X,F7.2,3X,F7.2)                    
REMARK 500                                                                      
REMARK 500 EXPECTED VALUES: GJ KLEYWEGT AND TA JONES (1996). PHI/PSI-           
REMARK 500 CHOLOGY: RAMACHANDRAN REVISITED. STRUCTURE 4, 1395 - 1400            
REMARK 500                                                                      
REMARK 500  M RES CSSEQI        PSI       PHI                                   
REMARK 500    PHE A   7      -86.36   -128.51                                   
REMARK 500    LEU A  41      -60.70    -95.19                                   
REMARK 500    ALA A  44     -176.50   -173.11                                   
REMARK 500    TYR A  60A      80.43   -159.21                                   
REMARK 500    ASN A  60G      68.62   -160.25                                   
REMARK 500    ASN A  62        7.78    -67.59                                   
REMARK 500    ASN A  78      -10.66     74.73                                   
REMARK 500    GLU A  97A     -70.72   -131.58                                   
REMARK 500    SER A 115     -165.45   -164.00                                   
REMARK 500    SER A 214      -71.80   -112.72                                   
REMARK 500                                                                      
REMARK 500 REMARK: NULL                                                         
REMARK 500                                                                      
REMARK 500 GEOMETRY AND STEREOCHEMISTRY                                         
REMARK 500 SUBTOPIC: CHIRAL CENTERS                                             
REMARK 500                                                                      
REMARK 500 UNEXPECTED CONFIGURATION OF THE FOLLOWING CHIRAL                     
REMARK 500 CENTER(S) USING IMPROPER CA--C--CB--N CHIRALITY                      
REMARK 500 FOR AMINO ACIDS AND C1'--O4'--N1(N9)--C2' FOR                        
REMARK 500 NUCLEIC ACIDS OR EQUIVALENT ANGLE                                    
REMARK 500 M=MODEL NUMBER; RES=RESIDUE NAME; C=CHAIN                            
REMARK 500 IDENTIFIER; SSEQ=SEQUENCE NUMBER; I=INSERTION CODE                   
REMARK 500                                                                      
REMARK 500 STANDARD TABLE:                                                      
REMARK 500 FORMAT: (10X,I3,1X,A3,1X,A1,I4,A1,6X,F5.1,6X,A1,10X,A1,3X,A16)       
REMARK 500                                                                      
REMARK 500  M RES CSSEQI    IMPROPER   EXPECTED   FOUND DETAILS                 
REMARK 500    LYS A  14A       23.6      L          L   OUTSIDE RANGE           
REMARK 500                                                                      
REMARK 500 REMARK: NULL                                                         
REMARK 525                                                                      
REMARK 525 SOLVENT                                                              
REMARK 525                                                                      
REMARK 525 THE SOLVENT MOLECULES HAVE CHAIN IDENTIFIERS THAT                    
REMARK 525 INDICATE THE POLYMER CHAIN WITH WHICH THEY ARE MOST                  
REMARK 525 CLOSELY ASSOCIATED. THE REMARK LISTS ALL THE SOLVENT                 
REMARK 525 MOLECULES WHICH ARE MORE THAN 5A AWAY FROM THE                       
REMARK 525 NEAREST POLYMER CHAIN (M = MODEL NUMBER;                             
REMARK 525 RES=RESIDUE NAME; C=CHAIN IDENTIFIER; SSEQ=SEQUENCE                  
REMARK 525 NUMBER; I=INSERTION CODE):                                           
REMARK 525                                                                      
REMARK 525  M RES CSSEQI                                                        
REMARK 525    HOH A 931        DISTANCE =  5.25 ANGSTROMS                       
REMARK 800                                                                      
REMARK 800 SITE                                                                 
REMARK 800 SITE_IDENTIFIER: AC1                                                 
REMARK 800 EVIDENCE_CODE: SOFTWARE                                              
REMARK 800 SITE_DESCRIPTION: BINDING SITE FOR RESIDUE T15 A 403                 
REMARK 800                                                                      
REMARK 800 SITE_IDENTIFIER: AC2                                                 
REMARK 800 EVIDENCE_CODE: SOFTWARE                                              
REMARK 800 SITE_DESCRIPTION: BINDING SITE FOR CHAIN B OF HIRUGEN                
DBREF  3C1K A    1A  246  UNP    P00734   THRB_HUMAN     335    621             
DBREF  3C1K B  355   365  UNP    P28511   ITHK_HIRME      55     65             
SEQRES   1 A  287  ASP CYS GLY LEU ARG PRO LEU PHE GLU LYS LYS SER LEU          
SEQRES   2 A  287  GLU ASP LYS THR GLU ARG GLU LEU LEU GLU SER TYR ILE          
SEQRES   3 A  287  ASP GLY ARG ILE VAL GLU GLY SER ASP ALA GLU ILE GLY          
SEQRES   4 A  287  MET SER PRO TRP GLN VAL MET LEU PHE ARG LYS SER PRO          
SEQRES   5 A  287  GLN GLU LEU LEU CYS GLY ALA SER LEU ILE SER ASP ARG          
SEQRES   6 A  287  TRP VAL LEU THR ALA ALA HIS CYS LEU LEU TYR PRO PRO          
SEQRES   7 A  287  TRP ASP LYS ASN PHE THR GLU ASN ASP LEU LEU VAL ARG          
SEQRES   8 A  287  ILE GLY LYS HIS SER ARG THR ARG TYR GLU ARG ASN ILE          
SEQRES   9 A  287  GLU LYS ILE SER MET LEU GLU LYS ILE TYR ILE HIS PRO          
SEQRES  10 A  287  ARG TYR ASN TRP ARG GLU ASN LEU ASP ARG ASP ILE ALA          
SEQRES  11 A  287  LEU MET LYS LEU LYS LYS PRO VAL ALA PHE SER ASP TYR          
SEQRES  12 A  287  ILE HIS PRO VAL CYS LEU PRO ASP ARG GLU THR ALA ALA          
SEQRES  13 A  287  SER LEU LEU GLN ALA GLY TYR LYS GLY ARG VAL THR GLY          
SEQRES  14 A  287  TRP GLY ASN LEU LYS GLU THR TRP THR ALA ASN VAL GLY          
SEQRES  15 A  287  LYS GLY GLN PRO SER VAL LEU GLN VAL VAL ASN LEU PRO          
SEQRES  16 A  287  ILE VAL GLU ARG PRO VAL CYS LYS ASP SER THR ARG ILE          
SEQRES  17 A  287  ARG ILE THR ASP ASN MET PHE CYS ALA GLY TYR LYS PRO          
SEQRES  18 A  287  ASP GLU GLY LYS ARG GLY ASP ALA CYS GLU GLY ASP SER          
SEQRES  19 A  287  GLY GLY PRO PHE VAL MET LYS SER PRO PHE ASN ASN ARG          
SEQRES  20 A  287  TRP TYR GLN MET GLY ILE VAL SER TRP GLY GLU GLY CYS          
SEQRES  21 A  287  ASP ARG ASP GLY LYS TYR GLY PHE TYR THR HIS VAL PHE          
SEQRES  22 A  287  ARG LEU LYS LYS TRP ILE GLN LYS VAL ILE ASP GLN PHE          
SEQRES  23 A  287  GLY                                                          
SEQRES   1 B   11  ASP PHE GLU GLU ILE PRO GLU GLU TYS LEU GLN                  
MODRES 3C1K TYS B  363  TYR  O-SULFO-L-TYROSINE                                 
HET    TYS  B 363      16                                                       
HET    T15  A 403      38                                                       
HETNAM     TYS O-SULFO-L-TYROSINE                                               
HETNAM     T15 2-{3-[(BENZYLSULFONYL)AMINO]-6-METHYL-2-OXOPYRIDIN-              
HETNAM   2 T15  1(2H)-YL}-N-({1-[2-(TERT-BUTYLAMINO)-2-OXOETHYL]-4-             
HETNAM   3 T15  METHYL-1H-IMIDAZOL-5-YL}METHYL)ACETAMIDE                        
FORMUL   2  TYS    C9 H11 N O6 S                                                
FORMUL   3  T15    C26 H34 N6 O5 S                                              
FORMUL   4  HOH   *151(H2 O)                                                    
HELIX    1   1 PRO B  360  GLN B  365  1                                   6
SHEET    1   1 1 LEU A  65  LEU A  65  0
SHEET    2   2 1 LYS A  81  ILE A  82  0
SSBOND   1 CYS A    1    CYS A  122                          1555   1555  2.02  
SSBOND   2 CYS A   42    CYS A   58                          1555   1555  2.04  
SSBOND   3 CYS A  168    CYS A  182                          1555   1555  2.02  
SSBOND   4 CYS A  191    CYS A  220                          1555   1555  2.04  
LINK         C   GLU B 362                 N   TYS B 363     1555   1555  1.34  
LINK         C   TYS B 363                 N   LEU B 364     1555   1555  1.33  
CISPEP   1 SER A   36A   PRO A   37          0        -0.63                     
SITE     1 AC1 18 HIS A  57  TYR A  60A GLU A  97A GLU A 146                    
SITE     2 AC1 18 ALA A 190  CYS A 191  GLU A 192  SER A 195                    
SITE     3 AC1 18 VAL A 213  SER A 214  TRP A 215  GLY A 216                    
SITE     4 AC1 18 GLU A 217  GLY A 219  CYS A 220  HOH A 914                    
SITE     5 AC1 18 HOH A 944  HOH A 946                                          
SITE     1 AC2 13 PHE A  34  LYS A  36  GLN A  38  ARG A  67                    
SITE     2 AC2 13 ARG A  73  THR A  74  ARG A  75  TYR A  76                    
SITE     3 AC2 13 LYS A  81  ILE A  82  MET A  84  SER A 153                    
SITE     4 AC2 13 HOH A 639                                                     
CRYST1   70.839   72.279   73.195  90.00 101.19  90.00 C 1 2 1       4          
ORIGX1      1.000000  0.000000  0.000000        0.00000                         
ORIGX2      0.000000  1.000000  0.000000        0.00000                         
ORIGX3      0.000000  0.000000  1.000000        0.00000                         
SCALE1      0.014117  0.000000  0.002793        0.00000                         
SCALE2      0.000000  0.013835  0.000000        0.00000                         
SCALE3      0.000000  0.000000  0.013927        0.00000                         
ATOM      1  N   LYS A  36      18.066  -6.580   2.038  1.00 40.60           N
ATOM      2  CA  LYS A  36      17.887  -6.523   0.593  1.00 44.50           C
ATOM      3  C   LYS A  36      17.755  -7.903  -0.078  1.00 47.82           C
ATOM      4  O   LYS A  36      16.838  -8.119  -0.868  1.00 51.14           O
ATOM      5  CB  LYS A  36      19.045  -5.772  -0.068  1.00 42.93           C
ATOM      6  CG  LYS A  36      19.259  -4.335   0.369  1.00 40.24           C
ATOM      7  CD  LYS A  36      20.502  -3.801  -0.339  1.00 39.33           C
ATOM      8  CE  LYS A  36      20.782  -2.348  -0.023  1.00 38.60           C
ATOM      9  NZ  LYS A  36      21.879  -1.841  -0.895  1.00 38.47           N
TER      10      LYS A  36
ATOM     11  N   LEU A  65      18.434  -1.917   4.523  1.00 32.09           N
ATOM     12  CA  LEU A  65      17.716  -0.692   4.279  1.00 33.01           C
ATOM     13  C   LEU A  65      16.891  -0.389   5.528  1.00 31.43           C
ATOM     14  O   LEU A  65      16.497  -1.291   6.257  1.00 28.42           O
ATOM     15  CB  LEU A  65      16.794  -0.844   3.057  1.00 30.89           C
ATOM     16  CG  LEU A  65      17.437  -0.865   1.665  1.00 33.81           C
ATOM     17  CD1 LEU A  65      16.375  -1.193   0.629  1.00 36.17           C
ATOM     18  CD2 LEU A  65      18.081   0.464   1.328  1.00 32.40           C
TER      19      LEU A  65
ATOM     20  N   TYR A  76       4.576  -1.986   0.126  1.00 34.41           N
ATOM     21  CA  TYR A  76       5.387  -0.799  -0.096  1.00 36.35           C
ATOM     22  C   TYR A  76       4.413   0.368  -0.066  1.00 37.60           C
ATOM     23  O   TYR A  76       3.756   0.668  -1.059  1.00 38.83           O
ATOM     24  CB  TYR A  76       6.112  -0.844  -1.435  1.00 39.17           C
ATOM     25  CG  TYR A  76       6.764   0.475  -1.759  1.00 43.08           C
ATOM     26  CD1 TYR A  76       7.847   0.935  -1.018  1.00 44.70           C
ATOM     27  CD2 TYR A  76       6.247   1.302  -2.756  1.00 45.86           C
ATOM     28  CE1 TYR A  76       8.397   2.193  -1.255  1.00 46.63           C
ATOM     29  CE2 TYR A  76       6.787   2.562  -3.002  1.00 45.96           C
ATOM     30  CZ  TYR A  76       7.859   3.002  -2.248  1.00 48.21           C
ATOM     31  OH  TYR A  76       8.388   4.248  -2.479  1.00 47.76           O
TER      32      TYR A  76
ATOM     33  N   GLU A  80       5.812   5.835   3.306  1.00 27.92           N
ATOM     34  CA  GLU A  80       7.099   5.425   3.886  1.00 26.67           C
ATOM     35  C   GLU A  80       8.292   6.023   3.151  1.00 26.60           C
ATOM     36  O   GLU A  80       8.144   6.625   2.096  1.00 28.23           O
ATOM     37  CB  GLU A  80       7.229   3.895   3.931  1.00 25.66           C
ATOM     38  CG  GLU A  80       7.434   3.207   2.580  1.00 26.29           C
ATOM     39  CD  GLU A  80       7.810   1.749   2.727  1.00 26.55           C
ATOM     40  OE1 GLU A  80       6.912   0.874   2.743  1.00 26.25           O
ATOM     41  OE2 GLU A  80       9.015   1.459   2.835  1.00 27.09           O
ATOM     42  N   LYS A  81       9.448   5.955   3.789  1.00 26.39           N
ATOM     43  CA  LYS A  81      10.693   6.433   3.212  1.00 29.20           C
ATOM     44  C   LYS A  81      11.729   5.324   3.441  1.00 31.64           C
ATOM     45  O   LYS A  81      11.727   4.667   4.488  1.00 29.23           O
ATOM     46  CB  LYS A  81      11.133   7.729   3.879  1.00 32.94           C
ATOM     47  CG  LYS A  81      10.164   8.878   3.664  1.00 46.44           C
ATOM     48  CD  LYS A  81      10.216   9.397   2.220  1.00 52.39           C
ATOM     49  CE  LYS A  81       8.970  10.203   1.854  1.00 55.75           C
ATOM     50  NZ  LYS A  81       7.841   9.301   1.491  1.00 59.84           N
ATOM     51  N   ILE A  82      12.563   5.088   2.433  1.00 30.80           N
ATOM     52  CA  ILE A  82      13.587   4.063   2.478  1.00 32.13           C
ATOM     53  C   ILE A  82      14.969   4.713   2.481  1.00 35.92           C
ATOM     54  O   ILE A  82      15.281   5.516   1.607  1.00 38.97           O
ATOM     55  CB  ILE A  82      13.441   3.114   1.263  1.00 29.17           C
ATOM     56  CG1 ILE A  82      12.069   2.431   1.300  1.00 27.71           C
ATOM     57  CG2 ILE A  82      14.549   2.075   1.258  1.00 29.82           C
ATOM     58  CD1 ILE A  82      11.873   1.335   0.250  1.00 26.42           C
TER      59      ILE A  82
ATOM     60  N   MET A  84      19.422   4.316   3.085  1.00 40.13           N
ATOM     61  CA  MET A  84      20.620   3.491   2.997  1.00 43.16           C
ATOM     62  C   MET A  84      21.511   4.002   4.111  1.00 42.88           C
ATOM     63  O   MET A  84      21.468   5.181   4.444  1.00 45.38           O
ATOM     64  CB  MET A  84      21.343   3.723   1.672  1.00 45.87           C
ATOM     65  CG  MET A  84      20.801   2.958   0.486  1.00 52.78           C
ATOM     66  SD  MET A  84      21.755   3.333  -1.001  1.00 56.47           S
ATOM     67  CE  MET A  84      20.415   3.840  -2.106  1.00 60.38           C
TER      68      MET A  84
ATOM     69  N   PRO B 360      10.964  -0.089  -4.996  1.00 61.54           N
ATOM     70  CA  PRO B 360      11.693   0.631  -6.044  1.00 63.41           C
ATOM     71  C   PRO B 360      13.185   0.275  -6.121  1.00 65.21           C
ATOM     72  O   PRO B 360      13.941   0.479  -5.175  1.00 64.48           O
ATOM     73  CB  PRO B 360      11.467   2.090  -5.659  1.00 63.30           C
ATOM     74  CG  PRO B 360      10.074   2.058  -5.112  1.00 61.57           C
ATOM     75  CD  PRO B 360      10.086   0.826  -4.242  1.00 60.43           C
ATOM     76  N   GLU B 361      13.592  -0.246  -7.275  1.00 69.17           N
ATOM     77  CA  GLU B 361      14.973  -0.656  -7.536  1.00 73.00           C
ATOM     78  C   GLU B 361      16.000   0.449  -7.282  1.00 69.80           C
ATOM     79  O   GLU B 361      17.168   0.179  -7.040  1.00 67.12           O
ATOM     80  CB  GLU B 361      15.089  -1.153  -8.982  1.00 79.45           C
ATOM     81  CG  GLU B 361      16.367  -1.927  -9.305  1.00 87.50           C
ATOM     82  CD  GLU B 361      16.486  -3.237  -8.534  1.00 91.36           C
ATOM     83  OE1 GLU B 361      17.579  -3.506  -7.986  1.00 93.69           O
ATOM     84  OE2 GLU B 361      15.492  -3.998  -8.479  1.00 93.04           O
ATOM     85  N   GLU B 362      15.549   1.694  -7.340  1.00 69.95           N
ATOM     86  CA  GLU B 362      16.418   2.838  -7.104  1.00 71.13           C
ATOM     87  C   GLU B 362      17.078   2.718  -5.731  1.00 72.44           C
ATOM     88  O   GLU B 362      18.239   3.071  -5.568  1.00 74.44           O
ATOM     89  CB  GLU B 362      15.614   4.130  -7.186  1.00 70.58           C
ATOM    106  N   LEU B 364      17.505  -0.188  -4.032  1.00 75.40           N
ATOM    107  CA  LEU B 364      18.298  -1.406  -3.999  1.00 77.01           C
ATOM    108  C   LEU B 364      19.750  -1.211  -4.398  1.00 79.44           C
ATOM    109  O   LEU B 364      20.630  -1.876  -3.857  1.00 80.27           O
ATOM    110  CB  LEU B 364      17.646  -2.469  -4.881  1.00 74.64           C
ATOM    111  CG  LEU B 364      16.349  -3.029  -4.303  1.00 74.99           C
ATOM    112  CD1 LEU B 364      15.580  -3.828  -5.338  1.00 74.15           C
ATOM    113  CD2 LEU B 364      16.680  -3.887  -3.088  1.00 75.61           C
ATOM    114  N   GLN B 365      19.987  -0.282  -5.319  1.00 82.78           N
ATOM    115  CA  GLN B 365      21.327   0.009  -5.824  1.00 86.00           C
ATOM    116  C   GLN B 365      22.261   0.645  -4.792  1.00 87.62           C
ATOM    117  O   GLN B 365      21.888   0.700  -3.597  1.00 88.74           O
ATOM    118  CB  GLN B 365      21.232   0.892  -7.070  1.00 86.57           C
ATOM    119  OXT GLN B 365      23.372   1.064  -5.194  1.00 88.75           O
CONECT   87   86   88   90
CONECT  104   91  105  106
CONECT   91   90   92  104
CONECT   92   91   93
CONECT   94   93   96
CONECT   95   93   97
CONECT   96   94   98
CONECT   97   95   98
CONECT   93   92   94   95
CONECT   98   96   97   99
CONECT   90   87   91
CONECT  105  104
CONECT  101  100
CONECT  102  100
CONECT  103  100
CONECT   99   98  100
CONECT  100   99  101  102  103
CONECT  106  104  107
END
