# Supplementary material for: Scaffold repositioning of spiro-acridine derivatives as fungi chitinase inhibitor by target fishing and in vitro studies
Source: Sci Rep. 2023 May 5;13:7320. doi: 10.1038/s41598-023-33279-9 (PMC10163251; doi:10.1038/s41598-023-33279-9)
Supplement: Supplementary file 2 — Supplementary Information 2. [file 41598_2023_33279_MOESM2_ESM.zip › PDBQT_TARGETS_ALL/3d04_SAK.pdb]

HEADER    LYASE                                   01-MAY-08   3D04              
TITLE     CRYSTAL STRUCTURE OF (3R)-HYDROXYACYL-ACYL CARRIER PROTEIN            
TITLE    2 DEHYDRATASE (FABZ) FROM HELICOBACTER PYLORI IN COMPLEX               
TITLE    3 WITH SAKURANETIN                                                     
COMPND    MOL_ID: 1;                                                            
COMPND   2 MOLECULE: (3R)-HYDROXYMYRISTOYL-ACYL CARRIER PROTEIN                 
COMPND   3 DEHYDRATASE;                                                         
COMPND   4 CHAIN: A, B, C, D, E, F;                                             
COMPND   5 EC: 4.2.1.-;                                                         
COMPND   6 ENGINEERED: YES                                                      
SOURCE    MOL_ID: 1;                                                            
SOURCE   2 ORGANISM_SCIENTIFIC: HELICOBACTER PYLORI;                            
SOURCE   3 ORGANISM_TAXID: 210;                                                 
SOURCE   4 STRAIN: SS1;                                                         
SOURCE   5 GENE: FABZ;                                                          
SOURCE   6 EXPRESSION_SYSTEM: ESCHERICHIA COLI;                                 
SOURCE   7 EXPRESSION_SYSTEM_TAXID: 562;                                        
SOURCE   8 EXPRESSION_SYSTEM_STRAIN: M15;                                       
SOURCE   9 EXPRESSION_SYSTEM_VECTOR_TYPE: PLASMID;                              
SOURCE  10 EXPRESSION_SYSTEM_PLASMID: PQE30                                     
KEYWDS    FABZ COMPLEX, SAKURANETIN, LYASE                                      
EXPDTA    X-RAY DIFFRACTION                                                     
AUTHOR    L.ZHANG,Y.KONG,D.WU,X.SHEN,H.JIANG                                    
REVDAT   1   09-DEC-08 3D04    0                                                
JRNL        AUTH   L.ZHANG,Y.KONG,D.WU,H.ZHANG,J.WU,J.CHEN,J.DING,              
JRNL        AUTH 2 L.HU,H.JIANG,X.SHEN                                          
JRNL        TITL   THREE FLAVONOIDS TARGETING THE                               
JRNL        TITL 2 BETA-HYDROXYACYL-ACYL CARRIER PROTEIN DEHYDRATASE            
JRNL        TITL 3 FROM HELICOBACTER PYLORI: CRYSTAL STRUCTURE                  
JRNL        TITL 4 CHARACTERIZATION WITH ENZYMATIC INHIBITION ASSAY             
JRNL        REF    PROTEIN SCI.                  V.  17  1971 2008              
JRNL        REFN                   ISSN 0961-8368                               
JRNL        PMID   18780820                                                     
JRNL        DOI    10.1110/PS.036186.108                                        
REMARK   1                                                                      
REMARK   2                                                                      
REMARK   2 RESOLUTION.    2.40 ANGSTROMS.                                       
REMARK   3                                                                      
REMARK   3 REFINEMENT.                                                          
REMARK   3   PROGRAM     : REFMAC 5.2.0005                                      
REMARK   3   AUTHORS     : MURSHUDOV,VAGIN,DODSON                               
REMARK   3                                                                      
REMARK   3    REFINEMENT TARGET : MAXIMUM LIKELIHOOD                            
REMARK   3                                                                      
REMARK   3  DATA USED IN REFINEMENT.                                            
REMARK   3   RESOLUTION RANGE HIGH (ANGSTROMS) : 2.40                           
REMARK   3   RESOLUTION RANGE LOW  (ANGSTROMS) : 19.99                          
REMARK   3   DATA CUTOFF            (SIGMA(F)) : 0.000                          
REMARK   3   COMPLETENESS FOR RANGE        (%) : 99.8                           
REMARK   3   NUMBER OF REFLECTIONS             : 54994                          
REMARK   3                                                                      
REMARK   3  FIT TO DATA USED IN REFINEMENT.                                     
REMARK   3   CROSS-VALIDATION METHOD          : THROUGHOUT                      
REMARK   3   FREE R VALUE TEST SET SELECTION  : RANDOM                          
REMARK   3   R VALUE     (WORKING + TEST SET) : 0.191                           
REMARK   3   R VALUE            (WORKING SET) : 0.190                           
REMARK   3   FREE R VALUE                     : 0.212                           
REMARK   3   FREE R VALUE TEST SET SIZE   (%) : 5.100                           
REMARK   3   FREE R VALUE TEST SET COUNT      : 2793                            
REMARK   3                                                                      
REMARK   3  FIT IN THE HIGHEST RESOLUTION BIN.                                  
REMARK   3   TOTAL NUMBER OF BINS USED           : 20                           
REMARK   3   BIN RESOLUTION RANGE HIGH       (A) : 2.40                         
REMARK   3   BIN RESOLUTION RANGE LOW        (A) : 2.46                         
REMARK   3   REFLECTION IN BIN     (WORKING SET) : 3804                         
REMARK   3   BIN COMPLETENESS (WORKING+TEST) (%) : 100.00                       
REMARK   3   BIN R VALUE           (WORKING SET) : 0.2550                       
REMARK   3   BIN FREE R VALUE SET COUNT          : 213                          
REMARK   3   BIN FREE R VALUE                    : 0.3100                       
REMARK   3                                                                      
REMARK   3  NUMBER OF NON-HYDROGEN ATOMS USED IN REFINEMENT.                    
REMARK   3   PROTEIN ATOMS            : 7272                                    
REMARK   3   NUCLEIC ACID ATOMS       : 0                                       
REMARK   3   HETEROGEN ATOMS          : 102                                     
REMARK   3   SOLVENT ATOMS            : 439                                     
REMARK   3                                                                      
REMARK   3  B VALUES.                                                           
REMARK   3   FROM WILSON PLOT           (A**2) : NULL                           
REMARK   3   MEAN B VALUE      (OVERALL, A**2) : 20.55                          
REMARK   3   OVERALL ANISOTROPIC B VALUE.                                       
REMARK   3    B11 (A**2) : 0.49000                                              
REMARK   3    B22 (A**2) : -1.22000                                             
REMARK   3    B33 (A**2) : 0.74000                                              
REMARK   3    B12 (A**2) : 0.00000                                              
REMARK   3    B13 (A**2) : 0.00000                                              
REMARK   3    B23 (A**2) : 0.00000                                              
REMARK   3                                                                      
REMARK   3  ESTIMATED OVERALL COORDINATE ERROR.                                 
REMARK   3   ESU BASED ON R VALUE                            (A): 0.284         
REMARK   3   ESU BASED ON FREE R VALUE                       (A): 0.201         
REMARK   3   ESU BASED ON MAXIMUM LIKELIHOOD                 (A): 0.128         
REMARK   3   ESU FOR B VALUES BASED ON MAXIMUM LIKELIHOOD (A**2): 5.428         
REMARK   3                                                                      
REMARK   3 CORRELATION COEFFICIENTS.                                            
REMARK   3   CORRELATION COEFFICIENT FO-FC      : 0.940                         
REMARK   3   CORRELATION COEFFICIENT FO-FC FREE : 0.924                         
REMARK   3                                                                      
REMARK   3  RMS DEVIATIONS FROM IDEAL VALUES        COUNT    RMS    WEIGHT      
REMARK   3   BOND LENGTHS REFINED ATOMS        (A):  7558 ; 0.009 ; 0.022       
REMARK   3   BOND LENGTHS OTHERS               (A):  NULL ;  NULL ;  NULL       
REMARK   3   BOND ANGLES REFINED ATOMS   (DEGREES): 10225 ; 1.145 ; 1.968       
REMARK   3   BOND ANGLES OTHERS          (DEGREES):  NULL ;  NULL ;  NULL       
REMARK   3   TORSION ANGLES, PERIOD 1    (DEGREES):   897 ; 5.487 ; 5.000       
REMARK   3   TORSION ANGLES, PERIOD 2    (DEGREES):   337 ;34.853 ;24.303       
REMARK   3   TORSION ANGLES, PERIOD 3    (DEGREES):  1315 ;14.839 ;15.000       
REMARK   3   TORSION ANGLES, PERIOD 4    (DEGREES):    30 ; 9.305 ;15.000       
REMARK   3   CHIRAL-CENTER RESTRAINTS       (A**3):  1118 ; 0.077 ; 0.200       
REMARK   3   GENERAL PLANES REFINED ATOMS      (A):  5706 ; 0.003 ; 0.020       
REMARK   3   GENERAL PLANES OTHERS             (A):  NULL ;  NULL ;  NULL       
REMARK   3   NON-BONDED CONTACTS REFINED ATOMS (A):  3210 ; 0.187 ; 0.200       
REMARK   3   NON-BONDED CONTACTS OTHERS        (A):  NULL ;  NULL ;  NULL       
REMARK   3   NON-BONDED TORSION REFINED ATOMS  (A):  5062 ; 0.308 ; 0.200       
REMARK   3   NON-BONDED TORSION OTHERS         (A):  NULL ;  NULL ;  NULL       
REMARK   3   H-BOND (X...Y) REFINED ATOMS      (A):   548 ; 0.128 ; 0.200       
REMARK   3   H-BOND (X...Y) OTHERS             (A):  NULL ;  NULL ;  NULL       
REMARK   3   POTENTIAL METAL-ION REFINED ATOMS (A):  NULL ;  NULL ;  NULL       
REMARK   3   POTENTIAL METAL-ION OTHERS        (A):  NULL ;  NULL ;  NULL       
REMARK   3   SYMMETRY VDW REFINED ATOMS        (A):    58 ; 0.158 ; 0.200       
REMARK   3   SYMMETRY VDW OTHERS               (A):  NULL ;  NULL ;  NULL       
REMARK   3   SYMMETRY H-BOND REFINED ATOMS     (A):    10 ; 0.136 ; 0.200       
REMARK   3   SYMMETRY H-BOND OTHERS            (A):  NULL ;  NULL ;  NULL       
REMARK   3   SYMMETRY METAL-ION REFINED ATOMS  (A):  NULL ;  NULL ;  NULL       
REMARK   3   SYMMETRY METAL-ION OTHERS         (A):  NULL ;  NULL ;  NULL       
REMARK   3                                                                      
REMARK   3  ISOTROPIC THERMAL FACTOR RESTRAINTS.     COUNT   RMS    WEIGHT      
REMARK   3   MAIN-CHAIN BOND REFINED ATOMS  (A**2):  4678 ; 0.483 ; 1.500       
REMARK   3   MAIN-CHAIN BOND OTHER ATOMS    (A**2):  NULL ;  NULL ;  NULL       
REMARK   3   MAIN-CHAIN ANGLE REFINED ATOMS (A**2):  7314 ; 0.815 ; 2.000       
REMARK   3   SIDE-CHAIN BOND REFINED ATOMS  (A**2):  3295 ; 1.129 ; 3.000       
REMARK   3   SIDE-CHAIN ANGLE REFINED ATOMS (A**2):  2911 ; 1.886 ; 4.500       
REMARK   3                                                                      
REMARK   3 ANISOTROPIC THERMAL FACTOR RESTRAINTS.    COUNT   RMS   WEIGHT       
REMARK   3   RIGID-BOND RESTRAINTS          (A**2):  NULL ;  NULL ;  NULL       
REMARK   3   SPHERICITY; FREE ATOMS         (A**2):  NULL ;  NULL ;  NULL       
REMARK   3   SPHERICITY; BONDED ATOMS       (A**2):  NULL ;  NULL ;  NULL       
REMARK   3                                                                      
REMARK   3  NCS RESTRAINTS STATISTICS                                           
REMARK   3   NUMBER OF DIFFERENT NCS GROUPS : NULL                              
REMARK   3                                                                      
REMARK   3  TLS DETAILS                                                         
REMARK   3   NUMBER OF TLS GROUPS  : NULL                                       
REMARK   3                                                                      
REMARK   3  BULK SOLVENT MODELLING.                                             
REMARK   3   METHOD USED : MASK                                                 
REMARK   3   PARAMETERS FOR MASK CALCULATION                                    
REMARK   3   VDW PROBE RADIUS   : 1.20                                          
REMARK   3   ION PROBE RADIUS   : 0.80                                          
REMARK   3   SHRINKAGE RADIUS   : 0.80                                          
REMARK   3                                                                      
REMARK   3  OTHER REFINEMENT REMARKS: NULL                                      
REMARK   4                                                                      
REMARK   4 3D04 COMPLIES WITH FORMAT V. 3.20, 01-DEC-08                         
REMARK 100                                                                      
REMARK 100 THIS ENTRY HAS BEEN PROCESSED BY PDBJ ON 12-MAY-08.                  
REMARK 100 THE RCSB ID CODE IS RCSB047423.                                      
REMARK 200                                                                      
REMARK 200 EXPERIMENTAL DETAILS                                                 
REMARK 200  EXPERIMENT TYPE                : X-RAY DIFFRACTION                  
REMARK 200  DATE OF DATA COLLECTION        : 15-MAR-08                          
REMARK 200  TEMPERATURE           (KELVIN) : 100                                
REMARK 200  PH                             : 3.8                                
REMARK 200  NUMBER OF CRYSTALS USED        : 1                                  
REMARK 200                                                                      
REMARK 200  SYNCHROTRON              (Y/N) : N                                  
REMARK 200  RADIATION SOURCE               : ROTATING ANODE                     
REMARK 200  BEAMLINE                       : NULL                               
REMARK 200  X-RAY GENERATOR MODEL          : RIGAKU                             
REMARK 200  MONOCHROMATIC OR LAUE    (M/L) : M                                  
REMARK 200  WAVELENGTH OR RANGE        (A) : 1.5418                             
REMARK 200  MONOCHROMATOR                  : NULL                               
REMARK 200  OPTICS                         : NULL                               
REMARK 200                                                                      
REMARK 200  DETECTOR TYPE                  : IMAGE PLATE                        
REMARK 200  DETECTOR MANUFACTURER          : RIGAKU RAXIS IV                    
REMARK 200  INTENSITY-INTEGRATION SOFTWARE : MOSFLM                             
REMARK 200  DATA SCALING SOFTWARE          : DTREK                              
REMARK 200                                                                      
REMARK 200  NUMBER OF UNIQUE REFLECTIONS   : 55059                              
REMARK 200  RESOLUTION RANGE HIGH      (A) : 2.400                              
REMARK 200  RESOLUTION RANGE LOW       (A) : 50.000                             
REMARK 200  REJECTION CRITERIA  (SIGMA(I)) : NULL                               
REMARK 200                                                                      
REMARK 200 OVERALL.                                                             
REMARK 200  COMPLETENESS FOR RANGE     (%) : 99.8                               
REMARK 200  DATA REDUNDANCY                : 5.800                              
REMARK 200  R MERGE                    (I) : 0.11200                            
REMARK 200  R SYM                      (I) : 0.11200                            
REMARK 200  <I/SIGMA(I)> FOR THE DATA SET  : 12.8000                            
REMARK 200                                                                      
REMARK 200 IN THE HIGHEST RESOLUTION SHELL.                                     
REMARK 200  HIGHEST RESOLUTION SHELL, RANGE HIGH (A) : 2.40                     
REMARK 200  HIGHEST RESOLUTION SHELL, RANGE LOW  (A) : 2.53                     
REMARK 200  COMPLETENESS FOR SHELL     (%) : 100.0                              
REMARK 200  DATA REDUNDANCY IN SHELL       : 5.50                               
REMARK 200  R MERGE FOR SHELL          (I) : 0.40900                            
REMARK 200  R SYM FOR SHELL            (I) : 0.40900                            
REMARK 200  <I/SIGMA(I)> FOR SHELL         : 3.300                              
REMARK 200                                                                      
REMARK 200 DIFFRACTION PROTOCOL: SINGLE WAVELENGTH                              
REMARK 200 METHOD USED TO DETERMINE THE STRUCTURE: MOLECULAR REPLACEMENT        
REMARK 200 SOFTWARE USED: MOLREP                                                
REMARK 200 STARTING MODEL: PDB ENTRY 2GLL                                       
REMARK 200                                                                      
REMARK 200 REMARK: NULL                                                         
REMARK 280                                                                      
REMARK 280 CRYSTAL                                                              
REMARK 280 SOLVENT CONTENT, VS   (%): 61.18                                     
REMARK 280 MATTHEWS COEFFICIENT, VM (ANGSTROMS**3/DA): 3.17                     
REMARK 280                                                                      
REMARK 280 CRYSTALLIZATION CONDITIONS: 0.1M SODIUM ACETATE TRIHYDRATE,          
REMARK 280  2.0M SODIUM FORMATE ADDITIVE, 20%(W/V) BENZAMIDINE HCL, PH          
REMARK 280  3.8, VAPOR DIFFUSION, HANGING DROP, TEMPERATURE 277K                
REMARK 290                                                                      
REMARK 290 CRYSTALLOGRAPHIC SYMMETRY                                            
REMARK 290 SYMMETRY OPERATORS FOR SPACE GROUP: P 21 21 21                       
REMARK 290                                                                      
REMARK 290      SYMOP   SYMMETRY                                                
REMARK 290     NNNMMM   OPERATOR                                                
REMARK 290       1555   X,Y,Z                                                   
REMARK 290       2555   -X+1/2,-Y,Z+1/2                                         
REMARK 290       3555   -X,Y+1/2,-Z+1/2                                         
REMARK 290       4555   X+1/2,-Y+1/2,-Z                                         
REMARK 290                                                                      
REMARK 290     WHERE NNN -> OPERATOR NUMBER                                     
REMARK 290           MMM -> TRANSLATION VECTOR                                  
REMARK 290                                                                      
REMARK 290 CRYSTALLOGRAPHIC SYMMETRY TRANSFORMATIONS                            
REMARK 290 THE FOLLOWING TRANSFORMATIONS OPERATE ON THE ATOM/HETATM             
REMARK 290 RECORDS IN THIS ENTRY TO PRODUCE CRYSTALLOGRAPHICALLY                
REMARK 290 RELATED MOLECULES.                                                   
REMARK 290   SMTRY1   1  1.000000  0.000000  0.000000        0.00000            
REMARK 290   SMTRY2   1  0.000000  1.000000  0.000000        0.00000            
REMARK 290   SMTRY3   1  0.000000  0.000000  1.000000        0.00000            
REMARK 290   SMTRY1   2 -1.000000  0.000000  0.000000       36.98350            
REMARK 290   SMTRY2   2  0.000000 -1.000000  0.000000        0.00000            
REMARK 290   SMTRY3   2  0.000000  0.000000  1.000000       93.28500            
REMARK 290   SMTRY1   3 -1.000000  0.000000  0.000000        0.00000            
REMARK 290   SMTRY2   3  0.000000  1.000000  0.000000       50.15600            
REMARK 290   SMTRY3   3  0.000000  0.000000 -1.000000       93.28500            
REMARK 290   SMTRY1   4  1.000000  0.000000  0.000000       36.98350            
REMARK 290   SMTRY2   4  0.000000 -1.000000  0.000000       50.15600            
REMARK 290   SMTRY3   4  0.000000  0.000000 -1.000000        0.00000            
REMARK 290                                                                      
REMARK 290 REMARK: NULL                                                         
REMARK 300                                                                      
REMARK 300 BIOMOLECULE: 1                                                       
REMARK 300 SEE REMARK 350 FOR THE AUTHOR PROVIDED AND/OR PROGRAM                
REMARK 300 GENERATED ASSEMBLY INFORMATION FOR THE STRUCTURE IN                  
REMARK 300 THIS ENTRY. THE REMARK MAY ALSO PROVIDE INFORMATION ON               
REMARK 300 BURIED SURFACE AREA.                                                 
REMARK 350                                                                      
REMARK 350 COORDINATES FOR A COMPLETE MULTIMER REPRESENTING THE KNOWN           
REMARK 350 BIOLOGICALLY SIGNIFICANT OLIGOMERIZATION STATE OF THE                
REMARK 350 MOLECULE CAN BE GENERATED BY APPLYING BIOMT TRANSFORMATIONS          
REMARK 350 GIVEN BELOW.  BOTH NON-CRYSTALLOGRAPHIC AND                          
REMARK 350 CRYSTALLOGRAPHIC OPERATIONS ARE GIVEN.                               
REMARK 350                                                                      
REMARK 350 BIOMOLECULE: 1                                                       
REMARK 350 AUTHOR DETERMINED BIOLOGICAL UNIT: HEXAMERIC                         
REMARK 350 SOFTWARE DETERMINED QUATERNARY STRUCTURE: HEXAMERIC                  
REMARK 350 SOFTWARE USED: PISA                                                  
REMARK 350 TOTAL BURIED SURFACE AREA: 18190 ANGSTROM**2                         
REMARK 350 SURFACE AREA OF THE COMPLEX: 32400 ANGSTROM**2                       
REMARK 350 CHANGE IN SOLVENT FREE ENERGY: -140.0 KCAL/MOL                       
REMARK 350 APPLY THE FOLLOWING TO CHAINS: A, B, C, D, E, F                      
REMARK 350   BIOMT1   1  1.000000  0.000000  0.000000        0.00000            
REMARK 350   BIOMT2   1  0.000000  1.000000  0.000000        0.00000            
REMARK 350   BIOMT3   1  0.000000  0.000000  1.000000        0.00000            
REMARK 465                                                                      
REMARK 465 MISSING RESIDUES                                                     
REMARK 465 THE FOLLOWING RESIDUES WERE NOT LOCATED IN THE                       
REMARK 465 EXPERIMENT. (M=MODEL NUMBER; RES=RESIDUE NAME; C=CHAIN               
REMARK 465 IDENTIFIER; SSSEQ=SEQUENCE NUMBER; I=INSERTION CODE.)                
REMARK 465                                                                      
REMARK 465   M RES C SSSEQI                                                     
REMARK 465     MET A     1                                                      
REMARK 465     GLU A     2                                                      
REMARK 465     GLN A     3                                                      
REMARK 465     SER A     4                                                      
REMARK 465     HIS A     5                                                      
REMARK 465     GLN A     6                                                      
REMARK 465     ASN A     7                                                      
REMARK 465     MET B     1                                                      
REMARK 465     GLU B     2                                                      
REMARK 465     GLN B     3                                                      
REMARK 465     SER B     4                                                      
REMARK 465     HIS B     5                                                      
REMARK 465     GLN B     6                                                      
REMARK 465     ASN B     7                                                      
REMARK 465     LEU B     8                                                      
REMARK 465     GLN B     9                                                      
REMARK 465     GLU B   159                                                      
REMARK 465     MET C     1                                                      
REMARK 465     GLU C     2                                                      
REMARK 465     GLN C     3                                                      
REMARK 465     SER C     4                                                      
REMARK 465     HIS C     5                                                      
REMARK 465     GLN C     6                                                      
REMARK 465     ASN C     7                                                      
REMARK 465     LEU C     8                                                      
REMARK 465     GLU C   159                                                      
REMARK 465     MET D     1                                                      
REMARK 465     GLU D     2                                                      
REMARK 465     GLN D     3                                                      
REMARK 465     SER D     4                                                      
REMARK 465     HIS D     5                                                      
REMARK 465     GLN D     6                                                      
REMARK 465     ASN D     7                                                      
REMARK 465     MET E     1                                                      
REMARK 465     GLU E     2                                                      
REMARK 465     GLN E     3                                                      
REMARK 465     SER E     4                                                      
REMARK 465     HIS E     5                                                      
REMARK 465     GLN E     6                                                      
REMARK 465     ASN E     7                                                      
REMARK 465     MET F     1                                                      
REMARK 465     GLU F     2                                                      
REMARK 465     GLN F     3                                                      
REMARK 465     SER F     4                                                      
REMARK 465     HIS F     5                                                      
REMARK 465     GLN F     6                                                      
REMARK 465     ASN F     7                                                      
REMARK 465     LEU F     8                                                      
REMARK 465     GLN F     9                                                      
REMARK 465     SER F    10                                                      
REMARK 465     GLU F   159                                                      
REMARK 500                                                                      
REMARK 500 GEOMETRY AND STEREOCHEMISTRY                                         
REMARK 500 SUBTOPIC: CLOSE CONTACTS IN SAME ASYMMETRIC UNIT                     
REMARK 500                                                                      
REMARK 500 THE FOLLOWING ATOMS ARE IN CLOSE CONTACT.                            
REMARK 500                                                                      
REMARK 500  ATM1  RES C  SSEQI   ATM2  RES C  SSEQI           DISTANCE          
REMARK 500   CZ   PHE A    59     OAD  SAK A   163              1.89            
REMARK 500   CE2  PHE A    59     OAD  SAK A   163              2.07            
REMARK 500                                                                      
REMARK 500 REMARK: NULL                                                         
REMARK 500                                                                      
REMARK 500 GEOMETRY AND STEREOCHEMISTRY                                         
REMARK 500 SUBTOPIC: TORSION ANGLES                                             
REMARK 500                                                                      
REMARK 500 TORSION ANGLES OUTSIDE THE EXPECTED RAMACHANDRAN REGIONS:            
REMARK 500 (M=MODEL NUMBER; RES=RESIDUE NAME; C=CHAIN IDENTIFIER;               
REMARK 500 SSEQ=SEQUENCE NUMBER; I=INSERTION CODE).                             
REMARK 500                                                                      
REMARK 500 STANDARD TABLE:                                                      
REMARK 500 FORMAT:(10X,I3,1X,A3,1X,A1,I4,A1,4X,F7.2,3X,F7.2)                    
REMARK 500                                                                      
REMARK 500 EXPECTED VALUES: GJ KLEYWEGT AND TA JONES (1996). PHI/PSI-           
REMARK 500 CHOLOGY: RAMACHANDRAN REVISITED. STRUCTURE 4, 1395 - 1400            
REMARK 500                                                                      
REMARK 500  M RES CSSEQI        PSI       PHI                                   
REMARK 500    PRO A  26       40.20    -97.73                                   
REMARK 500    GLN A  40      -62.24   -127.02                                   
REMARK 500    ASN A  51       38.30    -71.64                                   
REMARK 500    PRO B  26       38.71    -99.18                                   
REMARK 500    GLN B  40      -68.69   -121.60                                   
REMARK 500    ASN B  51       38.23    -74.77                                   
REMARK 500    LYS B  62       84.85   -152.16                                   
REMARK 500    PRO C  26       39.92    -98.59                                   
REMARK 500    GLN C  40      -69.26   -121.53                                   
REMARK 500    ASN C  51       40.17    -74.06                                   
REMARK 500    PRO D  26       45.05   -100.47                                   
REMARK 500    GLN D  40      -59.89   -130.16                                   
REMARK 500    ASN D  51       36.93    -75.71                                   
REMARK 500    LYS D  62       77.73   -156.12                                   
REMARK 500    PRO E  26       36.78    -97.40                                   
REMARK 500    GLN E  40      -66.25   -125.41                                   
REMARK 500    ASN E  51       35.38    -71.16                                   
REMARK 500    ASN E  61       -6.75     71.80                                   
REMARK 500    LYS E 127      134.90   -171.34                                   
REMARK 500    PRO F  26       37.41    -99.74                                   
REMARK 500    GLN F  40      -68.90   -129.17                                   
REMARK 500    ASN F  51       39.16    -72.55                                   
REMARK 500    LYS F  62       79.15   -154.29                                   
REMARK 500                                                                      
REMARK 500 REMARK: NULL                                                         
REMARK 800                                                                      
REMARK 800 SITE                                                                 
REMARK 800 SITE_IDENTIFIER: AC1                                                 
REMARK 800 EVIDENCE_CODE: SOFTWARE                                              
REMARK 800 SITE_DESCRIPTION: BINDING SITE FOR RESIDUE CL A 160                  
REMARK 800 SITE_IDENTIFIER: AC2                                                 
REMARK 800 EVIDENCE_CODE: SOFTWARE                                              
REMARK 800 SITE_DESCRIPTION: BINDING SITE FOR RESIDUE CL B 160                  
REMARK 800 SITE_IDENTIFIER: AC3                                                 
REMARK 800 EVIDENCE_CODE: SOFTWARE                                              
REMARK 800 SITE_DESCRIPTION: BINDING SITE FOR RESIDUE CL C 160                  
REMARK 800 SITE_IDENTIFIER: AC4                                                 
REMARK 800 EVIDENCE_CODE: SOFTWARE                                              
REMARK 800 SITE_DESCRIPTION: BINDING SITE FOR RESIDUE CL D 160                  
REMARK 800 SITE_IDENTIFIER: AC5                                                 
REMARK 800 EVIDENCE_CODE: SOFTWARE                                              
REMARK 800 SITE_DESCRIPTION: BINDING SITE FOR RESIDUE CL E 160                  
REMARK 800 SITE_IDENTIFIER: AC6                                                 
REMARK 800 EVIDENCE_CODE: SOFTWARE                                              
REMARK 800 SITE_DESCRIPTION: BINDING SITE FOR RESIDUE CL F 160                  
REMARK 800 SITE_IDENTIFIER: AC7                                                 
REMARK 800 EVIDENCE_CODE: SOFTWARE                                              
REMARK 800 SITE_DESCRIPTION: BINDING SITE FOR RESIDUE BEN A 161                 
REMARK 800 SITE_IDENTIFIER: AC8                                                 
REMARK 800 EVIDENCE_CODE: SOFTWARE                                              
REMARK 800 SITE_DESCRIPTION: BINDING SITE FOR RESIDUE BEN A 162                 
REMARK 800 SITE_IDENTIFIER: AC9                                                 
REMARK 800 EVIDENCE_CODE: SOFTWARE                                              
REMARK 800 SITE_DESCRIPTION: BINDING SITE FOR RESIDUE SAK A 163                 
REMARK 800 SITE_IDENTIFIER: BC1                                                 
REMARK 800 EVIDENCE_CODE: SOFTWARE                                              
REMARK 800 SITE_DESCRIPTION: BINDING SITE FOR RESIDUE BEN C 161                 
REMARK 800 SITE_IDENTIFIER: BC2                                                 
REMARK 800 EVIDENCE_CODE: SOFTWARE                                              
REMARK 800 SITE_DESCRIPTION: BINDING SITE FOR RESIDUE SAK C 162                 
REMARK 800 SITE_IDENTIFIER: BC3                                                 
REMARK 800 EVIDENCE_CODE: SOFTWARE                                              
REMARK 800 SITE_DESCRIPTION: BINDING SITE FOR RESIDUE BEN E 161                 
REMARK 800 SITE_IDENTIFIER: BC4                                                 
REMARK 800 EVIDENCE_CODE: SOFTWARE                                              
REMARK 800 SITE_DESCRIPTION: BINDING SITE FOR RESIDUE BEN E 162                 
REMARK 800 SITE_IDENTIFIER: BC5                                                 
REMARK 800 EVIDENCE_CODE: SOFTWARE                                              
REMARK 800 SITE_DESCRIPTION: BINDING SITE FOR RESIDUE BEN F 161                 
REMARK 900                                                                      
REMARK 900 RELATED ENTRIES                                                      
REMARK 900 RELATED ID: 2GLL   RELATED DB: PDB                                   
REMARK 900 RELATED ID: 3CF8   RELATED DB: PDB                                   
REMARK 900 RELATED ID: 3CF9   RELATED DB: PDB                                   
DBREF  3D04 A    1   159  UNP    Q5G940   Q5G940_HELPY     1    159             
DBREF  3D04 B    1   159  UNP    Q5G940   Q5G940_HELPY     1    159             
DBREF  3D04 C    1   159  UNP    Q5G940   Q5G940_HELPY     1    159             
DBREF  3D04 D    1   159  UNP    Q5G940   Q5G940_HELPY     1    159             
DBREF  3D04 E    1   159  UNP    Q5G940   Q5G940_HELPY     1    159             
DBREF  3D04 F    1   159  UNP    Q5G940   Q5G940_HELPY     1    159             
SEQRES   1 A  159  MET GLU GLN SER HIS GLN ASN LEU GLN SER GLN PHE PHE          
SEQRES   2 A  159  ILE GLU HIS ILE LEU GLN ILE LEU PRO HIS ARG TYR PRO          
SEQRES   3 A  159  MET LEU LEU VAL ASP ARG ILE THR GLU LEU GLN ALA ASN          
SEQRES   4 A  159  GLN LYS ILE VAL ALA TYR LYS ASN ILE THR PHE ASN GLU          
SEQRES   5 A  159  ASP VAL PHE ASN GLY HIS PHE PRO ASN LYS PRO ILE PHE          
SEQRES   6 A  159  PRO GLY VAL LEU ILE VAL GLU GLY MET ALA GLN SER GLY          
SEQRES   7 A  159  GLY PHE LEU ALA PHE THR SER LEU TRP GLY PHE ASP PRO          
SEQRES   8 A  159  GLU ILE ALA LYS THR LYS ILE VAL TYR PHE MET THR ILE          
SEQRES   9 A  159  ASP LYS VAL LYS PHE ARG ILE PRO VAL THR PRO GLY ASP          
SEQRES  10 A  159  ARG LEU GLU TYR HIS LEU GLU VAL LEU LYS HIS LYS GLY          
SEQRES  11 A  159  MET ILE TRP GLN VAL GLY GLY THR ALA GLN VAL ASP GLY          
SEQRES  12 A  159  LYS VAL VAL ALA GLU ALA GLU LEU LYS ALA MET ILE ALA          
SEQRES  13 A  159  GLU ARG GLU                                                  
SEQRES   1 B  159  MET GLU GLN SER HIS GLN ASN LEU GLN SER GLN PHE PHE          
SEQRES   2 B  159  ILE GLU HIS ILE LEU GLN ILE LEU PRO HIS ARG TYR PRO          
SEQRES   3 B  159  MET LEU LEU VAL ASP ARG ILE THR GLU LEU GLN ALA ASN          
SEQRES   4 B  159  GLN LYS ILE VAL ALA TYR LYS ASN ILE THR PHE ASN GLU          
SEQRES   5 B  159  ASP VAL PHE ASN GLY HIS PHE PRO ASN LYS PRO ILE PHE          
SEQRES   6 B  159  PRO GLY VAL LEU ILE VAL GLU GLY MET ALA GLN SER GLY          
SEQRES   7 B  159  GLY PHE LEU ALA PHE THR SER LEU TRP GLY PHE ASP PRO          
SEQRES   8 B  159  GLU ILE ALA LYS THR LYS ILE VAL TYR PHE MET THR ILE          
SEQRES   9 B  159  ASP LYS VAL LYS PHE ARG ILE PRO VAL THR PRO GLY ASP          
SEQRES  10 B  159  ARG LEU GLU TYR HIS LEU GLU VAL LEU LYS HIS LYS GLY          
SEQRES  11 B  159  MET ILE TRP GLN VAL GLY GLY THR ALA GLN VAL ASP GLY          
SEQRES  12 B  159  LYS VAL VAL ALA GLU ALA GLU LEU LYS ALA MET ILE ALA          
SEQRES  13 B  159  GLU ARG GLU                                                  
SEQRES   1 C  159  MET GLU GLN SER HIS GLN ASN LEU GLN SER GLN PHE PHE          
SEQRES   2 C  159  ILE GLU HIS ILE LEU GLN ILE LEU PRO HIS ARG TYR PRO          
SEQRES   3 C  159  MET LEU LEU VAL ASP ARG ILE THR GLU LEU GLN ALA ASN          
SEQRES   4 C  159  GLN LYS ILE VAL ALA TYR LYS ASN ILE THR PHE ASN GLU          
SEQRES   5 C  159  ASP VAL PHE ASN GLY HIS PHE PRO ASN LYS PRO ILE PHE          
SEQRES   6 C  159  PRO GLY VAL LEU ILE VAL GLU GLY MET ALA GLN SER GLY          
SEQRES   7 C  159  GLY PHE LEU ALA PHE THR SER LEU TRP GLY PHE ASP PRO          
SEQRES   8 C  159  GLU ILE ALA LYS THR LYS ILE VAL TYR PHE MET THR ILE          
SEQRES   9 C  159  ASP LYS VAL LYS PHE ARG ILE PRO VAL THR PRO GLY ASP          
SEQRES  10 C  159  ARG LEU GLU TYR HIS LEU GLU VAL LEU LYS HIS LYS GLY          
SEQRES  11 C  159  MET ILE TRP GLN VAL GLY GLY THR ALA GLN VAL ASP GLY          
SEQRES  12 C  159  LYS VAL VAL ALA GLU ALA GLU LEU LYS ALA MET ILE ALA          
SEQRES  13 C  159  GLU ARG GLU                                                  
SEQRES   1 D  159  MET GLU GLN SER HIS GLN ASN LEU GLN SER GLN PHE PHE          
SEQRES   2 D  159  ILE GLU HIS ILE LEU GLN ILE LEU PRO HIS ARG TYR PRO          
SEQRES   3 D  159  MET LEU LEU VAL ASP ARG ILE THR GLU LEU GLN ALA ASN          
SEQRES   4 D  159  GLN LYS ILE VAL ALA TYR LYS ASN ILE THR PHE ASN GLU          
SEQRES   5 D  159  ASP VAL PHE ASN GLY HIS PHE PRO ASN LYS PRO ILE PHE          
SEQRES   6 D  159  PRO GLY VAL LEU ILE VAL GLU GLY MET ALA GLN SER GLY          
SEQRES   7 D  159  GLY PHE LEU ALA PHE THR SER LEU TRP GLY PHE ASP PRO          
SEQRES   8 D  159  GLU ILE ALA LYS THR LYS ILE VAL TYR PHE MET THR ILE          
SEQRES   9 D  159  ASP LYS VAL LYS PHE ARG ILE PRO VAL THR PRO GLY ASP          
SEQRES  10 D  159  ARG LEU GLU TYR HIS LEU GLU VAL LEU LYS HIS LYS GLY          
SEQRES  11 D  159  MET ILE TRP GLN VAL GLY GLY THR ALA GLN VAL ASP GLY          
SEQRES  12 D  159  LYS VAL VAL ALA GLU ALA GLU LEU LYS ALA MET ILE ALA          
SEQRES  13 D  159  GLU ARG GLU                                                  
SEQRES   1 E  159  MET GLU GLN SER HIS GLN ASN LEU GLN SER GLN PHE PHE          
SEQRES   2 E  159  ILE GLU HIS ILE LEU GLN ILE LEU PRO HIS ARG TYR PRO          
SEQRES   3 E  159  MET LEU LEU VAL ASP ARG ILE THR GLU LEU GLN ALA ASN          
SEQRES   4 E  159  GLN LYS ILE VAL ALA TYR LYS ASN ILE THR PHE ASN GLU          
SEQRES   5 E  159  ASP VAL PHE ASN GLY HIS PHE PRO ASN LYS PRO ILE PHE          
SEQRES   6 E  159  PRO GLY VAL LEU ILE VAL GLU GLY MET ALA GLN SER GLY          
SEQRES   7 E  159  GLY PHE LEU ALA PHE THR SER LEU TRP GLY PHE ASP PRO          
SEQRES   8 E  159  GLU ILE ALA LYS THR LYS ILE VAL TYR PHE MET THR ILE          
SEQRES   9 E  159  ASP LYS VAL LYS PHE ARG ILE PRO VAL THR PRO GLY ASP          
SEQRES  10 E  159  ARG LEU GLU TYR HIS LEU GLU VAL LEU LYS HIS LYS GLY          
SEQRES  11 E  159  MET ILE TRP GLN VAL GLY GLY THR ALA GLN VAL ASP GLY          
SEQRES  12 E  159  LYS VAL VAL ALA GLU ALA GLU LEU LYS ALA MET ILE ALA          
SEQRES  13 E  159  GLU ARG GLU                                                  
SEQRES   1 F  159  MET GLU GLN SER HIS GLN ASN LEU GLN SER GLN PHE PHE          
SEQRES   2 F  159  ILE GLU HIS ILE LEU GLN ILE LEU PRO HIS ARG TYR PRO          
SEQRES   3 F  159  MET LEU LEU VAL ASP ARG ILE THR GLU LEU GLN ALA ASN          
SEQRES   4 F  159  GLN LYS ILE VAL ALA TYR LYS ASN ILE THR PHE ASN GLU          
SEQRES   5 F  159  ASP VAL PHE ASN GLY HIS PHE PRO ASN LYS PRO ILE PHE          
SEQRES   6 F  159  PRO GLY VAL LEU ILE VAL GLU GLY MET ALA GLN SER GLY          
SEQRES   7 F  159  GLY PHE LEU ALA PHE THR SER LEU TRP GLY PHE ASP PRO          
SEQRES   8 F  159  GLU ILE ALA LYS THR LYS ILE VAL TYR PHE MET THR ILE          
SEQRES   9 F  159  ASP LYS VAL LYS PHE ARG ILE PRO VAL THR PRO GLY ASP          
SEQRES  10 F  159  ARG LEU GLU TYR HIS LEU GLU VAL LEU LYS HIS LYS GLY          
SEQRES  11 F  159  MET ILE TRP GLN VAL GLY GLY THR ALA GLN VAL ASP GLY          
SEQRES  12 F  159  LYS VAL VAL ALA GLU ALA GLU LEU LYS ALA MET ILE ALA          
SEQRES  13 F  159  GLU ARG GLU                                                  
HET     CL  A 160       1                                                       
HET     CL  B 160       1                                                       
HET     CL  C 160       1                                                       
HET     CL  D 160       1                                                       
HET     CL  E 160       1                                                       
HET     CL  F 160       1                                                       
HET    BEN  A 161       9                                                       
HET    BEN  A 162       9                                                       
HET    SAK  A 163      21                                                       
HET    BEN  C 161       9                                                       
HET    SAK  C 162      21                                                       
HET    BEN  E 161       9                                                       
HET    BEN  E 162       9                                                       
HET    BEN  F 161       9                                                       
HETNAM      CL CHLORIDE ION                                                     
HETNAM     BEN BENZAMIDINE                                                      
HETNAM     SAK (2S)-5-HYDROXY-2-(4-HYDROXYPHENYL)-7-METHOXY-2,3-                
HETNAM   2 SAK  DIHYDRO-4H-CHROMEN-4-ONE                                        
HETSYN     SAK SAKURANETIN                                                      
FORMUL   7   CL    6(CL 1-)                                                     
FORMUL  13  BEN    6(C7 H8 N2)                                                  
FORMUL  15  SAK    2(C16 H14 O5)                                                
FORMUL  21  HOH   *439(H2 O)                                                    
HELIX    1   1 HIS A   58  HIS A   58  1                                   1
SHEET    1   1 1 PHE A 109  PHE A 109  0
SHEET    2   2 1 ILE B  98  PHE B 101  0
CISPEP   1 TYR A   25    PRO A   26          0        -1.67                     
CISPEP   2 HIS A   58    PHE A   59          0        -2.24                     
CISPEP   3 TYR B   25    PRO B   26          0        -0.78                     
CISPEP   4 HIS B   58    PHE B   59          0        -3.50                     
CISPEP   5 TYR C   25    PRO C   26          0        -2.26                     
CISPEP   6 HIS C   58    PHE C   59          0        -6.48                     
CISPEP   7 TYR D   25    PRO D   26          0        -0.41                     
CISPEP   8 HIS D   58    PHE D   59          0        -2.52                     
CISPEP   9 TYR E   25    PRO E   26          0         3.05                     
CISPEP  10 HIS E   58    PHE E   59          0        -7.23                     
CISPEP  11 TYR F   25    PRO F   26          0         0.44                     
CISPEP  12 HIS F   58    PHE F   59          0        -2.16                     
SITE     1 AC1  3 HIS A  58  GLY A  67  SAK A 163                               
SITE     1 AC2  3 HOH A 164  HIS B  58  GLY B  67                               
SITE     1 AC3  1 GLY C  67                                                     
SITE     1 AC4  2 HIS D  58  GLY D  67                                          
SITE     1 AC5  1 GLY E  67                                                     
SITE     1 AC6  1 GLY F  67                                                     
SITE     1 AC7  6 GLN A  40  GLU A 124  VAL A 125  THR E 138                    
SITE     2 AC7  6 GLU E 148  BEN E 162                                          
SITE     1 AC8  6 THR A 138  GLU A 148  GLN E  40  GLU E 124                    
SITE     2 AC8  6 VAL E 125  HOH E 307                                          
SITE     1 AC9  9 PHE A  59  PHE A 109  ARG A 110  ILE A 111                    
SITE     2 AC9  9 PRO A 112   CL A 160  ILE B  98  TYR B 100                    
SITE     3 AC9  9 ARG B 158                                                     
SITE     1 BC1  7 ALA C  38  THR C  84  SER C  85  LEU C  86                    
SITE     2 BC1  7 TRP C  87  GLY C  88  GLN D  40                               
SITE     1 BC2 12 ILE C  20  PRO C  22  HIS C  23  PHE C  83                    
SITE     2 BC2 12 LYS C  97  ILE C  98  VAL C  99  ARG C 158                    
SITE     3 BC2 12 HOH C 215  PHE D  59  LYS D  62  ILE D  64                    
SITE     1 BC3  6 TRP B  87  GLY B  88  LEU E  86  TRP E  87                    
SITE     2 BC3  6 MET E 131  HOH E 305                                          
SITE     1 BC4  6 GLU A 150  BEN A 161  GLY E 136  GLY E 137                    
SITE     2 BC4  6 ALA E 149  GLU E 150                                          
SITE     1 BC5  5 MET A 131  MET A 154  TRP F  87  ASP F  90                    
SITE     2 BC5  5 ILE F  93                                                     
CRYST1   73.967  100.312  186.570  90.00  90.00  90.00 P 21 21 21   24          
ORIGX1      1.000000  0.000000  0.000000        0.00000                         
ORIGX2      0.000000  1.000000  0.000000        0.00000                         
ORIGX3      0.000000  0.000000  1.000000        0.00000                         
SCALE1      0.013520  0.000000  0.000000        0.00000                         
SCALE2      0.000000  0.009969  0.000000        0.00000                         
SCALE3      0.000000  0.000000  0.005360        0.00000                         
ATOM      1  N   HIS A  58       6.362  10.539 -13.495  1.00 15.44           N
ATOM      2  CA  HIS A  58       7.720  10.971 -13.176  1.00 15.82           C
ATOM      3  C   HIS A  58       8.400  11.695 -14.347  1.00 16.32           C
ATOM      4  O   HIS A  58       9.306  11.140 -14.964  1.00 16.55           O
ATOM      5  CB  HIS A  58       8.548   9.745 -12.748  1.00 15.65           C
ATOM      6  CG  HIS A  58       9.756  10.072 -11.918  1.00 15.35           C
ATOM      7  ND1 HIS A  58      10.977  10.396 -12.471  1.00 14.10           N
ATOM      8  CD2 HIS A  58       9.936  10.095 -10.574  1.00 14.30           C
ATOM      9  CE1 HIS A  58      11.851  10.620 -11.506  1.00 14.20           C
ATOM     10  NE2 HIS A  58      11.244  10.446 -10.345  1.00 14.57           N
ATOM     11  N   PHE A  59       7.990  12.920 -14.682  1.00 17.11           N
ATOM     12  CA  PHE A  59       6.890  13.671 -14.065  1.00 17.55           C
ATOM     13  C   PHE A  59       5.973  14.192 -15.178  1.00 18.34           C
ATOM     14  O   PHE A  59       6.394  14.245 -16.339  1.00 18.19           O
ATOM     15  CB  PHE A  59       7.450  14.854 -13.256  1.00 17.08           C
ATOM     16  CG  PHE A  59       8.401  14.447 -12.171  1.00 16.07           C
ATOM     17  CD1 PHE A  59       7.928  14.093 -10.912  1.00 15.47           C
ATOM     18  CD2 PHE A  59       9.768  14.404 -12.411  1.00 14.92           C
ATOM     19  CE1 PHE A  59       8.810  13.705  -9.900  1.00 15.99           C
ATOM     20  CE2 PHE A  59      10.654  14.011 -11.413  1.00 14.80           C
ATOM     21  CZ  PHE A  59      10.174  13.666 -10.152  1.00 15.80           C
TER      22      PHE A  59
ATOM     23  N   LYS A  62       7.371  16.499 -17.838  1.00 22.97           N
ATOM     24  CA  LYS A  62       8.818  16.445 -17.626  1.00 22.47           C
ATOM     25  C   LYS A  62       9.279  14.996 -17.396  1.00 21.56           C
ATOM     26  O   LYS A  62       9.581  14.611 -16.265  1.00 21.39           O
ATOM     27  CB  LYS A  62       9.194  17.329 -16.433  1.00 22.75           C
ATOM     28  CG  LYS A  62      10.358  18.271 -16.682  1.00 24.71           C
ATOM     29  CD  LYS A  62      11.676  17.537 -16.823  1.00 26.87           C
ATOM     30  CE  LYS A  62      12.857  18.503 -16.782  1.00 27.93           C
ATOM     31  NZ  LYS A  62      12.805  19.501 -17.884  1.00 28.28           N
TER      32      LYS A  62
ATOM     33  N   ILE A  64      11.391  12.135 -16.679  1.00 18.13           N
ATOM     34  CA  ILE A  64      12.719  11.777 -16.174  1.00 16.76           C
ATOM     35  C   ILE A  64      12.679  10.320 -15.714  1.00 16.01           C
ATOM     36  O   ILE A  64      11.862   9.956 -14.873  1.00 15.71           O
ATOM     37  CB  ILE A  64      13.169  12.673 -14.962  1.00 17.16           C
ATOM     38  CG1 ILE A  64      12.992  14.180 -15.246  1.00 16.71           C
ATOM     39  CG2 ILE A  64      14.599  12.319 -14.515  1.00 16.31           C
ATOM     40  CD1 ILE A  64      13.764  14.704 -16.449  1.00 18.77           C
TER      41      ILE A  64
ATOM     42  N   PHE A 109      23.894  10.069  -8.794  1.00 17.96           N
ATOM     43  CA  PHE A 109      23.179  10.484 -10.004  1.00 17.61           C
ATOM     44  C   PHE A 109      23.770  11.765 -10.561  1.00 17.61           C
ATOM     45  O   PHE A 109      23.729  12.808  -9.905  1.00 17.89           O
ATOM     46  CB  PHE A 109      21.681  10.651  -9.735  1.00 17.32           C
ATOM     47  CG  PHE A 109      21.023   9.412  -9.207  1.00 16.63           C
ATOM     48  CD1 PHE A 109      20.382   9.422  -7.973  1.00 16.69           C
ATOM     49  CD2 PHE A 109      21.055   8.227  -9.937  1.00 15.20           C
ATOM     50  CE1 PHE A 109      19.772   8.268  -7.476  1.00 16.21           C
ATOM     51  CE2 PHE A 109      20.453   7.075  -9.443  1.00 15.62           C
ATOM     52  CZ  PHE A 109      19.812   7.097  -8.213  1.00 15.53           C
ATOM     53  N   ARG A 110      24.312  11.676 -11.775  1.00 17.51           N
ATOM     54  CA  ARG A 110      25.058  12.768 -12.393  1.00 17.31           C
ATOM     55  C   ARG A 110      24.297  13.496 -13.489  1.00 16.92           C
ATOM     56  O   ARG A 110      24.399  14.723 -13.602  1.00 16.88           O
ATOM     57  CB  ARG A 110      26.384  12.254 -12.959  1.00 17.59           C
ATOM     58  CG  ARG A 110      27.352  11.755 -11.913  1.00 19.67           C
ATOM     59  CD  ARG A 110      28.725  11.504 -12.520  1.00 24.06           C
ATOM     60  NE  ARG A 110      29.692  11.036 -11.522  1.00 27.09           N
ATOM     61  CZ  ARG A 110      30.307  11.818 -10.632  1.00 29.01           C
ATOM     62  NH1 ARG A 110      30.059  13.124 -10.591  1.00 29.38           N
ATOM     63  NH2 ARG A 110      31.175  11.294  -9.773  1.00 29.75           N
ATOM     64  N   ILE A 111      23.568  12.738 -14.312  1.00 16.47           N
ATOM     65  CA  ILE A 111      22.833  13.286 -15.459  1.00 16.02           C
ATOM     66  C   ILE A 111      21.439  12.644 -15.547  1.00 15.84           C
ATOM     67  O   ILE A 111      21.315  11.429 -15.385  1.00 15.93           O
ATOM     68  CB  ILE A 111      23.625  13.111 -16.805  1.00 16.14           C
ATOM     69  CG1 ILE A 111      25.052  13.681 -16.694  1.00 16.28           C
ATOM     70  CG2 ILE A 111      22.884  13.761 -17.997  1.00 15.34           C
ATOM     71  CD1 ILE A 111      25.933  13.484 -17.946  1.00 16.22           C
ATOM     72  N   PRO A 112      20.383  13.462 -15.772  1.00 15.57           N
ATOM     73  CA  PRO A 112      19.036  12.908 -15.944  1.00 15.17           C
ATOM     74  C   PRO A 112      18.877  12.075 -17.219  1.00 14.99           C
ATOM     75  O   PRO A 112      19.409  12.428 -18.274  1.00 14.89           O
ATOM     76  CB  PRO A 112      18.133  14.150 -15.992  1.00 15.27           C
ATOM     77  CG  PRO A 112      19.039  15.281 -16.390  1.00 15.68           C
ATOM     78  CD  PRO A 112      20.395  14.940 -15.846  1.00 15.52           C
TER      79      PRO A 112
ATOM     80  N   PRO B  22       5.578  16.580  -6.858  1.00 14.74           N
ATOM     81  CA  PRO B  22       5.194  16.555  -8.269  1.00 14.61           C
ATOM     82  C   PRO B  22       4.901  15.139  -8.800  1.00 14.63           C
ATOM     83  O   PRO B  22       4.315  14.989  -9.872  1.00 14.58           O
ATOM     84  CB  PRO B  22       6.416  17.160  -8.973  1.00 14.48           C
ATOM     85  CG  PRO B  22       7.563  16.792  -8.113  1.00 14.27           C
ATOM     86  CD  PRO B  22       7.038  16.765  -6.695  1.00 14.53           C
ATOM     87  N   HIS B  23       5.301  14.127  -8.035  1.00 14.72           N
ATOM     88  CA  HIS B  23       5.118  12.720  -8.393  1.00 14.52           C
ATOM     89  C   HIS B  23       3.647  12.380  -8.530  1.00 14.54           C
ATOM     90  O   HIS B  23       2.813  12.792  -7.711  1.00 14.66           O
ATOM     91  CB  HIS B  23       5.742  11.803  -7.330  1.00 14.41           C
ATOM     92  CG  HIS B  23       7.178  12.104  -7.031  1.00 14.26           C
ATOM     93  ND1 HIS B  23       7.579  13.262  -6.399  1.00 14.75           N
ATOM     94  CD2 HIS B  23       8.306  11.392  -7.265  1.00 14.61           C
ATOM     95  CE1 HIS B  23       8.893  13.253  -6.259  1.00 15.61           C
ATOM     96  NE2 HIS B  23       9.359  12.128  -6.775  1.00 15.99           N
TER      97      HIS B  23
ATOM     98  N   ILE B  98      12.219  22.098  -7.011  1.00 26.05           N
ATOM     99  CA  ILE B  98      12.367  20.660  -7.153  1.00 26.64           C
ATOM    100  C   ILE B  98      13.456  20.084  -6.241  1.00 26.85           C
ATOM    101  O   ILE B  98      14.540  20.651  -6.099  1.00 26.80           O
ATOM    102  CB  ILE B  98      12.528  20.211  -8.636  1.00 26.69           C
ATOM    103  CG1 ILE B  98      12.563  18.680  -8.729  1.00 26.83           C
ATOM    104  CG2 ILE B  98      13.752  20.857  -9.298  1.00 27.31           C
ATOM    105  CD1 ILE B  98      11.300  17.938  -8.164  1.00 26.23           C
ATOM    106  N   VAL B  99      13.124  18.963  -5.606  1.00 27.35           N
ATOM    107  CA  VAL B  99      14.047  18.231  -4.756  1.00 27.86           C
ATOM    108  C   VAL B  99      14.531  17.004  -5.513  1.00 28.22           C
ATOM    109  O   VAL B  99      13.795  16.026  -5.658  1.00 28.67           O
ATOM    110  CB  VAL B  99      13.376  17.789  -3.432  1.00 27.88           C
ATOM    111  CG1 VAL B  99      14.377  17.050  -2.540  1.00 27.79           C
ATOM    112  CG2 VAL B  99      12.773  18.991  -2.701  1.00 27.63           C
ATOM    113  N   TYR B 100      15.758  17.054  -6.017  1.00 28.45           N
ATOM    114  CA  TYR B 100      16.321  15.871  -6.656  1.00 28.64           C
ATOM    115  C   TYR B 100      17.431  15.231  -5.818  1.00 28.00           C
ATOM    116  O   TYR B 100      18.127  15.908  -5.055  1.00 27.62           O
ATOM    117  CB  TYR B 100      16.751  16.152  -8.104  1.00 29.45           C
ATOM    118  CG  TYR B 100      17.993  16.995  -8.291  1.00 30.63           C
ATOM    119  CD1 TYR B 100      19.264  16.441  -8.124  1.00 31.10           C
ATOM    120  CD2 TYR B 100      17.897  18.334  -8.685  1.00 31.35           C
ATOM    121  CE1 TYR B 100      20.413  17.203  -8.306  1.00 31.82           C
ATOM    122  CE2 TYR B 100      19.039  19.107  -8.879  1.00 31.98           C
ATOM    123  CZ  TYR B 100      20.297  18.532  -8.685  1.00 31.90           C
ATOM    124  OH  TYR B 100      21.443  19.278  -8.869  1.00 31.98           O
ATOM    125  N   PHE B 101      17.574  13.916  -5.963  1.00 27.32           N
ATOM    126  CA  PHE B 101      18.518  13.165  -5.152  1.00 26.53           C
ATOM    127  C   PHE B 101      19.866  12.929  -5.824  1.00 26.14           C
ATOM    128  O   PHE B 101      19.945  12.401  -6.928  1.00 26.23           O
ATOM    129  CB  PHE B 101      17.869  11.888  -4.611  1.00 26.39           C
ATOM    130  CG  PHE B 101      17.045  12.135  -3.376  1.00 26.46           C
ATOM    131  CD1 PHE B 101      15.736  12.610  -3.479  1.00 25.68           C
ATOM    132  CD2 PHE B 101      17.600  11.960  -2.108  1.00 25.88           C
ATOM    133  CE1 PHE B 101      14.984  12.874  -2.346  1.00 25.45           C
ATOM    134  CE2 PHE B 101      16.855  12.217  -0.966  1.00 26.02           C
ATOM    135  CZ  PHE B 101      15.544  12.676  -1.083  1.00 26.25           C
TER     136      PHE B 101
ATOM    137  N   ARG B 158      12.587  25.028 -10.141  1.00 33.91           N
ATOM    138  CA  ARG B 158      12.001  24.199 -11.199  1.00 34.40           C
ATOM    139  C   ARG B 158      12.350  24.751 -12.583  1.00 34.54           C
ATOM    140  O   ARG B 158      12.454  25.968 -12.768  1.00 34.72           O
ATOM    141  CB  ARG B 158      10.480  24.114 -11.046  1.00 34.50           C
ATOM    142  CG  ARG B 158       9.855  22.908 -11.742  1.00 35.52           C
ATOM    143  CD  ARG B 158       9.417  21.848 -10.741  1.00 37.05           C
ATOM    144  NE  ARG B 158       7.972  21.615 -10.789  1.00 38.32           N
ATOM    145  CZ  ARG B 158       7.260  21.009  -9.837  1.00 38.87           C
ATOM    146  NH1 ARG B 158       7.840  20.582  -8.720  1.00 38.80           N
ATOM    147  NH2 ARG B 158       5.952  20.843  -9.998  1.00 38.41           N
TER     148      ARG B 158
HETATM  149 CL   CL  A 160      14.979  10.228 -10.069  1.00 34.42          Cl
HETATM  171  O   HOH A 172      17.240  10.092 -14.564  1.00 14.32           O
HETATM  172  O   HOH A 173      20.901   9.748 -13.348  1.00 20.05           O
HETATM  173  O   HOH A 180      11.723  10.708  -7.676  1.00 25.14           O
HETATM  174  O   HOH A 219      18.858  10.310 -11.926  1.00 23.49           O
HETATM  175  O   HOH B 206      18.056  11.451  -9.424  1.00 32.79           O
HETATM  176  O   HOH B 215      12.224  14.073  -6.745  1.00 27.33           O
CONECT  167  166
CONECT  151  150  152
CONECT  154  152  155
CONECT  150  151  156
CONECT  155  154  156
CONECT  168  165  169
CONECT  164  163  165
CONECT  159  157  160
CONECT  160  159  161  162
CONECT  152  151  153  154
CONECT  165  164  166  168
CONECT  169  162  168  170
CONECT  156  150  155  157
CONECT  163  158  162  164
CONECT  162  160  163  169
CONECT  157  156  158  159
CONECT  161  160
CONECT  153  152
CONECT  170  169
CONECT  166  165  167
CONECT  158  157  163
END
