# Supplementary material for: Scaffold repositioning of spiro-acridine derivatives as fungi chitinase inhibitor by target fishing and in vitro studies
Source: Sci Rep. 2023 May 5;13:7320. doi: 10.1038/s41598-023-33279-9 (PMC10163251; doi:10.1038/s41598-023-33279-9)
Supplement: Supplementary file 2 — Supplementary Information 2. [file 41598_2023_33279_MOESM2_ESM.zip › PDBQT_TARGETS_ALL/3d4q_SM5.pdb]

HEADER    TRANSFERASE                             14-MAY-08   3D4Q              
TITLE     PYRAZOLE-BASED INHIBITORS OF B-RAF KINASE                             
COMPND    MOL_ID: 1;                                                            
COMPND   2 MOLECULE: B-RAF PROTO-ONCOGENE SERINE/THREONINE-PROTEIN KINASE;      
COMPND   3 CHAIN: A, B;                                                         
COMPND   4 FRAGMENT: RESIDUES 432-726;                                          
COMPND   5 SYNONYM: P94, V-RAF MURINE SARCOMA VIRAL ONCOGENE HOMOLOG B1;        
COMPND   6 EC: 2.7.11.1;                                                        
COMPND   7 ENGINEERED: YES                                                      
SOURCE    MOL_ID: 1;                                                            
SOURCE   2 ORGANISM_SCIENTIFIC: HOMO SAPIENS;                                   
SOURCE   3 ORGANISM_COMMON: HUMAN;                                              
SOURCE   4 ORGANISM_TAXID: 9606;                                                
SOURCE   5 GENE: BRAF, BRAF1, RAFB1;                                            
SOURCE   6 EXPRESSION_SYSTEM: SPODOPTERA FRUGIPERDA;                            
SOURCE   7 EXPRESSION_SYSTEM_COMMON: FALL ARMYWORM;                             
SOURCE   8 EXPRESSION_SYSTEM_TAXID: 7108;                                       
SOURCE   9 EXPRESSION_SYSTEM_CELL_LINE: HI-5;                                   
SOURCE  10 EXPRESSION_SYSTEM_VECTOR_TYPE: BACULOVIRUS                           
KEYWDS    KINASE, ATP-BINDING, CARDIOMYOPATHY, DISEASE MUTATION, METAL-BINDING, 
KEYWDS   2 NUCLEOTIDE-BINDING, PHORBOL-ESTER BINDING, PHOSPHOPROTEIN, PROTO-    
KEYWDS   3 ONCOGENE, SERINE/THREONINE-PROTEIN KINASE, TRANSFERASE, ZINC-FINGER  
EXPDTA    X-RAY DIFFRACTION                                                     
AUTHOR    T.MORALES,G.P.A.VIGERS,B.J.BRANDHUBER                                 
REVDAT   4   24-JAN-18 3D4Q    1       AUTHOR                                   
REVDAT   3   08-SEP-10 3D4Q    1       SOURCE                                   
REVDAT   2   24-FEB-09 3D4Q    1       VERSN                                    
REVDAT   1   19-AUG-08 3D4Q    0                                                
JRNL        AUTH   J.D.HANSEN,J.GRINA,B.NEWHOUSE,M.WELCH,G.TOPALOV,N.LITTMAN,   
JRNL        AUTH 2 M.CALLEJO,S.GLOOR,M.MARTINSON,E.LAIRD,B.J.BRANDHUBER,        
JRNL        AUTH 3 G.VIGERS,T.MORALES,R.WOESSNER,N.RANDOLPH,J.LYSSIKATOS,       
JRNL        AUTH 4 A.OLIVERO                                                    
JRNL        TITL   POTENT AND SELECTIVE PYRAZOLE-BASED INHIBITORS OF B-RAF      
JRNL        TITL 2 KINASE.                                                      
JRNL        REF    BIOORG.MED.CHEM.LETT.         V.  18  4692 2008              
JRNL        REFN                   ISSN 0960-894X                               
JRNL        PMID   18676143                                                     
JRNL        DOI    10.1016/J.BMCL.2008.07.002                                   
REMARK   2                                                                      
REMARK   2 RESOLUTION.    2.80 ANGSTROMS.                                       
REMARK   3                                                                      
REMARK   3 REFINEMENT.                                                          
REMARK   3   PROGRAM     : CNS                                                  
REMARK   3   AUTHORS     : BRUNGER,ADAMS,CLORE,DELANO,GROS,GROSSE-              
REMARK   3               : KUNSTLEVE,JIANG,KUSZEWSKI,NILGES,PANNU,              
REMARK   3               : READ,RICE,SIMONSON,WARREN                            
REMARK   3                                                                      
REMARK   3  REFINEMENT TARGET : ENGH & HUBER                                    
REMARK   3                                                                      
REMARK   3  DATA USED IN REFINEMENT.                                            
REMARK   3   RESOLUTION RANGE HIGH (ANGSTROMS) : 2.80                           
REMARK   3   RESOLUTION RANGE LOW  (ANGSTROMS) : 30.00                          
REMARK   3   DATA CUTOFF            (SIGMA(F)) : 0.000                          
REMARK   3   DATA CUTOFF HIGH         (ABS(F)) : NULL                           
REMARK   3   DATA CUTOFF LOW          (ABS(F)) : NULL                           
REMARK   3   COMPLETENESS (WORKING+TEST)   (%) : 97.8                           
REMARK   3   NUMBER OF REFLECTIONS             : 20642                          
REMARK   3                                                                      
REMARK   3  FIT TO DATA USED IN REFINEMENT.                                     
REMARK   3   CROSS-VALIDATION METHOD          : NULL                            
REMARK   3   FREE R VALUE TEST SET SELECTION  : RANDOM                          
REMARK   3   R VALUE            (WORKING SET) : 0.216                           
REMARK   3   FREE R VALUE                     : 0.250                           
REMARK   3   FREE R VALUE TEST SET SIZE   (%) : 4.700                           
REMARK   3   FREE R VALUE TEST SET COUNT      : 1002                            
REMARK   3   ESTIMATED ERROR OF FREE R VALUE  : NULL                            
REMARK   3                                                                      
REMARK   3  FIT IN THE HIGHEST RESOLUTION BIN.                                  
REMARK   3   TOTAL NUMBER OF BINS USED           : NULL                         
REMARK   3   BIN RESOLUTION RANGE HIGH       (A) : NULL                         
REMARK   3   BIN RESOLUTION RANGE LOW        (A) : NULL                         
REMARK   3   BIN COMPLETENESS (WORKING+TEST) (%) : NULL                         
REMARK   3   REFLECTIONS IN BIN    (WORKING SET) : NULL                         
REMARK   3   BIN R VALUE           (WORKING SET) : NULL                         
REMARK   3   BIN FREE R VALUE                    : NULL                         
REMARK   3   BIN FREE R VALUE TEST SET SIZE  (%) : NULL                         
REMARK   3   BIN FREE R VALUE TEST SET COUNT     : NULL                         
REMARK   3   ESTIMATED ERROR OF BIN FREE R VALUE : NULL                         
REMARK   3                                                                      
REMARK   3  NUMBER OF NON-HYDROGEN ATOMS USED IN REFINEMENT.                    
REMARK   3   PROTEIN ATOMS            : 4214                                    
REMARK   3   NUCLEIC ACID ATOMS       : 0                                       
REMARK   3   HETEROGEN ATOMS          : 56                                      
REMARK   3   SOLVENT ATOMS            : 23                                      
REMARK   3                                                                      
REMARK   3  B VALUES.                                                           
REMARK   3   FROM WILSON PLOT           (A**2) : 51.80                          
REMARK   3   MEAN B VALUE      (OVERALL, A**2) : 57.62                          
REMARK   3   OVERALL ANISOTROPIC B VALUE.                                       
REMARK   3    B11 (A**2) : -0.18900                                             
REMARK   3    B22 (A**2) : -0.18900                                             
REMARK   3    B33 (A**2) : 0.37800                                              
REMARK   3    B12 (A**2) : 0.00000                                              
REMARK   3    B13 (A**2) : 0.00000                                              
REMARK   3    B23 (A**2) : 0.00000                                              
REMARK   3                                                                      
REMARK   3  ESTIMATED COORDINATE ERROR.                                         
REMARK   3   ESD FROM LUZZATI PLOT        (A) : NULL                            
REMARK   3   ESD FROM SIGMAA              (A) : NULL                            
REMARK   3   LOW RESOLUTION CUTOFF        (A) : NULL                            
REMARK   3                                                                      
REMARK   3  CROSS-VALIDATED ESTIMATED COORDINATE ERROR.                         
REMARK   3   ESD FROM C-V LUZZATI PLOT    (A) : NULL                            
REMARK   3   ESD FROM C-V SIGMAA          (A) : NULL                            
REMARK   3                                                                      
REMARK   3  RMS DEVIATIONS FROM IDEAL VALUES.                                   
REMARK   3   BOND LENGTHS                 (A) : 0.020                           
REMARK   3   BOND ANGLES            (DEGREES) : NULL                            
REMARK   3   DIHEDRAL ANGLES        (DEGREES) : NULL                            
REMARK   3   IMPROPER ANGLES        (DEGREES) : NULL                            
REMARK   3                                                                      
REMARK   3  ISOTROPIC THERMAL MODEL : NULL                                      
REMARK   3                                                                      
REMARK   3  ISOTROPIC THERMAL FACTOR RESTRAINTS.    RMS    SIGMA                
REMARK   3   MAIN-CHAIN BOND              (A**2) : NULL  ; NULL                 
REMARK   3   MAIN-CHAIN ANGLE             (A**2) : NULL  ; NULL                 
REMARK   3   SIDE-CHAIN BOND              (A**2) : NULL  ; NULL                 
REMARK   3   SIDE-CHAIN ANGLE             (A**2) : NULL  ; NULL                 
REMARK   3                                                                      
REMARK   3  BULK SOLVENT MODELING.                                              
REMARK   3   METHOD USED : NULL                                                 
REMARK   3   KSOL        : NULL                                                 
REMARK   3   BSOL        : NULL                                                 
REMARK   3                                                                      
REMARK   3  NCS MODEL : NULL                                                    
REMARK   3                                                                      
REMARK   3  NCS RESTRAINTS.                         RMS   SIGMA/WEIGHT          
REMARK   3   GROUP  1  POSITIONAL            (A) : NULL  ; NULL                 
REMARK   3   GROUP  1  B-FACTOR           (A**2) : NULL  ; NULL                 
REMARK   3                                                                      
REMARK   3  PARAMETER FILE  1  : PROTEIN_REP.PARAM                              
REMARK   3  PARAMETER FILE  2  : WATER_REP.PARAM                                
REMARK   3  PARAMETER FILE  3  : ION.PARAM                                      
REMARK   3  PARAMETER FILE  4  : AR00384000.PAR                                 
REMARK   3  PARAMETER FILE  5  : NULL                                           
REMARK   3  TOPOLOGY FILE  1   : NULL                                           
REMARK   3  TOPOLOGY FILE  2   : NULL                                           
REMARK   3  TOPOLOGY FILE  3   : NULL                                           
REMARK   3  TOPOLOGY FILE  4   : NULL                                           
REMARK   3  TOPOLOGY FILE  5   : NULL                                           
REMARK   3                                                                      
REMARK   3  OTHER REFINEMENT REMARKS: NULL                                      
REMARK   4                                                                      
REMARK   4 3D4Q COMPLIES WITH FORMAT V. 3.30, 13-JUL-11                         
REMARK 100                                                                      
REMARK 100 THIS ENTRY HAS BEEN PROCESSED BY RCSB ON 05-JUN-08.                  
REMARK 100 THE DEPOSITION ID IS D_1000047589.                                   
REMARK 200                                                                      
REMARK 200 EXPERIMENTAL DETAILS                                                 
REMARK 200  EXPERIMENT TYPE                : X-RAY DIFFRACTION                  
REMARK 200  DATE OF DATA COLLECTION        : NULL                               
REMARK 200  TEMPERATURE           (KELVIN) : 100                                
REMARK 200  PH                             : 7.8                                
REMARK 200  NUMBER OF CRYSTALS USED        : 1                                  
REMARK 200                                                                      
REMARK 200  SYNCHROTRON              (Y/N) : Y                                  
REMARK 200  RADIATION SOURCE               : SSRL                               
REMARK 200  BEAMLINE                       : BL9-1                              
REMARK 200  X-RAY GENERATOR MODEL          : NULL                               
REMARK 200  MONOCHROMATIC OR LAUE    (M/L) : M                                  
REMARK 200  WAVELENGTH OR RANGE        (A) : 0.9                                
REMARK 200  MONOCHROMATOR                  : NULL                               
REMARK 200  OPTICS                         : NULL                               
REMARK 200                                                                      
REMARK 200  DETECTOR TYPE                  : NULL                               
REMARK 200  DETECTOR MANUFACTURER          : NULL                               
REMARK 200  INTENSITY-INTEGRATION SOFTWARE : DENZO                              
REMARK 200  DATA SCALING SOFTWARE          : SCALEPACK                          
REMARK 200                                                                      
REMARK 200  NUMBER OF UNIQUE REFLECTIONS   : 20661                              
REMARK 200  RESOLUTION RANGE HIGH      (A) : 2.800                              
REMARK 200  RESOLUTION RANGE LOW       (A) : 50.000                             
REMARK 200  REJECTION CRITERIA  (SIGMA(I)) : 2.500                              
REMARK 200                                                                      
REMARK 200 OVERALL.                                                             
REMARK 200  COMPLETENESS FOR RANGE     (%) : 88.7                               
REMARK 200  DATA REDUNDANCY                : 8.800                              
REMARK 200  R MERGE                    (I) : 0.07400                            
REMARK 200  R SYM                      (I) : NULL                               
REMARK 200  <I/SIGMA(I)> FOR THE DATA SET  : NULL                               
REMARK 200                                                                      
REMARK 200 IN THE HIGHEST RESOLUTION SHELL.                                     
REMARK 200  HIGHEST RESOLUTION SHELL, RANGE HIGH (A) : 2.80                     
REMARK 200  HIGHEST RESOLUTION SHELL, RANGE LOW  (A) : 2.91                     
REMARK 200  COMPLETENESS FOR SHELL     (%) : 64.4                               
REMARK 200  DATA REDUNDANCY IN SHELL       : 8.90                               
REMARK 200  R MERGE FOR SHELL          (I) : 0.40800                            
REMARK 200  R SYM FOR SHELL            (I) : NULL                               
REMARK 200  <I/SIGMA(I)> FOR SHELL         : 3.500                              
REMARK 200                                                                      
REMARK 200 DIFFRACTION PROTOCOL: SINGLE WAVELENGTH                              
REMARK 200 METHOD USED TO DETERMINE THE STRUCTURE: NULL                         
REMARK 200 SOFTWARE USED: MOLREP                                                
REMARK 200 STARTING MODEL: NULL                                                 
REMARK 200                                                                      
REMARK 200 REMARK: NULL                                                         
REMARK 280                                                                      
REMARK 280 CRYSTAL                                                              
REMARK 280 SOLVENT CONTENT, VS   (%): 57.65                                     
REMARK 280 MATTHEWS COEFFICIENT, VM (ANGSTROMS**3/DA): 2.90                     
REMARK 280                                                                      
REMARK 280 CRYSTALLIZATION CONDITIONS: 5% PEG 3350 0.1M TRIS 10% TACSIMATE,     
REMARK 280  PH 7.8, VAPOR DIFFUSION, HANGING DROP, TEMPERATURE 285K             
REMARK 290                                                                      
REMARK 290 CRYSTALLOGRAPHIC SYMMETRY                                            
REMARK 290 SYMMETRY OPERATORS FOR SPACE GROUP: P 41 21 2                        
REMARK 290                                                                      
REMARK 290      SYMOP   SYMMETRY                                                
REMARK 290     NNNMMM   OPERATOR                                                
REMARK 290       1555   X,Y,Z                                                   
REMARK 290       2555   -X,-Y,Z+1/2                                             
REMARK 290       3555   -Y+1/2,X+1/2,Z+1/4                                      
REMARK 290       4555   Y+1/2,-X+1/2,Z+3/4                                      
REMARK 290       5555   -X+1/2,Y+1/2,-Z+1/4                                     
REMARK 290       6555   X+1/2,-Y+1/2,-Z+3/4                                     
REMARK 290       7555   Y,X,-Z                                                  
REMARK 290       8555   -Y,-X,-Z+1/2                                            
REMARK 290                                                                      
REMARK 290     WHERE NNN -> OPERATOR NUMBER                                     
REMARK 290           MMM -> TRANSLATION VECTOR                                  
REMARK 290                                                                      
REMARK 290 CRYSTALLOGRAPHIC SYMMETRY TRANSFORMATIONS                            
REMARK 290 THE FOLLOWING TRANSFORMATIONS OPERATE ON THE ATOM/HETATM             
REMARK 290 RECORDS IN THIS ENTRY TO PRODUCE CRYSTALLOGRAPHICALLY                
REMARK 290 RELATED MOLECULES.                                                   
REMARK 290   SMTRY1   1  1.000000  0.000000  0.000000        0.00000            
REMARK 290   SMTRY2   1  0.000000  1.000000  0.000000        0.00000            
REMARK 290   SMTRY3   1  0.000000  0.000000  1.000000        0.00000            
REMARK 290   SMTRY1   2 -1.000000  0.000000  0.000000        0.00000            
REMARK 290   SMTRY2   2  0.000000 -1.000000  0.000000        0.00000            
REMARK 290   SMTRY3   2  0.000000  0.000000  1.000000       81.26800            
REMARK 290   SMTRY1   3  0.000000 -1.000000  0.000000       50.17150            
REMARK 290   SMTRY2   3  1.000000  0.000000  0.000000       50.17150            
REMARK 290   SMTRY3   3  0.000000  0.000000  1.000000       40.63400            
REMARK 290   SMTRY1   4  0.000000  1.000000  0.000000       50.17150            
REMARK 290   SMTRY2   4 -1.000000  0.000000  0.000000       50.17150            
REMARK 290   SMTRY3   4  0.000000  0.000000  1.000000      121.90200            
REMARK 290   SMTRY1   5 -1.000000  0.000000  0.000000       50.17150            
REMARK 290   SMTRY2   5  0.000000  1.000000  0.000000       50.17150            
REMARK 290   SMTRY3   5  0.000000  0.000000 -1.000000       40.63400            
REMARK 290   SMTRY1   6  1.000000  0.000000  0.000000       50.17150            
REMARK 290   SMTRY2   6  0.000000 -1.000000  0.000000       50.17150            
REMARK 290   SMTRY3   6  0.000000  0.000000 -1.000000      121.90200            
REMARK 290   SMTRY1   7  0.000000  1.000000  0.000000        0.00000            
REMARK 290   SMTRY2   7  1.000000  0.000000  0.000000        0.00000            
REMARK 290   SMTRY3   7  0.000000  0.000000 -1.000000        0.00000            
REMARK 290   SMTRY1   8  0.000000 -1.000000  0.000000        0.00000            
REMARK 290   SMTRY2   8 -1.000000  0.000000  0.000000        0.00000            
REMARK 290   SMTRY3   8  0.000000  0.000000 -1.000000       81.26800            
REMARK 290                                                                      
REMARK 290 REMARK: NULL                                                         
REMARK 300                                                                      
REMARK 300 BIOMOLECULE: 1, 2                                                    
REMARK 300 SEE REMARK 350 FOR THE AUTHOR PROVIDED AND/OR PROGRAM                
REMARK 300 GENERATED ASSEMBLY INFORMATION FOR THE STRUCTURE IN                  
REMARK 300 THIS ENTRY. THE REMARK MAY ALSO PROVIDE INFORMATION ON               
REMARK 300 BURIED SURFACE AREA.                                                 
REMARK 350                                                                      
REMARK 350 COORDINATES FOR A COMPLETE MULTIMER REPRESENTING THE KNOWN           
REMARK 350 BIOLOGICALLY SIGNIFICANT OLIGOMERIZATION STATE OF THE                
REMARK 350 MOLECULE CAN BE GENERATED BY APPLYING BIOMT TRANSFORMATIONS          
REMARK 350 GIVEN BELOW.  BOTH NON-CRYSTALLOGRAPHIC AND                          
REMARK 350 CRYSTALLOGRAPHIC OPERATIONS ARE GIVEN.                               
REMARK 350                                                                      
REMARK 350 BIOMOLECULE: 1                                                       
REMARK 350 SOFTWARE DETERMINED QUATERNARY STRUCTURE: MONOMERIC                  
REMARK 350 SOFTWARE USED: PISA                                                  
REMARK 350 APPLY THE FOLLOWING TO CHAINS: A                                     
REMARK 350   BIOMT1   1  1.000000  0.000000  0.000000        0.00000            
REMARK 350   BIOMT2   1  0.000000  1.000000  0.000000        0.00000            
REMARK 350   BIOMT3   1  0.000000  0.000000  1.000000        0.00000            
REMARK 350                                                                      
REMARK 350 BIOMOLECULE: 2                                                       
REMARK 350 SOFTWARE DETERMINED QUATERNARY STRUCTURE: MONOMERIC                  
REMARK 350 SOFTWARE USED: PISA                                                  
REMARK 350 APPLY THE FOLLOWING TO CHAINS: B                                     
REMARK 350   BIOMT1   1  1.000000  0.000000  0.000000        0.00000            
REMARK 350   BIOMT2   1  0.000000  1.000000  0.000000        0.00000            
REMARK 350   BIOMT3   1  0.000000  0.000000  1.000000        0.00000            
REMARK 465                                                                      
REMARK 465 MISSING RESIDUES                                                     
REMARK 465 THE FOLLOWING RESIDUES WERE NOT LOCATED IN THE                       
REMARK 465 EXPERIMENT. (M=MODEL NUMBER; RES=RESIDUE NAME; C=CHAIN               
REMARK 465 IDENTIFIER; SSSEQ=SEQUENCE NUMBER; I=INSERTION CODE.)                
REMARK 465                                                                      
REMARK 465   M RES C SSSEQI                                                     
REMARK 465     MET A   420                                                      
REMARK 465     ASP A   421                                                      
REMARK 465     ARG A   422                                                      
REMARK 465     GLY A   423                                                      
REMARK 465     SER A   424                                                      
REMARK 465     HIS A   425                                                      
REMARK 465     HIS A   426                                                      
REMARK 465     HIS A   427                                                      
REMARK 465     HIS A   428                                                      
REMARK 465     HIS A   429                                                      
REMARK 465     HIS A   430                                                      
REMARK 465     GLY A   431                                                      
REMARK 465     SER A   432                                                      
REMARK 465     GLU A   433                                                      
REMARK 465     ASP A   434                                                      
REMARK 465     ARG A   435                                                      
REMARK 465     ASN A   436                                                      
REMARK 465     ARG A   437                                                      
REMARK 465     MET A   438                                                      
REMARK 465     LYS A   439                                                      
REMARK 465     THR A   440                                                      
REMARK 465     LEU A   441                                                      
REMARK 465     GLY A   442                                                      
REMARK 465     ARG A   443                                                      
REMARK 465     ARG A   444                                                      
REMARK 465     ASP A   445                                                      
REMARK 465     SER A   446                                                      
REMARK 465     SER A   447                                                      
REMARK 465     LYS A   601                                                      
REMARK 465     SER A   602                                                      
REMARK 465     ARG A   603                                                      
REMARK 465     TRP A   604                                                      
REMARK 465     SER A   605                                                      
REMARK 465     GLY A   606                                                      
REMARK 465     SER A   607                                                      
REMARK 465     HIS A   608                                                      
REMARK 465     GLN A   609                                                      
REMARK 465     PHE A   610                                                      
REMARK 465     GLU A   611                                                      
REMARK 465     GLN A   612                                                      
REMARK 465     ILE A   724                                                      
REMARK 465     HIS A   725                                                      
REMARK 465     ARG A   726                                                      
REMARK 465     MET B   420                                                      
REMARK 465     ASP B   421                                                      
REMARK 465     ARG B   422                                                      
REMARK 465     GLY B   423                                                      
REMARK 465     SER B   424                                                      
REMARK 465     HIS B   425                                                      
REMARK 465     HIS B   426                                                      
REMARK 465     HIS B   427                                                      
REMARK 465     HIS B   428                                                      
REMARK 465     HIS B   429                                                      
REMARK 465     HIS B   430                                                      
REMARK 465     GLY B   431                                                      
REMARK 465     SER B   432                                                      
REMARK 465     GLU B   433                                                      
REMARK 465     ASP B   434                                                      
REMARK 465     ARG B   435                                                      
REMARK 465     ASN B   436                                                      
REMARK 465     ARG B   437                                                      
REMARK 465     MET B   438                                                      
REMARK 465     LYS B   439                                                      
REMARK 465     THR B   440                                                      
REMARK 465     LEU B   441                                                      
REMARK 465     GLY B   442                                                      
REMARK 465     ARG B   443                                                      
REMARK 465     ARG B   444                                                      
REMARK 465     ASP B   445                                                      
REMARK 465     SER B   446                                                      
REMARK 465     SER B   447                                                      
REMARK 465     LYS B   601                                                      
REMARK 465     SER B   602                                                      
REMARK 465     ARG B   603                                                      
REMARK 465     TRP B   604                                                      
REMARK 465     SER B   605                                                      
REMARK 465     GLY B   606                                                      
REMARK 465     SER B   607                                                      
REMARK 465     HIS B   608                                                      
REMARK 465     GLN B   609                                                      
REMARK 465     PHE B   610                                                      
REMARK 465     GLU B   611                                                      
REMARK 465     GLN B   612                                                      
REMARK 465     ILE B   724                                                      
REMARK 465     HIS B   725                                                      
REMARK 465     ARG B   726                                                      
REMARK 500                                                                      
REMARK 500 GEOMETRY AND STEREOCHEMISTRY                                         
REMARK 500 SUBTOPIC: CLOSE CONTACTS IN SAME ASYMMETRIC UNIT                     
REMARK 500                                                                      
REMARK 500 THE FOLLOWING ATOMS ARE IN CLOSE CONTACT.                            
REMARK 500                                                                      
REMARK 500  ATM1  RES C  SSEQI   ATM2  RES C  SSEQI           DISTANCE          
REMARK 500   OE1  GLU A   501     O28  SM5 A     1              2.08            
REMARK 500                                                                      
REMARK 500 REMARK: NULL                                                         
REMARK 500                                                                      
REMARK 500 GEOMETRY AND STEREOCHEMISTRY                                         
REMARK 500 SUBTOPIC: COVALENT BOND ANGLES                                       
REMARK 500                                                                      
REMARK 500 THE STEREOCHEMICAL PARAMETERS OF THE FOLLOWING RESIDUES              
REMARK 500 HAVE VALUES WHICH DEVIATE FROM EXPECTED VALUES BY MORE               
REMARK 500 THAN 6*RMSD (M=MODEL NUMBER; RES=RESIDUE NAME; C=CHAIN               
REMARK 500 IDENTIFIER; SSEQ=SEQUENCE NUMBER; I=INSERTION CODE).                 
REMARK 500                                                                      
REMARK 500 STANDARD TABLE:                                                      
REMARK 500 FORMAT: (10X,I3,1X,A3,1X,A1,I4,A1,3(1X,A4,2X),12X,F5.1)              
REMARK 500                                                                      
REMARK 500 EXPECTED VALUES PROTEIN: ENGH AND HUBER, 1999                        
REMARK 500 EXPECTED VALUES NUCLEIC ACID: CLOWNEY ET AL 1996                     
REMARK 500                                                                      
REMARK 500  M RES CSSEQI ATM1   ATM2   ATM3                                     
REMARK 500    PRO A 523   C   -  N   -  CA  ANGL. DEV. = -13.1 DEGREES          
REMARK 500    PRO B 523   C   -  N   -  CA  ANGL. DEV. = -14.3 DEGREES          
REMARK 500    PRO B 632   C   -  N   -  CA  ANGL. DEV. =   9.3 DEGREES          
REMARK 500                                                                      
REMARK 500 REMARK: NULL                                                         
REMARK 500                                                                      
REMARK 500 GEOMETRY AND STEREOCHEMISTRY                                         
REMARK 500 SUBTOPIC: TORSION ANGLES                                             
REMARK 500                                                                      
REMARK 500 TORSION ANGLES OUTSIDE THE EXPECTED RAMACHANDRAN REGIONS:            
REMARK 500 (M=MODEL NUMBER; RES=RESIDUE NAME; C=CHAIN IDENTIFIER;               
REMARK 500 SSEQ=SEQUENCE NUMBER; I=INSERTION CODE).                             
REMARK 500                                                                      
REMARK 500 STANDARD TABLE:                                                      
REMARK 500 FORMAT:(10X,I3,1X,A3,1X,A1,I4,A1,4X,F7.2,3X,F7.2)                    
REMARK 500                                                                      
REMARK 500 EXPECTED VALUES: GJ KLEYWEGT AND TA JONES (1996). PHI/PSI-           
REMARK 500 CHOLOGY: RAMACHANDRAN REVISITED. STRUCTURE 4, 1395 - 1400            
REMARK 500                                                                      
REMARK 500  M RES CSSEQI        PSI       PHI                                   
REMARK 500    ASP A 449      160.31    -43.33                                   
REMARK 500    THR A 488      -29.24     61.85                                   
REMARK 500    ALA A 489      132.11    137.11                                   
REMARK 500    THR A 491      156.43    -45.62                                   
REMARK 500    LEU A 514      130.06    -36.16                                   
REMARK 500    GLN A 530      156.02    -49.12                                   
REMARK 500    ASP A 576       33.96   -155.27                                   
REMARK 500    LYS A 578      163.71    178.49                                   
REMARK 500    GLU A 586       23.31     48.90                                   
REMARK 500    ASP A 587       -4.02     59.92                                   
REMARK 500    ASP A 594       95.94     67.73                                   
REMARK 500    SER A 614      137.47   -176.28                                   
REMARK 500    SER A 616      -69.99    -92.13                                   
REMARK 500    ILE A 617      -39.44     81.10                                   
REMARK 500    MET A 627       81.23    -43.35                                   
REMARK 500    ASP A 629     -158.72   -153.82                                   
REMARK 500    TYR A 656       31.92     73.45                                   
REMARK 500    PRO A 722       -6.23    -55.60                                   
REMARK 500    ASP B 449      164.86    -40.55                                   
REMARK 500    GLN B 461      125.63    -36.56                                   
REMARK 500    THR B 488      -32.53     61.73                                   
REMARK 500    ALA B 489      133.89    142.37                                   
REMARK 500    THR B 491      157.29    -48.18                                   
REMARK 500    HIS B 510      131.18   -171.48                                   
REMARK 500    GLN B 530      154.70    -49.95                                   
REMARK 500    ASP B 576       33.86   -152.40                                   
REMARK 500    LYS B 578      159.70    176.42                                   
REMARK 500    ASP B 587       -5.45     60.20                                   
REMARK 500    ASP B 594       97.83     64.55                                   
REMARK 500    SER B 614      137.66   -176.80                                   
REMARK 500    SER B 616      -67.47    -95.43                                   
REMARK 500    ILE B 617      -41.16     80.91                                   
REMARK 500    MET B 627       83.62    -43.40                                   
REMARK 500    ASP B 629     -158.31   -155.21                                   
REMARK 500    PRO B 722       -6.54    -56.87                                   
REMARK 500                                                                      
REMARK 500 REMARK: NULL                                                         
REMARK 500                                                                      
REMARK 500 GEOMETRY AND STEREOCHEMISTRY                                         
REMARK 500 SUBTOPIC: NON-CIS, NON-TRANS                                         
REMARK 500                                                                      
REMARK 500 THE FOLLOWING PEPTIDE BONDS DEVIATE SIGNIFICANTLY FROM BOTH          
REMARK 500 CIS AND TRANS CONFORMATION.  CIS BONDS, IF ANY, ARE LISTED           
REMARK 500 ON CISPEP RECORDS.  TRANS IS DEFINED AS 180 +/- 30 AND               
REMARK 500 CIS IS DEFINED AS 0 +/- 30 DEGREES.                                  
REMARK 500                                 MODEL     OMEGA                      
REMARK 500 LEU A  485     ASN A  486                 -142.46                    
REMARK 500 ASN A  486     VAL A  487                  133.98                    
REMARK 500 LEU B  485     ASN B  486                 -139.78                    
REMARK 500 ASN B  486     VAL B  487                  134.31                    
REMARK 500                                                                      
REMARK 500 REMARK: NULL                                                         
REMARK 800                                                                      
REMARK 800 SITE                                                                 
REMARK 800 SITE_IDENTIFIER: AC1                                                 
REMARK 800 EVIDENCE_CODE: SOFTWARE                                              
REMARK 800 SITE_DESCRIPTION: BINDING SITE FOR RESIDUE SM5 A 1                   
REMARK 800                                                                      
REMARK 800 SITE_IDENTIFIER: AC2                                                 
REMARK 800 EVIDENCE_CODE: SOFTWARE                                              
REMARK 800 SITE_DESCRIPTION: BINDING SITE FOR RESIDUE SM5 B 1                   
REMARK 900                                                                      
REMARK 900 RELATED ENTRIES                                                      
REMARK 900 RELATED ID: 3PSB   RELATED DB: PDB                                   
REMARK 900 RELATED ID: 3PSD   RELATED DB: PDB                                   
DBREF  3D4Q A  433   726  UNP    P15056   BRAF1_HUMAN    433    726             
DBREF  3D4Q B  433   726  UNP    P15056   BRAF1_HUMAN    433    726             
SEQADV 3D4Q MET A  420  UNP  P15056              EXPRESSION TAG                 
SEQADV 3D4Q ASP A  421  UNP  P15056              EXPRESSION TAG                 
SEQADV 3D4Q ARG A  422  UNP  P15056              EXPRESSION TAG                 
SEQADV 3D4Q GLY A  423  UNP  P15056              EXPRESSION TAG                 
SEQADV 3D4Q SER A  424  UNP  P15056              EXPRESSION TAG                 
SEQADV 3D4Q HIS A  425  UNP  P15056              EXPRESSION TAG                 
SEQADV 3D4Q HIS A  426  UNP  P15056              EXPRESSION TAG                 
SEQADV 3D4Q HIS A  427  UNP  P15056              EXPRESSION TAG                 
SEQADV 3D4Q HIS A  428  UNP  P15056              EXPRESSION TAG                 
SEQADV 3D4Q HIS A  429  UNP  P15056              EXPRESSION TAG                 
SEQADV 3D4Q HIS A  430  UNP  P15056              EXPRESSION TAG                 
SEQADV 3D4Q GLY A  431  UNP  P15056              EXPRESSION TAG                 
SEQADV 3D4Q SER A  432  UNP  P15056              EXPRESSION TAG                 
SEQADV 3D4Q MET B  420  UNP  P15056              EXPRESSION TAG                 
SEQADV 3D4Q ASP B  421  UNP  P15056              EXPRESSION TAG                 
SEQADV 3D4Q ARG B  422  UNP  P15056              EXPRESSION TAG                 
SEQADV 3D4Q GLY B  423  UNP  P15056              EXPRESSION TAG                 
SEQADV 3D4Q SER B  424  UNP  P15056              EXPRESSION TAG                 
SEQADV 3D4Q HIS B  425  UNP  P15056              EXPRESSION TAG                 
SEQADV 3D4Q HIS B  426  UNP  P15056              EXPRESSION TAG                 
SEQADV 3D4Q HIS B  427  UNP  P15056              EXPRESSION TAG                 
SEQADV 3D4Q HIS B  428  UNP  P15056              EXPRESSION TAG                 
SEQADV 3D4Q HIS B  429  UNP  P15056              EXPRESSION TAG                 
SEQADV 3D4Q HIS B  430  UNP  P15056              EXPRESSION TAG                 
SEQADV 3D4Q GLY B  431  UNP  P15056              EXPRESSION TAG                 
SEQADV 3D4Q SER B  432  UNP  P15056              EXPRESSION TAG                 
SEQRES   1 A  307  MET ASP ARG GLY SER HIS HIS HIS HIS HIS HIS GLY SER          
SEQRES   2 A  307  GLU ASP ARG ASN ARG MET LYS THR LEU GLY ARG ARG ASP          
SEQRES   3 A  307  SER SER ASP ASP TRP GLU ILE PRO ASP GLY GLN ILE THR          
SEQRES   4 A  307  VAL GLY GLN ARG ILE GLY SER GLY SER PHE GLY THR VAL          
SEQRES   5 A  307  TYR LYS GLY LYS TRP HIS GLY ASP VAL ALA VAL LYS MET          
SEQRES   6 A  307  LEU ASN VAL THR ALA PRO THR PRO GLN GLN LEU GLN ALA          
SEQRES   7 A  307  PHE LYS ASN GLU VAL GLY VAL LEU ARG LYS THR ARG HIS          
SEQRES   8 A  307  VAL ASN ILE LEU LEU PHE MET GLY TYR SER THR LYS PRO          
SEQRES   9 A  307  GLN LEU ALA ILE VAL THR GLN TRP CYS GLU GLY SER SER          
SEQRES  10 A  307  LEU TYR HIS HIS LEU HIS ILE ILE GLU THR LYS PHE GLU          
SEQRES  11 A  307  MET ILE LYS LEU ILE ASP ILE ALA ARG GLN THR ALA GLN          
SEQRES  12 A  307  GLY MET ASP TYR LEU HIS ALA LYS SER ILE ILE HIS ARG          
SEQRES  13 A  307  ASP LEU LYS SER ASN ASN ILE PHE LEU HIS GLU ASP LEU          
SEQRES  14 A  307  THR VAL LYS ILE GLY ASP PHE GLY LEU ALA THR VAL LYS          
SEQRES  15 A  307  SER ARG TRP SER GLY SER HIS GLN PHE GLU GLN LEU SER          
SEQRES  16 A  307  GLY SER ILE LEU TRP MET ALA PRO GLU VAL ILE ARG MET          
SEQRES  17 A  307  GLN ASP LYS ASN PRO TYR SER PHE GLN SER ASP VAL TYR          
SEQRES  18 A  307  ALA PHE GLY ILE VAL LEU TYR GLU LEU MET THR GLY GLN          
SEQRES  19 A  307  LEU PRO TYR SER ASN ILE ASN ASN ARG ASP GLN ILE ILE          
SEQRES  20 A  307  PHE MET VAL GLY ARG GLY TYR LEU SER PRO ASP LEU SER          
SEQRES  21 A  307  LYS VAL ARG SER ASN CYS PRO LYS ALA MET LYS ARG LEU          
SEQRES  22 A  307  MET ALA GLU CYS LEU LYS LYS LYS ARG ASP GLU ARG PRO          
SEQRES  23 A  307  LEU PHE PRO GLN ILE LEU ALA SER ILE GLU LEU LEU ALA          
SEQRES  24 A  307  ARG SER LEU PRO LYS ILE HIS ARG                              
SEQRES   1 B  307  MET ASP ARG GLY SER HIS HIS HIS HIS HIS HIS GLY SER          
SEQRES   2 B  307  GLU ASP ARG ASN ARG MET LYS THR LEU GLY ARG ARG ASP          
SEQRES   3 B  307  SER SER ASP ASP TRP GLU ILE PRO ASP GLY GLN ILE THR          
SEQRES   4 B  307  VAL GLY GLN ARG ILE GLY SER GLY SER PHE GLY THR VAL          
SEQRES   5 B  307  TYR LYS GLY LYS TRP HIS GLY ASP VAL ALA VAL LYS MET          
SEQRES   6 B  307  LEU ASN VAL THR ALA PRO THR PRO GLN GLN LEU GLN ALA          
SEQRES   7 B  307  PHE LYS ASN GLU VAL GLY VAL LEU ARG LYS THR ARG HIS          
SEQRES   8 B  307  VAL ASN ILE LEU LEU PHE MET GLY TYR SER THR LYS PRO          
SEQRES   9 B  307  GLN LEU ALA ILE VAL THR GLN TRP CYS GLU GLY SER SER          
SEQRES  10 B  307  LEU TYR HIS HIS LEU HIS ILE ILE GLU THR LYS PHE GLU          
SEQRES  11 B  307  MET ILE LYS LEU ILE ASP ILE ALA ARG GLN THR ALA GLN          
SEQRES  12 B  307  GLY MET ASP TYR LEU HIS ALA LYS SER ILE ILE HIS ARG          
SEQRES  13 B  307  ASP LEU LYS SER ASN ASN ILE PHE LEU HIS GLU ASP LEU          
SEQRES  14 B  307  THR VAL LYS ILE GLY ASP PHE GLY LEU ALA THR VAL LYS          
SEQRES  15 B  307  SER ARG TRP SER GLY SER HIS GLN PHE GLU GLN LEU SER          
SEQRES  16 B  307  GLY SER ILE LEU TRP MET ALA PRO GLU VAL ILE ARG MET          
SEQRES  17 B  307  GLN ASP LYS ASN PRO TYR SER PHE GLN SER ASP VAL TYR          
SEQRES  18 B  307  ALA PHE GLY ILE VAL LEU TYR GLU LEU MET THR GLY GLN          
SEQRES  19 B  307  LEU PRO TYR SER ASN ILE ASN ASN ARG ASP GLN ILE ILE          
SEQRES  20 B  307  PHE MET VAL GLY ARG GLY TYR LEU SER PRO ASP LEU SER          
SEQRES  21 B  307  LYS VAL ARG SER ASN CYS PRO LYS ALA MET LYS ARG LEU          
SEQRES  22 B  307  MET ALA GLU CYS LEU LYS LYS LYS ARG ASP GLU ARG PRO          
SEQRES  23 B  307  LEU PHE PRO GLN ILE LEU ALA SER ILE GLU LEU LEU ALA          
SEQRES  24 B  307  ARG SER LEU PRO LYS ILE HIS ARG                              
HET    SM5  A   1      28                                                       
HET    SM5  B   1      28                                                       
HETNAM     SM5 (1E)-5-(1-PIPERIDIN-4-YL-3-PYRIDIN-4-YL-1H-PYRAZOL-4-            
HETNAM   2 SM5  YL)-2,3-DIHYDRO-1H-INDEN-1-ONE OXIME                            
FORMUL   3  SM5    2(C22 H23 N5 O)                                              
FORMUL   5  HOH   *23(H2 O)                                                     
HELIX    1   1 GLU A  501  GLU A  501  1                                   1
SHEET    1   1 1 ILE A 463  GLY A 466  0
SHEET    2   2 1 VAL A 471  VAL A 471  0
SHEET    3   3 1 ALA A 481  LYS A 483  0
SHEET    4   4 1 ILE A 527  ILE A 527  0
SHEET    5   5 1 THR A 529  GLN A 530  0
SHEET    6   6 1 PHE A 583  PHE A 583  0
SITE     1 AC1 11 ILE A 463  GLY A 464  SER A 465  ALA A 481                    
SITE     2 AC1 11 LYS A 483  GLU A 501  TRP A 531  CYS A 532                    
SITE     3 AC1 11 PHE A 583  ASP A 594  TYR B 673                               
SITE     1 AC2 11 ILE B 463  GLY B 464  SER B 465  ALA B 481                    
SITE     2 AC2 11 LYS B 483  GLU B 501  GLN B 530  TRP B 531                    
SITE     3 AC2 11 CYS B 532  PHE B 583  ASP B 594                               
CRYST1  100.343  100.343  162.536  90.00  90.00  90.00 P 41 21 2    16          
ORIGX1      1.000000  0.000000  0.000000        0.00000                         
ORIGX2      0.000000  1.000000  0.000000        0.00000                         
ORIGX3      0.000000  0.000000  1.000000        0.00000                         
SCALE1      0.009966  0.000000  0.000000        0.00000                         
SCALE2      0.000000  0.009966  0.000000        0.00000                         
SCALE3      0.000000  0.000000  0.006152        0.00000                         
ATOM      1  N   ILE A 463      87.347   5.529 -14.407  1.00 54.27           N
ATOM      2  CA  ILE A 463      88.066   6.383 -13.490  1.00 53.90           C
ATOM      3  C   ILE A 463      88.596   5.655 -12.233  1.00 53.67           C
ATOM      4  O   ILE A 463      89.434   6.204 -11.464  1.00 53.78           O
ATOM      5  CB  ILE A 463      87.200   7.589 -13.093  1.00 53.89           C
ATOM      6  CG1 ILE A 463      85.877   7.115 -12.560  1.00 53.37           C
ATOM      7  CG2 ILE A 463      86.966   8.493 -14.284  1.00 51.70           C
ATOM      8  CD1 ILE A 463      85.314   8.123 -11.647  1.00 56.31           C
ATOM      9  N   GLY A 464      88.125   4.423 -12.039  1.00 51.70           N
ATOM     10  CA  GLY A 464      88.630   3.601 -10.951  1.00 51.08           C
ATOM     11  C   GLY A 464      87.728   2.515 -10.364  1.00 49.92           C
ATOM     12  O   GLY A 464      86.945   1.879 -11.064  1.00 48.24           O
ATOM     13  N   SER A 465      87.858   2.300  -9.054  1.00 50.31           N
ATOM     14  CA  SER A 465      87.151   1.233  -8.345  1.00 49.11           C
ATOM     15  C   SER A 465      86.215   1.693  -7.262  1.00 49.08           C
ATOM     16  O   SER A 465      86.315   2.808  -6.712  1.00 48.41           O
ATOM     17  CB  SER A 465      88.142   0.284  -7.708  1.00 50.00           C
ATOM     18  OG  SER A 465      88.890  -0.366  -8.714  1.00 51.06           O
ATOM     19  N   GLY A 466      85.296   0.795  -6.957  1.00 48.92           N
ATOM     20  CA  GLY A 466      84.364   0.994  -5.870  1.00 49.55           C
ATOM     21  C   GLY A 466      84.012  -0.396  -5.388  1.00 50.19           C
ATOM     22  O   GLY A 466      84.400  -1.382  -6.007  1.00 48.91           O
ATOM     23  N   SER A 467      83.279  -0.505  -4.289  1.00 50.96           N
ATOM     24  CA  SER A 467      83.028  -1.824  -3.753  1.00 50.57           C
ATOM     25  C   SER A 467      82.396  -2.660  -4.839  1.00 50.75           C
ATOM     26  O   SER A 467      81.527  -2.210  -5.554  1.00 52.34           O
ATOM     27  CB  SER A 467      82.134  -1.739  -2.526  1.00 50.16           C
ATOM     28  OG  SER A 467      80.970  -1.018  -2.814  1.00 52.46           O
TER      29      SER A 467
ATOM     30  N   VAL A 471      84.269   1.980 -11.539  1.00 49.35           N
ATOM     31  CA  VAL A 471      83.573   3.248 -11.698  1.00 49.04           C
ATOM     32  C   VAL A 471      83.896   3.950 -13.021  1.00 49.63           C
ATOM     33  O   VAL A 471      85.053   4.107 -13.407  1.00 51.31           O
ATOM     34  CB  VAL A 471      83.884   4.217 -10.519  1.00 48.69           C
ATOM     35  CG1 VAL A 471      83.091   5.523 -10.675  1.00 46.05           C
ATOM     36  CG2 VAL A 471      83.549   3.554  -9.208  1.00 46.54           C
TER      37      VAL A 471
ATOM     38  N   ALA A 481      78.151   9.509 -12.330  1.00 47.84           N
ATOM     39  CA  ALA A 481      79.093   8.412 -12.065  1.00 47.84           C
ATOM     40  C   ALA A 481      78.301   7.143 -12.219  1.00 48.72           C
ATOM     41  O   ALA A 481      77.137   7.078 -11.786  1.00 48.48           O
ATOM     42  CB  ALA A 481      79.658   8.502 -10.663  1.00 47.14           C
ATOM     43  N   VAL A 482      78.910   6.153 -12.873  1.00 49.69           N
ATOM     44  CA  VAL A 482      78.321   4.814 -12.972  1.00 50.66           C
ATOM     45  C   VAL A 482      79.264   3.780 -12.393  1.00 51.80           C
ATOM     46  O   VAL A 482      80.396   3.698 -12.848  1.00 51.31           O
ATOM     47  CB  VAL A 482      78.096   4.400 -14.422  1.00 51.28           C
ATOM     48  CG1 VAL A 482      77.202   3.152 -14.482  1.00 50.02           C
ATOM     49  CG2 VAL A 482      77.534   5.570 -15.198  1.00 51.38           C
ATOM     50  N   LYS A 483      78.802   2.996 -11.408  1.00 53.16           N
ATOM     51  CA  LYS A 483      79.540   1.800 -10.975  1.00 54.44           C
ATOM     52  C   LYS A 483      78.944   0.520 -11.523  1.00 56.34           C
ATOM     53  O   LYS A 483      77.752   0.243 -11.369  1.00 54.73           O
ATOM     54  CB  LYS A 483      79.583   1.708  -9.460  1.00 54.65           C
ATOM     55  CG  LYS A 483      80.546   0.651  -8.938  1.00 52.89           C
ATOM     56  CD  LYS A 483      80.604   0.671  -7.405  1.00 51.81           C
ATOM     57  CE  LYS A 483      79.292   0.234  -6.815  1.00 51.29           C
ATOM     58  NZ  LYS A 483      79.459  -0.095  -5.391  1.00 49.62           N
TER      59      LYS A 483
ATOM     60  N   GLU A 501      72.761  -2.716  -2.305  1.00 51.62           N
ATOM     61  CA  GLU A 501      73.217  -1.344  -2.374  1.00 51.46           C
ATOM     62  C   GLU A 501      72.152  -0.427  -2.961  1.00 51.02           C
ATOM     63  O   GLU A 501      71.909   0.655  -2.411  1.00 51.53           O
ATOM     64  CB  GLU A 501      74.505  -1.209  -3.172  1.00 50.87           C
ATOM     65  CG  GLU A 501      74.913   0.241  -3.217  1.00 51.40           C
ATOM     66  CD  GLU A 501      76.235   0.500  -3.920  1.00 53.08           C
ATOM     67  OE1 GLU A 501      76.680   1.655  -3.816  1.00 54.31           O
ATOM     68  OE2 GLU A 501      76.826  -0.405  -4.557  1.00 53.08           O
TER      69      GLU A 501
ATOM     70  N   LEU A 514      75.883  11.350  -1.504  1.00 43.04           N
ATOM     71  CA  LEU A 514      75.953  11.236  -2.953  1.00 41.87           C
ATOM     72  C   LEU A 514      74.596  10.833  -3.491  1.00 40.39           C
ATOM     73  O   LEU A 514      73.992   9.894  -3.002  1.00 40.70           O
ATOM     74  CB  LEU A 514      77.011  10.188  -3.329  1.00 42.36           C
ATOM     75  CG  LEU A 514      77.282  10.036  -4.832  1.00 44.56           C
ATOM     76  CD1 LEU A 514      78.189  11.189  -5.330  1.00 43.22           C
ATOM     77  CD2 LEU A 514      77.924   8.681  -5.107  1.00 46.34           C
TER      78      LEU A 514
ATOM     79  N   ILE A 527      75.015   0.877 -11.185  1.00 49.61           N
ATOM     80  CA  ILE A 527      74.396   1.916 -10.360  1.00 48.90           C
ATOM     81  C   ILE A 527      74.818   3.314 -10.853  1.00 48.88           C
ATOM     82  O   ILE A 527      76.001   3.545 -11.174  1.00 49.44           O
ATOM     83  CB  ILE A 527      74.792   1.763  -8.882  1.00 47.72           C
ATOM     84  CG1 ILE A 527      74.432   0.363  -8.388  1.00 48.52           C
ATOM     85  CG2 ILE A 527      74.136   2.819  -8.071  1.00 47.00           C
ATOM     86  CD1 ILE A 527      74.650   0.145  -6.902  1.00 46.72           C
TER      87      ILE A 527
ATOM     88  N   THR A 529      74.802   7.536 -10.144  1.00 45.90           N
ATOM     89  CA  THR A 529      74.673   8.622  -9.161  1.00 46.23           C
ATOM     90  C   THR A 529      75.068   9.939  -9.811  1.00 47.99           C
ATOM     91  O   THR A 529      75.683   9.947 -10.890  1.00 48.23           O
ATOM     92  CB  THR A 529      75.622   8.440  -7.926  1.00 44.96           C
ATOM     93  OG1 THR A 529      76.977   8.647  -8.342  1.00 42.78           O
ATOM     94  CG2 THR A 529      75.495   7.037  -7.319  1.00 41.44           C
ATOM     95  N   GLN A 530      74.752  11.048  -9.139  1.00 48.88           N
ATOM     96  CA  GLN A 530      75.258  12.336  -9.578  1.00 49.57           C
ATOM     97  C   GLN A 530      76.765  12.213  -9.811  1.00 50.10           C
ATOM     98  O   GLN A 530      77.411  11.311  -9.285  1.00 50.01           O
ATOM     99  CB  GLN A 530      74.937  13.415  -8.541  1.00 49.09           C
ATOM    100  CG  GLN A 530      75.969  13.632  -7.443  1.00 49.53           C
ATOM    101  CD  GLN A 530      75.402  14.443  -6.266  1.00 48.91           C
ATOM    102  OE1 GLN A 530      75.136  13.898  -5.196  1.00 48.67           O
ATOM    103  NE2 GLN A 530      75.216  15.742  -6.467  1.00 47.03           N
ATOM    104  N   TRP A 531      77.311  13.087 -10.653  1.00 52.09           N
ATOM    105  CA  TRP A 531      78.750  13.172 -10.870  1.00 52.37           C
ATOM    106  C   TRP A 531      79.306  14.288 -10.011  1.00 53.22           C
ATOM    107  O   TRP A 531      78.807  15.404 -10.060  1.00 52.49           O
ATOM    108  CB  TRP A 531      79.064  13.468 -12.335  1.00 51.23           C
ATOM    109  CG  TRP A 531      80.518  13.739 -12.543  1.00 51.34           C
ATOM    110  CD1 TRP A 531      81.126  14.962 -12.669  1.00 49.45           C
ATOM    111  CD2 TRP A 531      81.568  12.769 -12.550  1.00 51.59           C
ATOM    112  NE1 TRP A 531      82.480  14.810 -12.753  1.00 49.56           N
ATOM    113  CE2 TRP A 531      82.784  13.476 -12.684  1.00 51.00           C
ATOM    114  CE3 TRP A 531      81.601  11.366 -12.447  1.00 51.47           C
ATOM    115  CZ2 TRP A 531      84.018  12.830 -12.725  1.00 51.61           C
ATOM    116  CZ3 TRP A 531      82.830  10.719 -12.484  1.00 51.68           C
ATOM    117  CH2 TRP A 531      84.023  11.451 -12.626  1.00 52.39           C
ATOM    118  N   CYS A 532      80.331  14.000  -9.217  1.00 56.47           N
ATOM    119  CA  CYS A 532      80.993  15.071  -8.464  1.00 61.61           C
ATOM    120  C   CYS A 532      82.269  15.534  -9.149  1.00 62.56           C
ATOM    121  O   CYS A 532      83.169  14.747  -9.409  1.00 62.63           O
ATOM    122  CB  CYS A 532      81.334  14.635  -7.034  1.00 62.17           C
ATOM    123  SG  CYS A 532      79.890  14.313  -6.049  1.00 69.66           S
TER     124      CYS A 532
ATOM    125  N   PHE A 583      83.390  12.617  -1.152  1.00 51.09           N
ATOM    126  CA  PHE A 583      83.637  13.347  -2.364  1.00 52.65           C
ATOM    127  C   PHE A 583      83.316  14.789  -2.129  1.00 55.87           C
ATOM    128  O   PHE A 583      82.298  15.131  -1.511  1.00 55.89           O
ATOM    129  CB  PHE A 583      82.814  12.737  -3.484  1.00 50.32           C
ATOM    130  CG  PHE A 583      83.167  11.293  -3.755  1.00 49.96           C
ATOM    131  CD1 PHE A 583      82.462  10.247  -3.143  1.00 50.34           C
ATOM    132  CD2 PHE A 583      84.203  10.968  -4.617  1.00 48.05           C
ATOM    133  CE1 PHE A 583      82.788   8.880  -3.396  1.00 48.46           C
ATOM    134  CE2 PHE A 583      84.529   9.624  -4.867  1.00 47.66           C
ATOM    135  CZ  PHE A 583      83.810   8.579  -4.252  1.00 46.94           C
TER     136      PHE A 583
ATOM    137  N   ASP A 594      79.419   5.401  -1.935  1.00 48.74           N
ATOM    138  CA  ASP A 594      79.717   3.948  -1.895  1.00 47.92           C
ATOM    139  C   ASP A 594      79.059   3.165  -0.766  1.00 48.08           C
ATOM    140  O   ASP A 594      79.561   3.098   0.375  1.00 48.37           O
ATOM    141  CB  ASP A 594      81.224   3.648  -1.907  1.00 44.79           C
ATOM    142  CG  ASP A 594      81.530   2.272  -2.547  1.00 45.79           C
ATOM    143  OD1 ASP A 594      80.618   1.416  -2.522  1.00 45.85           O
ATOM    144  OD2 ASP A 594      82.648   2.030  -3.090  1.00 42.97           O
ATOM    145  N   PHE A 595      77.920   2.562  -1.108  1.00 47.31           N
ATOM    146  CA  PHE A 595      77.107   1.854  -0.127  1.00 47.12           C
ATOM    147  C   PHE A 595      77.042   0.351  -0.378  1.00 47.03           C
ATOM    148  O   PHE A 595      76.189  -0.336   0.176  1.00 46.46           O
ATOM    149  CB  PHE A 595      75.706   2.465  -0.069  1.00 45.35           C
ATOM    150  CG  PHE A 595      75.690   3.832   0.526  1.00 46.87           C
ATOM    151  CD1 PHE A 595      76.238   4.902  -0.159  1.00 45.96           C
ATOM    152  CD2 PHE A 595      75.190   4.047   1.809  1.00 48.10           C
ATOM    153  CE1 PHE A 595      76.297   6.159   0.422  1.00 45.55           C
ATOM    154  CE2 PHE A 595      75.242   5.309   2.397  1.00 47.82           C
ATOM    155  CZ  PHE A 595      75.800   6.366   1.698  1.00 47.24           C
ATOM    156  N   GLY A 596      77.972  -0.140  -1.193  1.00 46.97           N
ATOM    157  CA  GLY A 596      78.075  -1.550  -1.449  1.00 49.41           C
ATOM    158  C   GLY A 596      78.173  -2.366  -0.169  1.00 52.49           C
ATOM    159  O   GLY A 596      77.615  -3.462  -0.109  1.00 53.55           O
TER     160      GLY A 596
HETATM  189  O   HOH A  14      87.564  11.015  -9.534  1.00 38.11           O
CONECT  177  165  175  180
CONECT  171  169  181
CONECT  169  171  176
CONECT  165  164  166  177
CONECT  164  163  165
CONECT  163  164  168
CONECT  168  163  167  186
CONECT  167  166  168  184
CONECT  166  165  167
CONECT  161  162  178  183
CONECT  178  161  179
CONECT  180  170  176  177
CONECT  179  178  182
CONECT  173  182  183
CONECT  183  161  173
CONECT  184  167  185
CONECT  185  184  186
CONECT  186  168  185  187
CONECT  175  162  177
CONECT  176  169  174  180
CONECT  174  172  176
CONECT  172  174  181
CONECT  182  173  179
CONECT  187  186  188
CONECT  170  162  180
CONECT  162  161  170  175
CONECT  181  171  172
CONECT  188  187
END
