# Supplementary material for: Scaffold repositioning of spiro-acridine derivatives as fungi chitinase inhibitor by target fishing and in vitro studies
Source: Sci Rep. 2023 May 5;13:7320. doi: 10.1038/s41598-023-33279-9 (PMC10163251; doi:10.1038/s41598-023-33279-9)
Supplement: Supplementary file 2 — Supplementary Information 2. [file 41598_2023_33279_MOESM2_ESM.zip › PDBQT_TARGETS_ALL/3dk1_G05.pdb]

HEADER    HYDROLASE                               24-JUN-08   3DK1              
TITLE     WILD TYPE HIV-1 PROTEASE WITH POTENT ANTIVIRAL INHIBITOR GRL-0105A    
COMPND    MOL_ID: 1;                                                            
COMPND   2 MOLECULE: PROTEASE;                                                  
COMPND   3 CHAIN: A, B;                                                         
COMPND   4 FRAGMENT: UNP RESIDUES 501-599;                                      
COMPND   5 SYNONYM: PR160GAG-POL, RETROPEPSIN, PR;                              
COMPND   6 EC: 3.4.23.16;                                                       
COMPND   7 ENGINEERED: YES;                                                     
COMPND   8 MUTATION: YES                                                        
SOURCE    MOL_ID: 1;                                                            
SOURCE   2 ORGANISM_SCIENTIFIC: HUMAN IMMUNODEFICIENCY VIRUS TYPE 1;            
SOURCE   3 ORGANISM_COMMON: HIV-1;                                              
SOURCE   4 ORGANISM_TAXID: 11686;                                               
SOURCE   5 GENE: GAG-POL;                                                       
SOURCE   6 EXPRESSION_SYSTEM: ESCHERICHIA COLI;                                 
SOURCE   7 EXPRESSION_SYSTEM_TAXID: 562;                                        
SOURCE   8 EXPRESSION_SYSTEM_STRAIN: BL21 (DE3);                                
SOURCE   9 EXPRESSION_SYSTEM_VECTOR_TYPE: PLASMID;                              
SOURCE  10 EXPRESSION_SYSTEM_PLASMID: PET11A                                    
KEYWDS    HIV-1, WILD TYPE PROTEASE, PROTEASE INHIBITOR, HYDROLASE, AIDS,       
KEYWDS   2 ASPARTYL PROTEASE, CAPSID MATURATION, CAPSID PROTEIN, CYTOPLASM, DNA 
KEYWDS   3 INTEGRATION, DNA RECOMBINATION, DNA-DIRECTED DNA POLYMERASE,         
KEYWDS   4 ENDONUCLEASE, LIPOPROTEIN, MAGNESIUM, METAL-BINDING, MULTIFUNCTIONAL 
KEYWDS   5 ENZYME, MYRISTATE, NUCLEASE, NUCLEOTIDYLTRANSFERASE, NUCLEUS,        
KEYWDS   6 PHOSPHOPROTEIN, PROTEASE, RIBOSOMAL FRAMESHIFTING, RNA-BINDING, RNA- 
KEYWDS   7 DIRECTED DNA POLYMERASE, TRANSFERASE, VIRAL NUCLEOPROTEIN, VIRION,   
KEYWDS   8 ZINC, ZINC-FINGER                                                    
EXPDTA    X-RAY DIFFRACTION                                                     
AUTHOR    Y.F.WANG,I.T.WEBER                                                    
REVDAT   3   25-OCT-17 3DK1    1       REMARK                                   
REVDAT   2   23-AUG-17 3DK1    1       REMARK                                   
REVDAT   1   12-MAY-09 3DK1    0                                                
JRNL        AUTH   A.K.GHOSH,S.GEMMA,J.TAKAYAMA,A.BALDRIDGE,                    
JRNL        AUTH 2 S.LESHCHENKO-YASHCHUK,H.B.MILLER,Y.F.WANG,A.Y.KOVALEVSKY,    
JRNL        AUTH 3 Y.KOH,I.T.WEBER,H.MITSUYA                                    
JRNL        TITL   POTENT HIV-1 PROTEASE INHIBITORS INCORPORATING MESO-BICYCLIC 
JRNL        TITL 2 URETHANES AS P2-LIGANDS: STRUCTURE-BASED DESIGN, SYNTHESIS,  
JRNL        TITL 3 BIOLOGICAL EVALUATION AND PROTEIN-LIGAND X-RAY STUDIES       
JRNL        REF    ORG.BIOMOL.CHEM.              V.   6  3703 2008              
JRNL        REFN                   ISSN 1477-0520                               
JRNL        PMID   18843400                                                     
JRNL        DOI    10.1039/B809178A                                             
REMARK   2                                                                      
REMARK   2 RESOLUTION.    1.07 ANGSTROMS.                                       
REMARK   3                                                                      
REMARK   3 REFINEMENT.                                                          
REMARK   3   PROGRAM     : SHELXL-97                                            
REMARK   3   AUTHORS     : G.M.SHELDRICK                                        
REMARK   3                                                                      
REMARK   3  DATA USED IN REFINEMENT.                                            
REMARK   3   RESOLUTION RANGE HIGH (ANGSTROMS) : 1.07                           
REMARK   3   RESOLUTION RANGE LOW  (ANGSTROMS) : 10.00                          
REMARK   3   DATA CUTOFF            (SIGMA(F)) : 0.000                          
REMARK   3   COMPLETENESS FOR RANGE        (%) : 88.3                           
REMARK   3   CROSS-VALIDATION METHOD           : FREE R                         
REMARK   3   FREE R VALUE TEST SET SELECTION   : RANDOM                         
REMARK   3                                                                      
REMARK   3  FIT TO DATA USED IN REFINEMENT (NO CUTOFF).                         
REMARK   3   R VALUE   (WORKING + TEST SET, NO CUTOFF) : 0.152                  
REMARK   3   R VALUE          (WORKING SET, NO CUTOFF) : 0.151                  
REMARK   3   FREE R VALUE                  (NO CUTOFF) : 0.177                  
REMARK   3   FREE R VALUE TEST SET SIZE (%, NO CUTOFF) : 5.000                  
REMARK   3   FREE R VALUE TEST SET COUNT   (NO CUTOFF) : 4510                   
REMARK   3   TOTAL NUMBER OF REFLECTIONS   (NO CUTOFF) : 89984                  
REMARK   3                                                                      
REMARK   3  FIT/AGREEMENT OF MODEL FOR DATA WITH F>4SIG(F).                     
REMARK   3   R VALUE   (WORKING + TEST SET, F>4SIG(F)) : 0.132                  
REMARK   3   R VALUE          (WORKING SET, F>4SIG(F)) : 0.130                  
REMARK   3   FREE R VALUE                  (F>4SIG(F)) : 0.155                  
REMARK   3   FREE R VALUE TEST SET SIZE (%, F>4SIG(F)) : 5.000                  
REMARK   3   FREE R VALUE TEST SET COUNT   (F>4SIG(F)) : 3424                   
REMARK   3   TOTAL NUMBER OF REFLECTIONS   (F>4SIG(F)) : 68914                  
REMARK   3                                                                      
REMARK   3  NUMBER OF NON-HYDROGEN ATOMS USED IN REFINEMENT.                    
REMARK   3   PROTEIN ATOMS      : 1512                                          
REMARK   3   NUCLEIC ACID ATOMS : 0                                             
REMARK   3   HETEROGEN ATOMS    : 44                                            
REMARK   3   SOLVENT ATOMS      : 201                                           
REMARK   3                                                                      
REMARK   3  MODEL REFINEMENT.                                                   
REMARK   3   OCCUPANCY SUM OF NON-HYDROGEN ATOMS      : 1714.8                  
REMARK   3   OCCUPANCY SUM OF HYDROGEN ATOMS          : 1641.0                  
REMARK   3   NUMBER OF DISCRETELY DISORDERED RESIDUES : 35                      
REMARK   3   NUMBER OF LEAST-SQUARES PARAMETERS       : 17628                   
REMARK   3   NUMBER OF RESTRAINTS                     : 24031                   
REMARK   3                                                                      
REMARK   3  RMS DEVIATIONS FROM RESTRAINT TARGET VALUES.                        
REMARK   3   BOND LENGTHS                         (A) : 0.015                   
REMARK   3   ANGLE DISTANCES                      (A) : 0.034                   
REMARK   3   SIMILAR DISTANCES (NO TARGET VALUES) (A) : 0.000                   
REMARK   3   DISTANCES FROM RESTRAINT PLANES      (A) : 0.030                   
REMARK   3   ZERO CHIRAL VOLUMES               (A**3) : 0.040                   
REMARK   3   NON-ZERO CHIRAL VOLUMES           (A**3) : 0.039                   
REMARK   3   ANTI-BUMPING DISTANCE RESTRAINTS     (A) : 0.030                   
REMARK   3   RIGID-BOND ADP COMPONENTS         (A**2) : 0.005                   
REMARK   3   SIMILAR ADP COMPONENTS            (A**2) : 0.038                   
REMARK   3   APPROXIMATELY ISOTROPIC ADPS      (A**2) : 0.088                   
REMARK   3                                                                      
REMARK   3  BULK SOLVENT MODELING.                                              
REMARK   3   METHOD USED: MOEWS AND KRETSINGER, J.MOL.BIOL.91(1973)201-228      
REMARK   3                                                                      
REMARK   3  STEREOCHEMISTRY TARGET VALUES : ENGH AND HUBER                      
REMARK   3   SPECIAL CASE: NULL                                                 
REMARK   3                                                                      
REMARK   3  OTHER REFINEMENT REMARKS: ANISOTROPIC REFINEMENT, THE CLOSE         
REMARK   3  CONTACTS ARE DUE TO ALTERNATIVES                                    
REMARK   4                                                                      
REMARK   4 3DK1 COMPLIES WITH FORMAT V. 3.30, 13-JUL-11                         
REMARK 100                                                                      
REMARK 100 THIS ENTRY HAS BEEN PROCESSED BY PDBJ ON 01-JUL-08.                  
REMARK 100 THE DEPOSITION ID IS D_1000048134.                                   
REMARK 200                                                                      
REMARK 200 EXPERIMENTAL DETAILS                                                 
REMARK 200  EXPERIMENT TYPE                : X-RAY DIFFRACTION                  
REMARK 200  DATE OF DATA COLLECTION        : 20-NOV-05                          
REMARK 200  TEMPERATURE           (KELVIN) : 100                                
REMARK 200  PH                             : 4.2                                
REMARK 200  NUMBER OF CRYSTALS USED        : 1                                  
REMARK 200                                                                      
REMARK 200  SYNCHROTRON              (Y/N) : Y                                  
REMARK 200  RADIATION SOURCE               : APS                                
REMARK 200  BEAMLINE                       : 22-ID                              
REMARK 200  X-RAY GENERATOR MODEL          : NULL                               
REMARK 200  MONOCHROMATIC OR LAUE    (M/L) : M                                  
REMARK 200  WAVELENGTH OR RANGE        (A) : 0.8                                
REMARK 200  MONOCHROMATOR                  : SI 220 CHANNEL                     
REMARK 200  OPTICS                         : NULL                               
REMARK 200                                                                      
REMARK 200  DETECTOR TYPE                  : CCD                                
REMARK 200  DETECTOR MANUFACTURER          : MARMOSAIC 300 MM CCD               
REMARK 200  INTENSITY-INTEGRATION SOFTWARE : HKL-2000                           
REMARK 200  DATA SCALING SOFTWARE          : HKL-2000                           
REMARK 200                                                                      
REMARK 200  NUMBER OF UNIQUE REFLECTIONS   : 90315                              
REMARK 200  RESOLUTION RANGE HIGH      (A) : 1.070                              
REMARK 200  RESOLUTION RANGE LOW       (A) : 50.000                             
REMARK 200  REJECTION CRITERIA  (SIGMA(I)) : 0.000                              
REMARK 200                                                                      
REMARK 200 OVERALL.                                                             
REMARK 200  COMPLETENESS FOR RANGE     (%) : 88.1                               
REMARK 200  DATA REDUNDANCY                : 3.600                              
REMARK 200  R MERGE                    (I) : 0.07000                            
REMARK 200  R SYM                      (I) : NULL                               
REMARK 200  <I/SIGMA(I)> FOR THE DATA SET  : 14.6000                            
REMARK 200                                                                      
REMARK 200 IN THE HIGHEST RESOLUTION SHELL.                                     
REMARK 200  HIGHEST RESOLUTION SHELL, RANGE HIGH (A) : 1.07                     
REMARK 200  HIGHEST RESOLUTION SHELL, RANGE LOW  (A) : 1.11                     
REMARK 200  COMPLETENESS FOR SHELL     (%) : 51.3                               
REMARK 200  DATA REDUNDANCY IN SHELL       : 2.30                               
REMARK 200  R MERGE FOR SHELL          (I) : 0.41800                            
REMARK 200  R SYM FOR SHELL            (I) : NULL                               
REMARK 200  <I/SIGMA(I)> FOR SHELL         : 2.100                              
REMARK 200                                                                      
REMARK 200 DIFFRACTION PROTOCOL: SINGLE WAVELENGTH                              
REMARK 200 METHOD USED TO DETERMINE THE STRUCTURE: MOLECULAR REPLACEMENT        
REMARK 200 SOFTWARE USED: AMORE                                                 
REMARK 200 STARTING MODEL: PDB ENTRY 2QCI                                       
REMARK 200                                                                      
REMARK 200 REMARK: NULL                                                         
REMARK 280                                                                      
REMARK 280 CRYSTAL                                                              
REMARK 280 SOLVENT CONTENT, VS   (%): 53.95                                     
REMARK 280 MATTHEWS COEFFICIENT, VM (ANGSTROMS**3/DA): 2.67                     
REMARK 280                                                                      
REMARK 280 CRYSTALLIZATION CONDITIONS: CRYSTAL WAS GROWN BY THE HANGING-DROP    
REMARK 280  VAPOR-DIFFUSION METHOD AT R TEMPERATURE, FROM A 2.0MG/ML PROTEIN    
REMARK 280  SOLUTION AT PH4.2 WITH 0.1M SODIUM ACETATE, 1.5M SODIUM             
REMARK 280  CHLORIDE. THE INHIBITOR WAS MIXED WITH PROTEASE IN A RATIO 15:1,    
REMARK 280  EVAPORATION, TEMPERATURE 298K                                       
REMARK 290                                                                      
REMARK 290 CRYSTALLOGRAPHIC SYMMETRY                                            
REMARK 290 SYMMETRY OPERATORS FOR SPACE GROUP: P 21 21 2                        
REMARK 290                                                                      
REMARK 290      SYMOP   SYMMETRY                                                
REMARK 290     NNNMMM   OPERATOR                                                
REMARK 290       1555   X,Y,Z                                                   
REMARK 290       2555   -X,-Y,Z                                                 
REMARK 290       3555   -X+1/2,Y+1/2,-Z                                         
REMARK 290       4555   X+1/2,-Y+1/2,-Z                                         
REMARK 290                                                                      
REMARK 290     WHERE NNN -> OPERATOR NUMBER                                     
REMARK 290           MMM -> TRANSLATION VECTOR                                  
REMARK 290                                                                      
REMARK 290 CRYSTALLOGRAPHIC SYMMETRY TRANSFORMATIONS                            
REMARK 290 THE FOLLOWING TRANSFORMATIONS OPERATE ON THE ATOM/HETATM             
REMARK 290 RECORDS IN THIS ENTRY TO PRODUCE CRYSTALLOGRAPHICALLY                
REMARK 290 RELATED MOLECULES.                                                   
REMARK 290   SMTRY1   1  1.000000  0.000000  0.000000        0.00000            
REMARK 290   SMTRY2   1  0.000000  1.000000  0.000000        0.00000            
REMARK 290   SMTRY3   1  0.000000  0.000000  1.000000        0.00000            
REMARK 290   SMTRY1   2 -1.000000  0.000000  0.000000        0.00000            
REMARK 290   SMTRY2   2  0.000000 -1.000000  0.000000        0.00000            
REMARK 290   SMTRY3   2  0.000000  0.000000  1.000000        0.00000            
REMARK 290   SMTRY1   3 -1.000000  0.000000  0.000000       29.00150            
REMARK 290   SMTRY2   3  0.000000  1.000000  0.000000       43.16900            
REMARK 290   SMTRY3   3  0.000000  0.000000 -1.000000        0.00000            
REMARK 290   SMTRY1   4  1.000000  0.000000  0.000000       29.00150            
REMARK 290   SMTRY2   4  0.000000 -1.000000  0.000000       43.16900            
REMARK 290   SMTRY3   4  0.000000  0.000000 -1.000000        0.00000            
REMARK 290                                                                      
REMARK 290 REMARK: NULL                                                         
REMARK 300                                                                      
REMARK 300 BIOMOLECULE: 1                                                       
REMARK 300 SEE REMARK 350 FOR THE AUTHOR PROVIDED AND/OR PROGRAM                
REMARK 300 GENERATED ASSEMBLY INFORMATION FOR THE STRUCTURE IN                  
REMARK 300 THIS ENTRY. THE REMARK MAY ALSO PROVIDE INFORMATION ON               
REMARK 300 BURIED SURFACE AREA.                                                 
REMARK 350                                                                      
REMARK 350 COORDINATES FOR A COMPLETE MULTIMER REPRESENTING THE KNOWN           
REMARK 350 BIOLOGICALLY SIGNIFICANT OLIGOMERIZATION STATE OF THE                
REMARK 350 MOLECULE CAN BE GENERATED BY APPLYING BIOMT TRANSFORMATIONS          
REMARK 350 GIVEN BELOW.  BOTH NON-CRYSTALLOGRAPHIC AND                          
REMARK 350 CRYSTALLOGRAPHIC OPERATIONS ARE GIVEN.                               
REMARK 350                                                                      
REMARK 350 BIOMOLECULE: 1                                                       
REMARK 350 AUTHOR DETERMINED BIOLOGICAL UNIT: DIMERIC                           
REMARK 350 SOFTWARE DETERMINED QUATERNARY STRUCTURE: DIMERIC                    
REMARK 350 SOFTWARE USED: PISA                                                  
REMARK 350 TOTAL BURIED SURFACE AREA: 4520 ANGSTROM**2                          
REMARK 350 SURFACE AREA OF THE COMPLEX: 9600 ANGSTROM**2                        
REMARK 350 CHANGE IN SOLVENT FREE ENERGY: -57.0 KCAL/MOL                        
REMARK 350 APPLY THE FOLLOWING TO CHAINS: A, B                                  
REMARK 350   BIOMT1   1  1.000000  0.000000  0.000000        0.00000            
REMARK 350   BIOMT2   1  0.000000  1.000000  0.000000        0.00000            
REMARK 350   BIOMT3   1  0.000000  0.000000  1.000000        0.00000            
REMARK 500                                                                      
REMARK 500 GEOMETRY AND STEREOCHEMISTRY                                         
REMARK 500 SUBTOPIC: COVALENT BOND ANGLES                                       
REMARK 500                                                                      
REMARK 500 THE STEREOCHEMICAL PARAMETERS OF THE FOLLOWING RESIDUES              
REMARK 500 HAVE VALUES WHICH DEVIATE FROM EXPECTED VALUES BY MORE               
REMARK 500 THAN 6*RMSD (M=MODEL NUMBER; RES=RESIDUE NAME; C=CHAIN               
REMARK 500 IDENTIFIER; SSEQ=SEQUENCE NUMBER; I=INSERTION CODE).                 
REMARK 500                                                                      
REMARK 500 STANDARD TABLE:                                                      
REMARK 500 FORMAT: (10X,I3,1X,A3,1X,A1,I4,A1,3(1X,A4,2X),12X,F5.1)              
REMARK 500                                                                      
REMARK 500 EXPECTED VALUES PROTEIN: ENGH AND HUBER, 1999                        
REMARK 500 EXPECTED VALUES NUCLEIC ACID: CLOWNEY ET AL 1996                     
REMARK 500                                                                      
REMARK 500  M RES CSSEQI ATM1   ATM2   ATM3                                     
REMARK 500    ARG A  41   NH1 -  CZ  -  NH2 ANGL. DEV. =   9.1 DEGREES          
REMARK 500    ARG A  41   NE  -  CZ  -  NH1 ANGL. DEV. =  -3.3 DEGREES          
REMARK 500    ARG A  41   NE  -  CZ  -  NH2 ANGL. DEV. =  -5.8 DEGREES          
REMARK 500    ARG A  57   CD  -  NE  -  CZ  ANGL. DEV. =  16.7 DEGREES          
REMARK 500    ARG A  57   NE  -  CZ  -  NH2 ANGL. DEV. =  -3.5 DEGREES          
REMARK 500    ARG B 108   NE  -  CZ  -  NH1 ANGL. DEV. =   5.0 DEGREES          
REMARK 500    GLU B 134   OE1 -  CD  -  OE2 ANGL. DEV. =   7.3 DEGREES          
REMARK 500    ARG B 157   NE  -  CZ  -  NH2 ANGL. DEV. =  -6.1 DEGREES          
REMARK 500    ARG B 187   NE  -  CZ  -  NH1 ANGL. DEV. =   3.2 DEGREES          
REMARK 500                                                                      
REMARK 500 REMARK: NULL                                                         
REMARK 620                                                                      
REMARK 620 METAL COORDINATION                                                   
REMARK 620 (M=MODEL NUMBER; RES=RESIDUE NAME; C=CHAIN IDENTIFIER;               
REMARK 620 SSEQ=SEQUENCE NUMBER; I=INSERTION CODE):                             
REMARK 620                                                                      
REMARK 620 COORDINATION ANGLES FOR:  M RES CSSEQI METAL                         
REMARK 620                              NA A 500  NA                            
REMARK 620 N RES CSSEQI ATOM                                                    
REMARK 620 1 ASP A  60   O                                                      
REMARK 620 2 HOH A1055   O   169.3                                              
REMARK 620 3 HOH A1013   O   102.9  87.3                                        
REMARK 620 4 HOH A1032   O    94.3  91.2  77.4                                  
REMARK 620 5 HOH A1026   O    76.8  98.2 100.5 170.3                            
REMARK 620 6 HOH A1062   O    91.1  79.6 161.5  89.7  94.4                      
REMARK 620 N                    1     2     3     4     5                       
REMARK 800                                                                      
REMARK 800 SITE                                                                 
REMARK 800 SITE_IDENTIFIER: AC1                                                 
REMARK 800 EVIDENCE_CODE: SOFTWARE                                              
REMARK 800 SITE_DESCRIPTION: BINDING SITE FOR RESIDUE NA A 500                  
REMARK 800                                                                      
REMARK 800 SITE_IDENTIFIER: AC2                                                 
REMARK 800 EVIDENCE_CODE: SOFTWARE                                              
REMARK 800 SITE_DESCRIPTION: BINDING SITE FOR RESIDUE CL A 501                  
REMARK 800                                                                      
REMARK 800 SITE_IDENTIFIER: AC3                                                 
REMARK 800 EVIDENCE_CODE: SOFTWARE                                              
REMARK 800 SITE_DESCRIPTION: BINDING SITE FOR RESIDUE CL B 502                  
REMARK 800                                                                      
REMARK 800 SITE_IDENTIFIER: AC4                                                 
REMARK 800 EVIDENCE_CODE: SOFTWARE                                              
REMARK 800 SITE_DESCRIPTION: BINDING SITE FOR RESIDUE CL B 503                  
REMARK 800                                                                      
REMARK 800 SITE_IDENTIFIER: AC5                                                 
REMARK 800 EVIDENCE_CODE: SOFTWARE                                              
REMARK 800 SITE_DESCRIPTION: BINDING SITE FOR RESIDUE G05 B 401                 
REMARK 900                                                                      
REMARK 900 RELATED ENTRIES                                                      
REMARK 900 RELATED ID: 3DJK   RELATED DB: PDB                                   
REMARK 900 THE SAME PROTEIN COMPLEXED WITH GRL-0255A                            
REMARK 900 RELATED ID: 2IEN   RELATED DB: PDB                                   
REMARK 900 THE SAME PROTEIN COMPLEXED WITH DARUNAVIR                            
REMARK 900 RELATED ID: 2Z4O   RELATED DB: PDB                                   
REMARK 900 THE SAME PROTEIN COMPLEXED WITH GRL-98065                            
REMARK 900 RELATED ID: 2HB3   RELATED DB: PDB                                   
REMARK 900 THE SAME PROTEIN COMPLEXED WITH GRL-06579A                           
DBREF  3DK1 A    1    99  UNP    P03367   POL_HV1BR      501    599             
DBREF  3DK1 B  101   199  UNP    P03367   POL_HV1BR      501    599             
SEQADV 3DK1 LYS A    7  UNP  P03367    GLN   507 ENGINEERED                     
SEQADV 3DK1 ILE A   33  UNP  P03367    LEU   533 ENGINEERED                     
SEQADV 3DK1 ILE A   63  UNP  P03367    LEU   563 ENGINEERED                     
SEQADV 3DK1 ALA A   67  UNP  P03367    CYS   567 ENGINEERED                     
SEQADV 3DK1 ALA A   95  UNP  P03367    CYS   595 ENGINEERED                     
SEQADV 3DK1 LYS B  107  UNP  P03367    GLN   507 ENGINEERED                     
SEQADV 3DK1 ILE B  133  UNP  P03367    LEU   533 ENGINEERED                     
SEQADV 3DK1 ILE B  163  UNP  P03367    LEU   563 ENGINEERED                     
SEQADV 3DK1 ALA B  167  UNP  P03367    CYS   567 ENGINEERED                     
SEQADV 3DK1 ALA B  195  UNP  P03367    CYS   595 ENGINEERED                     
SEQRES   1 A   99  PRO GLN ILE THR LEU TRP LYS ARG PRO LEU VAL THR ILE          
SEQRES   2 A   99  LYS ILE GLY GLY GLN LEU LYS GLU ALA LEU LEU ASP THR          
SEQRES   3 A   99  GLY ALA ASP ASP THR VAL ILE GLU GLU MET SER LEU PRO          
SEQRES   4 A   99  GLY ARG TRP LYS PRO LYS MET ILE GLY GLY ILE GLY GLY          
SEQRES   5 A   99  PHE ILE LYS VAL ARG GLN TYR ASP GLN ILE ILE ILE GLU          
SEQRES   6 A   99  ILE ALA GLY HIS LYS ALA ILE GLY THR VAL LEU VAL GLY          
SEQRES   7 A   99  PRO THR PRO VAL ASN ILE ILE GLY ARG ASN LEU LEU THR          
SEQRES   8 A   99  GLN ILE GLY ALA THR LEU ASN PHE                              
SEQRES   1 B   99  PRO GLN ILE THR LEU TRP LYS ARG PRO LEU VAL THR ILE          
SEQRES   2 B   99  LYS ILE GLY GLY GLN LEU LYS GLU ALA LEU LEU ASP THR          
SEQRES   3 B   99  GLY ALA ASP ASP THR VAL ILE GLU GLU MET SER LEU PRO          
SEQRES   4 B   99  GLY ARG TRP LYS PRO LYS MET ILE GLY GLY ILE GLY GLY          
SEQRES   5 B   99  PHE ILE LYS VAL ARG GLN TYR ASP GLN ILE ILE ILE GLU          
SEQRES   6 B   99  ILE ALA GLY HIS LYS ALA ILE GLY THR VAL LEU VAL GLY          
SEQRES   7 B   99  PRO THR PRO VAL ASN ILE ILE GLY ARG ASN LEU LEU THR          
SEQRES   8 B   99  GLN ILE GLY ALA THR LEU ASN PHE                              
HET     NA  A 500       1                                                       
HET     CL  A 501       1                                                       
HET    G05  B 401      80                                                       
HET     CL  B 502       1                                                       
HET     CL  B 503       1                                                       
HETNAM      NA SODIUM ION                                                       
HETNAM      CL CHLORIDE ION                                                     
HETNAM     G05 (4AR,6R,7AS)-HEXAHYDRO-4AH-CYCLOPENTA[B][1,4]DIOXIN-6-           
HETNAM   2 G05  YL [(1S,2R)-1-BENZYL-2-HYDROXY-3-{[(4-METHOXYPHENYL)            
HETNAM   3 G05  SULFONYL](2-METHYLPROPYL)AMINO}PROPYL]CARBAMATE                 
FORMUL   3   NA    NA 1+                                                        
FORMUL   4   CL    3(CL 1-)                                                     
FORMUL   5  G05    C29 H40 N2 O8 S                                              
FORMUL   8  HOH   *201(H2 O)                                                    
SHEET    1   1 1 VAL A  32  VAL A  32  0
SHEET    2   2 1 ILE A  47  GLY A  49  0
SHEET    3   3 1 LEU A  76  LEU A  76  0
SHEET    4   4 1 ILE A  84  ILE A  84  0
LINK         O   ASP A  60                NA    NA A 500     1555   1555  2.41  
LINK        NA    NA A 500                 O   HOH A1055     1555   1555  2.67  
LINK        NA    NA A 500                 O   HOH A1013     1555   1555  2.33  
LINK        NA    NA A 500                 O   HOH A1032     1555   1555  2.37  
LINK        NA    NA A 500                 O   HOH A1026     1555   1555  2.38  
LINK        NA    NA A 500                 O   HOH A1062     1555   1555  2.43  
SITE     1 AC1  6 ASP A  60  HOH A1013  HOH A1026  HOH A1032                    
SITE     2 AC1  6 HOH A1055  HOH A1062                                          
SITE     1 AC2  4 THR A  74  ASN A  88  HOH A1176  ARG B 141                    
SITE     1 AC3  2 TRP B 106  HOH B1056                                          
SITE     1 AC4  3 THR B 174  ASN B 188  HOH B1007                               
SITE     1 AC5 29 LEU A  23  ASP A  25  GLY A  27  ALA A  28                    
SITE     2 AC5 29 ASP A  29  ASP A  30  GLY A  48  GLY A  49                    
SITE     3 AC5 29 ILE A  50  PRO A  81  VAL A  82  ILE A  84                    
SITE     4 AC5 29 HOH A1001  ASP B 125  GLY B 127  ALA B 128                    
SITE     5 AC5 29 ASP B 129  ASP B 130  GLY B 148  GLY B 149                    
SITE     6 AC5 29 ILE B 150  PRO B 181  VAL B 182  ILE B 184                    
SITE     7 AC5 29 HOH B1010  HOH B1073  HOH B1142  HOH B1144                    
SITE     8 AC5 29 HOH B1190                                                     
CRYST1   58.003   86.338   45.833  90.00  90.00  90.00 P 21 21 2     8          
ORIGX1      1.000000  0.000000  0.000000        0.00000                         
ORIGX2      0.000000  1.000000  0.000000        0.00000                         
ORIGX3      0.000000  0.000000  1.000000        0.00000                         
SCALE1      0.017240  0.000000  0.000000        0.00000                         
SCALE2      0.000000  0.011582  0.000000        0.00000                         
SCALE3      0.000000  0.000000  0.021818        0.00000                         
ATOM      1  N   ASP A  25      11.001  30.628  16.511  1.00 10.23           N
ANISOU    1  N   ASP A  25     1495   1549    844   -156   -166     96       N
ATOM      2  CA  ASP A  25      11.813  29.721  17.336  1.00  9.99           C
ANISOU    2  CA  ASP A  25     1519   1551    726   -235    -30    120       C
ATOM      3  C   ASP A  25      12.780  30.443  18.253  1.00  8.91           C
ANISOU    3  C   ASP A  25     1386   1191    806    -50    -24     82       C
ATOM      4  O   ASP A  25      13.869  30.857  17.878  1.00  9.65           O
ANISOU    4  O   ASP A  25     1431   1364    874   -139     87    109       O
ATOM      5  CB  ASP A  25      12.579  28.816  16.392  1.00 10.60           C
ANISOU    5  CB  ASP A  25     1672   1501    853   -167    104    -10       C
ATOM      6  CG  ASP A  25      13.200  27.704  17.179  1.00 14.01           C
ANISOU    6  CG  ASP A  25     2707   1391   1226   -129    204    153       C
ATOM      7  OD1 ASP A  25      13.160  27.709  18.419  1.00 13.96           O
ANISOU    7  OD1 ASP A  25     2831   1351   1120   -312   -368    197       O
ATOM      8  OD2 ASP A  25      13.757  26.769  16.537  1.00 14.63           O
ANISOU    8  OD2 ASP A  25     2939   1314   1307     82    -24    163       O
TER       9      ASP A  25
ATOM     10  N   GLY A  27      14.527  29.201  20.516  1.00  7.92           N
ANISOU   10  N   GLY A  27     1334    846    828    -85     74    -89       N
ATOM     11  CA  GLY A  27      15.694  28.386  20.786  1.00  8.69           C
ANISOU   11  CA  GLY A  27     1554    875    875    -32     79     45       C
ATOM     12  C   GLY A  27      16.716  28.466  19.692  1.00  8.52           C
ANISOU   12  C   GLY A  27     1440   1026    773     90     10    -61       C
ATOM     13  O   GLY A  27      17.783  27.869  19.841  1.00 12.34           O
ANISOU   13  O   GLY A  27     1908   1857    924    617    177    190       O
ATOM     14  N   ALA A  28      16.477  29.157  18.604  1.00  9.04           N
ANISOU   14  N   ALA A  28     1595    890    949    124    109     51       N
ATOM     15  CA  ALA A  28      17.357  29.263  17.460  1.00  8.03           C
ANISOU   15  CA  ALA A  28     1417    701    933    113     58    -19       C
ATOM     16  C   ALA A  28      18.074  30.610  17.494  1.00  8.40           C
ANISOU   16  C   ALA A  28     1553    835    803     12    -59      0       C
ATOM     17  O   ALA A  28      17.417  31.660  17.462  1.00  9.18           O
ANISOU   17  O   ALA A  28     1622    822   1046     77   -144     13       O
ATOM     18  CB  ALA A  28      16.580  29.156  16.165  1.00  9.80           C
ANISOU   18  CB  ALA A  28     1797    917   1009   -202    -39   -123       C
ATOM     19  N   ASP A  29      19.423  30.618  17.529  1.00  8.35           N
ANISOU   19  N   ASP A  29     1535    707    930     56    -23    -43       N
ATOM     20  CA  ASP A  29      20.109  31.894  17.491  1.00  8.88           C
ANISOU   20  CA  ASP A  29     1649    829    895    -67     36    -73       C
ATOM     21  C   ASP A  29      19.878  32.607  16.181  1.00  8.76           C
ANISOU   21  C   ASP A  29     1626    813    891    -88     90    -62       C
ATOM     22  O   ASP A  29      19.735  33.848  16.152  1.00 10.19           O
ANISOU   22  O   ASP A  29     2040    873    960   -111    -92    -10       O
ATOM     23  CB  ASP A  29      21.593  31.685  17.688  1.00 10.46           C
ANISOU   23  CB  ASP A  29     1724   1206   1045   -166    -34     19       C
ATOM     24  CG  ASP A  29      22.062  31.113  19.002  1.00 12.80           C
ANISOU   24  CG  ASP A  29     2299   1493   1070    433   -223    -40       C
ATOM     25  OD1 ASP A  29      21.378  31.219  20.031  1.00 11.92           O
ANISOU   25  OD1 ASP A  29     2371   1151   1009    158   -219     -8       O
ATOM     26  OD2 ASP A  29      23.165  30.540  19.000  1.00 17.26           O
ANISOU   26  OD2 ASP A  29     2380   2852   1328    709   -232     46       O
ATOM     27  N   ASP A  30      19.871  31.837  15.094  1.00  9.13           N
ANISOU   27  N   ASP A  30     1757    790    922    -94   -114     -5       N
ATOM     28  CA  ASP A  30      19.853  32.321  13.740  1.00  9.85           C
ANISOU   28  CA  ASP A  30     1751   1151    839   -179    -30    -57       C
ATOM     29  C   ASP A  30      18.639  31.759  12.997  1.00  8.25           C
ANISOU   29  C   ASP A  30     1605    758    773    -45     68    -76       C
ATOM     30  O   ASP A  30      18.068  30.781  13.399  1.00  9.93           O
ANISOU   30  O   ASP A  30     1833    930   1012   -132     23    129       O
ATOM     31  CB  ASP A  30      21.148  31.912  13.054  1.00 14.22           C
ANISOU   31  CB  ASP A  30     1728   2294   1381   -357    273     43       C
ATOM     32  CG  ASP A  30      22.462  32.413  13.618  1.00 17.98           C
ANISOU   32  CG  ASP A  30     1915   3191   1727   -683     81   -150       C
ATOM     33  OD1 ASP A  30      22.440  33.351  14.408  1.00 24.46           O
ANISOU   33  OD1 ASP A  30     3171   4257   1866  -1344    253   -796       O
ATOM     34  OD2 ASP A  30      23.540  31.870  13.294  1.00 26.96           O
ANISOU   34  OD2 ASP A  30     1959   6167   2116      4   -149   -685       O
TER      35      ASP A  30
ATOM     36  N   VAL A  32      17.102  30.001   9.724  1.00  8.03           N
ANISOU   36  N   VAL A  32     1323    961    767   -105     67    -86       N
ATOM     37  CA  VAL A  32      17.528  28.928   8.855  1.00  8.27           C
ANISOU   37  CA  VAL A  32     1479    870    793    -96     18   -108       C
ATOM     38  C   VAL A  32      16.372  28.537   7.939  1.00  8.62           C
ANISOU   38  C   VAL A  32     1455    983    838   -129     46   -170       C
ATOM     39  O   VAL A  32      15.301  28.154   8.430  1.00  9.60           O
ANISOU   39  O   VAL A  32     1577   1269    802   -237    112    -91       O
ATOM     40  CB  VAL A  32      18.021  27.682   9.649  1.00  9.67           C
ANISOU   40  CB  VAL A  32     1734    949    993     26   -100   -124       C
ATOM     41  CG1 VAL A  32      18.797  26.785   8.663  1.00  9.97           C
ANISOU   41  CG1 VAL A  32     1675    965   1149     37    -82   -109       C
ATOM     42  CG2 VAL A  32      18.840  28.036  10.872  1.00 10.28           C
ANISOU   42  CG2 VAL A  32     1887   1096    924   -122    -94     24       C
TER      43      VAL A  32
ATOM     44  N   ILE A  47      26.221  24.768  11.470  1.00  9.74           N
ANISOU   44  N   ILE A  47     1730    756   1215    -42    -11     27       N
ATOM     45  CA  ILE A  47      25.346  25.012  12.634  1.00  9.73           C
ANISOU   45  CA  ILE A  47     1902    817    980      4    -67     74       C
ATOM     46  C   ILE A  47      24.892  23.653  13.162  1.00  9.21           C
ANISOU   46  C   ILE A  47     1507    822   1170    124      0     62       C
ATOM     47  O   ILE A  47      24.702  22.689  12.443  1.00 10.61           O
ANISOU   47  O   ILE A  47     1855    812   1363    -25   -215     33       O
ATOM     48  CB  ILE A  47      24.154  25.911  12.314  1.00 10.06           C
ANISOU   48  CB  ILE A  47     1889    809   1122     93     20     63       C
ATOM     49  CG1 ILE A  47      23.223  25.306  11.246  1.00 11.16           C
ANISOU   49  CG1 ILE A  47     1822   1113   1305    158    -53    -32       C
ATOM     50  CG2 ILE A  47      24.606  27.314  11.932  1.00 12.58           C
ANISOU   50  CG2 ILE A  47     2291    860   1631     46    125    228       C
ATOM     51  CD1 ILE A  47      21.946  26.068  11.002  1.00 13.03           C
ANISOU   51  CD1 ILE A  47     2068   1321   1563    258   -219    281       C
ATOM     52  N   GLY A  48      24.764  23.611  14.489  1.00 11.22           N
ANISOU   52  N   GLY A  48     2138    872   1252    173    217    209       N
ATOM     53  CA  GLY A  48      24.547  22.397  15.211  1.00 12.41           C
ANISOU   53  CA  GLY A  48     1952   1169   1595     69    235    460       C
ATOM     54  C   GLY A  48      23.339  22.411  16.090  1.00 10.54           C
ANISOU   54  C   GLY A  48     1585   1001   1417    -43    -68     53       C
ATOM     55  O   GLY A  48      22.977  23.411  16.687  1.00 11.83           O
ANISOU   55  O   GLY A  48     1878   1098   1518   -197     16    -76       O
ATOM     56  N   GLY A  49      22.681  21.269  16.194  1.00 12.38           N
ANISOU   56  N   GLY A  49     1863   1092   1749   -149    401   -255       N
ATOM     57  CA  GLY A  49      21.517  21.099  17.016  1.00 14.94           C
ANISOU   57  CA  GLY A  49     2009   1292   2377   -238    694   -331       C
ATOM     58  C   GLY A  49      21.376  19.650  17.403  1.00 12.26           C
ANISOU   58  C   GLY A  49     1719   1236   1702    -38    507   -320       C
ATOM     59  O   GLY A  49      22.345  18.901  17.371  1.00 12.71           O
ANISOU   59  O   GLY A  49     1589   1910   1330    183    137    -73       O
TER      60      GLY A  49
ATOM     61  N   LEU A  76      20.479  31.981   7.006  1.00  7.77           N
ANISOU   61  N   LEU A  76     1301    817    835    -36    104      9       N
ATOM     62  CA  LEU A  76      21.215  30.783   6.686  1.00  7.97           C
ANISOU   62  CA  LEU A  76     1289    948    792    -99    130    -27       C
ATOM     63  C   LEU A  76      20.356  29.889   5.831  1.00  8.77           C
ANISOU   63  C   LEU A  76     1454    934    943   -197     71    -96       C
ATOM     64  O   LEU A  76      19.161  29.736   6.136  1.00 11.00           O
ANISOU   64  O   LEU A  76     1549   1563   1068   -375     87   -348       O
ATOM     65  CB  LEU A  76      21.602  30.042   7.958  1.00  8.28           C
ANISOU   65  CB  LEU A  76     1321    877    949    -13     57     22       C
ATOM     66  CG  LEU A  76      22.320  30.920   9.001  1.00  8.69           C
ANISOU   66  CG  LEU A  76     1611    741    948     -5    -49    -32       C
ATOM     67  CD1 LEU A  76      22.665  30.074  10.208  1.00  9.42           C
ANISOU   67  CD1 LEU A  76     1786    890    902     98     10     58       C
ATOM     68  CD2 LEU A  76      23.552  31.609   8.414  1.00  9.66           C
ANISOU   68  CD2 LEU A  76     1705    953   1011   -284    -29     17       C
TER      69      LEU A  76
ATOM     70  N   ILE A  84      12.992  28.043  10.019  1.00  8.70           N
ANISOU   70  N   ILE A  84     1524    960    821   -155     52   -104       N
ATOM     71  CA  ILE A  84      13.120  28.571  11.368  1.00  9.54           C
ANISOU   71  CA  ILE A  84     1816   1048    760   -178    104   -166       C
ATOM     72  C   ILE A  84      13.411  30.038  11.359  1.00  9.10           C
ANISOU   72  C   ILE A  84     1615   1106    738   -163     20   -216       C
ATOM     73  O   ILE A  84      14.412  30.450  10.760  1.00  9.65           O
ANISOU   73  O   ILE A  84     1539   1137    991   -116    113    -95       O
ATOM     74  CB  ILE A  84      14.304  27.829  12.080  1.00 12.27           C
ANISOU   74  CB  ILE A  84     2462   1175   1026    -48   -317   -243       C
ATOM     75  CG1 ILE A  84      13.995  26.351  12.205  1.00 14.28           C
ANISOU   75  CG1 ILE A  84     2643   1179   1604     -8   -651    -92       C
ATOM     76  CG2 ILE A  84      14.674  28.507  13.384  1.00 14.00           C
ANISOU   76  CG2 ILE A  84     2455   1837   1028   -281   -184   -344       C
ATOM     77  CD1 ILE A  84      15.220  25.498  12.501  1.00 17.15           C
ANISOU   77  CD1 ILE A  84     2590   1734   2190    336    174    397       C
TER      78      ILE A  84
ATOM     79  N   ILE B 150      17.793  19.399  13.919  1.00 12.17           N
ANISOU   79  N   ILE B 150     1897   1230   1496   -222    380   -256       N
ATOM     80  CA  ILE B 150      18.332  20.011  12.694  1.00 12.05           C
ANISOU   80  CA  ILE B 150     2445    904   1230    102     34     17       C
ATOM     81  C   ILE B 150      19.341  19.087  12.070  1.00 13.80           C
ANISOU   81  C   ILE B 150     2540   1250   1454     16    551     59       C
ATOM     82  O   ILE B 150      19.498  19.047  10.817  1.00 16.90           O
ANISOU   82  O   ILE B 150     3069   1912   1441   -541    783   -216       O
ATOM     83  CB  ILE B 150      18.967  21.397  12.963  1.00 13.14           C
ANISOU   83  CB  ILE B 150     2530   1147   1315   -191    300    -34       C
ATOM     84  CG1 ILE B 150      18.853  22.235  11.666  1.00 16.66           C
ANISOU   84  CG1 ILE B 150     3753   1254   1323   -537    513     12       C
ATOM     85  CG2 ILE B 150      20.331  21.258  13.564  1.00 17.06           C
ANISOU   85  CG2 ILE B 150     2706   1580   2196   -274      6   -559       C
ATOM     86  CD1 ILE B 150      19.197  23.667  11.839  1.00 19.62           C
ANISOU   86  CD1 ILE B 150     4623   1390   1443   -812    101    164       C
TER      87      ILE B 150
ANISOU   88  C2 AG05 B 401     2465   1001   1370   -217    245    106       C
ANISOU   89  C2 BG05 B 401     2235    969   1406    -68    165    244       C
ANISOU   90  O39AG05 B 401     2255    970   1541   -117    223    113       O
ANISOU   91  O39BG05 B 401     2165    780   1307    -91    136    -21       O
ANISOU   92  C40AG05 B 401     2099   1090   1717     36    405    157       C
ANISOU   93  C40BG05 B 401     2685    632   1337   -102    714   -492       C
ANISOU   94  C3 AG05 B 401     2331    983   1477   -100    523     99       C
ANISOU   95  C3 BG05 B 401     2275   1015   1642     -5    428    -37       C
ANISOU   96  C4 AG05 B 401     2135    864   1368     11    332     -9       C
ANISOU   97  C4 BG05 B 401     2319    701   1626     24    418    -59       C
ANISOU   98  C5 AG05 B 401     2244    719   1207     53    168    -12       C
ANISOU   99  C5 BG05 B 401     2092    911   1357     96    311     94       C
ANISOU  100  C6 AG05 B 401     2333    693   1122    -20    133    -77       C
ANISOU  101  C6 BG05 B 401     2144   1044   1273    -83    303    288       C
ANISOU  102  C7 AG05 B 401     2406    692   1104    -64    431   -225       C
ANISOU  103  C7 BG05 B 401     2296    866   1403   -259    264    327       C
ANISOU  104  S8 AG05 B 401     2113    935   1087    -97    231    -37       S
ANISOU  105  S8 BG05 B 401     1991   1013    832     23    188    -49       S
ANISOU  106  O9 AG05 B 401     2709   1049    980    -64   -152   -216       O
ANISOU  107  O9 BG05 B 401     2312   1229   1187    -56   -180    106       O
ANISOU  108  O10AG05 B 401     2466    705   1262    -32    188    -35       O
ANISOU  109  O10BG05 B 401     2480   1189   1349     72    595   -280       O
ANISOU  110  N11AG05 B 401     2047   1184    940     34     29   -167       N
ANISOU  111  N11BG05 B 401     1944    949    993    -34    139     -9       N
ANISOU  112  C12AG05 B 401     2260   1339   1010   -151    -12   -175       C
ANISOU  113  C12BG05 B 401     1943    968   1120     27     68   -109       C
ANISOU  114  C13AG05 B 401     2501   1469    945   -181   -105   -129       C
ANISOU  115  C13BG05 B 401     1764   1111   1038     99    154    -58       C
ANISOU  116  C14AG05 B 401     2978   1422   1030     25   -278    -15       C
ANISOU  117  C14BG05 B 401     1723   1411   1312    534    173    247       C
ANISOU  118  C15AG05 B 401     2547   1910    999   -191    -72   -241       C
ANISOU  119  C15BG05 B 401     1810   1187   1117     61    120    -85       C
ANISOU  120  C16AG05 B 401     2121    790   1081      5    129   -217       C
ANISOU  121  C16BG05 B 401     2158    947    949     37     27      5       C
ANISOU  122  C17AG05 B 401     2125    904    893     18    156   -105       C
ANISOU  123  C17BG05 B 401     1979    950    894     58     18    -86       C
ANISOU  124  O18AG05 B 401     2078   1190    983    -41    135   -233       O
ANISOU  125  O18BG05 B 401     1817    887    923     94    -10      7       O
ANISOU  126  C19AG05 B 401     2081    815    850    -84    168     54       C
ANISOU  127  C19BG05 B 401     2047    847    738    235      2     -5       C
ANISOU  128  N20AG05 B 401     1837    936    968     15    222     21       N
ANISOU  129  N20BG05 B 401     1968    968    870     70     82   -204       N
ANISOU  130  C21AG05 B 401     1972    908   1162     19    283     81       C
ANISOU  131  C21BG05 B 401     2069    767    923    124    214   -246       C
ANISOU  132  O22AG05 B 401     1891   1002   1659     58    311    234       O
ANISOU  133  O22BG05 B 401     2690   1253   1246   -455    269   -722       O
ANISOU  134  O23AG05 B 401     1860   1000   1224    -50    179    143       O
ANISOU  135  O23BG05 B 401     2218    695    996    277    151     -1       O
ANISOU  136  C24AG05 B 401     2281   1049   1544    312    495    352       C
ANISOU  137  C24BG05 B 401     2287    808   1287    195    403     -5       C
ANISOU  138  C25AG05 B 401     2423   1178   1521     86    500    375       C
ANISOU  139  C25BG05 B 401     2459    985   1512     86    412    211       C
ANISOU  140  C26AG05 B 401     2502   1221   1804     50    470     73       C
ANISOU  141  C26BG05 B 401     2480   1025   1527    -79    521    101       C
ANISOU  142  O27AG05 B 401     2867   1252   1464    -60    162   -149       O
ANISOU  143  O27BG05 B 401     2770   1962   1568     79    516   -131       O
ANISOU  144  C28AG05 B 401     3007   1881   1463   -163    163   -236       C
ANISOU  145  C28BG05 B 401     2776   1756   1564     47    493    -57       C
ANISOU  146  C29AG05 B 401     3834   2014   1741     83    425   -512       C
ANISOU  147  C29BG05 B 401     2831   1737   1699     27    353   -308       C
ANISOU  148  O30AG05 B 401     3383   1742   2327   -224    610   -495       O
ANISOU  149  O30BG05 B 401     2513   1350   1615    -51    272    -26       O
ANISOU  150  C31AG05 B 401     2756   1491   2070    -67    750   -176       C
ANISOU  151  C31BG05 B 401     2379   1173   1591    -23    361    245       C
ANISOU  152  C41AG05 B 401     2698    974   1863    176    707    144       C
ANISOU  153  C41BG05 B 401     2269    966   1329    197    383    -19       C
ANISOU  154  C32AG05 B 401     1800    897    926     61    170      0       C
ANISOU  155  C32BG05 B 401     2313   1108    778    -58   -157   -227       C
ANISOU  156  C33AG05 B 401     1839   1282   1181   -192    196   -162       C
ANISOU  157  C33BG05 B 401     2440   1370   1266   -193   -438    -89       C
ANISOU  158  C34AG05 B 401     2477   1734   1505   -617    426   -509       C
ANISOU  159  C34BG05 B 401     2413   1318   1709   -292   -408    163       C
ANISOU  160  C35AG05 B 401     2420   1370   1251   -153      9   -306       C
ANISOU  161  C35BG05 B 401     2397   1403   2170   -126   -595    295       C
ANISOU  162  C36AG05 B 401     2263   1277   1316     53     -5   -244       C
ANISOU  163  C36BG05 B 401     2336   1251   2220    -15   -747    177       C
ANISOU  164  C37AG05 B 401     1800   1197   1086    215     50   -211       C
ANISOU  165  C37BG05 B 401     2341   1253   1936      1   -664    163       C
ANISOU  166  C38AG05 B 401     1735    970    929     20     93     66       C
ANISOU  167  C38BG05 B 401     2328   1332   1156   -105   -455   -312       C
HETATM  168  O  AHOH A1001      17.879  20.632  16.628  0.80  9.80           O
ANISOU  168  O  AHOH A1001     1721    938   1063     26    199   -154       O
HETATM  169  O  BHOH A1001      18.030  21.218  15.809  0.20 11.50           O
ANISOU  169  O  BHOH A1001     2030   1121   1219    121    419    -25       O
HETATM  170  O   HOH A1049      20.079  28.981  21.172  1.00 21.39           O
ANISOU  170  O   HOH A1049     3843   2303   1980    821    765     50       O
HETATM  171  O   HOH A1115      25.271  30.778  17.502  1.00 32.35           O
ANISOU  171  O   HOH A1115     3002   5162   4129    600    765   -161       O
HETATM  172  O   HOH B1010      25.408  26.305  15.993  1.00 18.30           O
ANISOU  172  O   HOH B1010     3216   2180   1557   -686     -3   -319       O
HETATM  173  O   HOH B1142      20.617  28.169  18.425  0.80 14.28           O
ANISOU  173  O   HOH B1142     2746   1248   1431    345   -169    -38       O
HETATM  174  O   HOH B1165      21.692  27.495  22.587  0.40 25.65           O
ANISOU  174  O   HOH B1165     3017   1914   4816   -872    522   1155       O
HETATM  175  O   HOH B1199      26.461  28.646  15.203  0.50 25.93           O
ANISOU  175  O   HOH B1199     3854   2848   3149   -522   -540    625       O
CONECT  112  110  114
CONECT  113  111  115
CONECT  114  112  116  118
CONECT  115  113  117  119
CONECT  116  114
CONECT  117  115
CONECT  118  114
CONECT  119  115
CONECT  120  110  122
CONECT  121  111  123
CONECT  122  120  124  126
CONECT  123  121  125  127
CONECT  126  122  128  154
CONECT  127  123  129  155
CONECT   88   90   94  102
CONECT   89   91   95  103
CONECT  130  128  132  134
CONECT  131  129  133  135
CONECT  136  134  138  152
CONECT  137  135  139  153
CONECT  138  136  140
CONECT  139  137  141
CONECT  140  138  142  150
CONECT  141  139  143  151
CONECT  144  142  146
CONECT  145  143  147
CONECT  146  144  148
CONECT  147  145  149
CONECT   94   88   96
CONECT   95   89   97
CONECT  150  140  148  152
CONECT  151  141  149  153
CONECT  154  126  166
CONECT  155  127  167
CONECT  156  158  166
CONECT  157  159  167
CONECT  158  156  160
CONECT  159  157  161
CONECT  160  158  162
CONECT  161  159  163
CONECT  162  160  164
CONECT  163  161  165
CONECT  164  162  166
CONECT  165  163  167
CONECT  166  154  156  164
CONECT  167  155  157  165
CONECT   96   94   98
CONECT   97   95   99
CONECT   92   90
CONECT   93   91
CONECT  152  136  150
CONECT  153  137  151
CONECT   98   96  100  104
CONECT   99   97  101  105
CONECT  100   98  102
CONECT  101   99  103
CONECT  102   88  100
CONECT  103   89  101
CONECT  110  104  112  120
CONECT  111  105  113  121
CONECT  128  126  130
CONECT  129  127  131
CONECT  108  104
CONECT  109  105
CONECT  124  122
CONECT  125  123
CONECT  132  130
CONECT  133  131
CONECT  134  130  136
CONECT  135  131  137
CONECT  142  140  144
CONECT  143  141  145
CONECT  148  146  150
CONECT  149  147  151
CONECT   90   88   92
CONECT   91   89   93
CONECT  106  104
CONECT  107  105
CONECT  104   98  106  108  110
CONECT  105   99  107  109  111
END
