# Supplementary material for: Scaffold repositioning of spiro-acridine derivatives as fungi chitinase inhibitor by target fishing and in vitro studies
Source: Sci Rep. 2023 May 5;13:7320. doi: 10.1038/s41598-023-33279-9 (PMC10163251; doi:10.1038/s41598-023-33279-9)
Supplement: Supplementary file 2 — Supplementary Information 2. [file 41598_2023_33279_MOESM2_ESM.zip › PDBQT_TARGETS_ALL/3dz6_M8E.pdb]

HEADER    LYASE                                   29-JUL-08   3DZ6              
TITLE     HUMAN ADOMETDC WITH 5'-[(4-AMINOOXYBUTYL)METHYLAMINO]-5'DEOXY-8-      
TITLE    2 ETHYLADENOSINE                                                       
COMPND    MOL_ID: 1;                                                            
COMPND   2 MOLECULE: S-ADENOSYLMETHIONINE DECARBOXYLASE BETA CHAIN;             
COMPND   3 CHAIN: B;                                                            
COMPND   4 SYNONYM: ADOMETDC, SAMDC, S-ADENOSYLMETHIONINE DECARBOXYLASE BETA    
COMPND   5 CHAIN;                                                               
COMPND   6 EC: 4.1.1.50;                                                        
COMPND   7 ENGINEERED: YES;                                                     
COMPND   8 MOL_ID: 2;                                                           
COMPND   9 MOLECULE: S-ADENOSYLMETHIONINE DECARBOXYLASE ALPHA CHAIN;            
COMPND  10 CHAIN: A;                                                            
COMPND  11 SYNONYM: ADOMETDC, SAMDC, S-ADENOSYLMETHIONINE DECARBOXYLASE ALPHA   
COMPND  12 CHAIN;                                                               
COMPND  13 EC: 4.1.1.50;                                                        
COMPND  14 ENGINEERED: YES                                                      
SOURCE    MOL_ID: 1;                                                            
SOURCE   2 ORGANISM_SCIENTIFIC: HOMO SAPIENS;                                   
SOURCE   3 ORGANISM_COMMON: HUMAN;                                              
SOURCE   4 ORGANISM_TAXID: 9606;                                                
SOURCE   5 GENE: AMD1, AMD;                                                     
SOURCE   6 EXPRESSION_SYSTEM: ESCHERICHIA COLI;                                 
SOURCE   7 EXPRESSION_SYSTEM_TAXID: 562;                                        
SOURCE   8 EXPRESSION_SYSTEM_STRAIN: JM109;                                     
SOURCE   9 EXPRESSION_SYSTEM_VECTOR_TYPE: PLASMID;                              
SOURCE  10 EXPRESSION_SYSTEM_PLASMID: PQE30;                                    
SOURCE  11 MOL_ID: 2;                                                           
SOURCE  12 ORGANISM_SCIENTIFIC: HOMO SAPIENS;                                   
SOURCE  13 ORGANISM_COMMON: HUMAN;                                              
SOURCE  14 ORGANISM_TAXID: 9606;                                                
SOURCE  15 GENE: AMD1, AMD;                                                     
SOURCE  16 EXPRESSION_SYSTEM: ESCHERICHIA COLI;                                 
SOURCE  17 EXPRESSION_SYSTEM_TAXID: 562;                                        
SOURCE  18 EXPRESSION_SYSTEM_STRAIN: JM109;                                     
SOURCE  19 EXPRESSION_SYSTEM_VECTOR_TYPE: PLASMID;                              
SOURCE  20 EXPRESSION_SYSTEM_PLASMID: PQE30                                     
KEYWDS    COMPLEXES OF ADOMETDC WITH 8-SUBSTITUTED LIGANDS, DECARBOXYLASE,      
KEYWDS   2 LYASE, PYRUVATE, S-ADENOSYL-L-METHIONINE, SPERMIDINE BIOSYNTHESIS,   
KEYWDS   3 ZYMOGEN                                                              
EXPDTA    X-RAY DIFFRACTION                                                     
AUTHOR    S.BALE,D.E.MCCLOSKEY,A.E.PEGG,J.A.SECRIST III,W.C.GUIDA,S.E.EALICK    
REVDAT   3   25-OCT-17 3DZ6    1       REMARK                                   
REVDAT   2   12-JAN-10 3DZ6    1       JRNL                                     
REVDAT   1   10-MAR-09 3DZ6    0                                                
JRNL        AUTH   D.E.MCCLOSKEY,S.BALE,J.A.SECRIST III,A.TIWARI,T.H.MOSS III,  
JRNL        AUTH 2 J.VALIYAVEETTIL,W.H.BROOKS,W.C.GUIDA,A.E.PEGG,S.E.EALICK     
JRNL        TITL   NEW INSIGHTS INTO THE DESIGN OF INHIBITORS OF HUMAN          
JRNL        TITL 2 S-ADENOSYLMETHIONINE DECARBOXYLASE: STUDIES OF ADENINE C8    
JRNL        TITL 3 SUBSTITUTION IN STRUCTURAL ANALOGUES OF S-ADENOSYLMETHIONINE 
JRNL        REF    J.MED.CHEM.                   V.  52  1388 2009              
JRNL        REFN                   ISSN 0022-2623                               
JRNL        PMID   19209891                                                     
JRNL        DOI    10.1021/JM801126A                                            
REMARK   2                                                                      
REMARK   2 RESOLUTION.    1.83 ANGSTROMS.                                       
REMARK   3                                                                      
REMARK   3 REFINEMENT.                                                          
REMARK   3   PROGRAM     : CNS 1.2                                              
REMARK   3   AUTHORS     : BRUNGER,ADAMS,CLORE,DELANO,GROS,GROSSE-              
REMARK   3               : KUNSTLEVE,JIANG,KUSZEWSKI,NILGES,PANNU,              
REMARK   3               : READ,RICE,SIMONSON,WARREN                            
REMARK   3                                                                      
REMARK   3  REFINEMENT TARGET : ENGH & HUBER                                    
REMARK   3                                                                      
REMARK   3  DATA USED IN REFINEMENT.                                            
REMARK   3   RESOLUTION RANGE HIGH (ANGSTROMS) : 1.83                           
REMARK   3   RESOLUTION RANGE LOW  (ANGSTROMS) : 25.02                          
REMARK   3   DATA CUTOFF            (SIGMA(F)) : 0.000                          
REMARK   3   DATA CUTOFF HIGH         (ABS(F)) : 874631.000                     
REMARK   3   DATA CUTOFF LOW          (ABS(F)) : 0.0000                         
REMARK   3   COMPLETENESS (WORKING+TEST)   (%) : 91.1                           
REMARK   3   NUMBER OF REFLECTIONS             : 25654                          
REMARK   3                                                                      
REMARK   3  FIT TO DATA USED IN REFINEMENT.                                     
REMARK   3   CROSS-VALIDATION METHOD          : THROUGHOUT                      
REMARK   3   FREE R VALUE TEST SET SELECTION  : RANDOM                          
REMARK   3   R VALUE            (WORKING SET) : 0.208                           
REMARK   3   FREE R VALUE                     : 0.231                           
REMARK   3   FREE R VALUE TEST SET SIZE   (%) : 4.800                           
REMARK   3   FREE R VALUE TEST SET COUNT      : 1244                            
REMARK   3   ESTIMATED ERROR OF FREE R VALUE  : 0.007                           
REMARK   3                                                                      
REMARK   3  FIT IN THE HIGHEST RESOLUTION BIN.                                  
REMARK   3   TOTAL NUMBER OF BINS USED           : 6                            
REMARK   3   BIN RESOLUTION RANGE HIGH       (A) : 1.83                         
REMARK   3   BIN RESOLUTION RANGE LOW        (A) : 1.94                         
REMARK   3   BIN COMPLETENESS (WORKING+TEST) (%) : 81.30                        
REMARK   3   REFLECTIONS IN BIN    (WORKING SET) : 3584                         
REMARK   3   BIN R VALUE           (WORKING SET) : 0.2660                       
REMARK   3   BIN FREE R VALUE                    : 0.3010                       
REMARK   3   BIN FREE R VALUE TEST SET SIZE  (%) : 5.30                         
REMARK   3   BIN FREE R VALUE TEST SET COUNT     : 199                          
REMARK   3   ESTIMATED ERROR OF BIN FREE R VALUE : 0.021                        
REMARK   3                                                                      
REMARK   3  NUMBER OF NON-HYDROGEN ATOMS USED IN REFINEMENT.                    
REMARK   3   PROTEIN ATOMS            : 2386                                    
REMARK   3   NUCLEIC ACID ATOMS       : 0                                       
REMARK   3   HETEROGEN ATOMS          : 34                                      
REMARK   3   SOLVENT ATOMS            : 137                                     
REMARK   3                                                                      
REMARK   3  B VALUES.                                                           
REMARK   3   FROM WILSON PLOT           (A**2) : 15.00                          
REMARK   3   MEAN B VALUE      (OVERALL, A**2) : 29.67                          
REMARK   3   OVERALL ANISOTROPIC B VALUE.                                       
REMARK   3    B11 (A**2) : -2.68000                                             
REMARK   3    B22 (A**2) : 9.91000                                              
REMARK   3    B33 (A**2) : -7.22000                                             
REMARK   3    B12 (A**2) : 0.00000                                              
REMARK   3    B13 (A**2) : 0.59000                                              
REMARK   3    B23 (A**2) : 0.00000                                              
REMARK   3                                                                      
REMARK   3  ESTIMATED COORDINATE ERROR.                                         
REMARK   3   ESD FROM LUZZATI PLOT        (A) : 0.21                            
REMARK   3   ESD FROM SIGMAA              (A) : 0.18                            
REMARK   3   LOW RESOLUTION CUTOFF        (A) : 5.00                            
REMARK   3                                                                      
REMARK   3  CROSS-VALIDATED ESTIMATED COORDINATE ERROR.                         
REMARK   3   ESD FROM C-V LUZZATI PLOT    (A) : 0.25                            
REMARK   3   ESD FROM C-V SIGMAA          (A) : 0.23                            
REMARK   3                                                                      
REMARK   3  RMS DEVIATIONS FROM IDEAL VALUES.                                   
REMARK   3   BOND LENGTHS                 (A) : 0.007                           
REMARK   3   BOND ANGLES            (DEGREES) : 1.300                           
REMARK   3   DIHEDRAL ANGLES        (DEGREES) : 25.30                           
REMARK   3   IMPROPER ANGLES        (DEGREES) : 1.070                           
REMARK   3                                                                      
REMARK   3  ISOTROPIC THERMAL MODEL : RESTRAINED                                
REMARK   3                                                                      
REMARK   3  ISOTROPIC THERMAL FACTOR RESTRAINTS.    RMS    SIGMA                
REMARK   3   MAIN-CHAIN BOND              (A**2) : 1.490 ; 1.500                
REMARK   3   MAIN-CHAIN ANGLE             (A**2) : 2.360 ; 2.000                
REMARK   3   SIDE-CHAIN BOND              (A**2) : 2.340 ; 2.000                
REMARK   3   SIDE-CHAIN ANGLE             (A**2) : 3.540 ; 2.500                
REMARK   3                                                                      
REMARK   3  BULK SOLVENT MODELING.                                              
REMARK   3   METHOD USED : FLAT MODEL                                           
REMARK   3   KSOL        : 0.45                                                 
REMARK   3   BSOL        : 43.17                                                
REMARK   3                                                                      
REMARK   3  NCS MODEL : NULL                                                    
REMARK   3                                                                      
REMARK   3  NCS RESTRAINTS.                         RMS   SIGMA/WEIGHT          
REMARK   3   GROUP  1  POSITIONAL            (A) : NULL  ; NULL                 
REMARK   3   GROUP  1  B-FACTOR           (A**2) : NULL  ; NULL                 
REMARK   3                                                                      
REMARK   3  PARAMETER FILE  1  : PROTEIN.PARAM                                  
REMARK   3  PARAMETER FILE  2  : PYRUVOYL.PARAM                                 
REMARK   3  PARAMETER FILE  3  : FRAG.PARAM                                     
REMARK   3  PARAMETER FILE  4  : WATER.PARAM                                    
REMARK   3  PARAMETER FILE  5  : NULL                                           
REMARK   3  TOPOLOGY FILE  1   : PROTEIN.TOP                                    
REMARK   3  TOPOLOGY FILE  2   : PYRUVOYL.TOP                                   
REMARK   3  TOPOLOGY FILE  3   : FRAG.TOP                                       
REMARK   3  TOPOLOGY FILE  4   : NULL                                           
REMARK   3  TOPOLOGY FILE  5   : NULL                                           
REMARK   3                                                                      
REMARK   3  OTHER REFINEMENT REMARKS: BULK SOLVENT MODEL USED                   
REMARK   4                                                                      
REMARK   4 3DZ6 COMPLIES WITH FORMAT V. 3.30, 13-JUL-11                         
REMARK 100                                                                      
REMARK 100 THIS ENTRY HAS BEEN PROCESSED BY RCSB ON 05-AUG-08.                  
REMARK 100 THE DEPOSITION ID IS D_1000048672.                                   
REMARK 200                                                                      
REMARK 200 EXPERIMENTAL DETAILS                                                 
REMARK 200  EXPERIMENT TYPE                : X-RAY DIFFRACTION                  
REMARK 200  DATE OF DATA COLLECTION        : 01-AUG-05                          
REMARK 200  TEMPERATURE           (KELVIN) : 100                                
REMARK 200  PH                             : 8.0                                
REMARK 200  NUMBER OF CRYSTALS USED        : 1                                  
REMARK 200                                                                      
REMARK 200  SYNCHROTRON              (Y/N) : Y                                  
REMARK 200  RADIATION SOURCE               : APS                                
REMARK 200  BEAMLINE                       : 8-BM                               
REMARK 200  X-RAY GENERATOR MODEL          : NULL                               
REMARK 200  MONOCHROMATIC OR LAUE    (M/L) : M                                  
REMARK 200  WAVELENGTH OR RANGE        (A) : 0.9795                             
REMARK 200  MONOCHROMATOR                  : NULL                               
REMARK 200  OPTICS                         : NULL                               
REMARK 200                                                                      
REMARK 200  DETECTOR TYPE                  : CCD                                
REMARK 200  DETECTOR MANUFACTURER          : ADSC QUANTUM 315                   
REMARK 200  INTENSITY-INTEGRATION SOFTWARE : DENZO, HKL-2000                    
REMARK 200  DATA SCALING SOFTWARE          : SCALEPACK                          
REMARK 200                                                                      
REMARK 200  NUMBER OF UNIQUE REFLECTIONS   : 25654                              
REMARK 200  RESOLUTION RANGE HIGH      (A) : 1.830                              
REMARK 200  RESOLUTION RANGE LOW       (A) : 50.000                             
REMARK 200  REJECTION CRITERIA  (SIGMA(I)) : 0.000                              
REMARK 200                                                                      
REMARK 200 OVERALL.                                                             
REMARK 200  COMPLETENESS FOR RANGE     (%) : 95.6                               
REMARK 200  DATA REDUNDANCY                : 3.100                              
REMARK 200  R MERGE                    (I) : 0.07200                            
REMARK 200  R SYM                      (I) : 0.07200                            
REMARK 200  <I/SIGMA(I)> FOR THE DATA SET  : 13.5000                            
REMARK 200                                                                      
REMARK 200 IN THE HIGHEST RESOLUTION SHELL.                                     
REMARK 200  HIGHEST RESOLUTION SHELL, RANGE HIGH (A) : 1.83                     
REMARK 200  HIGHEST RESOLUTION SHELL, RANGE LOW  (A) : 1.90                     
REMARK 200  COMPLETENESS FOR SHELL     (%) : 95.5                               
REMARK 200  DATA REDUNDANCY IN SHELL       : 3.10                               
REMARK 200  R MERGE FOR SHELL          (I) : 0.54800                            
REMARK 200  R SYM FOR SHELL            (I) : 0.54800                            
REMARK 200  <I/SIGMA(I)> FOR SHELL         : 2.700                              
REMARK 200                                                                      
REMARK 200 DIFFRACTION PROTOCOL: SINGLE WAVELENGTH                              
REMARK 200 METHOD USED TO DETERMINE THE STRUCTURE: NULL                         
REMARK 200 SOFTWARE USED: CNS                                                   
REMARK 200 STARTING MODEL: 1I7B.PDB                                             
REMARK 200                                                                      
REMARK 200 REMARK: NULL                                                         
REMARK 280                                                                      
REMARK 280 CRYSTAL                                                              
REMARK 280 SOLVENT CONTENT, VS   (%): 41.15                                     
REMARK 280 MATTHEWS COEFFICIENT, VM (ANGSTROMS**3/DA): 2.09                     
REMARK 280                                                                      
REMARK 280 CRYSTALLIZATION CONDITIONS: 16% PEG 8000, 100 MM TRIS, 10 MM DTT,    
REMARK 280  PH 8.0, VAPOR DIFFUSION, HANGING DROP, TEMPERATURE 295K             
REMARK 290                                                                      
REMARK 290 CRYSTALLOGRAPHIC SYMMETRY                                            
REMARK 290 SYMMETRY OPERATORS FOR SPACE GROUP: C 1 2 1                          
REMARK 290                                                                      
REMARK 290      SYMOP   SYMMETRY                                                
REMARK 290     NNNMMM   OPERATOR                                                
REMARK 290       1555   X,Y,Z                                                   
REMARK 290       2555   -X,Y,-Z                                                 
REMARK 290       3555   X+1/2,Y+1/2,Z                                           
REMARK 290       4555   -X+1/2,Y+1/2,-Z                                         
REMARK 290                                                                      
REMARK 290     WHERE NNN -> OPERATOR NUMBER                                     
REMARK 290           MMM -> TRANSLATION VECTOR                                  
REMARK 290                                                                      
REMARK 290 CRYSTALLOGRAPHIC SYMMETRY TRANSFORMATIONS                            
REMARK 290 THE FOLLOWING TRANSFORMATIONS OPERATE ON THE ATOM/HETATM             
REMARK 290 RECORDS IN THIS ENTRY TO PRODUCE CRYSTALLOGRAPHICALLY                
REMARK 290 RELATED MOLECULES.                                                   
REMARK 290   SMTRY1   1  1.000000  0.000000  0.000000        0.00000            
REMARK 290   SMTRY2   1  0.000000  1.000000  0.000000        0.00000            
REMARK 290   SMTRY3   1  0.000000  0.000000  1.000000        0.00000            
REMARK 290   SMTRY1   2 -1.000000  0.000000  0.000000        0.00000            
REMARK 290   SMTRY2   2  0.000000  1.000000  0.000000        0.00000            
REMARK 290   SMTRY3   2  0.000000  0.000000 -1.000000        0.00000            
REMARK 290   SMTRY1   3  1.000000  0.000000  0.000000       47.21700            
REMARK 290   SMTRY2   3  0.000000  1.000000  0.000000       25.02050            
REMARK 290   SMTRY3   3  0.000000  0.000000  1.000000        0.00000            
REMARK 290   SMTRY1   4 -1.000000  0.000000  0.000000       47.21700            
REMARK 290   SMTRY2   4  0.000000  1.000000  0.000000       25.02050            
REMARK 290   SMTRY3   4  0.000000  0.000000 -1.000000        0.00000            
REMARK 290                                                                      
REMARK 290 REMARK: NULL                                                         
REMARK 300                                                                      
REMARK 300 BIOMOLECULE: 1                                                       
REMARK 300 SEE REMARK 350 FOR THE AUTHOR PROVIDED AND/OR PROGRAM                
REMARK 300 GENERATED ASSEMBLY INFORMATION FOR THE STRUCTURE IN                  
REMARK 300 THIS ENTRY. THE REMARK MAY ALSO PROVIDE INFORMATION ON               
REMARK 300 BURIED SURFACE AREA.                                                 
REMARK 350                                                                      
REMARK 350 COORDINATES FOR A COMPLETE MULTIMER REPRESENTING THE KNOWN           
REMARK 350 BIOLOGICALLY SIGNIFICANT OLIGOMERIZATION STATE OF THE                
REMARK 350 MOLECULE CAN BE GENERATED BY APPLYING BIOMT TRANSFORMATIONS          
REMARK 350 GIVEN BELOW.  BOTH NON-CRYSTALLOGRAPHIC AND                          
REMARK 350 CRYSTALLOGRAPHIC OPERATIONS ARE GIVEN.                               
REMARK 350                                                                      
REMARK 350 BIOMOLECULE: 1                                                       
REMARK 350 AUTHOR DETERMINED BIOLOGICAL UNIT: DIMERIC                           
REMARK 350 SOFTWARE DETERMINED QUATERNARY STRUCTURE: DIMERIC                    
REMARK 350 SOFTWARE USED: PISA                                                  
REMARK 350 TOTAL BURIED SURFACE AREA: 6480 ANGSTROM**2                          
REMARK 350 SURFACE AREA OF THE COMPLEX: 12820 ANGSTROM**2                       
REMARK 350 CHANGE IN SOLVENT FREE ENERGY: -37.0 KCAL/MOL                        
REMARK 350 APPLY THE FOLLOWING TO CHAINS: B, A                                  
REMARK 350   BIOMT1   1  1.000000  0.000000  0.000000        0.00000            
REMARK 350   BIOMT2   1  0.000000  1.000000  0.000000        0.00000            
REMARK 350   BIOMT3   1  0.000000  0.000000  1.000000        0.00000            
REMARK 465                                                                      
REMARK 465 MISSING RESIDUES                                                     
REMARK 465 THE FOLLOWING RESIDUES WERE NOT LOCATED IN THE                       
REMARK 465 EXPERIMENT. (M=MODEL NUMBER; RES=RESIDUE NAME; C=CHAIN               
REMARK 465 IDENTIFIER; SSSEQ=SEQUENCE NUMBER; I=INSERTION CODE.)                
REMARK 465                                                                      
REMARK 465   M RES C SSSEQI                                                     
REMARK 465     MET B     1                                                      
REMARK 465     GLU B     2                                                      
REMARK 465     ALA B     3                                                      
REMARK 465     ALA B     4                                                      
REMARK 465     GLN B    21                                                      
REMARK 465     GLN B    22                                                      
REMARK 465     PRO B    23                                                      
REMARK 465     ASP B    24                                                      
REMARK 465     ALA B    25                                                      
REMARK 465     ASN B    26                                                      
REMARK 465     GLN B    27                                                      
REMARK 465     PRO A   165                                                      
REMARK 465     GLU A   166                                                      
REMARK 465     SER A   167                                                      
REMARK 465     ARG A   168                                                      
REMARK 465     VAL A   169                                                      
REMARK 465     ILE A   170                                                      
REMARK 465     SER A   171                                                      
REMARK 465     GLN A   172                                                      
REMARK 465     PRO A   173                                                      
REMARK 465     GLN A   288                                                      
REMARK 465     SER A   289                                                      
REMARK 465     SER A   290                                                      
REMARK 465     LYS A   291                                                      
REMARK 465     CYS A   292                                                      
REMARK 465     ARG A   293                                                      
REMARK 465     THR A   294                                                      
REMARK 465     VAL A   295                                                      
REMARK 465     LEU A   296                                                      
REMARK 465     ALA A   297                                                      
REMARK 465     SER A   298                                                      
REMARK 465     PRO A   299                                                      
REMARK 465     GLN A   300                                                      
REMARK 465     LYS A   301                                                      
REMARK 465     GLN A   329                                                      
REMARK 465     GLN A   330                                                      
REMARK 465     GLN A   331                                                      
REMARK 465     GLN A   332                                                      
REMARK 465     GLN A   333                                                      
REMARK 465     SER A   334                                                      
REMARK 500                                                                      
REMARK 500 GEOMETRY AND STEREOCHEMISTRY                                         
REMARK 500 SUBTOPIC: TORSION ANGLES                                             
REMARK 500                                                                      
REMARK 500 TORSION ANGLES OUTSIDE THE EXPECTED RAMACHANDRAN REGIONS:            
REMARK 500 (M=MODEL NUMBER; RES=RESIDUE NAME; C=CHAIN IDENTIFIER;               
REMARK 500 SSEQ=SEQUENCE NUMBER; I=INSERTION CODE).                             
REMARK 500                                                                      
REMARK 500 STANDARD TABLE:                                                      
REMARK 500 FORMAT:(10X,I3,1X,A3,1X,A1,I4,A1,4X,F7.2,3X,F7.2)                    
REMARK 500                                                                      
REMARK 500 EXPECTED VALUES: GJ KLEYWEGT AND TA JONES (1996). PHI/PSI-           
REMARK 500 CHOLOGY: RAMACHANDRAN REVISITED. STRUCTURE 4, 1395 - 1400            
REMARK 500                                                                      
REMARK 500  M RES CSSEQI        PSI       PHI                                   
REMARK 500    GLN B  48       38.78     80.48                                   
REMARK 500    CYS A  82     -159.87   -136.38                                   
REMARK 500    LEU A  86       71.72   -107.40                                   
REMARK 500    PRO A 126       33.89    -99.53                                   
REMARK 500    SER A 154     -142.09   -144.40                                   
REMARK 500    PHE A 250       43.09   -158.86                                   
REMARK 500    ASN A 316      -96.28     60.98                                   
REMARK 500                                                                      
REMARK 500 REMARK: NULL                                                         
REMARK 800                                                                      
REMARK 800 SITE                                                                 
REMARK 800 SITE_IDENTIFIER: AC1                                                 
REMARK 800 EVIDENCE_CODE: SOFTWARE                                              
REMARK 800 SITE_DESCRIPTION: BINDING SITE FOR RESIDUE PYR A 68                  
REMARK 800                                                                      
REMARK 800 SITE_IDENTIFIER: AC2                                                 
REMARK 800 EVIDENCE_CODE: SOFTWARE                                              
REMARK 800 SITE_DESCRIPTION: BINDING SITE FOR RESIDUE PUT B 350                 
REMARK 800                                                                      
REMARK 800 SITE_IDENTIFIER: AC3                                                 
REMARK 800 EVIDENCE_CODE: SOFTWARE                                              
REMARK 800 SITE_DESCRIPTION: BINDING SITE FOR RESIDUE M8E A 368                 
REMARK 900                                                                      
REMARK 900 RELATED ENTRIES                                                      
REMARK 900 RELATED ID: 1JEN   RELATED DB: PDB                                   
REMARK 900 RELATED ID: 1I72   RELATED DB: PDB                                   
REMARK 900 RELATED ID: 1I7B   RELATED DB: PDB                                   
REMARK 900 RELATED ID: 1I7C   RELATED DB: PDB                                   
REMARK 900 RELATED ID: 1I7M   RELATED DB: PDB                                   
REMARK 900 RELATED ID: 1I79   RELATED DB: PDB                                   
REMARK 900 RELATED ID: 3DZ2   RELATED DB: PDB                                   
REMARK 900 RELATED ID: 3DZ3   RELATED DB: PDB                                   
REMARK 900 RELATED ID: 3DZ4   RELATED DB: PDB                                   
REMARK 900 RELATED ID: 3DZ5   RELATED DB: PDB                                   
REMARK 900 RELATED ID: 3DZ7   RELATED DB: PDB                                   
DBREF  3DZ6 B    1    67  UNP    P17707   DCAM_HUMAN       1     67             
DBREF  3DZ6 A   69   334  UNP    P17707   DCAM_HUMAN      69    334             
SEQADV 3DZ6 PYR A   68  UNP  P17707              INSERTION                      
SEQRES   1 B   67  MET GLU ALA ALA HIS PHE PHE GLU GLY THR GLU LYS LEU          
SEQRES   2 B   67  LEU GLU VAL TRP PHE SER ARG GLN GLN PRO ASP ALA ASN          
SEQRES   3 B   67  GLN GLY SER GLY ASP LEU ARG THR ILE PRO ARG SER GLU          
SEQRES   4 B   67  TRP ASP ILE LEU LEU LYS ASP VAL GLN CYS SER ILE ILE          
SEQRES   5 B   67  SER VAL THR LYS THR ASP LYS GLN GLU ALA TYR VAL LEU          
SEQRES   6 B   67  SER GLU                                                      
SEQRES   1 A  267  PYR SER MET PHE VAL SER LYS ARG ARG PHE ILE LEU LYS          
SEQRES   2 A  267  THR CYS GLY THR THR LEU LEU LEU LYS ALA LEU VAL PRO          
SEQRES   3 A  267  LEU LEU LYS LEU ALA ARG ASP TYR SER GLY PHE ASP SER          
SEQRES   4 A  267  ILE GLN SER PHE PHE TYR SER ARG LYS ASN PHE MET LYS          
SEQRES   5 A  267  PRO SER HIS GLN GLY TYR PRO HIS ARG ASN PHE GLN GLU          
SEQRES   6 A  267  GLU ILE GLU PHE LEU ASN ALA ILE PHE PRO ASN GLY ALA          
SEQRES   7 A  267  ALA TYR CYS MET GLY ARG MET ASN SER ASP CYS TRP TYR          
SEQRES   8 A  267  LEU TYR THR LEU ASP PHE PRO GLU SER ARG VAL ILE SER          
SEQRES   9 A  267  GLN PRO ASP GLN THR LEU GLU ILE LEU MET SER GLU LEU          
SEQRES  10 A  267  ASP PRO ALA VAL MET ASP GLN PHE TYR MET LYS ASP GLY          
SEQRES  11 A  267  VAL THR ALA LYS ASP VAL THR ARG GLU SER GLY ILE ARG          
SEQRES  12 A  267  ASP LEU ILE PRO GLY SER VAL ILE ASP ALA THR MET PHE          
SEQRES  13 A  267  ASN PRO CYS GLY TYR SER MET ASN GLY MET LYS SER ASP          
SEQRES  14 A  267  GLY THR TYR TRP THR ILE HIS ILE THR PRO GLU PRO GLU          
SEQRES  15 A  267  PHE SER TYR VAL SER PHE GLU THR ASN LEU SER GLN THR          
SEQRES  16 A  267  SER TYR ASP ASP LEU ILE ARG LYS VAL VAL GLU VAL PHE          
SEQRES  17 A  267  LYS PRO GLY LYS PHE VAL THR THR LEU PHE VAL ASN GLN          
SEQRES  18 A  267  SER SER LYS CYS ARG THR VAL LEU ALA SER PRO GLN LYS          
SEQRES  19 A  267  ILE GLU GLY PHE LYS ARG LEU ASP CYS GLN SER ALA MET          
SEQRES  20 A  267  PHE ASN ASP TYR ASN PHE VAL PHE THR SER PHE ALA LYS          
SEQRES  21 A  267  LYS GLN GLN GLN GLN GLN SER                                  
HET    PYR  A  68       5                                                       
HET    PUT  B 350       6                                                       
HET    M8E  A 368      28                                                       
HETNAM     PYR PYRUVIC ACID                                                     
HETNAM     PUT 1,4-DIAMINOBUTANE                                                
HETNAM     M8E 5'-{[4-(AMINOOXY)BUTYL](METHYL)AMINO}-5'-DEOXY-8-                
HETNAM   2 M8E  ETHENYLADENOSINE                                                
HETSYN     PUT PUTRESCINE                                                       
FORMUL   2  PYR    C3 H4 O3                                                     
FORMUL   3  PUT    C4 H12 N2                                                    
FORMUL   4  M8E    C17 H27 N7 O4                                                
FORMUL   5  HOH   *137(H2 O)                                                    
HELIX    1   1 GLU A  247  GLU A  247  1                                   1
SHEET    1   1 1 LEU B  65  SER B  66  0
SHEET    2   2 1 TYR A 228  SER A 229  0
SHEET    3   3 1 HIS A 243  THR A 245  0
LINK         C1  PYR A  68                 N   SER A  69     1555   1555  1.33  
CISPEP   1 TYR A  125    PRO A  126          0        -0.03                     
CISPEP   2 ASN A  224    PRO A  225          0         0.24                     
SITE     1 AC1  5 SER A  69  LYS A  80  THR A  81  HIS A 243                    
SITE     2 AC1  5 LEU B  65                                                     
SITE     1 AC2  6 ASP A 174  THR A 176  HOH A 386  LEU B  13                    
SITE     2 AC2  6 GLU B  15  HOH B 351                                          
SITE     1 AC3 18 CYS A  82  PHE A 223  ASN A 224  PRO A 225                    
SITE     2 AC3 18 CYS A 226  GLY A 227  TYR A 228  SER A 229                    
SITE     3 AC3 18 ILE A 244  THR A 245  PRO A 246  GLU A 247                    
SITE     4 AC3 18 HOH A 470  HOH A 472  PHE B   7  LEU B  65                    
SITE     5 AC3 18 SER B  66  GLU B  67                                          
CRYST1   94.434   50.041   70.408  90.00 105.34  90.00 C 1 2 1       4          
ORIGX1      1.000000  0.000000  0.000000        0.00000                         
ORIGX2      0.000000  1.000000  0.000000        0.00000                         
ORIGX3      0.000000  0.000000  1.000000        0.00000                         
SCALE1      0.010589  0.000000  0.002904        0.00000                         
SCALE2      0.000000  0.019984  0.000000        0.00000                         
SCALE3      0.000000  0.000000  0.014727        0.00000                         
ATOM      1  N   HIS B   5      -6.824   3.344   6.491  1.00 54.22           N
ATOM      2  CA  HIS B   5      -8.069   2.541   6.667  1.00 54.24           C
ATOM      3  C   HIS B   5      -7.853   1.380   7.639  1.00 52.26           C
ATOM      4  O   HIS B   5      -6.810   0.719   7.619  1.00 53.22           O
ATOM      5  CB  HIS B   5      -8.554   2.009   5.311  1.00 56.36           C
ATOM      6  CG  HIS B   5      -9.804   1.186   5.393  1.00 59.50           C
ATOM      7  ND1 HIS B   5      -9.797  -0.189   5.296  1.00 60.76           N
ATOM      8  CD2 HIS B   5     -11.100   1.544   5.561  1.00 60.26           C
ATOM      9  CE1 HIS B   5     -11.034  -0.643   5.400  1.00 60.41           C
ATOM     10  NE2 HIS B   5     -11.843   0.388   5.561  1.00 60.51           N
TER      11      HIS B   5
ATOM     12  N   PHE B   7     -10.287  -1.772   9.982  1.00 38.04           N
ATOM     13  CA  PHE B   7     -11.557  -2.415  10.288  1.00 34.35           C
ATOM     14  C   PHE B   7     -11.323  -3.443  11.390  1.00 33.03           C
ATOM     15  O   PHE B   7     -10.408  -4.262  11.304  1.00 30.46           O
ATOM     16  CB  PHE B   7     -12.155  -3.095   9.052  1.00 33.74           C
ATOM     17  CG  PHE B   7     -13.521  -3.672   9.289  1.00 33.74           C
ATOM     18  CD1 PHE B   7     -14.661  -2.899   9.083  1.00 34.03           C
ATOM     19  CD2 PHE B   7     -13.671  -4.974   9.763  1.00 32.45           C
ATOM     20  CE1 PHE B   7     -15.929  -3.410   9.349  1.00 34.39           C
ATOM     21  CE2 PHE B   7     -14.933  -5.493  10.033  1.00 32.58           C
ATOM     22  CZ  PHE B   7     -16.066  -4.709   9.827  1.00 33.43           C
TER      23      PHE B   7
ATOM     24  N   CYS B  49     -25.988  -1.591  12.164  1.00 30.33           N
ATOM     25  CA  CYS B  49     -25.750  -2.573  11.117  1.00 29.89           C
ATOM     26  C   CYS B  49     -27.100  -2.997  10.553  1.00 29.28           C
ATOM     27  O   CYS B  49     -28.146  -2.593  11.065  1.00 29.91           O
ATOM     28  CB  CYS B  49     -24.942  -3.770  11.635  1.00 33.24           C
ATOM     29  SG  CYS B  49     -25.777  -4.817  12.813  1.00 35.58           S
TER      30      CYS B  49
ATOM     31  N   LEU B  65     -25.263  -9.944   8.215  1.00 19.89           N
ATOM     32  CA  LEU B  65     -25.374  -8.514   8.464  1.00 22.88           C
ATOM     33  C   LEU B  65     -24.285  -7.709   7.769  1.00 26.37           C
ATOM     34  O   LEU B  65     -23.312  -8.264   7.261  1.00 26.86           O
ATOM     35  CB  LEU B  65     -25.353  -8.246   9.973  1.00 21.15           C
ATOM     36  CG  LEU B  65     -26.298  -9.143  10.786  1.00 22.20           C
ATOM     37  CD1 LEU B  65     -26.156  -8.837  12.265  1.00 21.72           C
ATOM     38  CD2 LEU B  65     -27.750  -8.979  10.321  1.00 19.91           C
ATOM     39  N   SER B  66     -24.478  -6.396   7.741  1.00 28.83           N
ATOM     40  CA  SER B  66     -23.538  -5.468   7.131  1.00 33.25           C
ATOM     41  C   SER B  66     -23.500  -4.204   7.983  1.00 36.48           C
ATOM     42  O   SER B  66     -24.536  -3.750   8.466  1.00 36.38           O
ATOM     43  CB  SER B  66     -23.995  -5.119   5.712  1.00 34.39           C
ATOM     44  OG  SER B  66     -23.156  -4.147   5.120  1.00 39.35           O
ATOM     45  N   GLU B  67     -22.308  -3.649   8.179  1.00 39.27           N
ATOM     46  CA  GLU B  67     -22.158  -2.430   8.967  1.00 42.97           C
ATOM     47  C   GLU B  67     -22.501  -1.186   8.136  1.00 44.52           C
ATOM     48  O   GLU B  67     -22.377  -1.238   6.891  1.00 45.03           O
ATOM     49  CB  GLU B  67     -20.735  -2.324   9.532  1.00 44.66           C
ATOM     50  CG  GLU B  67     -20.543  -1.159  10.498  1.00 47.09           C
ATOM     51  CD  GLU B  67     -19.156  -1.105  11.104  1.00 48.84           C
ATOM     52  OE1 GLU B  67     -19.056  -1.144  12.348  1.00 49.11           O
ATOM     53  OE2 GLU B  67     -18.169  -1.007  10.344  1.00 50.46           O
ATOM     54  OXT GLU B  67     -22.918  -0.174   8.742  1.00 47.09           O
TER      55      GLU B  67
HETATM   56  C1  PYR A  68     -22.871 -11.060  10.765  1.00 20.89           C
HETATM   57  O1  PYR A  68     -23.448 -11.026   9.688  1.00 20.09           O
HETATM   58  C2  PYR A  68     -21.731 -10.229  10.991  1.00 25.57           C
HETATM   59  O3  PYR A  68     -21.430  -9.449  10.087  1.00 32.46           O
HETATM   60  C3  PYR A  68     -20.848 -10.101  12.200  1.00 28.75           C
TER      61      PYR A  68
ATOM     62  N   CYS A  82     -19.360  -6.828  14.401  1.00 24.38           N
ATOM     63  CA  CYS A  82     -17.975  -6.368  14.458  1.00 26.35           C
ATOM     64  C   CYS A  82     -17.827  -4.890  14.106  1.00 27.98           C
ATOM     65  O   CYS A  82     -18.789  -4.131  14.199  1.00 28.61           O
ATOM     66  CB  CYS A  82     -17.082  -7.237  13.570  1.00 29.16           C
ATOM     67  SG  CYS A  82     -17.738  -7.569  11.932  1.00 37.17           S
TER      68      CYS A  82
ATOM     69  N   THR A  85     -19.743  -1.472  15.723  1.00 31.82           N
ATOM     70  CA  THR A  85     -21.142  -1.695  16.091  1.00 31.24           C
ATOM     71  C   THR A  85     -21.340  -1.700  17.609  1.00 30.94           C
ATOM     72  O   THR A  85     -20.450  -2.087  18.361  1.00 31.31           O
ATOM     73  CB  THR A  85     -21.673  -3.022  15.509  1.00 31.63           C
ATOM     74  OG1 THR A  85     -20.828  -4.099  15.929  1.00 31.28           O
ATOM     75  CG2 THR A  85     -21.710  -2.967  13.990  1.00 29.74           C
TER      76      THR A  85
ATOM     77  N   PHE A 223     -17.818  -9.052   0.096  1.00 21.51           N
ATOM     78  CA  PHE A 223     -18.001  -7.606   0.183  1.00 20.86           C
ATOM     79  C   PHE A 223     -17.085  -6.931  -0.829  1.00 21.00           C
ATOM     80  O   PHE A 223     -16.052  -7.470  -1.204  1.00 19.18           O
ATOM     81  CB  PHE A 223     -17.745  -7.092   1.602  1.00 21.53           C
ATOM     82  CG  PHE A 223     -18.771  -7.552   2.598  1.00 23.44           C
ATOM     83  CD1 PHE A 223     -18.664  -8.803   3.200  1.00 22.21           C
ATOM     84  CD2 PHE A 223     -19.857  -6.742   2.916  1.00 24.31           C
ATOM     85  CE1 PHE A 223     -19.621  -9.242   4.105  1.00 25.05           C
ATOM     86  CE2 PHE A 223     -20.825  -7.170   3.822  1.00 27.01           C
ATOM     87  CZ  PHE A 223     -20.706  -8.425   4.419  1.00 26.63           C
ATOM     88  N   ASN A 224     -17.493  -5.761  -1.298  1.00 20.03           N
ATOM     89  CA  ASN A 224     -16.732  -5.030  -2.297  1.00 21.18           C
ATOM     90  C   ASN A 224     -15.891  -3.952  -1.614  1.00 20.67           C
ATOM     91  O   ASN A 224     -16.444  -3.082  -0.949  1.00 22.18           O
ATOM     92  CB  ASN A 224     -17.735  -4.416  -3.279  1.00 21.81           C
ATOM     93  CG  ASN A 224     -17.078  -3.783  -4.475  1.00 24.56           C
ATOM     94  OD1 ASN A 224     -15.860  -3.614  -4.518  1.00 25.54           O
ATOM     95  ND2 ASN A 224     -17.893  -3.393  -5.451  1.00 22.08           N
ATOM     96  N   PRO A 225     -14.559  -3.933  -1.843  1.00 21.79           N
ATOM     97  CA  PRO A 225     -13.719  -4.804  -2.679  1.00 22.59           C
ATOM     98  C   PRO A 225     -13.177  -6.083  -2.031  1.00 21.77           C
ATOM     99  O   PRO A 225     -12.605  -6.927  -2.718  1.00 22.26           O
ATOM    100  CB  PRO A 225     -12.575  -3.876  -3.061  1.00 22.75           C
ATOM    101  CG  PRO A 225     -12.344  -3.145  -1.784  1.00 23.97           C
ATOM    102  CD  PRO A 225     -13.757  -2.814  -1.310  1.00 22.23           C
ATOM    103  N   CYS A 226     -13.310  -6.207  -0.714  1.00 22.11           N
ATOM    104  CA  CYS A 226     -12.816  -7.399  -0.019  1.00 20.81           C
ATOM    105  C   CYS A 226     -13.660  -7.688   1.203  1.00 19.68           C
ATOM    106  O   CYS A 226     -14.341  -6.804   1.721  1.00 19.12           O
ATOM    107  CB  CYS A 226     -11.356  -7.216   0.406  1.00 21.18           C
ATOM    108  SG  CYS A 226     -11.087  -5.886   1.593  1.00 26.46           S
ATOM    109  N   GLY A 227     -13.579  -8.925   1.681  1.00 18.54           N
ATOM    110  CA  GLY A 227     -14.350  -9.314   2.841  1.00 16.84           C
ATOM    111  C   GLY A 227     -15.294 -10.433   2.472  1.00 18.77           C
ATOM    112  O   GLY A 227     -15.790 -10.493   1.347  1.00 18.28           O
ATOM    113  N   TYR A 228     -15.579 -11.299   3.436  1.00 17.57           N
ATOM    114  CA  TYR A 228     -16.457 -12.430   3.200  1.00 16.30           C
ATOM    115  C   TYR A 228     -17.157 -12.841   4.488  1.00 17.74           C
ATOM    116  O   TYR A 228     -16.570 -12.791   5.577  1.00 16.63           O
ATOM    117  CB  TYR A 228     -15.619 -13.584   2.628  1.00 17.09           C
ATOM    118  CG  TYR A 228     -16.299 -14.931   2.537  1.00 17.89           C
ATOM    119  CD1 TYR A 228     -16.774 -15.415   1.316  1.00 17.88           C
ATOM    120  CD2 TYR A 228     -16.411 -15.752   3.663  1.00 19.99           C
ATOM    121  CE1 TYR A 228     -17.340 -16.695   1.220  1.00 16.48           C
ATOM    122  CE2 TYR A 228     -16.972 -17.016   3.580  1.00 17.47           C
ATOM    123  CZ  TYR A 228     -17.429 -17.484   2.360  1.00 17.54           C
ATOM    124  OH  TYR A 228     -17.942 -18.754   2.290  1.00 17.40           O
ATOM    125  N   SER A 229     -18.429 -13.203   4.354  1.00 16.03           N
ATOM    126  CA  SER A 229     -19.253 -13.651   5.467  1.00 17.37           C
ATOM    127  C   SER A 229     -20.134 -14.797   4.995  1.00 17.62           C
ATOM    128  O   SER A 229     -20.610 -14.796   3.859  1.00 19.17           O
ATOM    129  CB  SER A 229     -20.169 -12.530   5.975  1.00 18.61           C
ATOM    130  OG  SER A 229     -19.453 -11.525   6.672  1.00 19.27           O
TER     131      SER A 229
ATOM    132  N   HIS A 243     -16.539 -15.287   9.347  1.00 14.89           N
ATOM    133  CA  HIS A 243     -16.395 -13.894   8.933  1.00 14.14           C
ATOM    134  C   HIS A 243     -14.923 -13.607   8.704  1.00 14.27           C
ATOM    135  O   HIS A 243     -14.074 -13.893   9.552  1.00 14.51           O
ATOM    136  CB  HIS A 243     -17.028 -12.955   9.958  1.00 15.43           C
ATOM    137  CG  HIS A 243     -18.493 -13.190  10.119  1.00 15.50           C
ATOM    138  ND1 HIS A 243     -19.421 -12.687   9.234  1.00 17.67           N
ATOM    139  CD2 HIS A 243     -19.178 -13.990  10.969  1.00 16.07           C
ATOM    140  CE1 HIS A 243     -20.612 -13.177   9.523  1.00 14.02           C
ATOM    141  NE2 HIS A 243     -20.492 -13.970  10.573  1.00 17.61           N
ATOM    142  N   ILE A 244     -14.632 -13.055   7.533  1.00 13.46           N
ATOM    143  CA  ILE A 244     -13.257 -12.798   7.121  1.00 14.40           C
ATOM    144  C   ILE A 244     -12.925 -11.348   6.768  1.00 15.86           C
ATOM    145  O   ILE A 244     -13.625 -10.714   5.976  1.00 15.67           O
ATOM    146  CB  ILE A 244     -12.916 -13.714   5.910  1.00 14.73           C
ATOM    147  CG1 ILE A 244     -13.179 -15.179   6.287  1.00 14.90           C
ATOM    148  CG2 ILE A 244     -11.460 -13.529   5.469  1.00 14.76           C
ATOM    149  CD1 ILE A 244     -13.149 -16.148   5.119  1.00 18.60           C
ATOM    150  N   THR A 245     -11.850 -10.848   7.380  1.00 16.38           N
ATOM    151  CA  THR A 245     -11.310  -9.503   7.160  1.00 17.89           C
ATOM    152  C   THR A 245      -9.922  -9.848   6.606  1.00 19.09           C
ATOM    153  O   THR A 245      -8.991 -10.132   7.366  1.00 19.00           O
ATOM    154  CB  THR A 245     -11.186  -8.736   8.502  1.00 20.49           C
ATOM    155  OG1 THR A 245     -12.493  -8.510   9.042  1.00 19.77           O
ATOM    156  CG2 THR A 245     -10.489  -7.399   8.315  1.00 20.37           C
ATOM    157  N   PRO A 246      -9.783  -9.878   5.268  1.00 18.77           N
ATOM    158  CA  PRO A 246      -8.522 -10.217   4.604  1.00 18.69           C
ATOM    159  C   PRO A 246      -7.398  -9.189   4.498  1.00 19.51           C
ATOM    160  O   PRO A 246      -6.287  -9.553   4.128  1.00 20.38           O
ATOM    161  CB  PRO A 246      -8.993 -10.677   3.235  1.00 19.02           C
ATOM    162  CG  PRO A 246     -10.113  -9.701   2.957  1.00 17.17           C
ATOM    163  CD  PRO A 246     -10.860  -9.669   4.275  1.00 16.54           C
ATOM    164  N   GLU A 247      -7.665  -7.925   4.823  1.00 20.32           N
ATOM    165  CA  GLU A 247      -6.625  -6.900   4.724  1.00 23.24           C
ATOM    166  C   GLU A 247      -5.389  -7.311   5.526  1.00 23.39           C
ATOM    167  O   GLU A 247      -5.483  -7.630   6.710  1.00 23.81           O
ATOM    168  CB  GLU A 247      -7.157  -5.535   5.167  1.00 23.72           C
ATOM    169  CG  GLU A 247      -8.241  -4.960   4.237  1.00 27.38           C
ATOM    170  CD  GLU A 247      -9.668  -5.237   4.710  1.00 30.04           C
ATOM    171  OE1 GLU A 247      -9.941  -6.334   5.240  1.00 27.36           O
ATOM    172  OE2 GLU A 247     -10.525  -4.341   4.556  1.00 31.27           O
TER     173      GLU A 247
HETATM  202  O   HOH B 375     -15.959 -10.155  11.864  1.00 35.50           O
HETATM  203  O   HOH A 376     -13.870 -10.904  10.168  1.00 24.19           O
HETATM  204  O   HOH A 401     -20.195  -4.685  -0.478  1.00 31.89           O
HETATM  205  O   HOH A 438     -16.310  -0.635  -0.011  1.00 40.46           O
HETATM  206  O   HOH A 465     -19.586  -1.828   0.845  1.00 49.01           O
HETATM  207  O   HOH A 470     -21.165  -5.974  12.467  1.00 43.33           O
HETATM  208  O   HOH A 472     -14.611  -1.610   5.862  1.00 52.07           O
CONECT   56   57   58
CONECT   58   56   59   60
CONECT   60   58
CONECT   57   56
CONECT   59   58
CONECT  183  182  184  194
CONECT  189  188  190  191
CONECT  191  185  189  192
CONECT  193  184  192  201
CONECT  185  184  186  191
CONECT  201  193  200
CONECT  200  201
CONECT  194  183  195  196
CONECT  196  181  194  197
CONECT  199  175  198
CONECT  181  180  182  196
CONECT  198  176  199
CONECT  180  178  181
CONECT  176  177  198
CONECT  177  176  178
CONECT  179  178
CONECT  187  186  188
CONECT  174  175
CONECT  178  177  179  180
CONECT  186  185  187
CONECT  188  187  189
CONECT  192  191  193
CONECT  184  183  185  193
CONECT  190  189
CONECT  175  174  199
CONECT  195  194
CONECT  197  196
CONECT  182  181  183
END
