# Supplementary material for: Scaffold repositioning of spiro-acridine derivatives as fungi chitinase inhibitor by target fishing and in vitro studies
Source: Sci Rep. 2023 May 5;13:7320. doi: 10.1038/s41598-023-33279-9 (PMC10163251; doi:10.1038/s41598-023-33279-9)
Supplement: Supplementary file 2 — Supplementary Information 2. [file 41598_2023_33279_MOESM2_ESM.zip › PDBQT_TARGETS_ALL/3dzt_TRS.pdb]

HEADER    ODORANT-BINDING PROTEIN                 30-JUL-08   3DZT              
TITLE     AED7-LEUKOTRIENE E4 COMPLEX                                           
COMPND    MOL_ID: 1;                                                            
COMPND   2 MOLECULE: D7 PROTEIN;                                                
COMPND   3 CHAIN: A;                                                            
COMPND   4 SYNONYM: ALLERGEN AED A 2;                                           
COMPND   5 ENGINEERED: YES                                                      
SOURCE    MOL_ID: 1;                                                            
SOURCE   2 ORGANISM_SCIENTIFIC: AEDES AEGYPTI;                                  
SOURCE   3 ORGANISM_COMMON: YELLOWFEVER MOSQUITO;                               
SOURCE   4 ORGANISM_TAXID: 7159;                                                
SOURCE   5 GENE: D7;                                                            
SOURCE   6 EXPRESSION_SYSTEM: HOMO SAPIENS;                                     
SOURCE   7 EXPRESSION_SYSTEM_COMMON: HUMAN;                                     
SOURCE   8 EXPRESSION_SYSTEM_TAXID: 9606;                                       
SOURCE   9 EXPRESSION_SYSTEM_STRAIN: HEK 293;                                   
SOURCE  10 EXPRESSION_SYSTEM_VECTOR_TYPE: PLASMID;                              
SOURCE  11 EXPRESSION_SYSTEM_PLASMID: VR2001                                    
KEYWDS    ODORANT-BINDING PROTEIN, ALL-HELICAL, SECRETED, ALLERGEN              
EXPDTA    X-RAY DIFFRACTION                                                     
AUTHOR    J.F.ANDERSEN,E.CALVO,B.J.MANS,J.M.RIBEIRO                             
REVDAT   4   25-OCT-17 3DZT    1       REMARK                                   
REVDAT   3   13-JUL-11 3DZT    1       VERSN                                    
REVDAT   2   24-MAR-09 3DZT    1       JRNL                                     
REVDAT   1   03-FEB-09 3DZT    0                                                
JRNL        AUTH   E.CALVO,B.J.MANS,J.M.RIBEIRO,J.F.ANDERSEN                    
JRNL        TITL   MULTIFUNCTIONALITY AND MECHANISM OF LIGAND BINDING IN A      
JRNL        TITL 2 MOSQUITO ANTIINFLAMMATORY PROTEIN                            
JRNL        REF    PROC.NATL.ACAD.SCI.USA        V. 106  3728 2009              
JRNL        REFN                   ISSN 0027-8424                               
JRNL        PMID   19234127                                                     
JRNL        DOI    10.1073/PNAS.0813190106                                      
REMARK   2                                                                      
REMARK   2 RESOLUTION.    1.80 ANGSTROMS.                                       
REMARK   3                                                                      
REMARK   3 REFINEMENT.                                                          
REMARK   3   PROGRAM     : REFMAC                                               
REMARK   3   AUTHORS     : MURSHUDOV,VAGIN,DODSON                               
REMARK   3                                                                      
REMARK   3    REFINEMENT TARGET : MAXIMUM LIKELIHOOD                            
REMARK   3                                                                      
REMARK   3  DATA USED IN REFINEMENT.                                            
REMARK   3   RESOLUTION RANGE HIGH (ANGSTROMS) : 1.80                           
REMARK   3   RESOLUTION RANGE LOW  (ANGSTROMS) : 32.65                          
REMARK   3   DATA CUTOFF            (SIGMA(F)) : 0.000                          
REMARK   3   COMPLETENESS FOR RANGE        (%) : 99.4                           
REMARK   3   NUMBER OF REFLECTIONS             : 28439                          
REMARK   3                                                                      
REMARK   3  FIT TO DATA USED IN REFINEMENT.                                     
REMARK   3   CROSS-VALIDATION METHOD          : THROUGHOUT                      
REMARK   3   FREE R VALUE TEST SET SELECTION  : RANDOM                          
REMARK   3   R VALUE     (WORKING + TEST SET) : 0.162                           
REMARK   3   R VALUE            (WORKING SET) : 0.160                           
REMARK   3   FREE R VALUE                     : 0.201                           
REMARK   3   FREE R VALUE TEST SET SIZE   (%) : 5.100                           
REMARK   3   FREE R VALUE TEST SET COUNT      : 1438                            
REMARK   3                                                                      
REMARK   3  FIT IN THE HIGHEST RESOLUTION BIN.                                  
REMARK   3   TOTAL NUMBER OF BINS USED           : 20                           
REMARK   3   BIN RESOLUTION RANGE HIGH       (A) : 1.80                         
REMARK   3   BIN RESOLUTION RANGE LOW        (A) : 1.85                         
REMARK   3   REFLECTION IN BIN     (WORKING SET) : 1909                         
REMARK   3   BIN COMPLETENESS (WORKING+TEST) (%) : 96.88                        
REMARK   3   BIN R VALUE           (WORKING SET) : 0.1690                       
REMARK   3   BIN FREE R VALUE SET COUNT          : 111                          
REMARK   3   BIN FREE R VALUE                    : 0.2510                       
REMARK   3                                                                      
REMARK   3  NUMBER OF NON-HYDROGEN ATOMS USED IN REFINEMENT.                    
REMARK   3   PROTEIN ATOMS            : 2423                                    
REMARK   3   NUCLEIC ACID ATOMS       : 0                                       
REMARK   3   HETEROGEN ATOMS          : 50                                      
REMARK   3   SOLVENT ATOMS            : 350                                     
REMARK   3                                                                      
REMARK   3  B VALUES.                                                           
REMARK   3   B VALUE TYPE : LIKELY RESIDUAL                                     
REMARK   3   FROM WILSON PLOT           (A**2) : NULL                           
REMARK   3   MEAN B VALUE      (OVERALL, A**2) : 21.09                          
REMARK   3   OVERALL ANISOTROPIC B VALUE.                                       
REMARK   3    B11 (A**2) : 0.20000                                              
REMARK   3    B22 (A**2) : 0.21000                                              
REMARK   3    B33 (A**2) : -0.98000                                             
REMARK   3    B12 (A**2) : 0.00000                                              
REMARK   3    B13 (A**2) : -0.74000                                             
REMARK   3    B23 (A**2) : 0.00000                                              
REMARK   3                                                                      
REMARK   3  ESTIMATED OVERALL COORDINATE ERROR.                                 
REMARK   3   ESU BASED ON R VALUE                            (A): 0.125         
REMARK   3   ESU BASED ON FREE R VALUE                       (A): 0.120         
REMARK   3   ESU BASED ON MAXIMUM LIKELIHOOD                 (A): 0.073         
REMARK   3   ESU FOR B VALUES BASED ON MAXIMUM LIKELIHOOD (A**2): 4.189         
REMARK   3                                                                      
REMARK   3 CORRELATION COEFFICIENTS.                                            
REMARK   3   CORRELATION COEFFICIENT FO-FC      : 0.961                         
REMARK   3   CORRELATION COEFFICIENT FO-FC FREE : 0.946                         
REMARK   3                                                                      
REMARK   3  RMS DEVIATIONS FROM IDEAL VALUES        COUNT    RMS    WEIGHT      
REMARK   3   BOND LENGTHS REFINED ATOMS        (A):  2538 ; 0.012 ; 0.022       
REMARK   3   BOND LENGTHS OTHERS               (A):  NULL ;  NULL ;  NULL       
REMARK   3   BOND ANGLES REFINED ATOMS   (DEGREES):  3409 ; 1.361 ; 1.975       
REMARK   3   BOND ANGLES OTHERS          (DEGREES):  NULL ;  NULL ;  NULL       
REMARK   3   TORSION ANGLES, PERIOD 1    (DEGREES):   300 ; 4.891 ; 5.000       
REMARK   3   TORSION ANGLES, PERIOD 2    (DEGREES):   127 ;37.402 ;25.433       
REMARK   3   TORSION ANGLES, PERIOD 3    (DEGREES):   467 ;13.525 ;15.000       
REMARK   3   TORSION ANGLES, PERIOD 4    (DEGREES):    10 ; 8.693 ;15.000       
REMARK   3   CHIRAL-CENTER RESTRAINTS       (A**3):   348 ; 0.082 ; 0.200       
REMARK   3   GENERAL PLANES REFINED ATOMS      (A):  1923 ; 0.006 ; 0.020       
REMARK   3   GENERAL PLANES OTHERS             (A):  NULL ;  NULL ;  NULL       
REMARK   3   NON-BONDED CONTACTS REFINED ATOMS (A):  1274 ; 0.204 ; 0.200       
REMARK   3   NON-BONDED CONTACTS OTHERS        (A):  NULL ;  NULL ;  NULL       
REMARK   3   NON-BONDED TORSION REFINED ATOMS  (A):  1757 ; 0.306 ; 0.200       
REMARK   3   NON-BONDED TORSION OTHERS         (A):  NULL ;  NULL ;  NULL       
REMARK   3   H-BOND (X...Y) REFINED ATOMS      (A):   268 ; 0.140 ; 0.200       
REMARK   3   H-BOND (X...Y) OTHERS             (A):  NULL ;  NULL ;  NULL       
REMARK   3   POTENTIAL METAL-ION REFINED ATOMS (A):  NULL ;  NULL ;  NULL       
REMARK   3   POTENTIAL METAL-ION OTHERS        (A):  NULL ;  NULL ;  NULL       
REMARK   3   SYMMETRY VDW REFINED ATOMS        (A):    26 ; 0.188 ; 0.200       
REMARK   3   SYMMETRY VDW OTHERS               (A):  NULL ;  NULL ;  NULL       
REMARK   3   SYMMETRY H-BOND REFINED ATOMS     (A):    22 ; 0.229 ; 0.200       
REMARK   3   SYMMETRY H-BOND OTHERS            (A):  NULL ;  NULL ;  NULL       
REMARK   3   SYMMETRY METAL-ION REFINED ATOMS  (A):  NULL ;  NULL ;  NULL       
REMARK   3   SYMMETRY METAL-ION OTHERS         (A):  NULL ;  NULL ;  NULL       
REMARK   3                                                                      
REMARK   3  ISOTROPIC THERMAL FACTOR RESTRAINTS.     COUNT   RMS    WEIGHT      
REMARK   3   MAIN-CHAIN BOND REFINED ATOMS  (A**2):  1539 ; 0.902 ; 1.500       
REMARK   3   MAIN-CHAIN BOND OTHER ATOMS    (A**2):  NULL ;  NULL ;  NULL       
REMARK   3   MAIN-CHAIN ANGLE REFINED ATOMS (A**2):  2422 ; 1.410 ; 2.000       
REMARK   3   MAIN-CHAIN ANGLE OTHER ATOMS   (A**2):  NULL ;  NULL ;  NULL       
REMARK   3   SIDE-CHAIN BOND REFINED ATOMS  (A**2):  1126 ; 2.472 ; 3.000       
REMARK   3   SIDE-CHAIN BOND OTHER ATOMS    (A**2):  NULL ;  NULL ;  NULL       
REMARK   3   SIDE-CHAIN ANGLE REFINED ATOMS (A**2):   985 ; 3.872 ; 4.500       
REMARK   3   SIDE-CHAIN ANGLE OTHER ATOMS   (A**2):  NULL ;  NULL ;  NULL       
REMARK   3   LONG RANGE B REFINED ATOMS     (A**2):  NULL ;  NULL ;  NULL       
REMARK   3   LONG RANGE B OTHER ATOMS       (A**2):  NULL ;  NULL ;  NULL       
REMARK   3                                                                      
REMARK   3 ANISOTROPIC THERMAL FACTOR RESTRAINTS.    COUNT   RMS   WEIGHT       
REMARK   3   RIGID-BOND RESTRAINTS          (A**2):  NULL ;  NULL ;  NULL       
REMARK   3   SPHERICITY; FREE ATOMS         (A**2):  NULL ;  NULL ;  NULL       
REMARK   3   SPHERICITY; BONDED ATOMS       (A**2):  NULL ;  NULL ;  NULL       
REMARK   3                                                                      
REMARK   3  NCS RESTRAINTS STATISTICS                                           
REMARK   3   NUMBER OF DIFFERENT NCS GROUPS : NULL                              
REMARK   3                                                                      
REMARK   3  TLS DETAILS                                                         
REMARK   3   NUMBER OF TLS GROUPS  : 1                                          
REMARK   3                                                                      
REMARK   3   TLS GROUP : 1                                                      
REMARK   3    NUMBER OF COMPONENTS GROUP : 1                                    
REMARK   3    COMPONENTS        C SSSEQI   TO  C SSSEQI                         
REMARK   3    RESIDUE RANGE :   A     9        A   311                          
REMARK   3    ORIGIN FOR THE GROUP (A):  -5.7044   3.9958  12.6842              
REMARK   3    T TENSOR                                                          
REMARK   3      T11:  -0.0627 T22:  -0.0633                                     
REMARK   3      T33:  -0.0352 T12:   0.0007                                     
REMARK   3      T13:   0.0153 T23:   0.0015                                     
REMARK   3    L TENSOR                                                          
REMARK   3      L11:   0.7793 L22:   0.4460                                     
REMARK   3      L33:   1.9017 L12:   0.0012                                     
REMARK   3      L13:   0.6556 L23:   0.2303                                     
REMARK   3    S TENSOR                                                          
REMARK   3      S11:  -0.0045 S12:   0.1074 S13:   0.0082                       
REMARK   3      S21:  -0.0106 S22:  -0.0201 S23:   0.0150                       
REMARK   3      S31:  -0.0419 S32:   0.1279 S33:   0.0247                       
REMARK   3                                                                      
REMARK   3  BULK SOLVENT MODELLING.                                             
REMARK   3   METHOD USED : MASK                                                 
REMARK   3   PARAMETERS FOR MASK CALCULATION                                    
REMARK   3   VDW PROBE RADIUS   : 1.20                                          
REMARK   3   ION PROBE RADIUS   : 0.80                                          
REMARK   3   SHRINKAGE RADIUS   : 0.80                                          
REMARK   3                                                                      
REMARK   3  OTHER REFINEMENT REMARKS: HYDROGENS HAVE BEEN ADDED IN THE RIDING   
REMARK   3  POSITIONS                                                           
REMARK   4                                                                      
REMARK   4 3DZT COMPLIES WITH FORMAT V. 3.30, 13-JUL-11                         
REMARK 100                                                                      
REMARK 100 THIS ENTRY HAS BEEN PROCESSED BY RCSB ON 31-JUL-08.                  
REMARK 100 THE DEPOSITION ID IS D_1000048695.                                   
REMARK 200                                                                      
REMARK 200 EXPERIMENTAL DETAILS                                                 
REMARK 200  EXPERIMENT TYPE                : X-RAY DIFFRACTION                  
REMARK 200  DATE OF DATA COLLECTION        : 21-FEB-08                          
REMARK 200  TEMPERATURE           (KELVIN) : 100.0                              
REMARK 200  PH                             : 7.5                                
REMARK 200  NUMBER OF CRYSTALS USED        : 1                                  
REMARK 200                                                                      
REMARK 200  SYNCHROTRON              (Y/N) : Y                                  
REMARK 200  RADIATION SOURCE               : APS                                
REMARK 200  BEAMLINE                       : 22-BM                              
REMARK 200  X-RAY GENERATOR MODEL          : NULL                               
REMARK 200  MONOCHROMATIC OR LAUE    (M/L) : M                                  
REMARK 200  WAVELENGTH OR RANGE        (A) : 0.97902                            
REMARK 200  MONOCHROMATOR                  : SI-111                             
REMARK 200  OPTICS                         : SI-111                             
REMARK 200                                                                      
REMARK 200  DETECTOR TYPE                  : CCD                                
REMARK 200  DETECTOR MANUFACTURER          : MAR225 CCD                         
REMARK 200  INTENSITY-INTEGRATION SOFTWARE : DENZO                              
REMARK 200  DATA SCALING SOFTWARE          : SCALEPACK                          
REMARK 200                                                                      
REMARK 200  NUMBER OF UNIQUE REFLECTIONS   : 28456                              
REMARK 200  RESOLUTION RANGE HIGH      (A) : 1.800                              
REMARK 200  RESOLUTION RANGE LOW       (A) : 50.000                             
REMARK 200  REJECTION CRITERIA  (SIGMA(I)) : 0.000                              
REMARK 200                                                                      
REMARK 200 OVERALL.                                                             
REMARK 200  COMPLETENESS FOR RANGE     (%) : 99.5                               
REMARK 200  DATA REDUNDANCY                : 6.500                              
REMARK 200  R MERGE                    (I) : 0.06900                            
REMARK 200  R SYM                      (I) : NULL                               
REMARK 200  <I/SIGMA(I)> FOR THE DATA SET  : NULL                               
REMARK 200                                                                      
REMARK 200 IN THE HIGHEST RESOLUTION SHELL.                                     
REMARK 200  HIGHEST RESOLUTION SHELL, RANGE HIGH (A) : 1.80                     
REMARK 200  HIGHEST RESOLUTION SHELL, RANGE LOW  (A) : 1.86                     
REMARK 200  COMPLETENESS FOR SHELL     (%) : 99.0                               
REMARK 200  DATA REDUNDANCY IN SHELL       : 6.30                               
REMARK 200  R MERGE FOR SHELL          (I) : 0.18300                            
REMARK 200  R SYM FOR SHELL            (I) : NULL                               
REMARK 200  <I/SIGMA(I)> FOR SHELL         : 10.25                              
REMARK 200                                                                      
REMARK 200 DIFFRACTION PROTOCOL: SINGLE WAVELENGTH                              
REMARK 200 METHOD USED TO DETERMINE THE STRUCTURE: NULL                         
REMARK 200 SOFTWARE USED: FFT DIFFERENCE FOURIER                                
REMARK 200 STARTING MODEL: NULL                                                 
REMARK 200                                                                      
REMARK 200 REMARK: NULL                                                         
REMARK 280                                                                      
REMARK 280 CRYSTAL                                                              
REMARK 280 SOLVENT CONTENT, VS   (%): 44.72                                     
REMARK 280 MATTHEWS COEFFICIENT, VM (ANGSTROMS**3/DA): 2.23                     
REMARK 280                                                                      
REMARK 280 CRYSTALLIZATION CONDITIONS: 16-20 % PEG 6000, 0.1 M TRIS HCL, PH     
REMARK 280  7.5, VAPOR DIFFUSION, HANGING DROP, TEMPERATURE 298K                
REMARK 290                                                                      
REMARK 290 CRYSTALLOGRAPHIC SYMMETRY                                            
REMARK 290 SYMMETRY OPERATORS FOR SPACE GROUP: P 1 21 1                         
REMARK 290                                                                      
REMARK 290      SYMOP   SYMMETRY                                                
REMARK 290     NNNMMM   OPERATOR                                                
REMARK 290       1555   X,Y,Z                                                   
REMARK 290       2555   -X,Y+1/2,-Z                                             
REMARK 290                                                                      
REMARK 290     WHERE NNN -> OPERATOR NUMBER                                     
REMARK 290           MMM -> TRANSLATION VECTOR                                  
REMARK 290                                                                      
REMARK 290 CRYSTALLOGRAPHIC SYMMETRY TRANSFORMATIONS                            
REMARK 290 THE FOLLOWING TRANSFORMATIONS OPERATE ON THE ATOM/HETATM             
REMARK 290 RECORDS IN THIS ENTRY TO PRODUCE CRYSTALLOGRAPHICALLY                
REMARK 290 RELATED MOLECULES.                                                   
REMARK 290   SMTRY1   1  1.000000  0.000000  0.000000        0.00000            
REMARK 290   SMTRY2   1  0.000000  1.000000  0.000000        0.00000            
REMARK 290   SMTRY3   1  0.000000  0.000000  1.000000        0.00000            
REMARK 290   SMTRY1   2 -1.000000  0.000000  0.000000        0.00000            
REMARK 290   SMTRY2   2  0.000000  1.000000  0.000000       32.65350            
REMARK 290   SMTRY3   2  0.000000  0.000000 -1.000000        0.00000            
REMARK 290                                                                      
REMARK 290 REMARK: NULL                                                         
REMARK 300                                                                      
REMARK 300 BIOMOLECULE: 1                                                       
REMARK 300 SEE REMARK 350 FOR THE AUTHOR PROVIDED AND/OR PROGRAM                
REMARK 300 GENERATED ASSEMBLY INFORMATION FOR THE STRUCTURE IN                  
REMARK 300 THIS ENTRY. THE REMARK MAY ALSO PROVIDE INFORMATION ON               
REMARK 300 BURIED SURFACE AREA.                                                 
REMARK 350                                                                      
REMARK 350 COORDINATES FOR A COMPLETE MULTIMER REPRESENTING THE KNOWN           
REMARK 350 BIOLOGICALLY SIGNIFICANT OLIGOMERIZATION STATE OF THE                
REMARK 350 MOLECULE CAN BE GENERATED BY APPLYING BIOMT TRANSFORMATIONS          
REMARK 350 GIVEN BELOW.  BOTH NON-CRYSTALLOGRAPHIC AND                          
REMARK 350 CRYSTALLOGRAPHIC OPERATIONS ARE GIVEN.                               
REMARK 350                                                                      
REMARK 350 BIOMOLECULE: 1                                                       
REMARK 350 AUTHOR DETERMINED BIOLOGICAL UNIT: MONOMERIC                         
REMARK 350 SOFTWARE DETERMINED QUATERNARY STRUCTURE: MONOMERIC                  
REMARK 350 SOFTWARE USED: PISA                                                  
REMARK 350 APPLY THE FOLLOWING TO CHAINS: A                                     
REMARK 350   BIOMT1   1  1.000000  0.000000  0.000000        0.00000            
REMARK 350   BIOMT2   1  0.000000  1.000000  0.000000        0.00000            
REMARK 350   BIOMT3   1  0.000000  0.000000  1.000000        0.00000            
REMARK 465                                                                      
REMARK 465 MISSING RESIDUES                                                     
REMARK 465 THE FOLLOWING RESIDUES WERE NOT LOCATED IN THE                       
REMARK 465 EXPERIMENT. (M=MODEL NUMBER; RES=RESIDUE NAME; C=CHAIN               
REMARK 465 IDENTIFIER; SSSEQ=SEQUENCE NUMBER; I=INSERTION CODE.)                
REMARK 465                                                                      
REMARK 465   M RES C SSSEQI                                                     
REMARK 465     GLN A   290                                                      
REMARK 465     SER A   291                                                      
REMARK 465     GLN A   292                                                      
REMARK 465     VAL A   293                                                      
REMARK 465     GLN A   303                                                      
REMARK 500                                                                      
REMARK 500 GEOMETRY AND STEREOCHEMISTRY                                         
REMARK 500 SUBTOPIC: TORSION ANGLES                                             
REMARK 500                                                                      
REMARK 500 TORSION ANGLES OUTSIDE THE EXPECTED RAMACHANDRAN REGIONS:            
REMARK 500 (M=MODEL NUMBER; RES=RESIDUE NAME; C=CHAIN IDENTIFIER;               
REMARK 500 SSEQ=SEQUENCE NUMBER; I=INSERTION CODE).                             
REMARK 500                                                                      
REMARK 500 STANDARD TABLE:                                                      
REMARK 500 FORMAT:(10X,I3,1X,A3,1X,A1,I4,A1,4X,F7.2,3X,F7.2)                    
REMARK 500                                                                      
REMARK 500 EXPECTED VALUES: GJ KLEYWEGT AND TA JONES (1996). PHI/PSI-           
REMARK 500 CHOLOGY: RAMACHANDRAN REVISITED. STRUCTURE 4, 1395 - 1400            
REMARK 500                                                                      
REMARK 500  M RES CSSEQI        PSI       PHI                                   
REMARK 500    ASP A 203       31.29    -89.88                                   
REMARK 500                                                                      
REMARK 500 REMARK: NULL                                                         
REMARK 800                                                                      
REMARK 800 SITE                                                                 
REMARK 800 SITE_IDENTIFIER: AC1                                                 
REMARK 800 EVIDENCE_CODE: SOFTWARE                                              
REMARK 800 SITE_DESCRIPTION: BINDING SITE FOR RESIDUE CL A 304                  
REMARK 800                                                                      
REMARK 800 SITE_IDENTIFIER: AC2                                                 
REMARK 800 EVIDENCE_CODE: SOFTWARE                                              
REMARK 800 SITE_DESCRIPTION: BINDING SITE FOR RESIDUE EAH A 305                 
REMARK 800                                                                      
REMARK 800 SITE_IDENTIFIER: AC3                                                 
REMARK 800 EVIDENCE_CODE: SOFTWARE                                              
REMARK 800 SITE_DESCRIPTION: BINDING SITE FOR RESIDUE TRS A 306                 
REMARK 800                                                                      
REMARK 800 SITE_IDENTIFIER: AC4                                                 
REMARK 800 EVIDENCE_CODE: SOFTWARE                                              
REMARK 800 SITE_DESCRIPTION: BINDING SITE FOR RESIDUE GOL A 307                 
REMARK 800                                                                      
REMARK 800 SITE_IDENTIFIER: AC5                                                 
REMARK 800 EVIDENCE_CODE: SOFTWARE                                              
REMARK 800 SITE_DESCRIPTION: BINDING SITE FOR RESIDUE GOL A 308                 
REMARK 800                                                                      
REMARK 800 SITE_IDENTIFIER: AC6                                                 
REMARK 800 EVIDENCE_CODE: SOFTWARE                                              
REMARK 800 SITE_DESCRIPTION: BINDING SITE FOR RESIDUE GOL A 309                 
DBREF  3DZT A    1   303  UNP    P18153   D7_AEDAE        19    321             
SEQADV 3DZT GLU A  227  UNP  P18153    LYS   245 VARIANT                        
SEQADV 3DZT ASN A  281  UNP  P18153    LYS   299 VARIANT                        
SEQRES   1 A  303  MET GLY PRO PHE ASP PRO GLU GLU MET LEU PHE ILE PHE          
SEQRES   2 A  303  THR ARG CYS MET GLU ASP ASN LEU GLU ASP GLY ALA ASN          
SEQRES   3 A  303  ARG LEU PRO MET LEU ALA LYS TRP LYS GLU TRP ILE ASN          
SEQRES   4 A  303  GLU PRO VAL ASP SER PRO ALA THR GLN CYS PHE GLY LYS          
SEQRES   5 A  303  CYS VAL LEU VAL ARG THR GLY LEU TYR ASP PRO VAL ALA          
SEQRES   6 A  303  GLN LYS PHE ASP ALA SER VAL ILE GLN GLU GLN PHE LYS          
SEQRES   7 A  303  ALA TYR PRO SER LEU GLY GLU LYS SER LYS VAL GLU ALA          
SEQRES   8 A  303  TYR ALA ASN ALA VAL LYS GLN LEU PRO SER THR ASN ASN          
SEQRES   9 A  303  ASP CYS ALA ALA VAL PHE LYS ALA TYR ASP PRO VAL HIS          
SEQRES  10 A  303  LYS ALA HIS LYS ASP THR SER LYS ASN LEU PHE HIS GLY          
SEQRES  11 A  303  ASN LYS GLU LEU THR LYS GLY LEU TYR GLU LYS LEU GLY          
SEQRES  12 A  303  LYS ASP ILE ARG GLN LYS LYS GLN SER TYR PHE GLU PHE          
SEQRES  13 A  303  CYS GLU ASN LYS TYR TYR PRO ALA GLY SER ASP LYS ARG          
SEQRES  14 A  303  GLN GLN LEU CYS GLN ILE ARG GLN TYR THR VAL LEU ASP          
SEQRES  15 A  303  ASP ALA LEU PHE LYS GLU HIS THR ASP CYS VAL MET LYS          
SEQRES  16 A  303  GLY ILE ARG TYR ILE THR LYS ASP ASN GLN LEU ASP VAL          
SEQRES  17 A  303  GLU GLU VAL LYS ARG ASP PHE LYS LEU VAL ASN LYS ASP          
SEQRES  18 A  303  THR LYS ALA LEU GLU GLU VAL LEU ASN ASP CYS LYS SER          
SEQRES  19 A  303  LYS GLU PRO SER ASN ALA LYS GLU LYS SER TRP HIS TYR          
SEQRES  20 A  303  TYR LYS CYS LEU VAL GLU SER SER VAL LYS ASP ASP PHE          
SEQRES  21 A  303  LYS GLU ALA PHE ASP TYR ARG GLU VAL ARG SER GLN ILE          
SEQRES  22 A  303  TYR ALA PHE ASN LEU PRO LYS ASN GLN ALA TYR SER LYS          
SEQRES  23 A  303  PRO ALA VAL GLN SER GLN VAL MET GLU ILE ASP GLY LYS          
SEQRES  24 A  303  GLN CYS PRO GLN                                              
HET     CL  A 304       1                                                       
HET    EAH  A 305      23                                                       
HET    TRS  A 306       8                                                       
HET    GOL  A 307       6                                                       
HET    GOL  A 308       6                                                       
HET    GOL  A 309       6                                                       
HETNAM      CL CHLORIDE ION                                                     
HETNAM     EAH (5S,7E,9E,11Z,14Z)-5-HYDROXYICOSA-7,9,11,14-TETRAENOIC           
HETNAM   2 EAH  ACID                                                            
HETNAM     TRS 2-AMINO-2-HYDROXYMETHYL-PROPANE-1,3-DIOL                         
HETNAM     GOL GLYCEROL                                                         
HETSYN     TRS TRIS BUFFER                                                      
HETSYN     GOL GLYCERIN; PROPANE-1,2,3-TRIOL                                    
FORMUL   2   CL    CL 1-                                                        
FORMUL   3  EAH    C20 H32 O3                                                   
FORMUL   4  TRS    C4 H12 N O3 1+                                               
FORMUL   5  GOL    3(C3 H8 O3)                                                  
FORMUL   8  HOH   *350(H2 O)                                                    
HELIX    1   1 PHE A  154  PHE A  154  1                                   1
HELIX    2   2 GLU A  158  GLU A  158  1                                   1
HELIX    3   3 ILE A  175  ARG A  176  1                                   2
HELIX    4   4 TYR A  248  TYR A  248  1                                   1
HELIX    5   5 PHE A  264  ASP A  265  1                                   2
HELIX    6   6 GLU A  268  GLU A  268  1                                   1
SSBOND   1 CYS A   16    CYS A   53                          1555   1555  2.06  
SSBOND   2 CYS A   49    CYS A  106                          1555   1555  2.08  
SSBOND   3 CYS A  157    CYS A  192                          1555   1555  2.13  
SSBOND   4 CYS A  173    CYS A  301                          1555   1555  2.05  
SSBOND   5 CYS A  232    CYS A  250                          1555   1555  2.03  
CISPEP   1 GLY A    2    PRO A    3          0         0.74                     
CISPEP   2 GLU A   40    PRO A   41          0        -3.18                     
SITE     1 AC1  4 ARG A 147  LYS A 150  TYR A 274  HOH A 410                    
SITE     1 AC2 13 PHE A  13  MET A  17  TRP A  34  TRP A  37                    
SITE     2 AC2 13 ASN A  39  LEU A  60  TYR A 113  HIS A 129                    
SITE     3 AC2 13 GLY A 130  THR A 135  LYS A 149  HOH A 332                    
SITE     4 AC2 13 HOH A 404                                                     
SITE     1 AC3  9 PHE A 154  ARG A 176  TYR A 178  ASP A 265                    
SITE     2 AC3  9 HOH A 479  HOH A 541  HOH A 563  HOH A 588                    
SITE     3 AC3  9 HOH A 618                                                     
SITE     1 AC4  8 PHE A 154  ILE A 175  PHE A 186  HIS A 189                    
SITE     2 AC4  8 THR A 190  TYR A 248  PHE A 264  HOH A 618                    
SITE     1 AC5  5 GLU A   8  PHE A  11  ILE A  12  ARG A 198                    
SITE     2 AC5  5 HOH A 490                                                     
SITE     1 AC6  6 GLU A   8  TYR A 153  LYS A 195  HOH A 337                    
SITE     2 AC6  6 HOH A 458  HOH A 468                                          
CRYST1   49.567   65.307   52.195  90.00 112.34  90.00 P 1 21 1      2          
ORIGX1      1.000000  0.000000  0.000000        0.00000                         
ORIGX2      0.000000  1.000000  0.000000        0.00000                         
ORIGX3      0.000000  0.000000  1.000000        0.00000                         
SCALE1      0.020175  0.000000  0.008290        0.00000                         
SCALE2      0.000000  0.015312  0.000000        0.00000                         
SCALE3      0.000000  0.000000  0.020713        0.00000                         
ATOM      1  N   PHE A 154      -3.881  -2.240  22.469  1.00 13.91           N
ATOM      2  CA  PHE A 154      -2.892  -2.362  23.550  1.00 13.27           C
ATOM      3  C   PHE A 154      -2.732  -3.849  23.863  1.00 13.52           C
ATOM      4  O   PHE A 154      -1.618  -4.336  24.022  1.00 13.90           O
ATOM      5  CB  PHE A 154      -3.341  -1.588  24.799  1.00 13.56           C
ATOM      6  CG  PHE A 154      -3.161  -0.077  24.695  1.00 13.88           C
ATOM      7  CD1 PHE A 154      -2.495   0.608  25.701  1.00 16.79           C
ATOM      8  CD2 PHE A 154      -3.728   0.660  23.658  1.00 15.98           C
ATOM      9  CE1 PHE A 154      -2.330   1.997  25.634  1.00 17.41           C
ATOM     10  CE2 PHE A 154      -3.580   2.065  23.595  1.00 16.54           C
ATOM     11  CZ  PHE A 154      -2.897   2.728  24.592  1.00 17.25           C
TER      12      PHE A 154
ATOM     13  N   GLU A 158       0.637  -6.108  23.769  1.00 13.36           N
ATOM     14  CA  GLU A 158       1.006  -6.840  25.001  1.00 13.84           C
ATOM     15  C   GLU A 158       1.157  -8.338  24.732  1.00 13.81           C
ATOM     16  O   GLU A 158       2.058  -8.987  25.273  1.00 14.15           O
ATOM     17  CB  GLU A 158      -0.056  -6.690  26.090  1.00 13.78           C
ATOM     18  CG  GLU A 158      -0.172  -5.303  26.696  1.00 14.11           C
ATOM     19  CD  GLU A 158      -1.308  -5.213  27.716  1.00 15.54           C
ATOM     20  OE1 GLU A 158      -2.208  -6.070  27.710  1.00 19.98           O
ATOM     21  OE2 GLU A 158      -1.290  -4.304  28.564  1.00 17.41           O
TER      22      GLU A 158
ATOM     23  N   ILE A 175       3.859  -2.027  33.637  1.00 13.06           N
ATOM     24  CA  ILE A 175       3.640  -1.361  32.335  1.00 12.21           C
ATOM     25  C   ILE A 175       2.276  -0.666  32.302  1.00 12.58           C
ATOM     26  O   ILE A 175       2.181   0.495  31.905  1.00 12.68           O
ATOM     27  CB  ILE A 175       3.831  -2.351  31.153  1.00 12.35           C
ATOM     28  CG1 ILE A 175       5.331  -2.691  31.020  1.00 11.67           C
ATOM     29  CG2 ILE A 175       3.288  -1.768  29.815  1.00 12.65           C
ATOM     30  CD1 ILE A 175       5.607  -3.895  30.112  1.00 11.94           C
ATOM     31  N   ARG A 176       1.236  -1.371  32.766  1.00 12.59           N
ATOM     32  CA  ARG A 176      -0.129  -0.822  32.742  1.00 13.83           C
ATOM     33  C   ARG A 176      -0.351   0.319  33.721  1.00 14.68           C
ATOM     34  O   ARG A 176      -1.356   1.040  33.624  1.00 15.88           O
ATOM     35  CB  ARG A 176      -1.152  -1.926  32.993  1.00 13.51           C
ATOM     36  CG  ARG A 176      -1.200  -2.944  31.864  1.00 14.17           C
ATOM     37  CD  ARG A 176      -2.213  -4.025  32.190  1.00 17.70           C
ATOM     38  NE  ARG A 176      -2.423  -4.976  31.095  1.00 19.58           N
ATOM     39  CZ  ARG A 176      -3.062  -6.148  31.231  1.00 24.00           C
ATOM     40  NH1 ARG A 176      -3.540  -6.532  32.418  1.00 25.03           N
ATOM     41  NH2 ARG A 176      -3.222  -6.954  30.185  1.00 21.46           N
ATOM     42  N   GLN A 177       0.584   0.484  34.647  1.00 15.30           N
ATOM     43  CA  GLN A 177       0.553   1.609  35.593  1.00 16.43           C
ATOM     44  C   GLN A 177       1.518   2.735  35.166  1.00 15.08           C
ATOM     45  O   GLN A 177       1.926   3.563  35.998  1.00 14.05           O
ATOM     46  CB  GLN A 177       0.921   1.106  36.976  1.00 16.37           C
ATOM     47  CG  GLN A 177      -0.073   0.115  37.577  1.00 19.85           C
ATOM     48  CD  GLN A 177       0.330  -0.343  38.964  1.00 22.17           C
ATOM     49  OE1 GLN A 177       0.706   0.469  39.819  1.00 30.43           O
ATOM     50  NE2 GLN A 177       0.254  -1.648  39.202  1.00 29.08           N
ATOM     51  N   TYR A 178       1.869   2.750  33.882  1.00 14.30           N
ATOM     52  CA  TYR A 178       2.704   3.808  33.270  1.00 14.27           C
ATOM     53  C   TYR A 178       4.139   3.859  33.798  1.00 14.17           C
ATOM     54  O   TYR A 178       4.787   4.913  33.736  1.00 14.79           O
ATOM     55  CB  TYR A 178       2.043   5.205  33.408  1.00 14.79           C
ATOM     56  CG  TYR A 178       0.815   5.324  32.542  1.00 14.76           C
ATOM     57  CD1 TYR A 178       0.933   5.673  31.201  1.00 14.67           C
ATOM     58  CD2 TYR A 178      -0.464   5.077  33.065  1.00 16.45           C
ATOM     59  CE1 TYR A 178      -0.192   5.778  30.382  1.00 17.25           C
ATOM     60  CE2 TYR A 178      -1.609   5.170  32.248  1.00 16.22           C
ATOM     61  CZ  TYR A 178      -1.467   5.544  30.921  1.00 15.36           C
ATOM     62  OH  TYR A 178      -2.581   5.625  30.108  1.00 15.58           O
TER      63      TYR A 178
ATOM     64  N   TYR A 248       6.628   8.621  24.302  1.00 12.83           N
ATOM     65  CA  TYR A 248       5.861   8.041  25.408  1.00 13.14           C
ATOM     66  C   TYR A 248       6.483   8.417  26.750  1.00 13.71           C
ATOM     67  O   TYR A 248       5.808   8.949  27.627  1.00 13.47           O
ATOM     68  CB  TYR A 248       5.815   6.531  25.254  1.00 13.93           C
ATOM     69  CG  TYR A 248       5.130   5.814  26.400  1.00 13.72           C
ATOM     70  CD1 TYR A 248       3.743   5.822  26.513  1.00 13.85           C
ATOM     71  CD2 TYR A 248       5.870   5.139  27.366  1.00 13.53           C
ATOM     72  CE1 TYR A 248       3.094   5.170  27.564  1.00 14.74           C
ATOM     73  CE2 TYR A 248       5.229   4.473  28.442  1.00 13.53           C
ATOM     74  CZ  TYR A 248       3.839   4.478  28.515  1.00 14.92           C
ATOM     75  OH  TYR A 248       3.161   3.843  29.559  1.00 14.86           O
TER      76      TYR A 248
ATOM     77  N   PHE A 264      -4.897   8.659  26.973  1.00 12.95           N
ATOM     78  CA  PHE A 264      -4.328   7.387  26.508  1.00 12.60           C
ATOM     79  C   PHE A 264      -5.225   6.244  26.979  1.00 13.03           C
ATOM     80  O   PHE A 264      -5.516   5.340  26.202  1.00 11.28           O
ATOM     81  CB  PHE A 264      -2.922   7.252  27.099  1.00 13.22           C
ATOM     82  CG  PHE A 264      -1.950   6.413  26.297  1.00 14.10           C
ATOM     83  CD1 PHE A 264      -1.557   6.790  25.009  1.00 16.01           C
ATOM     84  CD2 PHE A 264      -1.325   5.311  26.892  1.00 16.55           C
ATOM     85  CE1 PHE A 264      -0.580   6.055  24.307  1.00 15.94           C
ATOM     86  CE2 PHE A 264      -0.364   4.562  26.182  1.00 15.20           C
ATOM     87  CZ  PHE A 264       0.006   4.942  24.906  1.00 17.48           C
ATOM     88  N   ASP A 265      -5.694   6.303  28.235  1.00 12.49           N
ATOM     89  CA  ASP A 265      -6.616   5.281  28.735  1.00 13.28           C
ATOM     90  C   ASP A 265      -7.898   5.224  27.896  1.00 13.31           C
ATOM     91  O   ASP A 265      -8.403   4.138  27.575  1.00 12.67           O
ATOM     92  CB  ASP A 265      -7.018   5.569  30.192  1.00 12.73           C
ATOM     93  CG  ASP A 265      -5.955   5.160  31.202  1.00 17.14           C
ATOM     94  OD1 ASP A 265      -4.922   4.555  30.840  1.00 15.44           O
ATOM     95  OD2 ASP A 265      -6.164   5.467  32.389  1.00 21.85           O
TER      96      ASP A 265
ATOM     97  N   GLU A 268      -7.279   3.624  24.554  1.00 12.57           N
ATOM     98  CA  GLU A 268      -7.231   2.155  24.643  1.00 13.36           C
ATOM     99  C   GLU A 268      -8.654   1.591  24.565  1.00 13.07           C
ATOM    100  O   GLU A 268      -8.895   0.602  23.852  1.00 13.86           O
ATOM    101  CB  GLU A 268      -6.513   1.659  25.903  1.00 13.41           C
ATOM    102  CG  GLU A 268      -6.386   0.107  25.945  1.00 15.35           C
ATOM    103  CD  GLU A 268      -7.616  -0.628  26.456  1.00 17.10           C
ATOM    104  OE1 GLU A 268      -8.412  -0.072  27.264  1.00 17.11           O
ATOM    105  OE2 GLU A 268      -7.768  -1.807  26.066  1.00 16.36           O
TER     106      GLU A 268
HETATM  115  C1  GOL A 307       0.912   1.805  27.333  1.00 27.93           C
HETATM  116  O1  GOL A 307       1.170   2.021  28.691  1.00 25.49           O
HETATM  117  C2  GOL A 307       1.845   0.808  26.696  1.00 24.49           C
HETATM  118  O2  GOL A 307       1.382  -0.504  26.901  1.00 18.29           O
HETATM  119  C3  GOL A 307       3.307   0.971  27.137  1.00 26.40           C
HETATM  120  O3  GOL A 307       4.111   0.992  25.997  1.00 28.59           O
HETATM  121  O   HOH A 479      -8.084   1.830  29.223  1.00 16.83           O
HETATM  122  O   HOH A 541      -4.124  -3.151  28.202  1.00 32.97           O
HETATM  123  O   HOH A 563      -5.381   0.698  33.147  1.00 36.29           O
HETATM  124  O   HOH A 588      -4.784   3.410  33.958  1.00 36.38           O
HETATM  125  O   HOH A 618      -0.713  -1.678  28.092  1.00 21.00           O
HETATM  126  O   HOH A 628      -4.983  -2.257  33.571  1.00 41.43           O
HETATM  127  O   HOH A 634      -2.799   3.083  35.173  1.00 33.33           O
CONECT  107  108  109  110  111
CONECT  108  107  112
CONECT  109  107  113
CONECT  110  107  114
CONECT  111  107
CONECT  112  108
CONECT  113  109
CONECT  114  110
CONECT  115  116  117
CONECT  117  115  118  119
CONECT  119  117  120
CONECT  116  115
CONECT  118  117
CONECT  120  119
END
