# Supplementary material for: Scaffold repositioning of spiro-acridine derivatives as fungi chitinase inhibitor by target fishing and in vitro studies
Source: Sci Rep. 2023 May 5;13:7320. doi: 10.1038/s41598-023-33279-9 (PMC10163251; doi:10.1038/s41598-023-33279-9)
Supplement: Supplementary file 2 — Supplementary Information 2. [file 41598_2023_33279_MOESM2_ESM.zip › PDBQT_TARGETS_ALL/3ekw_DR7.pdb]

HEADER    HYDROLASE                               19-SEP-08   3EKW              
TITLE     CRYSTAL STRUCTURE OF THE INHIBITOR ATAZANAVIR (ATV) IN COMPLEX WITH A 
TITLE    2 MULTI-DRUG RESISTANCE HIV-1 PROTEASE VARIANT                         
TITLE    3 (L10I/G48V/I54V/V64I/V82A) REFER: FLAP+ IN CITATION.                 
COMPND    MOL_ID: 1;                                                            
COMPND   2 MOLECULE: PROTEASE;                                                  
COMPND   3 CHAIN: A, B;                                                         
COMPND   4 FRAGMENT: UNP RESIDUES 491-589;                                      
COMPND   5 SYNONYM: RETROPEPSIN, PR;                                            
COMPND   6 EC: 3.4.23.16;                                                       
COMPND   7 ENGINEERED: YES;                                                     
COMPND   8 MUTATION: YES                                                        
SOURCE    MOL_ID: 1;                                                            
SOURCE   2 ORGANISM_SCIENTIFIC: HIV-1 M:B_ARV2/SF2;                             
SOURCE   3 ORGANISM_COMMON: HIV-1;                                              
SOURCE   4 ORGANISM_TAXID: 11685;                                               
SOURCE   5 GENE: GAG-POL;                                                       
SOURCE   6 EXPRESSION_SYSTEM: ESCHERICHIA COLI;                                 
SOURCE   7 EXPRESSION_SYSTEM_TAXID: 562;                                        
SOURCE   8 EXPRESSION_SYSTEM_STRAIN: TAP106;                                    
SOURCE   9 EXPRESSION_SYSTEM_VECTOR_TYPE: PLASMID;                              
SOURCE  10 EXPRESSION_SYSTEM_PLASMID: PXC35                                     
KEYWDS    HIV-1, PROTEASE, MULTI-DRUG RESISTANCE, ATAZANAVIR, AIDS, HYDROLASE   
EXPDTA    X-RAY DIFFRACTION                                                     
AUTHOR    M.PRABU-JEYABALAN,N.M.KING,R.M.BANDARANAYAKE                          
REVDAT   5   25-OCT-17 3EKW    1       REMARK                                   
REVDAT   4   17-OCT-12 3EKW    1       JRNL                                     
REVDAT   3   25-JUL-12 3EKW    1       JRNL   REMARK                            
REVDAT   2   13-JUL-11 3EKW    1       VERSN                                    
REVDAT   1   01-SEP-09 3EKW    0                                                
JRNL        AUTH   N.M.KING,M.PRABU-JEYABALAN,R.M.BANDARANAYAKE,M.N.NALAM,      
JRNL        AUTH 2 E.A.NALIVAIKA,A.OZEN,N.K.YILMAZ,C.A.SCHIFFER                 
JRNL        TITL   EXTREME ENTROPY-ENTHALPY COMPENSATION IN A DRUG-RESISTANT    
JRNL        TITL 2 VARIANT OF HIV-1 PROTEASE.                                   
JRNL        REF    ACS CHEM.BIOL.                V.   7  1536 2012              
JRNL        REFN                   ISSN 1554-8929                               
JRNL        PMID   22712830                                                     
JRNL        DOI    10.1021/CB300191K                                            
REMARK   2                                                                      
REMARK   2 RESOLUTION.    1.60 ANGSTROMS.                                       
REMARK   3                                                                      
REMARK   3 REFINEMENT.                                                          
REMARK   3   PROGRAM     : REFMAC 5.2.0005                                      
REMARK   3   AUTHORS     : MURSHUDOV,VAGIN,DODSON                               
REMARK   3                                                                      
REMARK   3    REFINEMENT TARGET : MAXIMUM LIKELIHOOD                            
REMARK   3                                                                      
REMARK   3  DATA USED IN REFINEMENT.                                            
REMARK   3   RESOLUTION RANGE HIGH (ANGSTROMS) : 1.60                           
REMARK   3   RESOLUTION RANGE LOW  (ANGSTROMS) : 42.33                          
REMARK   3   DATA CUTOFF            (SIGMA(F)) : 0.000                          
REMARK   3   COMPLETENESS FOR RANGE        (%) : 96.6                           
REMARK   3   NUMBER OF REFLECTIONS             : 24139                          
REMARK   3                                                                      
REMARK   3  FIT TO DATA USED IN REFINEMENT.                                     
REMARK   3   CROSS-VALIDATION METHOD          : THROUGHOUT                      
REMARK   3   FREE R VALUE TEST SET SELECTION  : RANDOM                          
REMARK   3   R VALUE     (WORKING + TEST SET) : 0.189                           
REMARK   3   R VALUE            (WORKING SET) : 0.187                           
REMARK   3   FREE R VALUE                     : 0.223                           
REMARK   3   FREE R VALUE TEST SET SIZE   (%) : 5.100                           
REMARK   3   FREE R VALUE TEST SET COUNT      : 1236                            
REMARK   3                                                                      
REMARK   3  FIT IN THE HIGHEST RESOLUTION BIN.                                  
REMARK   3   TOTAL NUMBER OF BINS USED           : 20                           
REMARK   3   BIN RESOLUTION RANGE HIGH       (A) : 1.60                         
REMARK   3   BIN RESOLUTION RANGE LOW        (A) : 1.64                         
REMARK   3   REFLECTION IN BIN     (WORKING SET) : 1584                         
REMARK   3   BIN COMPLETENESS (WORKING+TEST) (%) : 93.07                        
REMARK   3   BIN R VALUE           (WORKING SET) : 0.3350                       
REMARK   3   BIN FREE R VALUE SET COUNT          : 94                           
REMARK   3   BIN FREE R VALUE                    : 0.4210                       
REMARK   3                                                                      
REMARK   3  NUMBER OF NON-HYDROGEN ATOMS USED IN REFINEMENT.                    
REMARK   3   PROTEIN ATOMS            : 1484                                    
REMARK   3   NUCLEIC ACID ATOMS       : 0                                       
REMARK   3   HETEROGEN ATOMS          : 66                                      
REMARK   3   SOLVENT ATOMS            : 142                                     
REMARK   3                                                                      
REMARK   3  B VALUES.                                                           
REMARK   3   B VALUE TYPE : LIKELY RESIDUAL                                     
REMARK   3   FROM WILSON PLOT           (A**2) : NULL                           
REMARK   3   MEAN B VALUE      (OVERALL, A**2) : 23.96                          
REMARK   3   OVERALL ANISOTROPIC B VALUE.                                       
REMARK   3    B11 (A**2) : -0.38000                                             
REMARK   3    B22 (A**2) : -0.44000                                             
REMARK   3    B33 (A**2) : 0.82000                                              
REMARK   3    B12 (A**2) : 0.00000                                              
REMARK   3    B13 (A**2) : 0.00000                                              
REMARK   3    B23 (A**2) : 0.00000                                              
REMARK   3                                                                      
REMARK   3  ESTIMATED OVERALL COORDINATE ERROR.                                 
REMARK   3   ESU BASED ON R VALUE                            (A): 0.103         
REMARK   3   ESU BASED ON FREE R VALUE                       (A): 0.102         
REMARK   3   ESU BASED ON MAXIMUM LIKELIHOOD                 (A): 0.066         
REMARK   3   ESU FOR B VALUES BASED ON MAXIMUM LIKELIHOOD (A**2): 3.414         
REMARK   3                                                                      
REMARK   3 CORRELATION COEFFICIENTS.                                            
REMARK   3   CORRELATION COEFFICIENT FO-FC      : 0.963                         
REMARK   3   CORRELATION COEFFICIENT FO-FC FREE : 0.944                         
REMARK   3                                                                      
REMARK   3  RMS DEVIATIONS FROM IDEAL VALUES        COUNT    RMS    WEIGHT      
REMARK   3   BOND LENGTHS REFINED ATOMS        (A):  1670 ; 0.006 ; 0.022       
REMARK   3   BOND LENGTHS OTHERS               (A):  1600 ; 0.001 ; 0.020       
REMARK   3   BOND ANGLES REFINED ATOMS   (DEGREES):  2297 ; 1.392 ; 2.012       
REMARK   3   BOND ANGLES OTHERS          (DEGREES):  3717 ; 0.782 ; 3.000       
REMARK   3   TORSION ANGLES, PERIOD 1    (DEGREES):   216 ; 6.106 ; 5.000       
REMARK   3   TORSION ANGLES, PERIOD 2    (DEGREES):    54 ;38.825 ;25.000       
REMARK   3   TORSION ANGLES, PERIOD 3    (DEGREES):   270 ;12.496 ;15.000       
REMARK   3   TORSION ANGLES, PERIOD 4    (DEGREES):     7 ;16.044 ;15.000       
REMARK   3   CHIRAL-CENTER RESTRAINTS       (A**3):   270 ; 0.083 ; 0.200       
REMARK   3   GENERAL PLANES REFINED ATOMS      (A):  1857 ; 0.003 ; 0.020       
REMARK   3   GENERAL PLANES OTHERS             (A):   306 ; 0.001 ; 0.020       
REMARK   3   NON-BONDED CONTACTS REFINED ATOMS (A):   246 ; 0.184 ; 0.300       
REMARK   3   NON-BONDED CONTACTS OTHERS        (A):  1651 ; 0.170 ; 0.300       
REMARK   3   NON-BONDED TORSION REFINED ATOMS  (A):   817 ; 0.169 ; 0.500       
REMARK   3   NON-BONDED TORSION OTHERS         (A):  1063 ; 0.083 ; 0.500       
REMARK   3   H-BOND (X...Y) REFINED ATOMS      (A):   208 ; 0.160 ; 0.500       
REMARK   3   H-BOND (X...Y) OTHERS             (A):  NULL ;  NULL ;  NULL       
REMARK   3   POTENTIAL METAL-ION REFINED ATOMS (A):  NULL ;  NULL ;  NULL       
REMARK   3   POTENTIAL METAL-ION OTHERS        (A):  NULL ;  NULL ;  NULL       
REMARK   3   SYMMETRY VDW REFINED ATOMS        (A):     9 ; 0.139 ; 0.300       
REMARK   3   SYMMETRY VDW OTHERS               (A):    46 ; 0.134 ; 0.300       
REMARK   3   SYMMETRY H-BOND REFINED ATOMS     (A):    25 ; 0.250 ; 0.500       
REMARK   3   SYMMETRY H-BOND OTHERS            (A):     1 ; 0.112 ; 0.500       
REMARK   3   SYMMETRY METAL-ION REFINED ATOMS  (A):  NULL ;  NULL ;  NULL       
REMARK   3   SYMMETRY METAL-ION OTHERS         (A):  NULL ;  NULL ;  NULL       
REMARK   3                                                                      
REMARK   3  ISOTROPIC THERMAL FACTOR RESTRAINTS.     COUNT   RMS    WEIGHT      
REMARK   3   MAIN-CHAIN BOND REFINED ATOMS  (A**2):  1349 ; 0.786 ; 1.500       
REMARK   3   MAIN-CHAIN BOND OTHER ATOMS    (A**2):   430 ; 0.171 ; 1.500       
REMARK   3   MAIN-CHAIN ANGLE REFINED ATOMS (A**2):  1705 ; 0.891 ; 2.000       
REMARK   3   MAIN-CHAIN ANGLE OTHER ATOMS   (A**2):  NULL ;  NULL ;  NULL       
REMARK   3   SIDE-CHAIN BOND REFINED ATOMS  (A**2):   718 ; 1.609 ; 3.000       
REMARK   3   SIDE-CHAIN BOND OTHER ATOMS    (A**2):  NULL ;  NULL ;  NULL       
REMARK   3   SIDE-CHAIN ANGLE REFINED ATOMS (A**2):   592 ; 2.329 ; 4.500       
REMARK   3   SIDE-CHAIN ANGLE OTHER ATOMS   (A**2):  NULL ;  NULL ;  NULL       
REMARK   3   LONG RANGE B REFINED ATOMS     (A**2):  NULL ;  NULL ;  NULL       
REMARK   3   LONG RANGE B OTHER ATOMS       (A**2):  NULL ;  NULL ;  NULL       
REMARK   3                                                                      
REMARK   3 ANISOTROPIC THERMAL FACTOR RESTRAINTS.    COUNT   RMS   WEIGHT       
REMARK   3   RIGID-BOND RESTRAINTS          (A**2):  NULL ;  NULL ;  NULL       
REMARK   3   SPHERICITY; FREE ATOMS         (A**2):  NULL ;  NULL ;  NULL       
REMARK   3   SPHERICITY; BONDED ATOMS       (A**2):  NULL ;  NULL ;  NULL       
REMARK   3                                                                      
REMARK   3  NCS RESTRAINTS STATISTICS                                           
REMARK   3   NUMBER OF DIFFERENT NCS GROUPS : NULL                              
REMARK   3                                                                      
REMARK   3  TLS DETAILS                                                         
REMARK   3   NUMBER OF TLS GROUPS  : 20                                         
REMARK   3                                                                      
REMARK   3   TLS GROUP : 1                                                      
REMARK   3    NUMBER OF COMPONENTS GROUP : 3                                    
REMARK   3    COMPONENTS        C SSSEQI   TO  C SSSEQI                         
REMARK   3    RESIDUE RANGE :   A     1        A     5                          
REMARK   3    RESIDUE RANGE :   A    94        A    99                          
REMARK   3    RESIDUE RANGE :   A     6        A    10                          
REMARK   3    ORIGIN FOR THE GROUP (A):  20.5070   3.3850   1.7170              
REMARK   3    T TENSOR                                                          
REMARK   3      T11:  -0.0397 T22:  -0.0070                                     
REMARK   3      T33:  -0.0899 T12:  -0.0232                                     
REMARK   3      T13:  -0.0385 T23:  -0.0228                                     
REMARK   3    L TENSOR                                                          
REMARK   3      L11:   3.2751 L22:   6.9734                                     
REMARK   3      L33:   1.0318 L12:   0.5561                                     
REMARK   3      L13:   0.1885 L23:  -1.2679                                     
REMARK   3    S TENSOR                                                          
REMARK   3      S11:  -0.0980 S12:   0.3919 S13:  -0.0041                       
REMARK   3      S21:  -0.6504 S22:   0.0911 S23:   0.1636                       
REMARK   3      S31:   0.0104 S32:  -0.0481 S33:   0.0069                       
REMARK   3                                                                      
REMARK   3   TLS GROUP : 2                                                      
REMARK   3    NUMBER OF COMPONENTS GROUP : 3                                    
REMARK   3    COMPONENTS        C SSSEQI   TO  C SSSEQI                         
REMARK   3    RESIDUE RANGE :   B     1        B     5                          
REMARK   3    RESIDUE RANGE :   B    94        B    99                          
REMARK   3    RESIDUE RANGE :   B     6        B    10                          
REMARK   3    ORIGIN FOR THE GROUP (A):  19.9420  11.5670   7.3280              
REMARK   3    T TENSOR                                                          
REMARK   3      T11:  -0.1129 T22:  -0.0818                                     
REMARK   3      T33:   0.0059 T12:  -0.0069                                     
REMARK   3      T13:  -0.0383 T23:   0.0149                                     
REMARK   3    L TENSOR                                                          
REMARK   3      L11:   2.3137 L22:   2.2285                                     
REMARK   3      L33:   2.6614 L12:   0.7773                                     
REMARK   3      L13:   0.3471 L23:   0.6209                                     
REMARK   3    S TENSOR                                                          
REMARK   3      S11:  -0.0888 S12:   0.0702 S13:   0.3685                       
REMARK   3      S21:  -0.1416 S22:   0.0486 S23:   0.2492                       
REMARK   3      S31:  -0.1620 S32:  -0.1432 S33:   0.0402                       
REMARK   3                                                                      
REMARK   3   TLS GROUP : 3                                                      
REMARK   3    NUMBER OF COMPONENTS GROUP : 1                                    
REMARK   3    COMPONENTS        C SSSEQI   TO  C SSSEQI                         
REMARK   3    RESIDUE RANGE :   A    11        A    20                          
REMARK   3    ORIGIN FOR THE GROUP (A):  38.9700  -2.1540   7.4850              
REMARK   3    T TENSOR                                                          
REMARK   3      T11:  -0.1384 T22:  -0.1107                                     
REMARK   3      T33:  -0.0523 T12:   0.0024                                     
REMARK   3      T13:   0.0189 T23:   0.0076                                     
REMARK   3    L TENSOR                                                          
REMARK   3      L11:  14.9967 L22:   5.5110                                     
REMARK   3      L33:   4.7573 L12:   1.6857                                     
REMARK   3      L13:   4.5255 L23:   1.8866                                     
REMARK   3    S TENSOR                                                          
REMARK   3      S11:  -0.0671 S12:   0.1460 S13:  -0.3633                       
REMARK   3      S21:   0.0397 S22:   0.1139 S23:  -0.4625                       
REMARK   3      S31:   0.1865 S32:   0.1022 S33:  -0.0468                       
REMARK   3                                                                      
REMARK   3   TLS GROUP : 4                                                      
REMARK   3    NUMBER OF COMPONENTS GROUP : 1                                    
REMARK   3    COMPONENTS        C SSSEQI   TO  C SSSEQI                         
REMARK   3    RESIDUE RANGE :   A    21        A    32                          
REMARK   3    ORIGIN FOR THE GROUP (A):  26.5700   1.8750  12.8540              
REMARK   3    T TENSOR                                                          
REMARK   3      T11:  -0.1150 T22:  -0.0767                                     
REMARK   3      T33:  -0.0596 T12:  -0.0087                                     
REMARK   3      T13:   0.0020 T23:  -0.0027                                     
REMARK   3    L TENSOR                                                          
REMARK   3      L11:   4.0475 L22:   3.2425                                     
REMARK   3      L33:   1.8145 L12:  -0.9211                                     
REMARK   3      L13:  -0.1354 L23:   0.5775                                     
REMARK   3    S TENSOR                                                          
REMARK   3      S11:  -0.0483 S12:   0.0595 S13:   0.0659                       
REMARK   3      S21:   0.0819 S22:  -0.0136 S23:   0.1257                       
REMARK   3      S31:   0.1140 S32:  -0.0352 S33:   0.0619                       
REMARK   3                                                                      
REMARK   3   TLS GROUP : 5                                                      
REMARK   3    NUMBER OF COMPONENTS GROUP : 1                                    
REMARK   3    COMPONENTS        C SSSEQI   TO  C SSSEQI                         
REMARK   3    RESIDUE RANGE :   A    33        A    43                          
REMARK   3    ORIGIN FOR THE GROUP (A):  40.0670  -1.8100  20.8350              
REMARK   3    T TENSOR                                                          
REMARK   3      T11:  -0.0845 T22:   0.0465                                     
REMARK   3      T33:   0.0508 T12:  -0.0250                                     
REMARK   3      T13:  -0.0194 T23:   0.0518                                     
REMARK   3    L TENSOR                                                          
REMARK   3      L11:  11.9536 L22:   5.4119                                     
REMARK   3      L33:   9.9810 L12:  -0.6921                                     
REMARK   3      L13:   1.7871 L23:   1.4490                                     
REMARK   3    S TENSOR                                                          
REMARK   3      S11:  -0.2144 S12:  -0.3717 S13:   0.1407                       
REMARK   3      S21:   0.0457 S22:   0.1125 S23:  -0.6720                       
REMARK   3      S31:  -0.3065 S32:   0.9754 S33:   0.1019                       
REMARK   3                                                                      
REMARK   3   TLS GROUP : 6                                                      
REMARK   3    NUMBER OF COMPONENTS GROUP : 1                                    
REMARK   3    COMPONENTS        C SSSEQI   TO  C SSSEQI                         
REMARK   3    RESIDUE RANGE :   B    11        B    20                          
REMARK   3    ORIGIN FOR THE GROUP (A):   2.2650   7.9010  14.5180              
REMARK   3    T TENSOR                                                          
REMARK   3      T11:  -0.1179 T22:  -0.0422                                     
REMARK   3      T33:   0.1316 T12:   0.0070                                     
REMARK   3      T13:  -0.0030 T23:   0.0525                                     
REMARK   3    L TENSOR                                                          
REMARK   3      L11:  45.9687 L22:   4.1283                                     
REMARK   3      L33:   4.6348 L12:  11.0254                                     
REMARK   3      L13:  -6.4938 L23:   0.7911                                     
REMARK   3    S TENSOR                                                          
REMARK   3      S11:   0.3750 S12:  -0.5841 S13:   0.9653                       
REMARK   3      S21:   0.2445 S22:  -0.2501 S23:   0.4125                       
REMARK   3      S31:  -0.0194 S32:  -0.2132 S33:  -0.1249                       
REMARK   3                                                                      
REMARK   3   TLS GROUP : 7                                                      
REMARK   3    NUMBER OF COMPONENTS GROUP : 1                                    
REMARK   3    COMPONENTS        C SSSEQI   TO  C SSSEQI                         
REMARK   3    RESIDUE RANGE :   B    21        B    32                          
REMARK   3    ORIGIN FOR THE GROUP (A):  14.2730   1.1350  12.1360              
REMARK   3    T TENSOR                                                          
REMARK   3      T11:  -0.0973 T22:  -0.0491                                     
REMARK   3      T33:   0.0182 T12:  -0.0017                                     
REMARK   3      T13:  -0.0274 T23:  -0.0035                                     
REMARK   3    L TENSOR                                                          
REMARK   3      L11:   7.0741 L22:   4.2057                                     
REMARK   3      L33:   0.9750 L12:  -0.5144                                     
REMARK   3      L13:  -2.1639 L23:  -0.4205                                     
REMARK   3    S TENSOR                                                          
REMARK   3      S11:   0.0650 S12:   0.1151 S13:   0.0705                       
REMARK   3      S21:   0.0170 S22:   0.0031 S23:   0.2597                       
REMARK   3      S31:  -0.0291 S32:  -0.0341 S33:  -0.0680                       
REMARK   3                                                                      
REMARK   3   TLS GROUP : 8                                                      
REMARK   3    NUMBER OF COMPONENTS GROUP : 1                                    
REMARK   3    COMPONENTS        C SSSEQI   TO  C SSSEQI                         
REMARK   3    RESIDUE RANGE :   B    33        B    43                          
REMARK   3    ORIGIN FOR THE GROUP (A):   1.0660  -5.1930  18.2760              
REMARK   3    T TENSOR                                                          
REMARK   3      T11:  -0.0833 T22:   0.0166                                     
REMARK   3      T33:   0.0222 T12:   0.0149                                     
REMARK   3      T13:   0.0444 T23:   0.0510                                     
REMARK   3    L TENSOR                                                          
REMARK   3      L11:  13.5600 L22:   5.8033                                     
REMARK   3      L33:   3.2642 L12:   1.8271                                     
REMARK   3      L13:   0.7209 L23:   0.4243                                     
REMARK   3    S TENSOR                                                          
REMARK   3      S11:   0.0312 S12:  -0.2098 S13:  -0.0570                       
REMARK   3      S21:   0.0638 S22:   0.0590 S23:   0.4605                       
REMARK   3      S31:  -0.1081 S32:  -0.1536 S33:  -0.0901                       
REMARK   3                                                                      
REMARK   3   TLS GROUP : 9                                                      
REMARK   3    NUMBER OF COMPONENTS GROUP : 1                                    
REMARK   3    COMPONENTS        C SSSEQI   TO  C SSSEQI                         
REMARK   3    RESIDUE RANGE :   A    44        A    56                          
REMARK   3    ORIGIN FOR THE GROUP (A):  26.3330  -0.9560  27.0170              
REMARK   3    T TENSOR                                                          
REMARK   3      T11:  -0.0130 T22:   0.0587                                     
REMARK   3      T33:  -0.0287 T12:  -0.0290                                     
REMARK   3      T13:   0.0026 T23:  -0.0073                                     
REMARK   3    L TENSOR                                                          
REMARK   3      L11:  22.5270 L22:   2.4901                                     
REMARK   3      L33:   1.0106 L12:   2.5192                                     
REMARK   3      L13:   3.7674 L23:  -0.4954                                     
REMARK   3    S TENSOR                                                          
REMARK   3      S11:  -0.0199 S12:  -1.0020 S13:   0.0496                       
REMARK   3      S21:   0.2164 S22:  -0.0541 S23:   0.2946                       
REMARK   3      S31:  -0.0244 S32:  -0.0775 S33:   0.0741                       
REMARK   3                                                                      
REMARK   3   TLS GROUP : 10                                                     
REMARK   3    NUMBER OF COMPONENTS GROUP : 1                                    
REMARK   3    COMPONENTS        C SSSEQI   TO  C SSSEQI                         
REMARK   3    RESIDUE RANGE :   B    44        B    56                          
REMARK   3    ORIGIN FOR THE GROUP (A):  14.7110 -10.1060  20.3050              
REMARK   3    T TENSOR                                                          
REMARK   3      T11:  -0.0519 T22:  -0.0454                                     
REMARK   3      T33:   0.0213 T12:   0.0015                                     
REMARK   3      T13:   0.0296 T23:   0.0023                                     
REMARK   3    L TENSOR                                                          
REMARK   3      L11:   8.5911 L22:   8.3583                                     
REMARK   3      L33:   1.5563 L12:   5.4440                                     
REMARK   3      L13:   1.2543 L23:   1.4915                                     
REMARK   3    S TENSOR                                                          
REMARK   3      S11:   0.0042 S12:  -0.2231 S13:   0.1150                       
REMARK   3      S21:   0.4108 S22:  -0.1083 S23:   0.3549                       
REMARK   3      S31:  -0.0482 S32:   0.0240 S33:   0.1041                       
REMARK   3                                                                      
REMARK   3   TLS GROUP : 11                                                     
REMARK   3    NUMBER OF COMPONENTS GROUP : 1                                    
REMARK   3    COMPONENTS        C SSSEQI   TO  C SSSEQI                         
REMARK   3    RESIDUE RANGE :   A    57        A    62                          
REMARK   3    ORIGIN FOR THE GROUP (A):  38.9400   4.8490  21.0980              
REMARK   3    T TENSOR                                                          
REMARK   3      T11:  -0.1650 T22:  -0.0611                                     
REMARK   3      T33:  -0.0816 T12:  -0.0267                                     
REMARK   3      T13:  -0.0456 T23:   0.0045                                     
REMARK   3    L TENSOR                                                          
REMARK   3      L11:   7.3015 L22:  10.9245                                     
REMARK   3      L33:   8.7178 L12:   5.6851                                     
REMARK   3      L13:  -5.1040 L23:  -6.3855                                     
REMARK   3    S TENSOR                                                          
REMARK   3      S11:   0.2454 S12:  -0.4524 S13:  -0.1933                       
REMARK   3      S21:   0.3911 S22:  -0.3633 S23:  -0.2224                       
REMARK   3      S31:   0.0361 S32:   0.2405 S33:   0.1179                       
REMARK   3                                                                      
REMARK   3   TLS GROUP : 12                                                     
REMARK   3    NUMBER OF COMPONENTS GROUP : 1                                    
REMARK   3    COMPONENTS        C SSSEQI   TO  C SSSEQI                         
REMARK   3    RESIDUE RANGE :   A    63        A    68                          
REMARK   3    ORIGIN FOR THE GROUP (A):  37.1560   4.8340   5.9810              
REMARK   3    T TENSOR                                                          
REMARK   3      T11:  -0.1419 T22:  -0.1389                                     
REMARK   3      T33:  -0.0727 T12:   0.0031                                     
REMARK   3      T13:   0.0282 T23:  -0.0077                                     
REMARK   3    L TENSOR                                                          
REMARK   3      L11:  12.1124 L22:   7.8354                                     
REMARK   3      L33:  26.6444 L12:   0.0100                                     
REMARK   3      L13:  10.1678 L23:   3.5412                                     
REMARK   3    S TENSOR                                                          
REMARK   3      S11:  -0.0219 S12:   0.6728 S13:  -0.4953                       
REMARK   3      S21:  -0.4716 S22:   0.1981 S23:  -0.2630                       
REMARK   3      S31:   0.0297 S32:   0.5150 S33:  -0.1762                       
REMARK   3                                                                      
REMARK   3   TLS GROUP : 13                                                     
REMARK   3    NUMBER OF COMPONENTS GROUP : 1                                    
REMARK   3    COMPONENTS        C SSSEQI   TO  C SSSEQI                         
REMARK   3    RESIDUE RANGE :   A    69        A    76                          
REMARK   3    ORIGIN FOR THE GROUP (A):  36.3930   7.4480  11.9340              
REMARK   3    T TENSOR                                                          
REMARK   3      T11:  -0.1401 T22:  -0.1202                                     
REMARK   3      T33:  -0.0798 T12:   0.0156                                     
REMARK   3      T13:  -0.0146 T23:  -0.0037                                     
REMARK   3    L TENSOR                                                          
REMARK   3      L11:   4.2793 L22:   2.0228                                     
REMARK   3      L33:   3.5812 L12:   1.5009                                     
REMARK   3      L13:   0.2989 L23:   0.1717                                     
REMARK   3    S TENSOR                                                          
REMARK   3      S11:   0.0143 S12:   0.0339 S13:   0.0834                       
REMARK   3      S21:  -0.1044 S22:  -0.1368 S23:   0.0015                       
REMARK   3      S31:   0.0071 S32:   0.3274 S33:   0.1225                       
REMARK   3                                                                      
REMARK   3   TLS GROUP : 14                                                     
REMARK   3    NUMBER OF COMPONENTS GROUP : 1                                    
REMARK   3    COMPONENTS        C SSSEQI   TO  C SSSEQI                         
REMARK   3    RESIDUE RANGE :   B    57        B    62                          
REMARK   3    ORIGIN FOR THE GROUP (A):   1.8990  -7.2250  12.9870              
REMARK   3    T TENSOR                                                          
REMARK   3      T11:  -0.1306 T22:  -0.0841                                     
REMARK   3      T33:   0.1869 T12:  -0.0366                                     
REMARK   3      T13:  -0.0046 T23:  -0.0311                                     
REMARK   3    L TENSOR                                                          
REMARK   3      L11:  11.1272 L22:   8.9609                                     
REMARK   3      L33:  10.5850 L12:  -5.3652                                     
REMARK   3      L13:   3.9140 L23:  -7.8997                                     
REMARK   3    S TENSOR                                                          
REMARK   3      S11:   0.2406 S12:   0.3981 S13:  -0.4877                       
REMARK   3      S21:  -0.1608 S22:   0.2048 S23:   0.4969                       
REMARK   3      S31:  -0.1637 S32:   0.2017 S33:  -0.4453                       
REMARK   3                                                                      
REMARK   3   TLS GROUP : 15                                                     
REMARK   3    NUMBER OF COMPONENTS GROUP : 1                                    
REMARK   3    COMPONENTS        C SSSEQI   TO  C SSSEQI                         
REMARK   3    RESIDUE RANGE :   B    63        B    68                          
REMARK   3    ORIGIN FOR THE GROUP (A):   3.2340   6.8180   7.2550              
REMARK   3    T TENSOR                                                          
REMARK   3      T11:  -0.0991 T22:  -0.0252                                     
REMARK   3      T33:   0.0389 T12:   0.0007                                     
REMARK   3      T13:  -0.0110 T23:   0.0861                                     
REMARK   3    L TENSOR                                                          
REMARK   3      L11:  24.4425 L22:  28.2995                                     
REMARK   3      L33:  10.3920 L12:  15.3000                                     
REMARK   3      L13: -11.0404 L23:  -5.7940                                     
REMARK   3    S TENSOR                                                          
REMARK   3      S11:   0.2753 S12:   0.4352 S13:   0.5987                       
REMARK   3      S21:  -0.3339 S22:   0.1143 S23:   0.6519                       
REMARK   3      S31:  -0.4311 S32:  -0.1664 S33:  -0.3896                       
REMARK   3                                                                      
REMARK   3   TLS GROUP : 16                                                     
REMARK   3    NUMBER OF COMPONENTS GROUP : 1                                    
REMARK   3    COMPONENTS        C SSSEQI   TO  C SSSEQI                         
REMARK   3    RESIDUE RANGE :   B    69        B    76                          
REMARK   3    ORIGIN FOR THE GROUP (A):   4.6830  -0.3090   7.3540              
REMARK   3    T TENSOR                                                          
REMARK   3      T11:  -0.0577 T22:   0.0544                                     
REMARK   3      T33:   0.1019 T12:  -0.0200                                     
REMARK   3      T13:   0.0154 T23:  -0.0116                                     
REMARK   3    L TENSOR                                                          
REMARK   3      L11:   3.3458 L22:   2.9449                                     
REMARK   3      L33:   0.8296 L12:   0.6618                                     
REMARK   3      L13:   0.6369 L23:  -1.2859                                     
REMARK   3    S TENSOR                                                          
REMARK   3      S11:   0.1108 S12:   0.4994 S13:  -0.2557                       
REMARK   3      S21:  -0.1541 S22:   0.1652 S23:   0.2759                       
REMARK   3      S31:  -0.0441 S32:   0.1737 S33:  -0.2760                       
REMARK   3                                                                      
REMARK   3   TLS GROUP : 17                                                     
REMARK   3    NUMBER OF COMPONENTS GROUP : 1                                    
REMARK   3    COMPONENTS        C SSSEQI   TO  C SSSEQI                         
REMARK   3    RESIDUE RANGE :   A    77        A    85                          
REMARK   3    ORIGIN FOR THE GROUP (A):  29.6930  -3.9500  16.8690              
REMARK   3    T TENSOR                                                          
REMARK   3      T11:  -0.1056 T22:  -0.0558                                     
REMARK   3      T33:  -0.0328 T12:  -0.0056                                     
REMARK   3      T13:   0.0153 T23:   0.0170                                     
REMARK   3    L TENSOR                                                          
REMARK   3      L11:   1.4213 L22:   6.8917                                     
REMARK   3      L33:   2.8177 L12:   0.3876                                     
REMARK   3      L13:   1.3860 L23:  -0.7511                                     
REMARK   3    S TENSOR                                                          
REMARK   3      S11:   0.1847 S12:  -0.1721 S13:  -0.2564                       
REMARK   3      S21:  -0.0018 S22:  -0.0289 S23:   0.2825                       
REMARK   3      S31:   0.1928 S32:   0.0046 S33:  -0.1558                       
REMARK   3                                                                      
REMARK   3   TLS GROUP : 18                                                     
REMARK   3    NUMBER OF COMPONENTS GROUP : 1                                    
REMARK   3    COMPONENTS        C SSSEQI   TO  C SSSEQI                         
REMARK   3    RESIDUE RANGE :   B    77        B    85                          
REMARK   3    ORIGIN FOR THE GROUP (A):  10.6770   0.5120  19.3060              
REMARK   3    T TENSOR                                                          
REMARK   3      T11:  -0.0101 T22:   0.0020                                     
REMARK   3      T33:   0.0371 T12:  -0.0164                                     
REMARK   3      T13:   0.0251 T23:   0.0052                                     
REMARK   3    L TENSOR                                                          
REMARK   3      L11:   8.7292 L22:   9.7408                                     
REMARK   3      L33:   8.0786 L12:   4.7458                                     
REMARK   3      L13:  -8.3333 L23:  -5.4701                                     
REMARK   3    S TENSOR                                                          
REMARK   3      S11:   0.3751 S12:  -0.7215 S13:  -0.1000                       
REMARK   3      S21:   0.8232 S22:  -0.3273 S23:   0.3783                       
REMARK   3      S31:  -0.3899 S32:   0.5624 S33:  -0.0478                       
REMARK   3                                                                      
REMARK   3   TLS GROUP : 19                                                     
REMARK   3    NUMBER OF COMPONENTS GROUP : 1                                    
REMARK   3    COMPONENTS        C SSSEQI   TO  C SSSEQI                         
REMARK   3    RESIDUE RANGE :   A    86        A    93                          
REMARK   3    ORIGIN FOR THE GROUP (A):  29.3610   9.8000  11.0770              
REMARK   3    T TENSOR                                                          
REMARK   3      T11:  -0.1171 T22:  -0.0896                                     
REMARK   3      T33:  -0.0258 T12:  -0.0054                                     
REMARK   3      T13:  -0.0079 T23:  -0.0007                                     
REMARK   3    L TENSOR                                                          
REMARK   3      L11:   5.6106 L22:   3.0832                                     
REMARK   3      L33:   1.3033 L12:   1.4869                                     
REMARK   3      L13:  -0.7348 L23:  -0.4852                                     
REMARK   3    S TENSOR                                                          
REMARK   3      S11:  -0.0484 S12:   0.0590 S13:   0.0834                       
REMARK   3      S21:  -0.0805 S22:  -0.0157 S23:   0.1161                       
REMARK   3      S31:   0.0405 S32:   0.0083 S33:   0.0642                       
REMARK   3                                                                      
REMARK   3   TLS GROUP : 20                                                     
REMARK   3    NUMBER OF COMPONENTS GROUP : 1                                    
REMARK   3    COMPONENTS        C SSSEQI   TO  C SSSEQI                         
REMARK   3    RESIDUE RANGE :   B    86        B    93                          
REMARK   3    ORIGIN FOR THE GROUP (A):  11.2130   0.3680   4.4810              
REMARK   3    T TENSOR                                                          
REMARK   3      T11:  -0.1059 T22:   0.0204                                     
REMARK   3      T33:  -0.0083 T12:  -0.0256                                     
REMARK   3      T13:  -0.0401 T23:   0.0060                                     
REMARK   3    L TENSOR                                                          
REMARK   3      L11:   2.2131 L22:   8.3781                                     
REMARK   3      L33:   1.7644 L12:  -1.4157                                     
REMARK   3      L13:   0.0283 L23:  -1.4840                                     
REMARK   3    S TENSOR                                                          
REMARK   3      S11:  -0.0212 S12:   0.5087 S13:   0.0288                       
REMARK   3      S21:  -0.2553 S22:   0.1915 S23:   0.3598                       
REMARK   3      S31:   0.0011 S32:  -0.2287 S33:  -0.1703                       
REMARK   3                                                                      
REMARK   3  BULK SOLVENT MODELLING.                                             
REMARK   3   METHOD USED : MASK                                                 
REMARK   3   PARAMETERS FOR MASK CALCULATION                                    
REMARK   3   VDW PROBE RADIUS   : 1.20                                          
REMARK   3   ION PROBE RADIUS   : 0.80                                          
REMARK   3   SHRINKAGE RADIUS   : 0.80                                          
REMARK   3                                                                      
REMARK   3  OTHER REFINEMENT REMARKS: HYDROGENS HAVE BEEN ADDED IN THE RIDING   
REMARK   3  POSITIONS                                                           
REMARK   4                                                                      
REMARK   4 3EKW COMPLIES WITH FORMAT V. 3.30, 13-JUL-11                         
REMARK 100                                                                      
REMARK 100 THIS ENTRY HAS BEEN PROCESSED BY RCSB ON 03-OCT-08.                  
REMARK 100 THE DEPOSITION ID IS D_1000049450.                                   
REMARK 200                                                                      
REMARK 200 EXPERIMENTAL DETAILS                                                 
REMARK 200  EXPERIMENT TYPE                : X-RAY DIFFRACTION                  
REMARK 200  DATE OF DATA COLLECTION        : 16-NOV-04                          
REMARK 200  TEMPERATURE           (KELVIN) : 133                                
REMARK 200  PH                             : 6.2                                
REMARK 200  NUMBER OF CRYSTALS USED        : 1                                  
REMARK 200                                                                      
REMARK 200  SYNCHROTRON              (Y/N) : N                                  
REMARK 200  RADIATION SOURCE               : ROTATING ANODE                     
REMARK 200  BEAMLINE                       : NULL                               
REMARK 200  X-RAY GENERATOR MODEL          : RIGAKU                             
REMARK 200  MONOCHROMATIC OR LAUE    (M/L) : M                                  
REMARK 200  WAVELENGTH OR RANGE        (A) : 1.5418                             
REMARK 200  MONOCHROMATOR                  : NULL                               
REMARK 200  OPTICS                         : NULL                               
REMARK 200                                                                      
REMARK 200  DETECTOR TYPE                  : IMAGE PLATE                        
REMARK 200  DETECTOR MANUFACTURER          : RIGAKU RAXIS IV                    
REMARK 200  INTENSITY-INTEGRATION SOFTWARE : DENZO                              
REMARK 200  DATA SCALING SOFTWARE          : SCALEPACK                          
REMARK 200                                                                      
REMARK 200  NUMBER OF UNIQUE REFLECTIONS   : 24185                              
REMARK 200  RESOLUTION RANGE HIGH      (A) : 1.600                              
REMARK 200  RESOLUTION RANGE LOW       (A) : 42.330                             
REMARK 200  REJECTION CRITERIA  (SIGMA(I)) : NULL                               
REMARK 200                                                                      
REMARK 200 OVERALL.                                                             
REMARK 200  COMPLETENESS FOR RANGE     (%) : 96.6                               
REMARK 200  DATA REDUNDANCY                : NULL                               
REMARK 200  R MERGE                    (I) : 0.03300                            
REMARK 200  R SYM                      (I) : NULL                               
REMARK 200  <I/SIGMA(I)> FOR THE DATA SET  : 17.1000                            
REMARK 200                                                                      
REMARK 200 IN THE HIGHEST RESOLUTION SHELL.                                     
REMARK 200  HIGHEST RESOLUTION SHELL, RANGE HIGH (A) : NULL                     
REMARK 200  HIGHEST RESOLUTION SHELL, RANGE LOW  (A) : NULL                     
REMARK 200  COMPLETENESS FOR SHELL     (%) : NULL                               
REMARK 200  DATA REDUNDANCY IN SHELL       : NULL                               
REMARK 200  R MERGE FOR SHELL          (I) : NULL                               
REMARK 200  R SYM FOR SHELL            (I) : NULL                               
REMARK 200  <I/SIGMA(I)> FOR SHELL         : NULL                               
REMARK 200                                                                      
REMARK 200 DIFFRACTION PROTOCOL: SINGLE WAVELENGTH                              
REMARK 200 METHOD USED TO DETERMINE THE STRUCTURE: MOLECULAR REPLACEMENT        
REMARK 200 SOFTWARE USED: AMORE                                                 
REMARK 200 STARTING MODEL: NULL                                                 
REMARK 200                                                                      
REMARK 200 REMARK: NULL                                                         
REMARK 280                                                                      
REMARK 280 CRYSTAL                                                              
REMARK 280 SOLVENT CONTENT, VS   (%): 42.09                                     
REMARK 280 MATTHEWS COEFFICIENT, VM (ANGSTROMS**3/DA): 2.12                     
REMARK 280                                                                      
REMARK 280 CRYSTALLIZATION CONDITIONS: PH 6.2, VAPOR DIFFUSION, HANGING DROP,   
REMARK 280  TEMPERATURE 298K                                                    
REMARK 290                                                                      
REMARK 290 CRYSTALLOGRAPHIC SYMMETRY                                            
REMARK 290 SYMMETRY OPERATORS FOR SPACE GROUP: P 21 21 21                       
REMARK 290                                                                      
REMARK 290      SYMOP   SYMMETRY                                                
REMARK 290     NNNMMM   OPERATOR                                                
REMARK 290       1555   X,Y,Z                                                   
REMARK 290       2555   -X+1/2,-Y,Z+1/2                                         
REMARK 290       3555   -X,Y+1/2,-Z+1/2                                         
REMARK 290       4555   X+1/2,-Y+1/2,-Z                                         
REMARK 290                                                                      
REMARK 290     WHERE NNN -> OPERATOR NUMBER                                     
REMARK 290           MMM -> TRANSLATION VECTOR                                  
REMARK 290                                                                      
REMARK 290 CRYSTALLOGRAPHIC SYMMETRY TRANSFORMATIONS                            
REMARK 290 THE FOLLOWING TRANSFORMATIONS OPERATE ON THE ATOM/HETATM             
REMARK 290 RECORDS IN THIS ENTRY TO PRODUCE CRYSTALLOGRAPHICALLY                
REMARK 290 RELATED MOLECULES.                                                   
REMARK 290   SMTRY1   1  1.000000  0.000000  0.000000        0.00000            
REMARK 290   SMTRY2   1  0.000000  1.000000  0.000000        0.00000            
REMARK 290   SMTRY3   1  0.000000  0.000000  1.000000        0.00000            
REMARK 290   SMTRY1   2 -1.000000  0.000000  0.000000       25.62250            
REMARK 290   SMTRY2   2  0.000000 -1.000000  0.000000        0.00000            
REMARK 290   SMTRY3   2  0.000000  0.000000  1.000000       30.66300            
REMARK 290   SMTRY1   3 -1.000000  0.000000  0.000000        0.00000            
REMARK 290   SMTRY2   3  0.000000  1.000000  0.000000       29.24150            
REMARK 290   SMTRY3   3  0.000000  0.000000 -1.000000       30.66300            
REMARK 290   SMTRY1   4  1.000000  0.000000  0.000000       25.62250            
REMARK 290   SMTRY2   4  0.000000 -1.000000  0.000000       29.24150            
REMARK 290   SMTRY3   4  0.000000  0.000000 -1.000000        0.00000            
REMARK 290                                                                      
REMARK 290 REMARK: NULL                                                         
REMARK 300                                                                      
REMARK 300 BIOMOLECULE: 1                                                       
REMARK 300 SEE REMARK 350 FOR THE AUTHOR PROVIDED AND/OR PROGRAM                
REMARK 300 GENERATED ASSEMBLY INFORMATION FOR THE STRUCTURE IN                  
REMARK 300 THIS ENTRY. THE REMARK MAY ALSO PROVIDE INFORMATION ON               
REMARK 300 BURIED SURFACE AREA.                                                 
REMARK 350                                                                      
REMARK 350 COORDINATES FOR A COMPLETE MULTIMER REPRESENTING THE KNOWN           
REMARK 350 BIOLOGICALLY SIGNIFICANT OLIGOMERIZATION STATE OF THE                
REMARK 350 MOLECULE CAN BE GENERATED BY APPLYING BIOMT TRANSFORMATIONS          
REMARK 350 GIVEN BELOW.  BOTH NON-CRYSTALLOGRAPHIC AND                          
REMARK 350 CRYSTALLOGRAPHIC OPERATIONS ARE GIVEN.                               
REMARK 350                                                                      
REMARK 350 BIOMOLECULE: 1                                                       
REMARK 350 SOFTWARE DETERMINED QUATERNARY STRUCTURE: DIMERIC                    
REMARK 350 SOFTWARE USED: PISA                                                  
REMARK 350 TOTAL BURIED SURFACE AREA: 5630 ANGSTROM**2                          
REMARK 350 SURFACE AREA OF THE COMPLEX: 9000 ANGSTROM**2                        
REMARK 350 CHANGE IN SOLVENT FREE ENERGY: -47.0 KCAL/MOL                        
REMARK 350 APPLY THE FOLLOWING TO CHAINS: A, B                                  
REMARK 350   BIOMT1   1  1.000000  0.000000  0.000000        0.00000            
REMARK 350   BIOMT2   1  0.000000  1.000000  0.000000        0.00000            
REMARK 350   BIOMT3   1  0.000000  0.000000  1.000000        0.00000            
REMARK 470                                                                      
REMARK 470 MISSING ATOM                                                         
REMARK 470 THE FOLLOWING RESIDUES HAVE MISSING ATOMS (M=MODEL NUMBER;           
REMARK 470 RES=RESIDUE NAME; C=CHAIN IDENTIFIER; SSEQ=SEQUENCE NUMBER;          
REMARK 470 I=INSERTION CODE):                                                   
REMARK 470   M RES CSSEQI  ATOMS                                                
REMARK 470     LYS A   7    CG   CD   CE   NZ                                   
REMARK 470     LYS A  41    CG   CD   CE   NZ                                   
REMARK 470     LYS A  43    CG   CD   CE   NZ                                   
REMARK 470     ARG B  14    CG   CD   NE   CZ   NH1  NH2                        
REMARK 470     LEU B  19    CG   CD1  CD2                                       
REMARK 470     GLU B  35    CG   CD   OE1  OE2                                  
REMARK 470     LYS B  41    CG   CD   CE   NZ                                   
REMARK 470     ILE B  64    CD1                                                 
REMARK 470     LYS B  70    CG   CD   CE   NZ                                   
REMARK 500                                                                      
REMARK 500 GEOMETRY AND STEREOCHEMISTRY                                         
REMARK 500 SUBTOPIC: TORSION ANGLES                                             
REMARK 500                                                                      
REMARK 500 TORSION ANGLES OUTSIDE THE EXPECTED RAMACHANDRAN REGIONS:            
REMARK 500 (M=MODEL NUMBER; RES=RESIDUE NAME; C=CHAIN IDENTIFIER;               
REMARK 500 SSEQ=SEQUENCE NUMBER; I=INSERTION CODE).                             
REMARK 500                                                                      
REMARK 500 STANDARD TABLE:                                                      
REMARK 500 FORMAT:(10X,I3,1X,A3,1X,A1,I4,A1,4X,F7.2,3X,F7.2)                    
REMARK 500                                                                      
REMARK 500 EXPECTED VALUES: GJ KLEYWEGT AND TA JONES (1996). PHI/PSI-           
REMARK 500 CHOLOGY: RAMACHANDRAN REVISITED. STRUCTURE 4, 1395 - 1400            
REMARK 500                                                                      
REMARK 500  M RES CSSEQI        PSI       PHI                                   
REMARK 500    PRO B  79       99.59    -66.65                                   
REMARK 500                                                                      
REMARK 500 REMARK: NULL                                                         
REMARK 800                                                                      
REMARK 800 SITE                                                                 
REMARK 800 SITE_IDENTIFIER: AC1                                                 
REMARK 800 EVIDENCE_CODE: SOFTWARE                                              
REMARK 800 SITE_DESCRIPTION: BINDING SITE FOR RESIDUE PO4 A 505                 
REMARK 800                                                                      
REMARK 800 SITE_IDENTIFIER: AC2                                                 
REMARK 800 EVIDENCE_CODE: SOFTWARE                                              
REMARK 800 SITE_DESCRIPTION: BINDING SITE FOR RESIDUE DR7 B 100                 
REMARK 800                                                                      
REMARK 800 SITE_IDENTIFIER: AC3                                                 
REMARK 800 EVIDENCE_CODE: SOFTWARE                                              
REMARK 800 SITE_DESCRIPTION: BINDING SITE FOR RESIDUE PO4 B 502                 
REMARK 800                                                                      
REMARK 800 SITE_IDENTIFIER: AC4                                                 
REMARK 800 EVIDENCE_CODE: SOFTWARE                                              
REMARK 800 SITE_DESCRIPTION: BINDING SITE FOR RESIDUE PO4 B 503                 
REMARK 900                                                                      
REMARK 900 RELATED ENTRIES                                                      
REMARK 900 RELATED ID: 3EKP   RELATED DB: PDB                                   
REMARK 900 RELATED ID: 3EKQ   RELATED DB: PDB                                   
REMARK 900 RELATED ID: 3EKV   RELATED DB: PDB                                   
REMARK 900 RELATED ID: 3EKT   RELATED DB: PDB                                   
REMARK 900 RELATED ID: 3EKX   RELATED DB: PDB                                   
REMARK 900 RELATED ID: 3EKY   RELATED DB: PDB                                   
REMARK 900 RELATED ID: 3EL0   RELATED DB: PDB                                   
REMARK 900 RELATED ID: 3EL1   RELATED DB: PDB                                   
REMARK 900 RELATED ID: 3EL4   RELATED DB: PDB                                   
REMARK 900 RELATED ID: 3EL5   RELATED DB: PDB                                   
DBREF  3EKW A    1    99  UNP    P03369   POL_HV1A2      491    589             
DBREF  3EKW B    1    99  UNP    P03369   POL_HV1A2      491    589             
SEQADV 3EKW LYS A    7  UNP  P03369    GLN   497 ENGINEERED                     
SEQADV 3EKW ILE A   10  UNP  P03369    LEU   500 ENGINEERED                     
SEQADV 3EKW VAL A   48  UNP  P03369    GLY   538 ENGINEERED                     
SEQADV 3EKW VAL A   54  UNP  P03369    ILE   544 ENGINEERED                     
SEQADV 3EKW ILE A   64  UNP  P03369    VAL   554 ENGINEERED                     
SEQADV 3EKW ALA A   82  UNP  P03369    VAL   572 ENGINEERED                     
SEQADV 3EKW LYS B    7  UNP  P03369    GLN   497 ENGINEERED                     
SEQADV 3EKW ILE B   10  UNP  P03369    LEU   500 ENGINEERED                     
SEQADV 3EKW VAL B   48  UNP  P03369    GLY   538 ENGINEERED                     
SEQADV 3EKW VAL B   54  UNP  P03369    ILE   544 ENGINEERED                     
SEQADV 3EKW ILE B   64  UNP  P03369    VAL   554 ENGINEERED                     
SEQADV 3EKW ALA B   82  UNP  P03369    VAL   572 ENGINEERED                     
SEQRES   1 A   99  PRO GLN ILE THR LEU TRP LYS ARG PRO ILE VAL THR ILE          
SEQRES   2 A   99  ARG ILE GLY GLY GLN LEU LYS GLU ALA LEU LEU ASP THR          
SEQRES   3 A   99  GLY ALA ASP ASP THR VAL LEU GLU GLU MET ASN LEU PRO          
SEQRES   4 A   99  GLY LYS TRP LYS PRO LYS MET ILE VAL GLY ILE GLY GLY          
SEQRES   5 A   99  PHE VAL LYS VAL ARG GLN TYR ASP GLN ILE PRO ILE GLU          
SEQRES   6 A   99  ILE CYS GLY HIS LYS ALA ILE GLY THR VAL LEU VAL GLY          
SEQRES   7 A   99  PRO THR PRO ALA ASN ILE ILE GLY ARG ASN LEU LEU THR          
SEQRES   8 A   99  GLN ILE GLY CYS THR LEU ASN PHE                              
SEQRES   1 B   99  PRO GLN ILE THR LEU TRP LYS ARG PRO ILE VAL THR ILE          
SEQRES   2 B   99  ARG ILE GLY GLY GLN LEU LYS GLU ALA LEU LEU ASP THR          
SEQRES   3 B   99  GLY ALA ASP ASP THR VAL LEU GLU GLU MET ASN LEU PRO          
SEQRES   4 B   99  GLY LYS TRP LYS PRO LYS MET ILE VAL GLY ILE GLY GLY          
SEQRES   5 B   99  PHE VAL LYS VAL ARG GLN TYR ASP GLN ILE PRO ILE GLU          
SEQRES   6 B   99  ILE CYS GLY HIS LYS ALA ILE GLY THR VAL LEU VAL GLY          
SEQRES   7 B   99  PRO THR PRO ALA ASN ILE ILE GLY ARG ASN LEU LEU THR          
SEQRES   8 B   99  GLN ILE GLY CYS THR LEU ASN PHE                              
HET    PO4  A 505       5                                                       
HET    DR7  B 100      51                                                       
HET    PO4  B 502       5                                                       
HET    PO4  B 503       5                                                       
HETNAM     PO4 PHOSPHATE ION                                                    
HETNAM     DR7 (3S,8S,9S,12S)-3,12-BIS(1,1-DIMETHYLETHYL)-8-HYDROXY-4,          
HETNAM   2 DR7  11-DIOXO-9-(PHENYLMETHYL)-6-[[4-(2-PYRIDINYL)                   
HETNAM   3 DR7  PHENYL]METHYL]-2,5,6,10,13-PENTAAZATETRADECANEDIOIC             
HETNAM   4 DR7  ACID DIMETHYL ESTER                                             
HETSYN     DR7 ATAZANAVIR; METHYL [(1S,4S,5S,10S)-4-BENZYL-1,10-DI-             
HETSYN   2 DR7  TERT-BUTYL-5-HYDROXY-2,9,12-TRIOXO-7-(4-PYRIDIN-2-              
HETSYN   3 DR7  YLBENZYL)-13-OXA-3,7,8,11-TETRAAZATETRADEC-1-                   
HETSYN   4 DR7  YL]CARBAMATE                                                    
FORMUL   3  PO4    3(O4 P 3-)                                                   
FORMUL   4  DR7    C38 H52 N6 O7                                                
FORMUL   7  HOH   *142(H2 O)                                                    
SHEET    1   1 1 LEU A  23  LEU A  23  0
SHEET    2   2 1 VAL A  32  VAL A  32  0
SHEET    3   3 1 ILE A  47  GLY A  49  0
SHEET    4   4 1 ILE A  84  ILE A  84  0
SHEET    5   5 1 LEU B  23  LEU B  23  0
SHEET    6   6 1 VAL B  32  VAL B  32  0
SHEET    7   7 1 ILE B  47  GLY B  49  0
SHEET    8   8 1 ILE B  84  ILE B  84  0
SITE     1 AC1  1 ARG A   8                                                     
SITE     1 AC2 23 ARG A   8  ASP A  25  GLY A  27  ASP A  29                    
SITE     2 AC2 23 VAL A  48  GLY A  49  ILE A  50  HOH A 508                    
SITE     3 AC2 23 ARG B   8  LEU B  23  ASP B  25  GLY B  27                    
SITE     4 AC2 23 ALA B  28  ASP B  29  VAL B  48  GLY B  49                    
SITE     5 AC2 23 ILE B  50  PRO B  81  ALA B  82  HOH B 528                    
SITE     6 AC2 23 HOH B 529  HOH B 534  HOH B 569                               
SITE     1 AC3  7 GLY B  73  THR B  74  ASN B  88  GLN B  92                    
SITE     2 AC3  7 HOH B 520  HOH B 554  HOH B 566                               
SITE     1 AC4  3 HIS A  69  LYS A  70  PRO B   1                               
CRYST1   51.245   58.483   61.326  90.00  90.00  90.00 P 21 21 21    8          
ORIGX1      1.000000  0.000000  0.000000        0.00000                         
ORIGX2      0.000000  1.000000  0.000000        0.00000                         
ORIGX3      0.000000  0.000000  1.000000        0.00000                         
SCALE1      0.019514  0.000000  0.000000        0.00000                         
SCALE2      0.000000  0.017099  0.000000        0.00000                         
SCALE3      0.000000  0.000000  0.016306        0.00000                         
ATOM      1  N   ARG A   8      20.875  -5.358   4.002  1.00 22.19           N
ATOM      2  CA  ARG A   8      21.592  -4.595   5.018  1.00 22.04           C
ATOM      3  C   ARG A   8      22.662  -3.755   4.325  1.00 22.04           C
ATOM      4  O   ARG A   8      23.374  -4.289   3.461  1.00 21.80           O
ATOM      5  CB  ARG A   8      22.217  -5.537   6.050  1.00 22.31           C
ATOM      6  CG  ARG A   8      21.189  -6.272   6.904  1.00 22.07           C
ATOM      7  CD  ARG A   8      21.858  -7.282   7.811  1.00 22.47           C
ATOM      8  NE  ARG A   8      20.898  -7.968   8.673  1.00 21.54           N
ATOM      9  CZ  ARG A   8      21.139  -9.099   9.331  1.00 23.30           C
ATOM     10  NH1 ARG A   8      22.311  -9.714   9.236  1.00 26.17           N
ATOM     11  NH2 ARG A   8      20.187  -9.639  10.080  1.00 22.86           N
TER      12      ARG A   8
ATOM     13  N   LEU A  23      28.052  -2.214   9.243  1.00 19.99           N
ATOM     14  CA  LEU A  23      26.709  -1.761   8.928  1.00 20.28           C
ATOM     15  C   LEU A  23      26.579  -0.242   9.046  1.00 19.89           C
ATOM     16  O   LEU A  23      26.844   0.336  10.094  1.00 20.40           O
ATOM     17  CB  LEU A  23      25.763  -2.427   9.929  1.00 20.29           C
ATOM     18  CG  LEU A  23      24.263  -2.188   9.849  1.00 21.21           C
ATOM     19  CD1 LEU A  23      23.682  -2.881   8.637  1.00 19.42           C
ATOM     20  CD2 LEU A  23      23.687  -2.754  11.131  1.00 21.12           C
TER      21      LEU A  23
ATOM     22  N   ASP A  25      24.611   2.686   9.977  1.00 20.43           N
ATOM     23  CA  ASP A  25      23.560   2.563  10.981  1.00 19.96           C
ATOM     24  C   ASP A  25      23.040   3.915  11.481  1.00 19.58           C
ATOM     25  O   ASP A  25      23.558   4.467  12.451  1.00 20.30           O
ATOM     26  CB  ASP A  25      24.096   1.716  12.153  1.00 20.06           C
ATOM     27  CG  ASP A  25      23.025   1.304  13.137  1.00 21.89           C
ATOM     28  OD1 ASP A  25      21.863   1.734  12.979  1.00 21.20           O
ATOM     29  OD2 ASP A  25      23.347   0.543  14.079  1.00 22.05           O
TER      30      ASP A  25
ATOM     31  N   GLY A  27      20.493   4.542  13.107  1.00 18.26           N
ATOM     32  CA  GLY A  27      19.925   4.385  14.435  1.00 18.19           C
ATOM     33  C   GLY A  27      20.924   4.259  15.572  1.00 18.61           C
ATOM     34  O   GLY A  27      20.521   3.948  16.694  1.00 19.04           O
ATOM     35  N   ALA A  28      22.204   4.497  15.284  1.00 18.84           N
ATOM     36  CA  ALA A  28      23.279   4.376  16.256  1.00 18.59           C
ATOM     37  C   ALA A  28      23.954   5.726  16.451  1.00 17.56           C
ATOM     38  O   ALA A  28      24.428   6.353  15.498  1.00 18.40           O
ATOM     39  CB  ALA A  28      24.292   3.350  15.816  1.00 18.87           C
ATOM     40  N   ASP A  29      23.981   6.174  17.701  1.00 17.90           N
ATOM     41  CA  ASP A  29      24.719   7.389  18.052  1.00 18.16           C
ATOM     42  C   ASP A  29      26.210   7.183  17.820  1.00 18.90           C
ATOM     43  O   ASP A  29      26.902   8.105  17.390  1.00 19.31           O
ATOM     44  CB  ASP A  29      24.530   7.749  19.532  1.00 18.48           C
ATOM     45  CG  ASP A  29      23.177   8.358  19.843  1.00 18.30           C
ATOM     46  OD1 ASP A  29      22.287   8.346  18.967  1.00 19.38           O
ATOM     47  OD2 ASP A  29      23.012   8.873  20.979  1.00 19.05           O
ATOM     48  N   ASP A  30      26.678   5.982  18.147  1.00 19.23           N
ATOM     49  CA  ASP A  30      28.093   5.658  18.225  1.00 19.05           C
ATOM     50  C   ASP A  30      28.453   4.563  17.225  1.00 19.45           C
ATOM     51  O   ASP A  30      27.590   3.856  16.714  1.00 19.98           O
ATOM     52  CB  ASP A  30      28.437   5.149  19.632  1.00 19.20           C
ATOM     53  CG  ASP A  30      28.101   6.144  20.735  1.00 21.42           C
ATOM     54  OD1 ASP A  30      28.322   7.351  20.526  1.00 21.41           O
ATOM     55  OD2 ASP A  30      27.650   5.715  21.821  1.00 23.15           O
TER      56      ASP A  30
ATOM     57  N   VAL A  32      30.477   1.036  16.823  1.00 19.01           N
ATOM     58  CA  VAL A  32      30.796  -0.103  17.683  1.00 20.13           C
ATOM     59  C   VAL A  32      31.305  -1.253  16.824  1.00 20.56           C
ATOM     60  O   VAL A  32      30.590  -1.719  15.944  1.00 20.15           O
ATOM     61  CB  VAL A  32      29.571  -0.591  18.503  1.00 20.75           C
ATOM     62  CG1 VAL A  32      30.048  -1.512  19.617  1.00 21.65           C
ATOM     63  CG2 VAL A  32      28.766   0.573  19.082  1.00 22.02           C
TER      64      VAL A  32
ATOM     65  N   ILE A  47      27.115   1.278  26.920  1.00 21.41           N
ATOM     66  CA  ILE A  47      26.154   1.771  25.939  1.00 20.68           C
ATOM     67  C   ILE A  47      24.901   0.915  26.012  1.00 20.60           C
ATOM     68  O   ILE A  47      24.935  -0.186  26.560  1.00 20.77           O
ATOM     69  CB  ILE A  47      26.757   1.807  24.515  1.00 20.50           C
ATOM     70  CG1 ILE A  47      27.100   0.403  24.002  1.00 21.23           C
ATOM     71  CG2 ILE A  47      28.000   2.680  24.526  1.00 21.07           C
ATOM     72  CD1 ILE A  47      27.724   0.378  22.609  1.00 21.33           C
ATOM     73  N   VAL A  48      23.799   1.446  25.495  1.00 18.70           N
ATOM     74  CA  VAL A  48      22.483   0.834  25.702  1.00 19.65           C
ATOM     75  C   VAL A  48      21.689   0.849  24.413  1.00 18.97           C
ATOM     76  O   VAL A  48      21.717   1.830  23.672  1.00 18.24           O
ATOM     77  CB  VAL A  48      21.591   1.629  26.677  1.00 20.53           C
ATOM     78  CG1 VAL A  48      20.546   0.712  27.345  1.00 21.28           C
ATOM     79  CG2 VAL A  48      22.415   2.400  27.671  1.00 23.09           C
ATOM     80  N   GLY A  49      20.960  -0.235  24.184  1.00 18.35           N
ATOM     81  CA  GLY A  49      20.008  -0.307  23.096  1.00 18.73           C
ATOM     82  C   GLY A  49      18.997  -1.390  23.400  1.00 18.34           C
ATOM     83  O   GLY A  49      18.732  -1.684  24.567  1.00 18.30           O
ATOM     84  N  AILE A  50      18.422  -1.980  22.360  0.50 18.57           N
ATOM     85  N  BILE A  50      18.431  -1.980  22.353  0.50 18.50           N
ATOM     86  CA AILE A  50      17.476  -3.072  22.561  0.50 18.80           C
ATOM     87  CA BILE A  50      17.503  -3.093  22.527  0.50 18.69           C
ATOM     88  C  AILE A  50      18.248  -4.271  23.110  0.50 18.82           C
ATOM     89  C  BILE A  50      18.270  -4.269  23.122  0.50 18.74           C
ATOM     90  O  AILE A  50      19.343  -4.568  22.652  0.50 18.76           O
ATOM     91  O  BILE A  50      19.386  -4.553  22.706  0.50 18.68           O
ATOM     92  CB AILE A  50      16.689  -3.390  21.269  0.50 18.74           C
ATOM     93  CB BILE A  50      16.810  -3.467  21.195  0.50 18.54           C
ATOM     94  CG1AILE A  50      15.605  -2.321  21.080  0.50 19.10           C
ATOM     95  CG1BILE A  50      15.862  -2.323  20.796  0.50 18.71           C
ATOM     96  CG2AILE A  50      16.056  -4.781  21.328  0.50 19.00           C
ATOM     97  CG2BILE A  50      16.139  -4.843  21.296  0.50 18.89           C
ATOM     98  CD1AILE A  50      15.110  -2.170  19.670  0.50 18.74           C
ATOM     99  CD1BILE A  50      14.545  -2.723  20.169  0.50 18.43           C
TER     100      ILE A  50
ATOM    101  N   PRO A  81      26.808  -7.529  18.667  1.00 19.12           N
ATOM    102  CA  PRO A  81      26.352  -8.505  17.681  1.00 19.64           C
ATOM    103  C   PRO A  81      26.634  -8.167  16.229  1.00 20.39           C
ATOM    104  O   PRO A  81      26.476  -9.042  15.375  1.00 21.88           O
ATOM    105  CB  PRO A  81      24.835  -8.562  17.911  1.00 18.93           C
ATOM    106  CG  PRO A  81      24.636  -8.012  19.261  1.00 19.44           C
ATOM    107  CD  PRO A  81      25.676  -6.954  19.410  1.00 20.04           C
ATOM    108  N   ALA A  82      27.015  -6.920  15.954  1.00 19.98           N
ATOM    109  CA  ALA A  82      27.277  -6.486  14.590  1.00 19.98           C
ATOM    110  C   ALA A  82      28.229  -5.304  14.612  1.00 19.85           C
ATOM    111  O   ALA A  82      28.100  -4.425  15.460  1.00 20.22           O
ATOM    112  CB  ALA A  82      25.996  -6.079  13.924  1.00 20.51           C
TER     113      ALA A  82
ATOM    114  N   ILE A  84      29.150  -1.809  13.538  1.00 19.34           N
ATOM    115  CA  ILE A  84      28.186  -0.727  13.354  1.00 19.48           C
ATOM    116  C   ILE A  84      28.925   0.587  13.155  1.00 19.39           C
ATOM    117  O   ILE A  84      29.717   0.972  14.011  1.00 19.86           O
ATOM    118  CB  ILE A  84      27.314  -0.601  14.637  1.00 19.37           C
ATOM    119  CG1 ILE A  84      26.298  -1.752  14.712  1.00 20.49           C
ATOM    120  CG2 ILE A  84      26.612   0.746  14.744  1.00 20.64           C
ATOM    121  CD1 ILE A  84      25.753  -2.012  16.102  1.00 21.03           C
TER     122      ILE A  84
ATOM    123  N   ARG B   8      19.607  12.622  15.950  1.00 21.28           N
ATOM    124  CA  ARG B   8      18.877  11.403  15.640  1.00 21.28           C
ATOM    125  C   ARG B   8      17.822  11.693  14.569  1.00 21.00           C
ATOM    126  O   ARG B   8      17.079  12.678  14.706  1.00 20.51           O
ATOM    127  CB  ARG B   8      18.239  10.844  16.907  1.00 20.63           C
ATOM    128  CG  ARG B   8      19.250  10.301  17.893  1.00 21.91           C
ATOM    129  CD  ARG B   8      18.608   9.914  19.211  1.00 22.56           C
ATOM    130  NE  ARG B   8      19.625   9.531  20.190  1.00 23.26           N
ATOM    131  CZ  ARG B   8      19.507   9.676  21.508  1.00 24.71           C
ATOM    132  NH1 ARG B   8      18.406  10.182  22.055  1.00 25.08           N
ATOM    133  NH2 ARG B   8      20.500   9.305  22.304  1.00 23.43           N
TER     134      ARG B   8
ATOM    135  N   LEU B  23      12.409   6.794  14.879  1.00 19.00           N
ATOM    136  CA  LEU B  23      13.769   6.894  14.386  1.00 19.34           C
ATOM    137  C   LEU B  23      13.873   6.135  13.068  1.00 19.01           C
ATOM    138  O   LEU B  23      13.526   4.952  13.006  1.00 19.55           O
ATOM    139  CB  LEU B  23      14.671   6.228  15.435  1.00 20.17           C
ATOM    140  CG  LEU B  23      16.144   6.516  15.703  1.00 23.45           C
ATOM    141  CD1 LEU B  23      16.756   5.230  16.256  1.00 24.68           C
ATOM    142  CD2 LEU B  23      16.887   7.033  14.500  1.00 27.31           C
TER     143      LEU B  23
ATOM    144  N   ASP B  25      15.883   4.082  10.809  1.00 18.60           N
ATOM    145  CA  ASP B  25      17.045   3.296  11.226  1.00 18.48           C
ATOM    146  C   ASP B  25      17.486   2.288  10.174  1.00 17.96           C
ATOM    147  O   ASP B  25      16.909   1.214  10.044  1.00 18.95           O
ATOM    148  CB  ASP B  25      16.749   2.554  12.529  1.00 18.55           C
ATOM    149  CG  ASP B  25      17.969   1.818  13.060  1.00 20.08           C
ATOM    150  OD1 ASP B  25      19.063   1.938  12.451  1.00 19.65           O
ATOM    151  OD2 ASP B  25      17.835   1.149  14.111  1.00 21.14           O
TER     152      ASP B  25
ATOM    153  N   GLY B  27      20.053   0.545  10.272  1.00 16.54           N
ATOM    154  CA  GLY B  27      20.611  -0.609  10.953  1.00 17.43           C
ATOM    155  C   GLY B  27      19.583  -1.556  11.541  1.00 17.49           C
ATOM    156  O   GLY B  27      19.957  -2.463  12.279  1.00 18.97           O
ATOM    157  N   ALA B  28      18.309  -1.347  11.209  1.00 18.16           N
ATOM    158  CA  ALA B  28      17.225  -2.188  11.702  1.00 17.44           C
ATOM    159  C   ALA B  28      16.583  -2.977  10.555  1.00 17.87           C
ATOM    160  O   ALA B  28      16.114  -2.391   9.582  1.00 17.97           O
ATOM    161  CB  ALA B  28      16.185  -1.331  12.397  1.00 19.02           C
ATOM    162  N   ASP B  29      16.574  -4.303  10.667  1.00 17.55           N
ATOM    163  CA  ASP B  29      15.897  -5.128   9.669  1.00 17.52           C
ATOM    164  C   ASP B  29      14.389  -4.893   9.711  1.00 17.97           C
ATOM    165  O   ASP B  29      13.707  -4.918   8.675  1.00 18.14           O
ATOM    166  CB  ASP B  29      16.104  -6.626   9.946  1.00 17.05           C
ATOM    167  CG  ASP B  29      17.514  -7.125   9.664  1.00 17.01           C
ATOM    168  OD1 ASP B  29      18.426  -6.327   9.351  1.00 18.37           O
ATOM    169  OD2 ASP B  29      17.693  -8.358   9.773  1.00 17.82           O
ATOM    170  N   ASP B  30      13.889  -4.742  10.938  1.00 17.53           N
ATOM    171  CA  ASP B  30      12.471  -4.719  11.277  1.00 18.46           C
ATOM    172  C   ASP B  30      12.084  -3.382  11.905  1.00 18.22           C
ATOM    173  O   ASP B  30      12.950  -2.638  12.386  1.00 19.21           O
ATOM    174  CB  ASP B  30      12.176  -5.833  12.292  1.00 18.40           C
ATOM    175  CG  ASP B  30      12.403  -7.224  11.724  1.00 20.97           C
ATOM    176  OD1 ASP B  30      12.233  -7.423  10.501  1.00 21.50           O
ATOM    177  OD2 ASP B  30      12.730  -8.131  12.513  1.00 24.09           O
TER     178      ASP B  30
ATOM    179  N   VAL B  32      10.076  -1.608  14.931  1.00 18.44           N
ATOM    180  CA  VAL B  32       9.829  -1.960  16.322  1.00 18.67           C
ATOM    181  C   VAL B  32       9.234  -0.756  17.039  1.00 19.16           C
ATOM    182  O   VAL B  32       9.860   0.305  17.126  1.00 18.46           O
ATOM    183  CB  VAL B  32      11.133  -2.365  17.048  1.00 18.68           C
ATOM    184  CG1 VAL B  32      10.818  -2.892  18.453  1.00 18.15           C
ATOM    185  CG2 VAL B  32      11.884  -3.420  16.246  1.00 18.22           C
TER     186      VAL B  32
ATOM    187  N   ILE B  47      14.046 -10.968  18.431  1.00 19.36           N
ATOM    188  CA  ILE B  47      14.936 -10.099  17.661  1.00 19.19           C
ATOM    189  C   ILE B  47      16.130  -9.692  18.500  1.00 18.88           C
ATOM    190  O   ILE B  47      16.060  -9.673  19.725  1.00 18.24           O
ATOM    191  CB  ILE B  47      14.221  -8.844  17.123  1.00 19.65           C
ATOM    192  CG1 ILE B  47      13.675  -7.969  18.251  1.00 18.39           C
ATOM    193  CG2 ILE B  47      13.102  -9.254  16.176  1.00 19.67           C
ATOM    194  CD1 ILE B  47      12.992  -6.715  17.776  1.00 19.54           C
ATOM    195  N   VAL B  48      17.227  -9.350  17.831  1.00 18.26           N
ATOM    196  CA  VAL B  48      18.459  -9.048  18.543  1.00 18.36           C
ATOM    197  C   VAL B  48      18.802  -7.567  18.419  1.00 17.63           C
ATOM    198  O   VAL B  48      18.748  -7.011  17.326  1.00 17.43           O
ATOM    199  CB  VAL B  48      19.628  -9.923  18.044  1.00 18.33           C
ATOM    200  CG1 VAL B  48      19.745  -9.896  16.538  1.00 18.97           C
ATOM    201  CG2 VAL B  48      20.928  -9.532  18.724  1.00 19.19           C
ATOM    202  N   GLY B  49      19.114  -6.939  19.550  1.00 17.51           N
ATOM    203  CA  GLY B  49      19.700  -5.600  19.570  1.00 17.91           C
ATOM    204  C   GLY B  49      21.084  -5.654  20.194  1.00 17.43           C
ATOM    205  O   GLY B  49      21.627  -6.734  20.449  1.00 16.45           O
ATOM    206  N   ILE B  50      21.645  -4.485  20.468  1.00 17.28           N
ATOM    207  CA  ILE B  50      22.999  -4.416  21.006  1.00 17.27           C
ATOM    208  C   ILE B  50      23.202  -5.286  22.250  1.00 17.46           C
ATOM    209  O   ILE B  50      24.275  -5.876  22.408  1.00 18.19           O
ATOM    210  CB  ILE B  50      23.438  -2.967  21.279  1.00 17.56           C
ATOM    211  CG1 ILE B  50      24.958  -2.878  21.384  1.00 18.36           C
ATOM    212  CG2 ILE B  50      22.744  -2.391  22.514  1.00 17.97           C
ATOM    213  CD1 ILE B  50      25.660  -2.958  20.039  1.00 19.61           C
TER     214      ILE B  50
ATOM    215  N   PRO B  81      13.465   1.403  23.760  1.00 21.24           N
ATOM    216  CA  PRO B  81      13.555   2.785  24.220  1.00 21.13           C
ATOM    217  C   PRO B  81      13.137   3.832  23.184  1.00 20.96           C
ATOM    218  O   PRO B  81      13.196   5.026  23.480  1.00 20.73           O
ATOM    219  CB  PRO B  81      15.037   2.930  24.565  1.00 21.46           C
ATOM    220  CG  PRO B  81      15.709   2.007  23.618  1.00 21.99           C
ATOM    221  CD  PRO B  81      14.795   0.829  23.487  1.00 21.82           C
ATOM    222  N   ALA B  82      12.723   3.413  21.990  1.00 21.26           N
ATOM    223  CA  ALA B  82      12.242   4.348  20.974  1.00 21.15           C
ATOM    224  C   ALA B  82      11.474   3.616  19.879  1.00 20.80           C
ATOM    225  O   ALA B  82      11.717   2.436  19.641  1.00 21.58           O
ATOM    226  CB  ALA B  82      13.411   5.109  20.363  1.00 21.80           C
TER     227      ALA B  82
ATOM    228  N   ILE B  84      11.107   2.621  16.203  1.00 19.87           N
ATOM    229  CA  ILE B  84      12.136   2.431  15.199  1.00 19.98           C
ATOM    230  C   ILE B  84      11.502   2.001  13.897  1.00 19.71           C
ATOM    231  O   ILE B  84      10.822   0.978  13.861  1.00 20.25           O
ATOM    232  CB  ILE B  84      13.124   1.327  15.648  1.00 19.52           C
ATOM    233  CG1 ILE B  84      13.903   1.793  16.879  1.00 20.57           C
ATOM    234  CG2 ILE B  84      14.051   0.920  14.511  1.00 20.85           C
ATOM    235  CD1 ILE B  84      14.544   0.677  17.650  1.00 21.08           C
TER     236      ILE B  84
HETATM  288  O   HOH A 508      20.212   6.506  18.123  1.00 17.37           O
HETATM  289  O   HOH A 512      22.561  -6.552  11.264  1.00 21.71           O
HETATM  290  O   HOH A 513      23.799   3.926  24.247  1.00 23.33           O
HETATM  291  O   HOH A 514      25.021   5.422  22.288  1.00 22.18           O
HETATM  292  O   HOH A 520      24.709   8.079  23.016  1.00 17.92           O
HETATM  293  O   HOH A 569      22.699  -9.068  12.876  1.00 28.32           O
HETATM  294  O   HOH A 574      22.755   5.894  25.924  1.00 40.74           O
HETATM  295  O   HOH B 514      16.055 -10.146  11.000  1.00 24.66           O
HETATM  296  O   HOH B 528      20.334  -4.804  10.656  1.00 17.07           O
HETATM  297  O   HOH B 529      19.978  -2.211  19.799  1.00 16.86           O
HETATM  298  O   HOH B 534      16.977  -8.839  15.098  1.00 20.80           O
HETATM  299  O   HOH B 537      15.309  -8.298  13.226  1.00 25.33           O
HETATM  300  O   HOH B 541      15.822  11.292  20.931  1.00 37.23           O
HETATM  301  O   HOH B 555      17.773 -11.205  13.780  1.00 27.66           O
HETATM  302  O   HOH B 569      15.275   7.589  18.970  1.00 54.10           O
CONECT  247  242  248  249
CONECT  242  241  243  247
CONECT  237  238
CONECT  274  273
CONECT  244  243
CONECT  268  266
CONECT  269  266
CONECT  267  266
CONECT  255  254  256
CONECT  285  284  286
CONECT  254  253  255
CONECT  256  255  257
CONECT  284  283  285
CONECT  286  285  287
CONECT  253  252  254
CONECT  257  252  256
CONECT  283  282  284
CONECT  277  276  278
CONECT  279  276  280
CONECT  278  277  281
CONECT  280  279  281
CONECT  243  242  244  245  246
CONECT  251  250  252
CONECT  275  261  276
CONECT  260  258  261
CONECT  239  238  240  241
CONECT  271  270  272  273
CONECT  263  262  264  265
CONECT  252  251  253  257
CONECT  276  275  277  279
CONECT  281  278  280  282
CONECT  282  281  283  287
CONECT  258  250  259  260
CONECT  250  249  251  258
CONECT  265  263  266  270
CONECT  266  265  267  268  269
CONECT  246  243
CONECT  245  243
CONECT  241  239  242
CONECT  287  282  286
CONECT  270  265  271
CONECT  249  247  250
CONECT  262  261  263
CONECT  261  260  262  275
CONECT  248  247
CONECT  240  239
CONECT  272  271
CONECT  264  263
CONECT  259  258
CONECT  238  237  239
CONECT  273  271  274
END
