# Supplementary material for: Scaffold repositioning of spiro-acridine derivatives as fungi chitinase inhibitor by target fishing and in vitro studies
Source: Sci Rep. 2023 May 5;13:7320. doi: 10.1038/s41598-023-33279-9 (PMC10163251; doi:10.1038/s41598-023-33279-9)
Supplement: Supplementary file 2 — Supplementary Information 2. [file 41598_2023_33279_MOESM2_ESM.zip › PDBQT_TARGETS_ALL/3eos_PK2.pdb]

HEADER    TRANSFERASE                             29-SEP-08   3EOS              
TITLE     TRNA-GUANINE TRANSGLYCOSYLASE IN COMPLEX WITH 6-AMINO-4-{2-           
TITLE    2 [(CYCLOHEXYLMETHYL)AMINO]ETHYL}-2-(METHYLAMINO)-1,7-DIHYDRO-8H-      
TITLE    3 IMIDAZO[4,5-G]QUINAZOLIN-8-ONE                                       
COMPND    MOL_ID: 1;                                                            
COMPND   2 MOLECULE: QUEUINE TRNA-RIBOSYLTRANSFERASE;                           
COMPND   3 CHAIN: A;                                                            
COMPND   4 SYNONYM: TGT, TRNA-GUANINE TRANSGLYCOSYLASE, GUANINE INSERTION       
COMPND   5 ENZYME;                                                              
COMPND   6 EC: 2.4.2.29;                                                        
COMPND   7 ENGINEERED: YES                                                      
SOURCE    MOL_ID: 1;                                                            
SOURCE   2 ORGANISM_SCIENTIFIC: ZYMOMONAS MOBILIS;                              
SOURCE   3 ORGANISM_TAXID: 542;                                                 
SOURCE   4 GENE: TGT;                                                           
SOURCE   5 EXPRESSION_SYSTEM: ESCHERICHIA COLI;                                 
SOURCE   6 EXPRESSION_SYSTEM_TAXID: 469008;                                     
SOURCE   7 EXPRESSION_SYSTEM_STRAIN: BL21 (DE3);                                
SOURCE   8 EXPRESSION_SYSTEM_VECTOR_TYPE: PLASMID;                              
SOURCE   9 EXPRESSION_SYSTEM_PLASMID: PET9D                                     
KEYWDS    TIM BARREL, GLYCOSYLTRANSFERASE, METAL-BINDING, QUEUOSINE             
KEYWDS   2 BIOSYNTHESIS, TRANSFERASE, TRNA PROCESSING                           
EXPDTA    X-RAY DIFFRACTION                                                     
AUTHOR    T.RITSCHEL,A.HEINE,G.KLEBE                                            
REVDAT   3   13-JUL-11 3EOS    1       VERSN                                    
REVDAT   2   08-DEC-09 3EOS    1       JRNL                                     
REVDAT   1   15-SEP-09 3EOS    0                                                
JRNL        AUTH   T.RITSCHEL,P.C.KOHLER,G.NEUDERT,A.HEINE,F.DIEDERICH,G.KLEBE  
JRNL        TITL   HOW TO REPLACE THE RESIDUAL SOLVATION SHELL OF POLAR ACTIVE  
JRNL        TITL 2 SITE RESIDUES TO ACHIEVE NANOMOLAR INHIBITION OF             
JRNL        TITL 3 TRNA-GUANINE TRANSGLYCOSYLASE                                
JRNL        REF    CHEMMEDCHEM                   V.   4  2012 2009              
JRNL        REFN                   ISSN 1860-7179                               
JRNL        PMID   19894214                                                     
JRNL        DOI    10.1002/CMDC.200900343                                       
REMARK   2                                                                      
REMARK   2 RESOLUTION.    1.78 ANGSTROMS.                                       
REMARK   3                                                                      
REMARK   3 REFINEMENT.                                                          
REMARK   3   PROGRAM     : SHELXL-97                                            
REMARK   3   AUTHORS     : G.M.SHELDRICK                                        
REMARK   3                                                                      
REMARK   3  DATA USED IN REFINEMENT.                                            
REMARK   3   RESOLUTION RANGE HIGH (ANGSTROMS) : 1.78                           
REMARK   3   RESOLUTION RANGE LOW  (ANGSTROMS) : 10.00                          
REMARK   3   DATA CUTOFF            (SIGMA(F)) : 0.000                          
REMARK   3   COMPLETENESS FOR RANGE        (%) : 94.1                           
REMARK   3   CROSS-VALIDATION METHOD           : FREE R                         
REMARK   3   FREE R VALUE TEST SET SELECTION   : RANDOM                         
REMARK   3                                                                      
REMARK   3  FIT TO DATA USED IN REFINEMENT (NO CUTOFF).                         
REMARK   3   R VALUE   (WORKING + TEST SET, NO CUTOFF) : 0.174                  
REMARK   3   R VALUE          (WORKING SET, NO CUTOFF) : 0.173                  
REMARK   3   FREE R VALUE                  (NO CUTOFF) : 0.232                  
REMARK   3   FREE R VALUE TEST SET SIZE (%, NO CUTOFF) : 5.000                  
REMARK   3   FREE R VALUE TEST SET COUNT   (NO CUTOFF) : 1837                   
REMARK   3   TOTAL NUMBER OF REFLECTIONS   (NO CUTOFF) : 36550                  
REMARK   3                                                                      
REMARK   3  FIT/AGREEMENT OF MODEL FOR DATA WITH F>4SIG(F).                     
REMARK   3   R VALUE   (WORKING + TEST SET, F>4SIG(F)) : 0.159                  
REMARK   3   R VALUE          (WORKING SET, F>4SIG(F)) : 0.157                  
REMARK   3   FREE R VALUE                  (F>4SIG(F)) : 0.213                  
REMARK   3   FREE R VALUE TEST SET SIZE (%, F>4SIG(F)) : 5.000                  
REMARK   3   FREE R VALUE TEST SET COUNT   (F>4SIG(F)) : 1434                   
REMARK   3   TOTAL NUMBER OF REFLECTIONS   (F>4SIG(F)) : 28454                  
REMARK   3                                                                      
REMARK   3  NUMBER OF NON-HYDROGEN ATOMS USED IN REFINEMENT.                    
REMARK   3   PROTEIN ATOMS      : 2718                                          
REMARK   3   NUCLEIC ACID ATOMS : 0                                             
REMARK   3   HETEROGEN ATOMS    : 40                                            
REMARK   3   SOLVENT ATOMS      : 244                                           
REMARK   3                                                                      
REMARK   3  MODEL REFINEMENT.                                                   
REMARK   3   OCCUPANCY SUM OF NON-HYDROGEN ATOMS      : 3003.50                 
REMARK   3   OCCUPANCY SUM OF HYDROGEN ATOMS          : 2663.00                 
REMARK   3   NUMBER OF DISCRETELY DISORDERED RESIDUES : 5                       
REMARK   3   NUMBER OF LEAST-SQUARES PARAMETERS       : 12144                   
REMARK   3   NUMBER OF RESTRAINTS                     : 11522                   
REMARK   3                                                                      
REMARK   3  RMS DEVIATIONS FROM RESTRAINT TARGET VALUES.                        
REMARK   3   BOND LENGTHS                         (A) : 0.007                   
REMARK   3   ANGLE DISTANCES                      (A) : 0.024                   
REMARK   3   SIMILAR DISTANCES (NO TARGET VALUES) (A) : 0.000                   
REMARK   3   DISTANCES FROM RESTRAINT PLANES      (A) : 0.024                   
REMARK   3   ZERO CHIRAL VOLUMES               (A**3) : 0.040                   
REMARK   3   NON-ZERO CHIRAL VOLUMES           (A**3) : 0.045                   
REMARK   3   ANTI-BUMPING DISTANCE RESTRAINTS     (A) : 0.016                   
REMARK   3   RIGID-BOND ADP COMPONENTS         (A**2) : 0.000                   
REMARK   3   SIMILAR ADP COMPONENTS            (A**2) : 0.041                   
REMARK   3   APPROXIMATELY ISOTROPIC ADPS      (A**2) : 0.000                   
REMARK   3                                                                      
REMARK   3  BULK SOLVENT MODELING.                                              
REMARK   3   METHOD USED: NULL                                                  
REMARK   3                                                                      
REMARK   3  STEREOCHEMISTRY TARGET VALUES : ENGH AND HUBER                      
REMARK   3   SPECIAL CASE: NULL                                                 
REMARK   3                                                                      
REMARK   3  OTHER REFINEMENT REMARKS: ANISOTROPIC SCALING APPLIED BY THE        
REMARK   3  METHOD OF PARKIN, MOEZZI & HOPE, J.APPL.CRYST.28(1995)53-56         
REMARK   4                                                                      
REMARK   4 3EOS COMPLIES WITH FORMAT V. 3.30, 13-JUL-11                         
REMARK 100                                                                      
REMARK 100 THIS ENTRY HAS BEEN PROCESSED BY PDBJ ON 02-OCT-08.                  
REMARK 100 THE RCSB ID CODE IS RCSB049587.                                      
REMARK 200                                                                      
REMARK 200 EXPERIMENTAL DETAILS                                                 
REMARK 200  EXPERIMENT TYPE                : X-RAY DIFFRACTION                  
REMARK 200  DATE OF DATA COLLECTION        : 30-APR-08                          
REMARK 200  TEMPERATURE           (KELVIN) : 100                                
REMARK 200  PH                             : 5.5                                
REMARK 200  NUMBER OF CRYSTALS USED        : 1                                  
REMARK 200                                                                      
REMARK 200  SYNCHROTRON              (Y/N) : N                                  
REMARK 200  RADIATION SOURCE               : ROTATING ANODE                     
REMARK 200  BEAMLINE                       : NULL                               
REMARK 200  X-RAY GENERATOR MODEL          : RIGAKU RU300                       
REMARK 200  MONOCHROMATIC OR LAUE    (M/L) : M                                  
REMARK 200  WAVELENGTH OR RANGE        (A) : 1.5418                             
REMARK 200  MONOCHROMATOR                  : YALE MIRROR                        
REMARK 200  OPTICS                         : MIRROR                             
REMARK 200                                                                      
REMARK 200  DETECTOR TYPE                  : IMAGE PLATE                        
REMARK 200  DETECTOR MANUFACTURER          : RIGAKU RAXIS IV                    
REMARK 200  INTENSITY-INTEGRATION SOFTWARE : HKL-2000                           
REMARK 200  DATA SCALING SOFTWARE          : HKL-2000                           
REMARK 200                                                                      
REMARK 200  NUMBER OF UNIQUE REFLECTIONS   : 38665                              
REMARK 200  RESOLUTION RANGE HIGH      (A) : 1.780                              
REMARK 200  RESOLUTION RANGE LOW       (A) : 30.000                             
REMARK 200  REJECTION CRITERIA  (SIGMA(I)) : NULL                               
REMARK 200                                                                      
REMARK 200 OVERALL.                                                             
REMARK 200  COMPLETENESS FOR RANGE     (%) : 98.9                               
REMARK 200  DATA REDUNDANCY                : 2.600                              
REMARK 200  R MERGE                    (I) : NULL                               
REMARK 200  R SYM                      (I) : 0.06000                            
REMARK 200  <I/SIGMA(I)> FOR THE DATA SET  : 15.3000                            
REMARK 200                                                                      
REMARK 200 IN THE HIGHEST RESOLUTION SHELL.                                     
REMARK 200  HIGHEST RESOLUTION SHELL, RANGE HIGH (A) : 1.78                     
REMARK 200  HIGHEST RESOLUTION SHELL, RANGE LOW  (A) : 1.81                     
REMARK 200  COMPLETENESS FOR SHELL     (%) : 89.9                               
REMARK 200  DATA REDUNDANCY IN SHELL       : 2.20                               
REMARK 200  R MERGE FOR SHELL          (I) : NULL                               
REMARK 200  R SYM FOR SHELL            (I) : 0.39000                            
REMARK 200  <I/SIGMA(I)> FOR SHELL         : 2.100                              
REMARK 200                                                                      
REMARK 200 DIFFRACTION PROTOCOL: SINGLE WAVELENGTH                              
REMARK 200 METHOD USED TO DETERMINE THE STRUCTURE: AB INITIO                    
REMARK 200 SOFTWARE USED: CNS                                                   
REMARK 200 STARTING MODEL: PDB ENTRY 1P0E                                       
REMARK 200                                                                      
REMARK 200 REMARK: NULL                                                         
REMARK 280                                                                      
REMARK 280 CRYSTAL                                                              
REMARK 280 SOLVENT CONTENT, VS   (%): 45.90                                     
REMARK 280 MATTHEWS COEFFICIENT, VM (ANGSTROMS**3/DA): 2.27                     
REMARK 280                                                                      
REMARK 280 CRYSTALLIZATION CONDITIONS: 100MM TRIS HCL, 1MM DTT, 10% DMSO, 5%    
REMARK 280  PEG 8000, PH 5.5, VAPOR DIFFUSION, HANGING DROP, TEMPERATURE 288K   
REMARK 290                                                                      
REMARK 290 CRYSTALLOGRAPHIC SYMMETRY                                            
REMARK 290 SYMMETRY OPERATORS FOR SPACE GROUP: C 1 2 1                          
REMARK 290                                                                      
REMARK 290      SYMOP   SYMMETRY                                                
REMARK 290     NNNMMM   OPERATOR                                                
REMARK 290       1555   X,Y,Z                                                   
REMARK 290       2555   -X,Y,-Z                                                 
REMARK 290       3555   X+1/2,Y+1/2,Z                                           
REMARK 290       4555   -X+1/2,Y+1/2,-Z                                         
REMARK 290                                                                      
REMARK 290     WHERE NNN -> OPERATOR NUMBER                                     
REMARK 290           MMM -> TRANSLATION VECTOR                                  
REMARK 290                                                                      
REMARK 290 CRYSTALLOGRAPHIC SYMMETRY TRANSFORMATIONS                            
REMARK 290 THE FOLLOWING TRANSFORMATIONS OPERATE ON THE ATOM/HETATM             
REMARK 290 RECORDS IN THIS ENTRY TO PRODUCE CRYSTALLOGRAPHICALLY                
REMARK 290 RELATED MOLECULES.                                                   
REMARK 290   SMTRY1   1  1.000000  0.000000  0.000000        0.00000            
REMARK 290   SMTRY2   1  0.000000  1.000000  0.000000        0.00000            
REMARK 290   SMTRY3   1  0.000000  0.000000  1.000000        0.00000            
REMARK 290   SMTRY1   2 -1.000000  0.000000  0.000000        0.00000            
REMARK 290   SMTRY2   2  0.000000  1.000000  0.000000        0.00000            
REMARK 290   SMTRY3   2  0.000000  0.000000 -1.000000        0.00000            
REMARK 290   SMTRY1   3  1.000000  0.000000  0.000000       45.60000            
REMARK 290   SMTRY2   3  0.000000  1.000000  0.000000       32.40000            
REMARK 290   SMTRY3   3  0.000000  0.000000  1.000000        0.00000            
REMARK 290   SMTRY1   4 -1.000000  0.000000  0.000000       45.60000            
REMARK 290   SMTRY2   4  0.000000  1.000000  0.000000       32.40000            
REMARK 290   SMTRY3   4  0.000000  0.000000 -1.000000        0.00000            
REMARK 290                                                                      
REMARK 290 REMARK: NULL                                                         
REMARK 300                                                                      
REMARK 300 BIOMOLECULE: 1                                                       
REMARK 300 SEE REMARK 350 FOR THE AUTHOR PROVIDED AND/OR PROGRAM                
REMARK 300 GENERATED ASSEMBLY INFORMATION FOR THE STRUCTURE IN                  
REMARK 300 THIS ENTRY. THE REMARK MAY ALSO PROVIDE INFORMATION ON               
REMARK 300 BURIED SURFACE AREA.                                                 
REMARK 350                                                                      
REMARK 350 COORDINATES FOR A COMPLETE MULTIMER REPRESENTING THE KNOWN           
REMARK 350 BIOLOGICALLY SIGNIFICANT OLIGOMERIZATION STATE OF THE                
REMARK 350 MOLECULE CAN BE GENERATED BY APPLYING BIOMT TRANSFORMATIONS          
REMARK 350 GIVEN BELOW.  BOTH NON-CRYSTALLOGRAPHIC AND                          
REMARK 350 CRYSTALLOGRAPHIC OPERATIONS ARE GIVEN.                               
REMARK 350                                                                      
REMARK 350 BIOMOLECULE: 1                                                       
REMARK 350 AUTHOR DETERMINED BIOLOGICAL UNIT: DIMERIC                           
REMARK 350 SOFTWARE DETERMINED QUATERNARY STRUCTURE: DIMERIC                    
REMARK 350 SOFTWARE USED: PISA                                                  
REMARK 350 TOTAL BURIED SURFACE AREA: 3980 ANGSTROM**2                          
REMARK 350 SURFACE AREA OF THE COMPLEX: 24840 ANGSTROM**2                       
REMARK 350 CHANGE IN SOLVENT FREE ENERGY: -20.0 KCAL/MOL                        
REMARK 350 APPLY THE FOLLOWING TO CHAINS: A                                     
REMARK 350   BIOMT1   1  1.000000  0.000000  0.000000        0.00000            
REMARK 350   BIOMT2   1  0.000000  1.000000  0.000000        0.00000            
REMARK 350   BIOMT3   1  0.000000  0.000000  1.000000        0.00000            
REMARK 350   BIOMT1   2 -1.000000  0.000000  0.000000        0.00000            
REMARK 350   BIOMT2   2  0.000000  1.000000  0.000000        0.00000            
REMARK 350   BIOMT3   2  0.000000  0.000000 -1.000000        0.00000            
REMARK 375                                                                      
REMARK 375 SPECIAL POSITION                                                     
REMARK 375 THE FOLLOWING ATOMS ARE FOUND TO BE WITHIN 0.15 ANGSTROMS            
REMARK 375 OF A SYMMETRY RELATED ATOM AND ARE ASSUMED TO BE ON SPECIAL          
REMARK 375 POSITIONS.                                                           
REMARK 375                                                                      
REMARK 375 ATOM RES CSSEQI                                                      
REMARK 375      HOH A1142  LIES ON A SPECIAL POSITION.                          
REMARK 465                                                                      
REMARK 465 MISSING RESIDUES                                                     
REMARK 465 THE FOLLOWING RESIDUES WERE NOT LOCATED IN THE                       
REMARK 465 EXPERIMENT. (M=MODEL NUMBER; RES=RESIDUE NAME; C=CHAIN               
REMARK 465 IDENTIFIER; SSSEQ=SEQUENCE NUMBER; I=INSERTION CODE.)                
REMARK 465                                                                      
REMARK 465   M RES C SSSEQI                                                     
REMARK 465     MET A     1                                                      
REMARK 465     VAL A     2                                                      
REMARK 465     GLU A     3                                                      
REMARK 465     ALA A     4                                                      
REMARK 465     THR A     5                                                      
REMARK 465     ALA A     6                                                      
REMARK 465     GLN A     7                                                      
REMARK 465     GLU A     8                                                      
REMARK 465     THR A     9                                                      
REMARK 465     ASP A    10                                                      
REMARK 465     SER A   112                                                      
REMARK 465     SER A   113                                                      
REMARK 465     LEU A   114                                                      
REMARK 465     THR A   115                                                      
REMARK 465     LYS A   125                                                      
REMARK 465     SER A   126                                                      
REMARK 465     HIS A   127                                                      
REMARK 465     LEU A   128                                                      
REMARK 465     ASP A   129                                                      
REMARK 465     GLY A   130                                                      
REMARK 465     SER A   131                                                      
REMARK 465     ARG A   132                                                      
REMARK 465     THR A   285                                                      
REMARK 465     ARG A   286                                                      
REMARK 465     SER A   287                                                      
REMARK 465     GLY A   288                                                      
REMARK 465     ARG A   289                                                      
REMARK 465     ARG A   384                                                      
REMARK 465     ASN A   385                                                      
REMARK 465     SER A   386                                                      
REMARK 470                                                                      
REMARK 470 MISSING ATOM                                                         
REMARK 470 THE FOLLOWING RESIDUES HAVE MISSING ATOMS (M=MODEL NUMBER;           
REMARK 470 RES=RESIDUE NAME; C=CHAIN IDENTIFIER; SSEQ=SEQUENCE NUMBER;          
REMARK 470 I=INSERTION CODE):                                                   
REMARK 470   M RES CSSEQI  ATOMS                                                
REMARK 470     GLU A  57    CG   CD   OE1  OE2                                  
REMARK 470     ARG A  77    CG   CD   NE   CZ   NH1  NH2                        
REMARK 470     LEU A 111    CG   CD1  CD2                                       
REMARK 470     LYS A 116    CG   CD   CE   NZ                                   
REMARK 470     GLU A 120    CG   CD   OE1  OE2                                  
REMARK 470     MET A 134    CG   SD   CE                                        
REMARK 470     ARG A 167    CG   CD   NE   CZ   NH1  NH2                        
REMARK 470     LYS A 190    CG   CD   CE   NZ                                   
REMARK 470     GLU A 191    CG   CD   OE1  OE2                                  
REMARK 470     GLU A 220    CG   CD   OE1  OE2                                  
REMARK 470     LYS A 264    CG   CD   CE   NZ                                   
REMARK 470     LEU A 283    CG   CD1  CD2                                       
REMARK 470     ASN A 290    CG   OD1                                            
REMARK 470     GLN A 324    CG   CD   OE1  NE2                                  
REMARK 470     SER A 371    OG                                                  
REMARK 470     GLN A 375    CG   CD   OE1  NE2                                  
REMARK 500                                                                      
REMARK 500 GEOMETRY AND STEREOCHEMISTRY                                         
REMARK 500 SUBTOPIC: COVALENT BOND ANGLES                                       
REMARK 500                                                                      
REMARK 500 THE STEREOCHEMICAL PARAMETERS OF THE FOLLOWING RESIDUES              
REMARK 500 HAVE VALUES WHICH DEVIATE FROM EXPECTED VALUES BY MORE               
REMARK 500 THAN 6*RMSD (M=MODEL NUMBER; RES=RESIDUE NAME; C=CHAIN               
REMARK 500 IDENTIFIER; SSEQ=SEQUENCE NUMBER; I=INSERTION CODE).                 
REMARK 500                                                                      
REMARK 500 STANDARD TABLE:                                                      
REMARK 500 FORMAT: (10X,I3,1X,A3,1X,A1,I4,A1,3(1X,A4,2X),12X,F5.1)              
REMARK 500                                                                      
REMARK 500 EXPECTED VALUES PROTEIN: ENGH AND HUBER, 1999                        
REMARK 500 EXPECTED VALUES NUCLEIC ACID: CLOWNEY ET AL 1996                     
REMARK 500                                                                      
REMARK 500  M RES CSSEQI ATM1   ATM2   ATM3                                     
REMARK 500    ARG A  34   NE  -  CZ  -  NH2 ANGL. DEV. =  -3.0 DEGREES          
REMARK 500    GLN A 203   C   -  N   -  CA  ANGL. DEV. =  15.8 DEGREES          
REMARK 500    ASP A 266   CB  -  CG  -  OD2 ANGL. DEV. =   7.0 DEGREES          
REMARK 500    ARG A 378   NE  -  CZ  -  NH2 ANGL. DEV. =  -3.9 DEGREES          
REMARK 500    ARG A 380   CD  -  NE  -  CZ  ANGL. DEV. =  11.5 DEGREES          
REMARK 500    ARG A 380   NE  -  CZ  -  NH1 ANGL. DEV. =   4.6 DEGREES          
REMARK 500    ARG A 380   NE  -  CZ  -  NH2 ANGL. DEV. =  -3.5 DEGREES          
REMARK 500                                                                      
REMARK 500 REMARK: NULL                                                         
REMARK 500                                                                      
REMARK 500 GEOMETRY AND STEREOCHEMISTRY                                         
REMARK 500 SUBTOPIC: TORSION ANGLES                                             
REMARK 500                                                                      
REMARK 500 TORSION ANGLES OUTSIDE THE EXPECTED RAMACHANDRAN REGIONS:            
REMARK 500 (M=MODEL NUMBER; RES=RESIDUE NAME; C=CHAIN IDENTIFIER;               
REMARK 500 SSEQ=SEQUENCE NUMBER; I=INSERTION CODE).                             
REMARK 500                                                                      
REMARK 500 STANDARD TABLE:                                                      
REMARK 500 FORMAT:(10X,I3,1X,A3,1X,A1,I4,A1,4X,F7.2,3X,F7.2)                    
REMARK 500                                                                      
REMARK 500 EXPECTED VALUES: GJ KLEYWEGT AND TA JONES (1996). PHI/PSI-           
REMARK 500 CHOLOGY: RAMACHANDRAN REVISITED. STRUCTURE 4, 1395 - 1400            
REMARK 500                                                                      
REMARK 500  M RES CSSEQI        PSI       PHI                                   
REMARK 500    THR A  47      -60.22    -93.74                                   
REMARK 500    ALA A  48       71.04   -153.71                                   
REMARK 500    ASN A  70       76.61   -110.70                                   
REMARK 500    SER A 205     -129.48     47.48                                   
REMARK 500                                                                      
REMARK 500 REMARK: NULL                                                         
REMARK 525                                                                      
REMARK 525 SOLVENT                                                              
REMARK 525                                                                      
REMARK 525 THE SOLVENT MOLECULES HAVE CHAIN IDENTIFIERS THAT                    
REMARK 525 INDICATE THE POLYMER CHAIN WITH WHICH THEY ARE MOST                  
REMARK 525 CLOSELY ASSOCIATED. THE REMARK LISTS ALL THE SOLVENT                 
REMARK 525 MOLECULES WHICH ARE MORE THAN 5A AWAY FROM THE                       
REMARK 525 NEAREST POLYMER CHAIN (M = MODEL NUMBER;                             
REMARK 525 RES=RESIDUE NAME; C=CHAIN IDENTIFIER; SSEQ=SEQUENCE                  
REMARK 525 NUMBER; I=INSERTION CODE):                                           
REMARK 525                                                                      
REMARK 525  M RES CSSEQI                                                        
REMARK 525    HOH A1174        DISTANCE =  5.83 ANGSTROMS                       
REMARK 620                                                                      
REMARK 620 METAL COORDINATION                                                   
REMARK 620 (M=MODEL NUMBER; RES=RESIDUE NAME; C=CHAIN IDENTIFIER;               
REMARK 620 SSEQ=SEQUENCE NUMBER; I=INSERTION CODE):                             
REMARK 620                                                                      
REMARK 620 COORDINATION ANGLES FOR:  M RES CSSEQI METAL                         
REMARK 620                              ZN A 387  ZN                            
REMARK 620 N RES CSSEQI ATOM                                                    
REMARK 620 1 CYS A 318   SG                                                     
REMARK 620 2 CYS A 320   SG  106.2                                              
REMARK 620 3 CYS A 323   SG  113.8 118.7                                        
REMARK 620 4 HIS A 349   ND1 106.1 111.6 100.0                                  
REMARK 620 N                    1     2     3                                   
REMARK 800                                                                      
REMARK 800 SITE                                                                 
REMARK 800 SITE_IDENTIFIER: AC1                                                 
REMARK 800 EVIDENCE_CODE: SOFTWARE                                              
REMARK 800 SITE_DESCRIPTION: BINDING SITE FOR RESIDUE ZN A 387                  
REMARK 800                                                                      
REMARK 800 SITE_IDENTIFIER: AC2                                                 
REMARK 800 EVIDENCE_CODE: SOFTWARE                                              
REMARK 800 SITE_DESCRIPTION: BINDING SITE FOR RESIDUE PK2 A 400                 
REMARK 800                                                                      
REMARK 800 SITE_IDENTIFIER: AC3                                                 
REMARK 800 EVIDENCE_CODE: SOFTWARE                                              
REMARK 800 SITE_DESCRIPTION: BINDING SITE FOR RESIDUE GOL A 600                 
REMARK 800                                                                      
REMARK 800 SITE_IDENTIFIER: AC4                                                 
REMARK 800 EVIDENCE_CODE: SOFTWARE                                              
REMARK 800 SITE_DESCRIPTION: BINDING SITE FOR RESIDUE GOL A 601                 
REMARK 900                                                                      
REMARK 900 RELATED ENTRIES                                                      
REMARK 900 RELATED ID: 3EOU   RELATED DB: PDB                                   
REMARK 900 THE SAME PROTEIN IN COMPLEX WITH ANOTHER INHIBITOR                   
REMARK 900 RELATED ID: 3C2N   RELATED DB: PDB                                   
REMARK 900 THE SAME PROTEIN IN COMPLEX WITH ANOTHER INHIBITOR                   
REMARK 999                                                                      
REMARK 999 SEQUENCE                                                             
REMARK 999 312TH RESIDUE IS LYS ACCORDING TO REUTER K.K.H. ET AL [J.            
REMARK 999 BACTERIOL. 177:5284-5288(1995)] AND AHN J.Y. ET AL                   
REMARK 999 [SUBMITTED (OCT-2000) TO THE EMBL/GENBANK/DDBJ DATABASES]            
DBREF  3EOS A    1   386  UNP    P28720   TGT_ZYMMO        1    386             
SEQADV 3EOS LYS A  312  UNP  P28720    THR   312 SEE REMARK 999                 
SEQRES   1 A  386  MET VAL GLU ALA THR ALA GLN GLU THR ASP ARG PRO ARG          
SEQRES   2 A  386  PHE SER PHE SER ILE ALA ALA ARG GLU GLY LYS ALA ARG          
SEQRES   3 A  386  THR GLY THR ILE GLU MET LYS ARG GLY VAL ILE ARG THR          
SEQRES   4 A  386  PRO ALA PHE MET PRO VAL GLY THR ALA ALA THR VAL LYS          
SEQRES   5 A  386  ALA LEU LYS PRO GLU THR VAL ARG ALA THR GLY ALA ASP          
SEQRES   6 A  386  ILE ILE LEU GLY ASN THR TYR HIS LEU MET LEU ARG PRO          
SEQRES   7 A  386  GLY ALA GLU ARG ILE ALA LYS LEU GLY GLY LEU HIS SER          
SEQRES   8 A  386  PHE MET GLY TRP ASP ARG PRO ILE LEU THR ASP SER GLY          
SEQRES   9 A  386  GLY TYR GLN VAL MET SER LEU SER SER LEU THR LYS GLN          
SEQRES  10 A  386  SER GLU GLU GLY VAL THR PHE LYS SER HIS LEU ASP GLY          
SEQRES  11 A  386  SER ARG HIS MET LEU SER PRO GLU ARG SER ILE GLU ILE          
SEQRES  12 A  386  GLN HIS LEU LEU GLY SER ASP ILE VAL MET ALA PHE ASP          
SEQRES  13 A  386  GLU CYS THR PRO TYR PRO ALA THR PRO SER ARG ALA ALA          
SEQRES  14 A  386  SER SER MET GLU ARG SER MET ARG TRP ALA LYS ARG SER          
SEQRES  15 A  386  ARG ASP ALA PHE ASP SER ARG LYS GLU GLN ALA GLU ASN          
SEQRES  16 A  386  ALA ALA LEU PHE GLY ILE GLN GLN GLY SER VAL PHE GLU          
SEQRES  17 A  386  ASN LEU ARG GLN GLN SER ALA ASP ALA LEU ALA GLU ILE          
SEQRES  18 A  386  GLY PHE ASP GLY TYR ALA VAL GLY GLY LEU ALA VAL GLY          
SEQRES  19 A  386  GLU GLY GLN ASP GLU MET PHE ARG VAL LEU ASP PHE SER          
SEQRES  20 A  386  VAL PRO MET LEU PRO ASP ASP LYS PRO HIS TYR LEU MET          
SEQRES  21 A  386  GLY VAL GLY LYS PRO ASP ASP ILE VAL GLY ALA VAL GLU          
SEQRES  22 A  386  ARG GLY ILE ASP MET PHE ASP CYS VAL LEU PRO THR ARG          
SEQRES  23 A  386  SER GLY ARG ASN GLY GLN ALA PHE THR TRP ASP GLY PRO          
SEQRES  24 A  386  ILE ASN ILE ARG ASN ALA ARG PHE SER GLU ASP LEU LYS          
SEQRES  25 A  386  PRO LEU ASP SER GLU CYS HIS CYS ALA VAL CYS GLN LYS          
SEQRES  26 A  386  TRP SER ARG ALA TYR ILE HIS HIS LEU ILE ARG ALA GLY          
SEQRES  27 A  386  GLU ILE LEU GLY ALA MET LEU MET THR GLU HIS ASN ILE          
SEQRES  28 A  386  ALA PHE TYR GLN GLN LEU MET GLN LYS ILE ARG ASP SER          
SEQRES  29 A  386  ILE SER GLU GLY ARG PHE SER GLN PHE ALA GLN ASP PHE          
SEQRES  30 A  386  ARG ALA ARG TYR PHE ALA ARG ASN SER                          
HET     ZN  A 387       1                                                       
HET    PK2  A 400      27                                                       
HET    GOL  A 600       6                                                       
HET    GOL  A 601       6                                                       
HETNAM      ZN ZINC ION                                                         
HETNAM     PK2 6-AMINO-4-{2-[(CYCLOHEXYLMETHYL)AMINO]ETHYL}-2-                  
HETNAM   2 PK2  (METHYLAMINO)-1,7-DIHYDRO-8H-IMIDAZO[4,5-G]QUINAZOLIN-          
HETNAM   3 PK2  8-ONE                                                           
HETNAM     GOL GLYCEROL                                                         
HETSYN     GOL GLYCERIN; PROPANE-1,2,3-TRIOL                                    
FORMUL   2   ZN    ZN 2+                                                        
FORMUL   3  PK2    C19 H27 N7 O                                                 
FORMUL   4  GOL    2(C3 H8 O3)                                                  
FORMUL   6  HOH   *244(H2 O)                                                    
HELIX    1   1 ASN A   70  ASN A   70  1                                   1
HELIX    2   2 TYR A  106  GLN A  107  1                                   2
SHEET    1   1 1 LEU A  68  GLY A  69  0
SHEET    2   2 1 ILE A 201  ILE A 201  0
SHEET    3   3 1 TYR A 258  TYR A 258  0
SHEET    4   4 1 ASP A 280  ASP A 280  0
LINK         SG  CYS A 318                ZN    ZN A 387     1555   1555  2.28  
LINK         SG  CYS A 320                ZN    ZN A 387     1555   1555  2.27  
LINK         SG  CYS A 323                ZN    ZN A 387     1555   1555  2.34  
LINK         ND1 HIS A 349                ZN    ZN A 387     1555   1555  2.24  
CISPEP   1 THR A   39    PRO A   40          0        -3.28                     
CISPEP   2 ARG A   77    PRO A   78          0         9.14                     
CISPEP   3 TYR A  161    PRO A  162          0         1.69                     
CISPEP   4 VAL A  262    GLY A  263          0        -3.71                     
SITE     1 AC1  4 CYS A 318  CYS A 320  CYS A 323  HIS A 349                    
SITE     1 AC2 18 VAL A  45  ASN A  70  ASP A 102  SER A 103                    
SITE     2 AC2 18 TYR A 106  GLN A 107  ASP A 156  CYS A 158                    
SITE     3 AC2 18 GLN A 203  GLY A 229  GLY A 230  LEU A 231                    
SITE     4 AC2 18 ALA A 232  MET A 260  GLY A 261  ASP A 280                    
SITE     5 AC2 18 VAL A 282  HOH A1027                                          
SITE     1 AC3  7 PRO A  56  GLU A  57  GLY A  94  TRP A  95                    
SITE     2 AC3  7 ASP A  96  ARG A  97  HOH A1158                               
SITE     1 AC4  6 GLU A 317  LYS A 360  PHE A 373  ARG A 380                    
SITE     2 AC4  6 HOH A1015  HOH A1195                                          
CRYST1   91.200   64.800   70.100  90.00  95.90  90.00 C 1 2 1       4          
ORIGX1      1.000000  0.000000  0.000000        0.00000                         
ORIGX2      0.000000  1.000000  0.000000        0.00000                         
ORIGX3      0.000000  0.000000  1.000000        0.00000                         
SCALE1      0.010965  0.000000  0.001133        0.00000                         
SCALE2      0.000000  0.015432  0.000000        0.00000                         
SCALE3      0.000000  0.000000  0.014341        0.00000                         
ATOM      1  N   VAL A  45      10.602   9.530  11.908  1.00 12.55           N
ATOM      2  CA  VAL A  45       9.874  10.498  12.706  1.00 12.07           C
ATOM      3  C   VAL A  45       8.524  10.889  12.110  1.00 16.61           C
ATOM      4  O   VAL A  45       8.364  11.111  10.914  1.00 21.07           O
ATOM      5  CB  VAL A  45      10.737  11.762  12.919  1.00 15.49           C
ATOM      6  CG1 VAL A  45      10.183  12.627  14.025  1.00 26.20           C
ATOM      7  CG2 VAL A  45      12.166  11.357  13.269  1.00 18.85           C
ATOM      8  N   GLY A  46       7.544  10.981  13.010  1.00 17.34           N
ATOM      9  CA  GLY A  46       6.187  11.354  12.702  1.00 21.09           C
ATOM     10  C   GLY A  46       5.972  12.847  12.685  1.00 24.77           C
ATOM     11  O   GLY A  46       6.747  13.589  13.289  1.00 23.93           O
TER      12      GLY A  46
ATOM     13  N   LEU A  68       9.123   7.508  15.846  1.00 10.93           N
ATOM     14  CA  LEU A  68       9.058   8.536  16.865  1.00 13.78           C
ATOM     15  C   LEU A  68       7.707   9.250  16.783  1.00 16.73           C
ATOM     16  O   LEU A  68       7.319   9.628  15.683  1.00 18.49           O
ATOM     17  CB  LEU A  68      10.149   9.594  16.738  1.00 16.04           C
ATOM     18  CG  LEU A  68      11.358   9.392  17.644  1.00 17.86           C
ATOM     19  CD1 LEU A  68      12.208   8.265  17.096  1.00 19.17           C
ATOM     20  CD2 LEU A  68      12.168  10.669  17.761  1.00 21.86           C
ATOM     21  N   GLY A  69       7.086   9.371  17.930  1.00 15.80           N
ATOM     22  CA  GLY A  69       5.924  10.201  18.161  1.00 15.16           C
ATOM     23  C   GLY A  69       6.349  11.651  18.351  1.00 14.82           C
ATOM     24  O   GLY A  69       7.459  11.906  18.807  1.00 21.51           O
ATOM     25  N   ASN A  70       5.476  12.600  18.039  1.00 21.84           N
ATOM     26  CA  ASN A  70       5.760  14.029  18.076  1.00 23.81           C
ATOM     27  C   ASN A  70       4.989  14.690  19.208  1.00 28.86           C
ATOM     28  O   ASN A  70       3.964  15.349  19.035  1.00 31.83           O
ATOM     29  CB  ASN A  70       5.408  14.657  16.726  1.00 24.64           C
ATOM     30  CG  ASN A  70       5.941  16.060  16.545  1.00 25.17           C
ATOM     31  OD1 ASN A  70       6.130  16.787  17.526  1.00 20.26           O
ATOM     32  ND2 ASN A  70       6.178  16.417  15.282  1.00 31.49           N
TER      33      ASN A  70
ATOM     34  N   ASP A 102       9.916  12.064  22.058  1.00 12.10           N
ATOM     35  CA  ASP A 102      10.827  13.007  22.717  1.00 13.86           C
ATOM     36  C   ASP A 102      10.038  13.713  23.819  1.00 14.57           C
ATOM     37  O   ASP A 102       8.820  13.527  23.905  1.00 16.05           O
ATOM     38  CB  ASP A 102      11.448  13.940  21.694  1.00 11.30           C
ATOM     39  CG  ASP A 102      12.659  14.733  22.119  1.00 11.60           C
ATOM     40  OD1 ASP A 102      13.156  15.544  21.298  1.00 12.12           O
ATOM     41  OD2 ASP A 102      13.134  14.585  23.247  1.00 12.60           O
ATOM     42  N   SER A 103      10.702  14.503  24.655  1.00 16.06           N
ATOM     43  CA  SER A 103      10.071  15.092  25.835  1.00  9.86           C
ATOM     44  C   SER A 103       9.442  16.463  25.631  1.00 12.94           C
ATOM     45  O   SER A 103       8.760  16.970  26.539  1.00 16.97           O
ATOM     46  CB  SER A 103      11.123  15.163  26.947  1.00 10.49           C
ATOM     47  OG  SER A 103      12.320  15.729  26.456  1.00 13.85           O
TER      48      SER A 103
ATOM     49  N   TYR A 106      12.887  20.455  23.313  1.00 30.88           N
ATOM     50  CA  TYR A 106      13.660  20.726  22.104  1.00 28.38           C
ATOM     51  C   TYR A 106      12.791  21.521  21.129  1.00 26.48           C
ATOM     52  O   TYR A 106      13.171  22.588  20.644  1.00 23.66           O
ATOM     53  CB  TYR A 106      14.220  19.465  21.407  1.00 27.16           C
ATOM     54  CG  TYR A 106      14.882  19.789  20.084  1.00 21.14           C
ATOM     55  CD1 TYR A 106      14.235  19.652  18.861  1.00 24.02           C
ATOM     56  CD2 TYR A 106      16.184  20.264  20.058  1.00 23.70           C
ATOM     57  CE1 TYR A 106      14.849  19.964  17.662  1.00 28.56           C
ATOM     58  CE2 TYR A 106      16.818  20.583  18.862  1.00 24.55           C
ATOM     59  CZ  TYR A 106      16.145  20.429  17.673  1.00 29.11           C
ATOM     60  OH  TYR A 106      16.761  20.739  16.487  1.00 32.54           O
ATOM     61  N   GLN A 107      11.635  20.948  20.814  1.00 24.93           N
ATOM     62  CA  GLN A 107      10.730  21.576  19.862  1.00 27.80           C
ATOM     63  C   GLN A 107      10.112  22.857  20.394  1.00 31.12           C
ATOM     64  O   GLN A 107       9.769  23.746  19.610  1.00 26.89           O
ATOM     65  CB  GLN A 107       9.609  20.599  19.477  1.00 30.79           C
ATOM     66  CG  GLN A 107      10.201  19.311  18.911  1.00 38.11           C
ATOM     67  CD  GLN A 107       9.400  18.849  17.704  1.00 41.75           C
ATOM     68  OE1 GLN A 107       9.486  19.469  16.644  1.00 38.29           O
ATOM     69  NE2 GLN A 107       8.649  17.781  17.940  1.00 41.96           N
TER      70      GLN A 107
ATOM     71  N   ASP A 156      14.520  17.565  29.277  1.00 11.01           N
ATOM     72  CA  ASP A 156      15.781  18.258  29.294  1.00 14.18           C
ATOM     73  C   ASP A 156      15.706  19.682  28.734  1.00 20.12           C
ATOM     74  O   ASP A 156      14.676  20.083  28.187  1.00 19.34           O
ATOM     75  CB  ASP A 156      16.835  17.459  28.505  1.00 13.35           C
ATOM     76  CG  ASP A 156      16.587  17.329  27.020  1.00 14.67           C
ATOM     77  OD1 ASP A 156      15.404  17.311  26.605  1.00 14.87           O
ATOM     78  OD2 ASP A 156      17.552  17.240  26.219  1.00 14.20           O
TER      79      ASP A 156
ATOM     80  N   CYS A 158      17.854  21.492  25.781  1.00 26.85           N
ATOM     81  CA  CYS A 158      18.860  21.368  24.722  1.00 26.91           C
ATOM     82  C   CYS A 158      19.625  22.690  24.660  1.00 28.23           C
ATOM     83  O   CYS A 158      19.050  23.687  24.242  1.00 35.42           O
ATOM     84  CB  CYS A 158      18.258  21.033  23.360  1.00 26.19           C
ATOM     85  SG  CYS A 158      19.433  21.014  21.972  1.00 28.03           S
TER      86      CYS A 158
ATOM     87  N   ILE A 201      19.065  12.027  29.086  1.00 12.97           N
ATOM     88  CA  ILE A 201      19.737  12.705  27.984  1.00 14.72           C
ATOM     89  C   ILE A 201      20.929  13.497  28.503  1.00 15.21           C
ATOM     90  O   ILE A 201      20.755  14.380  29.326  1.00 12.03           O
ATOM     91  CB  ILE A 201      18.792  13.660  27.242  1.00 14.05           C
ATOM     92  CG1 ILE A 201      17.513  12.965  26.740  1.00 13.89           C
ATOM     93  CG2 ILE A 201      19.561  14.356  26.132  1.00 17.94           C
ATOM     94  CD1 ILE A 201      16.398  13.898  26.340  1.00 11.01           C
TER      95      ILE A 201
ATOM     96  N   GLN A 203      23.831  16.298  28.146  1.00 17.93           N
ATOM     97  CA  GLN A 203      24.018  17.680  27.809  1.00 13.71           C
ATOM     98  C   GLN A 203      25.441  18.074  28.169  1.00 16.03           C
ATOM     99  O   GLN A 203      26.237  17.188  28.475  1.00 15.87           O
ATOM    100  CB  GLN A 203      22.977  18.539  28.520  1.00 15.20           C
ATOM    101  CG  GLN A 203      21.565  18.264  28.072  1.00 14.31           C
ATOM    102  CD  GLN A 203      21.323  18.513  26.593  1.00 14.50           C
ATOM    103  OE1 GLN A 203      22.135  19.122  25.885  1.00 21.18           O
ATOM    104  NE2 GLN A 203      20.185  18.050  26.089  1.00 13.86           N
TER     105      GLN A 203
ATOM    106  N   GLY A 229      22.380  14.385  23.919  1.00 11.10           N
ATOM    107  CA  GLY A 229      21.627  15.569  23.540  1.00 11.79           C
ATOM    108  C   GLY A 229      22.584  16.712  23.209  1.00 14.77           C
ATOM    109  O   GLY A 229      23.809  16.592  23.343  1.00 11.51           O
ATOM    110  N   GLY A 230      21.998  17.813  22.772  1.00 16.21           N
ATOM    111  CA  GLY A 230      22.687  19.025  22.436  1.00 15.44           C
ATOM    112  C   GLY A 230      23.639  18.972  21.272  1.00 19.84           C
ATOM    113  O   GLY A 230      24.529  19.837  21.182  1.00 20.70           O
ATOM    114  N   LEU A 231      23.517  17.991  20.368  1.00 18.00           N
ATOM    115  CA  LEU A 231      24.360  18.009  19.180  1.00 15.75           C
ATOM    116  C   LEU A 231      23.494  18.159  17.937  1.00 13.04           C
ATOM    117  O   LEU A 231      22.277  18.171  18.044  1.00 14.63           O
ATOM    118  CB  LEU A 231      25.260  16.787  19.073  1.00 15.31           C
ATOM    119  CG  LEU A 231      26.380  16.730  20.124  1.00 14.32           C
ATOM    120  CD1 LEU A 231      27.111  15.404  20.009  1.00 13.67           C
ATOM    121  CD2 LEU A 231      27.342  17.881  19.980  1.00 19.53           C
ATOM    122  N   ALA A 232      24.116  18.276  16.773  1.00 13.84           N
ATOM    123  CA  ALA A 232      23.278  18.456  15.584  1.00 15.17           C
ATOM    124  C   ALA A 232      22.485  19.748  15.701  1.00 19.59           C
ATOM    125  O   ALA A 232      21.326  19.873  15.296  1.00 15.22           O
ATOM    126  CB  ALA A 232      22.365  17.256  15.392  1.00 21.86           C
ATOM    127  N   VAL A 233      23.148  20.746  16.293  1.00 18.54           N
ATOM    128  CA  VAL A 233      22.467  22.028  16.493  1.00 17.16           C
ATOM    129  C   VAL A 233      23.279  23.193  15.933  1.00 24.98           C
ATOM    130  O   VAL A 233      23.144  24.324  16.413  1.00 23.33           O
ATOM    131  CB  VAL A 233      22.149  22.290  17.980  1.00 18.21           C
ATOM    132  CG1 VAL A 233      21.018  21.340  18.406  1.00 18.76           C
ATOM    133  CG2 VAL A 233      23.336  22.146  18.902  1.00 23.20           C
TER     134      VAL A 233
ATOM    135  N   TYR A 258      21.764   6.847  22.208  1.00 10.18           N
ATOM    136  CA  TYR A 258      20.890   7.438  21.189  1.00 10.86           C
ATOM    137  C   TYR A 258      21.405   8.851  20.895  1.00 14.32           C
ATOM    138  O   TYR A 258      21.449   9.677  21.801  1.00 15.10           O
ATOM    139  CB  TYR A 258      19.457   7.350  21.673  1.00 12.24           C
ATOM    140  CG  TYR A 258      18.389   8.214  21.058  1.00 12.12           C
ATOM    141  CD1 TYR A 258      18.364   8.585  19.724  1.00 14.70           C
ATOM    142  CD2 TYR A 258      17.332   8.694  21.830  1.00 11.12           C
ATOM    143  CE1 TYR A 258      17.385   9.374  19.179  1.00 13.06           C
ATOM    144  CE2 TYR A 258      16.333   9.491  21.309  1.00  9.83           C
ATOM    145  CZ  TYR A 258      16.354   9.830  19.984  1.00  9.71           C
ATOM    146  OH  TYR A 258      15.387  10.622  19.417  1.00 11.34           O
TER     147      TYR A 258
ATOM    148  N   MET A 260      20.419  12.062  19.300  1.00 14.64           N
ATOM    149  CA  MET A 260      19.158  12.734  18.956  1.00 13.05           C
ATOM    150  C   MET A 260      19.334  13.663  17.762  1.00 13.09           C
ATOM    151  O   MET A 260      20.237  14.514  17.743  1.00 12.95           O
ATOM    152  CB  MET A 260      18.671  13.482  20.201  1.00 12.64           C
ATOM    153  CG  MET A 260      18.616  12.620  21.453  1.00 11.05           C
ATOM    154  SD  MET A 260      17.613  13.402  22.725  1.00 13.65           S
ATOM    155  CE  MET A 260      15.964  13.062  22.090  1.00 11.60           C
ATOM    156  N   GLY A 261      18.482  13.511  16.771  1.00 12.33           N
ATOM    157  CA  GLY A 261      18.415  14.381  15.617  1.00 16.31           C
ATOM    158  C   GLY A 261      19.379  14.084  14.498  1.00 15.68           C
ATOM    159  O   GLY A 261      19.418  14.818  13.509  1.00 18.38           O
TER     160      GLY A 261
ATOM    161  N   ASP A 280      17.429   9.287  15.110  1.00 14.49           N
ATOM    162  CA  ASP A 280      16.214   9.799  14.497  1.00 14.63           C
ATOM    163  C   ASP A 280      16.544  11.043  13.677  1.00 14.69           C
ATOM    164  O   ASP A 280      17.424  11.815  14.071  1.00 14.03           O
ATOM    165  CB  ASP A 280      15.141  10.168  15.524  1.00 14.72           C
ATOM    166  CG  ASP A 280      15.348  11.532  16.157  1.00 14.06           C
ATOM    167  OD1 ASP A 280      16.172  11.670  17.090  1.00 13.66           O
ATOM    168  OD2 ASP A 280      14.685  12.520  15.750  1.00 16.26           O
TER     169      ASP A 280
ATOM    170  N   VAL A 282      14.655  14.158  10.765  1.00 19.14           N
ATOM    171  CA  VAL A 282      13.472  14.444   9.946  1.00 22.56           C
ATOM    172  C   VAL A 282      13.907  14.403   8.486  1.00 30.89           C
ATOM    173  O   VAL A 282      13.051  14.414   7.621  1.00 25.41           O
ATOM    174  CB  VAL A 282      12.807  15.775  10.296  1.00 28.44           C
ATOM    175  CG1 VAL A 282      11.574  15.978   9.412  1.00 31.40           C
ATOM    176  CG2 VAL A 282      12.410  15.826  11.765  1.00 30.51           C
TER     177      VAL A 282
HETATM  205  O   HOH A1001       8.599  16.631  20.751  1.00  8.21           O
HETATM  206  O   HOH A1012      21.921  15.568  20.036  1.00 14.69           O
HETATM  207  O   HOH A1027      15.117  16.654  15.623  1.00 17.49           O
HETATM  208  O   HOH A1049      11.400  17.917  21.834  1.00 19.62           O
HETATM  209  O   HOH A1053       8.464  13.613  20.194  1.00 22.60           O
HETATM  210  O   HOH A1151      16.267  15.909  12.554  1.00 25.93           O
HETATM  211  O   HOH A1163      14.122  18.726  14.309  1.00 27.21           O
HETATM  212  O   HOH A1209      20.548  16.457  11.775  1.00 34.14           O
CONECT  204  178  184  203
CONECT  185  184  186  196
CONECT  198  197  199  201
CONECT  200  199
CONECT  186  185  187
CONECT  187  186  188
CONECT  178  179  180  204
CONECT  189  188  190
CONECT  190  189  191  195
CONECT  195  190  194
CONECT  194  193  195
CONECT  193  192  194
CONECT  192  191  193
CONECT  191  190  192
CONECT  181  180  182  183
CONECT  184  183  185  204
CONECT  203  202  204
CONECT  202  196  201  203
CONECT  196  185  197  202
CONECT  197  196  198
CONECT  201  198  202
CONECT  182  181
CONECT  199  198  200
CONECT  188  187  189
CONECT  180  178  181
CONECT  183  181  184
CONECT  179  178
END
