# Supplementary material for: Scaffold repositioning of spiro-acridine derivatives as fungi chitinase inhibitor by target fishing and in vitro studies
Source: Sci Rep. 2023 May 5;13:7320. doi: 10.1038/s41598-023-33279-9 (PMC10163251; doi:10.1038/s41598-023-33279-9)
Supplement: Supplementary file 2 — Supplementary Information 2. [file 41598_2023_33279_MOESM2_ESM.zip › PDBQT_TARGETS_ALL/3eyh_PTR.pdb]

HEADER    TRANSFERASE                             20-OCT-08   3EYH              
TITLE     CRYSTAL STRUCTURES OF JAK1 AND JAK2 INHIBITOR COMPLEXES               
COMPND    MOL_ID: 1;                                                            
COMPND   2 MOLECULE: TYROSINE-PROTEIN KINASE;                                   
COMPND   3 CHAIN: A;                                                            
COMPND   4 EC: 2.7.10.2;                                                        
COMPND   5 ENGINEERED: YES                                                      
SOURCE    MOL_ID: 1;                                                            
SOURCE   2 ORGANISM_SCIENTIFIC: HOMO SAPIENS;                                   
SOURCE   3 ORGANISM_COMMON: HUMAN;                                              
SOURCE   4 ORGANISM_TAXID: 9606;                                                
SOURCE   5 GENE: JAK1, HCG_22179;                                               
SOURCE   6 EXPRESSION_SYSTEM: ESCHERICHIA COLI;                                 
SOURCE   7 EXPRESSION_SYSTEM_TAXID: 562                                         
KEYWDS    JAK KINASE, ATP-BINDING, KINASE, NUCLEOTIDE-BINDING,                  
KEYWDS   2 PHOSPHOPROTEIN, SH2 DOMAIN, TRANSFERASE, TYROSINE-PROTEIN            
KEYWDS   3 KINASE                                                               
EXPDTA    X-RAY DIFFRACTION                                                     
AUTHOR    N.K.WILLIAMS,R.S.BAMERT,O.PATELL,C.WANG,P.M.WALDEN,E.FANTINO          
REVDAT   4   29-DEC-09 3EYH    1       REMARK                                   
REVDAT   3   05-MAY-09 3EYH    1       JRNL                                     
REVDAT   2   10-FEB-09 3EYH    1       TITLE                                    
REVDAT   1   03-FEB-09 3EYH    0                                                
JRNL        AUTH   N.K.WILLIAMS,R.S.BAMERT,O.PATEL,C.WANG,P.M.WALDEN,           
JRNL        AUTH 2 A.F.WILKS,E.FANTINO,J.ROSSJOHN,I.S.LUCET                     
JRNL        TITL   DISSECTING SPECIFICITY IN THE JANUS KINASES: THE             
JRNL        TITL 2 STRUCTURES OF JAK-SPECIFIC INHIBITORS COMPLEXED TO           
JRNL        TITL 3 THE JAK1 AND JAK2 PROTEIN TYROSINE KINASE DOMAINS.           
JRNL        REF    J.MOL.BIOL.                   V. 387   219 2009              
JRNL        REFN                   ISSN 0022-2836                               
JRNL        PMID   19361440                                                     
JRNL        DOI    10.1016/J.JMB.2009.01.041                                    
REMARK   1                                                                      
REMARK   2                                                                      
REMARK   2 RESOLUTION.    2.00 ANGSTROMS.                                       
REMARK   3                                                                      
REMARK   3 REFINEMENT.                                                          
REMARK   3   PROGRAM     : REFMAC 5.2.0019                                      
REMARK   3   AUTHORS     : MURSHUDOV,VAGIN,DODSON                               
REMARK   3                                                                      
REMARK   3    REFINEMENT TARGET : MAXIMUM LIKELIHOOD                            
REMARK   3                                                                      
REMARK   3  DATA USED IN REFINEMENT.                                            
REMARK   3   RESOLUTION RANGE HIGH (ANGSTROMS) : 2.00                           
REMARK   3   RESOLUTION RANGE LOW  (ANGSTROMS) : 10.00                          
REMARK   3   DATA CUTOFF            (SIGMA(F)) : 0.000                          
REMARK   3   COMPLETENESS FOR RANGE        (%) : 95.0                           
REMARK   3   NUMBER OF REFLECTIONS             : 19034                          
REMARK   3                                                                      
REMARK   3  FIT TO DATA USED IN REFINEMENT.                                     
REMARK   3   CROSS-VALIDATION METHOD          : THROUGHOUT                      
REMARK   3   FREE R VALUE TEST SET SELECTION  : RANDOM                          
REMARK   3   R VALUE     (WORKING + TEST SET) : 0.178                           
REMARK   3   R VALUE            (WORKING SET) : 0.174                           
REMARK   3   FREE R VALUE                     : 0.237                           
REMARK   3   FREE R VALUE TEST SET SIZE   (%) : 5.100                           
REMARK   3   FREE R VALUE TEST SET COUNT      : 974                             
REMARK   3                                                                      
REMARK   3  FIT IN THE HIGHEST RESOLUTION BIN.                                  
REMARK   3   TOTAL NUMBER OF BINS USED           : 20                           
REMARK   3   BIN RESOLUTION RANGE HIGH       (A) : 2.00                         
REMARK   3   BIN RESOLUTION RANGE LOW        (A) : 2.05                         
REMARK   3   REFLECTION IN BIN     (WORKING SET) : 1122                         
REMARK   3   BIN COMPLETENESS (WORKING+TEST) (%) : 80.14                        
REMARK   3   BIN R VALUE           (WORKING SET) : 0.2260                       
REMARK   3   BIN FREE R VALUE SET COUNT          : 52                           
REMARK   3   BIN FREE R VALUE                    : 0.3070                       
REMARK   3                                                                      
REMARK   3  NUMBER OF NON-HYDROGEN ATOMS USED IN REFINEMENT.                    
REMARK   3   PROTEIN ATOMS            : 2305                                    
REMARK   3   NUCLEIC ACID ATOMS       : 0                                       
REMARK   3   HETEROGEN ATOMS          : 23                                      
REMARK   3   SOLVENT ATOMS            : 223                                     
REMARK   3                                                                      
REMARK   3  B VALUES.                                                           
REMARK   3   FROM WILSON PLOT           (A**2) : NULL                           
REMARK   3   MEAN B VALUE      (OVERALL, A**2) : 23.50                          
REMARK   3   OVERALL ANISOTROPIC B VALUE.                                       
REMARK   3    B11 (A**2) : -0.24000                                             
REMARK   3    B22 (A**2) : 0.15000                                              
REMARK   3    B33 (A**2) : 0.09000                                              
REMARK   3    B12 (A**2) : 0.00000                                              
REMARK   3    B13 (A**2) : 0.00000                                              
REMARK   3    B23 (A**2) : 0.00000                                              
REMARK   3                                                                      
REMARK   3  ESTIMATED OVERALL COORDINATE ERROR.                                 
REMARK   3   ESU BASED ON R VALUE                            (A): 0.206         
REMARK   3   ESU BASED ON FREE R VALUE                       (A): 0.185         
REMARK   3   ESU BASED ON MAXIMUM LIKELIHOOD                 (A): 0.127         
REMARK   3   ESU FOR B VALUES BASED ON MAXIMUM LIKELIHOOD (A**2): 4.609         
REMARK   3                                                                      
REMARK   3 CORRELATION COEFFICIENTS.                                            
REMARK   3   CORRELATION COEFFICIENT FO-FC      : 0.952                         
REMARK   3   CORRELATION COEFFICIENT FO-FC FREE : 0.915                         
REMARK   3                                                                      
REMARK   3  RMS DEVIATIONS FROM IDEAL VALUES        COUNT    RMS    WEIGHT      
REMARK   3   BOND LENGTHS REFINED ATOMS        (A):  2381 ; 0.010 ; 0.022       
REMARK   3   BOND LENGTHS OTHERS               (A):  NULL ;  NULL ;  NULL       
REMARK   3   BOND ANGLES REFINED ATOMS   (DEGREES):  3221 ; 1.252 ; 1.993       
REMARK   3   BOND ANGLES OTHERS          (DEGREES):  NULL ;  NULL ;  NULL       
REMARK   3   TORSION ANGLES, PERIOD 1    (DEGREES):   285 ; 5.852 ; 5.000       
REMARK   3   TORSION ANGLES, PERIOD 2    (DEGREES):   108 ;40.426 ;24.352       
REMARK   3   TORSION ANGLES, PERIOD 3    (DEGREES):   429 ;13.390 ;15.000       
REMARK   3   TORSION ANGLES, PERIOD 4    (DEGREES):    13 ;19.175 ;15.000       
REMARK   3   CHIRAL-CENTER RESTRAINTS       (A**3):   344 ; 0.089 ; 0.200       
REMARK   3   GENERAL PLANES REFINED ATOMS      (A):  1782 ; 0.004 ; 0.020       
REMARK   3   GENERAL PLANES OTHERS             (A):  NULL ;  NULL ;  NULL       
REMARK   3   NON-BONDED CONTACTS REFINED ATOMS (A):  1143 ; 0.199 ; 0.200       
REMARK   3   NON-BONDED CONTACTS OTHERS        (A):  NULL ;  NULL ;  NULL       
REMARK   3   NON-BONDED TORSION REFINED ATOMS  (A):  1616 ; 0.309 ; 0.200       
REMARK   3   NON-BONDED TORSION OTHERS         (A):  NULL ;  NULL ;  NULL       
REMARK   3   H-BOND (X...Y) REFINED ATOMS      (A):   211 ; 0.127 ; 0.200       
REMARK   3   H-BOND (X...Y) OTHERS             (A):  NULL ;  NULL ;  NULL       
REMARK   3   POTENTIAL METAL-ION REFINED ATOMS (A):  NULL ;  NULL ;  NULL       
REMARK   3   POTENTIAL METAL-ION OTHERS        (A):  NULL ;  NULL ;  NULL       
REMARK   3   SYMMETRY VDW REFINED ATOMS        (A):    61 ; 0.147 ; 0.200       
REMARK   3   SYMMETRY VDW OTHERS               (A):  NULL ;  NULL ;  NULL       
REMARK   3   SYMMETRY H-BOND REFINED ATOMS     (A):    24 ; 0.220 ; 0.200       
REMARK   3   SYMMETRY H-BOND OTHERS            (A):  NULL ;  NULL ;  NULL       
REMARK   3   SYMMETRY METAL-ION REFINED ATOMS  (A):  NULL ;  NULL ;  NULL       
REMARK   3   SYMMETRY METAL-ION OTHERS         (A):  NULL ;  NULL ;  NULL       
REMARK   3                                                                      
REMARK   3  ISOTROPIC THERMAL FACTOR RESTRAINTS.     COUNT   RMS    WEIGHT      
REMARK   3   MAIN-CHAIN BOND REFINED ATOMS  (A**2):  1475 ; 1.734 ; 3.000       
REMARK   3   MAIN-CHAIN BOND OTHER ATOMS    (A**2):  NULL ;  NULL ;  NULL       
REMARK   3   MAIN-CHAIN ANGLE REFINED ATOMS (A**2):  2303 ; 2.770 ; 5.000       
REMARK   3   SIDE-CHAIN BOND REFINED ATOMS  (A**2):  1122 ; 4.357 ; 7.000       
REMARK   3   SIDE-CHAIN ANGLE REFINED ATOMS (A**2):   918 ; 6.371 ;10.000       
REMARK   3                                                                      
REMARK   3 ANISOTROPIC THERMAL FACTOR RESTRAINTS.    COUNT   RMS   WEIGHT       
REMARK   3   RIGID-BOND RESTRAINTS          (A**2):  NULL ;  NULL ;  NULL       
REMARK   3   SPHERICITY; FREE ATOMS         (A**2):  NULL ;  NULL ;  NULL       
REMARK   3   SPHERICITY; BONDED ATOMS       (A**2):  NULL ;  NULL ;  NULL       
REMARK   3                                                                      
REMARK   3  NCS RESTRAINTS STATISTICS                                           
REMARK   3   NUMBER OF DIFFERENT NCS GROUPS : NULL                              
REMARK   3                                                                      
REMARK   3  TLS DETAILS                                                         
REMARK   3   NUMBER OF TLS GROUPS  : NULL                                       
REMARK   3                                                                      
REMARK   3  BULK SOLVENT MODELLING.                                             
REMARK   3   METHOD USED : BABINET MODEL WITH MASK                              
REMARK   3   PARAMETERS FOR MASK CALCULATION                                    
REMARK   3   VDW PROBE RADIUS   : 1.20                                          
REMARK   3   ION PROBE RADIUS   : 0.80                                          
REMARK   3   SHRINKAGE RADIUS   : 0.80                                          
REMARK   3                                                                      
REMARK   3  OTHER REFINEMENT REMARKS: NULL                                      
REMARK   4                                                                      
REMARK   4 3EYH COMPLIES WITH FORMAT V. 3.20, 01-DEC-08                         
REMARK 100                                                                      
REMARK 100 THIS ENTRY HAS BEEN PROCESSED BY RCSB ON 27-OCT-08.                  
REMARK 100 THE RCSB ID CODE IS RCSB049925.                                      
REMARK 200                                                                      
REMARK 200 EXPERIMENTAL DETAILS                                                 
REMARK 200  EXPERIMENT TYPE                : X-RAY DIFFRACTION                  
REMARK 200  DATE OF DATA COLLECTION        : NULL                               
REMARK 200  TEMPERATURE           (KELVIN) : NULL                               
REMARK 200  PH                             : NULL                               
REMARK 200  NUMBER OF CRYSTALS USED        : 1                                  
REMARK 200                                                                      
REMARK 200  SYNCHROTRON              (Y/N) : Y                                  
REMARK 200  RADIATION SOURCE               : AUSTRALIAN SYNCHROTRON             
REMARK 200  BEAMLINE                       : MX1                                
REMARK 200  X-RAY GENERATOR MODEL          : NULL                               
REMARK 200  MONOCHROMATIC OR LAUE    (M/L) : M                                  
REMARK 200  WAVELENGTH OR RANGE        (A) : NULL                               
REMARK 200  MONOCHROMATOR                  : NULL                               
REMARK 200  OPTICS                         : NULL                               
REMARK 200                                                                      
REMARK 200  DETECTOR TYPE                  : NULL                               
REMARK 200  DETECTOR MANUFACTURER          : NULL                               
REMARK 200  INTENSITY-INTEGRATION SOFTWARE : NULL                               
REMARK 200  DATA SCALING SOFTWARE          : NULL                               
REMARK 200                                                                      
REMARK 200  NUMBER OF UNIQUE REFLECTIONS   : 19034                              
REMARK 200  RESOLUTION RANGE HIGH      (A) : 2.000                              
REMARK 200  RESOLUTION RANGE LOW       (A) : 72.740                             
REMARK 200  REJECTION CRITERIA  (SIGMA(I)) : NULL                               
REMARK 200                                                                      
REMARK 200 OVERALL.                                                             
REMARK 200  COMPLETENESS FOR RANGE     (%) : NULL                               
REMARK 200  DATA REDUNDANCY                : NULL                               
REMARK 200  R MERGE                    (I) : NULL                               
REMARK 200  R SYM                      (I) : NULL                               
REMARK 200  <I/SIGMA(I)> FOR THE DATA SET  : NULL                               
REMARK 200                                                                      
REMARK 200 IN THE HIGHEST RESOLUTION SHELL.                                     
REMARK 200  HIGHEST RESOLUTION SHELL, RANGE HIGH (A) : NULL                     
REMARK 200  HIGHEST RESOLUTION SHELL, RANGE LOW  (A) : NULL                     
REMARK 200  COMPLETENESS FOR SHELL     (%) : NULL                               
REMARK 200  DATA REDUNDANCY IN SHELL       : NULL                               
REMARK 200  R MERGE FOR SHELL          (I) : NULL                               
REMARK 200  R SYM FOR SHELL            (I) : NULL                               
REMARK 200  <I/SIGMA(I)> FOR SHELL         : NULL                               
REMARK 200                                                                      
REMARK 200 DIFFRACTION PROTOCOL: SINGLE WAVELENGTH                              
REMARK 200 METHOD USED TO DETERMINE THE STRUCTURE: NULL                         
REMARK 200 SOFTWARE USED: NULL                                                  
REMARK 200 STARTING MODEL: NULL                                                 
REMARK 200                                                                      
REMARK 200 REMARK: NULL                                                         
REMARK 280                                                                      
REMARK 280 CRYSTAL                                                              
REMARK 280 SOLVENT CONTENT, VS   (%): 42.96                                     
REMARK 280 MATTHEWS COEFFICIENT, VM (ANGSTROMS**3/DA): 2.16                     
REMARK 280                                                                      
REMARK 280 CRYSTALLIZATION CONDITIONS: NULL                                     
REMARK 290                                                                      
REMARK 290 CRYSTALLOGRAPHIC SYMMETRY                                            
REMARK 290 SYMMETRY OPERATORS FOR SPACE GROUP: C 2 2 21                         
REMARK 290                                                                      
REMARK 290      SYMOP   SYMMETRY                                                
REMARK 290     NNNMMM   OPERATOR                                                
REMARK 290       1555   X,Y,Z                                                   
REMARK 290       2555   -X,-Y,Z+1/2                                             
REMARK 290       3555   -X,Y,-Z+1/2                                             
REMARK 290       4555   X,-Y,-Z                                                 
REMARK 290       5555   X+1/2,Y+1/2,Z                                           
REMARK 290       6555   -X+1/2,-Y+1/2,Z+1/2                                     
REMARK 290       7555   -X+1/2,Y+1/2,-Z+1/2                                     
REMARK 290       8555   X+1/2,-Y+1/2,-Z                                         
REMARK 290                                                                      
REMARK 290     WHERE NNN -> OPERATOR NUMBER                                     
REMARK 290           MMM -> TRANSLATION VECTOR                                  
REMARK 290                                                                      
REMARK 290 CRYSTALLOGRAPHIC SYMMETRY TRANSFORMATIONS                            
REMARK 290 THE FOLLOWING TRANSFORMATIONS OPERATE ON THE ATOM/HETATM             
REMARK 290 RECORDS IN THIS ENTRY TO PRODUCE CRYSTALLOGRAPHICALLY                
REMARK 290 RELATED MOLECULES.                                                   
REMARK 290   SMTRY1   1  1.000000  0.000000  0.000000        0.00000            
REMARK 290   SMTRY2   1  0.000000  1.000000  0.000000        0.00000            
REMARK 290   SMTRY3   1  0.000000  0.000000  1.000000        0.00000            
REMARK 290   SMTRY1   2 -1.000000  0.000000  0.000000        0.00000            
REMARK 290   SMTRY2   2  0.000000 -1.000000  0.000000        0.00000            
REMARK 290   SMTRY3   2  0.000000  0.000000  1.000000       72.76000            
REMARK 290   SMTRY1   3 -1.000000  0.000000  0.000000        0.00000            
REMARK 290   SMTRY2   3  0.000000  1.000000  0.000000        0.00000            
REMARK 290   SMTRY3   3  0.000000  0.000000 -1.000000       72.76000            
REMARK 290   SMTRY1   4  1.000000  0.000000  0.000000        0.00000            
REMARK 290   SMTRY2   4  0.000000 -1.000000  0.000000        0.00000            
REMARK 290   SMTRY3   4  0.000000  0.000000 -1.000000        0.00000            
REMARK 290   SMTRY1   5  1.000000  0.000000  0.000000       22.50000            
REMARK 290   SMTRY2   5  0.000000  1.000000  0.000000       44.11000            
REMARK 290   SMTRY3   5  0.000000  0.000000  1.000000        0.00000            
REMARK 290   SMTRY1   6 -1.000000  0.000000  0.000000       22.50000            
REMARK 290   SMTRY2   6  0.000000 -1.000000  0.000000       44.11000            
REMARK 290   SMTRY3   6  0.000000  0.000000  1.000000       72.76000            
REMARK 290   SMTRY1   7 -1.000000  0.000000  0.000000       22.50000            
REMARK 290   SMTRY2   7  0.000000  1.000000  0.000000       44.11000            
REMARK 290   SMTRY3   7  0.000000  0.000000 -1.000000       72.76000            
REMARK 290   SMTRY1   8  1.000000  0.000000  0.000000       22.50000            
REMARK 290   SMTRY2   8  0.000000 -1.000000  0.000000       44.11000            
REMARK 290   SMTRY3   8  0.000000  0.000000 -1.000000        0.00000            
REMARK 290                                                                      
REMARK 290 REMARK: NULL                                                         
REMARK 300                                                                      
REMARK 300 BIOMOLECULE: 1                                                       
REMARK 300 SEE REMARK 350 FOR THE AUTHOR PROVIDED AND/OR PROGRAM                
REMARK 300 GENERATED ASSEMBLY INFORMATION FOR THE STRUCTURE IN                  
REMARK 300 THIS ENTRY. THE REMARK MAY ALSO PROVIDE INFORMATION ON               
REMARK 300 BURIED SURFACE AREA.                                                 
REMARK 350                                                                      
REMARK 350 COORDINATES FOR A COMPLETE MULTIMER REPRESENTING THE KNOWN           
REMARK 350 BIOLOGICALLY SIGNIFICANT OLIGOMERIZATION STATE OF THE                
REMARK 350 MOLECULE CAN BE GENERATED BY APPLYING BIOMT TRANSFORMATIONS          
REMARK 350 GIVEN BELOW.  BOTH NON-CRYSTALLOGRAPHIC AND                          
REMARK 350 CRYSTALLOGRAPHIC OPERATIONS ARE GIVEN.                               
REMARK 350                                                                      
REMARK 350 BIOMOLECULE: 1                                                       
REMARK 350 AUTHOR DETERMINED BIOLOGICAL UNIT: MONOMERIC                         
REMARK 350 SOFTWARE DETERMINED QUATERNARY STRUCTURE: MONOMERIC                  
REMARK 350 SOFTWARE USED: PISA                                                  
REMARK 350 APPLY THE FOLLOWING TO CHAINS: A                                     
REMARK 350   BIOMT1   1  1.000000  0.000000  0.000000        0.00000            
REMARK 350   BIOMT2   1  0.000000  1.000000  0.000000        0.00000            
REMARK 350   BIOMT3   1  0.000000  0.000000  1.000000        0.00000            
REMARK 375                                                                      
REMARK 375 SPECIAL POSITION                                                     
REMARK 375 THE FOLLOWING ATOMS ARE FOUND TO BE WITHIN 0.15 ANGSTROMS            
REMARK 375 OF A SYMMETRY RELATED ATOM AND ARE ASSUMED TO BE ON SPECIAL          
REMARK 375 POSITIONS.                                                           
REMARK 375                                                                      
REMARK 375 ATOM RES CSSEQI                                                      
REMARK 375      HOH A  19  LIES ON A SPECIAL POSITION.                          
REMARK 375      HOH A  59  LIES ON A SPECIAL POSITION.                          
REMARK 465                                                                      
REMARK 465 MISSING RESIDUES                                                     
REMARK 465 THE FOLLOWING RESIDUES WERE NOT LOCATED IN THE                       
REMARK 465 EXPERIMENT. (M=MODEL NUMBER; RES=RESIDUE NAME; C=CHAIN               
REMARK 465 IDENTIFIER; SSSEQ=SEQUENCE NUMBER; I=INSERTION CODE.)                
REMARK 465                                                                      
REMARK 465   M RES C SSSEQI                                                     
REMARK 465     SER A   914                                                      
REMARK 465     GLY A   915                                                      
REMARK 465     GLY A   916                                                      
REMARK 470                                                                      
REMARK 470 MISSING ATOM                                                         
REMARK 470 THE FOLLOWING RESIDUES HAVE MISSING ATOMS(M=MODEL NUMBER;            
REMARK 470 RES=RESIDUE NAME; C=CHAIN IDENTIFIER; SSEQ=SEQUENCE NUMBER;          
REMARK 470 I=INSERTION CODE):                                                   
REMARK 470   M RES CSSEQI  ATOMS                                                
REMARK 470     LYS A 888    CG   CD   CE   NZ                                   
REMARK 470     GLU A 913    CG   CD   OE1  OE2                                  
REMARK 470     ASN A 917    CG   OD1  ND2                                       
REMARK 470     HIS A 918    CG   ND1  CD2  CE1  NE2                             
REMARK 470     ASN A 950    CG   OD1  ND2                                       
REMARK 470     LYS A 978    CG   CD   CE   NZ                                   
REMARK 470     GLU A1029    CG   CD   OE1  OE2                                  
REMARK 500                                                                      
REMARK 500 GEOMETRY AND STEREOCHEMISTRY                                         
REMARK 500 SUBTOPIC: CLOSE CONTACTS                                             
REMARK 500                                                                      
REMARK 500 THE FOLLOWING ATOMS THAT ARE RELATED BY CRYSTALLOGRAPHIC             
REMARK 500 SYMMETRY ARE IN CLOSE CONTACT.  AN ATOM LOCATED WITHIN 0.15          
REMARK 500 ANGSTROMS OF A SYMMETRY RELATED ATOM IS ASSUMED TO BE ON A           
REMARK 500 SPECIAL POSITION AND IS, THEREFORE, LISTED IN REMARK 375             
REMARK 500 INSTEAD OF REMARK 500.  ATOMS WITH NON-BLANK ALTERNATE               
REMARK 500 LOCATION INDICATORS ARE NOT INCLUDED IN THE CALCULATIONS.            
REMARK 500                                                                      
REMARK 500 DISTANCE CUTOFF:                                                     
REMARK 500 2.2 ANGSTROMS FOR CONTACTS NOT INVOLVING HYDROGEN ATOMS              
REMARK 500 1.6 ANGSTROMS FOR CONTACTS INVOLVING HYDROGEN ATOMS                  
REMARK 500                                                                      
REMARK 500  ATM1  RES C  SSEQI   ATM2  RES C  SSEQI  SSYMOP   DISTANCE          
REMARK 500   O    HOH A     2     O    HOH A   254     4555     2.05            
REMARK 500                                                                      
REMARK 500 REMARK: NULL                                                         
REMARK 500                                                                      
REMARK 500 GEOMETRY AND STEREOCHEMISTRY                                         
REMARK 500 SUBTOPIC: COVALENT BOND ANGLES                                       
REMARK 500                                                                      
REMARK 500 THE STEREOCHEMICAL PARAMETERS OF THE FOLLOWING RESIDUES              
REMARK 500 HAVE VALUES WHICH DEVIATE FROM EXPECTED VALUES BY MORE               
REMARK 500 THAN 6*RMSD (M=MODEL NUMBER; RES=RESIDUE NAME; C=CHAIN               
REMARK 500 IDENTIFIER; SSEQ=SEQUENCE NUMBER; I=INSERTION CODE).                 
REMARK 500                                                                      
REMARK 500 STANDARD TABLE:                                                      
REMARK 500 FORMAT: (10X,I3,1X,A3,1X,A1,I4,A1,3(1X,A4,2X),12X,F5.1)              
REMARK 500                                                                      
REMARK 500 EXPECTED VALUES PROTEIN: ENGH AND HUBER, 1999                        
REMARK 500 EXPECTED VALUES NUCLEIC ACID: CLOWNEY ET AL 1996                     
REMARK 500                                                                      
REMARK 500  M RES CSSEQI ATM1   ATM2   ATM3                                     
REMARK 500    PRO A 960   C   -  N   -  CA  ANGL. DEV. =  10.8 DEGREES          
REMARK 500                                                                      
REMARK 500 REMARK: NULL                                                         
REMARK 500                                                                      
REMARK 500 GEOMETRY AND STEREOCHEMISTRY                                         
REMARK 500 SUBTOPIC: TORSION ANGLES                                             
REMARK 500                                                                      
REMARK 500 TORSION ANGLES OUTSIDE THE EXPECTED RAMACHANDRAN REGIONS:            
REMARK 500 (M=MODEL NUMBER; RES=RESIDUE NAME; C=CHAIN IDENTIFIER;               
REMARK 500 SSEQ=SEQUENCE NUMBER; I=INSERTION CODE).                             
REMARK 500                                                                      
REMARK 500 STANDARD TABLE:                                                      
REMARK 500 FORMAT:(10X,I3,1X,A3,1X,A1,I4,A1,4X,F7.2,3X,F7.2)                    
REMARK 500                                                                      
REMARK 500 EXPECTED VALUES: GJ KLEYWEGT AND TA JONES (1996). PHI/PSI-           
REMARK 500 CHOLOGY: RAMACHANDRAN REVISITED. STRUCTURE 4, 1395 - 1400            
REMARK 500                                                                      
REMARK 500  M RES CSSEQI        PSI       PHI                                   
REMARK 500    PRO A 912      100.83    -53.26                                   
REMARK 500    GLN A 998       33.95     70.84                                   
REMARK 500    ASP A1003       35.03   -154.42                                   
REMARK 500    ASP A1031       -2.14     78.03                                   
REMARK 500    ASN A1119       -2.27     75.43                                   
REMARK 500                                                                      
REMARK 500 REMARK: NULL                                                         
REMARK 800                                                                      
REMARK 800 SITE                                                                 
REMARK 800 SITE_IDENTIFIER: AC1                                                 
REMARK 800 EVIDENCE_CODE: SOFTWARE                                              
REMARK 800 SITE_DESCRIPTION: BINDING SITE FOR RESIDUE IZA A2001                 
REMARK 900                                                                      
REMARK 900 RELATED ENTRIES                                                      
REMARK 900 RELATED ID: 3EYG   RELATED DB: PDB                                   
DBREF  3EYH A  865  1154  UNP    Q59GQ2   Q59GQ2_HUMAN   865   1154             
SEQRES   1 A  290  VAL ASP PRO THR HIS PHE GLU LYS ARG PHE LEU LYS ARG          
SEQRES   2 A  290  ILE ARG ASP LEU GLY GLU GLY HIS PHE GLY LYS VAL GLU          
SEQRES   3 A  290  LEU CYS ARG TYR ASP PRO GLU GLY ASP ASN THR GLY GLU          
SEQRES   4 A  290  GLN VAL ALA VAL LYS SER LEU LYS PRO GLU SER GLY GLY          
SEQRES   5 A  290  ASN HIS ILE ALA ASP LEU LYS LYS GLU ILE GLU ILE LEU          
SEQRES   6 A  290  ARG ASN LEU TYR HIS GLU ASN ILE VAL LYS TYR LYS GLY          
SEQRES   7 A  290  ILE CYS THR GLU ASP GLY GLY ASN GLY ILE LYS LEU ILE          
SEQRES   8 A  290  MET GLU PHE LEU PRO SER GLY SER LEU LYS GLU TYR LEU          
SEQRES   9 A  290  PRO LYS ASN LYS ASN LYS ILE ASN LEU LYS GLN GLN LEU          
SEQRES  10 A  290  LYS TYR ALA VAL GLN ILE CYS LYS GLY MET ASP TYR LEU          
SEQRES  11 A  290  GLY SER ARG GLN TYR VAL HIS ARG ASP LEU ALA ALA ARG          
SEQRES  12 A  290  ASN VAL LEU VAL GLU SER GLU HIS GLN VAL LYS ILE GLY          
SEQRES  13 A  290  ASP PHE GLY LEU THR LYS ALA ILE GLU THR ASP LYS GLU          
SEQRES  14 A  290  PTR PTR THR VAL LYS ASP ASP ARG ASP SER PRO VAL PHE          
SEQRES  15 A  290  TRP TYR ALA PRO GLU CYS LEU MET GLN SER LYS PHE TYR          
SEQRES  16 A  290  ILE ALA SER ASP VAL TRP SER PHE GLY VAL THR LEU HIS          
SEQRES  17 A  290  GLU LEU LEU THR TYR CYS ASP SER ASP SER SER PRO MET          
SEQRES  18 A  290  ALA LEU PHE LEU LYS MET ILE GLY PRO THR HIS GLY GLN          
SEQRES  19 A  290  MET THR VAL THR ARG LEU VAL ASN THR LEU LYS GLU GLY          
SEQRES  20 A  290  LYS ARG LEU PRO CYS PRO PRO ASN CYS PRO ASP GLU VAL          
SEQRES  21 A  290  TYR GLN LEU MET ARG LYS CYS TRP GLU PHE GLN PRO SER          
SEQRES  22 A  290  ASN ARG THR SER PHE GLN ASN LEU ILE GLU GLY PHE GLU          
SEQRES  23 A  290  ALA LEU LEU LYS                                              
MODRES 3EYH PTR A 1034  TYR  O-PHOSPHOTYROSINE                                  
MODRES 3EYH PTR A 1035  TYR  O-PHOSPHOTYROSINE                                  
HET    PTR  A1034      16                                                       
HET    PTR  A1035      16                                                       
HET    IZA  A2001      23                                                       
HETNAM     PTR O-PHOSPHOTYROSINE                                                
HETNAM     IZA 2-TERT-BUTYL-9-FLUORO-3,6-DIHYDRO-7H-BENZ[H]-IMIDAZ[4,           
HETNAM   2 IZA  5-F]ISOQUINOLINE-7-ONE                                          
HETSYN     PTR PHOSPHONOTYROSINE                                                
HETSYN     IZA 2-(1,1-DIMETHYLETHYL)9-FLUORO-3,6-DIHYDRO-7H-BENZ[H]-            
HETSYN   2 IZA  IMIDAZ[4,5-F]ISOQUINOLIN-7-ONE                                  
FORMUL   1  PTR    2(C9 H12 N O6 P)                                             
FORMUL   2  IZA    C18 H16 F N3 O                                               
FORMUL   3  HOH   *223(H2 O)                                                    
HELIX    1   1 LYS A  924  LYS A  924  1                                   1
HELIX    2   2 SER A 1056  SER A 1056  1                                   1
SHEET    1   1 1 VAL A1000  VAL A1000  0
SHEET    2   2 1 LYS A1026  ALA A1027  0
SHEET    3   3 1 PTR A1034  THR A1036  0
SHEET    4   4 1 LYS A1057  TYR A1059  0
LINK         C   GLU A1033                 N   PTR A1034     1555   1555  1.33  
LINK         C   PTR A1034                 N   PTR A1035     1555   1555  1.33  
LINK         C   PTR A1035                 N   THR A1036     1555   1555  1.33  
SITE     1 AC1 13 HOH A   6  HOH A  51  LEU A 881  GLU A 883                    
SITE     2 AC1 13 ALA A 906  GLU A 957  PHE A 958  LEU A 959                    
SITE     3 AC1 13 PRO A 960  GLY A 962  ASN A1008  LEU A1010                    
SITE     4 AC1 13 ASP A1021                                                     
CRYST1   45.000   88.220  145.520  90.00  90.00  90.00 C 2 2 21      8          
ORIGX1      1.000000  0.000000  0.000000        0.00000                         
ORIGX2      0.000000  1.000000  0.000000        0.00000                         
ORIGX3      0.000000  0.000000  1.000000        0.00000                         
SCALE1      0.022222  0.000000  0.000000        0.00000                         
SCALE2      0.000000  0.011335  0.000000        0.00000                         
SCALE3      0.000000  0.000000  0.006872        0.00000                         
ATOM      1  N   LYS A 924      27.487  -9.638 -11.592  1.00 17.15           N
ATOM      2  CA  LYS A 924      27.102  -8.219 -11.446  1.00 17.03           C
ATOM      3  C   LYS A 924      25.612  -8.073 -11.125  1.00 16.69           C
ATOM      4  O   LYS A 924      25.220  -7.237 -10.307  1.00 14.83           O
ATOM      5  CB  LYS A 924      27.403  -7.424 -12.723  1.00 19.35           C
ATOM      6  CG  LYS A 924      28.882  -7.221 -13.043  1.00 25.22           C
ATOM      7  CD  LYS A 924      29.001  -6.887 -14.530  1.00 34.11           C
ATOM      8  CE  LYS A 924      30.403  -6.500 -14.946  1.00 37.89           C
ATOM      9  NZ  LYS A 924      30.420  -6.212 -16.425  1.00 36.94           N
TER      10      LYS A 924
ATOM     11  N   VAL A1000      20.848   2.713 -13.010  1.00 11.84           N
ATOM     12  CA  VAL A1000      20.015   2.892 -14.177  1.00 12.75           C
ATOM     13  C   VAL A1000      19.711   1.512 -14.685  1.00 12.27           C
ATOM     14  O   VAL A1000      20.617   0.687 -14.799  1.00 11.02           O
ATOM     15  CB  VAL A1000      20.698   3.739 -15.280  1.00 14.03           C
ATOM     16  CG1 VAL A1000      20.570   5.215 -14.913  1.00 18.36           C
ATOM     17  CG2 VAL A1000      22.178   3.361 -15.459  1.00 13.06           C
TER      18      VAL A1000
ATOM     19  N   ARG A1002      18.213   0.345 -17.667  1.00  9.24           N
ATOM     20  CA  ARG A1002      18.612   0.093 -19.070  1.00 13.95           C
ATOM     21  C   ARG A1002      17.801  -0.955 -19.852  1.00 14.81           C
ATOM     22  O   ARG A1002      18.167  -1.281 -20.985  1.00 17.83           O
ATOM     23  CB  ARG A1002      20.108  -0.272 -19.165  1.00 12.52           C
ATOM     24  CG  ARG A1002      21.063   0.793 -18.695  1.00 14.69           C
ATOM     25  CD  ARG A1002      22.491   0.490 -19.171  1.00 16.70           C
ATOM     26  NE  ARG A1002      22.514   0.066 -20.573  1.00 21.36           N
ATOM     27  CZ  ARG A1002      22.991  -1.096 -21.007  1.00 21.92           C
ATOM     28  NH1 ARG A1002      23.526  -1.971 -20.156  1.00 23.95           N
ATOM     29  NH2 ARG A1002      22.950  -1.379 -22.302  1.00 26.37           N
TER      30      ARG A1002
ATOM     31  N   LYS A1026      23.161  -0.736 -14.564  1.00 17.06           N
ATOM     32  CA  LYS A1026      24.478  -0.169 -14.296  1.00 16.68           C
ATOM     33  C   LYS A1026      24.398   0.853 -13.187  1.00 19.15           C
ATOM     34  O   LYS A1026      23.347   1.453 -12.971  1.00 19.88           O
ATOM     35  CB  LYS A1026      25.068   0.482 -15.552  1.00 17.98           C
ATOM     36  CG  LYS A1026      25.201  -0.451 -16.745  1.00 19.08           C
ATOM     37  CD  LYS A1026      26.284  -1.505 -16.511  1.00 18.91           C
ATOM     38  CE  LYS A1026      26.577  -2.254 -17.794  1.00 21.52           C
ATOM     39  NZ  LYS A1026      27.764  -3.126 -17.623  1.00 26.01           N
ATOM     40  N   ALA A1027      25.520   1.061 -12.499  1.00 19.34           N
ATOM     41  CA  ALA A1027      25.626   2.084 -11.464  1.00 21.00           C
ATOM     42  C   ALA A1027      26.147   3.404 -12.037  1.00 21.25           C
ATOM     43  O   ALA A1027      27.150   3.425 -12.769  1.00 20.19           O
ATOM     44  CB  ALA A1027      26.519   1.601 -10.332  1.00 21.83           C
ATOM     45  N   ILE A1028      25.447   4.500 -11.727  1.00 20.36           N
ATOM     46  CA  ILE A1028      25.972   5.832 -12.015  1.00 18.91           C
ATOM     47  C   ILE A1028      26.907   6.220 -10.874  1.00 18.29           C
ATOM     48  O   ILE A1028      26.546   6.084  -9.698  1.00 16.76           O
ATOM     49  CB  ILE A1028      24.856   6.898 -12.180  1.00 18.64           C
ATOM     50  CG1 ILE A1028      23.948   6.560 -13.367  1.00 22.28           C
ATOM     51  CG2 ILE A1028      25.471   8.287 -12.401  1.00 16.73           C
ATOM     52  CD1 ILE A1028      22.689   7.451 -13.490  1.00 20.36           C
TER      53      ILE A1028
ATOM     54  N   LYS A1032      27.867  11.978 -10.726  1.00 18.55           N
ATOM     55  CA  LYS A1032      27.681  11.888 -12.175  1.00 20.08           C
ATOM     56  C   LYS A1032      26.201  11.739 -12.535  1.00 20.11           C
ATOM     57  O   LYS A1032      25.393  11.269 -11.726  1.00 18.41           O
ATOM     58  CB  LYS A1032      28.478  10.712 -12.744  1.00 20.31           C
ATOM     59  CG  LYS A1032      29.972  10.784 -12.463  1.00 22.44           C
ATOM     60  CD  LYS A1032      30.669  11.717 -13.437  1.00 30.96           C
ATOM     61  CE  LYS A1032      32.135  11.872 -13.096  1.00 33.91           C
ATOM     62  NZ  LYS A1032      32.855  12.520 -14.210  1.00 40.38           N
ATOM     63  N   GLU A1033      25.858  12.135 -13.756  1.00 20.50           N
ATOM     64  CA  GLU A1033      24.462  12.105 -14.195  1.00 22.67           C
ATOM     65  C   GLU A1033      24.135  10.972 -15.163  1.00 20.67           C
ATOM     66  O   GLU A1033      22.956  10.669 -15.392  1.00 21.24           O
ATOM     67  CB  GLU A1033      24.060  13.444 -14.791  1.00 23.59           C
ATOM     68  CG  GLU A1033      23.945  14.530 -13.743  1.00 34.38           C
ATOM     69  CD  GLU A1033      23.303  15.783 -14.287  1.00 43.49           C
ATOM     70  OE1 GLU A1033      23.794  16.312 -15.310  1.00 44.18           O
ATOM     71  OE2 GLU A1033      22.304  16.232 -13.684  1.00 50.73           O
ATOM    104  N   THR A1036      28.147   5.672 -19.205  1.00 18.40           N
ATOM    105  CA  THR A1036      28.396   5.417 -20.622  1.00 20.88           C
ATOM    106  C   THR A1036      28.573   3.931 -20.887  1.00 22.38           C
ATOM    107  O   THR A1036      29.475   3.292 -20.347  1.00 19.86           O
ATOM    108  CB  THR A1036      29.628   6.164 -21.170  1.00 22.16           C
ATOM    109  OG1 THR A1036      29.445   7.568 -20.969  1.00 23.50           O
ATOM    110  CG2 THR A1036      29.782   5.878 -22.686  1.00 18.75           C
ATOM    111  N   VAL A1037      27.707   3.404 -21.737  1.00 24.11           N
ATOM    112  CA  VAL A1037      27.760   2.011 -22.116  1.00 27.63           C
ATOM    113  C   VAL A1037      28.829   1.806 -23.197  1.00 29.47           C
ATOM    114  O   VAL A1037      28.953   2.589 -24.135  1.00 30.64           O
ATOM    115  CB  VAL A1037      26.364   1.507 -22.530  1.00 28.39           C
ATOM    116  CG1 VAL A1037      26.426   0.106 -23.066  1.00 26.76           C
ATOM    117  CG2 VAL A1037      25.437   1.529 -21.304  1.00 30.21           C
ATOM    118  N   LYS A1038      29.644   0.782 -23.011  1.00 31.09           N
ATOM    119  CA  LYS A1038      30.699   0.484 -23.955  1.00 34.99           C
ATOM    120  C   LYS A1038      30.247  -0.709 -24.768  1.00 36.65           C
ATOM    121  O   LYS A1038      30.625  -0.873 -25.922  1.00 40.21           O
ATOM    122  CB  LYS A1038      32.005   0.218 -23.219  1.00 33.72           C
ATOM    123  CG  LYS A1038      32.512   1.434 -22.424  1.00 37.51           C
ATOM    124  CD  LYS A1038      32.038   1.414 -20.976  1.00 39.08           C
ATOM    125  CE  LYS A1038      32.568   2.604 -20.197  1.00 45.69           C
ATOM    126  NZ  LYS A1038      31.814   2.774 -18.921  1.00 45.73           N
TER     127      LYS A1038
ATOM    128  N   SER A1056      25.185   6.593 -26.347  1.00 22.86           N
ATOM    129  CA  SER A1056      25.289   5.505 -25.363  1.00 21.41           C
ATOM    130  C   SER A1056      25.405   5.980 -23.894  1.00 22.46           C
ATOM    131  O   SER A1056      25.959   5.268 -23.033  1.00 21.67           O
ATOM    132  CB  SER A1056      26.394   4.514 -25.749  1.00 22.77           C
ATOM    133  OG  SER A1056      26.105   3.872 -26.994  1.00 21.66           O
ATOM    134  N   LYS A1057      24.859   7.175 -23.627  1.00 19.80           N
ATOM    135  CA  LYS A1057      24.792   7.764 -22.291  1.00 19.24           C
ATOM    136  C   LYS A1057      23.436   7.453 -21.657  1.00 19.93           C
ATOM    137  O   LYS A1057      22.387   7.682 -22.269  1.00 19.79           O
ATOM    138  CB  LYS A1057      24.968   9.285 -22.355  1.00 20.93           C
ATOM    139  CG  LYS A1057      26.269   9.767 -22.970  1.00 20.65           C
ATOM    140  CD  LYS A1057      26.425  11.278 -22.852  1.00 21.49           C
ATOM    141  CE  LYS A1057      27.802  11.700 -23.342  1.00 29.04           C
ATOM    142  NZ  LYS A1057      28.024  13.157 -23.204  1.00 33.51           N
ATOM    143  N   PHE A1058      23.469   6.948 -20.425  1.00 18.90           N
ATOM    144  CA  PHE A1058      22.283   6.487 -19.723  1.00 16.80           C
ATOM    145  C   PHE A1058      22.142   7.212 -18.401  1.00 16.14           C
ATOM    146  O   PHE A1058      22.965   7.026 -17.488  1.00 13.68           O
ATOM    147  CB  PHE A1058      22.371   4.991 -19.462  1.00 18.49           C
ATOM    148  CG  PHE A1058      22.122   4.177 -20.653  1.00 20.28           C
ATOM    149  CD1 PHE A1058      20.837   3.747 -20.948  1.00 20.45           C
ATOM    150  CD2 PHE A1058      23.164   3.859 -21.524  1.00 27.32           C
ATOM    151  CE1 PHE A1058      20.593   2.984 -22.094  1.00 29.39           C
ATOM    152  CE2 PHE A1058      22.932   3.097 -22.682  1.00 25.14           C
ATOM    153  CZ  PHE A1058      21.650   2.657 -22.964  1.00 20.39           C
ATOM    154  N   TYR A1059      21.081   8.017 -18.330  1.00 14.89           N
ATOM    155  CA  TYR A1059      20.729   8.845 -17.185  1.00 13.81           C
ATOM    156  C   TYR A1059      19.524   8.205 -16.546  1.00 14.87           C
ATOM    157  O   TYR A1059      18.875   7.346 -17.167  1.00 11.69           O
ATOM    158  CB  TYR A1059      20.263  10.217 -17.656  1.00 13.49           C
ATOM    159  CG  TYR A1059      21.230  11.027 -18.467  1.00 17.32           C
ATOM    160  CD1 TYR A1059      21.721  12.231 -17.974  1.00 21.82           C
ATOM    161  CD2 TYR A1059      21.634  10.614 -19.742  1.00 17.54           C
ATOM    162  CE1 TYR A1059      22.605  13.004 -18.711  1.00 22.53           C
ATOM    163  CE2 TYR A1059      22.525  11.371 -20.490  1.00 21.24           C
ATOM    164  CZ  TYR A1059      22.998  12.580 -19.970  1.00 18.38           C
ATOM    165  OH  TYR A1059      23.885  13.347 -20.694  1.00 18.50           O
TER     166      TYR A1059
HETATM  167  O   HOH A  18      20.795  10.809 -14.007  1.00 16.74           O
HETATM  168  O   HOH A  57      29.824   3.100 -12.760  1.00 31.83           O
HETATM  169  O   HOH A  70      28.619   7.199 -14.105  1.00 20.67           O
HETATM  170  O   HOH A  71      30.583   5.465 -17.512  1.00 30.28           O
HETATM  171  O   HOH A  90      30.686  11.455 -16.635  1.00 38.74           O
HETATM  172  O   HOH A 108      27.853  14.347 -15.217  1.00 35.17           O
HETATM  173  O   HOH A 120      29.122  -1.212 -21.149  1.00 32.71           O
HETATM  174  O   HOH A 139      25.497  15.263 -19.624  1.00 35.64           O
HETATM  175  O   HOH A 161      30.923   8.367 -18.957  1.00 31.25           O
HETATM  176  O   HOH A 183      30.498   9.446 -22.580  1.00 41.03           O
HETATM  177  O   HOH A 234      27.523  -1.067 -12.965  1.00 32.04           O
CONECT   65   64   66   72
CONECT   74   73   75   88
CONECT   73   72   74   76
CONECT   76   73   77
CONECT   78   77   80
CONECT   79   77   81
CONECT   80   78   82
CONECT   81   79   82
CONECT   77   76   78   79
CONECT   82   80   81   83
CONECT   72   65   73
CONECT   75   74
CONECT   85   84
CONECT   86   84
CONECT   87   84
CONECT   83   82   84
CONECT   84   83   85   86   87
CONECT   90   89   91  104
CONECT   89   88   90   92
CONECT   92   89   93
CONECT   94   93   96
CONECT   95   93   97
CONECT   96   94   98
CONECT   97   95   98
CONECT   93   92   94   95
CONECT   98   96   97   99
CONECT   88   74   89
CONECT   91   90
CONECT  101  100
CONECT  102  100
CONECT  103  100
CONECT   99   98  100
CONECT  100   99  101  102  103
CONECT  104   90  105
END
