# Supplementary material for: Scaffold repositioning of spiro-acridine derivatives as fungi chitinase inhibitor by target fishing and in vitro studies
Source: Sci Rep. 2023 May 5;13:7320. doi: 10.1038/s41598-023-33279-9 (PMC10163251; doi:10.1038/s41598-023-33279-9)
Supplement: Supplementary file 2 — Supplementary Information 2. [file 41598_2023_33279_MOESM2_ESM.zip › PDBQT_TARGETS_ALL/3f5j_MES.pdb]

HEADER    HYDROLASE                               03-NOV-08   3F5J              
TITLE     SEMI-ACTIVE E176Q MUTANT OF RICE BGLU1, A PLANT EXOGLUCANASE/BETA-    
TITLE    2 GLUCOSIDASE                                                          
COMPND    MOL_ID: 1;                                                            
COMPND   2 MOLECULE: BETA-GLUCOSIDASE;                                          
COMPND   3 CHAIN: A, B;                                                         
COMPND   4 FRAGMENT: UNP RESIDUES 29-504;                                       
COMPND   5 EC: 3.2.1.21;                                                        
COMPND   6 ENGINEERED: YES;                                                     
COMPND   7 MUTATION: YES                                                        
SOURCE    MOL_ID: 1;                                                            
SOURCE   2 ORGANISM_SCIENTIFIC: ORYZA SATIVA JAPONICA GROUP;                    
SOURCE   3 ORGANISM_COMMON: JAPANESE RICE;                                      
SOURCE   4 ORGANISM_TAXID: 39947;                                               
SOURCE   5 STRAIN: ORION;                                                       
SOURCE   6 GENE: OS3BGLU7;                                                      
SOURCE   7 EXPRESSION_SYSTEM: ESCHERICHIA COLI;                                 
SOURCE   8 EXPRESSION_SYSTEM_TAXID: 562;                                        
SOURCE   9 EXPRESSION_SYSTEM_STRAIN: ORIGAMI(DE3);                              
SOURCE  10 EXPRESSION_SYSTEM_VECTOR_TYPE: PLASMID;                              
SOURCE  11 EXPRESSION_SYSTEM_PLASMID: PET32A+                                   
KEYWDS    BETA-ALPHA-BARRELS, GLYCOSIDASE, HYDROLASE                            
EXPDTA    X-RAY DIFFRACTION                                                     
AUTHOR    W.CHUENCHOR,J.R.KETUDAT CAIRNS,S.PENGTHAISONG,R.C.ROBINSON,           
AUTHOR   2 J.YUVANIYAMA,C.-J.CHEN                                               
REVDAT   2   22-DEC-10 3F5J    1       JRNL                                     
REVDAT   1   03-NOV-09 3F5J    0                                                
JRNL        AUTH   W.CHUENCHOR,S.PENGTHAISONG,R.C.ROBINSON,J.YUVANIYAMA,        
JRNL        AUTH 2 J.SVASTI,J.R.KETUDAT CAIRNS                                  
JRNL        TITL   THE STRUCTURAL BASIS OF OLIGOSACCHARIDE BINDING BY RICE      
JRNL        TITL 2 BGLU1 BETA-GLUCOSIDASE                                       
JRNL        REF    J.STRUCT.BIOL.                V. 173   169 2011              
JRNL        REFN                   ISSN 1047-8477                               
JRNL        PMID   20884352                                                     
JRNL        DOI    10.1016/J.JSB.2010.09.021                                    
REMARK   2                                                                      
REMARK   2 RESOLUTION.    1.95 ANGSTROMS.                                       
REMARK   3                                                                      
REMARK   3 REFINEMENT.                                                          
REMARK   3   PROGRAM     : REFMAC 5.2.0019                                      
REMARK   3   AUTHORS     : MURSHUDOV,VAGIN,DODSON                               
REMARK   3                                                                      
REMARK   3    REFINEMENT TARGET : MAXIMUM LIKELIHOOD                            
REMARK   3                                                                      
REMARK   3  DATA USED IN REFINEMENT.                                            
REMARK   3   RESOLUTION RANGE HIGH (ANGSTROMS) : 1.95                           
REMARK   3   RESOLUTION RANGE LOW  (ANGSTROMS) : 23.84                          
REMARK   3   DATA CUTOFF            (SIGMA(F)) : 0.000                          
REMARK   3   COMPLETENESS FOR RANGE        (%) : 97.2                           
REMARK   3   NUMBER OF REFLECTIONS             : 69743                          
REMARK   3                                                                      
REMARK   3  FIT TO DATA USED IN REFINEMENT.                                     
REMARK   3   CROSS-VALIDATION METHOD          : THROUGHOUT                      
REMARK   3   FREE R VALUE TEST SET SELECTION  : COPY R-FREE FROM 2RGL           
REMARK   3   R VALUE     (WORKING + TEST SET) : 0.180                           
REMARK   3   R VALUE            (WORKING SET) : 0.178                           
REMARK   3   FREE R VALUE                     : 0.214                           
REMARK   3   FREE R VALUE TEST SET SIZE   (%) : 4.900                           
REMARK   3   FREE R VALUE TEST SET COUNT      : 3611                            
REMARK   3                                                                      
REMARK   3  FIT IN THE HIGHEST RESOLUTION BIN.                                  
REMARK   3   TOTAL NUMBER OF BINS USED           : 20                           
REMARK   3   BIN RESOLUTION RANGE HIGH       (A) : 1.95                         
REMARK   3   BIN RESOLUTION RANGE LOW        (A) : 2.00                         
REMARK   3   REFLECTION IN BIN     (WORKING SET) : 4845                         
REMARK   3   BIN COMPLETENESS (WORKING+TEST) (%) : 93.33                        
REMARK   3   BIN R VALUE           (WORKING SET) : 0.1950                       
REMARK   3   BIN FREE R VALUE SET COUNT          : 252                          
REMARK   3   BIN FREE R VALUE                    : 0.2280                       
REMARK   3                                                                      
REMARK   3  NUMBER OF NON-HYDROGEN ATOMS USED IN REFINEMENT.                    
REMARK   3   PROTEIN ATOMS            : 7618                                    
REMARK   3   NUCLEIC ACID ATOMS       : 0                                       
REMARK   3   HETEROGEN ATOMS          : 125                                     
REMARK   3   SOLVENT ATOMS            : 727                                     
REMARK   3                                                                      
REMARK   3  B VALUES.                                                           
REMARK   3   FROM WILSON PLOT           (A**2) : NULL                           
REMARK   3   MEAN B VALUE      (OVERALL, A**2) : 10.21                          
REMARK   3   OVERALL ANISOTROPIC B VALUE.                                       
REMARK   3    B11 (A**2) : 0.00000                                              
REMARK   3    B22 (A**2) : 0.00000                                              
REMARK   3    B33 (A**2) : 0.00000                                              
REMARK   3    B12 (A**2) : 0.00000                                              
REMARK   3    B13 (A**2) : 0.00000                                              
REMARK   3    B23 (A**2) : 0.00000                                              
REMARK   3                                                                      
REMARK   3  ESTIMATED OVERALL COORDINATE ERROR.                                 
REMARK   3   ESU BASED ON R VALUE                            (A): 0.173         
REMARK   3   ESU BASED ON FREE R VALUE                       (A): 0.149         
REMARK   3   ESU BASED ON MAXIMUM LIKELIHOOD                 (A): 0.099         
REMARK   3   ESU FOR B VALUES BASED ON MAXIMUM LIKELIHOOD (A**2): 3.417         
REMARK   3                                                                      
REMARK   3 CORRELATION COEFFICIENTS.                                            
REMARK   3   CORRELATION COEFFICIENT FO-FC      : 0.958                         
REMARK   3   CORRELATION COEFFICIENT FO-FC FREE : 0.937                         
REMARK   3                                                                      
REMARK   3  RMS DEVIATIONS FROM IDEAL VALUES        COUNT    RMS    WEIGHT      
REMARK   3   BOND LENGTHS REFINED ATOMS        (A):  7980 ; 0.018 ; 0.022       
REMARK   3   BOND LENGTHS OTHERS               (A):  NULL ;  NULL ;  NULL       
REMARK   3   BOND ANGLES REFINED ATOMS   (DEGREES): 10860 ; 1.585 ; 1.940       
REMARK   3   BOND ANGLES OTHERS          (DEGREES):  NULL ;  NULL ;  NULL       
REMARK   3   TORSION ANGLES, PERIOD 1    (DEGREES):   942 ; 6.351 ; 5.000       
REMARK   3   TORSION ANGLES, PERIOD 2    (DEGREES):   402 ;34.175 ;23.682       
REMARK   3   TORSION ANGLES, PERIOD 3    (DEGREES):  1206 ;12.959 ;15.000       
REMARK   3   TORSION ANGLES, PERIOD 4    (DEGREES):    44 ;22.102 ;15.000       
REMARK   3   CHIRAL-CENTER RESTRAINTS       (A**3):  1122 ; 0.169 ; 0.200       
REMARK   3   GENERAL PLANES REFINED ATOMS      (A):  6220 ; 0.007 ; 0.020       
REMARK   3   GENERAL PLANES OTHERS             (A):  NULL ;  NULL ;  NULL       
REMARK   3   NON-BONDED CONTACTS REFINED ATOMS (A):  3810 ; 0.201 ; 0.200       
REMARK   3   NON-BONDED CONTACTS OTHERS        (A):  NULL ;  NULL ;  NULL       
REMARK   3   NON-BONDED TORSION REFINED ATOMS  (A):  5424 ; 0.311 ; 0.200       
REMARK   3   NON-BONDED TORSION OTHERS         (A):  NULL ;  NULL ;  NULL       
REMARK   3   H-BOND (X...Y) REFINED ATOMS      (A):   701 ; 0.148 ; 0.200       
REMARK   3   H-BOND (X...Y) OTHERS             (A):  NULL ;  NULL ;  NULL       
REMARK   3   POTENTIAL METAL-ION REFINED ATOMS (A):     1 ; 0.004 ; 0.200       
REMARK   3   POTENTIAL METAL-ION OTHERS        (A):  NULL ;  NULL ;  NULL       
REMARK   3   SYMMETRY VDW REFINED ATOMS        (A):    29 ; 0.215 ; 0.200       
REMARK   3   SYMMETRY VDW OTHERS               (A):  NULL ;  NULL ;  NULL       
REMARK   3   SYMMETRY H-BOND REFINED ATOMS     (A):    29 ; 0.164 ; 0.200       
REMARK   3   SYMMETRY H-BOND OTHERS            (A):  NULL ;  NULL ;  NULL       
REMARK   3   SYMMETRY METAL-ION REFINED ATOMS  (A):  NULL ;  NULL ;  NULL       
REMARK   3   SYMMETRY METAL-ION OTHERS         (A):  NULL ;  NULL ;  NULL       
REMARK   3                                                                      
REMARK   3  ISOTROPIC THERMAL FACTOR RESTRAINTS.     COUNT   RMS    WEIGHT      
REMARK   3   MAIN-CHAIN BOND REFINED ATOMS  (A**2):  4808 ; 0.875 ; 1.500       
REMARK   3   MAIN-CHAIN BOND OTHER ATOMS    (A**2):  NULL ;  NULL ;  NULL       
REMARK   3   MAIN-CHAIN ANGLE REFINED ATOMS (A**2):  7498 ; 1.340 ; 2.000       
REMARK   3   SIDE-CHAIN BOND REFINED ATOMS  (A**2):  3760 ; 2.320 ; 3.000       
REMARK   3   SIDE-CHAIN ANGLE REFINED ATOMS (A**2):  3362 ; 3.452 ; 4.500       
REMARK   3                                                                      
REMARK   3 ANISOTROPIC THERMAL FACTOR RESTRAINTS.    COUNT   RMS   WEIGHT       
REMARK   3   RIGID-BOND RESTRAINTS          (A**2):  NULL ;  NULL ;  NULL       
REMARK   3   SPHERICITY; FREE ATOMS         (A**2):  NULL ;  NULL ;  NULL       
REMARK   3   SPHERICITY; BONDED ATOMS       (A**2):  NULL ;  NULL ;  NULL       
REMARK   3                                                                      
REMARK   3  NCS RESTRAINTS STATISTICS                                           
REMARK   3   NUMBER OF DIFFERENT NCS GROUPS : 1                                 
REMARK   3                                                                      
REMARK   3  NCS GROUP NUMBER               : 1                                  
REMARK   3     CHAIN NAMES                    : A B                             
REMARK   3     NUMBER OF COMPONENTS NCS GROUP : 1                               
REMARK   3       COMPONENT C  SSSEQI  TO  C   SSSEQI   CODE                     
REMARK   3           1     A      5       A     476      1                      
REMARK   3           1     B      5       B     476      1                      
REMARK   3                   GROUP CHAIN        COUNT   RMS     WEIGHT          
REMARK   3   TIGHT POSITIONAL   1    A    (A):   3809 ;  0.04 ;  0.05           
REMARK   3   TIGHT THERMAL      1    A (A**2):   3809 ;  0.20 ;  0.50           
REMARK   3                                                                      
REMARK   3  TLS DETAILS                                                         
REMARK   3   NUMBER OF TLS GROUPS  : NULL                                       
REMARK   3                                                                      
REMARK   3  BULK SOLVENT MODELLING.                                             
REMARK   3   METHOD USED : MASK                                                 
REMARK   3   PARAMETERS FOR MASK CALCULATION                                    
REMARK   3   VDW PROBE RADIUS   : 1.20                                          
REMARK   3   ION PROBE RADIUS   : 0.80                                          
REMARK   3   SHRINKAGE RADIUS   : 0.80                                          
REMARK   3                                                                      
REMARK   3  OTHER REFINEMENT REMARKS: NULL                                      
REMARK   4                                                                      
REMARK   4 3F5J COMPLIES WITH FORMAT V. 3.20, 01-DEC-08                         
REMARK 100                                                                      
REMARK 100 THIS ENTRY HAS BEEN PROCESSED BY PDBJ ON 07-NOV-08.                  
REMARK 100 THE RCSB ID CODE IS RCSB050172.                                      
REMARK 200                                                                      
REMARK 200 EXPERIMENTAL DETAILS                                                 
REMARK 200  EXPERIMENT TYPE                : X-RAY DIFFRACTION                  
REMARK 200  DATE OF DATA COLLECTION        : 16-MAR-07                          
REMARK 200  TEMPERATURE           (KELVIN) : 105                                
REMARK 200  PH                             : 6.7                                
REMARK 200  NUMBER OF CRYSTALS USED        : 1                                  
REMARK 200                                                                      
REMARK 200  SYNCHROTRON              (Y/N) : Y                                  
REMARK 200  RADIATION SOURCE               : NSRRC                              
REMARK 200  BEAMLINE                       : BL13C1                             
REMARK 200  X-RAY GENERATOR MODEL          : NULL                               
REMARK 200  MONOCHROMATIC OR LAUE    (M/L) : M                                  
REMARK 200  WAVELENGTH OR RANGE        (A) : 0.98                               
REMARK 200  MONOCHROMATOR                  : NULL                               
REMARK 200  OPTICS                         : NULL                               
REMARK 200                                                                      
REMARK 200  DETECTOR TYPE                  : CCD                                
REMARK 200  DETECTOR MANUFACTURER          : ADSC QUANTUM 315                   
REMARK 200  INTENSITY-INTEGRATION SOFTWARE : HKL-2000                           
REMARK 200  DATA SCALING SOFTWARE          : HKL-2000                           
REMARK 200                                                                      
REMARK 200  NUMBER OF UNIQUE REFLECTIONS   : 73603                              
REMARK 200  RESOLUTION RANGE HIGH      (A) : 1.950                              
REMARK 200  RESOLUTION RANGE LOW       (A) : 30.000                             
REMARK 200  REJECTION CRITERIA  (SIGMA(I)) : 0.000                              
REMARK 200                                                                      
REMARK 200 OVERALL.                                                             
REMARK 200  COMPLETENESS FOR RANGE     (%) : 97.4                               
REMARK 200  DATA REDUNDANCY                : 6.300                              
REMARK 200  R MERGE                    (I) : 0.08300                            
REMARK 200  R SYM                      (I) : NULL                               
REMARK 200  <I/SIGMA(I)> FOR THE DATA SET  : 19.1800                            
REMARK 200                                                                      
REMARK 200 IN THE HIGHEST RESOLUTION SHELL.                                     
REMARK 200  HIGHEST RESOLUTION SHELL, RANGE HIGH (A) : 1.95                     
REMARK 200  HIGHEST RESOLUTION SHELL, RANGE LOW  (A) : 2.02                     
REMARK 200  COMPLETENESS FOR SHELL     (%) : 93.7                               
REMARK 200  DATA REDUNDANCY IN SHELL       : 5.80                               
REMARK 200  R MERGE FOR SHELL          (I) : 0.29200                            
REMARK 200  R SYM FOR SHELL            (I) : NULL                               
REMARK 200  <I/SIGMA(I)> FOR SHELL         : 6.910                              
REMARK 200                                                                      
REMARK 200 DIFFRACTION PROTOCOL: SINGLE WAVELENGTH                              
REMARK 200 METHOD USED TO DETERMINE THE STRUCTURE: MOLECULAR REPLACEMENT        
REMARK 200 SOFTWARE USED: AMORE                                                 
REMARK 200 STARTING MODEL: PDB ENTRY 1CBG                                       
REMARK 200                                                                      
REMARK 200 REMARK: NULL                                                         
REMARK 280                                                                      
REMARK 280 CRYSTAL                                                              
REMARK 280 SOLVENT CONTENT, VS   (%): 47.46                                     
REMARK 280 MATTHEWS COEFFICIENT, VM (ANGSTROMS**3/DA): 2.34                     
REMARK 280                                                                      
REMARK 280 CRYSTALLIZATION CONDITIONS: 22% PEG MME 5000, 0.18M AMMONIUM         
REMARK 280  SULFATE, 0.1M MES, PH 6.7, VAPOR DIFFUSION, HANGING DROP,           
REMARK 280  TEMPERATURE 288K                                                    
REMARK 290                                                                      
REMARK 290 CRYSTALLOGRAPHIC SYMMETRY                                            
REMARK 290 SYMMETRY OPERATORS FOR SPACE GROUP: P 21 21 21                       
REMARK 290                                                                      
REMARK 290      SYMOP   SYMMETRY                                                
REMARK 290     NNNMMM   OPERATOR                                                
REMARK 290       1555   X,Y,Z                                                   
REMARK 290       2555   -X+1/2,-Y,Z+1/2                                         
REMARK 290       3555   -X,Y+1/2,-Z+1/2                                         
REMARK 290       4555   X+1/2,-Y+1/2,-Z                                         
REMARK 290                                                                      
REMARK 290     WHERE NNN -> OPERATOR NUMBER                                     
REMARK 290           MMM -> TRANSLATION VECTOR                                  
REMARK 290                                                                      
REMARK 290 CRYSTALLOGRAPHIC SYMMETRY TRANSFORMATIONS                            
REMARK 290 THE FOLLOWING TRANSFORMATIONS OPERATE ON THE ATOM/HETATM             
REMARK 290 RECORDS IN THIS ENTRY TO PRODUCE CRYSTALLOGRAPHICALLY                
REMARK 290 RELATED MOLECULES.                                                   
REMARK 290   SMTRY1   1  1.000000  0.000000  0.000000        0.00000            
REMARK 290   SMTRY2   1  0.000000  1.000000  0.000000        0.00000            
REMARK 290   SMTRY3   1  0.000000  0.000000  1.000000        0.00000            
REMARK 290   SMTRY1   2 -1.000000  0.000000  0.000000       39.86550            
REMARK 290   SMTRY2   2  0.000000 -1.000000  0.000000        0.00000            
REMARK 290   SMTRY3   2  0.000000  0.000000  1.000000       63.73600            
REMARK 290   SMTRY1   3 -1.000000  0.000000  0.000000        0.00000            
REMARK 290   SMTRY2   3  0.000000  1.000000  0.000000       50.42150            
REMARK 290   SMTRY3   3  0.000000  0.000000 -1.000000       63.73600            
REMARK 290   SMTRY1   4  1.000000  0.000000  0.000000       39.86550            
REMARK 290   SMTRY2   4  0.000000 -1.000000  0.000000       50.42150            
REMARK 290   SMTRY3   4  0.000000  0.000000 -1.000000        0.00000            
REMARK 290                                                                      
REMARK 290 REMARK: NULL                                                         
REMARK 300                                                                      
REMARK 300 BIOMOLECULE: 1, 2, 3                                                 
REMARK 300 SEE REMARK 350 FOR THE AUTHOR PROVIDED AND/OR PROGRAM                
REMARK 300 GENERATED ASSEMBLY INFORMATION FOR THE STRUCTURE IN                  
REMARK 300 THIS ENTRY. THE REMARK MAY ALSO PROVIDE INFORMATION ON               
REMARK 300 BURIED SURFACE AREA.                                                 
REMARK 350                                                                      
REMARK 350 COORDINATES FOR A COMPLETE MULTIMER REPRESENTING THE KNOWN           
REMARK 350 BIOLOGICALLY SIGNIFICANT OLIGOMERIZATION STATE OF THE                
REMARK 350 MOLECULE CAN BE GENERATED BY APPLYING BIOMT TRANSFORMATIONS          
REMARK 350 GIVEN BELOW.  BOTH NON-CRYSTALLOGRAPHIC AND                          
REMARK 350 CRYSTALLOGRAPHIC OPERATIONS ARE GIVEN.                               
REMARK 350                                                                      
REMARK 350 BIOMOLECULE: 1                                                       
REMARK 350 AUTHOR DETERMINED BIOLOGICAL UNIT: MONOMERIC                         
REMARK 350 APPLY THE FOLLOWING TO CHAINS: A                                     
REMARK 350   BIOMT1   1  1.000000  0.000000  0.000000        0.00000            
REMARK 350   BIOMT2   1  0.000000  1.000000  0.000000        0.00000            
REMARK 350   BIOMT3   1  0.000000  0.000000  1.000000        0.00000            
REMARK 350                                                                      
REMARK 350 BIOMOLECULE: 2                                                       
REMARK 350 AUTHOR DETERMINED BIOLOGICAL UNIT: MONOMERIC                         
REMARK 350 APPLY THE FOLLOWING TO CHAINS: B                                     
REMARK 350   BIOMT1   1  1.000000  0.000000  0.000000        0.00000            
REMARK 350   BIOMT2   1  0.000000  1.000000  0.000000        0.00000            
REMARK 350   BIOMT3   1  0.000000  0.000000  1.000000        0.00000            
REMARK 350                                                                      
REMARK 350 BIOMOLECULE: 3                                                       
REMARK 350 SOFTWARE DETERMINED QUATERNARY STRUCTURE: DIMERIC                    
REMARK 350 SOFTWARE USED: PISA                                                  
REMARK 350 TOTAL BURIED SURFACE AREA: 4040 ANGSTROM**2                          
REMARK 350 SURFACE AREA OF THE COMPLEX: 33590 ANGSTROM**2                       
REMARK 350 CHANGE IN SOLVENT FREE ENERGY: -77.0 KCAL/MOL                        
REMARK 350 APPLY THE FOLLOWING TO CHAINS: A, B                                  
REMARK 350   BIOMT1   1  1.000000  0.000000  0.000000        0.00000            
REMARK 350   BIOMT2   1  0.000000  1.000000  0.000000        0.00000            
REMARK 350   BIOMT3   1  0.000000  0.000000  1.000000        0.00000            
REMARK 465                                                                      
REMARK 465 MISSING RESIDUES                                                     
REMARK 465 THE FOLLOWING RESIDUES WERE NOT LOCATED IN THE                       
REMARK 465 EXPERIMENT. (M=MODEL NUMBER; RES=RESIDUE NAME; C=CHAIN               
REMARK 465 IDENTIFIER; SSSEQ=SEQUENCE NUMBER; I=INSERTION CODE.)                
REMARK 465                                                                      
REMARK 465   M RES C SSSEQI                                                     
REMARK 465     ALA A    -4                                                      
REMARK 465     MET A    -3                                                      
REMARK 465     ALA A    -2                                                      
REMARK 465     ASP A    -1                                                      
REMARK 465     VAL A     0                                                      
REMARK 465     VAL A     1                                                      
REMARK 465     PRO A     2                                                      
REMARK 465     LYS A     3                                                      
REMARK 465     PRO A     4                                                      
REMARK 465     ALA B    -4                                                      
REMARK 465     MET B    -3                                                      
REMARK 465     ALA B    -2                                                      
REMARK 465     ASP B    -1                                                      
REMARK 465     VAL B     0                                                      
REMARK 465     VAL B     1                                                      
REMARK 465     PRO B     2                                                      
REMARK 465     LYS B     3                                                      
REMARK 465     PRO B     4                                                      
REMARK 500                                                                      
REMARK 500 GEOMETRY AND STEREOCHEMISTRY                                         
REMARK 500 SUBTOPIC: CLOSE CONTACTS IN SAME ASYMMETRIC UNIT                     
REMARK 500                                                                      
REMARK 500 THE FOLLOWING ATOMS ARE IN CLOSE CONTACT.                            
REMARK 500                                                                      
REMARK 500  ATM1  RES C  SSEQI   ATM2  RES C  SSEQI           DISTANCE          
REMARK 500   OE1  GLN B   328     O    HOH B   668              1.94            
REMARK 500   OE1  GLN A   328     O    HOH A   721              2.01            
REMARK 500   O1B  CTT B  1000     O    HOH B   727              2.02            
REMARK 500   CG   GLN B   235     O    HOH B   625              2.03            
REMARK 500   NE2  GLN B   187     O    HOH B   703              2.11            
REMARK 500                                                                      
REMARK 500 REMARK: NULL                                                         
REMARK 500                                                                      
REMARK 500 GEOMETRY AND STEREOCHEMISTRY                                         
REMARK 500 SUBTOPIC: TORSION ANGLES                                             
REMARK 500                                                                      
REMARK 500 TORSION ANGLES OUTSIDE THE EXPECTED RAMACHANDRAN REGIONS:            
REMARK 500 (M=MODEL NUMBER; RES=RESIDUE NAME; C=CHAIN IDENTIFIER;               
REMARK 500 SSEQ=SEQUENCE NUMBER; I=INSERTION CODE).                             
REMARK 500                                                                      
REMARK 500 STANDARD TABLE:                                                      
REMARK 500 FORMAT:(10X,I3,1X,A3,1X,A1,I4,A1,4X,F7.2,3X,F7.2)                    
REMARK 500                                                                      
REMARK 500 EXPECTED VALUES: GJ KLEYWEGT AND TA JONES (1996). PHI/PSI-           
REMARK 500 CHOLOGY: RAMACHANDRAN REVISITED. STRUCTURE 4, 1395 - 1400            
REMARK 500                                                                      
REMARK 500  M RES CSSEQI        PSI       PHI                                   
REMARK 500    ALA A  63     -129.18     52.31                                   
REMARK 500    TYR A 131      -12.37     80.62                                   
REMARK 500    ASP A 132       53.91    -96.90                                   
REMARK 500    ASP A 186      -66.03   -100.09                                   
REMARK 500    ASN A 203      104.90   -161.21                                   
REMARK 500    LYS A 289     -124.78     56.50                                   
REMARK 500    ALA A 354     -166.17    -75.73                                   
REMARK 500    TRP A 441     -121.11     46.94                                   
REMARK 500    ALA B  63     -127.08     55.28                                   
REMARK 500    TYR B 131      -12.75     78.83                                   
REMARK 500    ASP B 132       54.38    -95.24                                   
REMARK 500    THR B 173      -70.29    -80.38                                   
REMARK 500    ASP B 186      -63.64   -102.85                                   
REMARK 500    ASN B 203      103.48   -164.50                                   
REMARK 500    LYS B 289     -124.49     56.81                                   
REMARK 500    TRP B 441     -122.04     48.75                                   
REMARK 500                                                                      
REMARK 500 REMARK: NULL                                                         
REMARK 620                                                                      
REMARK 620 METAL COORDINATION                                                   
REMARK 620 (M=MODEL NUMBER; RES=RESIDUE NAME; C=CHAIN IDENTIFIER;               
REMARK 620 SSEQ=SEQUENCE NUMBER; I=INSERTION CODE):                             
REMARK 620                                                                      
REMARK 620 COORDINATION ANGLES FOR:  M RES CSSEQI METAL                         
REMARK 620                              ZN A1001  ZN                            
REMARK 620 N RES CSSEQI ATOM                                                    
REMARK 620 1 ASP A  65   OD2                                                    
REMARK 620 2 HIS A  68   ND1 117.1                                              
REMARK 620 3 ASP B  65   OD2  94.1 100.3                                        
REMARK 620 4 HIS B  68   ND1 101.5 120.8 120.9                                  
REMARK 620 N                    1     2     3                                   
REMARK 800                                                                      
REMARK 800 SITE                                                                 
REMARK 800 SITE_IDENTIFIER: AC1                                                 
REMARK 800 EVIDENCE_CODE: SOFTWARE                                              
REMARK 800 SITE_DESCRIPTION: BINDING SITE FOR RESIDUE CTT A 1000                
REMARK 800                                                                      
REMARK 800 SITE_IDENTIFIER: AC2                                                 
REMARK 800 EVIDENCE_CODE: SOFTWARE                                              
REMARK 800 SITE_DESCRIPTION: BINDING SITE FOR RESIDUE ZN A 1001                 
REMARK 800                                                                      
REMARK 800 SITE_IDENTIFIER: AC3                                                 
REMARK 800 EVIDENCE_CODE: SOFTWARE                                              
REMARK 800 SITE_DESCRIPTION: BINDING SITE FOR RESIDUE SO4 A 1002                
REMARK 800                                                                      
REMARK 800 SITE_IDENTIFIER: AC4                                                 
REMARK 800 EVIDENCE_CODE: SOFTWARE                                              
REMARK 800 SITE_DESCRIPTION: BINDING SITE FOR RESIDUE MES A 1003                
REMARK 800                                                                      
REMARK 800 SITE_IDENTIFIER: AC5                                                 
REMARK 800 EVIDENCE_CODE: SOFTWARE                                              
REMARK 800 SITE_DESCRIPTION: BINDING SITE FOR RESIDUE CTT B 1000                
REMARK 800                                                                      
REMARK 800 SITE_IDENTIFIER: AC6                                                 
REMARK 800 EVIDENCE_CODE: SOFTWARE                                              
REMARK 800 SITE_DESCRIPTION: BINDING SITE FOR RESIDUE SO4 B 1002                
REMARK 800                                                                      
REMARK 800 SITE_IDENTIFIER: AC7                                                 
REMARK 800 EVIDENCE_CODE: SOFTWARE                                              
REMARK 800 SITE_DESCRIPTION: BINDING SITE FOR RESIDUE MES B 1003                
REMARK 900                                                                      
REMARK 900 RELATED ENTRIES                                                      
REMARK 900 RELATED ID: 2RGL   RELATED DB: PDB                                   
REMARK 900 THE WILD TYPE PROTEIN WITHOUT LIGAND                                 
REMARK 900 RELATED ID: 2RGM   RELATED DB: PDB                                   
REMARK 900 THE WILD TYPE PROTEIN COMPLEXED WITH 2-DEOXY-2-                      
REMARK 900 FLUOROGLUCOSIDE                                                      
REMARK 900 RELATED ID: 3F4V   RELATED DB: PDB                                   
REMARK 900 THE E176Q MUTANT PROTEIN WITHOUT LIGAND                              
REMARK 900 RELATED ID: 3AHV   RELATED DB: PDB                                   
REMARK 900 THE E176Q MUTANT PROTEIN COMPLEXED WITH 2-DEOXY-2-                   
REMARK 900 FLUOROGLUCOSIDE                                                      
REMARK 900 RELATED ID: 3F5K   RELATED DB: PDB                                   
REMARK 900 THE E176Q MUTANT PROTEIN COMPLEXED WITH CELLOPENTAOSE                
REMARK 900 RELATED ID: 3F5L   RELATED DB: PDB                                   
REMARK 900 THE E176Q MUTANT PROTEIN COMPLEXED WITH LAMINARIBIOSE                
REMARK 900 RELATED ID: 3AHT   RELATED DB: PDB                                   
DBREF  3F5J A    1   476  UNP    Q42975   Q42975_ORYSJ    29    504             
DBREF  3F5J B    1   476  UNP    Q42975   Q42975_ORYSJ    29    504             
SEQADV 3F5J ALA A   -4  UNP  Q42975              EXPRESSION TAG                 
SEQADV 3F5J MET A   -3  UNP  Q42975              EXPRESSION TAG                 
SEQADV 3F5J ALA A   -2  UNP  Q42975              EXPRESSION TAG                 
SEQADV 3F5J ASP A   -1  UNP  Q42975              EXPRESSION TAG                 
SEQADV 3F5J VAL A    0  UNP  Q42975              EXPRESSION TAG                 
SEQADV 3F5J GLN A  176  UNP  Q42975    GLU   204 ENGINEERED MUTATION            
SEQADV 3F5J ALA B   -4  UNP  Q42975              EXPRESSION TAG                 
SEQADV 3F5J MET B   -3  UNP  Q42975              EXPRESSION TAG                 
SEQADV 3F5J ALA B   -2  UNP  Q42975              EXPRESSION TAG                 
SEQADV 3F5J ASP B   -1  UNP  Q42975              EXPRESSION TAG                 
SEQADV 3F5J VAL B    0  UNP  Q42975              EXPRESSION TAG                 
SEQADV 3F5J GLN B  176  UNP  Q42975    GLU   204 ENGINEERED MUTATION            
SEQRES   1 A  481  ALA MET ALA ASP VAL VAL PRO LYS PRO ASN TRP LEU GLY          
SEQRES   2 A  481  GLY LEU SER ARG ALA ALA PHE PRO LYS ARG PHE VAL PHE          
SEQRES   3 A  481  GLY THR VAL THR SER ALA TYR GLN VAL GLU GLY MET ALA          
SEQRES   4 A  481  ALA SER GLY GLY ARG GLY PRO SER ILE TRP ASP ALA PHE          
SEQRES   5 A  481  ALA HIS THR PRO GLY ASN VAL ALA GLY ASN GLN ASN GLY          
SEQRES   6 A  481  ASP VAL ALA THR ASP GLN TYR HIS ARG TYR LYS GLU ASP          
SEQRES   7 A  481  VAL ASN LEU MET LYS SER LEU ASN PHE ASP ALA TYR ARG          
SEQRES   8 A  481  PHE SER ILE SER TRP SER ARG ILE PHE PRO ASP GLY GLU          
SEQRES   9 A  481  GLY ARG VAL ASN GLN GLU GLY VAL ALA TYR TYR ASN ASN          
SEQRES  10 A  481  LEU ILE ASN TYR LEU LEU GLN LYS GLY ILE THR PRO TYR          
SEQRES  11 A  481  VAL ASN LEU TYR HIS TYR ASP LEU PRO LEU ALA LEU GLU          
SEQRES  12 A  481  LYS LYS TYR GLY GLY TRP LEU ASN ALA LYS MET ALA ASP          
SEQRES  13 A  481  LEU PHE THR GLU TYR ALA ASP PHE CYS PHE LYS THR PHE          
SEQRES  14 A  481  GLY ASN ARG VAL LYS HIS TRP PHE THR PHE ASN GLN PRO          
SEQRES  15 A  481  ARG ILE VAL ALA LEU LEU GLY TYR ASP GLN GLY THR ASN          
SEQRES  16 A  481  PRO PRO LYS ARG CYS THR LYS CYS ALA ALA GLY GLY ASN          
SEQRES  17 A  481  SER ALA THR GLU PRO TYR ILE VAL ALA HIS ASN PHE LEU          
SEQRES  18 A  481  LEU SER HIS ALA ALA ALA VAL ALA ARG TYR ARG THR LYS          
SEQRES  19 A  481  TYR GLN ALA ALA GLN GLN GLY LYS VAL GLY ILE VAL LEU          
SEQRES  20 A  481  ASP PHE ASN TRP TYR GLU ALA LEU SER ASN SER THR GLU          
SEQRES  21 A  481  ASP GLN ALA ALA ALA GLN ARG ALA ARG ASP PHE HIS ILE          
SEQRES  22 A  481  GLY TRP TYR LEU ASP PRO LEU ILE ASN GLY HIS TYR PRO          
SEQRES  23 A  481  GLN ILE MET GLN ASP LEU VAL LYS ASP ARG LEU PRO LYS          
SEQRES  24 A  481  PHE THR PRO GLU GLN ALA ARG LEU VAL LYS GLY SER ALA          
SEQRES  25 A  481  ASP TYR ILE GLY ILE ASN GLN TYR THR ALA SER TYR MET          
SEQRES  26 A  481  LYS GLY GLN GLN LEU MET GLN GLN THR PRO THR SER TYR          
SEQRES  27 A  481  SER ALA ASP TRP GLN VAL THR TYR VAL PHE ALA LYS ASN          
SEQRES  28 A  481  GLY LYS PRO ILE GLY PRO GLN ALA ASN SER ASN TRP LEU          
SEQRES  29 A  481  TYR ILE VAL PRO TRP GLY MET TYR GLY CYS VAL ASN TYR          
SEQRES  30 A  481  ILE LYS GLN LYS TYR GLY ASN PRO THR VAL VAL ILE THR          
SEQRES  31 A  481  GLU ASN GLY MET ASP GLN PRO ALA ASN LEU SER ARG ASP          
SEQRES  32 A  481  GLN TYR LEU ARG ASP THR THR ARG VAL HIS PHE TYR ARG          
SEQRES  33 A  481  SER TYR LEU THR GLN LEU LYS LYS ALA ILE ASP GLU GLY          
SEQRES  34 A  481  ALA ASN VAL ALA GLY TYR PHE ALA TRP SER LEU LEU ASP          
SEQRES  35 A  481  ASN PHE GLU TRP LEU SER GLY TYR THR SER LYS PHE GLY          
SEQRES  36 A  481  ILE VAL TYR VAL ASP PHE ASN THR LEU GLU ARG HIS PRO          
SEQRES  37 A  481  LYS ALA SER ALA TYR TRP PHE ARG ASP MET LEU LYS HIS          
SEQRES   1 B  481  ALA MET ALA ASP VAL VAL PRO LYS PRO ASN TRP LEU GLY          
SEQRES   2 B  481  GLY LEU SER ARG ALA ALA PHE PRO LYS ARG PHE VAL PHE          
SEQRES   3 B  481  GLY THR VAL THR SER ALA TYR GLN VAL GLU GLY MET ALA          
SEQRES   4 B  481  ALA SER GLY GLY ARG GLY PRO SER ILE TRP ASP ALA PHE          
SEQRES   5 B  481  ALA HIS THR PRO GLY ASN VAL ALA GLY ASN GLN ASN GLY          
SEQRES   6 B  481  ASP VAL ALA THR ASP GLN TYR HIS ARG TYR LYS GLU ASP          
SEQRES   7 B  481  VAL ASN LEU MET LYS SER LEU ASN PHE ASP ALA TYR ARG          
SEQRES   8 B  481  PHE SER ILE SER TRP SER ARG ILE PHE PRO ASP GLY GLU          
SEQRES   9 B  481  GLY ARG VAL ASN GLN GLU GLY VAL ALA TYR TYR ASN ASN          
SEQRES  10 B  481  LEU ILE ASN TYR LEU LEU GLN LYS GLY ILE THR PRO TYR          
SEQRES  11 B  481  VAL ASN LEU TYR HIS TYR ASP LEU PRO LEU ALA LEU GLU          
SEQRES  12 B  481  LYS LYS TYR GLY GLY TRP LEU ASN ALA LYS MET ALA ASP          
SEQRES  13 B  481  LEU PHE THR GLU TYR ALA ASP PHE CYS PHE LYS THR PHE          
SEQRES  14 B  481  GLY ASN ARG VAL LYS HIS TRP PHE THR PHE ASN GLN PRO          
SEQRES  15 B  481  ARG ILE VAL ALA LEU LEU GLY TYR ASP GLN GLY THR ASN          
SEQRES  16 B  481  PRO PRO LYS ARG CYS THR LYS CYS ALA ALA GLY GLY ASN          
SEQRES  17 B  481  SER ALA THR GLU PRO TYR ILE VAL ALA HIS ASN PHE LEU          
SEQRES  18 B  481  LEU SER HIS ALA ALA ALA VAL ALA ARG TYR ARG THR LYS          
SEQRES  19 B  481  TYR GLN ALA ALA GLN GLN GLY LYS VAL GLY ILE VAL LEU          
SEQRES  20 B  481  ASP PHE ASN TRP TYR GLU ALA LEU SER ASN SER THR GLU          
SEQRES  21 B  481  ASP GLN ALA ALA ALA GLN ARG ALA ARG ASP PHE HIS ILE          
SEQRES  22 B  481  GLY TRP TYR LEU ASP PRO LEU ILE ASN GLY HIS TYR PRO          
SEQRES  23 B  481  GLN ILE MET GLN ASP LEU VAL LYS ASP ARG LEU PRO LYS          
SEQRES  24 B  481  PHE THR PRO GLU GLN ALA ARG LEU VAL LYS GLY SER ALA          
SEQRES  25 B  481  ASP TYR ILE GLY ILE ASN GLN TYR THR ALA SER TYR MET          
SEQRES  26 B  481  LYS GLY GLN GLN LEU MET GLN GLN THR PRO THR SER TYR          
SEQRES  27 B  481  SER ALA ASP TRP GLN VAL THR TYR VAL PHE ALA LYS ASN          
SEQRES  28 B  481  GLY LYS PRO ILE GLY PRO GLN ALA ASN SER ASN TRP LEU          
SEQRES  29 B  481  TYR ILE VAL PRO TRP GLY MET TYR GLY CYS VAL ASN TYR          
SEQRES  30 B  481  ILE LYS GLN LYS TYR GLY ASN PRO THR VAL VAL ILE THR          
SEQRES  31 B  481  GLU ASN GLY MET ASP GLN PRO ALA ASN LEU SER ARG ASP          
SEQRES  32 B  481  GLN TYR LEU ARG ASP THR THR ARG VAL HIS PHE TYR ARG          
SEQRES  33 B  481  SER TYR LEU THR GLN LEU LYS LYS ALA ILE ASP GLU GLY          
SEQRES  34 B  481  ALA ASN VAL ALA GLY TYR PHE ALA TRP SER LEU LEU ASP          
SEQRES  35 B  481  ASN PHE GLU TRP LEU SER GLY TYR THR SER LYS PHE GLY          
SEQRES  36 B  481  ILE VAL TYR VAL ASP PHE ASN THR LEU GLU ARG HIS PRO          
SEQRES  37 B  481  LYS ALA SER ALA TYR TRP PHE ARG ASP MET LEU LYS HIS          
HET    CTT  A1000      45                                                       
HET     ZN  A1001       1                                                       
HET    SO4  A1002       5                                                       
HET    MES  A1003      12                                                       
HET    CTT  B1000      45                                                       
HET    SO4  B1002       5                                                       
HET    MES  B1003      12                                                       
HETNAM     CTT BETA-D-GLUCOPYRANOSYL-(1->4)-BETA-D-GLUCOPYRANOSYL-(1-           
HETNAM   2 CTT  >4)-BETA-D-GLUCOPYRANOSYL-(1->4)-BETA-D-GLUCOPYRANOSE           
HETNAM      ZN ZINC ION                                                         
HETNAM     SO4 SULFATE ION                                                      
HETNAM     MES 2-(N-MORPHOLINO)-ETHANESULFONIC ACID                             
HETSYN     CTT CELLOTETRAOSE                                                    
FORMUL   3  CTT    2(C24 H42 O21)                                               
FORMUL   4   ZN    ZN 2+                                                        
FORMUL   5  SO4    2(O4 S 2-)                                                   
FORMUL   6  MES    2(C6 H13 N O4 S)                                             
FORMUL  10  HOH   *727(H2 O)                                                    
HELIX    1   1 GLY A  278  GLY A  278  1                                   1
HELIX    2   2 GLN A  285  GLN A  285  1                                   1
HELIX    3   3 THR A  296  PRO A  297  1                                   2
HELIX    4   4 ALA A  300  ALA A  300  1                                   1
SSBOND   1 CYS A  195    CYS A  198                          1555   1555  2.06  
SSBOND   2 CYS B  195    CYS B  198                          1555   1555  2.05  
LINK         OD2 ASP A  65                ZN    ZN A1001     1555   1555  2.06  
LINK         ND1 HIS A  68                ZN    ZN A1001     1555   1555  2.06  
LINK         OD2 ASP B  65                ZN    ZN A1001     1555   1555  2.07  
LINK         ND1 HIS B  68                ZN    ZN A1001     1555   1555  2.07  
CISPEP   1 PRO A  191    PRO A  192          0         6.79                     
CISPEP   2 TRP A  433    SER A  434          0         3.23                     
CISPEP   3 PRO B  191    PRO B  192          0         6.67                     
CISPEP   4 TRP B  433    SER B  434          0         5.73                     
SITE     1 AC1 25 GLN A  29  HIS A 130  ASN A 175  GLN A 176                    
SITE     2 AC1 25 ASP A 243  ASN A 245  ASN A 313  TYR A 315                    
SITE     3 AC1 25 PHE A 343  TRP A 358  GLU A 386  TRP A 433                    
SITE     4 AC1 25 GLU A 440  TRP A 441  PHE A 449  HOH A 479                    
SITE     5 AC1 25 HOH A 516  HOH A 565  HOH A 595  HOH A 597                    
SITE     6 AC1 25 HOH A 690  HOH A 691  HOH A 715  HOH A 741                    
SITE     7 AC1 25 HOH A 763                                                     
SITE     1 AC2  4 ASP A  65  HIS A  68  ASP B  65  HIS B  68                    
SITE     1 AC3  5 THR A 163  ASN A 166  ARG A 167  HOH A 508                    
SITE     2 AC3  5 HOH A 575                                                     
SITE     1 AC4  8 GLY A 278  HIS A 279  TYR A 280  GLN A 285                    
SITE     2 AC4  8 LYS A 294  PHE A 295  ALA A 300  HOH A 734                    
SITE     1 AC5 26 GLN B  29  HIS B 130  ASN B 175  GLN B 176                    
SITE     2 AC5 26 ASP B 243  ASN B 245  ASN B 313  TYR B 315                    
SITE     3 AC5 26 PHE B 343  TRP B 358  GLU B 386  TRP B 433                    
SITE     4 AC5 26 GLU B 440  TRP B 441  PHE B 449  HOH B 490                    
SITE     5 AC5 26 HOH B 553  HOH B 608  HOH B 654  HOH B 669                    
SITE     6 AC5 26 HOH B 703  HOH B 711  HOH B 727  HOH B 758                    
SITE     7 AC5 26 HOH B 814  HOH B 818                                          
SITE     1 AC6  5 THR B 163  ASN B 166  ARG B 167  HOH B 551                    
SITE     2 AC6  5 HOH B 826                                                     
SITE     1 AC7 11 LEU A 395  GLY B 278  HIS B 279  TYR B 280                    
SITE     2 AC7 11 GLN B 285  LYS B 294  PHE B 295  ALA B 300                    
SITE     3 AC7 11 HOH B 623  HOH B 680  HOH B 801                               
CRYST1   79.731  100.843  127.472  90.00  90.00  90.00 P 21 21 21    8          
ORIGX1      1.000000  0.000000  0.000000        0.00000                         
ORIGX2      0.000000  1.000000  0.000000        0.00000                         
ORIGX3      0.000000  0.000000  1.000000        0.00000                         
SCALE1      0.012542  0.000000  0.000000        0.00000                         
SCALE2      0.000000  0.009916  0.000000        0.00000                         
SCALE3      0.000000  0.000000  0.007845        0.00000                         
ATOM      1  N   GLY A 278      25.316  -7.925  49.647  1.00  7.45           N
ATOM      2  CA  GLY A 278      25.349  -9.389  49.642  1.00  7.27           C
ATOM      3  C   GLY A 278      24.509 -10.104  50.687  1.00  7.51           C
ATOM      4  O   GLY A 278      24.765 -11.271  50.969  1.00  7.15           O
ATOM      5  N   HIS A 279      23.509  -9.433  51.280  1.00  6.72           N
ATOM      6  CA  HIS A 279      22.572 -10.135  52.163  1.00  6.12           C
ATOM      7  C   HIS A 279      21.242  -9.407  52.196  1.00  6.05           C
ATOM      8  O   HIS A 279      21.169  -8.215  51.822  1.00  6.81           O
ATOM      9  CB  HIS A 279      23.127 -10.209  53.604  1.00  6.99           C
ATOM     10  CG  HIS A 279      23.488  -8.865  54.168  1.00  7.75           C
ATOM     11  ND1 HIS A 279      22.551  -7.990  54.662  1.00 10.19           N
ATOM     12  CD2 HIS A 279      24.689  -8.249  54.311  1.00 10.79           C
ATOM     13  CE1 HIS A 279      23.154  -6.889  55.090  1.00 11.32           C
ATOM     14  NE2 HIS A 279      24.449  -7.008  54.854  1.00 10.57           N
ATOM     15  N   TYR A 280      20.194 -10.103  52.646  1.00  6.13           N
ATOM     16  CA  TYR A 280      18.883  -9.476  52.814  1.00  7.00           C
ATOM     17  C   TYR A 280      18.943  -8.559  54.047  1.00  7.27           C
ATOM     18  O   TYR A 280      19.724  -8.834  54.954  1.00  7.22           O
ATOM     19  CB  TYR A 280      17.796 -10.531  53.038  1.00  6.55           C
ATOM     20  CG  TYR A 280      17.354 -11.219  51.781  1.00  5.01           C
ATOM     21  CD1 TYR A 280      16.802 -10.485  50.729  1.00  4.73           C
ATOM     22  CD2 TYR A 280      17.483 -12.608  51.647  1.00  6.06           C
ATOM     23  CE1 TYR A 280      16.383 -11.114  49.528  1.00  6.24           C
ATOM     24  CE2 TYR A 280      17.046 -13.269  50.472  1.00  5.39           C
ATOM     25  CZ  TYR A 280      16.487 -12.503  49.416  1.00  6.41           C
ATOM     26  OH  TYR A 280      16.035 -13.127  48.263  1.00  3.17           O
TER      27      TYR A 280
ATOM     28  N   GLN A 285      15.293 -10.739  57.718  1.00  7.57           N
ATOM     29  CA  GLN A 285      15.783 -11.972  58.280  1.00  7.88           C
ATOM     30  C   GLN A 285      15.146 -12.235  59.637  1.00  9.24           C
ATOM     31  O   GLN A 285      14.753 -13.381  59.914  1.00 10.38           O
ATOM     32  CB  GLN A 285      17.310 -11.959  58.425  1.00  8.25           C
ATOM     33  CG  GLN A 285      18.065 -11.915  57.073  1.00  7.37           C
ATOM     34  CD  GLN A 285      19.549 -11.934  57.296  1.00 14.43           C
ATOM     35  OE1 GLN A 285      20.041 -12.776  58.046  1.00 16.03           O
ATOM     36  NE2 GLN A 285      20.279 -11.018  56.660  1.00  9.69           N
TER      37      GLN A 285
ATOM     38  N   PRO A 293      14.320 -17.091  51.767  1.00  7.81           N
ATOM     39  CA  PRO A 293      15.425 -17.979  51.343  1.00  8.28           C
ATOM     40  C   PRO A 293      16.814 -17.416  51.736  1.00  8.93           C
ATOM     41  O   PRO A 293      16.984 -16.193  51.937  1.00  7.92           O
ATOM     42  CB  PRO A 293      15.272 -18.034  49.801  1.00  7.62           C
ATOM     43  CG  PRO A 293      13.889 -17.588  49.517  1.00  7.44           C
ATOM     44  CD  PRO A 293      13.543 -16.589  50.604  1.00  7.25           C
ATOM     45  N   LYS A 294      17.780 -18.318  51.857  1.00  8.74           N
ATOM     46  CA  LYS A 294      19.122 -17.975  52.261  1.00 10.67           C
ATOM     47  C   LYS A 294      19.993 -18.094  51.059  1.00  9.46           C
ATOM     48  O   LYS A 294      20.007 -19.148  50.402  1.00 10.31           O
ATOM     49  CB  LYS A 294      19.650 -18.966  53.327  1.00 12.17           C
ATOM     50  CG  LYS A 294      19.466 -18.538  54.760  1.00 17.57           C
ATOM     51  CD  LYS A 294      18.384 -19.362  55.415  1.00 25.81           C
ATOM     52  CE  LYS A 294      17.997 -18.801  56.792  1.00 29.43           C
ATOM     53  NZ  LYS A 294      16.527 -18.975  57.060  1.00 30.53           N
ATOM     54  N   PHE A 295      20.724 -17.024  50.740  1.00  9.39           N
ATOM     55  CA  PHE A 295      21.796 -17.129  49.767  1.00  8.61           C
ATOM     56  C   PHE A 295      22.920 -17.956  50.372  1.00  8.92           C
ATOM     57  O   PHE A 295      23.280 -17.748  51.521  1.00  8.68           O
ATOM     58  CB  PHE A 295      22.352 -15.745  49.414  1.00  8.80           C
ATOM     59  CG  PHE A 295      21.409 -14.899  48.636  1.00  8.84           C
ATOM     60  CD1 PHE A 295      21.155 -15.166  47.290  1.00  7.22           C
ATOM     61  CD2 PHE A 295      20.758 -13.826  49.263  1.00  8.64           C
ATOM     62  CE1 PHE A 295      20.245 -14.360  46.541  1.00  6.19           C
ATOM     63  CE2 PHE A 295      19.881 -13.005  48.529  1.00  8.36           C
ATOM     64  CZ  PHE A 295      19.603 -13.289  47.172  1.00  8.13           C
ATOM     65  N   THR A 296      23.483 -18.874  49.588  1.00  8.94           N
ATOM     66  CA  THR A 296      24.768 -19.463  49.945  1.00  9.75           C
ATOM     67  C   THR A 296      25.865 -18.387  49.833  1.00  9.33           C
ATOM     68  O   THR A 296      25.677 -17.375  49.146  1.00  8.09           O
ATOM     69  CB  THR A 296      25.133 -20.685  49.058  1.00  9.47           C
ATOM     70  OG1 THR A 296      25.441 -20.244  47.716  1.00 10.91           O
ATOM     71  CG2 THR A 296      23.989 -21.700  49.035  1.00 10.08           C
ATOM     72  N   PRO A 297      27.014 -18.599  50.501  1.00 10.20           N
ATOM     73  CA  PRO A 297      28.149 -17.665  50.295  1.00  9.65           C
ATOM     74  C   PRO A 297      28.477 -17.395  48.821  1.00  9.79           C
ATOM     75  O   PRO A 297      28.697 -16.226  48.437  1.00 10.69           O
ATOM     76  CB  PRO A 297      29.302 -18.375  51.037  1.00  9.97           C
ATOM     77  CG  PRO A 297      28.561 -19.058  52.185  1.00 10.22           C
ATOM     78  CD  PRO A 297      27.352 -19.653  51.492  1.00  9.91           C
TER      79      PRO A 297
ATOM     80  N   ALA A 300      25.602 -15.273  47.261  1.00  6.81           N
ATOM     81  CA  ALA A 300      25.668 -13.917  47.799  1.00  7.42           C
ATOM     82  C   ALA A 300      26.794 -13.136  47.104  1.00  6.85           C
ATOM     83  O   ALA A 300      26.616 -11.980  46.763  1.00  6.31           O
ATOM     84  CB  ALA A 300      25.915 -13.963  49.309  1.00  8.56           C
TER      85      ALA A 300
HETATM   98  O   HOH A 543      23.979 -19.204  53.535  1.00 24.96           O
HETATM   99  O   HOH A 734      17.408 -15.287  54.789  1.00 15.88           O
HETATM  100  O   HOH A 803      30.496 -16.184  53.943  1.00 20.32           O
HETATM  101  O   HOH A 807      29.473 -14.326  50.360  1.00 20.76           O
CONECT   87   86   88
CONECT   88   87   89
CONECT   90   89   91
CONECT   91   86   90
CONECT   92   89   93
CONECT   93   92   94
CONECT   89   88   90   92
CONECT   86   87   91
CONECT   95   94
CONECT   96   94
CONECT   97   94
CONECT   94   93   95   96   97
END
