# Supplementary material for: Scaffold repositioning of spiro-acridine derivatives as fungi chitinase inhibitor by target fishing and in vitro studies
Source: Sci Rep. 2023 May 5;13:7320. doi: 10.1038/s41598-023-33279-9 (PMC10163251; doi:10.1038/s41598-023-33279-9)
Supplement: Supplementary file 2 — Supplementary Information 2. [file 41598_2023_33279_MOESM2_ESM.zip › PDBQT_TARGETS_ALL/3fh5_IMD.pdb]

HEADER    HYDROLASE/HYDROLASE INHIBITOR           08-DEC-08   3FH5              
TITLE     LEUKOTRIENE A4 HYDROLASE COMPLEXED WITH INHIBITOR (2R)-2-[(4-         
TITLE    2 BENZYLPHENOXY)METHYL]PYRROLIDINE.                                    
COMPND    MOL_ID: 1;                                                            
COMPND   2 MOLECULE: LEUKOTRIENE A-4 HYDROLASE;                                 
COMPND   3 CHAIN: A;                                                            
COMPND   4 SYNONYM: LEUKOTRIENE A(4) HYDROLASE, LTA-4 HYDROLASE;                
COMPND   5 EC: 3.3.2.6;                                                         
COMPND   6 ENGINEERED: YES                                                      
SOURCE    MOL_ID: 1;                                                            
SOURCE   2 ORGANISM_SCIENTIFIC: HOMO SAPIENS;                                   
SOURCE   3 ORGANISM_COMMON: HUMAN;                                              
SOURCE   4 ORGANISM_TAXID: 9606;                                                
SOURCE   5 GENE: LTA4H, LTA4;                                                   
SOURCE   6 EXPRESSION_SYSTEM: ESCHERICHIA COLI;                                 
SOURCE   7 EXPRESSION_SYSTEM_TAXID: 562                                         
KEYWDS    LTA4H, LEUKOTRIENE A4, LEUKOTRIENE B4 BIOSYNTHESIS, PEPTIDASE,        
KEYWDS   2 HYDROLASE-HYDROLASE INHIBITOR COMPLEX, STRUCTURE BASED DRUG DESIGN,  
KEYWDS   3 LEUKOTRIENE BIOSYNTHESIS, METAL-BINDING, METALLOPROTEASE,            
KEYWDS   4 MULTIFUNCTIONAL ENZYME, PROTEASE                                     
EXPDTA    X-RAY DIFFRACTION                                                     
AUTHOR    B.MAMAT,D.R.DAVIES                                                    
REVDAT   3   13-JUL-11 3FH5    1       VERSN                                    
REVDAT   2   18-AUG-10 3FH5    1       JRNL                                     
REVDAT   1   05-JAN-10 3FH5    0                                                
JRNL        AUTH   V.SANDANAYAKA,B.MAMAT,R.K.MISHRA,J.WINGER,M.KROHN,L.M.ZHOU,  
JRNL        AUTH 2 M.KEYVAN,L.ENACHE,D.SULLINS,E.ONUA,J.ZHANG,G.HALLDORSDOTTIR, 
JRNL        AUTH 3 H.SIGTHORSDOTTIR,A.THORLAKSDOTTIR,G.SIGTHORSSON,             
JRNL        AUTH 4 M.THORSTEINNSDOTTIR,D.R.DAVIES,L.J.STEWART,D.E.ZEMBOWER,     
JRNL        AUTH 5 T.ANDRESSON,A.S.KISELYOV,J.SINGH,M.E.GURNEY                  
JRNL        TITL   DISCOVERY OF                                                 
JRNL        TITL 2 4-[(2S)-2-{[4-(4-CHLOROPHENOXY)PHENOXY]METHYL}-1-            
JRNL        TITL 3 PYRROLIDINYL]BUTANOIC ACID (DG-051) AS A NOVEL LEUKOTRIENE   
JRNL        TITL 4 A4 HYDROLASE INHIBITOR OF LEUKOTRIENE B4 BIOSYNTHESIS.       
JRNL        REF    J.MED.CHEM.                   V.  53   573 2010              
JRNL        REFN                   ISSN 0022-2623                               
JRNL        PMID   19950900                                                     
JRNL        DOI    10.1021/JM900838G                                            
REMARK   2                                                                      
REMARK   2 RESOLUTION.    1.63 ANGSTROMS.                                       
REMARK   3                                                                      
REMARK   3 REFINEMENT.                                                          
REMARK   3   PROGRAM     : REFMAC 5.5.0053                                      
REMARK   3   AUTHORS     : MURSHUDOV,VAGIN,DODSON                               
REMARK   3                                                                      
REMARK   3    REFINEMENT TARGET : MAXIMUM LIKELIHOOD                            
REMARK   3                                                                      
REMARK   3  DATA USED IN REFINEMENT.                                            
REMARK   3   RESOLUTION RANGE HIGH (ANGSTROMS) : 1.63                           
REMARK   3   RESOLUTION RANGE LOW  (ANGSTROMS) : 50.00                          
REMARK   3   DATA CUTOFF            (SIGMA(F)) : 0.000                          
REMARK   3   COMPLETENESS FOR RANGE        (%) : NULL                           
REMARK   3   NUMBER OF REFLECTIONS             : 84096                          
REMARK   3                                                                      
REMARK   3  FIT TO DATA USED IN REFINEMENT.                                     
REMARK   3   CROSS-VALIDATION METHOD          : THROUGHOUT                      
REMARK   3   FREE R VALUE TEST SET SELECTION  : RANDOM                          
REMARK   3   R VALUE     (WORKING + TEST SET) : 0.184                           
REMARK   3   R VALUE            (WORKING SET) : 0.183                           
REMARK   3   FREE R VALUE                     : 0.208                           
REMARK   3   FREE R VALUE TEST SET SIZE   (%) : 5.000                           
REMARK   3   FREE R VALUE TEST SET COUNT      : 4213                            
REMARK   3                                                                      
REMARK   3  FIT IN THE HIGHEST RESOLUTION BIN.                                  
REMARK   3   TOTAL NUMBER OF BINS USED           : 20                           
REMARK   3   BIN RESOLUTION RANGE HIGH       (A) : 1.63                         
REMARK   3   BIN RESOLUTION RANGE LOW        (A) : 1.67                         
REMARK   3   REFLECTION IN BIN     (WORKING SET) : 5533                         
REMARK   3   BIN COMPLETENESS (WORKING+TEST) (%) : 92.44                        
REMARK   3   BIN R VALUE           (WORKING SET) : 0.2220                       
REMARK   3   BIN FREE R VALUE SET COUNT          : 289                          
REMARK   3   BIN FREE R VALUE                    : 0.2590                       
REMARK   3                                                                      
REMARK   3  NUMBER OF NON-HYDROGEN ATOMS USED IN REFINEMENT.                    
REMARK   3   PROTEIN ATOMS            : 4833                                    
REMARK   3   NUCLEIC ACID ATOMS       : 0                                       
REMARK   3   HETEROGEN ATOMS          : 43                                      
REMARK   3   SOLVENT ATOMS            : 444                                     
REMARK   3                                                                      
REMARK   3  B VALUES.                                                           
REMARK   3   FROM WILSON PLOT           (A**2) : NULL                           
REMARK   3   MEAN B VALUE      (OVERALL, A**2) : 15.06                          
REMARK   3   OVERALL ANISOTROPIC B VALUE.                                       
REMARK   3    B11 (A**2) : -0.34000                                             
REMARK   3    B22 (A**2) : -0.99000                                             
REMARK   3    B33 (A**2) : 1.33000                                              
REMARK   3    B12 (A**2) : 0.00000                                              
REMARK   3    B13 (A**2) : 0.00000                                              
REMARK   3    B23 (A**2) : 0.00000                                              
REMARK   3                                                                      
REMARK   3  ESTIMATED OVERALL COORDINATE ERROR.                                 
REMARK   3   ESU BASED ON R VALUE                            (A): 0.092         
REMARK   3   ESU BASED ON FREE R VALUE                       (A): 0.089         
REMARK   3   ESU BASED ON MAXIMUM LIKELIHOOD                 (A): 0.051         
REMARK   3   ESU FOR B VALUES BASED ON MAXIMUM LIKELIHOOD (A**2): 1.458         
REMARK   3                                                                      
REMARK   3 CORRELATION COEFFICIENTS.                                            
REMARK   3   CORRELATION COEFFICIENT FO-FC      : 0.951                         
REMARK   3   CORRELATION COEFFICIENT FO-FC FREE : 0.936                         
REMARK   3                                                                      
REMARK   3  RMS DEVIATIONS FROM IDEAL VALUES        COUNT    RMS    WEIGHT      
REMARK   3   BOND LENGTHS REFINED ATOMS        (A):  5003 ; 0.009 ; 0.022       
REMARK   3   BOND LENGTHS OTHERS               (A):  NULL ;  NULL ;  NULL       
REMARK   3   BOND ANGLES REFINED ATOMS   (DEGREES):  6795 ; 1.232 ; 1.967       
REMARK   3   BOND ANGLES OTHERS          (DEGREES):  NULL ;  NULL ;  NULL       
REMARK   3   TORSION ANGLES, PERIOD 1    (DEGREES):   607 ; 5.575 ; 5.000       
REMARK   3   TORSION ANGLES, PERIOD 2    (DEGREES):   219 ;35.719 ;24.338       
REMARK   3   TORSION ANGLES, PERIOD 3    (DEGREES):   851 ;12.104 ;15.000       
REMARK   3   TORSION ANGLES, PERIOD 4    (DEGREES):    23 ;16.152 ;15.000       
REMARK   3   CHIRAL-CENTER RESTRAINTS       (A**3):   755 ; 0.084 ; 0.200       
REMARK   3   GENERAL PLANES REFINED ATOMS      (A):  3767 ; 0.007 ; 0.021       
REMARK   3   GENERAL PLANES OTHERS             (A):  NULL ;  NULL ;  NULL       
REMARK   3   NON-BONDED CONTACTS REFINED ATOMS (A):  NULL ;  NULL ;  NULL       
REMARK   3   NON-BONDED CONTACTS OTHERS        (A):  NULL ;  NULL ;  NULL       
REMARK   3   NON-BONDED TORSION REFINED ATOMS  (A):  NULL ;  NULL ;  NULL       
REMARK   3   NON-BONDED TORSION OTHERS         (A):  NULL ;  NULL ;  NULL       
REMARK   3   H-BOND (X...Y) REFINED ATOMS      (A):  NULL ;  NULL ;  NULL       
REMARK   3   H-BOND (X...Y) OTHERS             (A):  NULL ;  NULL ;  NULL       
REMARK   3   POTENTIAL METAL-ION REFINED ATOMS (A):  NULL ;  NULL ;  NULL       
REMARK   3   POTENTIAL METAL-ION OTHERS        (A):  NULL ;  NULL ;  NULL       
REMARK   3   SYMMETRY VDW REFINED ATOMS        (A):  NULL ;  NULL ;  NULL       
REMARK   3   SYMMETRY VDW OTHERS               (A):  NULL ;  NULL ;  NULL       
REMARK   3   SYMMETRY H-BOND REFINED ATOMS     (A):  NULL ;  NULL ;  NULL       
REMARK   3   SYMMETRY H-BOND OTHERS            (A):  NULL ;  NULL ;  NULL       
REMARK   3   SYMMETRY METAL-ION REFINED ATOMS  (A):  NULL ;  NULL ;  NULL       
REMARK   3   SYMMETRY METAL-ION OTHERS         (A):  NULL ;  NULL ;  NULL       
REMARK   3                                                                      
REMARK   3  ISOTROPIC THERMAL FACTOR RESTRAINTS.     COUNT   RMS    WEIGHT      
REMARK   3   MAIN-CHAIN BOND REFINED ATOMS  (A**2):  3039 ; 0.567 ; 1.500       
REMARK   3   MAIN-CHAIN BOND OTHER ATOMS    (A**2):  NULL ;  NULL ;  NULL       
REMARK   3   MAIN-CHAIN ANGLE REFINED ATOMS (A**2):  4932 ; 1.112 ; 2.000       
REMARK   3   SIDE-CHAIN BOND REFINED ATOMS  (A**2):  1964 ; 2.068 ; 3.000       
REMARK   3   SIDE-CHAIN ANGLE REFINED ATOMS (A**2):  1862 ; 3.395 ; 4.500       
REMARK   3                                                                      
REMARK   3 ANISOTROPIC THERMAL FACTOR RESTRAINTS.    COUNT   RMS   WEIGHT       
REMARK   3   RIGID-BOND RESTRAINTS          (A**2):  NULL ;  NULL ;  NULL       
REMARK   3   SPHERICITY; FREE ATOMS         (A**2):  NULL ;  NULL ;  NULL       
REMARK   3   SPHERICITY; BONDED ATOMS       (A**2):  NULL ;  NULL ;  NULL       
REMARK   3                                                                      
REMARK   3  NCS RESTRAINTS STATISTICS                                           
REMARK   3   NUMBER OF DIFFERENT NCS GROUPS : NULL                              
REMARK   3                                                                      
REMARK   3  TLS DETAILS                                                         
REMARK   3   NUMBER OF TLS GROUPS  : NULL                                       
REMARK   3                                                                      
REMARK   3  BULK SOLVENT MODELLING.                                             
REMARK   3   METHOD USED : MASK                                                 
REMARK   3   PARAMETERS FOR MASK CALCULATION                                    
REMARK   3   VDW PROBE RADIUS   : 1.20                                          
REMARK   3   ION PROBE RADIUS   : 0.80                                          
REMARK   3   SHRINKAGE RADIUS   : 0.80                                          
REMARK   3                                                                      
REMARK   3  OTHER REFINEMENT REMARKS: HYDROGENS HAVE BEEN ADDED IN THE RIDING   
REMARK   3  POSITIONS.                                                          
REMARK   4                                                                      
REMARK   4 3FH5 COMPLIES WITH FORMAT V. 3.30, 13-JUL-11                         
REMARK 100                                                                      
REMARK 100 THIS ENTRY HAS BEEN PROCESSED BY RCSB ON 12-DEC-08.                  
REMARK 100 THE RCSB ID CODE IS RCSB050584.                                      
REMARK 200                                                                      
REMARK 200 EXPERIMENTAL DETAILS                                                 
REMARK 200  EXPERIMENT TYPE                : X-RAY DIFFRACTION                  
REMARK 200  DATE OF DATA COLLECTION        : NULL                               
REMARK 200  TEMPERATURE           (KELVIN) : 100.0                              
REMARK 200  PH                             : 6.50                               
REMARK 200  NUMBER OF CRYSTALS USED        : 1                                  
REMARK 200                                                                      
REMARK 200  SYNCHROTRON              (Y/N) : Y                                  
REMARK 200  RADIATION SOURCE               : NSLS                               
REMARK 200  BEAMLINE                       : X25                                
REMARK 200  X-RAY GENERATOR MODEL          : NULL                               
REMARK 200  MONOCHROMATIC OR LAUE    (M/L) : M                                  
REMARK 200  WAVELENGTH OR RANGE        (A) : 1.0                                
REMARK 200  MONOCHROMATOR                  : NULL                               
REMARK 200  OPTICS                         : NULL                               
REMARK 200                                                                      
REMARK 200  DETECTOR TYPE                  : CCD                                
REMARK 200  DETECTOR MANUFACTURER          : ADSC QUANTUM 315                   
REMARK 200  INTENSITY-INTEGRATION SOFTWARE : NULL                               
REMARK 200  DATA SCALING SOFTWARE          : NULL                               
REMARK 200                                                                      
REMARK 200  NUMBER OF UNIQUE REFLECTIONS   : 84142                              
REMARK 200  RESOLUTION RANGE HIGH      (A) : 1.630                              
REMARK 200  RESOLUTION RANGE LOW       (A) : 50.000                             
REMARK 200  REJECTION CRITERIA  (SIGMA(I)) : NULL                               
REMARK 200                                                                      
REMARK 200 OVERALL.                                                             
REMARK 200  COMPLETENESS FOR RANGE     (%) : 98.1                               
REMARK 200  DATA REDUNDANCY                : 5.200                              
REMARK 200  R MERGE                    (I) : 0.06500                            
REMARK 200  R SYM                      (I) : NULL                               
REMARK 200  <I/SIGMA(I)> FOR THE DATA SET  : 18.4000                            
REMARK 200                                                                      
REMARK 200 IN THE HIGHEST RESOLUTION SHELL.                                     
REMARK 200  HIGHEST RESOLUTION SHELL, RANGE HIGH (A) : 1.63                     
REMARK 200  HIGHEST RESOLUTION SHELL, RANGE LOW  (A) : 1.69                     
REMARK 200  COMPLETENESS FOR SHELL     (%) : 94.3                               
REMARK 200  DATA REDUNDANCY IN SHELL       : 4.40                               
REMARK 200  R MERGE FOR SHELL          (I) : 0.31600                            
REMARK 200  R SYM FOR SHELL            (I) : NULL                               
REMARK 200  <I/SIGMA(I)> FOR SHELL         : NULL                               
REMARK 200                                                                      
REMARK 200 DIFFRACTION PROTOCOL: SINGLE WAVELENGTH                              
REMARK 200 METHOD USED TO DETERMINE THE STRUCTURE: MOLECULAR REPLACEMENT        
REMARK 200 SOFTWARE USED: MOLREP                                                
REMARK 200 STARTING MODEL: PDB ENTRY 1HS6                                       
REMARK 200                                                                      
REMARK 200 REMARK: NULL                                                         
REMARK 280                                                                      
REMARK 280 CRYSTAL                                                              
REMARK 280 SOLVENT CONTENT, VS   (%): 49.89                                     
REMARK 280 MATTHEWS COEFFICIENT, VM (ANGSTROMS**3/DA): 2.45                     
REMARK 280                                                                      
REMARK 280 CRYSTALLIZATION CONDITIONS: 13% PEG 8000, 100 MM IMIDAZOLE PH 6.5,   
REMARK 280  100 MM SODIUM ACETATE, 5 MM YBCL3,, VAPOR DIFFUSION, SITTING        
REMARK 280  DROP, TEMPERATURE 289K                                              
REMARK 290                                                                      
REMARK 290 CRYSTALLOGRAPHIC SYMMETRY                                            
REMARK 290 SYMMETRY OPERATORS FOR SPACE GROUP: P 21 21 21                       
REMARK 290                                                                      
REMARK 290      SYMOP   SYMMETRY                                                
REMARK 290     NNNMMM   OPERATOR                                                
REMARK 290       1555   X,Y,Z                                                   
REMARK 290       2555   -X+1/2,-Y,Z+1/2                                         
REMARK 290       3555   -X,Y+1/2,-Z+1/2                                         
REMARK 290       4555   X+1/2,-Y+1/2,-Z                                         
REMARK 290                                                                      
REMARK 290     WHERE NNN -> OPERATOR NUMBER                                     
REMARK 290           MMM -> TRANSLATION VECTOR                                  
REMARK 290                                                                      
REMARK 290 CRYSTALLOGRAPHIC SYMMETRY TRANSFORMATIONS                            
REMARK 290 THE FOLLOWING TRANSFORMATIONS OPERATE ON THE ATOM/HETATM             
REMARK 290 RECORDS IN THIS ENTRY TO PRODUCE CRYSTALLOGRAPHICALLY                
REMARK 290 RELATED MOLECULES.                                                   
REMARK 290   SMTRY1   1  1.000000  0.000000  0.000000        0.00000            
REMARK 290   SMTRY2   1  0.000000  1.000000  0.000000        0.00000            
REMARK 290   SMTRY3   1  0.000000  0.000000  1.000000        0.00000            
REMARK 290   SMTRY1   2 -1.000000  0.000000  0.000000       39.20050            
REMARK 290   SMTRY2   2  0.000000 -1.000000  0.000000        0.00000            
REMARK 290   SMTRY3   2  0.000000  0.000000  1.000000       49.92350            
REMARK 290   SMTRY1   3 -1.000000  0.000000  0.000000        0.00000            
REMARK 290   SMTRY2   3  0.000000  1.000000  0.000000       43.50350            
REMARK 290   SMTRY3   3  0.000000  0.000000 -1.000000       49.92350            
REMARK 290   SMTRY1   4  1.000000  0.000000  0.000000       39.20050            
REMARK 290   SMTRY2   4  0.000000 -1.000000  0.000000       43.50350            
REMARK 290   SMTRY3   4  0.000000  0.000000 -1.000000        0.00000            
REMARK 290                                                                      
REMARK 290 REMARK: NULL                                                         
REMARK 300                                                                      
REMARK 300 BIOMOLECULE: 1                                                       
REMARK 300 SEE REMARK 350 FOR THE AUTHOR PROVIDED AND/OR PROGRAM                
REMARK 300 GENERATED ASSEMBLY INFORMATION FOR THE STRUCTURE IN                  
REMARK 300 THIS ENTRY. THE REMARK MAY ALSO PROVIDE INFORMATION ON               
REMARK 300 BURIED SURFACE AREA.                                                 
REMARK 350                                                                      
REMARK 350 COORDINATES FOR A COMPLETE MULTIMER REPRESENTING THE KNOWN           
REMARK 350 BIOLOGICALLY SIGNIFICANT OLIGOMERIZATION STATE OF THE                
REMARK 350 MOLECULE CAN BE GENERATED BY APPLYING BIOMT TRANSFORMATIONS          
REMARK 350 GIVEN BELOW.  BOTH NON-CRYSTALLOGRAPHIC AND                          
REMARK 350 CRYSTALLOGRAPHIC OPERATIONS ARE GIVEN.                               
REMARK 350                                                                      
REMARK 350 BIOMOLECULE: 1                                                       
REMARK 350 AUTHOR DETERMINED BIOLOGICAL UNIT: MONOMERIC                         
REMARK 350 SOFTWARE DETERMINED QUATERNARY STRUCTURE: MONOMERIC                  
REMARK 350 SOFTWARE USED: PISA                                                  
REMARK 350 APPLY THE FOLLOWING TO CHAINS: A                                     
REMARK 350   BIOMT1   1  1.000000  0.000000  0.000000        0.00000            
REMARK 350   BIOMT2   1  0.000000  1.000000  0.000000        0.00000            
REMARK 350   BIOMT3   1  0.000000  0.000000  1.000000        0.00000            
REMARK 465                                                                      
REMARK 465 MISSING RESIDUES                                                     
REMARK 465 THE FOLLOWING RESIDUES WERE NOT LOCATED IN THE                       
REMARK 465 EXPERIMENT. (M=MODEL NUMBER; RES=RESIDUE NAME; C=CHAIN               
REMARK 465 IDENTIFIER; SSSEQ=SEQUENCE NUMBER; I=INSERTION CODE.)                
REMARK 465                                                                      
REMARK 465   M RES C SSSEQI                                                     
REMARK 465     MET A     0                                                      
REMARK 465     PRO A     1                                                      
REMARK 465     GLU A     2                                                      
REMARK 465     ILE A     3                                                      
REMARK 465     ASP A   610                                                      
REMARK 470                                                                      
REMARK 470 MISSING ATOM                                                         
REMARK 470 THE FOLLOWING RESIDUES HAVE MISSING ATOMS (M=MODEL NUMBER;           
REMARK 470 RES=RESIDUE NAME; C=CHAIN IDENTIFIER; SSEQ=SEQUENCE NUMBER;          
REMARK 470 I=INSERTION CODE):                                                   
REMARK 470   M RES CSSEQI  ATOMS                                                
REMARK 470     GLU A 121    CG   CD   OE1  OE2                                  
REMARK 470     GLU A 401    CG   CD   OE1  OE2                                  
REMARK 470     ASP A 437    CG   OD1  OD2                                       
REMARK 500                                                                      
REMARK 500 GEOMETRY AND STEREOCHEMISTRY                                         
REMARK 500 SUBTOPIC: CLOSE CONTACTS IN SAME ASYMMETRIC UNIT                     
REMARK 500                                                                      
REMARK 500 THE FOLLOWING ATOMS ARE IN CLOSE CONTACT.                            
REMARK 500                                                                      
REMARK 500  ATM1  RES C  SSEQI   ATM2  RES C  SSEQI           DISTANCE          
REMARK 500   OE2  GLU A   245     O    HOH A   929              2.10            
REMARK 500                                                                      
REMARK 500 REMARK: NULL                                                         
REMARK 500                                                                      
REMARK 500 GEOMETRY AND STEREOCHEMISTRY                                         
REMARK 500 SUBTOPIC: TORSION ANGLES                                             
REMARK 500                                                                      
REMARK 500 TORSION ANGLES OUTSIDE THE EXPECTED RAMACHANDRAN REGIONS:            
REMARK 500 (M=MODEL NUMBER; RES=RESIDUE NAME; C=CHAIN IDENTIFIER;               
REMARK 500 SSEQ=SEQUENCE NUMBER; I=INSERTION CODE).                             
REMARK 500                                                                      
REMARK 500 STANDARD TABLE:                                                      
REMARK 500 FORMAT:(10X,I3,1X,A3,1X,A1,I4,A1,4X,F7.2,3X,F7.2)                    
REMARK 500                                                                      
REMARK 500 EXPECTED VALUES: GJ KLEYWEGT AND TA JONES (1996). PHI/PSI-           
REMARK 500 CHOLOGY: RAMACHANDRAN REVISITED. STRUCTURE 4, 1395 - 1400            
REMARK 500                                                                      
REMARK 500  M RES CSSEQI        PSI       PHI                                   
REMARK 500    GLN A  79       69.79   -110.85                                   
REMARK 500    SER A  80     -131.14     49.64                                   
REMARK 500    ASN A  97       -4.20     76.93                                   
REMARK 500    ASP A 183       98.30   -167.94                                   
REMARK 500    GLU A 271       45.84    -78.33                                   
REMARK 500    CYS A 274      -15.69     78.20                                   
REMARK 500    LEU A 275       83.74   -155.54                                   
REMARK 500    LYS A 546       32.52     74.40                                   
REMARK 500                                                                      
REMARK 500 REMARK: NULL                                                         
REMARK 620                                                                      
REMARK 620 METAL COORDINATION                                                   
REMARK 620 (M=MODEL NUMBER; RES=RESIDUE NAME; C=CHAIN IDENTIFIER;               
REMARK 620 SSEQ=SEQUENCE NUMBER; I=INSERTION CODE):                             
REMARK 620                                                                      
REMARK 620 COORDINATION ANGLES FOR:  M RES CSSEQI METAL                         
REMARK 620                              ZN A1001  ZN                            
REMARK 620 N RES CSSEQI ATOM                                                    
REMARK 620 1 HIS A 295   NE2                                                    
REMARK 620 2 HIS A 299   NE2 102.3                                              
REMARK 620 3 GLU A 318   OE1 100.0 110.4                                        
REMARK 620 4 HOH A 738   O   111.8 124.2 105.5                                  
REMARK 620 N                    1     2     3                                   
REMARK 620                                                                      
REMARK 620 COORDINATION ANGLES FOR:  M RES CSSEQI METAL                         
REMARK 620                              YB A1002  YB                            
REMARK 620 N RES CSSEQI ATOM                                                    
REMARK 620 1 ASP A 481   CG                                                     
REMARK 620 2 ASP A 481   OD1  26.7                                              
REMARK 620 3 ASP A 481   OD2  26.3  53.0                                        
REMARK 620 4 HOH A 727   O   159.9 148.2 146.1                                  
REMARK 620 5 ACT A1005   C    98.9  95.4 100.7 101.2                            
REMARK 620 6 ACT A1005   O    72.9  73.6  76.1 127.2  26.2                      
REMARK 620 7 ACT A1005   OXT 125.3 117.0 125.8  74.6  26.7  52.9                
REMARK 620 8 HOH A 692   O   103.8  77.1 130.1  79.1  80.5  89.6  72.4          
REMARK 620 9 HOH A 666   O    77.3  72.8  84.0  83.5 161.3 146.4 149.3  82.7    
REMARK 620 N                    1     2     3     4     5     6     7     8     
REMARK 800                                                                      
REMARK 800 SITE                                                                 
REMARK 800 SITE_IDENTIFIER: AC1                                                 
REMARK 800 EVIDENCE_CODE: SOFTWARE                                              
REMARK 800 SITE_DESCRIPTION: BINDING SITE FOR RESIDUE ZN A 1001                 
REMARK 800                                                                      
REMARK 800 SITE_IDENTIFIER: AC2                                                 
REMARK 800 EVIDENCE_CODE: SOFTWARE                                              
REMARK 800 SITE_DESCRIPTION: BINDING SITE FOR RESIDUE YB A 1002                 
REMARK 800                                                                      
REMARK 800 SITE_IDENTIFIER: AC3                                                 
REMARK 800 EVIDENCE_CODE: SOFTWARE                                              
REMARK 800 SITE_DESCRIPTION: BINDING SITE FOR RESIDUE YB A 1003                 
REMARK 800                                                                      
REMARK 800 SITE_IDENTIFIER: AC4                                                 
REMARK 800 EVIDENCE_CODE: SOFTWARE                                              
REMARK 800 SITE_DESCRIPTION: BINDING SITE FOR RESIDUE ACT A 1005                
REMARK 800                                                                      
REMARK 800 SITE_IDENTIFIER: AC5                                                 
REMARK 800 EVIDENCE_CODE: SOFTWARE                                              
REMARK 800 SITE_DESCRIPTION: BINDING SITE FOR RESIDUE IMD A 1004                
REMARK 800                                                                      
REMARK 800 SITE_IDENTIFIER: AC6                                                 
REMARK 800 EVIDENCE_CODE: SOFTWARE                                              
REMARK 800 SITE_DESCRIPTION: BINDING SITE FOR RESIDUE IMD A 1007                
REMARK 800                                                                      
REMARK 800 SITE_IDENTIFIER: AC7                                                 
REMARK 800 EVIDENCE_CODE: SOFTWARE                                              
REMARK 800 SITE_DESCRIPTION: BINDING SITE FOR RESIDUE 24P A 611                 
REMARK 800                                                                      
REMARK 800 SITE_IDENTIFIER: AC8                                                 
REMARK 800 EVIDENCE_CODE: SOFTWARE                                              
REMARK 800 SITE_DESCRIPTION: BINDING SITE FOR RESIDUE GOL A 1006                
REMARK 900                                                                      
REMARK 900 RELATED ENTRIES                                                      
REMARK 900 RELATED ID: 3FH7   RELATED DB: PDB                                   
REMARK 900 SAME PROTEIN WITH DIFFERENT SMALL MOLECULE INHIBITOR                 
REMARK 900 RELATED ID: 3FH8   RELATED DB: PDB                                   
REMARK 900 SAME PROTEIN WITH DIFFERENT SMALL MOLECULE INHIBITOR                 
REMARK 900 RELATED ID: 3FHE   RELATED DB: PDB                                   
REMARK 900 SAME PROTEIN WITH DIFFERENT SMALL MOLECULE INHIBITOR                 
DBREF  3FH5 A    0   610  UNP    P09960   LKHA4_HUMAN      1    611             
SEQRES   1 A  611  MET PRO GLU ILE VAL ASP THR CYS SER LEU ALA SER PRO          
SEQRES   2 A  611  ALA SER VAL CYS ARG THR LYS HIS LEU HIS LEU ARG CYS          
SEQRES   3 A  611  SER VAL ASP PHE THR ARG ARG THR LEU THR GLY THR ALA          
SEQRES   4 A  611  ALA LEU THR VAL GLN SER GLN GLU ASP ASN LEU ARG SER          
SEQRES   5 A  611  LEU VAL LEU ASP THR LYS ASP LEU THR ILE GLU LYS VAL          
SEQRES   6 A  611  VAL ILE ASN GLY GLN GLU VAL LYS TYR ALA LEU GLY GLU          
SEQRES   7 A  611  ARG GLN SER TYR LYS GLY SER PRO MET GLU ILE SER LEU          
SEQRES   8 A  611  PRO ILE ALA LEU SER LYS ASN GLN GLU ILE VAL ILE GLU          
SEQRES   9 A  611  ILE SER PHE GLU THR SER PRO LYS SER SER ALA LEU GLN          
SEQRES  10 A  611  TRP LEU THR PRO GLU GLN THR SER GLY LYS GLU HIS PRO          
SEQRES  11 A  611  TYR LEU PHE SER GLN CYS GLN ALA ILE HIS CYS ARG ALA          
SEQRES  12 A  611  ILE LEU PRO CYS GLN ASP THR PRO SER VAL LYS LEU THR          
SEQRES  13 A  611  TYR THR ALA GLU VAL SER VAL PRO LYS GLU LEU VAL ALA          
SEQRES  14 A  611  LEU MET SER ALA ILE ARG ASP GLY GLU THR PRO ASP PRO          
SEQRES  15 A  611  GLU ASP PRO SER ARG LYS ILE TYR LYS PHE ILE GLN LYS          
SEQRES  16 A  611  VAL PRO ILE PRO CYS TYR LEU ILE ALA LEU VAL VAL GLY          
SEQRES  17 A  611  ALA LEU GLU SER ARG GLN ILE GLY PRO ARG THR LEU VAL          
SEQRES  18 A  611  TRP SER GLU LYS GLU GLN VAL GLU LYS SER ALA TYR GLU          
SEQRES  19 A  611  PHE SER GLU THR GLU SER MET LEU LYS ILE ALA GLU ASP          
SEQRES  20 A  611  LEU GLY GLY PRO TYR VAL TRP GLY GLN TYR ASP LEU LEU          
SEQRES  21 A  611  VAL LEU PRO PRO SER PHE PRO TYR GLY GLY MET GLU ASN          
SEQRES  22 A  611  PRO CYS LEU THR PHE VAL THR PRO THR LEU LEU ALA GLY          
SEQRES  23 A  611  ASP LYS SER LEU SER ASN VAL ILE ALA HIS GLU ILE SER          
SEQRES  24 A  611  HIS SER TRP THR GLY ASN LEU VAL THR ASN LYS THR TRP          
SEQRES  25 A  611  ASP HIS PHE TRP LEU ASN GLU GLY HIS THR VAL TYR LEU          
SEQRES  26 A  611  GLU ARG HIS ILE CYS GLY ARG LEU PHE GLY GLU LYS PHE          
SEQRES  27 A  611  ARG HIS PHE ASN ALA LEU GLY GLY TRP GLY GLU LEU GLN          
SEQRES  28 A  611  ASN SER VAL LYS THR PHE GLY GLU THR HIS PRO PHE THR          
SEQRES  29 A  611  LYS LEU VAL VAL ASP LEU THR ASP ILE ASP PRO ASP VAL          
SEQRES  30 A  611  ALA TYR SER SER VAL PRO TYR GLU LYS GLY PHE ALA LEU          
SEQRES  31 A  611  LEU PHE TYR LEU GLU GLN LEU LEU GLY GLY PRO GLU ILE          
SEQRES  32 A  611  PHE LEU GLY PHE LEU LYS ALA TYR VAL GLU LYS PHE SER          
SEQRES  33 A  611  TYR LYS SER ILE THR THR ASP ASP TRP LYS ASP PHE LEU          
SEQRES  34 A  611  TYR SER TYR PHE LYS ASP LYS VAL ASP VAL LEU ASN GLN          
SEQRES  35 A  611  VAL ASP TRP ASN ALA TRP LEU TYR SER PRO GLY LEU PRO          
SEQRES  36 A  611  PRO ILE LYS PRO ASN TYR ASP MET THR LEU THR ASN ALA          
SEQRES  37 A  611  CYS ILE ALA LEU SER GLN ARG TRP ILE THR ALA LYS GLU          
SEQRES  38 A  611  ASP ASP LEU ASN SER PHE ASN ALA THR ASP LEU LYS ASP          
SEQRES  39 A  611  LEU SER SER HIS GLN LEU ASN GLU PHE LEU ALA GLN THR          
SEQRES  40 A  611  LEU GLN ARG ALA PRO LEU PRO LEU GLY HIS ILE LYS ARG          
SEQRES  41 A  611  MET GLN GLU VAL TYR ASN PHE ASN ALA ILE ASN ASN SER          
SEQRES  42 A  611  GLU ILE ARG PHE ARG TRP LEU ARG LEU CYS ILE GLN SER          
SEQRES  43 A  611  LYS TRP GLU ASP ALA ILE PRO LEU ALA LEU LYS MET ALA          
SEQRES  44 A  611  THR GLU GLN GLY ARG MET LYS PHE THR ARG PRO LEU PHE          
SEQRES  45 A  611  LYS ASP LEU ALA ALA PHE ASP LYS SER HIS ASP GLN ALA          
SEQRES  46 A  611  VAL ARG THR TYR GLN GLU HIS LYS ALA SER MET HIS PRO          
SEQRES  47 A  611  VAL THR ALA MET LEU VAL GLY LYS ASP LEU LYS VAL ASP          
HET     ZN  A1001       1                                                       
HET     YB  A1002       1                                                       
HET     YB  A1003       1                                                       
HET    ACT  A1005       4                                                       
HET    IMD  A1004       5                                                       
HET    IMD  A1007       5                                                       
HET    24P  A 611      20                                                       
HET    GOL  A1006       6                                                       
HETNAM      ZN ZINC ION                                                         
HETNAM      YB YTTERBIUM (III) ION                                              
HETNAM     ACT ACETATE ION                                                      
HETNAM     IMD IMIDAZOLE                                                        
HETNAM     24P (2R)-2-[(4-BENZYLPHENOXY)METHYL]PYRROLIDINE                      
HETNAM     GOL GLYCEROL                                                         
HETSYN     GOL GLYCERIN; PROPANE-1,2,3-TRIOL                                    
FORMUL   2   ZN    ZN 2+                                                        
FORMUL   3   YB    2(YB 3+)                                                     
FORMUL   5  ACT    C2 H3 O2 1-                                                  
FORMUL   6  IMD    2(C3 H5 N2 1+)                                               
FORMUL   8  24P    C18 H21 N O                                                  
FORMUL   9  GOL    C3 H8 O3                                                     
FORMUL  10  HOH   *444(H2 O)                                                    
HELIX    1   1 GLY A  344  GLY A  344  1                                   1
HELIX    2   2 GLY A  347  GLU A  348  1                                   2
HELIX    3   3 ASN A  351  ASN A  351  1                                   1
HELIX    4   4 GLU A  501  GLU A  501  1                                   1
HELIX    5   5 ALA A  504  GLN A  505  1                                   2
HELIX    6   6 GLN A  508  GLN A  508  1                                   1
LINK         OD1 ASP A 175                YB    YB A1003     1555   1555  2.26  
LINK         NE2 HIS A 295                ZN    ZN A1001     1555   1555  2.03  
LINK         NE2 HIS A 299                ZN    ZN A1001     1555   1555  2.02  
LINK         OE1 GLU A 318                ZN    ZN A1001     1555   1555  1.95  
LINK         CG  ASP A 481                YB    YB A1002     1555   1555  2.81  
LINK         OD1 ASP A 481                YB    YB A1002     1555   1555  2.55  
LINK         OD2 ASP A 481                YB    YB A1002     1555   1555  2.40  
LINK        ZN    ZN A1001                 O   HOH A 738     1555   1555  1.85  
LINK        YB    YB A1002                 O   HOH A 727     1555   1555  2.52  
LINK        YB    YB A1002                 C   ACT A1005     1555   1555  2.77  
LINK        YB    YB A1002                 O   ACT A1005     1555   1555  2.36  
LINK        YB    YB A1002                 OXT ACT A1005     1555   1555  2.42  
LINK        YB    YB A1002                 O   HOH A 692     1555   1555  2.22  
LINK        YB    YB A1002                 O   HOH A 666     1555   1555  2.26  
CISPEP   1 GLN A  136    ALA A  137          0         2.35                     
CISPEP   2 ALA A  510    PRO A  511          0         4.22                     
SITE     1 AC1  4 HIS A 295  HIS A 299  GLU A 318  HOH A 738                    
SITE     1 AC2  6 ASP A  47  ASP A 481  HOH A 666  HOH A 692                    
SITE     2 AC2  6 HOH A 727  ACT A1005                                          
SITE     1 AC3  2 ASP A 175  HOH A1008                                          
SITE     1 AC4  8 ASP A  47  ASN A  48  ARG A 174  ASP A 481                    
SITE     2 AC4  8 HOH A 678  HOH A 692  HOH A 727   YB A1002                    
SITE     1 AC5  6 GLY A 344  GLY A 347  GLU A 348  GLU A 501                    
SITE     2 AC5  6 ALA A 504  GLN A 508                                          
SITE     1 AC6  6 SER A 288  LEU A 289  SER A 496  HIS A 497                    
SITE     2 AC6  6 ASN A 500  ASN A 531                                          
SITE     1 AC7 11 GLN A 134  GLN A 136  TYR A 267  GLY A 269                    
SITE     2 AC7 11 MET A 270  TRP A 311  PHE A 314  VAL A 367                    
SITE     3 AC7 11 PRO A 374  ALA A 377  TYR A 378                               
SITE     1 AC8  5 PHE A  29  ARG A  32  TRP A 117  LEU A 118                    
SITE     2 AC8  5 HOH A 863                                                     
CRYST1   78.401   87.007   99.847  90.00  90.00  90.00 P 21 21 21    4          
ORIGX1      1.000000  0.000000  0.000000        0.00000                         
ORIGX2      0.000000  1.000000  0.000000        0.00000                         
ORIGX3      0.000000  0.000000  1.000000        0.00000                         
SCALE1      0.012755  0.000000  0.000000        0.00000                         
SCALE2      0.000000  0.011493  0.000000        0.00000                         
SCALE3      0.000000  0.000000  0.010015        0.00000                         
ATOM      1  N   GLY A 344      32.373 -19.077 -12.145  1.00 12.12           N
ATOM      2  CA  GLY A 344      32.142 -19.123 -10.687  1.00 11.53           C
ATOM      3  C   GLY A 344      31.313 -17.943 -10.205  1.00 11.90           C
ATOM      4  O   GLY A 344      30.420 -18.082  -9.336  1.00 11.69           O
TER       5      GLY A 344
ATOM      6  N   GLY A 347      27.740 -18.357 -10.822  1.00 11.59           N
ATOM      7  CA  GLY A 347      27.230 -19.224  -9.748  1.00 12.22           C
ATOM      8  C   GLY A 347      26.890 -18.441  -8.495  1.00 12.36           C
ATOM      9  O   GLY A 347      25.855 -18.682  -7.871  1.00 12.18           O
ATOM     10  N   GLU A 348      27.760 -17.497  -8.117  1.00 11.77           N
ATOM     11  CA  GLU A 348      27.477 -16.655  -6.951  1.00 12.46           C
ATOM     12  C   GLU A 348      26.261 -15.777  -7.194  1.00 12.27           C
ATOM     13  O   GLU A 348      25.475 -15.537  -6.277  1.00 12.81           O
ATOM     14  CB  GLU A 348      28.689 -15.814  -6.558  1.00 12.28           C
ATOM     15  CG  GLU A 348      29.864 -16.670  -6.034  1.00 15.37           C
ATOM     16  CD  GLU A 348      29.564 -17.361  -4.700  1.00 20.65           C
ATOM     17  OE1 GLU A 348      29.472 -16.656  -3.669  1.00 24.41           O
ATOM     18  OE2 GLU A 348      29.401 -18.601  -4.687  1.00 21.22           O
TER      19      GLU A 348
ATOM     20  N   ASN A 351      23.215 -17.826  -6.617  1.00 13.44           N
ATOM     21  CA  ASN A 351      22.977 -17.945  -5.181  1.00 14.14           C
ATOM     22  C   ASN A 351      22.296 -16.699  -4.623  1.00 14.87           C
ATOM     23  O   ASN A 351      21.306 -16.815  -3.879  1.00 15.59           O
ATOM     24  CB  ASN A 351      24.285 -18.216  -4.427  1.00 13.75           C
ATOM     25  CG  ASN A 351      24.869 -19.585  -4.740  1.00 13.52           C
ATOM     26  OD1 ASN A 351      24.236 -20.429  -5.384  1.00 15.25           O
ATOM     27  ND2 ASN A 351      26.092 -19.805  -4.285  1.00 14.63           N
TER      28      ASN A 351
ATOM     29  N   GLU A 501      35.467 -24.662  -5.901  1.00 10.78           N
ATOM     30  CA  GLU A 501      34.367 -24.726  -6.842  1.00 10.86           C
ATOM     31  C   GLU A 501      33.577 -26.036  -6.723  1.00 10.68           C
ATOM     32  O   GLU A 501      32.347 -26.016  -6.842  1.00 10.26           O
ATOM     33  CB  GLU A 501      34.872 -24.506  -8.276  1.00 11.68           C
ATOM     34  CG  GLU A 501      33.773 -24.492  -9.349  1.00 12.04           C
ATOM     35  CD  GLU A 501      32.657 -23.449  -9.131  1.00 16.09           C
ATOM     36  OE1 GLU A 501      32.875 -22.383  -8.502  1.00 17.17           O
ATOM     37  OE2 GLU A 501      31.540 -23.710  -9.620  1.00 18.86           O
TER      38      GLU A 501
ATOM     39  N   ALA A 504      31.412 -25.356  -3.885  1.00  9.49           N
ATOM     40  CA  ALA A 504      30.359 -24.421  -4.283  1.00  9.81           C
ATOM     41  C   ALA A 504      29.260 -25.112  -5.087  1.00 10.07           C
ATOM     42  O   ALA A 504      28.073 -24.913  -4.813  1.00 10.56           O
ATOM     43  CB  ALA A 504      30.936 -23.260  -5.074  1.00  9.92           C
ATOM     44  N   GLN A 505      29.656 -25.963  -6.030  1.00 10.03           N
ATOM     45  CA  GLN A 505      28.691 -26.736  -6.837  1.00 10.54           C
ATOM     46  C   GLN A 505      27.836 -27.623  -5.932  1.00  9.92           C
ATOM     47  O   GLN A 505      26.619 -27.706  -6.087  1.00 10.14           O
ATOM     48  CB  GLN A 505      29.430 -27.619  -7.839  1.00 10.73           C
ATOM     49  CG  GLN A 505      30.098 -26.878  -9.013  1.00 14.86           C
ATOM     50  CD  GLN A 505      29.108 -26.450 -10.073  1.00 19.69           C
ATOM     51  OE1 GLN A 505      28.031 -27.049 -10.217  1.00 22.49           O
ATOM     52  NE2 GLN A 505      29.465 -25.418 -10.836  1.00 21.31           N
TER      53      GLN A 505
ATOM     54  N   GLN A 508      25.265 -25.803  -3.675  1.00  9.86           N
ATOM     55  CA  GLN A 508      24.071 -25.409  -4.432  1.00 10.81           C
ATOM     56  C   GLN A 508      22.967 -26.468  -4.397  1.00 11.41           C
ATOM     57  O   GLN A 508      21.813 -26.141  -4.689  1.00 13.17           O
ATOM     58  CB  GLN A 508      24.406 -25.057  -5.882  1.00 11.27           C
ATOM     59  CG  GLN A 508      25.021 -23.675  -6.039  1.00 11.89           C
ATOM     60  CD  GLN A 508      25.225 -23.307  -7.484  1.00 13.67           C
ATOM     61  OE1 GLN A 508      25.584 -24.141  -8.314  1.00 16.34           O
ATOM     62  NE2 GLN A 508      25.005 -22.039  -7.795  1.00 12.65           N
TER      63      GLN A 508
HETATM   69  O   HOH A 693      29.133 -20.619  -2.684  1.00 14.73           O
HETATM   70  O   HOH A 749      27.266 -22.423  -3.659  1.00 13.67           O
HETATM   71  O   HOH A 809      31.232 -22.658 -12.017  1.00 20.94           O
HETATM   72  O   HOH A 920      28.952 -21.359 -11.805  1.00 22.09           O
HETATM   73  O   HOH A1033      26.546 -22.143 -12.301  1.00 32.22           O
CONECT   65   64   66
CONECT   67   66   68
CONECT   68   64   67
CONECT   64   65   68
CONECT   66   65   67
END
