# Supplementary material for: Scaffold repositioning of spiro-acridine derivatives as fungi chitinase inhibitor by target fishing and in vitro studies
Source: Sci Rep. 2023 May 5;13:7320. doi: 10.1038/s41598-023-33279-9 (PMC10163251; doi:10.1038/s41598-023-33279-9)
Supplement: Supplementary file 2 — Supplementary Information 2. [file 41598_2023_33279_MOESM2_ESM.zip › PDBQT_TARGETS_ALL/3fhe_28P.pdb]

HEADER    HYDROLASE/HYDROLASE INHIBITOR           09-DEC-08   3FHE              
TITLE     LEUKOTRIENE A4 HYDROLASE COMPLEXED WITH INHIBITOR N-[3-(4-            
TITLE    2 BENZYLPHENOXY)PROPYL]-N-METHYL-BETA-ALANINE.                         
COMPND    MOL_ID: 1;                                                            
COMPND   2 MOLECULE: LEUKOTRIENE A-4 HYDROLASE;                                 
COMPND   3 CHAIN: A;                                                            
COMPND   4 SYNONYM: LEUKOTRIENE A(4) HYDROLASE, LTA-4 HYDROLASE;                
COMPND   5 EC: 3.3.2.6;                                                         
COMPND   6 ENGINEERED: YES                                                      
SOURCE    MOL_ID: 1;                                                            
SOURCE   2 ORGANISM_SCIENTIFIC: HOMO SAPIENS;                                   
SOURCE   3 ORGANISM_COMMON: HUMAN;                                              
SOURCE   4 ORGANISM_TAXID: 9606;                                                
SOURCE   5 GENE: LTA4H, LTA4;                                                   
SOURCE   6 EXPRESSION_SYSTEM: ESCHERICHIA COLI;                                 
SOURCE   7 EXPRESSION_SYSTEM_TAXID: 562                                         
KEYWDS    LTA4H, LEUKOTRIENE A4, LEUKOTRIENE B4 BIOSYNTHESIS, PEPTIDASE,        
KEYWDS   2 HYDROLASE-HYDROLASE INHIBITOR COMPLEX, STRUCTURE BASED DRUG DESIGN,  
KEYWDS   3 LEUKOTRIENE BIOSYNTHESIS, METAL-BINDING, METALLOPROTEASE,            
KEYWDS   4 MULTIFUNCTIONAL ENZYME, PROTEASE                                     
EXPDTA    X-RAY DIFFRACTION                                                     
AUTHOR    B.MAMAT,D.R.DAVIES                                                    
REVDAT   3   13-JUL-11 3FHE    1       VERSN                                    
REVDAT   2   18-AUG-10 3FHE    1       JRNL                                     
REVDAT   1   05-JAN-10 3FHE    0                                                
JRNL        AUTH   V.SANDANAYAKA,B.MAMAT,R.K.MISHRA,J.WINGER,M.KROHN,L.M.ZHOU,  
JRNL        AUTH 2 M.KEYVAN,L.ENACHE,D.SULLINS,E.ONUA,J.ZHANG,G.HALLDORSDOTTIR, 
JRNL        AUTH 3 H.SIGTHORSDOTTIR,A.THORLAKSDOTTIR,G.SIGTHORSSON,             
JRNL        AUTH 4 M.THORSTEINNSDOTTIR,D.R.DAVIES,L.J.STEWART,D.E.ZEMBOWER,     
JRNL        AUTH 5 T.ANDRESSON,A.S.KISELYOV,J.SINGH,M.E.GURNEY                  
JRNL        TITL   DISCOVERY OF                                                 
JRNL        TITL 2 4-[(2S)-2-{[4-(4-CHLOROPHENOXY)PHENOXY]METHYL}-1-            
JRNL        TITL 3 PYRROLIDINYL]BUTANOIC ACID (DG-051) AS A NOVEL LEUKOTRIENE   
JRNL        TITL 4 A4 HYDROLASE INHIBITOR OF LEUKOTRIENE B4 BIOSYNTHESIS.       
JRNL        REF    J.MED.CHEM.                   V.  53   573 2010              
JRNL        REFN                   ISSN 0022-2623                               
JRNL        PMID   19950900                                                     
JRNL        DOI    10.1021/JM900838G                                            
REMARK   2                                                                      
REMARK   2 RESOLUTION.    2.16 ANGSTROMS.                                       
REMARK   3                                                                      
REMARK   3 REFINEMENT.                                                          
REMARK   3   PROGRAM     : REFMAC 5.5.0053                                      
REMARK   3   AUTHORS     : MURSHUDOV,VAGIN,DODSON                               
REMARK   3                                                                      
REMARK   3    REFINEMENT TARGET : MAXIMUM LIKELIHOOD                            
REMARK   3                                                                      
REMARK   3  DATA USED IN REFINEMENT.                                            
REMARK   3   RESOLUTION RANGE HIGH (ANGSTROMS) : 2.16                           
REMARK   3   RESOLUTION RANGE LOW  (ANGSTROMS) : 50.00                          
REMARK   3   DATA CUTOFF            (SIGMA(F)) : 0.000                          
REMARK   3   COMPLETENESS FOR RANGE        (%) : NULL                           
REMARK   3   NUMBER OF REFLECTIONS             : 36265                          
REMARK   3                                                                      
REMARK   3  FIT TO DATA USED IN REFINEMENT.                                     
REMARK   3   CROSS-VALIDATION METHOD          : THROUGHOUT                      
REMARK   3   FREE R VALUE TEST SET SELECTION  : RANDOM                          
REMARK   3   R VALUE     (WORKING + TEST SET) : 0.166                           
REMARK   3   R VALUE            (WORKING SET) : 0.164                           
REMARK   3   FREE R VALUE                     : 0.219                           
REMARK   3   FREE R VALUE TEST SET SIZE   (%) : 5.000                           
REMARK   3   FREE R VALUE TEST SET COUNT      : 1816                            
REMARK   3                                                                      
REMARK   3  FIT IN THE HIGHEST RESOLUTION BIN.                                  
REMARK   3   TOTAL NUMBER OF BINS USED           : 20                           
REMARK   3   BIN RESOLUTION RANGE HIGH       (A) : 2.16                         
REMARK   3   BIN RESOLUTION RANGE LOW        (A) : 2.22                         
REMARK   3   REFLECTION IN BIN     (WORKING SET) : 2432                         
REMARK   3   BIN COMPLETENESS (WORKING+TEST) (%) : 96.46                        
REMARK   3   BIN R VALUE           (WORKING SET) : 0.1620                       
REMARK   3   BIN FREE R VALUE SET COUNT          : 127                          
REMARK   3   BIN FREE R VALUE                    : 0.2490                       
REMARK   3                                                                      
REMARK   3  NUMBER OF NON-HYDROGEN ATOMS USED IN REFINEMENT.                    
REMARK   3   PROTEIN ATOMS            : 4849                                    
REMARK   3   NUCLEIC ACID ATOMS       : 0                                       
REMARK   3   HETEROGEN ATOMS          : 37                                      
REMARK   3   SOLVENT ATOMS            : 433                                     
REMARK   3                                                                      
REMARK   3  B VALUES.                                                           
REMARK   3   FROM WILSON PLOT           (A**2) : NULL                           
REMARK   3   MEAN B VALUE      (OVERALL, A**2) : 24.53                          
REMARK   3   OVERALL ANISOTROPIC B VALUE.                                       
REMARK   3    B11 (A**2) : 0.03000                                              
REMARK   3    B22 (A**2) : -1.04000                                             
REMARK   3    B33 (A**2) : 1.01000                                              
REMARK   3    B12 (A**2) : 0.00000                                              
REMARK   3    B13 (A**2) : 0.00000                                              
REMARK   3    B23 (A**2) : 0.00000                                              
REMARK   3                                                                      
REMARK   3  ESTIMATED OVERALL COORDINATE ERROR.                                 
REMARK   3   ESU BASED ON R VALUE                            (A): 0.230         
REMARK   3   ESU BASED ON FREE R VALUE                       (A): 0.190         
REMARK   3   ESU BASED ON MAXIMUM LIKELIHOOD                 (A): 0.118         
REMARK   3   ESU FOR B VALUES BASED ON MAXIMUM LIKELIHOOD (A**2): 4.463         
REMARK   3                                                                      
REMARK   3 CORRELATION COEFFICIENTS.                                            
REMARK   3   CORRELATION COEFFICIENT FO-FC      : 0.951                         
REMARK   3   CORRELATION COEFFICIENT FO-FC FREE : 0.919                         
REMARK   3                                                                      
REMARK   3  RMS DEVIATIONS FROM IDEAL VALUES        COUNT    RMS    WEIGHT      
REMARK   3   BOND LENGTHS REFINED ATOMS        (A):  5006 ; 0.014 ; 0.022       
REMARK   3   BOND LENGTHS OTHERS               (A):  3397 ; 0.001 ; 0.020       
REMARK   3   BOND ANGLES REFINED ATOMS   (DEGREES):  6800 ; 1.422 ; 1.967       
REMARK   3   BOND ANGLES OTHERS          (DEGREES):  8277 ; 0.918 ; 3.001       
REMARK   3   TORSION ANGLES, PERIOD 1    (DEGREES):   606 ; 6.232 ; 5.000       
REMARK   3   TORSION ANGLES, PERIOD 2    (DEGREES):   221 ;35.528 ;24.389       
REMARK   3   TORSION ANGLES, PERIOD 3    (DEGREES):   854 ;13.586 ;15.000       
REMARK   3   TORSION ANGLES, PERIOD 4    (DEGREES):    23 ;20.580 ;15.000       
REMARK   3   CHIRAL-CENTER RESTRAINTS       (A**3):   755 ; 0.088 ; 0.200       
REMARK   3   GENERAL PLANES REFINED ATOMS      (A):  5494 ; 0.006 ; 0.021       
REMARK   3   GENERAL PLANES OTHERS             (A):   985 ; 0.001 ; 0.020       
REMARK   3   NON-BONDED CONTACTS REFINED ATOMS (A):  NULL ;  NULL ;  NULL       
REMARK   3   NON-BONDED CONTACTS OTHERS        (A):  NULL ;  NULL ;  NULL       
REMARK   3   NON-BONDED TORSION REFINED ATOMS  (A):  NULL ;  NULL ;  NULL       
REMARK   3   NON-BONDED TORSION OTHERS         (A):  NULL ;  NULL ;  NULL       
REMARK   3   H-BOND (X...Y) REFINED ATOMS      (A):  NULL ;  NULL ;  NULL       
REMARK   3   H-BOND (X...Y) OTHERS             (A):  NULL ;  NULL ;  NULL       
REMARK   3   POTENTIAL METAL-ION REFINED ATOMS (A):  NULL ;  NULL ;  NULL       
REMARK   3   POTENTIAL METAL-ION OTHERS        (A):  NULL ;  NULL ;  NULL       
REMARK   3   SYMMETRY VDW REFINED ATOMS        (A):  NULL ;  NULL ;  NULL       
REMARK   3   SYMMETRY VDW OTHERS               (A):  NULL ;  NULL ;  NULL       
REMARK   3   SYMMETRY H-BOND REFINED ATOMS     (A):  NULL ;  NULL ;  NULL       
REMARK   3   SYMMETRY H-BOND OTHERS            (A):  NULL ;  NULL ;  NULL       
REMARK   3   SYMMETRY METAL-ION REFINED ATOMS  (A):  NULL ;  NULL ;  NULL       
REMARK   3   SYMMETRY METAL-ION OTHERS         (A):  NULL ;  NULL ;  NULL       
REMARK   3                                                                      
REMARK   3  ISOTROPIC THERMAL FACTOR RESTRAINTS.     COUNT   RMS    WEIGHT      
REMARK   3   MAIN-CHAIN BOND REFINED ATOMS  (A**2):  3042 ; 1.168 ; 2.000       
REMARK   3   MAIN-CHAIN BOND OTHER ATOMS    (A**2):  1209 ; 0.216 ; 2.000       
REMARK   3   MAIN-CHAIN ANGLE REFINED ATOMS (A**2):  4938 ; 2.069 ; 4.000       
REMARK   3   SIDE-CHAIN BOND REFINED ATOMS  (A**2):  1964 ; 2.999 ; 4.000       
REMARK   3   SIDE-CHAIN ANGLE REFINED ATOMS (A**2):  1862 ; 4.403 ; 6.000       
REMARK   3                                                                      
REMARK   3 ANISOTROPIC THERMAL FACTOR RESTRAINTS.    COUNT   RMS   WEIGHT       
REMARK   3   RIGID-BOND RESTRAINTS          (A**2):  NULL ;  NULL ;  NULL       
REMARK   3   SPHERICITY; FREE ATOMS         (A**2):  NULL ;  NULL ;  NULL       
REMARK   3   SPHERICITY; BONDED ATOMS       (A**2):  NULL ;  NULL ;  NULL       
REMARK   3                                                                      
REMARK   3  NCS RESTRAINTS STATISTICS                                           
REMARK   3   NUMBER OF DIFFERENT NCS GROUPS : NULL                              
REMARK   3                                                                      
REMARK   3  TLS DETAILS                                                         
REMARK   3   NUMBER OF TLS GROUPS  : NULL                                       
REMARK   3                                                                      
REMARK   3  BULK SOLVENT MODELLING.                                             
REMARK   3   METHOD USED : BABINET MODEL WITH MASK                              
REMARK   3   PARAMETERS FOR MASK CALCULATION                                    
REMARK   3   VDW PROBE RADIUS   : 1.20                                          
REMARK   3   ION PROBE RADIUS   : 0.80                                          
REMARK   3   SHRINKAGE RADIUS   : 0.80                                          
REMARK   3                                                                      
REMARK   3  OTHER REFINEMENT REMARKS: HYDROGENS HAVE BEEN ADDED IN THE RIDING   
REMARK   3  POSITIONS                                                           
REMARK   4                                                                      
REMARK   4 3FHE COMPLIES WITH FORMAT V. 3.30, 13-JUL-11                         
REMARK 100                                                                      
REMARK 100 THIS ENTRY HAS BEEN PROCESSED BY RCSB ON 12-DEC-08.                  
REMARK 100 THE RCSB ID CODE IS RCSB050593.                                      
REMARK 200                                                                      
REMARK 200 EXPERIMENTAL DETAILS                                                 
REMARK 200  EXPERIMENT TYPE                : X-RAY DIFFRACTION                  
REMARK 200  DATE OF DATA COLLECTION        : NULL                               
REMARK 200  TEMPERATURE           (KELVIN) : 100.0                              
REMARK 200  PH                             : 6.50                               
REMARK 200  NUMBER OF CRYSTALS USED        : 1                                  
REMARK 200                                                                      
REMARK 200  SYNCHROTRON              (Y/N) : Y                                  
REMARK 200  RADIATION SOURCE               : ALS                                
REMARK 200  BEAMLINE                       : 5.0.1                              
REMARK 200  X-RAY GENERATOR MODEL          : NULL                               
REMARK 200  MONOCHROMATIC OR LAUE    (M/L) : M                                  
REMARK 200  WAVELENGTH OR RANGE        (A) : 0.977408                           
REMARK 200  MONOCHROMATOR                  : NULL                               
REMARK 200  OPTICS                         : NULL                               
REMARK 200                                                                      
REMARK 200  DETECTOR TYPE                  : CCD                                
REMARK 200  DETECTOR MANUFACTURER          : ADSC QUANTUM 210                   
REMARK 200  INTENSITY-INTEGRATION SOFTWARE : NULL                               
REMARK 200  DATA SCALING SOFTWARE          : NULL                               
REMARK 200                                                                      
REMARK 200  NUMBER OF UNIQUE REFLECTIONS   : 36265                              
REMARK 200  RESOLUTION RANGE HIGH      (A) : 2.160                              
REMARK 200  RESOLUTION RANGE LOW       (A) : 50.000                             
REMARK 200  REJECTION CRITERIA  (SIGMA(I)) : NULL                               
REMARK 200                                                                      
REMARK 200 OVERALL.                                                             
REMARK 200  COMPLETENESS FOR RANGE     (%) : NULL                               
REMARK 200  DATA REDUNDANCY                : NULL                               
REMARK 200  R MERGE                    (I) : NULL                               
REMARK 200  R SYM                      (I) : NULL                               
REMARK 200  <I/SIGMA(I)> FOR THE DATA SET  : NULL                               
REMARK 200                                                                      
REMARK 200 IN THE HIGHEST RESOLUTION SHELL.                                     
REMARK 200  HIGHEST RESOLUTION SHELL, RANGE HIGH (A) : NULL                     
REMARK 200  HIGHEST RESOLUTION SHELL, RANGE LOW  (A) : NULL                     
REMARK 200  COMPLETENESS FOR SHELL     (%) : NULL                               
REMARK 200  DATA REDUNDANCY IN SHELL       : NULL                               
REMARK 200  R MERGE FOR SHELL          (I) : NULL                               
REMARK 200  R SYM FOR SHELL            (I) : NULL                               
REMARK 200  <I/SIGMA(I)> FOR SHELL         : NULL                               
REMARK 200                                                                      
REMARK 200 DIFFRACTION PROTOCOL: SINGLE WAVELENGTH                              
REMARK 200 METHOD USED TO DETERMINE THE STRUCTURE: MOLECULAR REPLACEMENT        
REMARK 200 SOFTWARE USED: MOLREP                                                
REMARK 200 STARTING MODEL: PDB ENTRY 1HS6                                       
REMARK 200                                                                      
REMARK 200 REMARK: NULL                                                         
REMARK 280                                                                      
REMARK 280 CRYSTAL                                                              
REMARK 280 SOLVENT CONTENT, VS   (%): 49.21                                     
REMARK 280 MATTHEWS COEFFICIENT, VM (ANGSTROMS**3/DA): 2.42                     
REMARK 280                                                                      
REMARK 280 CRYSTALLIZATION CONDITIONS: 13% PEG 8000, 100 MM IMIDAZOLE PH 6.5,   
REMARK 280  100 MM NAACETATE, 5 MM YBCL3, VAPOR DIFFUSION, SITTING DROP         
REMARK 290                                                                      
REMARK 290 CRYSTALLOGRAPHIC SYMMETRY                                            
REMARK 290 SYMMETRY OPERATORS FOR SPACE GROUP: P 21 21 21                       
REMARK 290                                                                      
REMARK 290      SYMOP   SYMMETRY                                                
REMARK 290     NNNMMM   OPERATOR                                                
REMARK 290       1555   X,Y,Z                                                   
REMARK 290       2555   -X+1/2,-Y,Z+1/2                                         
REMARK 290       3555   -X,Y+1/2,-Z+1/2                                         
REMARK 290       4555   X+1/2,-Y+1/2,-Z                                         
REMARK 290                                                                      
REMARK 290     WHERE NNN -> OPERATOR NUMBER                                     
REMARK 290           MMM -> TRANSLATION VECTOR                                  
REMARK 290                                                                      
REMARK 290 CRYSTALLOGRAPHIC SYMMETRY TRANSFORMATIONS                            
REMARK 290 THE FOLLOWING TRANSFORMATIONS OPERATE ON THE ATOM/HETATM             
REMARK 290 RECORDS IN THIS ENTRY TO PRODUCE CRYSTALLOGRAPHICALLY                
REMARK 290 RELATED MOLECULES.                                                   
REMARK 290   SMTRY1   1  1.000000  0.000000  0.000000        0.00000            
REMARK 290   SMTRY2   1  0.000000  1.000000  0.000000        0.00000            
REMARK 290   SMTRY3   1  0.000000  0.000000  1.000000        0.00000            
REMARK 290   SMTRY1   2 -1.000000  0.000000  0.000000       38.95550            
REMARK 290   SMTRY2   2  0.000000 -1.000000  0.000000        0.00000            
REMARK 290   SMTRY3   2  0.000000  0.000000  1.000000       49.65900            
REMARK 290   SMTRY1   3 -1.000000  0.000000  0.000000        0.00000            
REMARK 290   SMTRY2   3  0.000000  1.000000  0.000000       43.42200            
REMARK 290   SMTRY3   3  0.000000  0.000000 -1.000000       49.65900            
REMARK 290   SMTRY1   4  1.000000  0.000000  0.000000       38.95550            
REMARK 290   SMTRY2   4  0.000000 -1.000000  0.000000       43.42200            
REMARK 290   SMTRY3   4  0.000000  0.000000 -1.000000        0.00000            
REMARK 290                                                                      
REMARK 290 REMARK: NULL                                                         
REMARK 300                                                                      
REMARK 300 BIOMOLECULE: 1                                                       
REMARK 300 SEE REMARK 350 FOR THE AUTHOR PROVIDED AND/OR PROGRAM                
REMARK 300 GENERATED ASSEMBLY INFORMATION FOR THE STRUCTURE IN                  
REMARK 300 THIS ENTRY. THE REMARK MAY ALSO PROVIDE INFORMATION ON               
REMARK 300 BURIED SURFACE AREA.                                                 
REMARK 350                                                                      
REMARK 350 COORDINATES FOR A COMPLETE MULTIMER REPRESENTING THE KNOWN           
REMARK 350 BIOLOGICALLY SIGNIFICANT OLIGOMERIZATION STATE OF THE                
REMARK 350 MOLECULE CAN BE GENERATED BY APPLYING BIOMT TRANSFORMATIONS          
REMARK 350 GIVEN BELOW.  BOTH NON-CRYSTALLOGRAPHIC AND                          
REMARK 350 CRYSTALLOGRAPHIC OPERATIONS ARE GIVEN.                               
REMARK 350                                                                      
REMARK 350 BIOMOLECULE: 1                                                       
REMARK 350 AUTHOR DETERMINED BIOLOGICAL UNIT: MONOMERIC                         
REMARK 350 SOFTWARE DETERMINED QUATERNARY STRUCTURE: MONOMERIC                  
REMARK 350 SOFTWARE USED: PISA                                                  
REMARK 350 APPLY THE FOLLOWING TO CHAINS: A                                     
REMARK 350   BIOMT1   1  1.000000  0.000000  0.000000        0.00000            
REMARK 350   BIOMT2   1  0.000000  1.000000  0.000000        0.00000            
REMARK 350   BIOMT3   1  0.000000  0.000000  1.000000        0.00000            
REMARK 465                                                                      
REMARK 465 MISSING RESIDUES                                                     
REMARK 465 THE FOLLOWING RESIDUES WERE NOT LOCATED IN THE                       
REMARK 465 EXPERIMENT. (M=MODEL NUMBER; RES=RESIDUE NAME; C=CHAIN               
REMARK 465 IDENTIFIER; SSSEQ=SEQUENCE NUMBER; I=INSERTION CODE.)                
REMARK 465                                                                      
REMARK 465   M RES C SSSEQI                                                     
REMARK 465     MET A     0                                                      
REMARK 465     PRO A     1                                                      
REMARK 465     GLU A     2                                                      
REMARK 465     ILE A     3                                                      
REMARK 470                                                                      
REMARK 470 MISSING ATOM                                                         
REMARK 470 THE FOLLOWING RESIDUES HAVE MISSING ATOMS (M=MODEL NUMBER;           
REMARK 470 RES=RESIDUE NAME; C=CHAIN IDENTIFIER; SSEQ=SEQUENCE NUMBER;          
REMARK 470 I=INSERTION CODE):                                                   
REMARK 470   M RES CSSEQI  ATOMS                                                
REMARK 470     GLU A 127    CG   CD   OE1  OE2                                  
REMARK 500                                                                      
REMARK 500 GEOMETRY AND STEREOCHEMISTRY                                         
REMARK 500 SUBTOPIC: CLOSE CONTACTS IN SAME ASYMMETRIC UNIT                     
REMARK 500                                                                      
REMARK 500 THE FOLLOWING ATOMS ARE IN CLOSE CONTACT.                            
REMARK 500                                                                      
REMARK 500  ATM1  RES C  SSEQI   ATM2  RES C  SSEQI           DISTANCE          
REMARK 500   O    HOH A   953     O    HOH A  1050              1.68            
REMARK 500  YB     YB A   611     O    HOH A  1045              1.96            
REMARK 500   O    HOH A   919     O    HOH A   949              1.97            
REMARK 500   NZ   LYS A   126     O    HOH A   946              2.07            
REMARK 500   OE2  GLU A   182     O    HOH A   949              2.12            
REMARK 500                                                                      
REMARK 500 REMARK: NULL                                                         
REMARK 500                                                                      
REMARK 500 GEOMETRY AND STEREOCHEMISTRY                                         
REMARK 500 SUBTOPIC: CLOSE CONTACTS                                             
REMARK 500                                                                      
REMARK 500 THE FOLLOWING ATOMS THAT ARE RELATED BY CRYSTALLOGRAPHIC             
REMARK 500 SYMMETRY ARE IN CLOSE CONTACT.  AN ATOM LOCATED WITHIN 0.15          
REMARK 500 ANGSTROMS OF A SYMMETRY RELATED ATOM IS ASSUMED TO BE ON A           
REMARK 500 SPECIAL POSITION AND IS, THEREFORE, LISTED IN REMARK 375             
REMARK 500 INSTEAD OF REMARK 500.  ATOMS WITH NON-BLANK ALTERNATE               
REMARK 500 LOCATION INDICATORS ARE NOT INCLUDED IN THE CALCULATIONS.            
REMARK 500                                                                      
REMARK 500 DISTANCE CUTOFF:                                                     
REMARK 500 2.2 ANGSTROMS FOR CONTACTS NOT INVOLVING HYDROGEN ATOMS              
REMARK 500 1.6 ANGSTROMS FOR CONTACTS INVOLVING HYDROGEN ATOMS                  
REMARK 500                                                                      
REMARK 500  ATM1  RES C  SSEQI   ATM2  RES C  SSEQI  SSYMOP   DISTANCE          
REMARK 500   O    HOH A   667     O    HOH A   752     3655     1.70            
REMARK 500                                                                      
REMARK 500 REMARK: NULL                                                         
REMARK 500                                                                      
REMARK 500 GEOMETRY AND STEREOCHEMISTRY                                         
REMARK 500 SUBTOPIC: COVALENT BOND ANGLES                                       
REMARK 500                                                                      
REMARK 500 THE STEREOCHEMICAL PARAMETERS OF THE FOLLOWING RESIDUES              
REMARK 500 HAVE VALUES WHICH DEVIATE FROM EXPECTED VALUES BY MORE               
REMARK 500 THAN 6*RMSD (M=MODEL NUMBER; RES=RESIDUE NAME; C=CHAIN               
REMARK 500 IDENTIFIER; SSEQ=SEQUENCE NUMBER; I=INSERTION CODE).                 
REMARK 500                                                                      
REMARK 500 STANDARD TABLE:                                                      
REMARK 500 FORMAT: (10X,I3,1X,A3,1X,A1,I4,A1,3(1X,A4,2X),12X,F5.1)              
REMARK 500                                                                      
REMARK 500 EXPECTED VALUES PROTEIN: ENGH AND HUBER, 1999                        
REMARK 500 EXPECTED VALUES NUCLEIC ACID: CLOWNEY ET AL 1996                     
REMARK 500                                                                      
REMARK 500  M RES CSSEQI ATM1   ATM2   ATM3                                     
REMARK 500    ASP A 573   CB  -  CG  -  OD1 ANGL. DEV. =   5.6 DEGREES          
REMARK 500                                                                      
REMARK 500 REMARK: NULL                                                         
REMARK 500                                                                      
REMARK 500 GEOMETRY AND STEREOCHEMISTRY                                         
REMARK 500 SUBTOPIC: TORSION ANGLES                                             
REMARK 500                                                                      
REMARK 500 TORSION ANGLES OUTSIDE THE EXPECTED RAMACHANDRAN REGIONS:            
REMARK 500 (M=MODEL NUMBER; RES=RESIDUE NAME; C=CHAIN IDENTIFIER;               
REMARK 500 SSEQ=SEQUENCE NUMBER; I=INSERTION CODE).                             
REMARK 500                                                                      
REMARK 500 STANDARD TABLE:                                                      
REMARK 500 FORMAT:(10X,I3,1X,A3,1X,A1,I4,A1,4X,F7.2,3X,F7.2)                    
REMARK 500                                                                      
REMARK 500 EXPECTED VALUES: GJ KLEYWEGT AND TA JONES (1996). PHI/PSI-           
REMARK 500 CHOLOGY: RAMACHANDRAN REVISITED. STRUCTURE 4, 1395 - 1400            
REMARK 500                                                                      
REMARK 500  M RES CSSEQI        PSI       PHI                                   
REMARK 500    GLN A  79       64.35   -107.17                                   
REMARK 500    SER A  80     -128.80     54.19                                   
REMARK 500    ASP A 183      100.13   -171.98                                   
REMARK 500    GLU A 271       41.17    -76.53                                   
REMARK 500    CYS A 274      -15.36     78.19                                   
REMARK 500    LEU A 275       79.02   -155.49                                   
REMARK 500    SER A 379     -175.48   -172.13                                   
REMARK 500    PHE A 432       40.41   -103.92                                   
REMARK 500    LYS A 546       37.74     71.93                                   
REMARK 500                                                                      
REMARK 500 REMARK: NULL                                                         
REMARK 620                                                                      
REMARK 620 METAL COORDINATION                                                   
REMARK 620 (M=MODEL NUMBER; RES=RESIDUE NAME; C=CHAIN IDENTIFIER;               
REMARK 620 SSEQ=SEQUENCE NUMBER; I=INSERTION CODE):                             
REMARK 620                                                                      
REMARK 620 COORDINATION ANGLES FOR:  M RES CSSEQI METAL                         
REMARK 620                              YB A1003  YB                            
REMARK 620 N RES CSSEQI ATOM                                                    
REMARK 620 1 ASP A 175   OD1                                                    
REMARK 620 2 HOH A 984   O   169.1                                              
REMARK 620 3 HOH A 967   O   107.4  73.3                                        
REMARK 620 N                    1     2                                         
REMARK 620                                                                      
REMARK 620 COORDINATION ANGLES FOR:  M RES CSSEQI METAL                         
REMARK 620                              ZN A1001  ZN                            
REMARK 620 N RES CSSEQI ATOM                                                    
REMARK 620 1 HIS A 295   NE2                                                    
REMARK 620 2 HIS A 299   NE2 100.1                                              
REMARK 620 3 GLU A 318   OE1  96.2 107.0                                        
REMARK 620 4 28P A 612   OAF 118.6 124.1 107.0                                  
REMARK 620 N                    1     2     3                                   
REMARK 620                                                                      
REMARK 620 COORDINATION ANGLES FOR:  M RES CSSEQI METAL                         
REMARK 620                              YB A 611  YB                            
REMARK 620 N RES CSSEQI ATOM                                                    
REMARK 620 1 ASP A 426   OD2                                                    
REMARK 620 2 HOH A 986   O    62.3                                              
REMARK 620 N                    1                                               
REMARK 620                                                                      
REMARK 620 COORDINATION ANGLES FOR:  M RES CSSEQI METAL                         
REMARK 620                              YB A1002  YB                            
REMARK 620 N RES CSSEQI ATOM                                                    
REMARK 620 1 ASP A 481   CG                                                     
REMARK 620 2 ASP A 481   OD1  26.8                                              
REMARK 620 3 ASP A 481   OD2  26.8  53.5                                        
REMARK 620 4 HOH A 642   O   154.1 142.2 142.5                                  
REMARK 620 5 ACT A1005   C   100.3  97.5 103.8 105.4                            
REMARK 620 6 ACT A1005   O   125.2 117.9 127.0  80.3  25.1                      
REMARK 620 7 ACT A1005   OXT  75.8  76.6  80.9 130.0  24.6  49.7                
REMARK 620 8 HOH A 920   O    77.4  68.6  86.0  78.1 153.8 144.6 143.8          
REMARK 620 9 HOH A 622   O   103.7  76.9 130.3  76.3  83.5  75.8  91.2  72.0    
REMARK 620 N                    1     2     3     4     5     6     7     8     
REMARK 800                                                                      
REMARK 800 SITE                                                                 
REMARK 800 SITE_IDENTIFIER: AC1                                                 
REMARK 800 EVIDENCE_CODE: SOFTWARE                                              
REMARK 800 SITE_DESCRIPTION: BINDING SITE FOR RESIDUE ZN A 1001                 
REMARK 800                                                                      
REMARK 800 SITE_IDENTIFIER: AC2                                                 
REMARK 800 EVIDENCE_CODE: SOFTWARE                                              
REMARK 800 SITE_DESCRIPTION: BINDING SITE FOR RESIDUE YB A 1002                 
REMARK 800                                                                      
REMARK 800 SITE_IDENTIFIER: AC3                                                 
REMARK 800 EVIDENCE_CODE: SOFTWARE                                              
REMARK 800 SITE_DESCRIPTION: BINDING SITE FOR RESIDUE YB A 1003                 
REMARK 800                                                                      
REMARK 800 SITE_IDENTIFIER: AC4                                                 
REMARK 800 EVIDENCE_CODE: SOFTWARE                                              
REMARK 800 SITE_DESCRIPTION: BINDING SITE FOR RESIDUE ACT A 1005                
REMARK 800                                                                      
REMARK 800 SITE_IDENTIFIER: AC5                                                 
REMARK 800 EVIDENCE_CODE: SOFTWARE                                              
REMARK 800 SITE_DESCRIPTION: BINDING SITE FOR RESIDUE YB A 611                  
REMARK 800                                                                      
REMARK 800 SITE_IDENTIFIER: AC6                                                 
REMARK 800 EVIDENCE_CODE: SOFTWARE                                              
REMARK 800 SITE_DESCRIPTION: BINDING SITE FOR RESIDUE IMD A 1004                
REMARK 800                                                                      
REMARK 800 SITE_IDENTIFIER: AC7                                                 
REMARK 800 EVIDENCE_CODE: SOFTWARE                                              
REMARK 800 SITE_DESCRIPTION: BINDING SITE FOR RESIDUE 28P A 612                 
REMARK 900                                                                      
REMARK 900 RELATED ENTRIES                                                      
REMARK 900 RELATED ID: 3FH5   RELATED DB: PDB                                   
REMARK 900 SAME PROTEIN WITH DIFFERENT SMALL MOLECULE INHIBITOR                 
REMARK 900 RELATED ID: 3FH8   RELATED DB: NDB                                   
REMARK 900 SAME PROTEIN WITH DIFFERENT SMALL MOLECULE INHIBITOR                 
REMARK 900 RELATED ID: 3FH7   RELATED DB: PDB                                   
REMARK 900 SAME PROTEIN WITH DIFFERENT SMALL MOLECULE INHIBITOR                 
DBREF  3FHE A    0   610  UNP    P09960   LKHA4_HUMAN      1    611             
SEQRES   1 A  611  MET PRO GLU ILE VAL ASP THR CYS SER LEU ALA SER PRO          
SEQRES   2 A  611  ALA SER VAL CYS ARG THR LYS HIS LEU HIS LEU ARG CYS          
SEQRES   3 A  611  SER VAL ASP PHE THR ARG ARG THR LEU THR GLY THR ALA          
SEQRES   4 A  611  ALA LEU THR VAL GLN SER GLN GLU ASP ASN LEU ARG SER          
SEQRES   5 A  611  LEU VAL LEU ASP THR LYS ASP LEU THR ILE GLU LYS VAL          
SEQRES   6 A  611  VAL ILE ASN GLY GLN GLU VAL LYS TYR ALA LEU GLY GLU          
SEQRES   7 A  611  ARG GLN SER TYR LYS GLY SER PRO MET GLU ILE SER LEU          
SEQRES   8 A  611  PRO ILE ALA LEU SER LYS ASN GLN GLU ILE VAL ILE GLU          
SEQRES   9 A  611  ILE SER PHE GLU THR SER PRO LYS SER SER ALA LEU GLN          
SEQRES  10 A  611  TRP LEU THR PRO GLU GLN THR SER GLY LYS GLU HIS PRO          
SEQRES  11 A  611  TYR LEU PHE SER GLN CYS GLN ALA ILE HIS CYS ARG ALA          
SEQRES  12 A  611  ILE LEU PRO CYS GLN ASP THR PRO SER VAL LYS LEU THR          
SEQRES  13 A  611  TYR THR ALA GLU VAL SER VAL PRO LYS GLU LEU VAL ALA          
SEQRES  14 A  611  LEU MET SER ALA ILE ARG ASP GLY GLU THR PRO ASP PRO          
SEQRES  15 A  611  GLU ASP PRO SER ARG LYS ILE TYR LYS PHE ILE GLN LYS          
SEQRES  16 A  611  VAL PRO ILE PRO CYS TYR LEU ILE ALA LEU VAL VAL GLY          
SEQRES  17 A  611  ALA LEU GLU SER ARG GLN ILE GLY PRO ARG THR LEU VAL          
SEQRES  18 A  611  TRP SER GLU LYS GLU GLN VAL GLU LYS SER ALA TYR GLU          
SEQRES  19 A  611  PHE SER GLU THR GLU SER MET LEU LYS ILE ALA GLU ASP          
SEQRES  20 A  611  LEU GLY GLY PRO TYR VAL TRP GLY GLN TYR ASP LEU LEU          
SEQRES  21 A  611  VAL LEU PRO PRO SER PHE PRO TYR GLY GLY MET GLU ASN          
SEQRES  22 A  611  PRO CYS LEU THR PHE VAL THR PRO THR LEU LEU ALA GLY          
SEQRES  23 A  611  ASP LYS SER LEU SER ASN VAL ILE ALA HIS GLU ILE SER          
SEQRES  24 A  611  HIS SER TRP THR GLY ASN LEU VAL THR ASN LYS THR TRP          
SEQRES  25 A  611  ASP HIS PHE TRP LEU ASN GLU GLY HIS THR VAL TYR LEU          
SEQRES  26 A  611  GLU ARG HIS ILE CYS GLY ARG LEU PHE GLY GLU LYS PHE          
SEQRES  27 A  611  ARG HIS PHE ASN ALA LEU GLY GLY TRP GLY GLU LEU GLN          
SEQRES  28 A  611  ASN SER VAL LYS THR PHE GLY GLU THR HIS PRO PHE THR          
SEQRES  29 A  611  LYS LEU VAL VAL ASP LEU THR ASP ILE ASP PRO ASP VAL          
SEQRES  30 A  611  ALA TYR SER SER VAL PRO TYR GLU LYS GLY PHE ALA LEU          
SEQRES  31 A  611  LEU PHE TYR LEU GLU GLN LEU LEU GLY GLY PRO GLU ILE          
SEQRES  32 A  611  PHE LEU GLY PHE LEU LYS ALA TYR VAL GLU LYS PHE SER          
SEQRES  33 A  611  TYR LYS SER ILE THR THR ASP ASP TRP LYS ASP PHE LEU          
SEQRES  34 A  611  TYR SER TYR PHE LYS ASP LYS VAL ASP VAL LEU ASN GLN          
SEQRES  35 A  611  VAL ASP TRP ASN ALA TRP LEU TYR SER PRO GLY LEU PRO          
SEQRES  36 A  611  PRO ILE LYS PRO ASN TYR ASP MET THR LEU THR ASN ALA          
SEQRES  37 A  611  CYS ILE ALA LEU SER GLN ARG TRP ILE THR ALA LYS GLU          
SEQRES  38 A  611  ASP ASP LEU ASN SER PHE ASN ALA THR ASP LEU LYS ASP          
SEQRES  39 A  611  LEU SER SER HIS GLN LEU ASN GLU PHE LEU ALA GLN THR          
SEQRES  40 A  611  LEU GLN ARG ALA PRO LEU PRO LEU GLY HIS ILE LYS ARG          
SEQRES  41 A  611  MET GLN GLU VAL TYR ASN PHE ASN ALA ILE ASN ASN SER          
SEQRES  42 A  611  GLU ILE ARG PHE ARG TRP LEU ARG LEU CYS ILE GLN SER          
SEQRES  43 A  611  LYS TRP GLU ASP ALA ILE PRO LEU ALA LEU LYS MET ALA          
SEQRES  44 A  611  THR GLU GLN GLY ARG MET LYS PHE THR ARG PRO LEU PHE          
SEQRES  45 A  611  LYS ASP LEU ALA ALA PHE ASP LYS SER HIS ASP GLN ALA          
SEQRES  46 A  611  VAL ARG THR TYR GLN GLU HIS LYS ALA SER MET HIS PRO          
SEQRES  47 A  611  VAL THR ALA MET LEU VAL GLY LYS ASP LEU LYS VAL ASP          
HET     ZN  A1001       1                                                       
HET     YB  A1002       1                                                       
HET     YB  A1003       1                                                       
HET    ACT  A1005       4                                                       
HET     YB  A 611       1                                                       
HET    IMD  A1004       5                                                       
HET    28P  A 612      24                                                       
HETNAM      ZN ZINC ION                                                         
HETNAM      YB YTTERBIUM (III) ION                                              
HETNAM     ACT ACETATE ION                                                      
HETNAM     IMD IMIDAZOLE                                                        
HETNAM     28P N-[3-(4-BENZYLPHENOXY)PROPYL]-N-METHYL-BETA-ALANINE              
FORMUL   2   ZN    ZN 2+                                                        
FORMUL   3   YB    3(YB 3+)                                                     
FORMUL   5  ACT    C2 H3 O2 1-                                                  
FORMUL   7  IMD    C3 H5 N2 1+                                                  
FORMUL   8  28P    C20 H25 N O3                                                 
FORMUL   9  HOH   *433(H2 O)                                                    
HELIX    1   1 HIS A  295  GLU A  296  1                                   2
HELIX    2   2 HIS A  299  HIS A  299  1                                   1
HELIX    3   3 TRP A  311  ASP A  312  1                                   2
HELIX    4   4 PHE A  314  PHE A  314  1                                   1
HELIX    5   5 GLU A  318  GLU A  318  1                                   1
HELIX    6   6 PRO A  374  ASP A  375  1                                   2
HELIX    7   7 ALA A  377  TYR A  378  1                                   2
HELIX    8   8 PRO A  382  TYR A  383  1                                   2
SHEET    1   1 1 GLY A 269  MET A 270  0
LINK         OD1 ASP A 175                YB    YB A1003     1555   1555  2.27  
LINK         NE2 HIS A 295                ZN    ZN A1001     1555   1555  2.18  
LINK         NE2 HIS A 299                ZN    ZN A1001     1555   1555  2.21  
LINK         OE1 GLU A 318                ZN    ZN A1001     1555   1555  2.01  
LINK         OD2 ASP A 426                YB    YB A 611     1555   1555  2.81  
LINK         CG  ASP A 481                YB    YB A1002     1555   1555  2.79  
LINK         OD1 ASP A 481                YB    YB A1002     1555   1555  2.40  
LINK         OD2 ASP A 481                YB    YB A1002     1555   1555  2.50  
LINK        YB    YB A1002                 O   HOH A 642     1555   1555  2.34  
LINK        YB    YB A1002                 C   ACT A1005     1555   1555  2.97  
LINK        YB    YB A1002                 O   ACT A1005     1555   1555  2.61  
LINK        YB    YB A1002                 OXT ACT A1005     1555   1555  2.48  
LINK        YB    YB A1002                 O   HOH A 920     1555   1555  2.33  
LINK        YB    YB A1002                 O   HOH A 622     1555   1555  2.48  
LINK        YB    YB A1003                 O   HOH A 984     1555   1555  2.23  
LINK        YB    YB A1003                 O   HOH A 967     1555   1555  2.67  
LINK        YB    YB A 611                 O   HOH A 986     1555   1555  2.60  
LINK        ZN    ZN A1001                 OAF 28P A 612     1555   1555  1.49  
CISPEP   1 GLN A  136    ALA A  137          0         5.95                     
CISPEP   2 ALA A  510    PRO A  511          0         7.74                     
SITE     1 AC1  4 HIS A 295  HIS A 299  GLU A 318  28P A 612                    
SITE     1 AC2  6 ASP A  47  ASP A 481  HOH A 622  HOH A 642                    
SITE     2 AC2  6 HOH A 920  ACT A1005                                          
SITE     1 AC3  3 ASP A 175  HOH A 967  HOH A 984                               
SITE     1 AC4  7 ASP A  47  ASN A  48  ARG A 174  LYS A 479                    
SITE     2 AC4  7 ASP A 481  HOH A 700   YB A1002                               
SITE     1 AC5  4 ASP A 426  ASP A 610  HOH A 986  HOH A1045                    
SITE     1 AC6  6 GLY A 344  GLY A 347  GLU A 348  GLU A 501                    
SITE     2 AC6  6 ALA A 504  GLN A 508                                          
SITE     1 AC7 17 GLN A 136  TYR A 267  GLY A 269  MET A 270                    
SITE     2 AC7 17 GLU A 271  HIS A 295  GLU A 296  HIS A 299                    
SITE     3 AC7 17 TRP A 311  PHE A 314  GLU A 318  VAL A 367                    
SITE     4 AC7 17 PRO A 374  ALA A 377  TYR A 378  TYR A 383                    
SITE     5 AC7 17  ZN A1001                                                     
CRYST1   77.911   86.844   99.318  90.00  90.00  90.00 P 21 21 21    4          
ORIGX1      1.000000  0.000000  0.000000        0.00000                         
ORIGX2      0.000000  1.000000  0.000000        0.00000                         
ORIGX3      0.000000  0.000000  1.000000        0.00000                         
SCALE1      0.012835  0.000000  0.000000        0.00000                         
SCALE2      0.000000  0.011515  0.000000        0.00000                         
SCALE3      0.000000  0.000000  0.010069        0.00000                         
ATOM      1  N   GLN A 134      35.731  89.152   8.638  1.00 23.48           N
ATOM      2  CA  GLN A 134      35.184  88.684   7.369  1.00 25.15           C
ATOM      3  C   GLN A 134      34.030  89.630   6.987  1.00 26.07           C
ATOM      4  O   GLN A 134      32.932  89.548   7.540  1.00 26.94           O
ATOM      5  CB  GLN A 134      34.729  87.233   7.488  1.00 24.64           C
ATOM      6  CG  GLN A 134      33.884  86.729   6.331  1.00 27.72           C
ATOM      7  CD  GLN A 134      34.654  86.788   5.023  1.00 28.94           C
ATOM      8  OE1 GLN A 134      35.837  86.462   4.980  1.00 26.07           O
ATOM      9  NE2 GLN A 134      33.985  87.194   3.955  1.00 27.21           N
TER      10      GLN A 134
ATOM     11  N   GLN A 136      32.732  90.323   3.692  1.00 24.84           N
ATOM     12  CA  GLN A 136      31.836  89.917   2.635  1.00 24.54           C
ATOM     13  C   GLN A 136      30.734  89.071   3.222  1.00 24.38           C
ATOM     14  O   GLN A 136      31.020  88.120   3.935  1.00 25.35           O
ATOM     15  CB  GLN A 136      32.534  89.122   1.511  1.00 24.08           C
ATOM     16  CG  GLN A 136      31.716  89.048   0.176  1.00 24.86           C
ATOM     17  CD  GLN A 136      32.409  88.177  -0.867  1.00 27.95           C
ATOM     18  OE1 GLN A 136      33.065  87.229  -0.505  1.00 30.30           O
ATOM     19  NE2 GLN A 136      32.295  88.523  -2.153  1.00 26.85           N
ATOM     20  N   ALA A 137      29.472  89.364   2.918  1.00 24.46           N
ATOM     21  CA  ALA A 137      29.006  90.360   1.967  1.00 23.71           C
ATOM     22  C   ALA A 137      28.825  91.715   2.595  1.00 25.80           C
ATOM     23  O   ALA A 137      29.420  92.697   2.121  1.00 24.62           O
ATOM     24  CB  ALA A 137      27.641  89.900   1.342  1.00 22.10           C
TER      25      ALA A 137
ATOM     26  N   TYR A 267      34.990  80.038   5.716  1.00 28.68           N
ATOM     27  CA  TYR A 267      35.028  79.758   4.289  1.00 29.21           C
ATOM     28  C   TYR A 267      36.351  79.109   3.864  1.00 28.70           C
ATOM     29  O   TYR A 267      37.300  79.050   4.652  1.00 28.40           O
ATOM     30  CB  TYR A 267      34.858  81.065   3.541  1.00 29.98           C
ATOM     31  CG  TYR A 267      33.557  81.757   3.835  1.00 26.82           C
ATOM     32  CD1 TYR A 267      32.386  81.374   3.189  1.00 29.86           C
ATOM     33  CD2 TYR A 267      33.500  82.815   4.719  1.00 28.06           C
ATOM     34  CE1 TYR A 267      31.192  82.008   3.447  1.00 29.51           C
ATOM     35  CE2 TYR A 267      32.316  83.465   4.971  1.00 28.34           C
ATOM     36  CZ  TYR A 267      31.173  83.051   4.330  1.00 29.04           C
ATOM     37  OH  TYR A 267      30.012  83.681   4.571  1.00 34.52           O
TER      38      TYR A 267
ATOM     39  N   GLY A 269      38.245  80.263   1.354  1.00 26.31           N
ATOM     40  CA  GLY A 269      39.108  81.404   1.080  1.00 26.42           C
ATOM     41  C   GLY A 269      38.315  82.705   1.009  1.00 24.86           C
ATOM     42  O   GLY A 269      37.134  82.686   0.810  1.00 26.30           O
ATOM     43  N   MET A 270      38.985  83.824   1.232  1.00 23.13           N
ATOM     44  CA  MET A 270      38.445  85.130   0.988  1.00 22.71           C
ATOM     45  C   MET A 270      39.530  85.974   0.305  1.00 21.76           C
ATOM     46  O   MET A 270      40.647  86.103   0.805  1.00 19.25           O
ATOM     47  CB  MET A 270      37.983  85.769   2.289  1.00 23.32           C
ATOM     48  CG  MET A 270      37.431  87.152   2.089  1.00 25.01           C
ATOM     49  SD  MET A 270      35.901  87.025   1.157  1.00 27.97           S
ATOM     50  CE  MET A 270      35.951  88.636   0.325  1.00 26.89           C
ATOM     51  N   GLU A 271      39.194  86.488  -0.878  1.00 22.64           N
ATOM     52  CA  GLU A 271      40.149  87.144  -1.785  1.00 21.67           C
ATOM     53  C   GLU A 271      40.529  88.571  -1.349  1.00 24.04           C
ATOM     54  O   GLU A 271      40.623  89.484  -2.172  1.00 23.64           O
ATOM     55  CB  GLU A 271      39.543  87.179  -3.178  1.00 23.53           C
ATOM     56  CG  GLU A 271      38.259  88.086  -3.287  1.00 22.36           C
ATOM     57  CD  GLU A 271      36.927  87.378  -3.095  1.00 20.95           C
ATOM     58  OE1 GLU A 271      36.853  86.344  -2.392  1.00 25.38           O
ATOM     59  OE2 GLU A 271      35.916  87.877  -3.639  1.00 22.09           O
TER      60      GLU A 271
ATOM     61  N   HIS A 295      41.437  79.888  -7.178  1.00 23.99           N
ATOM     62  CA  HIS A 295      40.197  80.641  -7.087  1.00 25.25           C
ATOM     63  C   HIS A 295      40.439  82.020  -6.465  1.00 24.81           C
ATOM     64  O   HIS A 295      40.023  83.042  -7.029  1.00 24.08           O
ATOM     65  CB  HIS A 295      39.167  79.868  -6.255  1.00 26.31           C
ATOM     66  CG  HIS A 295      37.818  80.495  -6.221  1.00 26.32           C
ATOM     67  ND1 HIS A 295      36.789  80.082  -7.043  1.00 25.92           N
ATOM     68  CD2 HIS A 295      37.318  81.489  -5.459  1.00 23.71           C
ATOM     69  CE1 HIS A 295      35.725  80.814  -6.803  1.00 26.39           C
ATOM     70  NE2 HIS A 295      36.019  81.676  -5.850  1.00 23.45           N
ATOM     71  N   GLU A 296      41.082  82.063  -5.303  1.00 24.49           N
ATOM     72  CA  GLU A 296      41.283  83.365  -4.650  1.00 25.04           C
ATOM     73  C   GLU A 296      42.194  84.257  -5.507  1.00 25.51           C
ATOM     74  O   GLU A 296      41.923  85.446  -5.706  1.00 26.10           O
ATOM     75  CB  GLU A 296      41.830  83.215  -3.239  1.00 25.14           C
ATOM     76  CG  GLU A 296      40.991  82.325  -2.316  1.00 28.32           C
ATOM     77  CD  GLU A 296      39.492  82.672  -2.278  1.00 29.99           C
ATOM     78  OE1 GLU A 296      39.139  83.849  -2.421  1.00 30.07           O
ATOM     79  OE2 GLU A 296      38.670  81.750  -2.069  1.00 31.32           O
TER      80      GLU A 296
ATOM     81  N   HIS A 299      40.221  85.983  -8.346  1.00 25.50           N
ATOM     82  CA  HIS A 299      39.482  87.154  -7.857  1.00 25.73           C
ATOM     83  C   HIS A 299      40.243  88.470  -7.910  1.00 26.76           C
ATOM     84  O   HIS A 299      39.613  89.522  -7.850  1.00 28.06           O
ATOM     85  CB  HIS A 299      39.043  86.978  -6.412  1.00 26.57           C
ATOM     86  CG  HIS A 299      37.729  86.295  -6.257  1.00 27.72           C
ATOM     87  ND1 HIS A 299      36.609  86.676  -6.961  1.00 23.88           N
ATOM     88  CD2 HIS A 299      37.355  85.261  -5.472  1.00 27.80           C
ATOM     89  CE1 HIS A 299      35.593  85.915  -6.593  1.00 27.26           C
ATOM     90  NE2 HIS A 299      36.028  85.035  -5.709  1.00 28.09           N
TER      91      HIS A 299
ATOM     92  N   TRP A 311      24.756  92.761  -4.708  1.00 23.95           N
ATOM     93  CA  TRP A 311      24.901  91.344  -4.429  1.00 24.34           C
ATOM     94  C   TRP A 311      23.952  90.457  -5.236  1.00 25.52           C
ATOM     95  O   TRP A 311      24.139  89.245  -5.270  1.00 26.33           O
ATOM     96  CB  TRP A 311      24.777  91.079  -2.926  1.00 24.80           C
ATOM     97  CG  TRP A 311      25.893  91.765  -2.163  1.00 23.54           C
ATOM     98  CD1 TRP A 311      25.785  92.812  -1.280  1.00 25.54           C
ATOM     99  CD2 TRP A 311      27.279  91.507  -2.316  1.00 19.91           C
ATOM    100  NE1 TRP A 311      27.042  93.183  -0.829  1.00 22.51           N
ATOM    101  CE2 TRP A 311      27.973  92.389  -1.456  1.00 22.45           C
ATOM    102  CE3 TRP A 311      28.012  90.570  -3.071  1.00 26.36           C
ATOM    103  CZ2 TRP A 311      29.372  92.376  -1.347  1.00 22.55           C
ATOM    104  CZ3 TRP A 311      29.391  90.565  -2.970  1.00 23.97           C
ATOM    105  CH2 TRP A 311      30.058  91.457  -2.114  1.00 24.29           C
ATOM    106  N   ASP A 312      22.943  91.047  -5.877  1.00 25.91           N
ATOM    107  CA  ASP A 312      22.087  90.315  -6.784  1.00 25.64           C
ATOM    108  C   ASP A 312      22.929  89.734  -7.907  1.00 25.27           C
ATOM    109  O   ASP A 312      22.554  88.725  -8.473  1.00 25.52           O
ATOM    110  CB  ASP A 312      21.012  91.218  -7.415  1.00 27.79           C
ATOM    111  CG  ASP A 312      19.973  91.730  -6.418  1.00 28.41           C
ATOM    112  OD1 ASP A 312      19.970  91.334  -5.239  1.00 30.00           O
ATOM    113  OD2 ASP A 312      19.145  92.558  -6.845  1.00 34.55           O
TER     114      ASP A 312
ATOM    115  N   PHE A 314      26.169  88.684  -7.804  1.00 25.76           N
ATOM    116  CA  PHE A 314      27.307  87.987  -7.183  1.00 24.44           C
ATOM    117  C   PHE A 314      27.846  86.941  -8.141  1.00 24.06           C
ATOM    118  O   PHE A 314      29.071  86.715  -8.193  1.00 22.34           O
ATOM    119  CB  PHE A 314      26.838  87.367  -5.874  1.00 24.28           C
ATOM    120  CG  PHE A 314      27.881  86.579  -5.109  1.00 26.32           C
ATOM    121  CD1 PHE A 314      29.117  87.133  -4.780  1.00 26.93           C
ATOM    122  CD2 PHE A 314      27.578  85.295  -4.634  1.00 27.53           C
ATOM    123  CE1 PHE A 314      30.037  86.413  -4.029  1.00 29.29           C
ATOM    124  CE2 PHE A 314      28.507  84.548  -3.905  1.00 23.78           C
ATOM    125  CZ  PHE A 314      29.725  85.103  -3.596  1.00 28.52           C
TER     126      PHE A 314
ATOM    127  N   GLU A 318      31.609  85.197  -8.975  1.00 26.00           N
ATOM    128  CA  GLU A 318      31.962  83.801  -8.745  1.00 25.47           C
ATOM    129  C   GLU A 318      32.085  83.006 -10.024  1.00 24.60           C
ATOM    130  O   GLU A 318      33.001  82.214 -10.158  1.00 25.18           O
ATOM    131  CB  GLU A 318      30.973  83.127  -7.763  1.00 25.29           C
ATOM    132  CG  GLU A 318      30.999  83.765  -6.358  1.00 28.07           C
ATOM    133  CD  GLU A 318      32.415  84.014  -5.902  1.00 29.19           C
ATOM    134  OE1 GLU A 318      33.260  83.106  -6.072  1.00 33.82           O
ATOM    135  OE2 GLU A 318      32.712  85.122  -5.433  1.00 31.53           O
TER     136      GLU A 318
ATOM    137  N   VAL A 367      19.874  86.730  -8.367  1.00 31.38           N
ATOM    138  CA  VAL A 367      18.897  86.614  -7.267  1.00 31.53           C
ATOM    139  C   VAL A 367      18.356  88.015  -6.917  1.00 33.24           C
ATOM    140  O   VAL A 367      18.928  89.025  -7.349  1.00 35.52           O
ATOM    141  CB  VAL A 367      19.546  85.971  -6.052  1.00 32.74           C
ATOM    142  CG1 VAL A 367      20.174  84.577  -6.450  1.00 30.57           C
ATOM    143  CG2 VAL A 367      20.603  86.905  -5.487  1.00 35.01           C
TER     144      VAL A 367
ATOM    145  N   LEU A 369      17.723  90.088  -3.619  1.00 31.95           N
ATOM    146  CA  LEU A 369      18.015  89.984  -2.194  1.00 32.23           C
ATOM    147  C   LEU A 369      17.206  90.962  -1.328  1.00 31.01           C
ATOM    148  O   LEU A 369      17.529  91.159  -0.166  1.00 28.71           O
ATOM    149  CB  LEU A 369      19.506  90.146  -1.948  1.00 32.52           C
ATOM    150  CG  LEU A 369      20.334  89.009  -2.552  1.00 33.14           C
ATOM    151  CD1 LEU A 369      21.809  89.443  -2.618  1.00 29.03           C
ATOM    152  CD2 LEU A 369      20.113  87.658  -1.796  1.00 31.63           C
TER     153      LEU A 369
ATOM    154  N   PRO A 374      21.907  88.007   2.915  1.00 26.71           N
ATOM    155  CA  PRO A 374      22.765  87.333   1.944  1.00 27.36           C
ATOM    156  C   PRO A 374      23.383  86.015   2.472  1.00 28.43           C
ATOM    157  O   PRO A 374      23.530  85.071   1.700  1.00 28.19           O
ATOM    158  CB  PRO A 374      23.857  88.373   1.680  1.00 28.07           C
ATOM    159  CG  PRO A 374      23.141  89.718   1.921  1.00 28.11           C
ATOM    160  CD  PRO A 374      22.317  89.408   3.137  1.00 27.18           C
ATOM    161  N   ASP A 375      23.717  85.964   3.768  1.00 27.20           N
ATOM    162  CA  ASP A 375      24.289  84.747   4.390  1.00 27.97           C
ATOM    163  C   ASP A 375      23.323  83.566   4.374  1.00 29.22           C
ATOM    164  O   ASP A 375      23.758  82.422   4.380  1.00 28.42           O
ATOM    165  CB  ASP A 375      24.742  85.017   5.835  1.00 27.52           C
ATOM    166  CG  ASP A 375      25.920  85.956   5.915  1.00 27.71           C
ATOM    167  OD1 ASP A 375      26.725  85.966   4.967  1.00 31.60           O
ATOM    168  OD2 ASP A 375      26.061  86.682   6.928  1.00 29.15           O
TER     169      ASP A 375
ATOM    170  N   ALA A 377      21.165  83.163   1.823  1.00 28.63           N
ATOM    171  CA  ALA A 377      21.072  82.795   0.399  1.00 28.49           C
ATOM    172  C   ALA A 377      22.336  82.132  -0.160  1.00 29.15           C
ATOM    173  O   ALA A 377      22.257  81.423  -1.162  1.00 30.29           O
ATOM    174  CB  ALA A 377      20.753  84.015  -0.414  1.00 27.33           C
ATOM    175  N   TYR A 378      23.490  82.384   0.461  1.00 27.96           N
ATOM    176  CA  TYR A 378      24.773  81.867  -0.024  1.00 27.92           C
ATOM    177  C   TYR A 378      24.817  80.346  -0.228  1.00 27.43           C
ATOM    178  O   TYR A 378      24.369  79.577   0.620  1.00 28.55           O
ATOM    179  CB  TYR A 378      25.902  82.273   0.917  1.00 26.39           C
ATOM    180  CG  TYR A 378      27.290  81.874   0.447  1.00 28.26           C
ATOM    181  CD1 TYR A 378      27.945  82.584  -0.544  1.00 29.27           C
ATOM    182  CD2 TYR A 378      27.967  80.810   1.038  1.00 29.71           C
ATOM    183  CE1 TYR A 378      29.237  82.232  -0.955  1.00 30.82           C
ATOM    184  CE2 TYR A 378      29.240  80.457   0.649  1.00 29.95           C
ATOM    185  CZ  TYR A 378      29.875  81.157  -0.367  1.00 32.44           C
ATOM    186  OH  TYR A 378      31.154  80.783  -0.764  1.00 29.76           O
ATOM    187  N   SER A 379      25.386  79.943  -1.361  1.00 27.34           N
ATOM    188  CA  SER A 379      25.443  78.546  -1.791  1.00 27.52           C
ATOM    189  C   SER A 379      26.333  78.424  -3.031  1.00 27.77           C
ATOM    190  O   SER A 379      26.907  79.408  -3.506  1.00 28.15           O
ATOM    191  CB  SER A 379      24.031  78.032  -2.132  1.00 28.92           C
ATOM    192  OG  SER A 379      23.581  78.457  -3.434  1.00 27.83           O
TER     193      SER A 379
ATOM    194  N   PRO A 382      25.545  80.504  -7.412  1.00 23.04           N
ATOM    195  CA  PRO A 382      26.245  81.562  -8.157  1.00 24.98           C
ATOM    196  C   PRO A 382      27.560  81.086  -8.798  1.00 26.30           C
ATOM    197  O   PRO A 382      27.858  81.468  -9.928  1.00 26.62           O
ATOM    198  CB  PRO A 382      26.506  82.645  -7.081  1.00 24.80           C
ATOM    199  CG  PRO A 382      26.372  81.927  -5.771  1.00 23.44           C
ATOM    200  CD  PRO A 382      25.279  80.924  -6.021  1.00 23.91           C
ATOM    201  N   TYR A 383      28.286  80.219  -8.071  1.00 27.44           N
ATOM    202  CA  TYR A 383      29.537  79.549  -8.483  1.00 26.20           C
ATOM    203  C   TYR A 383      29.390  78.630  -9.692  1.00 26.71           C
ATOM    204  O   TYR A 383      30.086  78.794 -10.707  1.00 25.58           O
ATOM    205  CB  TYR A 383      30.062  78.680  -7.338  1.00 25.55           C
ATOM    206  CG  TYR A 383      30.549  79.467  -6.158  1.00 27.70           C
ATOM    207  CD1 TYR A 383      29.685  79.890  -5.166  1.00 28.56           C
ATOM    208  CD2 TYR A 383      31.883  79.825  -6.062  1.00 31.65           C
ATOM    209  CE1 TYR A 383      30.142  80.656  -4.081  1.00 31.96           C
ATOM    210  CE2 TYR A 383      32.357  80.568  -4.985  1.00 35.71           C
ATOM    211  CZ  TYR A 383      31.487  80.986  -3.988  1.00 32.59           C
ATOM    212  OH  TYR A 383      31.991  81.748  -2.941  1.00 34.14           O
TER     213      TYR A 383
HETATM  214 ZN   ZN  A1001      34.901  83.300  -4.932  1.00 33.71          Zn
HETATM  239  O   HOH A 646      23.210  82.759  -8.078  1.00 26.25           O
HETATM  240  O   HOH A 651      24.165  86.550  -8.657  1.00 25.35           O
HETATM  241  O   HOH A 721      33.368  87.546  -4.482  1.00 29.28           O
HETATM  242  O   HOH A 760      22.181  80.555  -3.726  1.00 23.32           O
HETATM  243  O   HOH A 779      34.785  80.012   0.336  1.00 44.28           O
HETATM  244  O   HOH A 791      36.239  80.383  -1.631  1.00 48.16           O
HETATM  245  O   HOH A 913      27.819  83.565   3.390  1.00 40.78           O
HETATM  246  O   HOH A1018      29.598  86.183   5.428  1.00 36.48           O
CONECT   70  214
CONECT   90  214
CONECT  134  214
CONECT  214  134   70  237   90
CONECT  234  232  235
CONECT  235  234  236
CONECT  236  235  237  238
CONECT  231  230  232
CONECT  230  229  231
CONECT  229  228  230
CONECT  227  224  226  228
CONECT  226  225  227
CONECT  225  222  226
CONECT  222  221  223  225
CONECT  221  220  222
CONECT  220  215  219  221
CONECT  215  216  220
CONECT  216  215  217
CONECT  217  216  218
CONECT  218  217  219
CONECT  219  218  220
CONECT  223  222  224
CONECT  224  223  227
CONECT  233  232
CONECT  232  231  233  234
CONECT  238  236
CONECT  237  236
CONECT  237  214
CONECT  228  227  229
END
