# Supplementary material for: Scaffold repositioning of spiro-acridine derivatives as fungi chitinase inhibitor by target fishing and in vitro studies
Source: Sci Rep. 2023 May 5;13:7320. doi: 10.1038/s41598-023-33279-9 (PMC10163251; doi:10.1038/s41598-023-33279-9)
Supplement: Supplementary file 2 — Supplementary Information 2. [file 41598_2023_33279_MOESM2_ESM.zip › PDBQT_TARGETS_ALL/3fsm_YCM.pdb]

HEADER    HYDROLASE/HYDROLASE INHIBITOR           10-JAN-09   3FSM              
TITLE     CRYSTAL STRUCTURE OF A CHEMICALLY SYNTHESIZED 203 AMINO ACID 'COVALENT
TITLE    2 DIMER' [L-ALA51,D-ALA51'] HIV-1 PROTEASE MOLECULE                    
COMPND    MOL_ID: 1;                                                            
COMPND   2 MOLECULE: COVALENT DIMER [L-ALA51, D-ALA51'] HIV-1 PROTEASE;         
COMPND   3 CHAIN: A;                                                            
COMPND   4 EC: 3.4.23.16;                                                       
COMPND   5 ENGINEERED: YES                                                      
SOURCE    MOL_ID: 1;                                                            
SOURCE   2 SYNTHETIC: YES;                                                      
SOURCE   3 OTHER_DETAILS: TOTAL CHEMICAL PROTEIN SYNTHESIS                      
KEYWDS    ASYMMETRIC DIMER, COVALENT DIMER, BETA-SHEET, HYDROLASE-HYDROLASE     
KEYWDS   2 INHIBITOR COMPLEX                                                    
EXPDTA    X-RAY DIFFRACTION                                                     
AUTHOR    V.Y.TORBEEV,S.B.H.KENT                                                
REVDAT   6   01-NOV-17 3FSM    1       REMARK                                   
REVDAT   5   11-JAN-12 3FSM    1       JRNL                                     
REVDAT   4   13-JUL-11 3FSM    1       VERSN                                    
REVDAT   3   19-MAY-10 3FSM    1       HEADER                                   
REVDAT   2   19-JAN-10 3FSM    1       HET    HETATM                            
REVDAT   1   05-JAN-10 3FSM    0                                                
JRNL        AUTH   V.Y.TORBEEV,H.RAGHURAMAN,D.HAMELBERG,M.TONELLI,W.M.WESTLER,  
JRNL        AUTH 2 E.PEROZO,S.B.KENT                                            
JRNL        TITL   PROTEIN CONFORMATIONAL DYNAMICS IN THE MECHANISM OF HIV-1    
JRNL        TITL 2 PROTEASE CATALYSIS.                                          
JRNL        REF    PROC.NATL.ACAD.SCI.USA        V. 108 20982 2011              
JRNL        REFN                   ISSN 0027-8424                               
JRNL        PMID   22158985                                                     
JRNL        DOI    10.1073/PNAS.1111202108                                      
REMARK   2                                                                      
REMARK   2 RESOLUTION.    1.60 ANGSTROMS.                                       
REMARK   3                                                                      
REMARK   3 REFINEMENT.                                                          
REMARK   3   PROGRAM     : REFMAC 5.2.0019                                      
REMARK   3   AUTHORS     : MURSHUDOV,VAGIN,DODSON                               
REMARK   3                                                                      
REMARK   3    REFINEMENT TARGET : MAXIMUM LIKELIHOOD                            
REMARK   3                                                                      
REMARK   3  DATA USED IN REFINEMENT.                                            
REMARK   3   RESOLUTION RANGE HIGH (ANGSTROMS) : 1.60                           
REMARK   3   RESOLUTION RANGE LOW  (ANGSTROMS) : 20.00                          
REMARK   3   DATA CUTOFF            (SIGMA(F)) : 0.000                          
REMARK   3   COMPLETENESS FOR RANGE        (%) : 99.8                           
REMARK   3   NUMBER OF REFLECTIONS             : 25039                          
REMARK   3                                                                      
REMARK   3  FIT TO DATA USED IN REFINEMENT.                                     
REMARK   3   CROSS-VALIDATION METHOD          : THROUGHOUT                      
REMARK   3   FREE R VALUE TEST SET SELECTION  : RANDOM                          
REMARK   3   R VALUE     (WORKING + TEST SET) : 0.201                           
REMARK   3   R VALUE            (WORKING SET) : 0.199                           
REMARK   3   FREE R VALUE                     : 0.235                           
REMARK   3   FREE R VALUE TEST SET SIZE   (%) : 5.100                           
REMARK   3   FREE R VALUE TEST SET COUNT      : 1274                            
REMARK   3                                                                      
REMARK   3  FIT IN THE HIGHEST RESOLUTION BIN.                                  
REMARK   3   TOTAL NUMBER OF BINS USED           : 20                           
REMARK   3   BIN RESOLUTION RANGE HIGH       (A) : 1.60                         
REMARK   3   BIN RESOLUTION RANGE LOW        (A) : 1.64                         
REMARK   3   REFLECTION IN BIN     (WORKING SET) : 1654                         
REMARK   3   BIN COMPLETENESS (WORKING+TEST) (%) : 97.50                        
REMARK   3   BIN R VALUE           (WORKING SET) : 0.2650                       
REMARK   3   BIN FREE R VALUE SET COUNT          : 102                          
REMARK   3   BIN FREE R VALUE                    : 0.3290                       
REMARK   3                                                                      
REMARK   3  NUMBER OF NON-HYDROGEN ATOMS USED IN REFINEMENT.                    
REMARK   3   PROTEIN ATOMS            : 1545                                    
REMARK   3   NUCLEIC ACID ATOMS       : 0                                       
REMARK   3   HETEROGEN ATOMS          : 54                                      
REMARK   3   SOLVENT ATOMS            : 118                                     
REMARK   3                                                                      
REMARK   3  B VALUES.                                                           
REMARK   3   B VALUE TYPE : LIKELY RESIDUAL                                     
REMARK   3   FROM WILSON PLOT           (A**2) : NULL                           
REMARK   3   MEAN B VALUE      (OVERALL, A**2) : 25.83                          
REMARK   3   OVERALL ANISOTROPIC B VALUE.                                       
REMARK   3    B11 (A**2) : 0.06000                                              
REMARK   3    B22 (A**2) : -0.32000                                             
REMARK   3    B33 (A**2) : 0.26000                                              
REMARK   3    B12 (A**2) : 0.00000                                              
REMARK   3    B13 (A**2) : 0.00000                                              
REMARK   3    B23 (A**2) : 0.00000                                              
REMARK   3                                                                      
REMARK   3  ESTIMATED OVERALL COORDINATE ERROR.                                 
REMARK   3   ESU BASED ON R VALUE                            (A): 0.103         
REMARK   3   ESU BASED ON FREE R VALUE                       (A): 0.103         
REMARK   3   ESU BASED ON MAXIMUM LIKELIHOOD                 (A): 0.067         
REMARK   3   ESU FOR B VALUES BASED ON MAXIMUM LIKELIHOOD (A**2): 3.804         
REMARK   3                                                                      
REMARK   3 CORRELATION COEFFICIENTS.                                            
REMARK   3   CORRELATION COEFFICIENT FO-FC      : 0.950                         
REMARK   3   CORRELATION COEFFICIENT FO-FC FREE : 0.939                         
REMARK   3                                                                      
REMARK   3  RMS DEVIATIONS FROM IDEAL VALUES        COUNT    RMS    WEIGHT      
REMARK   3   BOND LENGTHS REFINED ATOMS        (A):  1629 ; 0.016 ; 0.022       
REMARK   3   BOND LENGTHS OTHERS               (A):  1098 ; 0.001 ; 0.020       
REMARK   3   BOND ANGLES REFINED ATOMS   (DEGREES):  2203 ; 1.634 ; 1.990       
REMARK   3   BOND ANGLES OTHERS          (DEGREES):  2705 ; 0.901 ; 3.000       
REMARK   3   TORSION ANGLES, PERIOD 1    (DEGREES):   204 ; 6.412 ; 5.000       
REMARK   3   TORSION ANGLES, PERIOD 2    (DEGREES):    59 ;42.541 ;24.915       
REMARK   3   TORSION ANGLES, PERIOD 3    (DEGREES):   288 ;12.681 ;15.000       
REMARK   3   TORSION ANGLES, PERIOD 4    (DEGREES):     9 ;15.876 ;15.000       
REMARK   3   CHIRAL-CENTER RESTRAINTS       (A**3):   259 ; 0.111 ; 0.200       
REMARK   3   GENERAL PLANES REFINED ATOMS      (A):  1750 ; 0.007 ; 0.020       
REMARK   3   GENERAL PLANES OTHERS             (A):   280 ; 0.001 ; 0.020       
REMARK   3   NON-BONDED CONTACTS REFINED ATOMS (A):   217 ; 0.192 ; 0.200       
REMARK   3   NON-BONDED CONTACTS OTHERS        (A):  1051 ; 0.195 ; 0.200       
REMARK   3   NON-BONDED TORSION REFINED ATOMS  (A):   767 ; 0.173 ; 0.200       
REMARK   3   NON-BONDED TORSION OTHERS         (A):   874 ; 0.088 ; 0.200       
REMARK   3   H-BOND (X...Y) REFINED ATOMS      (A):    56 ; 0.131 ; 0.200       
REMARK   3   H-BOND (X...Y) OTHERS             (A):     1 ; 0.010 ; 0.200       
REMARK   3   POTENTIAL METAL-ION REFINED ATOMS (A):  NULL ;  NULL ;  NULL       
REMARK   3   POTENTIAL METAL-ION OTHERS        (A):  NULL ;  NULL ;  NULL       
REMARK   3   SYMMETRY VDW REFINED ATOMS        (A):     5 ; 0.115 ; 0.200       
REMARK   3   SYMMETRY VDW OTHERS               (A):    35 ; 0.177 ; 0.200       
REMARK   3   SYMMETRY H-BOND REFINED ATOMS     (A):     6 ; 0.158 ; 0.200       
REMARK   3   SYMMETRY H-BOND OTHERS            (A):  NULL ;  NULL ;  NULL       
REMARK   3   SYMMETRY METAL-ION REFINED ATOMS  (A):  NULL ;  NULL ;  NULL       
REMARK   3   SYMMETRY METAL-ION OTHERS         (A):  NULL ;  NULL ;  NULL       
REMARK   3                                                                      
REMARK   3  ISOTROPIC THERMAL FACTOR RESTRAINTS.     COUNT   RMS    WEIGHT      
REMARK   3   MAIN-CHAIN BOND REFINED ATOMS  (A**2):  1062 ; 1.081 ; 1.500       
REMARK   3   MAIN-CHAIN BOND OTHER ATOMS    (A**2):   431 ; 0.320 ; 1.500       
REMARK   3   MAIN-CHAIN ANGLE REFINED ATOMS (A**2):  1674 ; 1.617 ; 2.000       
REMARK   3   MAIN-CHAIN ANGLE OTHER ATOMS   (A**2):  NULL ;  NULL ;  NULL       
REMARK   3   SIDE-CHAIN BOND REFINED ATOMS  (A**2):   638 ; 2.449 ; 3.000       
REMARK   3   SIDE-CHAIN BOND OTHER ATOMS    (A**2):  NULL ;  NULL ;  NULL       
REMARK   3   SIDE-CHAIN ANGLE REFINED ATOMS (A**2):   529 ; 3.694 ; 4.500       
REMARK   3   SIDE-CHAIN ANGLE OTHER ATOMS   (A**2):  NULL ;  NULL ;  NULL       
REMARK   3   LONG RANGE B REFINED ATOMS     (A**2):  NULL ;  NULL ;  NULL       
REMARK   3   LONG RANGE B OTHER ATOMS       (A**2):  NULL ;  NULL ;  NULL       
REMARK   3                                                                      
REMARK   3 ANISOTROPIC THERMAL FACTOR RESTRAINTS.    COUNT   RMS   WEIGHT       
REMARK   3   RIGID-BOND RESTRAINTS          (A**2):  NULL ;  NULL ;  NULL       
REMARK   3   SPHERICITY; FREE ATOMS         (A**2):  NULL ;  NULL ;  NULL       
REMARK   3   SPHERICITY; BONDED ATOMS       (A**2):  NULL ;  NULL ;  NULL       
REMARK   3                                                                      
REMARK   3  NCS RESTRAINTS STATISTICS                                           
REMARK   3   NUMBER OF DIFFERENT NCS GROUPS : NULL                              
REMARK   3                                                                      
REMARK   3  TLS DETAILS                                                         
REMARK   3   NUMBER OF TLS GROUPS  : 1                                          
REMARK   3                                                                      
REMARK   3   TLS GROUP : 1                                                      
REMARK   3    NUMBER OF COMPONENTS GROUP : 1                                    
REMARK   3    COMPONENTS        C SSSEQI   TO  C SSSEQI                         
REMARK   3    RESIDUE RANGE :   A     1        A   203                          
REMARK   3    ORIGIN FOR THE GROUP (A):   5.0890   1.1810  18.2140              
REMARK   3    T TENSOR                                                          
REMARK   3      T11:  -0.1160 T22:  -0.1238                                     
REMARK   3      T33:  -0.1663 T12:  -0.0017                                     
REMARK   3      T13:  -0.0033 T23:   0.0088                                     
REMARK   3    L TENSOR                                                          
REMARK   3      L11:   2.3501 L22:   2.0535                                     
REMARK   3      L33:   1.3060 L12:  -0.8509                                     
REMARK   3      L13:   0.4832 L23:   0.6234                                     
REMARK   3    S TENSOR                                                          
REMARK   3      S11:   0.0241 S12:   0.0982 S13:  -0.0555                       
REMARK   3      S21:   0.0313 S22:   0.0558 S23:  -0.0424                       
REMARK   3      S31:   0.0350 S32:   0.1324 S33:  -0.0799                       
REMARK   3                                                                      
REMARK   3  BULK SOLVENT MODELLING.                                             
REMARK   3   METHOD USED : MASK                                                 
REMARK   3   PARAMETERS FOR MASK CALCULATION                                    
REMARK   3   VDW PROBE RADIUS   : 1.40                                          
REMARK   3   ION PROBE RADIUS   : 0.80                                          
REMARK   3   SHRINKAGE RADIUS   : 0.80                                          
REMARK   3                                                                      
REMARK   3  OTHER REFINEMENT REMARKS: HYDROGENS HAVE BEEN ADDED IN THE RIDING   
REMARK   3  POSITIONS                                                           
REMARK   4                                                                      
REMARK   4 3FSM COMPLIES WITH FORMAT V. 3.30, 13-JUL-11                         
REMARK 100                                                                      
REMARK 100 THIS ENTRY HAS BEEN PROCESSED BY RCSB ON 25-FEB-09.                  
REMARK 100 THE DEPOSITION ID IS D_1000050991.                                   
REMARK 200                                                                      
REMARK 200 EXPERIMENTAL DETAILS                                                 
REMARK 200  EXPERIMENT TYPE                : X-RAY DIFFRACTION                  
REMARK 200  DATE OF DATA COLLECTION        : 26-FEB-07                          
REMARK 200  TEMPERATURE           (KELVIN) : 110                                
REMARK 200  PH                             : 6.0                                
REMARK 200  NUMBER OF CRYSTALS USED        : 1                                  
REMARK 200                                                                      
REMARK 200  SYNCHROTRON              (Y/N) : Y                                  
REMARK 200  RADIATION SOURCE               : APS                                
REMARK 200  BEAMLINE                       : 23-ID-B                            
REMARK 200  X-RAY GENERATOR MODEL          : NULL                               
REMARK 200  MONOCHROMATIC OR LAUE    (M/L) : M                                  
REMARK 200  WAVELENGTH OR RANGE        (A) : 1.03320                            
REMARK 200  MONOCHROMATOR                  : DOUBLE CRYSTAL MONOCHROMATOR       
REMARK 200  OPTICS                         : DOUBLE CRYSTAL MONOCHROMATOR AND   
REMARK 200                                   K-B PAIR OF BIOMORPH MIRRORS FOR   
REMARK 200                                   VERTICAL AND HORIZONTAL FOCUSING   
REMARK 200                                   WITH TWO ADDITIONAL HORIZONTALLY   
REMARK 200                                   DEFLECTING MIRRORS                 
REMARK 200                                                                      
REMARK 200  DETECTOR TYPE                  : CCD                                
REMARK 200  DETECTOR MANUFACTURER          : MARMOSAIC 300 MM CCD               
REMARK 200  INTENSITY-INTEGRATION SOFTWARE : DENZO                              
REMARK 200  DATA SCALING SOFTWARE          : SCALEPACK                          
REMARK 200                                                                      
REMARK 200  NUMBER OF UNIQUE REFLECTIONS   : 25109                              
REMARK 200  RESOLUTION RANGE HIGH      (A) : 1.600                              
REMARK 200  RESOLUTION RANGE LOW       (A) : 50.000                             
REMARK 200  REJECTION CRITERIA  (SIGMA(I)) : 81.100                             
REMARK 200                                                                      
REMARK 200 OVERALL.                                                             
REMARK 200  COMPLETENESS FOR RANGE     (%) : 99.8                               
REMARK 200  DATA REDUNDANCY                : 4.900                              
REMARK 200  R MERGE                    (I) : 0.07900                            
REMARK 200  R SYM                      (I) : NULL                               
REMARK 200  <I/SIGMA(I)> FOR THE DATA SET  : 22.6360                            
REMARK 200                                                                      
REMARK 200 IN THE HIGHEST RESOLUTION SHELL.                                     
REMARK 200  HIGHEST RESOLUTION SHELL, RANGE HIGH (A) : 1.60                     
REMARK 200  HIGHEST RESOLUTION SHELL, RANGE LOW  (A) : 1.66                     
REMARK 200  COMPLETENESS FOR SHELL     (%) : 98.3                               
REMARK 200  DATA REDUNDANCY IN SHELL       : 4.80                               
REMARK 200  R MERGE FOR SHELL          (I) : 0.67700                            
REMARK 200  R SYM FOR SHELL            (I) : NULL                               
REMARK 200  <I/SIGMA(I)> FOR SHELL         : 2.900                              
REMARK 200                                                                      
REMARK 200 DIFFRACTION PROTOCOL: SINGLE WAVELENGTH                              
REMARK 200 METHOD USED TO DETERMINE THE STRUCTURE: NULL                         
REMARK 200 SOFTWARE USED: MOLREP                                                
REMARK 200 STARTING MODEL: PDB ENTRY 2O40                                       
REMARK 200                                                                      
REMARK 200 REMARK: NULL                                                         
REMARK 280                                                                      
REMARK 280 CRYSTAL                                                              
REMARK 280 SOLVENT CONTENT, VS   (%): 39.49                                     
REMARK 280 MATTHEWS COEFFICIENT, VM (ANGSTROMS**3/DA): 2.03                     
REMARK 280                                                                      
REMARK 280 CRYSTALLIZATION CONDITIONS: 0.1M CITRATE, 0.2M SODIUM PHOPHATE,      
REMARK 280  30% (W/V) AMMONIUM SULFATE, 10% (V/V) DMSO , PH 6.0, VAPOR          
REMARK 280  DIFFUSION, HANGING DROP, TEMPERATURE 293K                           
REMARK 290                                                                      
REMARK 290 CRYSTALLOGRAPHIC SYMMETRY                                            
REMARK 290 SYMMETRY OPERATORS FOR SPACE GROUP: P 21 21 21                       
REMARK 290                                                                      
REMARK 290      SYMOP   SYMMETRY                                                
REMARK 290     NNNMMM   OPERATOR                                                
REMARK 290       1555   X,Y,Z                                                   
REMARK 290       2555   -X+1/2,-Y,Z+1/2                                         
REMARK 290       3555   -X,Y+1/2,-Z+1/2                                         
REMARK 290       4555   X+1/2,-Y+1/2,-Z                                         
REMARK 290                                                                      
REMARK 290     WHERE NNN -> OPERATOR NUMBER                                     
REMARK 290           MMM -> TRANSLATION VECTOR                                  
REMARK 290                                                                      
REMARK 290 CRYSTALLOGRAPHIC SYMMETRY TRANSFORMATIONS                            
REMARK 290 THE FOLLOWING TRANSFORMATIONS OPERATE ON THE ATOM/HETATM             
REMARK 290 RECORDS IN THIS ENTRY TO PRODUCE CRYSTALLOGRAPHICALLY                
REMARK 290 RELATED MOLECULES.                                                   
REMARK 290   SMTRY1   1  1.000000  0.000000  0.000000        0.00000            
REMARK 290   SMTRY2   1  0.000000  1.000000  0.000000        0.00000            
REMARK 290   SMTRY3   1  0.000000  0.000000  1.000000        0.00000            
REMARK 290   SMTRY1   2 -1.000000  0.000000  0.000000       25.73600            
REMARK 290   SMTRY2   2  0.000000 -1.000000  0.000000        0.00000            
REMARK 290   SMTRY3   2  0.000000  0.000000  1.000000       30.72500            
REMARK 290   SMTRY1   3 -1.000000  0.000000  0.000000        0.00000            
REMARK 290   SMTRY2   3  0.000000  1.000000  0.000000       29.14300            
REMARK 290   SMTRY3   3  0.000000  0.000000 -1.000000       30.72500            
REMARK 290   SMTRY1   4  1.000000  0.000000  0.000000       25.73600            
REMARK 290   SMTRY2   4  0.000000 -1.000000  0.000000       29.14300            
REMARK 290   SMTRY3   4  0.000000  0.000000 -1.000000        0.00000            
REMARK 290                                                                      
REMARK 290 REMARK: NULL                                                         
REMARK 300                                                                      
REMARK 300 BIOMOLECULE: 1                                                       
REMARK 300 SEE REMARK 350 FOR THE AUTHOR PROVIDED AND/OR PROGRAM                
REMARK 300 GENERATED ASSEMBLY INFORMATION FOR THE STRUCTURE IN                  
REMARK 300 THIS ENTRY. THE REMARK MAY ALSO PROVIDE INFORMATION ON               
REMARK 300 BURIED SURFACE AREA.                                                 
REMARK 350                                                                      
REMARK 350 COORDINATES FOR A COMPLETE MULTIMER REPRESENTING THE KNOWN           
REMARK 350 BIOLOGICALLY SIGNIFICANT OLIGOMERIZATION STATE OF THE                
REMARK 350 MOLECULE CAN BE GENERATED BY APPLYING BIOMT TRANSFORMATIONS          
REMARK 350 GIVEN BELOW.  BOTH NON-CRYSTALLOGRAPHIC AND                          
REMARK 350 CRYSTALLOGRAPHIC OPERATIONS ARE GIVEN.                               
REMARK 350                                                                      
REMARK 350 BIOMOLECULE: 1                                                       
REMARK 350 SOFTWARE DETERMINED QUATERNARY STRUCTURE: MONOMERIC                  
REMARK 350 SOFTWARE USED: PISA                                                  
REMARK 350 APPLY THE FOLLOWING TO CHAINS: A                                     
REMARK 350   BIOMT1   1  1.000000  0.000000  0.000000        0.00000            
REMARK 350   BIOMT2   1  0.000000  1.000000  0.000000        0.00000            
REMARK 350   BIOMT3   1  0.000000  0.000000  1.000000        0.00000            
REMARK 500                                                                      
REMARK 500 GEOMETRY AND STEREOCHEMISTRY                                         
REMARK 500 SUBTOPIC: COVALENT BOND ANGLES                                       
REMARK 500                                                                      
REMARK 500 THE STEREOCHEMICAL PARAMETERS OF THE FOLLOWING RESIDUES              
REMARK 500 HAVE VALUES WHICH DEVIATE FROM EXPECTED VALUES BY MORE               
REMARK 500 THAN 6*RMSD (M=MODEL NUMBER; RES=RESIDUE NAME; C=CHAIN               
REMARK 500 IDENTIFIER; SSEQ=SEQUENCE NUMBER; I=INSERTION CODE).                 
REMARK 500                                                                      
REMARK 500 STANDARD TABLE:                                                      
REMARK 500 FORMAT: (10X,I3,1X,A3,1X,A1,I4,A1,3(1X,A4,2X),12X,F5.1)              
REMARK 500                                                                      
REMARK 500 EXPECTED VALUES PROTEIN: ENGH AND HUBER, 1999                        
REMARK 500 EXPECTED VALUES NUCLEIC ACID: CLOWNEY ET AL 1996                     
REMARK 500                                                                      
REMARK 500  M RES CSSEQI ATM1   ATM2   ATM3                                     
REMARK 500    ASP A  25   CB  -  CG  -  OD1 ANGL. DEV. =   5.4 DEGREES          
REMARK 500    ARG A 191   NE  -  CZ  -  NH1 ANGL. DEV. =   3.8 DEGREES          
REMARK 500                                                                      
REMARK 500 REMARK: NULL                                                         
REMARK 500                                                                      
REMARK 500 GEOMETRY AND STEREOCHEMISTRY                                         
REMARK 500 SUBTOPIC: TORSION ANGLES                                             
REMARK 500                                                                      
REMARK 500 TORSION ANGLES OUTSIDE THE EXPECTED RAMACHANDRAN REGIONS:            
REMARK 500 (M=MODEL NUMBER; RES=RESIDUE NAME; C=CHAIN IDENTIFIER;               
REMARK 500 SSEQ=SEQUENCE NUMBER; I=INSERTION CODE).                             
REMARK 500                                                                      
REMARK 500 STANDARD TABLE:                                                      
REMARK 500 FORMAT:(10X,I3,1X,A3,1X,A1,I4,A1,4X,F7.2,3X,F7.2)                    
REMARK 500                                                                      
REMARK 500 EXPECTED VALUES: GJ KLEYWEGT AND TA JONES (1996). PHI/PSI-           
REMARK 500 CHOLOGY: RAMACHANDRAN REVISITED. STRUCTURE 4, 1395 - 1400            
REMARK 500                                                                      
REMARK 500  M RES CSSEQI        PSI       PHI                                   
REMARK 500    PRO A  39      105.22    -54.35                                   
REMARK 500    ABA A  67       48.17     36.85                                   
REMARK 500                                                                      
REMARK 500 REMARK: NULL                                                         
REMARK 600                                                                      
REMARK 600 HETEROGEN                                                            
REMARK 600                                                                      
REMARK 600 THE INHIBITOR HAS A REDUCED PEPTIDE BOND ISOSTERE                    
REMARK 600 [CH2-NH] IN PLACE OF THE SCISSILE AMIDE                              
REMARK 630                                                                      
REMARK 630 MOLECULE TYPE: PEPTIDE-LIKE INHIBITOR                                
REMARK 630 MOLECULE NAME: N-{(2S)-2-[(N-ACETYL-L-THREONYL-L-ISOLEUCYL)AMINO]    
REMARK 630 HEXYL}-L-NORLEUCYL-L-GLUTAMINYL-N~5~-[AMINO(IMINIO)METHYL]-L-        
REMARK 630 ORNITHINAMIDE                                                        
REMARK 630 (M=MODEL NUMBER; RES=RESIDUE NAME; C=CHAIN IDENTIFIER;               
REMARK 630  SSSEQ=SEQUENCE NUMBER; I=INSERTION CODE.)                           
REMARK 630                                                                      
REMARK 630   M RES C SSSEQI                                                     
REMARK 630     2NC A   204                                                      
REMARK 630 SOURCE: NULL                                                         
REMARK 630 TAXONOMY: NULL                                                       
REMARK 630 SUBCOMP:    ACE THR ILE 2A0 GLN ARG NH2                              
REMARK 630 DETAILS: NULL                                                        
REMARK 800                                                                      
REMARK 800 SITE                                                                 
REMARK 800 SITE_IDENTIFIER: AC1                                                 
REMARK 800 EVIDENCE_CODE: SOFTWARE                                              
REMARK 800 SITE_DESCRIPTION: BINDING SITE FOR RESIDUE DAL A 155                 
REMARK 800                                                                      
REMARK 800 SITE_IDENTIFIER: AC2                                                 
REMARK 800 EVIDENCE_CODE: SOFTWARE                                              
REMARK 800 SITE_DESCRIPTION: BINDING SITE FOR RESIDUE 2NC A 204                 
REMARK 900                                                                      
REMARK 900 RELATED ENTRIES                                                      
REMARK 900 RELATED ID: 2O40   RELATED DB: PDB                                   
REMARK 900 CRYSTAL STRUCTURE OF A CHEMICALLY SYNTHESIZED 203 AMINO ACID '       
REMARK 900 COVALENT DIMER' HIV-1 PROTEASE MOLECULE                              
DBREF  3FSM A    1   203  PDB    3FSM     3FSM             1    203             
SEQRES   1 A  203  PRO GLN ILE THR LEU TRP LYS ARG PRO LEU VAL THR ILE          
SEQRES   2 A  203  ARG ILE GLY GLY GLN LEU LYS GLU ALA LEU LEU ASP THR          
SEQRES   3 A  203  GLY ALA ASP ASP THR VAL ILE GLU GLU NLE ASN LEU PRO          
SEQRES   4 A  203  GLY YCM TRP LYS PRO LYS NLE ILE GLY GLY ILE ALA GLY          
SEQRES   5 A  203  PHE ILE LYS VAL ARG GLN TYR ASP GLN ILE PRO VAL GLU          
SEQRES   6 A  203  ILE ABA GLY HIS LYS ALA ILE GLY THR VAL LEU VAL GLY          
SEQRES   7 A  203  PRO THR PRO VAL ASN ILE ILE GLY ARG ASN LEU LEU THR          
SEQRES   8 A  203  GLN ILE GLY ABA THR LEU ASN PHE YCM GLY GLY GLY GLY          
SEQRES   9 A  203  PRO GLN ILE THR LEU TRP LYS ARG PRO LEU VAL THR ILE          
SEQRES  10 A  203  ARG ILE GLY GLY GLN LEU LYS GLU ALA LEU LEU ASP THR          
SEQRES  11 A  203  GLY ALA ASP ASP THR VAL ILE GLU GLU NLE ASN LEU PRO          
SEQRES  12 A  203  GLY YCM TRP LYS PRO LYS NLE ILE GLY GLY ILE DAL GLY          
SEQRES  13 A  203  PHE ILE LYS VAL ARG GLN TYR ASP GLN ILE PRO VAL GLU          
SEQRES  14 A  203  ILE ABA GLY HIS LYS ALA ILE GLY THR VAL LEU VAL GLY          
SEQRES  15 A  203  PRO THR PRO VAL ASN ILE ILE GLY ARG ASN LEU LEU THR          
SEQRES  16 A  203  GLN ILE GLY ABA THR LEU ASN PHE                              
MODRES 3FSM NLE A   36  LEU  NORLEUCINE                                         
MODRES 3FSM YCM A   41  CYS  S-(2-AMINO-2-OXOETHYL)-L-CYSTEINE                  
MODRES 3FSM NLE A   46  LEU  NORLEUCINE                                         
MODRES 3FSM ABA A   67  ALA  ALPHA-AMINOBUTYRIC ACID                            
MODRES 3FSM ABA A   95  ALA  ALPHA-AMINOBUTYRIC ACID                            
MODRES 3FSM YCM A  100  CYS  S-(2-AMINO-2-OXOETHYL)-L-CYSTEINE                  
MODRES 3FSM NLE A  140  LEU  NORLEUCINE                                         
MODRES 3FSM YCM A  145  CYS  S-(2-AMINO-2-OXOETHYL)-L-CYSTEINE                  
MODRES 3FSM NLE A  150  LEU  NORLEUCINE                                         
MODRES 3FSM ABA A  171  ALA  ALPHA-AMINOBUTYRIC ACID                            
MODRES 3FSM ABA A  199  ALA  ALPHA-AMINOBUTYRIC ACID                            
HET    NLE  A  36       8                                                       
HET    YCM  A  41      10                                                       
HET    NLE  A  46       8                                                       
HET    ABA  A  67       6                                                       
HET    ABA  A  95       6                                                       
HET    YCM  A 100      10                                                       
HET    NLE  A 140       8                                                       
HET    YCM  A 145      10                                                       
HET    NLE  A 150       8                                                       
HET    DAL  A 155       5                                                       
HET    ABA  A 171       6                                                       
HET    ABA  A 199       6                                                       
HET    2NC  A 204      54                                                       
HETNAM     NLE NORLEUCINE                                                       
HETNAM     YCM S-(2-AMINO-2-OXOETHYL)-L-CYSTEINE                                
HETNAM     ABA ALPHA-AMINOBUTYRIC ACID                                          
HETNAM     DAL D-ALANINE                                                        
HETNAM     2NC N-{(2S)-2-[(N-ACETYL-L-THREONYL-L-ISOLEUCYL)                     
HETNAM   2 2NC  AMINO]HEXYL}-L-NORLEUCYL-L-GLUTAMINYL-N~5~-                     
HETNAM   3 2NC  [AMINO(IMINIO)METHYL]-L-ORNITHINAMIDE                           
HETSYN     YCM CYSTEINE-S-ACETAMIDE                                             
HETSYN     2NC P2/NC                                                            
FORMUL   1  NLE    4(C6 H13 N O2)                                               
FORMUL   1  YCM    3(C5 H10 N2 O3 S)                                            
FORMUL   1  ABA    4(C4 H9 N O2)                                                
FORMUL   1  DAL    C3 H7 N O2                                                   
FORMUL   2  2NC    C35 H68 N11 O8 1+                                            
FORMUL   3  HOH   *118(H2 O)                                                    
SHEET    1   1 1 LYS A  43  LYS A  43  0
SHEET    2   2 1 GLN A  58  ASP A  60  0
LINK         C   GLU A  35                 N   NLE A  36     1555   1555  1.33  
LINK         C   NLE A  36                 N   ASN A  37     1555   1555  1.33  
LINK         C   GLY A  40                 N   YCM A  41     1555   1555  1.32  
LINK         C   YCM A  41                 N   TRP A  42     1555   1555  1.33  
LINK         C   LYS A  45                 N   NLE A  46     1555   1555  1.34  
LINK         C   NLE A  46                 N   ILE A  47     1555   1555  1.34  
LINK         C   ILE A  66                 N   ABA A  67     1555   1555  1.33  
LINK         C   ABA A  67                 N   GLY A  68     1555   1555  1.33  
LINK         C   GLY A  94                 N   ABA A  95     1555   1555  1.32  
LINK         C   ABA A  95                 N   THR A  96     1555   1555  1.35  
LINK         C   PHE A  99                 N   YCM A 100     1555   1555  1.34  
LINK         C   YCM A 100                 N   GLY A 101     1555   1555  1.33  
LINK         C   GLU A 139                 N   NLE A 140     1555   1555  1.33  
LINK         C   NLE A 140                 N   ASN A 141     1555   1555  1.33  
LINK         C   GLY A 144                 N   YCM A 145     1555   1555  1.36  
LINK         C   YCM A 145                 N   TRP A 146     1555   1555  1.32  
LINK         C   LYS A 149                 N   NLE A 150     1555   1555  1.33  
LINK         C   NLE A 150                 N   ILE A 151     1555   1555  1.33  
LINK         C   ILE A 154                 N   DAL A 155     1555   1555  1.35  
LINK         C   DAL A 155                 N   GLY A 156     1555   1555  1.33  
LINK         C   ILE A 170                 N   ABA A 171     1555   1555  1.34  
LINK         C   ABA A 171                 N   GLY A 172     1555   1555  1.33  
LINK         C   GLY A 198                 N   ABA A 199     1555   1555  1.34  
LINK         C   ABA A 199                 N   THR A 200     1555   1555  1.33  
SITE     1 AC1  7 ALA A  51  GLY A  52  PHE A  53  GLY A 153                    
SITE     2 AC1  7 ILE A 154  GLY A 156  HOH A 274                               
SITE     1 AC2 24 ASP A  25  GLY A  27  ALA A  28  ASP A  29                    
SITE     2 AC2 24 ASP A  30  ILE A  47  GLY A  48  GLY A  49                    
SITE     3 AC2 24 ILE A  50  VAL A  82  ASP A 129  GLY A 131                    
SITE     4 AC2 24 ALA A 132  ASP A 133  ASP A 134  GLY A 152                    
SITE     5 AC2 24 ILE A 154  PRO A 185  VAL A 186  ILE A 188                    
SITE     6 AC2 24 HOH A 205  HOH A 208  HOH A 248  HOH A 312                    
CRYST1   51.472   58.286   61.450  90.00  90.00  90.00 P 21 21 21    4          
ORIGX1      1.000000  0.000000  0.000000        0.00000                         
ORIGX2      0.000000  1.000000  0.000000        0.00000                         
ORIGX3      0.000000  0.000000  1.000000        0.00000                         
SCALE1      0.019428  0.000000  0.000000        0.00000                         
SCALE2      0.000000  0.017157  0.000000        0.00000                         
SCALE3      0.000000  0.000000  0.016273        0.00000                         
ATOM      1  N   PRO A  39     -20.026   0.285  11.907  0.50 28.27           N
ATOM      2  CA  PRO A  39     -21.004   1.201  11.362  0.50 29.31           C
ATOM      3  C   PRO A  39     -20.314   2.404  10.717  0.50 30.33           C
ATOM      4  O   PRO A  39     -19.757   3.268  11.398  0.50 31.24           O
ATOM      5  CB  PRO A  39     -21.860   1.589  12.583  0.50 29.04           C
ATOM      6  CG  PRO A  39     -21.692   0.455  13.548  0.50 28.28           C
ATOM      7  CD  PRO A  39     -20.285  -0.047  13.320  0.50 27.91           C
ATOM      8  N   GLY A  40     -20.303   2.407   9.395  0.50 31.45           N
ATOM      9  CA  GLY A  40     -19.883   3.563   8.646  0.50 31.98           C
ATOM     10  C   GLY A  40     -19.631   3.303   7.175  0.50 32.22           C
ATOM     11  O   GLY A  40     -19.727   2.175   6.679  0.50 32.11           O
ATOM     22  N   TRP A  42     -16.598   3.453   4.549  1.00 30.23           N
ATOM     23  CA  TRP A  42     -15.129   3.372   4.611  1.00 28.19           C
ATOM     24  C   TRP A  42     -14.579   3.562   3.193  1.00 28.60           C
ATOM     25  O   TRP A  42     -15.340   3.657   2.245  1.00 29.57           O
ATOM     26  CB  TRP A  42     -14.683   2.049   5.228  0.50 25.27           C
ATOM     27  CG  TRP A  42     -15.220   0.834   4.541  0.50 23.15           C
ATOM     28  CD1 TRP A  42     -16.378   0.175   4.820  0.50 22.88           C
ATOM     29  CD2 TRP A  42     -14.591   0.113   3.487  0.50 20.55           C
ATOM     30  NE1 TRP A  42     -16.514  -0.910   3.998  0.50 22.06           N
ATOM     31  CE2 TRP A  42     -15.438  -0.962   3.154  0.50 21.06           C
ATOM     32  CE3 TRP A  42     -13.414   0.292   2.767  0.50 20.12           C
ATOM     33  CZ2 TRP A  42     -15.123  -1.868   2.157  0.50 22.44           C
ATOM     34  CZ3 TRP A  42     -13.101  -0.608   1.775  0.50 22.45           C
ATOM     35  CH2 TRP A  42     -13.947  -1.676   1.483  0.50 22.20           C
ATOM     36  N   LYS A  43     -13.253   3.717   3.107  1.00 28.21           N
ATOM     37  CA  LYS A  43     -12.500   3.792   1.871  1.00 27.61           C
ATOM     38  C   LYS A  43     -11.179   3.011   1.991  1.00 26.83           C
ATOM     39  O   LYS A  43     -10.585   2.986   3.047  1.00 25.05           O
ATOM     40  CB  LYS A  43     -12.205   5.255   1.535  0.50 28.26           C
ATOM     41  CG  LYS A  43     -11.400   6.008   2.551  0.50 28.52           C
ATOM     42  CD  LYS A  43     -11.267   7.491   2.171  0.50 28.69           C
ATOM     43  CE  LYS A  43     -11.016   8.367   3.386  0.50 29.82           C
ATOM     44  NZ  LYS A  43     -11.087   9.818   3.030  0.50 29.74           N
TER      45      LYS A  43
ATOM     46  N   GLN A  58     -10.468   2.384   5.790  1.00 21.03           N
ATOM     47  CA  GLN A  58     -10.388   3.571   6.622  1.00 21.55           C
ATOM     48  C   GLN A  58     -11.785   4.017   6.943  1.00 20.32           C
ATOM     49  O   GLN A  58     -12.562   4.331   6.034  1.00 20.13           O
ATOM     50  CB  GLN A  58      -9.659   4.722   5.914  1.00 20.22           C
ATOM     51  CG  GLN A  58      -9.490   5.966   6.757  1.00 22.92           C
ATOM     52  CD  GLN A  58      -8.693   7.037   6.058  1.00 27.64           C
ATOM     53  OE1 GLN A  58      -7.706   6.760   5.364  1.00 33.30           O
ATOM     54  NE2 GLN A  58      -9.123   8.272   6.212  1.00 31.79           N
ATOM     55  N   TYR A  59     -12.069   4.083   8.240  1.00 21.75           N
ATOM     56  CA  TYR A  59     -13.300   4.675   8.748  1.00 21.42           C
ATOM     57  C   TYR A  59     -12.967   5.989   9.489  1.00 21.83           C
ATOM     58  O   TYR A  59     -12.106   6.018  10.343  1.00 21.27           O
ATOM     59  CB  TYR A  59     -13.912   3.720   9.743  1.00 21.73           C
ATOM     60  CG  TYR A  59     -14.473   2.421   9.192  1.00 22.56           C
ATOM     61  CD1 TYR A  59     -13.674   1.312   9.034  1.00 23.36           C
ATOM     62  CD2 TYR A  59     -15.846   2.302   8.915  1.00 25.63           C
ATOM     63  CE1 TYR A  59     -14.190   0.124   8.572  1.00 22.24           C
ATOM     64  CE2 TYR A  59     -16.363   1.111   8.454  1.00 25.47           C
ATOM     65  CZ  TYR A  59     -15.535   0.030   8.286  1.00 26.20           C
ATOM     66  OH  TYR A  59     -16.042  -1.168   7.847  1.00 27.82           O
ATOM     67  N   ASP A  60     -13.663   7.071   9.172  1.00 22.43           N
ATOM     68  CA  ASP A  60     -13.376   8.333   9.821  1.00 23.50           C
ATOM     69  C   ASP A  60     -14.402   8.638  10.929  1.00 22.55           C
ATOM     70  O   ASP A  60     -15.555   8.197  10.876  1.00 22.95           O
ATOM     71  CB  ASP A  60     -13.348   9.452   8.763  1.00 24.91           C
ATOM     72  CG  ASP A  60     -12.138   9.339   7.823  1.00 29.28           C
ATOM     73  OD1 ASP A  60     -11.052   8.954   8.277  1.00 29.52           O
ATOM     74  OD2 ASP A  60     -12.305   9.653   6.621  1.00 35.48           O
TER      75      ASP A  60
HETATM   76  O   HOH A 259     -15.771   7.188   7.278  1.00 32.16           O
HETATM   77  O   HOH A 282     -17.668   6.476   9.543  1.00 40.02           O
CONECT   10    9   11   12
CONECT   20   13   21   22
CONECT   13   12   14   20
CONECT   14   13   15
CONECT   16   15   17
CONECT   17   16   18   19
CONECT   12   10   13
CONECT   19   17
CONECT   21   20
CONECT   18   17
CONECT   15   14   16
CONECT   22   20   23
END
