# Supplementary material for: Scaffold repositioning of spiro-acridine derivatives as fungi chitinase inhibitor by target fishing and in vitro studies
Source: Sci Rep. 2023 May 5;13:7320. doi: 10.1038/s41598-023-33279-9 (PMC10163251; doi:10.1038/s41598-023-33279-9)
Supplement: Supplementary file 2 — Supplementary Information 2. [file 41598_2023_33279_MOESM2_ESM.zip › PDBQT_TARGETS_ALL/3g1v_5FU.pdb]

HEADER    LYASE                                   30-JAN-09   3G1V              
TITLE     CRYSTAL STRUCTURE OF THE MUTANT D70G OF OROTIDINE 5'-                 
TITLE    2 MONOPHOSPHATE DECARBOXYLASE FROM METHANOBACTERIUM                    
TITLE    3 THERMOAUTOTROPHICUM COMPLEXED WITH 5-FLUOROURIDINE 5'-               
TITLE    4 MONOPHOSPHATE                                                        
COMPND    MOL_ID: 1;                                                            
COMPND   2 MOLECULE: OROTIDINE 5'-PHOSPHATE DECARBOXYLASE;                      
COMPND   3 CHAIN: A, B;                                                         
COMPND   4 SYNONYM: OMP DECARBOXYLASE, OMPDCASE, OMPDECASE;                     
COMPND   5 EC: 4.1.1.23;                                                        
COMPND   6 ENGINEERED: YES;                                                     
COMPND   7 MUTATION: YES                                                        
SOURCE    MOL_ID: 1;                                                            
SOURCE   2 ORGANISM_SCIENTIFIC: METHANOTHERMOBACTER THERMAUTOTROPHICUS          
SOURCE   3 STR. DELTA H;                                                        
SOURCE   4 ORGANISM_TAXID: 187420;                                              
SOURCE   5 GENE: PYRF, MTH_129;                                                 
SOURCE   6 EXPRESSION_SYSTEM: ESCHERICHIA COLI;                                 
SOURCE   7 EXPRESSION_SYSTEM_TAXID: 562                                         
KEYWDS    OROTIDINE 5'-MONOPHOSPHATE DECARBOXYLASE, D70G, 5-                    
KEYWDS   2 FLUOROURIDINE 5'-MONOPHOSPHATE, DECARBOXYLASE, PYRIMIDINE            
KEYWDS   3 BIOSYNTHESIS, LYASE                                                  
EXPDTA    X-RAY DIFFRACTION                                                     
AUTHOR    A.A.FEDOROV,E.V.FEDOROV,K.K.CHAN,J.A.GERLT,S.C.ALMO                   
REVDAT   1   23-JUN-09 3G1V    0                                                
JRNL        AUTH   K.K.CHAN,B.M.WOOD,A.A.FEDOROV,E.V.FEDOROV,                   
JRNL        AUTH 2 H.J.IMKER,T.L.AMYES,J.P.RICHARD,S.C.ALMO,J.A.GERLT           
JRNL        TITL   MECHANISM OF THE OROTIDINE 5'-MONOPHOSPHATE                  
JRNL        TITL 2 DECARBOXYLASE-CATALYZED REACTION: EVIDENCE FOR               
JRNL        TITL 3 SUBSTRATE DESTABILIZATION.                                   
JRNL        REF    BIOCHEMISTRY                  V.  48  5518 2009              
JRNL        REFN                   ISSN 0006-2960                               
JRNL        PMID   19435314                                                     
JRNL        DOI    10.1021/BI900623R                                            
REMARK   1                                                                      
REMARK   2                                                                      
REMARK   2 RESOLUTION.    1.30 ANGSTROMS.                                       
REMARK   3                                                                      
REMARK   3 REFINEMENT.                                                          
REMARK   3   PROGRAM     : CNS 1.1                                              
REMARK   3   AUTHORS     : BRUNGER,ADAMS,CLORE,DELANO,GROS,GROSSE-              
REMARK   3               : KUNSTLEVE,JIANG,KUSZEWSKI,NILGES, PANNU,             
REMARK   3               : READ,RICE,SIMONSON,WARREN                            
REMARK   3                                                                      
REMARK   3  REFINEMENT TARGET : ENGH & HUBER                                    
REMARK   3                                                                      
REMARK   3  DATA USED IN REFINEMENT.                                            
REMARK   3   RESOLUTION RANGE HIGH (ANGSTROMS) : 1.30                           
REMARK   3   RESOLUTION RANGE LOW  (ANGSTROMS) : 24.93                          
REMARK   3   DATA CUTOFF            (SIGMA(F)) : 0.000                          
REMARK   3   DATA CUTOFF HIGH         (ABS(F)) : 1502176.260                    
REMARK   3   DATA CUTOFF LOW          (ABS(F)) : 0.0000                         
REMARK   3   COMPLETENESS (WORKING+TEST)   (%) : 92.3                           
REMARK   3   NUMBER OF REFLECTIONS             : 90642                          
REMARK   3                                                                      
REMARK   3  FIT TO DATA USED IN REFINEMENT.                                     
REMARK   3   CROSS-VALIDATION METHOD          : THROUGHOUT                      
REMARK   3   FREE R VALUE TEST SET SELECTION  : RANDOM                          
REMARK   3   R VALUE            (WORKING SET) : 0.193                           
REMARK   3   FREE R VALUE                     : 0.211                           
REMARK   3   FREE R VALUE TEST SET SIZE   (%) : 5.000                           
REMARK   3   FREE R VALUE TEST SET COUNT      : 4543                            
REMARK   3   ESTIMATED ERROR OF FREE R VALUE  : 0.003                           
REMARK   3                                                                      
REMARK   3  FIT IN THE HIGHEST RESOLUTION BIN.                                  
REMARK   3   TOTAL NUMBER OF BINS USED           : 10                           
REMARK   3   BIN RESOLUTION RANGE HIGH       (A) : 1.30                         
REMARK   3   BIN RESOLUTION RANGE LOW        (A) : 1.35                         
REMARK   3   BIN COMPLETENESS (WORKING+TEST) (%) : 60.60                        
REMARK   3   REFLECTIONS IN BIN    (WORKING SET) : 5650                         
REMARK   3   BIN R VALUE           (WORKING SET) : 0.2460                       
REMARK   3   BIN FREE R VALUE                    : 0.2450                       
REMARK   3   BIN FREE R VALUE TEST SET SIZE  (%) : 4.90                         
REMARK   3   BIN FREE R VALUE TEST SET COUNT     : 293                          
REMARK   3   ESTIMATED ERROR OF BIN FREE R VALUE : 0.014                        
REMARK   3                                                                      
REMARK   3  NUMBER OF NON-HYDROGEN ATOMS USED IN REFINEMENT.                    
REMARK   3   PROTEIN ATOMS            : 3220                                    
REMARK   3   NUCLEIC ACID ATOMS       : 0                                       
REMARK   3   HETEROGEN ATOMS          : 46                                      
REMARK   3   SOLVENT ATOMS            : 281                                     
REMARK   3                                                                      
REMARK   3  B VALUES.                                                           
REMARK   3   FROM WILSON PLOT           (A**2) : 13.20                          
REMARK   3   MEAN B VALUE      (OVERALL, A**2) : 13.70                          
REMARK   3   OVERALL ANISOTROPIC B VALUE.                                       
REMARK   3    B11 (A**2) : -1.22000                                             
REMARK   3    B22 (A**2) : -1.22000                                             
REMARK   3    B33 (A**2) : 2.45000                                              
REMARK   3    B12 (A**2) : 0.00000                                              
REMARK   3    B13 (A**2) : 0.00000                                              
REMARK   3    B23 (A**2) : 0.00000                                              
REMARK   3                                                                      
REMARK   3  ESTIMATED COORDINATE ERROR.                                         
REMARK   3   ESD FROM LUZZATI PLOT        (A) : 0.14                            
REMARK   3   ESD FROM SIGMAA              (A) : 0.06                            
REMARK   3   LOW RESOLUTION CUTOFF        (A) : 5.00                            
REMARK   3                                                                      
REMARK   3  CROSS-VALIDATED ESTIMATED COORDINATE ERROR.                         
REMARK   3   ESD FROM C-V LUZZATI PLOT    (A) : 0.15                            
REMARK   3   ESD FROM C-V SIGMAA          (A) : 0.05                            
REMARK   3                                                                      
REMARK   3  RMS DEVIATIONS FROM IDEAL VALUES.                                   
REMARK   3   BOND LENGTHS                 (A) : 0.005                           
REMARK   3   BOND ANGLES            (DEGREES) : 1.30                            
REMARK   3   DIHEDRAL ANGLES        (DEGREES) : 22.00                           
REMARK   3   IMPROPER ANGLES        (DEGREES) : 0.96                            
REMARK   3                                                                      
REMARK   3  ISOTROPIC THERMAL MODEL : RESTRAINED                                
REMARK   3                                                                      
REMARK   3  ISOTROPIC THERMAL FACTOR RESTRAINTS.    RMS    SIGMA                
REMARK   3   MAIN-CHAIN BOND              (A**2) : 0.860 ; 1.500                
REMARK   3   MAIN-CHAIN ANGLE             (A**2) : 1.230 ; 2.000                
REMARK   3   SIDE-CHAIN BOND              (A**2) : 1.910 ; 2.000                
REMARK   3   SIDE-CHAIN ANGLE             (A**2) : 2.720 ; 2.500                
REMARK   3                                                                      
REMARK   3  BULK SOLVENT MODELING.                                              
REMARK   3   METHOD USED : FLAT MODEL                                           
REMARK   3   KSOL        : 0.39                                                 
REMARK   3   BSOL        : 56.74                                                
REMARK   3                                                                      
REMARK   3  NCS MODEL : NULL                                                    
REMARK   3                                                                      
REMARK   3  NCS RESTRAINTS.                         RMS   SIGMA/WEIGHT          
REMARK   3   GROUP  1  POSITIONAL            (A) : NULL  ; NULL                 
REMARK   3   GROUP  1  B-FACTOR           (A**2) : NULL  ; NULL                 
REMARK   3                                                                      
REMARK   3  PARAMETER FILE  1  : PROTEIN_REP.PARAM                              
REMARK   3  PARAMETER FILE  2  : WATER_REP.PARAM                                
REMARK   3  PARAMETER FILE  3  : ION.PARAM                                      
REMARK   3  PARAMETER FILE  4  : 5FU_PAR.TXT                                    
REMARK   3  PARAMETER FILE  5  : &_1_PARAMETER_INFILE_5                         
REMARK   3  PARAMETER FILE  6  : NULL                                           
REMARK   3  TOPOLOGY FILE  1   : PROTEIN.TOP                                    
REMARK   3  TOPOLOGY FILE  2   : WATER.TOP                                      
REMARK   3  TOPOLOGY FILE  3   : ION.TOP                                        
REMARK   3  TOPOLOGY FILE  4   : 5FU_TOP.TXT                                    
REMARK   3  TOPOLOGY FILE  5   : &_1_TOPOLOGY_INFILE_5                          
REMARK   3  TOPOLOGY FILE  6   : NULL                                           
REMARK   3                                                                      
REMARK   3  OTHER REFINEMENT REMARKS: NULL                                      
REMARK   4                                                                      
REMARK   4 3G1V COMPLIES WITH FORMAT V. 3.20, 01-DEC-08                         
REMARK 100                                                                      
REMARK 100 THIS ENTRY HAS BEEN PROCESSED BY RCSB ON 09-FEB-09.                  
REMARK 100 THE RCSB ID CODE IS RCSB051317.                                      
REMARK 200                                                                      
REMARK 200 EXPERIMENTAL DETAILS                                                 
REMARK 200  EXPERIMENT TYPE                : X-RAY DIFFRACTION                  
REMARK 200  DATE OF DATA COLLECTION        : 15-AUG-08                          
REMARK 200  TEMPERATURE           (KELVIN) : 100                                
REMARK 200  PH                             : 5.5                                
REMARK 200  NUMBER OF CRYSTALS USED        : 1                                  
REMARK 200                                                                      
REMARK 200  SYNCHROTRON              (Y/N) : Y                                  
REMARK 200  RADIATION SOURCE               : NSLS                               
REMARK 200  BEAMLINE                       : X4A                                
REMARK 200  X-RAY GENERATOR MODEL          : NULL                               
REMARK 200  MONOCHROMATIC OR LAUE    (M/L) : M                                  
REMARK 200  WAVELENGTH OR RANGE        (A) : 0.97915                            
REMARK 200  MONOCHROMATOR                  : SI 111 CHANNEL                     
REMARK 200  OPTICS                         : NULL                               
REMARK 200                                                                      
REMARK 200  DETECTOR TYPE                  : CCD                                
REMARK 200  DETECTOR MANUFACTURER          : ADSC QUANTUM 4                     
REMARK 200  INTENSITY-INTEGRATION SOFTWARE : DENZO                              
REMARK 200  DATA SCALING SOFTWARE          : SCALEPACK                          
REMARK 200                                                                      
REMARK 200  NUMBER OF UNIQUE REFLECTIONS   : 90642                              
REMARK 200  RESOLUTION RANGE HIGH      (A) : 1.300                              
REMARK 200  RESOLUTION RANGE LOW       (A) : 25.000                             
REMARK 200  REJECTION CRITERIA  (SIGMA(I)) : 0.000                              
REMARK 200                                                                      
REMARK 200 OVERALL.                                                             
REMARK 200  COMPLETENESS FOR RANGE     (%) : 92.3                               
REMARK 200  DATA REDUNDANCY                : NULL                               
REMARK 200  R MERGE                    (I) : 0.07600                            
REMARK 200  R SYM                      (I) : NULL                               
REMARK 200  <I/SIGMA(I)> FOR THE DATA SET  : NULL                               
REMARK 200                                                                      
REMARK 200 IN THE HIGHEST RESOLUTION SHELL.                                     
REMARK 200  HIGHEST RESOLUTION SHELL, RANGE HIGH (A) : NULL                     
REMARK 200  HIGHEST RESOLUTION SHELL, RANGE LOW  (A) : NULL                     
REMARK 200  COMPLETENESS FOR SHELL     (%) : NULL                               
REMARK 200  DATA REDUNDANCY IN SHELL       : NULL                               
REMARK 200  R MERGE FOR SHELL          (I) : NULL                               
REMARK 200  R SYM FOR SHELL            (I) : NULL                               
REMARK 200  <I/SIGMA(I)> FOR SHELL         : NULL                               
REMARK 200                                                                      
REMARK 200 DIFFRACTION PROTOCOL: SINGLE WAVELENGTH                              
REMARK 200 METHOD USED TO DETERMINE THE STRUCTURE: MOLECULAR REPLACEMENT        
REMARK 200 SOFTWARE USED: BALBES                                                
REMARK 200 STARTING MODEL: 3G18                                                 
REMARK 200                                                                      
REMARK 200 REMARK: NULL                                                         
REMARK 280                                                                      
REMARK 280 CRYSTAL                                                              
REMARK 280 SOLVENT CONTENT, VS   (%): 40.21                                     
REMARK 280 MATTHEWS COEFFICIENT, VM (ANGSTROMS**3/DA): 2.06                     
REMARK 280                                                                      
REMARK 280 CRYSTALLIZATION CONDITIONS: 0.3M MAGNESIUM FORMATE, 0.1M BIS-        
REMARK 280  TRIS, PH 5.5, VAPOR DIFFUSION, HANGING DROP, TEMPERATURE 293.0K     
REMARK 290                                                                      
REMARK 290 CRYSTALLOGRAPHIC SYMMETRY                                            
REMARK 290 SYMMETRY OPERATORS FOR SPACE GROUP: P 41                             
REMARK 290                                                                      
REMARK 290      SYMOP   SYMMETRY                                                
REMARK 290     NNNMMM   OPERATOR                                                
REMARK 290       1555   X,Y,Z                                                   
REMARK 290       2555   -X,-Y,Z+1/2                                             
REMARK 290       3555   -Y,X,Z+1/4                                              
REMARK 290       4555   Y,-X,Z+3/4                                              
REMARK 290                                                                      
REMARK 290     WHERE NNN -> OPERATOR NUMBER                                     
REMARK 290           MMM -> TRANSLATION VECTOR                                  
REMARK 290                                                                      
REMARK 290 CRYSTALLOGRAPHIC SYMMETRY TRANSFORMATIONS                            
REMARK 290 THE FOLLOWING TRANSFORMATIONS OPERATE ON THE ATOM/HETATM             
REMARK 290 RECORDS IN THIS ENTRY TO PRODUCE CRYSTALLOGRAPHICALLY                
REMARK 290 RELATED MOLECULES.                                                   
REMARK 290   SMTRY1   1  1.000000  0.000000  0.000000        0.00000            
REMARK 290   SMTRY2   1  0.000000  1.000000  0.000000        0.00000            
REMARK 290   SMTRY3   1  0.000000  0.000000  1.000000        0.00000            
REMARK 290   SMTRY1   2 -1.000000  0.000000  0.000000        0.00000            
REMARK 290   SMTRY2   2  0.000000 -1.000000  0.000000        0.00000            
REMARK 290   SMTRY3   2  0.000000  0.000000  1.000000       63.72150            
REMARK 290   SMTRY1   3  0.000000 -1.000000  0.000000        0.00000            
REMARK 290   SMTRY2   3  1.000000  0.000000  0.000000        0.00000            
REMARK 290   SMTRY3   3  0.000000  0.000000  1.000000       31.86075            
REMARK 290   SMTRY1   4  0.000000  1.000000  0.000000        0.00000            
REMARK 290   SMTRY2   4 -1.000000  0.000000  0.000000        0.00000            
REMARK 290   SMTRY3   4  0.000000  0.000000  1.000000       95.58225            
REMARK 290                                                                      
REMARK 290 REMARK: NULL                                                         
REMARK 300                                                                      
REMARK 300 BIOMOLECULE: 1                                                       
REMARK 300 SEE REMARK 350 FOR THE AUTHOR PROVIDED AND/OR PROGRAM                
REMARK 300 GENERATED ASSEMBLY INFORMATION FOR THE STRUCTURE IN                  
REMARK 300 THIS ENTRY. THE REMARK MAY ALSO PROVIDE INFORMATION ON               
REMARK 300 BURIED SURFACE AREA.                                                 
REMARK 350                                                                      
REMARK 350 COORDINATES FOR A COMPLETE MULTIMER REPRESENTING THE KNOWN           
REMARK 350 BIOLOGICALLY SIGNIFICANT OLIGOMERIZATION STATE OF THE                
REMARK 350 MOLECULE CAN BE GENERATED BY APPLYING BIOMT TRANSFORMATIONS          
REMARK 350 GIVEN BELOW.  BOTH NON-CRYSTALLOGRAPHIC AND                          
REMARK 350 CRYSTALLOGRAPHIC OPERATIONS ARE GIVEN.                               
REMARK 350                                                                      
REMARK 350 BIOMOLECULE: 1                                                       
REMARK 350 AUTHOR DETERMINED BIOLOGICAL UNIT: DIMERIC                           
REMARK 350 SOFTWARE DETERMINED QUATERNARY STRUCTURE: DIMERIC                    
REMARK 350 SOFTWARE USED: PISA                                                  
REMARK 350 TOTAL BURIED SURFACE AREA: 5040 ANGSTROM**2                          
REMARK 350 SURFACE AREA OF THE COMPLEX: 15450 ANGSTROM**2                       
REMARK 350 CHANGE IN SOLVENT FREE ENERGY: -65.0 KCAL/MOL                        
REMARK 350 APPLY THE FOLLOWING TO CHAINS: A, B                                  
REMARK 350   BIOMT1   1  1.000000  0.000000  0.000000        0.00000            
REMARK 350   BIOMT2   1  0.000000  1.000000  0.000000        0.00000            
REMARK 350   BIOMT3   1  0.000000  0.000000  1.000000        0.00000            
REMARK 465                                                                      
REMARK 465 MISSING RESIDUES                                                     
REMARK 465 THE FOLLOWING RESIDUES WERE NOT LOCATED IN THE                       
REMARK 465 EXPERIMENT. (M=MODEL NUMBER; RES=RESIDUE NAME; C=CHAIN               
REMARK 465 IDENTIFIER; SSSEQ=SEQUENCE NUMBER; I=INSERTION CODE.)                
REMARK 465                                                                      
REMARK 465   M RES C SSSEQI                                                     
REMARK 465     MET A     1                                                      
REMARK 465     ARG A     2                                                      
REMARK 465     SER A     3                                                      
REMARK 465     ARG A     4                                                      
REMARK 465     ARG A     5                                                      
REMARK 465     VAL A     6                                                      
REMARK 465     ASP A     7                                                      
REMARK 465     VAL A     8                                                      
REMARK 465     MET A     9                                                      
REMARK 465     ASP A    10                                                      
REMARK 465     ASP A   224                                                      
REMARK 465     LEU A   225                                                      
REMARK 465     LEU A   226                                                      
REMARK 465     ASN A   227                                                      
REMARK 465     PRO A   228                                                      
REMARK 465     MET B     1                                                      
REMARK 465     ARG B     2                                                      
REMARK 465     SER B     3                                                      
REMARK 465     ARG B     4                                                      
REMARK 465     ARG B     5                                                      
REMARK 465     VAL B     6                                                      
REMARK 465     ASP B     7                                                      
REMARK 465     VAL B     8                                                      
REMARK 465     MET B     9                                                      
REMARK 465     ASP B    10                                                      
REMARK 465     ASP B   224                                                      
REMARK 465     LEU B   225                                                      
REMARK 465     LEU B   226                                                      
REMARK 465     ASN B   227                                                      
REMARK 465     PRO B   228                                                      
REMARK 500                                                                      
REMARK 500 GEOMETRY AND STEREOCHEMISTRY                                         
REMARK 500 SUBTOPIC: TORSION ANGLES                                             
REMARK 500                                                                      
REMARK 500 TORSION ANGLES OUTSIDE THE EXPECTED RAMACHANDRAN REGIONS:            
REMARK 500 (M=MODEL NUMBER; RES=RESIDUE NAME; C=CHAIN IDENTIFIER;               
REMARK 500 SSEQ=SEQUENCE NUMBER; I=INSERTION CODE).                             
REMARK 500                                                                      
REMARK 500 STANDARD TABLE:                                                      
REMARK 500 FORMAT:(10X,I3,1X,A3,1X,A1,I4,A1,4X,F7.2,3X,F7.2)                    
REMARK 500                                                                      
REMARK 500 EXPECTED VALUES: GJ KLEYWEGT AND TA JONES (1996). PHI/PSI-           
REMARK 500 CHOLOGY: RAMACHANDRAN REVISITED. STRUCTURE 4, 1395 - 1400            
REMARK 500                                                                      
REMARK 500  M RES CSSEQI        PSI       PHI                                   
REMARK 500    ASN A  13       17.09     56.03                                   
REMARK 500    ALA A  74       49.76   -147.66                                   
REMARK 500    PHE A 134      -36.51   -131.68                                   
REMARK 500    ASN B  13       18.71     54.10                                   
REMARK 500    ALA B  74       49.58   -148.42                                   
REMARK 500    THR B 124      -83.73    -92.56                                   
REMARK 500    PHE B 134      -35.48   -132.13                                   
REMARK 500                                                                      
REMARK 500 REMARK: NULL                                                         
REMARK 525                                                                      
REMARK 525 SOLVENT                                                              
REMARK 525                                                                      
REMARK 525 THE SOLVENT MOLECULES HAVE CHAIN IDENTIFIERS THAT                    
REMARK 525 INDICATE THE POLYMER CHAIN WITH WHICH THEY ARE MOST                  
REMARK 525 CLOSELY ASSOCIATED. THE REMARK LISTS ALL THE SOLVENT                 
REMARK 525 MOLECULES WHICH ARE MORE THAN 5A AWAY FROM THE                       
REMARK 525 NEAREST POLYMER CHAIN (M = MODEL NUMBER;                             
REMARK 525 RES=RESIDUE NAME; C=CHAIN IDENTIFIER; SSEQ=SEQUENCE                  
REMARK 525 NUMBER; I=INSERTION CODE):                                           
REMARK 525                                                                      
REMARK 525  M RES CSSEQI                                                        
REMARK 525    HOH B 334        DISTANCE =  5.41 ANGSTROMS                       
REMARK 800                                                                      
REMARK 800 SITE                                                                 
REMARK 800 SITE_IDENTIFIER: AC1                                                 
REMARK 800 EVIDENCE_CODE: SOFTWARE                                              
REMARK 800 SITE_DESCRIPTION: BINDING SITE FOR RESIDUE 5FU A 501                 
REMARK 800 SITE_IDENTIFIER: AC2                                                 
REMARK 800 EVIDENCE_CODE: SOFTWARE                                              
REMARK 800 SITE_DESCRIPTION: BINDING SITE FOR RESIDUE 5FU B 502                 
REMARK 800 SITE_IDENTIFIER: AC3                                                 
REMARK 800 EVIDENCE_CODE: SOFTWARE                                              
REMARK 800 SITE_DESCRIPTION: BINDING SITE FOR RESIDUE CL A 503                  
REMARK 800 SITE_IDENTIFIER: AC4                                                 
REMARK 800 EVIDENCE_CODE: SOFTWARE                                              
REMARK 800 SITE_DESCRIPTION: BINDING SITE FOR RESIDUE CL B 229                  
REMARK 900                                                                      
REMARK 900 RELATED ENTRIES                                                      
REMARK 900 RELATED ID: 3G18   RELATED DB: PDB                                   
REMARK 900 RELATED ID: 3G1A   RELATED DB: PDB                                   
REMARK 900 RELATED ID: 3G1D   RELATED DB: PDB                                   
REMARK 900 RELATED ID: 3G1F   RELATED DB: PDB                                   
REMARK 900 RELATED ID: 3G1H   RELATED DB: PDB                                   
REMARK 900 RELATED ID: 3G1S   RELATED DB: PDB                                   
REMARK 900 RELATED ID: 3G1X   RELATED DB: PDB                                   
REMARK 900 RELATED ID: 3G1Y   RELATED DB: PDB                                   
REMARK 900 RELATED ID: 3G22   RELATED DB: PDB                                   
REMARK 900 RELATED ID: 3G24   RELATED DB: PDB                                   
DBREF  3G1V A    1   228  UNP    O26232   PYRF_METTH       1    228             
DBREF  3G1V B    1   228  UNP    O26232   PYRF_METTH       1    228             
SEQADV 3G1V GLY A   70  UNP  O26232    ASP    70 ENGINEERED                     
SEQADV 3G1V PRO A  101  UNP  O26232    ARG   101 ENGINEERED                     
SEQADV 3G1V GLY B   70  UNP  O26232    ASP    70 ENGINEERED                     
SEQADV 3G1V PRO B  101  UNP  O26232    ARG   101 ENGINEERED                     
SEQRES   1 A  228  MET ARG SER ARG ARG VAL ASP VAL MET ASP VAL MET ASN          
SEQRES   2 A  228  ARG LEU ILE LEU ALA MET ASP LEU MET ASN ARG ASP ASP          
SEQRES   3 A  228  ALA LEU ARG VAL THR GLY GLU VAL ARG GLU TYR ILE ASP          
SEQRES   4 A  228  THR VAL LYS ILE GLY TYR PRO LEU VAL LEU SER GLU GLY          
SEQRES   5 A  228  MET ASP ILE ILE ALA GLU PHE ARG LYS ARG PHE GLY CYS          
SEQRES   6 A  228  ARG ILE ILE ALA GLY PHE LYS VAL ALA ASP ILE PRO GLU          
SEQRES   7 A  228  THR ASN GLU LYS ILE CYS ARG ALA THR PHE LYS ALA GLY          
SEQRES   8 A  228  ALA ASP ALA ILE ILE VAL HIS GLY PHE PRO GLY ALA ASP          
SEQRES   9 A  228  SER VAL ARG ALA CYS LEU ASN VAL ALA GLU GLU MET GLY          
SEQRES  10 A  228  ARG GLU VAL PHE LEU LEU THR GLU MET SER HIS PRO GLY          
SEQRES  11 A  228  ALA GLU MET PHE ILE GLN GLY ALA ALA ASP GLU ILE ALA          
SEQRES  12 A  228  ARG MET GLY VAL ASP LEU GLY VAL LYS ASN TYR VAL GLY          
SEQRES  13 A  228  PRO SER THR ARG PRO GLU ARG LEU SER ARG LEU ARG GLU          
SEQRES  14 A  228  ILE ILE GLY GLN ASP SER PHE LEU ILE SER PRO GLY VAL          
SEQRES  15 A  228  GLY ALA GLN GLY GLY ASP PRO GLY GLU THR LEU ARG PHE          
SEQRES  16 A  228  ALA ASP ALA ILE ILE VAL GLY ARG SER ILE TYR LEU ALA          
SEQRES  17 A  228  ASP ASN PRO ALA ALA ALA ALA ALA GLY ILE ILE GLU SER          
SEQRES  18 A  228  ILE LYS ASP LEU LEU ASN PRO                                  
SEQRES   1 B  228  MET ARG SER ARG ARG VAL ASP VAL MET ASP VAL MET ASN          
SEQRES   2 B  228  ARG LEU ILE LEU ALA MET ASP LEU MET ASN ARG ASP ASP          
SEQRES   3 B  228  ALA LEU ARG VAL THR GLY GLU VAL ARG GLU TYR ILE ASP          
SEQRES   4 B  228  THR VAL LYS ILE GLY TYR PRO LEU VAL LEU SER GLU GLY          
SEQRES   5 B  228  MET ASP ILE ILE ALA GLU PHE ARG LYS ARG PHE GLY CYS          
SEQRES   6 B  228  ARG ILE ILE ALA GLY PHE LYS VAL ALA ASP ILE PRO GLU          
SEQRES   7 B  228  THR ASN GLU LYS ILE CYS ARG ALA THR PHE LYS ALA GLY          
SEQRES   8 B  228  ALA ASP ALA ILE ILE VAL HIS GLY PHE PRO GLY ALA ASP          
SEQRES   9 B  228  SER VAL ARG ALA CYS LEU ASN VAL ALA GLU GLU MET GLY          
SEQRES  10 B  228  ARG GLU VAL PHE LEU LEU THR GLU MET SER HIS PRO GLY          
SEQRES  11 B  228  ALA GLU MET PHE ILE GLN GLY ALA ALA ASP GLU ILE ALA          
SEQRES  12 B  228  ARG MET GLY VAL ASP LEU GLY VAL LYS ASN TYR VAL GLY          
SEQRES  13 B  228  PRO SER THR ARG PRO GLU ARG LEU SER ARG LEU ARG GLU          
SEQRES  14 B  228  ILE ILE GLY GLN ASP SER PHE LEU ILE SER PRO GLY VAL          
SEQRES  15 B  228  GLY ALA GLN GLY GLY ASP PRO GLY GLU THR LEU ARG PHE          
SEQRES  16 B  228  ALA ASP ALA ILE ILE VAL GLY ARG SER ILE TYR LEU ALA          
SEQRES  17 B  228  ASP ASN PRO ALA ALA ALA ALA ALA GLY ILE ILE GLU SER          
SEQRES  18 B  228  ILE LYS ASP LEU LEU ASN PRO                                  
HET    5FU  A 501      22                                                       
HET     CL  A 503       1                                                       
HET    5FU  B 502      22                                                       
HET     CL  B 229       1                                                       
HETNAM     5FU 5-FLUORO-URIDINE-5'-MONOPHOSPHATE                                
HETNAM      CL CHLORIDE ION                                                     
FORMUL   3  5FU    2(C9 H12 F N2 O9 P)                                          
FORMUL   4   CL    2(CL 1-)                                                     
FORMUL   7  HOH   *281(H2 O)                                                    
HELIX    1   1 GLY A  202  SER A  204  1                                   3
HELIX    2   2 TYR A  206  TYR A  206  1                                   1
HELIX    3   3 ILE B   76  ILE B   76  1                                   1
HELIX    4   4 THR B   79  THR B   79  1                                   1
SHEET    1   1 1 ALA A  18  ALA A  18  0
SHEET    2   2 1 LYS A  42  LYS A  42  0
SHEET    3   3 1 LYS A  72  LYS A  72  0
SHEET    4   4 1 LEU A 123  LEU A 123  0
SHEET    5   5 1 VAL A 155  VAL A 155  0
SHEET    6   6 1 ILE A 200  VAL A 201  0
SITE     1 AC1 20 ASP A  20  LYS A  42  LYS A  72  LEU A 123                    
SITE     2 AC1 20 MET A 126  SER A 127  PRO A 180  GLN A 185                    
SITE     3 AC1 20 GLY A 202  ARG A 203   CL A 503  HOH A 509                    
SITE     4 AC1 20 HOH A 511  HOH A 513  HOH A 514  HOH A 516                    
SITE     5 AC1 20 HOH A 542  ASP B  75  ILE B  76  THR B  79                    
SITE     1 AC2 20 ASP A  75  ILE A  76  THR A  79  ASP B  20                    
SITE     2 AC2 20 LYS B  42  LYS B  72  LEU B 123  MET B 126                    
SITE     3 AC2 20 SER B 127  PRO B 180  GLN B 185  GLY B 202                    
SITE     4 AC2 20 ARG B 203   CL B 229  HOH B 235  HOH B 237                    
SITE     5 AC2 20 HOH B 244  HOH B 512  HOH B 518  HOH B 544                    
SITE     1 AC3  5 LYS A  42  GLY A  70  LYS A  72  ILE A  96                    
SITE     2 AC3  5 5FU A 501                                                     
SITE     1 AC4  5 LYS B  42  GLY B  70  LYS B  72  ILE B  96                    
SITE     2 AC4  5 5FU B 502                                                     
CRYST1   56.620   56.620  127.443  90.00  90.00  90.00 P 41          8          
ORIGX1      1.000000  0.000000  0.000000        0.00000                         
ORIGX2      0.000000  1.000000  0.000000        0.00000                         
ORIGX3      0.000000  0.000000  1.000000        0.00000                         
SCALE1      0.017662  0.000000  0.000000        0.00000                         
SCALE2      0.000000  0.017662  0.000000        0.00000                         
SCALE3      0.000000  0.000000  0.007847        0.00000                         
ATOM      1  N   ALA A  18      10.111  -5.790   0.434  1.00  8.72           N
ATOM      2  CA  ALA A  18      11.045  -4.744   0.842  1.00  8.55           C
ATOM      3  C   ALA A  18      12.009  -5.456   1.788  1.00  9.40           C
ATOM      4  O   ALA A  18      11.686  -5.708   2.952  1.00 10.03           O
ATOM      5  CB  ALA A  18      10.311  -3.622   1.567  1.00  9.67           C
TER       6      ALA A  18
ATOM      7  N   ASP A  20      14.692  -5.191   4.011  1.00  9.34           N
ATOM      8  CA  ASP A  20      15.451  -4.262   4.828  1.00  9.37           C
ATOM      9  C   ASP A  20      16.196  -4.879   6.005  1.00  9.61           C
ATOM     10  O   ASP A  20      16.575  -4.173   6.942  1.00 11.51           O
ATOM     11  CB  ASP A  20      14.540  -3.125   5.303  1.00  9.56           C
ATOM     12  CG  ASP A  20      13.989  -2.306   4.148  1.00 10.63           C
ATOM     13  OD1 ASP A  20      14.786  -1.864   3.289  1.00 10.86           O
ATOM     14  OD2 ASP A  20      12.761  -2.103   4.102  1.00 11.02           O
TER      15      ASP A  20
ATOM     16  N   LYS A  42      12.682  -5.072  -3.469  1.00  7.73           N
ATOM     17  CA  LYS A  42      13.159  -3.707  -3.293  1.00  7.75           C
ATOM     18  C   LYS A  42      14.267  -3.761  -2.246  1.00  7.91           C
ATOM     19  O   LYS A  42      14.051  -4.222  -1.122  1.00  8.65           O
ATOM     20  CB  LYS A  42      12.039  -2.775  -2.810  1.00  8.33           C
ATOM     21  CG  LYS A  42      12.468  -1.310  -2.721  1.00  8.55           C
ATOM     22  CD  LYS A  42      11.327  -0.390  -2.295  1.00  9.47           C
ATOM     23  CE  LYS A  42      11.033  -0.474  -0.803  1.00 10.35           C
ATOM     24  NZ  LYS A  42      12.145   0.078   0.028  1.00 10.18           N
TER      25      LYS A  42
ATOM     26  N   LYS A  72      15.571   6.370  -3.118  1.00 10.77           N
ATOM     27  CA  LYS A  72      14.890   7.661  -3.029  1.00 11.31           C
ATOM     28  C   LYS A  72      15.868   8.822  -3.178  1.00 10.28           C
ATOM     29  O   LYS A  72      15.962   9.707  -2.324  1.00 10.64           O
ATOM     30  CB  LYS A  72      14.138   7.740  -1.703  1.00 11.84           C
ATOM     31  CG  LYS A  72      13.052   6.679  -1.600  1.00 12.73           C
ATOM     32  CD  LYS A  72      12.320   6.727  -0.277  1.00 14.03           C
ATOM     33  CE  LYS A  72      13.212   6.282   0.864  1.00 13.61           C
ATOM     34  NZ  LYS A  72      13.709   4.891   0.653  1.00 13.88           N
TER      35      LYS A  72
ATOM     36  N   LEU A 123       8.808   8.995  -6.523  1.00  8.60           N
ATOM     37  CA  LEU A 123       8.137   8.999  -5.226  1.00  8.20           C
ATOM     38  C   LEU A 123       7.436  10.352  -5.079  1.00  8.77           C
ATOM     39  O   LEU A 123       8.084  11.402  -5.053  1.00  9.69           O
ATOM     40  CB  LEU A 123       9.164   8.789  -4.105  1.00  9.04           C
ATOM     41  CG  LEU A 123       8.702   8.910  -2.650  1.00  8.92           C
ATOM     42  CD1 LEU A 123       7.547   7.963  -2.369  1.00  9.57           C
ATOM     43  CD2 LEU A 123       9.876   8.605  -1.730  1.00  9.17           C
TER      44      LEU A 123
ATOM     45  N   GLU A 125       4.379  10.993  -2.684  1.00 13.49           N
ATOM     46  CA  GLU A 125       3.992  11.269  -1.303  1.00 11.84           C
ATOM     47  C   GLU A 125       4.412  10.064  -0.489  1.00  9.93           C
ATOM     48  O   GLU A 125       4.285   8.927  -0.943  1.00 11.99           O
ATOM     49  CB  GLU A 125       2.477  11.479  -1.145  1.00 13.67           C
ATOM     50  CG  GLU A 125       2.098  11.922   0.283  1.00 15.77           C
ATOM     51  CD  GLU A 125       0.615  12.198   0.486  1.00 17.70           C
ATOM     52  OE1 GLU A 125      -0.008  12.807  -0.404  1.00 18.32           O
ATOM     53  OE2 GLU A 125       0.076  11.826   1.552  1.00 18.78           O
ATOM     54  N   MET A 126       4.911  10.319   0.714  1.00  9.80           N
ATOM     55  CA  MET A 126       5.359   9.248   1.589  1.00  9.63           C
ATOM     56  C   MET A 126       4.273   8.753   2.528  1.00  9.64           C
ATOM     57  O   MET A 126       3.269   9.427   2.752  1.00 10.76           O
ATOM     58  CB  MET A 126       6.600   9.689   2.358  1.00 10.36           C
ATOM     59  CG  MET A 126       7.812   9.810   1.453  1.00 11.06           C
ATOM     60  SD  MET A 126       9.297  10.291   2.323  1.00 11.92           S
ATOM     61  CE  MET A 126       9.742   8.741   3.134  1.00 12.88           C
ATOM     62  N   SER A 127       4.497   7.568   3.087  1.00  9.40           N
ATOM     63  CA  SER A 127       3.523   6.909   3.950  1.00 10.05           C
ATOM     64  C   SER A 127       3.520   7.205   5.445  1.00  9.97           C
ATOM     65  O   SER A 127       2.527   6.932   6.117  1.00 10.46           O
ATOM     66  CB  SER A 127       3.651   5.397   3.770  1.00 10.08           C
ATOM     67  OG  SER A 127       4.929   4.964   4.201  1.00 10.48           O
TER      68      SER A 127
ATOM     69  N   VAL A 155       5.417   5.938  -7.003  1.00  8.10           N
ATOM     70  CA  VAL A 155       5.298   5.378  -5.658  1.00  9.10           C
ATOM     71  C   VAL A 155       4.388   6.320  -4.865  1.00  8.11           C
ATOM     72  O   VAL A 155       4.612   7.534  -4.840  1.00  9.90           O
ATOM     73  CB  VAL A 155       6.673   5.274  -4.945  1.00  7.85           C
ATOM     74  CG1 VAL A 155       6.520   4.535  -3.618  1.00 10.12           C
ATOM     75  CG2 VAL A 155       7.672   4.557  -5.840  1.00 10.33           C
TER      76      VAL A 155
ATOM     77  N   PRO A 180       3.996   1.485  -0.650  1.00  9.01           N
ATOM     78  CA  PRO A 180       4.506   0.956   0.617  1.00  9.41           C
ATOM     79  C   PRO A 180       3.597   1.419   1.757  1.00  9.76           C
ATOM     80  O   PRO A 180       2.767   2.316   1.580  1.00 10.51           O
ATOM     81  CB  PRO A 180       5.893   1.571   0.702  1.00  9.73           C
ATOM     82  CG  PRO A 180       5.649   2.952   0.163  1.00  9.59           C
ATOM     83  CD  PRO A 180       4.701   2.731  -1.017  1.00  9.78           C
ATOM     84  N   GLY A 181       3.762   0.809   2.923  1.00  9.91           N
ATOM     85  CA  GLY A 181       2.945   1.164   4.070  1.00  9.88           C
ATOM     86  C   GLY A 181       1.923   0.088   4.385  1.00 10.98           C
ATOM     87  O   GLY A 181       1.071   0.270   5.258  1.00 12.38           O
ATOM     88  N   VAL A 182       2.007  -1.033   3.672  1.00 10.67           N
ATOM     89  CA  VAL A 182       1.098  -2.157   3.871  1.00 11.46           C
ATOM     90  C   VAL A 182       1.605  -3.052   4.997  1.00 11.67           C
ATOM     91  O   VAL A 182       2.774  -3.438   5.017  1.00 11.30           O
ATOM     92  CB  VAL A 182       0.980  -3.008   2.588  1.00 12.47           C
ATOM     93  CG1 VAL A 182       0.090  -4.216   2.837  1.00 13.41           C
ATOM     94  CG2 VAL A 182       0.430  -2.161   1.456  1.00 14.69           C
TER      95      VAL A 182
ATOM     96  N   ALA A 184       2.859  -3.431   8.506  1.00 12.21           N
ATOM     97  CA  ALA A 184       3.413  -2.751   9.672  1.00 12.14           C
ATOM     98  C   ALA A 184       2.901  -1.329   9.866  1.00 12.64           C
ATOM     99  O   ALA A 184       2.591  -0.929  10.987  1.00 13.42           O
ATOM    100  CB  ALA A 184       4.937  -2.742   9.593  1.00 12.49           C
ATOM    101  N   GLN A 185       2.807  -0.566   8.782  1.00 11.40           N
ATOM    102  CA  GLN A 185       2.351   0.816   8.871  1.00 11.43           C
ATOM    103  C   GLN A 185       0.834   0.980   8.876  1.00 12.39           C
ATOM    104  O   GLN A 185       0.329   2.100   8.977  1.00 13.36           O
ATOM    105  CB  GLN A 185       2.976   1.642   7.747  1.00 10.63           C
ATOM    106  CG  GLN A 185       4.489   1.720   7.845  1.00 11.36           C
ATOM    107  CD  GLN A 185       5.097   2.513   6.718  1.00 10.96           C
ATOM    108  OE1 GLN A 185       4.780   3.688   6.531  1.00 11.82           O
ATOM    109  NE2 GLN A 185       5.978   1.876   5.954  1.00 10.50           N
TER     110      GLN A 185
ATOM    111  N   ILE A 200       4.145  -2.907  -1.750  1.00 10.28           N
ATOM    112  CA  ILE A 200       5.471  -3.141  -1.198  1.00  9.34           C
ATOM    113  C   ILE A 200       5.222  -3.583   0.238  1.00  9.52           C
ATOM    114  O   ILE A 200       4.497  -2.914   0.979  1.00  9.63           O
ATOM    115  CB  ILE A 200       6.315  -1.844  -1.191  1.00  8.63           C
ATOM    116  CG1 ILE A 200       6.598  -1.398  -2.628  1.00 10.56           C
ATOM    117  CG2 ILE A 200       7.620  -2.069  -0.428  1.00 10.09           C
ATOM    118  CD1 ILE A 200       7.190  -0.007  -2.734  1.00 10.39           C
ATOM    119  N   VAL A 201       5.799  -4.717   0.623  1.00  9.17           N
ATOM    120  CA  VAL A 201       5.633  -5.233   1.977  1.00  9.62           C
ATOM    121  C   VAL A 201       6.983  -5.654   2.540  1.00  9.35           C
ATOM    122  O   VAL A 201       7.699  -6.447   1.923  1.00  8.68           O
ATOM    123  CB  VAL A 201       4.684  -6.450   2.011  1.00  9.45           C
ATOM    124  CG1 VAL A 201       4.521  -6.940   3.447  1.00 10.46           C
ATOM    125  CG2 VAL A 201       3.339  -6.079   1.416  1.00 11.21           C
ATOM    126  N   GLY A 202       7.322  -5.113   3.707  1.00  9.38           N
ATOM    127  CA  GLY A 202       8.584  -5.430   4.344  1.00 10.27           C
ATOM    128  C   GLY A 202       8.447  -6.247   5.615  1.00  9.11           C
ATOM    129  O   GLY A 202       8.339  -7.474   5.567  1.00 10.17           O
ATOM    130  N   ARG A 203       8.432  -5.555   6.751  1.00 10.32           N
ATOM    131  CA  ARG A 203       8.349  -6.187   8.066  1.00  9.76           C
ATOM    132  C   ARG A 203       7.264  -7.241   8.266  1.00 10.28           C
ATOM    133  O   ARG A 203       7.517  -8.268   8.907  1.00 10.99           O
ATOM    134  CB  ARG A 203       8.234  -5.107   9.142  1.00  9.97           C
ATOM    135  CG  ARG A 203       9.524  -4.331   9.347  1.00  9.72           C
ATOM    136  CD  ARG A 203       9.299  -3.069  10.160  1.00 10.74           C
ATOM    137  NE  ARG A 203       8.576  -2.063   9.390  1.00 10.53           N
ATOM    138  CZ  ARG A 203       8.148  -0.904   9.879  1.00 11.37           C
ATOM    139  NH1 ARG A 203       8.362  -0.591  11.152  1.00 13.40           N
ATOM    140  NH2 ARG A 203       7.507  -0.053   9.093  1.00 12.40           N
ATOM    141  N   SER A 204       6.069  -7.000   7.735  1.00 10.47           N
ATOM    142  CA  SER A 204       4.979  -7.964   7.879  1.00 13.30           C
ATOM    143  C   SER A 204       5.411  -9.332   7.375  1.00 12.58           C
ATOM    144  O   SER A 204       4.858 -10.357   7.777  1.00 13.97           O
ATOM    145  CB  SER A 204       3.740  -7.498   7.110  1.00 15.98           C
ATOM    146  OG  SER A 204       3.117  -6.415   7.775  1.00 21.46           O
TER     147      SER A 204
ATOM    148  N   TYR A 206       9.261 -10.112   6.438  1.00 10.91           N
ATOM    149  CA  TYR A 206      10.581 -10.477   6.935  1.00 11.05           C
ATOM    150  C   TYR A 206      10.795 -10.577   8.443  1.00 11.94           C
ATOM    151  O   TYR A 206      11.789 -11.155   8.876  1.00 12.78           O
ATOM    152  CB  TYR A 206      11.672  -9.617   6.259  1.00 11.09           C
ATOM    153  CG  TYR A 206      11.807  -8.174   6.693  1.00  9.74           C
ATOM    154  CD1 TYR A 206      12.312  -7.847   7.950  1.00 10.09           C
ATOM    155  CD2 TYR A 206      11.509  -7.131   5.812  1.00 10.30           C
ATOM    156  CE1 TYR A 206      12.526  -6.521   8.319  1.00 10.50           C
ATOM    157  CE2 TYR A 206      11.717  -5.800   6.171  1.00 11.89           C
ATOM    158  CZ  TYR A 206      12.228  -5.504   7.427  1.00 10.09           C
ATOM    159  OH  TYR A 206      12.450  -4.199   7.799  1.00 10.97           O
TER     160      TYR A 206
ATOM    161  N   ASP B  75      13.932   8.996   4.537  1.00  8.38           N
ATOM    162  CA  ASP B  75      13.051   7.833   4.551  1.00  8.97           C
ATOM    163  C   ASP B  75      12.097   7.940   5.742  1.00  7.99           C
ATOM    164  O   ASP B  75      12.044   8.977   6.416  1.00  9.02           O
ATOM    165  CB  ASP B  75      13.911   6.567   4.668  1.00  8.96           C
ATOM    166  CG  ASP B  75      13.307   5.368   3.959  1.00 10.05           C
ATOM    167  OD1 ASP B  75      14.062   4.667   3.252  1.00 11.68           O
ATOM    168  OD2 ASP B  75      12.096   5.109   4.109  1.00 10.26           O
ATOM    169  N   ILE B  76      11.331   6.879   5.990  1.00  8.36           N
ATOM    170  CA  ILE B  76      10.413   6.865   7.124  1.00  9.48           C
ATOM    171  C   ILE B  76      11.259   6.714   8.390  1.00  9.20           C
ATOM    172  O   ILE B  76      12.420   6.310   8.326  1.00  9.65           O
ATOM    173  CB  ILE B  76       9.396   5.698   7.023  1.00  9.53           C
ATOM    174  CG1 ILE B  76      10.117   4.350   7.100  1.00  9.60           C
ATOM    175  CG2 ILE B  76       8.618   5.804   5.718  1.00  9.91           C
ATOM    176  CD1 ILE B  76       9.172   3.151   7.121  1.00 11.64           C
TER     177      ILE B  76
ATOM    178  N   THR B  79      13.312   3.285   8.930  1.00  9.90           N
ATOM    179  CA  THR B  79      14.434   3.104   8.024  1.00  9.60           C
ATOM    180  C   THR B  79      15.527   4.140   8.291  1.00  8.73           C
ATOM    181  O   THR B  79      16.714   3.835   8.194  1.00  8.74           O
ATOM    182  CB  THR B  79      13.965   3.167   6.567  1.00 10.09           C
ATOM    183  OG1 THR B  79      13.005   2.126   6.344  1.00 11.80           O
ATOM    184  CG2 THR B  79      15.134   2.969   5.619  1.00  9.93           C
TER     185      THR B  79
HETATM  208 CL   CL  A 503      11.855   3.039  -1.040  1.00 12.05          Cl
HETATM  209  O   HOH A 509       4.540   6.209  -0.346  1.00 11.21           O
HETATM  210  O   HOH A 511       4.075  -1.178   6.314  1.00 10.74           O
HETATM  211  O   HOH A 513      11.175  -2.316   6.326  1.00 10.51           O
HETATM  212  O   HOH A 514       5.025  -4.610   6.587  1.00 11.12           O
HETATM  213  O   HOH A 516       5.160  -1.527   3.141  1.00 10.70           O
HETATM  214  O   HOH A 521      13.772  -2.062   0.672  1.00 11.69           O
HETATM  215  O   HOH A 542      14.549   1.103   2.706  1.00 14.45           O
HETATM  216  O   HOH A 574      14.593   1.097   0.074  1.00 21.26           O
HETATM  217  O   HOH B 264      12.978  -0.546   7.606  1.00 18.32           O
CONECT  195  194  196  197
CONECT  191  190  192  194
CONECT  197  195  198  199
CONECT  199  197  200  201
CONECT  188  187  189  190
CONECT  201  196  199  202
CONECT  187  186  188  193
CONECT  202  201  203
CONECT  193  187  194
CONECT  186  187
CONECT  194  191  193  195
CONECT  190  188  191
CONECT  205  204
CONECT  192  191
CONECT  198  197
CONECT  206  204
CONECT  200  199
CONECT  207  204
CONECT  189  188
CONECT  196  195  201
CONECT  203  202  204
CONECT  204  203  205  206  207
END
