# Supplementary material for: Scaffold repositioning of spiro-acridine derivatives as fungi chitinase inhibitor by target fishing and in vitro studies
Source: Sci Rep. 2023 May 5;13:7320. doi: 10.1038/s41598-023-33279-9 (PMC10163251; doi:10.1038/s41598-023-33279-9)
Supplement: Supplementary file 2 — Supplementary Information 2. [file 41598_2023_33279_MOESM2_ESM.zip › PDBQT_TARGETS_ALL/3gbq_ACE.pdb]

HEADER    COMPLEX (SIGNAL TRANSDUCTION/PEPTIDE)   23-DEC-96   3GBQ              
TITLE     SOLUTION NMR STRUCTURE OF THE GRB2 N-TERMINAL SH3 DOMAIN              
TITLE    2 COMPLEXED WITH A TEN-RESIDUE PEPTIDE DERIVED FROM SOS                
TITLE    3 DIRECT REFINEMENT AGAINST NOES, J-COUPLINGS, AND 1H AND              
TITLE    4 13C CHEMICAL SHIFTS, MINIMIZED AVERAGE STRUCTURE                     
COMPND    MOL_ID: 1;                                                            
COMPND   2 MOLECULE: GRB2;                                                      
COMPND   3 CHAIN: A;                                                            
COMPND   4 FRAGMENT: N-TERMINAL SH3 DOMAIN;                                     
COMPND   5 ENGINEERED: YES;                                                     
COMPND   6 MOL_ID: 2;                                                           
COMPND   7 MOLECULE: SOS-1;                                                     
COMPND   8 CHAIN: B;                                                            
COMPND   9 FRAGMENT: RESIDUES 1135 - 1144;                                      
COMPND  10 SYNONYM: AC-VPPPVPPRRR-NH2;                                          
COMPND  11 ENGINEERED: YES                                                      
SOURCE    MOL_ID: 1;                                                            
SOURCE   2 ORGANISM_SCIENTIFIC: MUS MUSCULUS;                                   
SOURCE   3 ORGANISM_COMMON: HOUSE MOUSE;                                        
SOURCE   4 ORGANISM_TAXID: 10090;                                               
SOURCE   5 STRAIN: BALB/C;                                                      
SOURCE   6 CELL_LINE: BL21;                                                     
SOURCE   7 CELLULAR_LOCATION: CYTOPLASMIC;                                      
SOURCE   8 GENE: POTENTIAL;                                                     
SOURCE   9 EXPRESSION_SYSTEM: ESCHERICHIA COLI BL21(DE3);                       
SOURCE  10 EXPRESSION_SYSTEM_TAXID: 469008;                                     
SOURCE  11 EXPRESSION_SYSTEM_STRAIN: BL21 (DE3);                                
SOURCE  12 EXPRESSION_SYSTEM_VECTOR_TYPE: PLASMID;                              
SOURCE  13 EXPRESSION_SYSTEM_VECTOR: PGTX-2T (PHARMACIA);                       
SOURCE  14 EXPRESSION_SYSTEM_PLASMID: BL21;                                     
SOURCE  15 MOL_ID: 2;                                                           
SOURCE  16 ORGANISM_SCIENTIFIC: MUS MUSCULUS;                                   
SOURCE  17 ORGANISM_COMMON: HOUSE MOUSE;                                        
SOURCE  18 ORGANISM_TAXID: 10090;                                               
SOURCE  19 CELLULAR_LOCATION: CYTOPLASM                                         
KEYWDS    COMPLEX (SIGNAL TRANSDUCTION/PEPTIDE), SH3 DOMAIN                     
EXPDTA    SOLUTION NMR                                                          
AUTHOR    M.WITTEKIND,C.MAPELLI,V.LEE,V.GOLDFARB,M.S.FRIEDRICHS,                
AUTHOR   2 C.A.MEYERS,L.MUELLER                                                 
REVDAT   2   24-FEB-09 3GBQ    1       VERSN                                    
REVDAT   1   04-SEP-97 3GBQ    0                                                
JRNL        AUTH   M.WITTEKIND,C.MAPELLI,V.LEE,V.GOLDFARB,                      
JRNL        AUTH 2 M.S.FRIEDRICHS,C.A.MEYERS,L.MUELLER                          
JRNL        TITL   SOLUTION STRUCTURE OF THE GRB2 N-TERMINAL SH3                
JRNL        TITL 2 DOMAIN COMPLEXED WITH A TEN-RESIDUE PEPTIDE                  
JRNL        TITL 3 DERIVED FROM SOS: DIRECT REFINEMENT AGAINST NOES,            
JRNL        TITL 4 J-COUPLINGS AND 1H AND 13C CHEMICAL SHIFTS.                  
JRNL        REF    J.MOL.BIOL.                   V. 267   933 1997              
JRNL        REFN                   ISSN 0022-2836                               
JRNL        PMID   9135122                                                      
JRNL        DOI    10.1006/JMBI.1996.0886                                       
REMARK   1                                                                      
REMARK   1 REFERENCE 1                                                          
REMARK   1  AUTH   M.WITTEKIND,C.MAPELLI,B.T.FARMER II,K.L.SUEN,                
REMARK   1  AUTH 2 V.GOLDFARB,J.TSAO,T.LAVOIE,M.BARBACID,C.A.MEYERS,            
REMARK   1  AUTH 3 L.MUELLER                                                    
REMARK   1  TITL   ORIENTATION OF PEPTIDE FRAGMENTS FROM SOS PROTEINS           
REMARK   1  TITL 2 BOUND TO THE N-TERMINAL SH3 DOMAIN OF GRB2                   
REMARK   1  TITL 3 DETERMINED BY NMR SPECTROSCOPY                               
REMARK   1  REF    BIOCHEMISTRY                  V.  33 13531 1994              
REMARK   1  REFN                   ISSN 0006-2960                               
REMARK   1 REFERENCE 2                                                          
REMARK   1  AUTH   K.L.SUEN,X.R.BUSTELO,T.PAWSON,M.BARBACID                     
REMARK   1  TITL   MOLECULAR CLONING OF THE MOUSE GRB2 GENE:                    
REMARK   1  TITL 2 DIFFERENTIAL INTERACTION OF THE GRB2 ADAPTOR                 
REMARK   1  TITL 3 PROTEIN WITH EPIDERMAL GROWTH FACTOR AND NERVE               
REMARK   1  TITL 4 GROWTH FACTOR RECEPTORS                                      
REMARK   1  REF    MOL.CELL.BIOL.                V.  13  5500 1993              
REMARK   1  REFN                   ISSN 0270-7306                               
REMARK   1 REFERENCE 3                                                          
REMARK   1  AUTH   D.BOWTELL,P.FU,M.SIMON,P.SENIOR                              
REMARK   1  TITL   IDENTIFICATION OF MURINE HOMOLOGUES OF THE                   
REMARK   1  TITL 2 DROSOPHILA SON OF SEVENLESS GENE: POTENTIAL                  
REMARK   1  TITL 3 ACTIVATORS OF RAS                                            
REMARK   1  REF    PROC.NATL.ACAD.SCI.USA        V.  89  6511 1992              
REMARK   1  REFN                   ISSN 0027-8424                               
REMARK   2                                                                      
REMARK   2 RESOLUTION. NOT APPLICABLE.                                          
REMARK   3                                                                      
REMARK   3 REFINEMENT.                                                          
REMARK   3   PROGRAM     : X-PLOR                                               
REMARK   3   AUTHORS     : BRUNGER                                              
REMARK   3                                                                      
REMARK   3  OTHER REFINEMENT REMARKS: TWO ENSEMBLES WERE CALCULATED. BOTH       
REMARK   3  USED THE SAME SET OF NOE/ANGLE/J-COUPLING RESTRAINTS, BUT THEY      
REMARK   3  DIFFER IN THAT THE ENSEMBLE ALSO OF THIS ENTRY AND ENTRY 4GBQ       
REMARK   3  INCLUDED 1H AND 13C CHEMICAL SHIFTS AS RESTRAINTS                   
REMARK   4                                                                      
REMARK   4 3GBQ COMPLIES WITH FORMAT V. 3.15, 01-DEC-08                         
REMARK 100                                                                      
REMARK 100 THIS ENTRY HAS BEEN PROCESSED BY BNL.                                
REMARK 210                                                                      
REMARK 210 EXPERIMENTAL DETAILS                                                 
REMARK 210  EXPERIMENT TYPE                : NMR                                
REMARK 210  TEMPERATURE           (KELVIN) : 298.                               
REMARK 210  PH                             : 6.0                                
REMARK 210  IONIC STRENGTH                 : NULL                               
REMARK 210  PRESSURE                       : NULL                               
REMARK 210  SAMPLE CONTENTS                : NULL                               
REMARK 210                                                                      
REMARK 210  NMR EXPERIMENTS CONDUCTED      : SEE JOURNAL ARTICLE                
REMARK 210  SPECTROMETER FIELD STRENGTH    : 600 MHZ                            
REMARK 210  SPECTROMETER MODEL             : UNITY PLUS                         
REMARK 210  SPECTROMETER MANUFACTURER      : VARIAN                             
REMARK 210                                                                      
REMARK 210  STRUCTURE DETERMINATION.                                            
REMARK 210   SOFTWARE USED                 : X-PLOR                             
REMARK 210   METHOD USED                   : DG, SA                             
REMARK 210                                                                      
REMARK 210 CONFORMERS, NUMBER CALCULATED   : 200                                
REMARK 210 CONFORMERS, NUMBER SUBMITTED    : 1                                  
REMARK 210 CONFORMERS, SELECTION CRITERIA  : NULL                               
REMARK 210                                                                      
REMARK 210 BEST REPRESENTATIVE CONFORMER IN THIS ENSEMBLE : NULL                
REMARK 210                                                                      
REMARK 210 REMARK: NULL                                                         
REMARK 215                                                                      
REMARK 215 NMR STUDY                                                            
REMARK 215 THE COORDINATES IN THIS ENTRY WERE GENERATED FROM SOLUTION           
REMARK 215 NMR DATA.  PROTEIN DATA BANK CONVENTIONS REQUIRE THAT                
REMARK 215 CRYST1 AND SCALE RECORDS BE INCLUDED, BUT THE VALUES ON              
REMARK 215 THESE RECORDS ARE MEANINGLESS.                                       
REMARK 465                                                                      
REMARK 465 MISSING RESIDUES                                                     
REMARK 465 THE FOLLOWING RESIDUES WERE NOT LOCATED IN THE                       
REMARK 465 EXPERIMENT. (RES=RESIDUE NAME; C=CHAIN IDENTIFIER;                   
REMARK 465 SSSEQ=SEQUENCE NUMBER; I=INSERTION CODE.)                            
REMARK 465     RES C SSSEQI                                                     
REMARK 465     GLY A    -8                                                      
REMARK 465     SER A    -7                                                      
REMARK 465     ARG A    -6                                                      
REMARK 465     ARG A    -5                                                      
REMARK 465     ALA A    -4                                                      
REMARK 465     SER A    -3                                                      
REMARK 465     VAL A    -2                                                      
REMARK 465     GLY A    -1                                                      
REMARK 465     SER A     0                                                      
REMARK 465     HIS A    58                                                      
REMARK 465     PRO A    59                                                      
REMARK 465     GLU A    60                                                      
REMARK 465     PHE A    61                                                      
REMARK 465     ILE A    62                                                      
REMARK 465     VAL A    63                                                      
REMARK 465     THR A    64                                                      
REMARK 465     ASP A    65                                                      
REMARK 500                                                                      
REMARK 500 GEOMETRY AND STEREOCHEMISTRY                                         
REMARK 500 SUBTOPIC: COVALENT BOND ANGLES                                       
REMARK 500                                                                      
REMARK 500 THE STEREOCHEMICAL PARAMETERS OF THE FOLLOWING RESIDUES              
REMARK 500 HAVE VALUES WHICH DEVIATE FROM EXPECTED VALUES BY MORE               
REMARK 500 THAN 6*RMSD (M=MODEL NUMBER; RES=RESIDUE NAME; C=CHAIN               
REMARK 500 IDENTIFIER; SSEQ=SEQUENCE NUMBER; I=INSERTION CODE).                 
REMARK 500                                                                      
REMARK 500 STANDARD TABLE:                                                      
REMARK 500 FORMAT: (10X,I3,1X,A3,1X,A1,I4,A1,3(1X,A4,2X),12X,F5.1)              
REMARK 500                                                                      
REMARK 500 EXPECTED VALUES PROTEIN: ENGH AND HUBER, 1999                        
REMARK 500 EXPECTED VALUES NUCLEIC ACID: CLOWNEY ET AL 1996                     
REMARK 500                                                                      
REMARK 500  M RES CSSEQI ATM1   ATM2   ATM3                                     
REMARK 500    CYS A  32   CA  -  CB  -  SG  ANGL. DEV. =  11.7 DEGREES          
REMARK 500    GLN A  34   N   -  CA  -  CB  ANGL. DEV. = -12.9 DEGREES          
REMARK 500    ARG B   8   N   -  CA  -  CB  ANGL. DEV. =  11.1 DEGREES          
REMARK 500    ARG B   9   CB  -  CA  -  C   ANGL. DEV. = -13.8 DEGREES          
REMARK 500    ARG B   9   NE  -  CZ  -  NH2 ANGL. DEV. =  -4.5 DEGREES          
REMARK 500                                                                      
REMARK 500 REMARK: NULL                                                         
REMARK 500                                                                      
REMARK 500 GEOMETRY AND STEREOCHEMISTRY                                         
REMARK 500 SUBTOPIC: TORSION ANGLES                                             
REMARK 500                                                                      
REMARK 500 TORSION ANGLES OUTSIDE THE EXPECTED RAMACHANDRAN REGIONS:            
REMARK 500 (M=MODEL NUMBER; RES=RESIDUE NAME; C=CHAIN IDENTIFIER;               
REMARK 500 SSEQ=SEQUENCE NUMBER; I=INSERTION CODE).                             
REMARK 500                                                                      
REMARK 500 STANDARD TABLE:                                                      
REMARK 500 FORMAT:(10X,I3,1X,A3,1X,A1,I4,A1,4X,F7.2,3X,F7.2)                    
REMARK 500                                                                      
REMARK 500 EXPECTED VALUES: GJ KLEYWEGT AND TA JONES (1996). PHI/PSI-           
REMARK 500 CHOLOGY: RAMACHANDRAN REVISITED. STRUCTURE 4, 1395 - 1400            
REMARK 500                                                                      
REMARK 500  M RES CSSEQI        PSI       PHI                                   
REMARK 500    ARG A  21      102.33    -48.00                                   
REMARK 500    LEU A  28       74.63   -101.61                                   
REMARK 500    ASN A  29      152.76     95.89                                   
REMARK 500    GLU A  30       77.30   -169.14                                   
REMARK 500    GLU A  31       78.56   -164.45                                   
REMARK 500    CYS A  32      -25.49    178.01                                   
REMARK 500    ASN A  35      -17.58    140.80                                   
REMARK 500    LYS A  56       75.59   -150.21                                   
REMARK 500    ARG B   9      108.22    101.01                                   
REMARK 500                                                                      
REMARK 500 REMARK: NULL                                                         
REMARK 500                                                                      
REMARK 500 GEOMETRY AND STEREOCHEMISTRY                                         
REMARK 500 SUBTOPIC: PLANAR GROUPS                                              
REMARK 500                                                                      
REMARK 500 PLANAR GROUPS IN THE FOLLOWING RESIDUES HAVE A TOTAL                 
REMARK 500 RMS DISTANCE OF ALL ATOMS FROM THE BEST-FIT PLANE                    
REMARK 500 BY MORE THAN AN EXPECTED VALUE OF 6*RMSD, WITH AN                    
REMARK 500 RMSD 0.02 ANGSTROMS, OR AT LEAST ONE ATOM HAS                        
REMARK 500 AN RMSD GREATER THAN THIS VALUE                                      
REMARK 500 (M=MODEL NUMBER; RES=RESIDUE NAME; C=CHAIN IDENTIFIER;               
REMARK 500 SSEQ=SEQUENCE NUMBER; I=INSERTION CODE).                             
REMARK 500                                                                      
REMARK 500  M RES CSSEQI        RMS     TYPE                                    
REMARK 500    ARG B   9         0.19    SIDE_CHAIN                              
REMARK 500    ARG B  10         0.17    SIDE_CHAIN                              
REMARK 500                                                                      
REMARK 500 REMARK: NULL                                                         
REMARK 800                                                                      
REMARK 800 SITE                                                                 
REMARK 800 SITE_IDENTIFIER: AC2                                                 
REMARK 800 EVIDENCE_CODE: SOFTWARE                                              
REMARK 800 SITE_DESCRIPTION: BINDING SITE FOR RESIDUE NH2 B 11                  
REMARK 900                                                                      
REMARK 900 RELATED ENTRIES                                                      
REMARK 900 RELATED ID: 4GBQ   RELATED DB: PDB                                   
DBREF  3GBQ A    1    61  UNP    Q60631   GRB2_MOUSE       1     61             
DBREF  3GBQ B    1    10  UNP    Q62245   SOS1_MOUSE    1135   1144             
SEQADV 3GBQ GLU A   60  UNP  Q60631    TRP    60 CONFLICT                       
SEQRES   1 A   74  GLY SER ARG ARG ALA SER VAL GLY SER MET GLU ALA ILE          
SEQRES   2 A   74  ALA LYS TYR ASP PHE LYS ALA THR ALA ASP ASP GLU LEU          
SEQRES   3 A   74  SER PHE LYS ARG GLY ASP ILE LEU LYS VAL LEU ASN GLU          
SEQRES   4 A   74  GLU CYS ASP GLN ASN TRP TYR LYS ALA GLU LEU ASN GLY          
SEQRES   5 A   74  LYS ASP GLY PHE ILE PRO LYS ASN TYR ILE GLU MET LYS          
SEQRES   6 A   74  PRO HIS PRO GLU PHE ILE VAL THR ASP                          
SEQRES   1 B   12  ACE VAL PRO PRO PRO VAL PRO PRO ARG ARG ARG NH2              
HET    ACE  B   0       6                                                       
HET    NH2  B  11       3                                                       
HETNAM     ACE ACETYL GROUP                                                     
HETNAM     NH2 AMINO GROUP                                                      
FORMUL   2  ACE    C2 H4 O                                                      
FORMUL   2  NH2    H2 N                                                         
LINK         C   ACE B   0                 N   VAL B   1     1555   1555  1.35  
LINK         N   NH2 B  11                 C   ARG B  10     1555   1555  1.36  
SITE     1 AC2  2 ARG B   9  ARG B  10                                          
CRYST1    1.000    1.000    1.000  90.00  90.00  90.00 P 1           1          
ORIGX1      1.000000  0.000000  0.000000        0.00000                         
ORIGX2      0.000000  1.000000  0.000000        0.00000                         
ORIGX3      0.000000  0.000000  1.000000        0.00000                         
SCALE1      1.000000  0.000000  0.000000        0.00000                         
SCALE2      0.000000  1.000000  0.000000        0.00000                         
SCALE3      0.000000  0.000000  1.000000        0.00000                         
ATOM      1  N   TYR A   7      -2.348  -7.695  -5.960  1.00  0.00           N
ATOM      2  CA  TYR A   7      -3.522  -8.013  -6.781  1.00  0.00           C
ATOM      3  C   TYR A   7      -4.079  -6.674  -7.258  1.00  0.00           C
ATOM      4  O   TYR A   7      -3.766  -5.628  -6.703  1.00  0.00           O
ATOM      5  CB  TYR A   7      -4.600  -8.744  -5.958  1.00  0.00           C
ATOM      6  CG  TYR A   7      -4.133 -10.084  -5.437  1.00  0.00           C
ATOM      7  CD1 TYR A   7      -3.276 -10.180  -4.346  1.00  0.00           C
ATOM      8  CD2 TYR A   7      -4.525 -11.255  -6.074  1.00  0.00           C
ATOM      9  CE1 TYR A   7      -2.759 -11.409  -3.939  1.00  0.00           C
ATOM     10  CE2 TYR A   7      -4.066 -12.493  -5.655  1.00  0.00           C
ATOM     11  CZ  TYR A   7      -3.177 -12.587  -4.577  1.00  0.00           C
ATOM     12  OH  TYR A   7      -2.711 -13.828  -4.160  1.00  0.00           O
ATOM     13  H   TYR A   7      -2.312  -6.884  -5.366  1.00  0.00           H
ATOM     14  HA  TYR A   7      -3.233  -8.617  -7.654  1.00  0.00           H
ATOM     15  HB2 TYR A   7      -4.910  -8.124  -5.118  1.00  0.00           H
ATOM     16  HB3 TYR A   7      -5.487  -8.897  -6.585  1.00  0.00           H
ATOM     17  HD1 TYR A   7      -3.010  -9.281  -3.812  1.00  0.00           H
ATOM     18  HD2 TYR A   7      -5.193 -11.210  -6.921  1.00  0.00           H
ATOM     19  HE1 TYR A   7      -1.988 -11.372  -3.167  1.00  0.00           H
ATOM     20  HE2 TYR A   7      -4.433 -13.332  -6.237  1.00  0.00           H
ATOM     21  HH  TYR A   7      -3.259 -14.227  -3.484  1.00  0.00           H
TER      22      TYR A   7
ATOM     23  N   ARG A  21      -2.202  -4.636  -9.942  1.00  0.00           N
ATOM     24  CA  ARG A  21      -1.262  -5.625  -9.462  1.00  0.00           C
ATOM     25  C   ARG A  21       0.185  -5.359  -9.979  1.00  0.00           C
ATOM     26  O   ARG A  21       0.508  -5.663 -11.121  1.00  0.00           O
ATOM     27  CB  ARG A  21      -1.792  -6.953  -9.983  1.00  0.00           C
ATOM     28  CG  ARG A  21      -0.937  -8.118  -9.499  1.00  0.00           C
ATOM     29  CD  ARG A  21      -0.199  -8.829 -10.622  1.00  0.00           C
ATOM     30  NE  ARG A  21      -0.726 -10.177 -10.727  1.00  0.00           N
ATOM     31  CZ  ARG A  21      -0.059 -11.128 -11.380  1.00  0.00           C
ATOM     32  NH1 ARG A  21       1.103 -10.848 -11.954  1.00  0.00           N
ATOM     33  NH2 ARG A  21      -0.570 -12.347 -11.442  1.00  0.00           N
ATOM     34  H   ARG A  21      -3.133  -4.870 -10.230  1.00  0.00           H
ATOM     35  HA  ARG A  21      -1.310  -5.617  -8.360  1.00  0.00           H
ATOM     36  HB2 ARG A  21      -2.808  -7.075  -9.620  1.00  0.00           H
ATOM     37  HB3 ARG A  21      -1.895  -6.954 -11.069  1.00  0.00           H
ATOM     38  HG2 ARG A  21      -0.223  -7.782  -8.743  1.00  0.00           H
ATOM     39  HG3 ARG A  21      -1.585  -8.832  -8.996  1.00  0.00           H
ATOM     40  HD2 ARG A  21      -0.368  -8.366 -11.597  1.00  0.00           H
ATOM     41  HD3 ARG A  21       0.871  -8.883 -10.390  1.00  0.00           H
ATOM     42  HE  ARG A  21      -1.600 -10.432 -10.315  1.00  0.00           H
ATOM     43 HH11 ARG A  21       1.465  -9.916 -11.887  1.00  0.00           H
ATOM     44 HH12 ARG A  21       1.612 -11.552 -12.442  1.00  0.00           H
ATOM     45 HH21 ARG A  21      -1.441 -12.569 -11.000  1.00  0.00           H
ATOM     46 HH22 ARG A  21      -0.074 -13.050 -11.943  1.00  0.00           H
TER      47      ARG A  21
ATOM     54  N   VAL B   1      -8.132 -15.044  -8.758  1.00  0.00           N
ATOM     55  CA  VAL B   1      -9.213 -14.591  -7.888  1.00  0.00           C
ATOM     56  C   VAL B   1      -8.552 -14.021  -6.619  1.00  0.00           C
ATOM     57  O   VAL B   1      -8.032 -14.774  -5.801  1.00  0.00           O
ATOM     58  CB  VAL B   1     -10.134 -15.789  -7.564  1.00  0.00           C
ATOM     59  CG1 VAL B   1     -10.991 -15.660  -6.279  1.00  0.00           C
ATOM     60  CG2 VAL B   1     -11.027 -16.129  -8.755  1.00  0.00           C
ATOM     61  H   VAL B   1      -7.702 -15.922  -8.569  1.00  0.00           H
ATOM     62  HA  VAL B   1      -9.774 -13.811  -8.393  1.00  0.00           H
ATOM     63  HB  VAL B   1      -9.455 -16.628  -7.430  1.00  0.00           H
ATOM     64 HG11 VAL B   1     -10.709 -14.837  -5.633  1.00  0.00           H
ATOM     65 HG12 VAL B   1     -12.060 -15.533  -6.482  1.00  0.00           H
ATOM     66 HG13 VAL B   1     -10.855 -16.539  -5.657  1.00  0.00           H
ATOM     67 HG21 VAL B   1     -10.483 -15.990  -9.676  1.00  0.00           H
ATOM     68 HG22 VAL B   1     -11.409 -17.158  -8.713  1.00  0.00           H
ATOM     69 HG23 VAL B   1     -11.824 -15.400  -8.845  1.00  0.00           H
ATOM     70  N   PRO B   2      -8.505 -12.659  -6.519  1.00  0.00           N
ATOM     71  CA  PRO B   2      -7.959 -12.051  -5.331  1.00  0.00           C
ATOM     72  C   PRO B   2      -8.833 -12.240  -4.079  1.00  0.00           C
ATOM     73  O   PRO B   2     -10.025 -12.514  -4.157  1.00  0.00           O
ATOM     74  CB  PRO B   2      -7.793 -10.568  -5.638  1.00  0.00           C
ATOM     75  CG  PRO B   2      -8.241 -10.343  -7.078  1.00  0.00           C
ATOM     76  CD  PRO B   2      -8.758 -11.685  -7.593  1.00  0.00           C
ATOM     77  HA  PRO B   2      -7.000 -12.501  -5.149  1.00  0.00           H
ATOM     78  HB2 PRO B   2      -8.326  -9.977  -4.917  1.00  0.00           H
ATOM     79  HB3 PRO B   2      -6.778 -10.238  -5.509  1.00  0.00           H
ATOM     80  HG2 PRO B   2      -8.992  -9.558  -7.147  1.00  0.00           H
ATOM     81  HG3 PRO B   2      -7.385 -10.041  -7.682  1.00  0.00           H
ATOM     82  HD2 PRO B   2      -9.819 -11.624  -7.846  1.00  0.00           H
ATOM     83  HD3 PRO B   2      -8.169 -11.918  -8.483  1.00  0.00           H
CONECT   48   49   50   54
CONECT   50   48   51   52   53
CONECT   51   50
CONECT   52   50
CONECT   53   50
CONECT   49   48
CONECT   54   48   55   61
END
