# Supplementary material for: Scaffold repositioning of spiro-acridine derivatives as fungi chitinase inhibitor by target fishing and in vitro studies
Source: Sci Rep. 2023 May 5;13:7320. doi: 10.1038/s41598-023-33279-9 (PMC10163251; doi:10.1038/s41598-023-33279-9)
Supplement: Supplementary file 2 — Supplementary Information 2. [file 41598_2023_33279_MOESM2_ESM.zip › PDBQT_TARGETS_ALL/3gds_MIS.pdb]

HEADER    HYDROLASE/HYDROLASE ACTIVATOR           24-FEB-09   3GDS              
TITLE     CRYSTAL STRUCTURE OF DEGS H198P/D320A MUTANT MODIFIED BY DFP IN       
TITLE    2 COMPLEX WITH DNRDGNVYYF PEPTIDE                                      
COMPND    MOL_ID: 1;                                                            
COMPND   2 MOLECULE: PROTEASE DEGS;                                             
COMPND   3 CHAIN: A;                                                            
COMPND   4 FRAGMENT: FULL-LENGTH WITHOUT MEMBRANE ANCHOR;                       
COMPND   5 EC: 3.4.21.-;                                                        
COMPND   6 ENGINEERED: YES;                                                     
COMPND   7 MUTATION: YES;                                                       
COMPND   8 MOL_ID: 2;                                                           
COMPND   9 MOLECULE: DNRDGNVYYF PEPTIDE;                                        
COMPND  10 CHAIN: B;                                                            
COMPND  11 ENGINEERED: YES                                                      
SOURCE    MOL_ID: 1;                                                            
SOURCE   2 ORGANISM_SCIENTIFIC: ESCHERICHIA COLI;                               
SOURCE   3 ORGANISM_TAXID: 83333;                                               
SOURCE   4 STRAIN: K-12;                                                        
SOURCE   5 GENE: B3235, DEGS, HHOB, HTRH, JW3204;                               
SOURCE   6 EXPRESSION_SYSTEM: ESCHERICHIA COLI;                                 
SOURCE   7 EXPRESSION_SYSTEM_TAXID: 562;                                        
SOURCE   8 EXPRESSION_SYSTEM_STRAIN: X90(DE3);                                  
SOURCE   9 EXPRESSION_SYSTEM_VECTOR_TYPE: PLASMID;                              
SOURCE  10 EXPRESSION_SYSTEM_PLASMID: PET21B;                                   
SOURCE  11 MOL_ID: 2;                                                           
SOURCE  12 SYNTHETIC: YES                                                       
KEYWDS    PROTEASE, STRESS-SENSOR, HTRA, PDZ OMP, HYDROLASE, SERINE PROTEASE,   
KEYWDS   2 HYDROLASE-HYDROLASE ACTIVATOR COMPLEX                                
EXPDTA    X-RAY DIFFRACTION                                                     
AUTHOR    J.SOHN,R.A.GRANT,R.T.SAUER                                            
REVDAT   4   01-NOV-17 3GDS    1       REMARK                                   
REVDAT   3   13-JUL-11 3GDS    1       VERSN                                    
REVDAT   2   03-NOV-09 3GDS    1       JRNL                                     
REVDAT   1   31-MAR-09 3GDS    0                                                
JRNL        AUTH   J.SOHN,R.A.GRANT,R.T.SAUER                                   
JRNL        TITL   OMP PEPTIDES ACTIVATE THE DEGS STRESS-SENSOR PROTEASE BY A   
JRNL        TITL 2 RELIEF OF INHIBITION MECHANISM.                              
JRNL        REF    STRUCTURE                     V.  17  1411 2009              
JRNL        REFN                   ISSN 0969-2126                               
JRNL        PMID   19836340                                                     
JRNL        DOI    10.1016/J.STR.2009.07.017                                    
REMARK   2                                                                      
REMARK   2 RESOLUTION.    2.85 ANGSTROMS.                                       
REMARK   3                                                                      
REMARK   3 REFINEMENT.                                                          
REMARK   3   PROGRAM     : PHENIX                                               
REMARK   3   AUTHORS     : PAUL ADAMS,PAVEL AFONINE,VINCENT CHEN,IAN            
REMARK   3               : DAVIS,KRESHNA GOPAL,RALF GROSSE-KUNSTLEVE,           
REMARK   3               : LI-WEI HUNG,ROBERT IMMORMINO,TOM IOERGER,            
REMARK   3               : AIRLIE MCCOY,ERIK MCKEE,NIGEL MORIARTY,              
REMARK   3               : REETAL PAI,RANDY READ,JANE RICHARDSON,               
REMARK   3               : DAVID RICHARDSON,TOD ROMO,JIM SACCHETTINI,           
REMARK   3               : NICHOLAS SAUTER,JACOB SMITH,LAURENT                  
REMARK   3               : STORONI,TOM TERWILLIGER,PETER ZWART                  
REMARK   3                                                                      
REMARK   3    REFINEMENT TARGET : ML                                            
REMARK   3                                                                      
REMARK   3  DATA USED IN REFINEMENT.                                            
REMARK   3   RESOLUTION RANGE HIGH (ANGSTROMS) : 2.85                           
REMARK   3   RESOLUTION RANGE LOW  (ANGSTROMS) : 32.96                          
REMARK   3   MIN(FOBS/SIGMA_FOBS)              : 0.140                          
REMARK   3   COMPLETENESS FOR RANGE        (%) : 95.6                           
REMARK   3   NUMBER OF REFLECTIONS             : 12754                          
REMARK   3                                                                      
REMARK   3  FIT TO DATA USED IN REFINEMENT.                                     
REMARK   3   R VALUE     (WORKING + TEST SET) : 0.210                           
REMARK   3   R VALUE            (WORKING SET) : 0.209                           
REMARK   3   FREE R VALUE                     : 0.221                           
REMARK   3   FREE R VALUE TEST SET SIZE   (%) : 9.950                           
REMARK   3   FREE R VALUE TEST SET COUNT      : 1269                            
REMARK   3                                                                      
REMARK   3  FIT TO DATA USED IN REFINEMENT (IN BINS).                           
REMARK   3   BIN  RESOLUTION RANGE  COMPL.    NWORK NFREE   RWORK  RFREE        
REMARK   3     1 32.9580 -  5.9170    0.99     1398   149  0.2220 0.1920        
REMARK   3     2  5.9170 -  4.7010    0.99     1342   146  0.1880 0.1920        
REMARK   3     3  4.7010 -  4.1080    0.99     1312   147  0.1570 0.1630        
REMARK   3     4  4.1080 -  3.7330    0.97     1286   149  0.1920 0.2220        
REMARK   3     5  3.7330 -  3.4660    0.97     1292   146  0.2040 0.2040        
REMARK   3     6  3.4660 -  3.2610    0.95     1264   139  0.2130 0.2760        
REMARK   3     7  3.2610 -  3.0980    0.94     1235   145  0.2320 0.2680        
REMARK   3     8  3.0980 -  2.9630    0.91     1174   127  0.2340 0.2790        
REMARK   3     9  2.9630 -  2.8500    0.89     1182   121  0.2640 0.3770        
REMARK   3                                                                      
REMARK   3  BULK SOLVENT MODELLING.                                             
REMARK   3   METHOD USED        : FLAT BULK SOLVENT MODEL                       
REMARK   3   SOLVENT RADIUS     : 1.11                                          
REMARK   3   SHRINKAGE RADIUS   : 0.90                                          
REMARK   3   K_SOL              : 0.28                                          
REMARK   3   B_SOL              : 46.76                                         
REMARK   3                                                                      
REMARK   3  ERROR ESTIMATES.                                                    
REMARK   3   COORDINATE ERROR (MAXIMUM-LIKELIHOOD BASED)     : 0.320            
REMARK   3   PHASE ERROR (DEGREES, MAXIMUM-LIKELIHOOD BASED) : NULL             
REMARK   3                                                                      
REMARK   3  B VALUES.                                                           
REMARK   3   FROM WILSON PLOT           (A**2) : NULL                           
REMARK   3   MEAN B VALUE      (OVERALL, A**2) : 92.58                          
REMARK   3   OVERALL ANISOTROPIC B VALUE.                                       
REMARK   3    B11 (A**2) : 0.00000                                              
REMARK   3    B22 (A**2) : 0.00000                                              
REMARK   3    B33 (A**2) : 0.00000                                              
REMARK   3    B12 (A**2) : 0.00000                                              
REMARK   3    B13 (A**2) : 0.00000                                              
REMARK   3    B23 (A**2) : 0.00000                                              
REMARK   3                                                                      
REMARK   3  TWINNING INFORMATION.                                               
REMARK   3   FRACTION: NULL                                                     
REMARK   3   OPERATOR: NULL                                                     
REMARK   3                                                                      
REMARK   3  DEVIATIONS FROM IDEAL VALUES.                                       
REMARK   3                 RMSD          COUNT                                  
REMARK   3   BOND      :  0.004           2265                                  
REMARK   3   ANGLE     :  0.805           3087                                  
REMARK   3   CHIRALITY :  0.056            373                                  
REMARK   3   PLANARITY :  0.004            409                                  
REMARK   3   DIHEDRAL  : 14.546            821                                  
REMARK   3                                                                      
REMARK   3  TLS DETAILS                                                         
REMARK   3   NUMBER OF TLS GROUPS  : NULL                                       
REMARK   3                                                                      
REMARK   3  NCS DETAILS                                                         
REMARK   3   NUMBER OF NCS GROUPS : NULL                                        
REMARK   3                                                                      
REMARK   3  OTHER REFINEMENT REMARKS: NULL                                      
REMARK   4                                                                      
REMARK   4 3GDS COMPLIES WITH FORMAT V. 3.30, 13-JUL-11                         
REMARK 100                                                                      
REMARK 100 THIS ENTRY HAS BEEN PROCESSED BY RCSB ON 02-MAR-09.                  
REMARK 100 THE DEPOSITION ID IS D_1000051734.                                   
REMARK 200                                                                      
REMARK 200 EXPERIMENTAL DETAILS                                                 
REMARK 200  EXPERIMENT TYPE                : X-RAY DIFFRACTION                  
REMARK 200  DATE OF DATA COLLECTION        : NULL                               
REMARK 200  TEMPERATURE           (KELVIN) : 100                                
REMARK 200  PH                             : 6.5                                
REMARK 200  NUMBER OF CRYSTALS USED        : 1                                  
REMARK 200                                                                      
REMARK 200  SYNCHROTRON              (Y/N) : N                                  
REMARK 200  RADIATION SOURCE               : ROTATING ANODE                     
REMARK 200  BEAMLINE                       : NULL                               
REMARK 200  X-RAY GENERATOR MODEL          : RIGAKU                             
REMARK 200  MONOCHROMATIC OR LAUE    (M/L) : M                                  
REMARK 200  WAVELENGTH OR RANGE        (A) : 1.5418                             
REMARK 200  MONOCHROMATOR                  : VARIMAX-HF                         
REMARK 200  OPTICS                         : NULL                               
REMARK 200                                                                      
REMARK 200  DETECTOR TYPE                  : IMAGE PLATE                        
REMARK 200  DETECTOR MANUFACTURER          : RIGAKU RAXIS IV                    
REMARK 200  INTENSITY-INTEGRATION SOFTWARE : DENZO                              
REMARK 200  DATA SCALING SOFTWARE          : SCALEPACK                          
REMARK 200                                                                      
REMARK 200  NUMBER OF UNIQUE REFLECTIONS   : 13350                              
REMARK 200  RESOLUTION RANGE HIGH      (A) : 2.850                              
REMARK 200  RESOLUTION RANGE LOW       (A) : 100.000                            
REMARK 200  REJECTION CRITERIA  (SIGMA(I)) : NULL                               
REMARK 200                                                                      
REMARK 200 OVERALL.                                                             
REMARK 200  COMPLETENESS FOR RANGE     (%) : 99.9                               
REMARK 200  DATA REDUNDANCY                : 9.200                              
REMARK 200  R MERGE                    (I) : 0.07500                            
REMARK 200  R SYM                      (I) : NULL                               
REMARK 200  <I/SIGMA(I)> FOR THE DATA SET  : 31.1800                            
REMARK 200                                                                      
REMARK 200 IN THE HIGHEST RESOLUTION SHELL.                                     
REMARK 200  HIGHEST RESOLUTION SHELL, RANGE HIGH (A) : 2.85                     
REMARK 200  HIGHEST RESOLUTION SHELL, RANGE LOW  (A) : 2.95                     
REMARK 200  COMPLETENESS FOR SHELL     (%) : 99.9                               
REMARK 200  DATA REDUNDANCY IN SHELL       : 7.90                               
REMARK 200  R MERGE FOR SHELL          (I) : 0.54000                            
REMARK 200  R SYM FOR SHELL            (I) : NULL                               
REMARK 200  <I/SIGMA(I)> FOR SHELL         : NULL                               
REMARK 200                                                                      
REMARK 200 DIFFRACTION PROTOCOL: SINGLE WAVELENGTH                              
REMARK 200 METHOD USED TO DETERMINE THE STRUCTURE: NULL                         
REMARK 200 SOFTWARE USED: NULL                                                  
REMARK 200 STARTING MODEL: NULL                                                 
REMARK 200                                                                      
REMARK 200 REMARK: NULL                                                         
REMARK 280                                                                      
REMARK 280 CRYSTAL                                                              
REMARK 280 SOLVENT CONTENT, VS   (%): 66.99                                     
REMARK 280 MATTHEWS COEFFICIENT, VM (ANGSTROMS**3/DA): 3.73                     
REMARK 280                                                                      
REMARK 280 CRYSTALLIZATION CONDITIONS: 50 MM BIS-TRIS PROPANE, 100 MM NAF, 5    
REMARK 280  % PEG 3350, PH 6.5, VAPOR DIFFUSION, HANGING DROP, TEMPERATURE      
REMARK 280  298K                                                                
REMARK 290                                                                      
REMARK 290 CRYSTALLOGRAPHIC SYMMETRY                                            
REMARK 290 SYMMETRY OPERATORS FOR SPACE GROUP: P 21 3                           
REMARK 290                                                                      
REMARK 290      SYMOP   SYMMETRY                                                
REMARK 290     NNNMMM   OPERATOR                                                
REMARK 290       1555   X,Y,Z                                                   
REMARK 290       2555   -X+1/2,-Y,Z+1/2                                         
REMARK 290       3555   -X,Y+1/2,-Z+1/2                                         
REMARK 290       4555   X+1/2,-Y+1/2,-Z                                         
REMARK 290       5555   Z,X,Y                                                   
REMARK 290       6555   Z+1/2,-X+1/2,-Y                                         
REMARK 290       7555   -Z+1/2,-X,Y+1/2                                         
REMARK 290       8555   -Z,X+1/2,-Y+1/2                                         
REMARK 290       9555   Y,Z,X                                                   
REMARK 290      10555   -Y,Z+1/2,-X+1/2                                         
REMARK 290      11555   Y+1/2,-Z+1/2,-X                                         
REMARK 290      12555   -Y+1/2,-Z,X+1/2                                         
REMARK 290                                                                      
REMARK 290     WHERE NNN -> OPERATOR NUMBER                                     
REMARK 290           MMM -> TRANSLATION VECTOR                                  
REMARK 290                                                                      
REMARK 290 CRYSTALLOGRAPHIC SYMMETRY TRANSFORMATIONS                            
REMARK 290 THE FOLLOWING TRANSFORMATIONS OPERATE ON THE ATOM/HETATM             
REMARK 290 RECORDS IN THIS ENTRY TO PRODUCE CRYSTALLOGRAPHICALLY                
REMARK 290 RELATED MOLECULES.                                                   
REMARK 290   SMTRY1   1  1.000000  0.000000  0.000000        0.00000            
REMARK 290   SMTRY2   1  0.000000  1.000000  0.000000        0.00000            
REMARK 290   SMTRY3   1  0.000000  0.000000  1.000000        0.00000            
REMARK 290   SMTRY1   2 -1.000000  0.000000  0.000000       59.41100            
REMARK 290   SMTRY2   2  0.000000 -1.000000  0.000000        0.00000            
REMARK 290   SMTRY3   2  0.000000  0.000000  1.000000       59.41100            
REMARK 290   SMTRY1   3 -1.000000  0.000000  0.000000        0.00000            
REMARK 290   SMTRY2   3  0.000000  1.000000  0.000000       59.41100            
REMARK 290   SMTRY3   3  0.000000  0.000000 -1.000000       59.41100            
REMARK 290   SMTRY1   4  1.000000  0.000000  0.000000       59.41100            
REMARK 290   SMTRY2   4  0.000000 -1.000000  0.000000       59.41100            
REMARK 290   SMTRY3   4  0.000000  0.000000 -1.000000        0.00000            
REMARK 290   SMTRY1   5  0.000000  0.000000  1.000000        0.00000            
REMARK 290   SMTRY2   5  1.000000  0.000000  0.000000        0.00000            
REMARK 290   SMTRY3   5  0.000000  1.000000  0.000000        0.00000            
REMARK 290   SMTRY1   6  0.000000  0.000000  1.000000       59.41100            
REMARK 290   SMTRY2   6 -1.000000  0.000000  0.000000       59.41100            
REMARK 290   SMTRY3   6  0.000000 -1.000000  0.000000        0.00000            
REMARK 290   SMTRY1   7  0.000000  0.000000 -1.000000       59.41100            
REMARK 290   SMTRY2   7 -1.000000  0.000000  0.000000        0.00000            
REMARK 290   SMTRY3   7  0.000000  1.000000  0.000000       59.41100            
REMARK 290   SMTRY1   8  0.000000  0.000000 -1.000000        0.00000            
REMARK 290   SMTRY2   8  1.000000  0.000000  0.000000       59.41100            
REMARK 290   SMTRY3   8  0.000000 -1.000000  0.000000       59.41100            
REMARK 290   SMTRY1   9  0.000000  1.000000  0.000000        0.00000            
REMARK 290   SMTRY2   9  0.000000  0.000000  1.000000        0.00000            
REMARK 290   SMTRY3   9  1.000000  0.000000  0.000000        0.00000            
REMARK 290   SMTRY1  10  0.000000 -1.000000  0.000000        0.00000            
REMARK 290   SMTRY2  10  0.000000  0.000000  1.000000       59.41100            
REMARK 290   SMTRY3  10 -1.000000  0.000000  0.000000       59.41100            
REMARK 290   SMTRY1  11  0.000000  1.000000  0.000000       59.41100            
REMARK 290   SMTRY2  11  0.000000  0.000000 -1.000000       59.41100            
REMARK 290   SMTRY3  11 -1.000000  0.000000  0.000000        0.00000            
REMARK 290   SMTRY1  12  0.000000 -1.000000  0.000000       59.41100            
REMARK 290   SMTRY2  12  0.000000  0.000000 -1.000000        0.00000            
REMARK 290   SMTRY3  12  1.000000  0.000000  0.000000       59.41100            
REMARK 290                                                                      
REMARK 290 REMARK: NULL                                                         
REMARK 300                                                                      
REMARK 300 BIOMOLECULE: 1                                                       
REMARK 300 SEE REMARK 350 FOR THE AUTHOR PROVIDED AND/OR PROGRAM                
REMARK 300 GENERATED ASSEMBLY INFORMATION FOR THE STRUCTURE IN                  
REMARK 300 THIS ENTRY. THE REMARK MAY ALSO PROVIDE INFORMATION ON               
REMARK 300 BURIED SURFACE AREA.                                                 
REMARK 350                                                                      
REMARK 350 COORDINATES FOR A COMPLETE MULTIMER REPRESENTING THE KNOWN           
REMARK 350 BIOLOGICALLY SIGNIFICANT OLIGOMERIZATION STATE OF THE                
REMARK 350 MOLECULE CAN BE GENERATED BY APPLYING BIOMT TRANSFORMATIONS          
REMARK 350 GIVEN BELOW.  BOTH NON-CRYSTALLOGRAPHIC AND                          
REMARK 350 CRYSTALLOGRAPHIC OPERATIONS ARE GIVEN.                               
REMARK 350                                                                      
REMARK 350 BIOMOLECULE: 1                                                       
REMARK 350 AUTHOR DETERMINED BIOLOGICAL UNIT: HEXAMERIC                         
REMARK 350 SOFTWARE DETERMINED QUATERNARY STRUCTURE: HEXAMERIC                  
REMARK 350 SOFTWARE USED: PISA                                                  
REMARK 350 TOTAL BURIED SURFACE AREA: 9750 ANGSTROM**2                          
REMARK 350 SURFACE AREA OF THE COMPLEX: 38900 ANGSTROM**2                       
REMARK 350 CHANGE IN SOLVENT FREE ENERGY: -38.0 KCAL/MOL                        
REMARK 350 APPLY THE FOLLOWING TO CHAINS: A, B                                  
REMARK 350   BIOMT1   1  1.000000  0.000000  0.000000        0.00000            
REMARK 350   BIOMT2   1  0.000000  1.000000  0.000000        0.00000            
REMARK 350   BIOMT3   1  0.000000  0.000000  1.000000        0.00000            
REMARK 350   BIOMT1   2  0.000000  0.000000  1.000000        0.00000            
REMARK 350   BIOMT2   2  1.000000  0.000000  0.000000        0.00000            
REMARK 350   BIOMT3   2  0.000000  1.000000  0.000000        0.00000            
REMARK 350   BIOMT1   3  0.000000  1.000000  0.000000        0.00000            
REMARK 350   BIOMT2   3  0.000000  0.000000  1.000000        0.00000            
REMARK 350   BIOMT3   3  1.000000  0.000000  0.000000        0.00000            
REMARK 465                                                                      
REMARK 465 MISSING RESIDUES                                                     
REMARK 465 THE FOLLOWING RESIDUES WERE NOT LOCATED IN THE                       
REMARK 465 EXPERIMENT. (M=MODEL NUMBER; RES=RESIDUE NAME; C=CHAIN               
REMARK 465 IDENTIFIER; SSSEQ=SEQUENCE NUMBER; I=INSERTION CODE.)                
REMARK 465                                                                      
REMARK 465   M RES C SSSEQI                                                     
REMARK 465     MET A    16                                                      
REMARK 465     ARG A    17                                                      
REMARK 465     GLY A    18                                                      
REMARK 465     SER A    19                                                      
REMARK 465     HIS A    20                                                      
REMARK 465     HIS A    21                                                      
REMARK 465     HIS A    22                                                      
REMARK 465     HIS A    23                                                      
REMARK 465     HIS A    24                                                      
REMARK 465     HIS A    25                                                      
REMARK 465     GLY A    26                                                      
REMARK 465     ARG A    27                                                      
REMARK 465     SER A    28                                                      
REMARK 465     LEU A    29                                                      
REMARK 465     ASN A    30                                                      
REMARK 465     PRO A    31                                                      
REMARK 465     LEU A    32                                                      
REMARK 465     SER A    33                                                      
REMARK 465     THR A    34                                                      
REMARK 465     PRO A    35                                                      
REMARK 465     GLN A    36                                                      
REMARK 465     PHE A    37                                                      
REMARK 465     ILE A   266                                                      
REMARK 465     ALA A   267                                                      
REMARK 465     PRO A   268                                                      
REMARK 465     LEU A   269                                                      
REMARK 465     HIS A   270                                                      
REMARK 465     ALA A   271                                                      
REMARK 465     GLN A   272                                                      
REMARK 465     GLY A   273                                                      
REMARK 465     GLY A   274                                                      
REMARK 465     GLY A   275                                                      
REMARK 465     ILE A   276                                                      
REMARK 465     ASP A   277                                                      
REMARK 465     GLN A   278                                                      
REMARK 465     LEU A   279                                                      
REMARK 465     MET A   336                                                      
REMARK 465     ARG A   337                                                      
REMARK 465     ASP A   338                                                      
REMARK 465     ASP A   339                                                      
REMARK 465     LYS A   340                                                      
REMARK 465     GLN A   341                                                      
REMARK 465     LEU A   342                                                      
REMARK 465     ASN A   355                                                      
REMARK 465     ASP B   401                                                      
REMARK 465     ASN B   402                                                      
REMARK 465     ARG B   403                                                      
REMARK 465     ASP B   404                                                      
REMARK 465     GLY B   405                                                      
REMARK 465     ASN B   406                                                      
REMARK 470                                                                      
REMARK 470 MISSING ATOM                                                         
REMARK 470 THE FOLLOWING RESIDUES HAVE MISSING ATOMS (M=MODEL NUMBER;           
REMARK 470 RES=RESIDUE NAME; C=CHAIN IDENTIFIER; SSEQ=SEQUENCE NUMBER;          
REMARK 470 I=INSERTION CODE):                                                   
REMARK 470   M RES CSSEQI  ATOMS                                                
REMARK 470     ARG A 264    CG   CD   NE   CZ   NH1  NH2                        
REMARK 500                                                                      
REMARK 500 GEOMETRY AND STEREOCHEMISTRY                                         
REMARK 500 SUBTOPIC: TORSION ANGLES                                             
REMARK 500                                                                      
REMARK 500 TORSION ANGLES OUTSIDE THE EXPECTED RAMACHANDRAN REGIONS:            
REMARK 500 (M=MODEL NUMBER; RES=RESIDUE NAME; C=CHAIN IDENTIFIER;               
REMARK 500 SSEQ=SEQUENCE NUMBER; I=INSERTION CODE).                             
REMARK 500                                                                      
REMARK 500 STANDARD TABLE:                                                      
REMARK 500 FORMAT:(10X,I3,1X,A3,1X,A1,I4,A1,4X,F7.2,3X,F7.2)                    
REMARK 500                                                                      
REMARK 500 EXPECTED VALUES: GJ KLEYWEGT AND TA JONES (1996). PHI/PSI-           
REMARK 500 CHOLOGY: RAMACHANDRAN REVISITED. STRUCTURE 4, 1395 - 1400            
REMARK 500                                                                      
REMARK 500  M RES CSSEQI        PSI       PHI                                   
REMARK 500    HIS A  71       71.55     39.40                                   
REMARK 500    TYR A 162       24.39     48.90                                   
REMARK 500    ARG A 186     -115.82     42.66                                   
REMARK 500    GLN A 187        2.16     92.36                                   
REMARK 500    THR A 217      -51.22   -130.57                                   
REMARK 500    ASP A 225       12.44     83.86                                   
REMARK 500    ALA A 293      -71.38    -47.70                                   
REMARK 500    ASN A 301      -17.64     89.50                                   
REMARK 500                                                                      
REMARK 500 REMARK: NULL                                                         
REMARK 900                                                                      
REMARK 900 RELATED ENTRIES                                                      
REMARK 900 RELATED ID: 3GDU   RELATED DB: PDB                                   
REMARK 900 RELATED ID: 3GDV   RELATED DB: PDB                                   
DBREF  3GDS A   27   355  UNP    P0AEE3   DEGS_ECOLI      27    355             
DBREF  3GDS B  401   410  PDB    3GDS     3GDS           401    410             
SEQADV 3GDS MET A   16  UNP  P0AEE3              EXPRESSION TAG                 
SEQADV 3GDS ARG A   17  UNP  P0AEE3              EXPRESSION TAG                 
SEQADV 3GDS GLY A   18  UNP  P0AEE3              EXPRESSION TAG                 
SEQADV 3GDS SER A   19  UNP  P0AEE3              EXPRESSION TAG                 
SEQADV 3GDS HIS A   20  UNP  P0AEE3              EXPRESSION TAG                 
SEQADV 3GDS HIS A   21  UNP  P0AEE3              EXPRESSION TAG                 
SEQADV 3GDS HIS A   22  UNP  P0AEE3              EXPRESSION TAG                 
SEQADV 3GDS HIS A   23  UNP  P0AEE3              EXPRESSION TAG                 
SEQADV 3GDS HIS A   24  UNP  P0AEE3              EXPRESSION TAG                 
SEQADV 3GDS HIS A   25  UNP  P0AEE3              EXPRESSION TAG                 
SEQADV 3GDS GLY A   26  UNP  P0AEE3              EXPRESSION TAG                 
SEQADV 3GDS PRO A  198  UNP  P0AEE3    HIS   198 ENGINEERED                     
SEQADV 3GDS ALA A  320  UNP  P0AEE3    ASP   320 ENGINEERED                     
SEQRES   1 A  340  MET ARG GLY SER HIS HIS HIS HIS HIS HIS GLY ARG SER          
SEQRES   2 A  340  LEU ASN PRO LEU SER THR PRO GLN PHE ASP SER THR ASP          
SEQRES   3 A  340  GLU THR PRO ALA SER TYR ASN LEU ALA VAL ARG ARG ALA          
SEQRES   4 A  340  ALA PRO ALA VAL VAL ASN VAL TYR ASN ARG GLY LEU ASN          
SEQRES   5 A  340  THR ASN SER HIS ASN GLN LEU GLU ILE ARG THR LEU GLY          
SEQRES   6 A  340  SER GLY VAL ILE MET ASP GLN ARG GLY TYR ILE ILE THR          
SEQRES   7 A  340  ASN LYS HIS VAL ILE ASN ASP ALA ASP GLN ILE ILE VAL          
SEQRES   8 A  340  ALA LEU GLN ASP GLY ARG VAL PHE GLU ALA LEU LEU VAL          
SEQRES   9 A  340  GLY SER ASP SER LEU THR ASP LEU ALA VAL LEU LYS ILE          
SEQRES  10 A  340  ASN ALA THR GLY GLY LEU PRO THR ILE PRO ILE ASN ALA          
SEQRES  11 A  340  ARG ARG VAL PRO HIS ILE GLY ASP VAL VAL LEU ALA ILE          
SEQRES  12 A  340  GLY ASN PRO TYR ASN LEU GLY GLN THR ILE THR GLN GLY          
SEQRES  13 A  340  ILE ILE SER ALA THR GLY ARG ILE GLY LEU ASN PRO THR          
SEQRES  14 A  340  GLY ARG GLN ASN PHE LEU GLN THR ASP ALA SER ILE ASN          
SEQRES  15 A  340  PRO GLY ASN MIS GLY GLY ALA LEU VAL ASN SER LEU GLY          
SEQRES  16 A  340  GLU LEU MET GLY ILE ASN THR LEU SER PHE ASP LYS SER          
SEQRES  17 A  340  ASN ASP GLY GLU THR PRO GLU GLY ILE GLY PHE ALA ILE          
SEQRES  18 A  340  PRO PHE GLN LEU ALA THR LYS ILE MET ASP LYS LEU ILE          
SEQRES  19 A  340  ARG ASP GLY ARG VAL ILE ARG GLY TYR ILE GLY ILE GLY          
SEQRES  20 A  340  GLY ARG GLU ILE ALA PRO LEU HIS ALA GLN GLY GLY GLY          
SEQRES  21 A  340  ILE ASP GLN LEU GLN GLY ILE VAL VAL ASN GLU VAL SER          
SEQRES  22 A  340  PRO ASP GLY PRO ALA ALA ASN ALA GLY ILE GLN VAL ASN          
SEQRES  23 A  340  ASP LEU ILE ILE SER VAL ASP ASN LYS PRO ALA ILE SER          
SEQRES  24 A  340  ALA LEU GLU THR MET ALA GLN VAL ALA GLU ILE ARG PRO          
SEQRES  25 A  340  GLY SER VAL ILE PRO VAL VAL VAL MET ARG ASP ASP LYS          
SEQRES  26 A  340  GLN LEU THR LEU GLN VAL THR ILE GLN GLU TYR PRO ALA          
SEQRES  27 A  340  THR ASN                                                      
SEQRES   1 B   10  ASP ASN ARG ASP GLY ASN VAL TYR TYR PHE                      
MODRES 3GDS MIS A  201  SER  MONOISOPROPYLPHOSPHORYLSERINE                      
HET    MIS  A 201      13                                                       
HETNAM     MIS MONOISOPROPYLPHOSPHORYLSERINE                                    
FORMUL   1  MIS    C6 H14 N O6 P                                                
HELIX    1   1 HIS A   96  VAL A   97  1                                   2
SHEET    1   1 1 LEU A  79  GLY A  82  0
SHEET    2   2 1 THR A  93  ASN A  94  0
SHEET    3   3 1 ASN A 216  SER A 219  0
LINK         C   ASN A 200                 N   MIS A 201     1555   1555  1.33  
LINK         C   MIS A 201                 N   GLY A 202     1555   1555  1.33  
CRYST1  118.822  118.822  118.822  90.00  90.00  90.00 P 21 3       12          
ORIGX1      1.000000  0.000000  0.000000        0.00000                         
ORIGX2      0.000000  1.000000  0.000000        0.00000                         
ORIGX3      0.000000  0.000000  1.000000        0.00000                         
SCALE1      0.008416  0.000000  0.000000        0.00000                         
SCALE2      0.000000  0.008416  0.000000        0.00000                         
SCALE3      0.000000  0.000000  0.008416        0.00000                         
ATOM      1  N   LEU A  79     -20.468 -10.816   8.800  1.00 47.92           N
ATOM      2  CA  LEU A  79     -21.605 -11.254   8.006  1.00 50.32           C
ATOM      3  C   LEU A  79     -21.164 -12.219   6.913  1.00 52.11           C
ATOM      4  O   LEU A  79     -20.084 -12.078   6.341  1.00 64.36           O
ATOM      5  CB  LEU A  79     -22.355 -10.055   7.421  1.00 53.35           C
ATOM      6  CG  LEU A  79     -21.641  -9.198   6.380  1.00 54.79           C
ATOM      7  CD1 LEU A  79     -21.948  -9.715   4.986  1.00 67.33           C
ATOM      8  CD2 LEU A  79     -22.078  -7.754   6.513  1.00 53.39           C
ATOM      9  N   GLY A  80     -22.002 -13.212   6.641  1.00 43.81           N
ATOM     10  CA  GLY A  80     -21.720 -14.189   5.611  1.00 38.70           C
ATOM     11  C   GLY A  80     -22.991 -14.789   5.049  1.00 45.11           C
ATOM     12  O   GLY A  80     -24.063 -14.187   5.126  1.00 46.98           O
ATOM     13  N   SER A  81     -22.871 -15.983   4.481  1.00 42.81           N
ATOM     14  CA  SER A  81     -24.023 -16.673   3.923  1.00 37.70           C
ATOM     15  C   SER A  81     -24.244 -18.013   4.609  1.00 39.84           C
ATOM     16  O   SER A  81     -23.478 -18.413   5.486  1.00 33.83           O
ATOM     17  CB  SER A  81     -23.853 -16.873   2.418  1.00 38.00           C
ATOM     18  OG  SER A  81     -23.791 -15.628   1.746  1.00 57.84           O
ATOM     19  N   GLY A  82     -25.305 -18.699   4.207  1.00 36.04           N
ATOM     20  CA  GLY A  82     -25.619 -20.002   4.752  1.00 33.76           C
ATOM     21  C   GLY A  82     -26.506 -20.754   3.788  1.00 45.53           C
ATOM     22  O   GLY A  82     -27.183 -20.148   2.952  1.00 51.69           O
TER      23      GLY A  82
ATOM     24  N   THR A  93     -23.042 -23.305   7.467  1.00 35.80           N
ATOM     25  CA  THR A  93     -22.316 -22.054   7.324  1.00 41.30           C
ATOM     26  C   THR A  93     -20.893 -22.249   7.831  1.00 42.76           C
ATOM     27  O   THR A  93     -20.569 -23.287   8.404  1.00 45.75           O
ATOM     28  CB  THR A  93     -22.979 -20.929   8.124  1.00 41.89           C
ATOM     29  OG1 THR A  93     -22.279 -19.703   7.887  1.00 50.55           O
ATOM     30  CG2 THR A  93     -22.943 -21.245   9.610  1.00 39.65           C
ATOM     31  N   ASN A  94     -20.037 -21.258   7.617  1.00 43.02           N
ATOM     32  CA  ASN A  94     -18.681 -21.342   8.134  1.00 56.45           C
ATOM     33  C   ASN A  94     -18.672 -21.058   9.627  1.00 61.76           C
ATOM     34  O   ASN A  94     -19.525 -20.328  10.132  1.00 61.09           O
ATOM     35  CB  ASN A  94     -17.744 -20.385   7.393  1.00 54.12           C
ATOM     36  CG  ASN A  94     -17.366 -20.889   6.012  1.00 53.50           C
ATOM     37  OD1 ASN A  94     -17.511 -22.073   5.705  1.00 49.95           O
ATOM     38  ND2 ASN A  94     -16.875 -19.990   5.171  1.00 60.65           N
TER      39      ASN A  94
ATOM     40  N   HIS A  96     -16.175 -19.507  11.254  1.00 44.42           N
ATOM     41  CA  HIS A  96     -15.614 -18.176  11.491  1.00 45.57           C
ATOM     42  C   HIS A  96     -16.653 -17.075  11.294  1.00 52.94           C
ATOM     43  O   HIS A  96     -16.484 -15.955  11.783  1.00 62.20           O
ATOM     44  CB  HIS A  96     -14.362 -17.923  10.638  1.00 40.27           C
ATOM     45  CG  HIS A  96     -14.624 -17.845   9.164  1.00 57.21           C
ATOM     46  ND1 HIS A  96     -14.738 -18.964   8.368  1.00 62.55           N
ATOM     47  CD2 HIS A  96     -14.766 -16.780   8.338  1.00 48.89           C
ATOM     48  CE1 HIS A  96     -14.953 -18.594   7.117  1.00 47.25           C
ATOM     49  NE2 HIS A  96     -14.974 -17.274   7.072  1.00 38.43           N
ATOM     50  N   VAL A  97     -17.732 -17.403  10.591  1.00 39.34           N
ATOM     51  CA  VAL A  97     -18.832 -16.463  10.407  1.00 47.49           C
ATOM     52  C   VAL A  97     -19.638 -16.273  11.694  1.00 56.25           C
ATOM     53  O   VAL A  97     -20.058 -15.161  12.010  1.00 60.93           O
ATOM     54  CB  VAL A  97     -19.774 -16.911   9.271  1.00 39.66           C
ATOM     55  CG1 VAL A  97     -20.972 -15.978   9.170  1.00 42.18           C
ATOM     56  CG2 VAL A  97     -19.023 -16.956   7.955  1.00 43.68           C
TER      57      VAL A  97
ATOM     58  N   ILE A 196     -15.330 -14.694  -5.567  1.00 43.27           N
ATOM     59  CA  ILE A 196     -15.642 -14.840  -4.151  1.00 29.44           C
ATOM     60  C   ILE A 196     -15.118 -13.625  -3.382  1.00 39.11           C
ATOM     61  O   ILE A 196     -13.965 -13.225  -3.550  1.00 48.89           O
ATOM     62  CB  ILE A 196     -14.993 -16.132  -3.590  1.00 45.22           C
ATOM     63  CG1 ILE A 196     -15.775 -17.366  -4.036  1.00 40.60           C
ATOM     64  CG2 ILE A 196     -14.896 -16.094  -2.091  1.00 56.78           C
ATOM     65  CD1 ILE A 196     -17.277 -17.181  -4.007  1.00 43.09           C
ATOM     66  N   ASN A 197     -15.968 -13.035  -2.548  1.00 36.64           N
ATOM     67  CA  ASN A 197     -15.572 -11.899  -1.717  1.00 28.86           C
ATOM     68  C   ASN A 197     -16.066 -12.069  -0.279  1.00 37.13           C
ATOM     69  O   ASN A 197     -16.847 -12.977   0.004  1.00 36.45           O
ATOM     70  CB  ASN A 197     -16.096 -10.591  -2.317  1.00 29.43           C
ATOM     71  CG  ASN A 197     -15.419 -10.236  -3.635  1.00 39.24           C
ATOM     72  OD1 ASN A 197     -14.229  -9.920  -3.672  1.00 39.04           O
ATOM     73  ND2 ASN A 197     -16.183 -10.273  -4.721  1.00 27.59           N
ATOM     74  N   PRO A 198     -15.600 -11.208   0.643  1.00 44.66           N
ATOM     75  CA  PRO A 198     -16.113 -11.255   2.019  1.00 30.30           C
ATOM     76  C   PRO A 198     -17.637 -11.162   2.054  1.00 30.68           C
ATOM     77  O   PRO A 198     -18.216 -10.287   1.411  1.00 35.60           O
ATOM     78  CB  PRO A 198     -15.494 -10.013   2.660  1.00 29.60           C
ATOM     79  CG  PRO A 198     -14.224  -9.798   1.904  1.00 22.01           C
ATOM     80  CD  PRO A 198     -14.523 -10.212   0.485  1.00 35.21           C
ATOM     81  N   GLY A 199     -18.273 -12.058   2.803  1.00 33.84           N
ATOM     82  CA  GLY A 199     -19.721 -12.163   2.813  1.00 28.61           C
ATOM     83  C   GLY A 199     -20.185 -13.401   2.061  1.00 44.93           C
ATOM     84  O   GLY A 199     -21.301 -13.885   2.262  1.00 45.87           O
ATOM     85  N   ASN A 200     -19.320 -13.912   1.188  1.00 43.08           N
ATOM     86  CA  ASN A 200     -19.605 -15.130   0.436  1.00 43.88           C
ATOM     87  C   ASN A 200     -19.470 -16.386   1.290  1.00 44.77           C
ATOM     88  O   ASN A 200     -20.046 -17.427   0.966  1.00 40.25           O
ATOM     89  CB  ASN A 200     -18.688 -15.236  -0.787  1.00 35.39           C
ATOM     90  CG  ASN A 200     -19.307 -14.645  -2.036  1.00 35.77           C
ATOM     91  OD1 ASN A 200     -18.811 -13.660  -2.587  1.00 45.83           O
ATOM     92  ND2 ASN A 200     -20.398 -15.247  -2.494  1.00 33.46           N
ATOM    106  N   GLY A 202     -19.773 -19.399   3.695  1.00 46.11           N
ATOM    107  CA  GLY A 202     -20.934 -20.143   4.144  1.00 47.06           C
ATOM    108  C   GLY A 202     -21.993 -20.282   3.067  1.00 46.66           C
ATOM    109  O   GLY A 202     -22.972 -21.004   3.236  1.00 52.38           O
ATOM    110  N   GLY A 203     -21.798 -19.582   1.955  1.00 40.67           N
ATOM    111  CA  GLY A 203     -22.727 -19.652   0.842  1.00 36.63           C
ATOM    112  C   GLY A 203     -22.540 -20.908   0.016  1.00 38.53           C
ATOM    113  O   GLY A 203     -21.634 -21.707   0.272  1.00 45.58           O
TER     114      GLY A 203
ATOM    115  N   ASN A 216     -18.743 -22.368  -0.079  1.00 50.88           N
ATOM    116  CA  ASN A 216     -17.675 -21.390  -0.262  1.00 43.34           C
ATOM    117  C   ASN A 216     -17.111 -20.959   1.081  1.00 45.01           C
ATOM    118  O   ASN A 216     -17.856 -20.563   1.975  1.00 54.78           O
ATOM    119  CB  ASN A 216     -18.169 -20.178  -1.051  1.00 41.94           C
ATOM    120  CG  ASN A 216     -18.625 -20.542  -2.450  1.00 45.65           C
ATOM    121  OD1 ASN A 216     -17.984 -21.335  -3.138  1.00 44.70           O
ATOM    122  ND2 ASN A 216     -19.740 -19.963  -2.878  1.00 60.71           N
ATOM    123  N   THR A 217     -15.792 -21.034   1.215  1.00 38.70           N
ATOM    124  CA  THR A 217     -15.157 -20.856   2.512  1.00 38.40           C
ATOM    125  C   THR A 217     -13.998 -19.868   2.502  1.00 42.55           C
ATOM    126  O   THR A 217     -13.944 -18.949   3.315  1.00 47.30           O
ATOM    127  CB  THR A 217     -14.645 -22.204   3.044  1.00 34.00           C
ATOM    128  OG1 THR A 217     -15.757 -23.085   3.250  1.00 41.97           O
ATOM    129  CG2 THR A 217     -13.893 -22.012   4.351  1.00 24.15           C
ATOM    130  N   LEU A 218     -13.067 -20.060   1.579  1.00 55.05           N
ATOM    131  CA  LEU A 218     -11.800 -19.354   1.645  1.00 53.68           C
ATOM    132  C   LEU A 218     -11.432 -18.728   0.309  1.00 48.06           C
ATOM    133  O   LEU A 218     -11.727 -19.284  -0.748  1.00 51.54           O
ATOM    134  CB  LEU A 218     -10.706 -20.329   2.083  1.00 51.89           C
ATOM    135  CG  LEU A 218      -9.388 -19.753   2.589  1.00 57.27           C
ATOM    136  CD1 LEU A 218      -9.608 -18.997   3.886  1.00 69.32           C
ATOM    137  CD2 LEU A 218      -8.386 -20.871   2.786  1.00 59.02           C
ATOM    138  N   SER A 219     -10.791 -17.566   0.362  1.00 44.46           N
ATOM    139  CA  SER A 219     -10.261 -16.934  -0.839  1.00 40.70           C
ATOM    140  C   SER A 219      -8.756 -16.752  -0.697  1.00 45.17           C
ATOM    141  O   SER A 219      -8.283 -16.228   0.309  1.00 63.77           O
ATOM    142  CB  SER A 219     -10.943 -15.589  -1.097  1.00 41.85           C
ATOM    143  OG  SER A 219     -10.815 -15.203  -2.457  1.00 54.94           O
CONECT   87   86   88   93
CONECT  104   94  105  106
CONECT  101  100  102  103
CONECT  102  101
CONECT  103  101
CONECT   94   93   95  104
CONECT   95   94   96
CONECT   93   87   94
CONECT  105  104
CONECT   98   97
CONECT   99   97
CONECT  100   97  101
CONECT   96   95   97
CONECT   97   96   98   99  100
CONECT  106  104  107
END
