# Supplementary material for: Scaffold repositioning of spiro-acridine derivatives as fungi chitinase inhibitor by target fishing and in vitro studies
Source: Sci Rep. 2023 May 5;13:7320. doi: 10.1038/s41598-023-33279-9 (PMC10163251; doi:10.1038/s41598-023-33279-9)
Supplement: Supplementary file 2 — Supplementary Information 2. [file 41598_2023_33279_MOESM2_ESM.zip › PDBQT_TARGETS_ALL/3gyn_B42.pdb]

HEADER    TRANSFERASE                             04-APR-09   3GYN              
TITLE     CRYSTAL STRUCTURE OF HCV NS5B POLYMERASE WITH A NOVEL                 
TITLE    2 MONOCYCLIC DIHYDROPYRIDINONE INHIBITOR                               
COMPND    MOL_ID: 1;                                                            
COMPND   2 MOLECULE: RNA-DIRECTED RNA POLYMERASE;                               
COMPND   3 CHAIN: A, B;                                                         
COMPND   4 FRAGMENT: RESIDUES 2420-2989;                                        
COMPND   5 SYNONYM: NS5B, P68;                                                  
COMPND   6 EC: 2.7.7.48;                                                        
COMPND   7 ENGINEERED: YES;                                                     
COMPND   8 MUTATION: YES                                                        
SOURCE    MOL_ID: 1;                                                            
SOURCE   2 ORGANISM_SCIENTIFIC: HEPATITIS C VIRUS (ISOLATE BK);                 
SOURCE   3 ORGANISM_COMMON: HCV;                                                
SOURCE   4 ORGANISM_TAXID: 11105;                                               
SOURCE   5 STRAIN: GENOTYPE 1B BK;                                              
SOURCE   6 EXPRESSION_SYSTEM: ESCHERICHIA COLI;                                 
SOURCE   7 EXPRESSION_SYSTEM_TAXID: 562;                                        
SOURCE   8 EXPRESSION_SYSTEM_STRAIN: BL21(DE3)STAR;                             
SOURCE   9 EXPRESSION_SYSTEM_VECTOR_TYPE: PLASMID;                              
SOURCE  10 EXPRESSION_SYSTEM_PLASMID: PET21A                                    
KEYWDS    PROTEIN-LIGAND COMPLEX, RNA REPLICATION, RNA-BINDING, RNA-            
KEYWDS   2 DIRECTED RNA POLYMERASE, METAL-BINDING, NUCLEOTIDE-BINDING,          
KEYWDS   3 NUCLEOTIDYLTRANSFERASE, TRANSCRIPTION, TRANSFERASE,                  
KEYWDS   4 ACETYLATION, APOPTOSIS, ATP-BINDING, CAPSID PROTEIN, CELL            
KEYWDS   5 MEMBRANE, CYTOPLASM, DISULFIDE BOND, ENDOPLASMIC RETICULUM,          
KEYWDS   6 ENVELOPE PROTEIN, FUSION PROTEIN, GLYCOPROTEIN, HELICASE,            
KEYWDS   7 HOST-VIRUS INTERACTION, HYDROLASE, INTERFERON ANTIVIRAL              
KEYWDS   8 SYSTEM EVASION, LIPID DROPLET, LIPOPROTEIN, MEMBRANE,                
KEYWDS   9 MITOCHONDRION, MULTIFUNCTIONAL ENZYME, NUCLEUS, ONCOGENE,            
KEYWDS  10 PALMITATE, PHOSPHOPROTEIN, PROTEASE, RIBONUCLEOPROTEIN,              
KEYWDS  11 SECRETED, SERINE PROTEASE, SH3-BINDING, THIOL PROTEASE,              
KEYWDS  12 TRANSCRIPTION REGULATION, TRANSMEMBRANE, UBL CONJUGATION,            
KEYWDS  13 VIRAL NUCLEOPROTEIN, VIRION, ZINC                                    
EXPDTA    X-RAY DIFFRACTION                                                     
AUTHOR    Q.ZHAO,R.E.SHOWALTER,Q.HAN,C.R.KISSINGER                              
REVDAT   1   08-DEC-09 3GYN    0                                                
JRNL        AUTH   D.A.ELLIS,J.K.BLAZEL,C.V.TRAN,F.RUEBSAM,D.E.MURPHY,          
JRNL        AUTH 2 L.S.LI,J.ZHAO,Y.ZHOU,H.M.MCGUIRE,A.X.XIANG,                  
JRNL        AUTH 3 S.E.WEBBER,Q.ZHAO,Q.HAN,C.R.KISSINGER,M.LARDY,               
JRNL        AUTH 4 A.GOBBI,R.E.SHOWALTER,A.M.SHAH,M.TSAN,R.A.PATEL,             
JRNL        AUTH 5 L.A.LEBRUN,R.KAMRAN,D.M.BARTKOWSKI,T.G.NOLAN,                
JRNL        AUTH 6 D.A.NORRIS,M.V.SERGEEVA,L.KIRKOVSKY                          
JRNL        TITL   5,5'- AND 6,6'-DIALKYL-5,6-DIHYDRO-1H-PYRIDIN-2-             
JRNL        TITL 2 ONES AS POTENT INHIBITORS OF HCV NS5B POLYMERASE.            
JRNL        REF    BIOORG.MED.CHEM.LETT.         V.  19  6047 2009              
JRNL        REFN                   ISSN 0960-894X                               
JRNL        PMID   19796938                                                     
JRNL        DOI    10.1016/J.BMCL.2009.09.051                                   
REMARK   1                                                                      
REMARK   2                                                                      
REMARK   2 RESOLUTION.    2.15 ANGSTROMS.                                       
REMARK   3                                                                      
REMARK   3 REFINEMENT.                                                          
REMARK   3   PROGRAM     : REFMAC 5.2.0019                                      
REMARK   3   AUTHORS     : MURSHUDOV,VAGIN,DODSON                               
REMARK   3                                                                      
REMARK   3    REFINEMENT TARGET : ENGH & HUBER                                  
REMARK   3                                                                      
REMARK   3  DATA USED IN REFINEMENT.                                            
REMARK   3   RESOLUTION RANGE HIGH (ANGSTROMS) : 2.15                           
REMARK   3   RESOLUTION RANGE LOW  (ANGSTROMS) : 34.15                          
REMARK   3   DATA CUTOFF            (SIGMA(F)) : 0.000                          
REMARK   3   COMPLETENESS FOR RANGE        (%) : 99.7                           
REMARK   3   NUMBER OF REFLECTIONS             : 63740                          
REMARK   3                                                                      
REMARK   3  FIT TO DATA USED IN REFINEMENT.                                     
REMARK   3   CROSS-VALIDATION METHOD          : THROUGHOUT                      
REMARK   3   FREE R VALUE TEST SET SELECTION  : RANDOM                          
REMARK   3   R VALUE     (WORKING + TEST SET) : 0.228                           
REMARK   3   R VALUE            (WORKING SET) : 0.225                           
REMARK   3   FREE R VALUE                     : 0.276                           
REMARK   3   FREE R VALUE TEST SET SIZE   (%) : 5.100                           
REMARK   3   FREE R VALUE TEST SET COUNT      : 3231                            
REMARK   3                                                                      
REMARK   3  FIT IN THE HIGHEST RESOLUTION BIN.                                  
REMARK   3   TOTAL NUMBER OF BINS USED           : 20                           
REMARK   3   BIN RESOLUTION RANGE HIGH       (A) : 2.15                         
REMARK   3   BIN RESOLUTION RANGE LOW        (A) : 2.20                         
REMARK   3   REFLECTION IN BIN     (WORKING SET) : 4271                         
REMARK   3   BIN COMPLETENESS (WORKING+TEST) (%) : 96.49                        
REMARK   3   BIN R VALUE           (WORKING SET) : 0.2730                       
REMARK   3   BIN FREE R VALUE SET COUNT          : 212                          
REMARK   3   BIN FREE R VALUE                    : 0.3330                       
REMARK   3                                                                      
REMARK   3  NUMBER OF NON-HYDROGEN ATOMS USED IN REFINEMENT.                    
REMARK   3   PROTEIN ATOMS            : 8668                                    
REMARK   3   NUCLEIC ACID ATOMS       : 0                                       
REMARK   3   HETEROGEN ATOMS          : 72                                      
REMARK   3   SOLVENT ATOMS            : 204                                     
REMARK   3                                                                      
REMARK   3  B VALUES.                                                           
REMARK   3   FROM WILSON PLOT           (A**2) : NULL                           
REMARK   3   MEAN B VALUE      (OVERALL, A**2) : 44.26                          
REMARK   3   OVERALL ANISOTROPIC B VALUE.                                       
REMARK   3    B11 (A**2) : 0.00000                                              
REMARK   3    B22 (A**2) : 1.31000                                              
REMARK   3    B33 (A**2) : -1.31000                                             
REMARK   3    B12 (A**2) : 0.00000                                              
REMARK   3    B13 (A**2) : 0.00000                                              
REMARK   3    B23 (A**2) : 0.00000                                              
REMARK   3                                                                      
REMARK   3  ESTIMATED OVERALL COORDINATE ERROR.                                 
REMARK   3   ESU BASED ON R VALUE                            (A): 0.296         
REMARK   3   ESU BASED ON FREE R VALUE                       (A): 0.232         
REMARK   3   ESU BASED ON MAXIMUM LIKELIHOOD                 (A): 0.169         
REMARK   3   ESU FOR B VALUES BASED ON MAXIMUM LIKELIHOOD (A**2): 6.393         
REMARK   3                                                                      
REMARK   3 CORRELATION COEFFICIENTS.                                            
REMARK   3   CORRELATION COEFFICIENT FO-FC      : 0.944                         
REMARK   3   CORRELATION COEFFICIENT FO-FC FREE : 0.913                         
REMARK   3                                                                      
REMARK   3  RMS DEVIATIONS FROM IDEAL VALUES        COUNT    RMS    WEIGHT      
REMARK   3   BOND LENGTHS REFINED ATOMS        (A):  8934 ; 0.007 ; 0.022       
REMARK   3   BOND LENGTHS OTHERS               (A):  NULL ;  NULL ;  NULL       
REMARK   3   BOND ANGLES REFINED ATOMS   (DEGREES): 12140 ; 1.027 ; 1.973       
REMARK   3   BOND ANGLES OTHERS          (DEGREES):  NULL ;  NULL ;  NULL       
REMARK   3   TORSION ANGLES, PERIOD 1    (DEGREES):  1110 ; 5.382 ; 5.000       
REMARK   3   TORSION ANGLES, PERIOD 2    (DEGREES):   362 ;33.996 ;22.873       
REMARK   3   TORSION ANGLES, PERIOD 3    (DEGREES):  1514 ;13.018 ;15.000       
REMARK   3   TORSION ANGLES, PERIOD 4    (DEGREES):    70 ;11.859 ;15.000       
REMARK   3   CHIRAL-CENTER RESTRAINTS       (A**3):  1374 ; 0.066 ; 0.200       
REMARK   3   GENERAL PLANES REFINED ATOMS      (A):  6668 ; 0.003 ; 0.020       
REMARK   3   GENERAL PLANES OTHERS             (A):  NULL ;  NULL ;  NULL       
REMARK   3   NON-BONDED CONTACTS REFINED ATOMS (A):  4144 ; 0.186 ; 0.200       
REMARK   3   NON-BONDED CONTACTS OTHERS        (A):  NULL ;  NULL ;  NULL       
REMARK   3   NON-BONDED TORSION REFINED ATOMS  (A):  6223 ; 0.292 ; 0.200       
REMARK   3   NON-BONDED TORSION OTHERS         (A):  NULL ;  NULL ;  NULL       
REMARK   3   H-BOND (X...Y) REFINED ATOMS      (A):   484 ; 0.117 ; 0.200       
REMARK   3   H-BOND (X...Y) OTHERS             (A):  NULL ;  NULL ;  NULL       
REMARK   3   POTENTIAL METAL-ION REFINED ATOMS (A):  NULL ;  NULL ;  NULL       
REMARK   3   POTENTIAL METAL-ION OTHERS        (A):  NULL ;  NULL ;  NULL       
REMARK   3   SYMMETRY VDW REFINED ATOMS        (A):    56 ; 0.186 ; 0.200       
REMARK   3   SYMMETRY VDW OTHERS               (A):  NULL ;  NULL ;  NULL       
REMARK   3   SYMMETRY H-BOND REFINED ATOMS     (A):    14 ; 0.139 ; 0.200       
REMARK   3   SYMMETRY H-BOND OTHERS            (A):  NULL ;  NULL ;  NULL       
REMARK   3   SYMMETRY METAL-ION REFINED ATOMS  (A):  NULL ;  NULL ;  NULL       
REMARK   3   SYMMETRY METAL-ION OTHERS         (A):  NULL ;  NULL ;  NULL       
REMARK   3                                                                      
REMARK   3  ISOTROPIC THERMAL FACTOR RESTRAINTS.     COUNT   RMS    WEIGHT      
REMARK   3   MAIN-CHAIN BOND REFINED ATOMS  (A**2):  5732 ; 1.117 ; 3.500       
REMARK   3   MAIN-CHAIN BOND OTHER ATOMS    (A**2):  NULL ;  NULL ;  NULL       
REMARK   3   MAIN-CHAIN ANGLE REFINED ATOMS (A**2):  8978 ; 1.690 ; 4.000       
REMARK   3   SIDE-CHAIN BOND REFINED ATOMS  (A**2):  3692 ; 1.544 ; 4.500       
REMARK   3   SIDE-CHAIN ANGLE REFINED ATOMS (A**2):  3162 ; 2.155 ; 5.000       
REMARK   3                                                                      
REMARK   3 ANISOTROPIC THERMAL FACTOR RESTRAINTS.    COUNT   RMS   WEIGHT       
REMARK   3   RIGID-BOND RESTRAINTS          (A**2):  NULL ;  NULL ;  NULL       
REMARK   3   SPHERICITY; FREE ATOMS         (A**2):  NULL ;  NULL ;  NULL       
REMARK   3   SPHERICITY; BONDED ATOMS       (A**2):  NULL ;  NULL ;  NULL       
REMARK   3                                                                      
REMARK   3  NCS RESTRAINTS STATISTICS                                           
REMARK   3   NUMBER OF DIFFERENT NCS GROUPS : NULL                              
REMARK   3                                                                      
REMARK   3  TLS DETAILS                                                         
REMARK   3   NUMBER OF TLS GROUPS  : NULL                                       
REMARK   3                                                                      
REMARK   3  BULK SOLVENT MODELLING.                                             
REMARK   3   METHOD USED : BABINET MODEL WITH MASK                              
REMARK   3   PARAMETERS FOR MASK CALCULATION                                    
REMARK   3   VDW PROBE RADIUS   : 1.40                                          
REMARK   3   ION PROBE RADIUS   : 0.80                                          
REMARK   3   SHRINKAGE RADIUS   : 0.80                                          
REMARK   3                                                                      
REMARK   3  OTHER REFINEMENT REMARKS: NULL                                      
REMARK   4                                                                      
REMARK   4 3GYN COMPLIES WITH FORMAT V. 3.20, 01-DEC-08                         
REMARK 100                                                                      
REMARK 100 THIS ENTRY HAS BEEN PROCESSED BY RCSB ON 09-APR-09.                  
REMARK 100 THE RCSB ID CODE IS RCSB052470.                                      
REMARK 200                                                                      
REMARK 200 EXPERIMENTAL DETAILS                                                 
REMARK 200  EXPERIMENT TYPE                : X-RAY DIFFRACTION                  
REMARK 200  DATE OF DATA COLLECTION        : 14-MAY-97                          
REMARK 200  TEMPERATURE           (KELVIN) : 100                                
REMARK 200  PH                             : 4.7                                
REMARK 200  NUMBER OF CRYSTALS USED        : 1                                  
REMARK 200                                                                      
REMARK 200  SYNCHROTRON              (Y/N) : N                                  
REMARK 200  RADIATION SOURCE               : ROTATING ANODE                     
REMARK 200  BEAMLINE                       : NULL                               
REMARK 200  X-RAY GENERATOR MODEL          : RIGAKU RUH3R                       
REMARK 200  MONOCHROMATIC OR LAUE    (M/L) : M                                  
REMARK 200  WAVELENGTH OR RANGE        (A) : 1.5418                             
REMARK 200  MONOCHROMATOR                  : OSMIC MIRRORS                      
REMARK 200  OPTICS                         : MIRRORS                            
REMARK 200                                                                      
REMARK 200  DETECTOR TYPE                  : IMAGE PLATE                        
REMARK 200  DETECTOR MANUFACTURER          : RIGAKU RAXIS IV                    
REMARK 200  INTENSITY-INTEGRATION SOFTWARE : HKL-2000                           
REMARK 200  DATA SCALING SOFTWARE          : HKL-2000                           
REMARK 200                                                                      
REMARK 200  NUMBER OF UNIQUE REFLECTIONS   : 63836                              
REMARK 200  RESOLUTION RANGE HIGH      (A) : 2.150                              
REMARK 200  RESOLUTION RANGE LOW       (A) : 34.150                             
REMARK 200  REJECTION CRITERIA  (SIGMA(I)) : NULL                               
REMARK 200                                                                      
REMARK 200 OVERALL.                                                             
REMARK 200  COMPLETENESS FOR RANGE     (%) : 100.0                              
REMARK 200  DATA REDUNDANCY                : 7.900                              
REMARK 200  R MERGE                    (I) : 0.15800                            
REMARK 200  R SYM                      (I) : NULL                               
REMARK 200  <I/SIGMA(I)> FOR THE DATA SET  : 13.6000                            
REMARK 200                                                                      
REMARK 200 IN THE HIGHEST RESOLUTION SHELL.                                     
REMARK 200  HIGHEST RESOLUTION SHELL, RANGE HIGH (A) : 2.15                     
REMARK 200  HIGHEST RESOLUTION SHELL, RANGE LOW  (A) : 2.23                     
REMARK 200  COMPLETENESS FOR SHELL     (%) : 100.0                              
REMARK 200  DATA REDUNDANCY IN SHELL       : 7.60                               
REMARK 200  R MERGE FOR SHELL          (I) : 0.95900                            
REMARK 200  R SYM FOR SHELL            (I) : NULL                               
REMARK 200  <I/SIGMA(I)> FOR SHELL         : 1.930                              
REMARK 200                                                                      
REMARK 200 DIFFRACTION PROTOCOL: SINGLE WAVELENGTH                              
REMARK 200 METHOD USED TO DETERMINE THE STRUCTURE: MOLECULAR REPLACEMENT        
REMARK 200 SOFTWARE USED: EPMR                                                  
REMARK 200 STARTING MODEL: HCV POLYMERASE                                       
REMARK 200                                                                      
REMARK 200 REMARK: NULL                                                         
REMARK 280                                                                      
REMARK 280 CRYSTAL                                                              
REMARK 280 SOLVENT CONTENT, VS   (%): 45.35                                     
REMARK 280 MATTHEWS COEFFICIENT, VM (ANGSTROMS**3/DA): 2.25                     
REMARK 280                                                                      
REMARK 280 CRYSTALLIZATION CONDITIONS: 20% PEG 4K, 50 MM AMMONIUM SULFATE,      
REMARK 280  100 MM SODIUM ACETATE, 5 MM DTT, TRANSFERRED TO PH 7.6 FOR          
REMARK 280  SOAKING, VAPOR DIFFUSION, HANGING DROP, TEMPERATURE 298K            
REMARK 290                                                                      
REMARK 290 CRYSTALLOGRAPHIC SYMMETRY                                            
REMARK 290 SYMMETRY OPERATORS FOR SPACE GROUP: P 21 21 21                       
REMARK 290                                                                      
REMARK 290      SYMOP   SYMMETRY                                                
REMARK 290     NNNMMM   OPERATOR                                                
REMARK 290       1555   X,Y,Z                                                   
REMARK 290       2555   -X+1/2,-Y,Z+1/2                                         
REMARK 290       3555   -X,Y+1/2,-Z+1/2                                         
REMARK 290       4555   X+1/2,-Y+1/2,-Z                                         
REMARK 290                                                                      
REMARK 290     WHERE NNN -> OPERATOR NUMBER                                     
REMARK 290           MMM -> TRANSLATION VECTOR                                  
REMARK 290                                                                      
REMARK 290 CRYSTALLOGRAPHIC SYMMETRY TRANSFORMATIONS                            
REMARK 290 THE FOLLOWING TRANSFORMATIONS OPERATE ON THE ATOM/HETATM             
REMARK 290 RECORDS IN THIS ENTRY TO PRODUCE CRYSTALLOGRAPHICALLY                
REMARK 290 RELATED MOLECULES.                                                   
REMARK 290   SMTRY1   1  1.000000  0.000000  0.000000        0.00000            
REMARK 290   SMTRY2   1  0.000000  1.000000  0.000000        0.00000            
REMARK 290   SMTRY3   1  0.000000  0.000000  1.000000        0.00000            
REMARK 290   SMTRY1   2 -1.000000  0.000000  0.000000       42.93200            
REMARK 290   SMTRY2   2  0.000000 -1.000000  0.000000        0.00000            
REMARK 290   SMTRY3   2  0.000000  0.000000  1.000000       63.28350            
REMARK 290   SMTRY1   3 -1.000000  0.000000  0.000000        0.00000            
REMARK 290   SMTRY2   3  0.000000  1.000000  0.000000       53.19550            
REMARK 290   SMTRY3   3  0.000000  0.000000 -1.000000       63.28350            
REMARK 290   SMTRY1   4  1.000000  0.000000  0.000000       42.93200            
REMARK 290   SMTRY2   4  0.000000 -1.000000  0.000000       53.19550            
REMARK 290   SMTRY3   4  0.000000  0.000000 -1.000000        0.00000            
REMARK 290                                                                      
REMARK 290 REMARK: NULL                                                         
REMARK 300                                                                      
REMARK 300 BIOMOLECULE: 1, 2                                                    
REMARK 300 SEE REMARK 350 FOR THE AUTHOR PROVIDED AND/OR PROGRAM                
REMARK 300 GENERATED ASSEMBLY INFORMATION FOR THE STRUCTURE IN                  
REMARK 300 THIS ENTRY. THE REMARK MAY ALSO PROVIDE INFORMATION ON               
REMARK 300 BURIED SURFACE AREA.                                                 
REMARK 350                                                                      
REMARK 350 COORDINATES FOR A COMPLETE MULTIMER REPRESENTING THE KNOWN           
REMARK 350 BIOLOGICALLY SIGNIFICANT OLIGOMERIZATION STATE OF THE                
REMARK 350 MOLECULE CAN BE GENERATED BY APPLYING BIOMT TRANSFORMATIONS          
REMARK 350 GIVEN BELOW.  BOTH NON-CRYSTALLOGRAPHIC AND                          
REMARK 350 CRYSTALLOGRAPHIC OPERATIONS ARE GIVEN.                               
REMARK 350                                                                      
REMARK 350 BIOMOLECULE: 1                                                       
REMARK 350 AUTHOR DETERMINED BIOLOGICAL UNIT: MONOMERIC                         
REMARK 350 SOFTWARE DETERMINED QUATERNARY STRUCTURE: MONOMERIC                  
REMARK 350 SOFTWARE USED: PISA                                                  
REMARK 350 APPLY THE FOLLOWING TO CHAINS: A                                     
REMARK 350   BIOMT1   1  1.000000  0.000000  0.000000        0.00000            
REMARK 350   BIOMT2   1  0.000000  1.000000  0.000000        0.00000            
REMARK 350   BIOMT3   1  0.000000  0.000000  1.000000        0.00000            
REMARK 350                                                                      
REMARK 350 BIOMOLECULE: 2                                                       
REMARK 350 AUTHOR DETERMINED BIOLOGICAL UNIT: MONOMERIC                         
REMARK 350 SOFTWARE DETERMINED QUATERNARY STRUCTURE: MONOMERIC                  
REMARK 350 SOFTWARE USED: PISA                                                  
REMARK 350 APPLY THE FOLLOWING TO CHAINS: B                                     
REMARK 350   BIOMT1   1  1.000000  0.000000  0.000000        0.00000            
REMARK 350   BIOMT2   1  0.000000  1.000000  0.000000        0.00000            
REMARK 350   BIOMT3   1  0.000000  0.000000  1.000000        0.00000            
REMARK 465                                                                      
REMARK 465 MISSING RESIDUES                                                     
REMARK 465 THE FOLLOWING RESIDUES WERE NOT LOCATED IN THE                       
REMARK 465 EXPERIMENT. (M=MODEL NUMBER; RES=RESIDUE NAME; C=CHAIN               
REMARK 465 IDENTIFIER; SSSEQ=SEQUENCE NUMBER; I=INSERTION CODE.)                
REMARK 465                                                                      
REMARK 465   M RES C SSSEQI                                                     
REMARK 465     PRO A   149                                                      
REMARK 465     GLU A   150                                                      
REMARK 465     LYS A   151                                                      
REMARK 465     GLY A   152                                                      
REMARK 465     GLY A   153                                                      
REMARK 465     SER A   563                                                      
REMARK 465     LEU A   564                                                      
REMARK 465     SER A   565                                                      
REMARK 465     ARG A   566                                                      
REMARK 465     ALA A   567                                                      
REMARK 465     ARG A   568                                                      
REMARK 465     PRO A   569                                                      
REMARK 465     ARG A   570                                                      
REMARK 465     LEU A   571                                                      
REMARK 465     GLU A   572                                                      
REMARK 465     HIS A   573                                                      
REMARK 465     HIS A   574                                                      
REMARK 465     HIS A   575                                                      
REMARK 465     HIS A   576                                                      
REMARK 465     HIS A   577                                                      
REMARK 465     HIS A   578                                                      
REMARK 465     PRO B   149                                                      
REMARK 465     GLU B   150                                                      
REMARK 465     LYS B   151                                                      
REMARK 465     GLY B   152                                                      
REMARK 465     GLY B   153                                                      
REMARK 465     SER B   563                                                      
REMARK 465     LEU B   564                                                      
REMARK 465     SER B   565                                                      
REMARK 465     ARG B   566                                                      
REMARK 465     ALA B   567                                                      
REMARK 465     ARG B   568                                                      
REMARK 465     PRO B   569                                                      
REMARK 465     ARG B   570                                                      
REMARK 465     LEU B   571                                                      
REMARK 465     GLU B   572                                                      
REMARK 465     HIS B   573                                                      
REMARK 465     HIS B   574                                                      
REMARK 465     HIS B   575                                                      
REMARK 465     HIS B   576                                                      
REMARK 465     HIS B   577                                                      
REMARK 465     HIS B   578                                                      
REMARK 500                                                                      
REMARK 500 GEOMETRY AND STEREOCHEMISTRY                                         
REMARK 500 SUBTOPIC: TORSION ANGLES                                             
REMARK 500                                                                      
REMARK 500 TORSION ANGLES OUTSIDE THE EXPECTED RAMACHANDRAN REGIONS:            
REMARK 500 (M=MODEL NUMBER; RES=RESIDUE NAME; C=CHAIN IDENTIFIER;               
REMARK 500 SSEQ=SEQUENCE NUMBER; I=INSERTION CODE).                             
REMARK 500                                                                      
REMARK 500 STANDARD TABLE:                                                      
REMARK 500 FORMAT:(10X,I3,1X,A3,1X,A1,I4,A1,4X,F7.2,3X,F7.2)                    
REMARK 500                                                                      
REMARK 500 EXPECTED VALUES: GJ KLEYWEGT AND TA JONES (1996). PHI/PSI-           
REMARK 500 CHOLOGY: RAMACHANDRAN REVISITED. STRUCTURE 4, 1395 - 1400            
REMARK 500                                                                      
REMARK 500  M RES CSSEQI        PSI       PHI                                   
REMARK 500    ASN A  24     -163.65   -128.77                                   
REMARK 500    ASP A  61     -168.77   -113.43                                   
REMARK 500    VAL A 131      -32.51   -132.84                                   
REMARK 500    LEU A 260      -60.57   -128.00                                   
REMARK 500    SER A 367       15.51     54.25                                   
REMARK 500    ILE A 424      -62.64   -101.97                                   
REMARK 500    SER A 543       47.06    -86.89                                   
REMARK 500    GLN A 544      -41.59   -133.06                                   
REMARK 500    TYR A 555       27.87   -143.34                                   
REMARK 500    ASN B  24     -160.55   -125.85                                   
REMARK 500    VAL B 131      -31.99   -130.84                                   
REMARK 500    LEU B 260      -54.56   -124.96                                   
REMARK 500    SER B 347       51.01     73.67                                   
REMARK 500    SER B 367       12.42     59.66                                   
REMARK 500    ILE B 424      -60.89   -104.09                                   
REMARK 500    TYR B 555       27.72   -140.62                                   
REMARK 500                                                                      
REMARK 500 REMARK: NULL                                                         
REMARK 800                                                                      
REMARK 800 SITE                                                                 
REMARK 800 SITE_IDENTIFIER: AC1                                                 
REMARK 800 EVIDENCE_CODE: SOFTWARE                                              
REMARK 800 SITE_DESCRIPTION: BINDING SITE FOR RESIDUE B42 A 579                 
REMARK 800 SITE_IDENTIFIER: AC2                                                 
REMARK 800 EVIDENCE_CODE: SOFTWARE                                              
REMARK 800 SITE_DESCRIPTION: BINDING SITE FOR RESIDUE B42 B 579                 
REMARK 900                                                                      
REMARK 900 RELATED ENTRIES                                                      
REMARK 900 RELATED ID: 3IGV   RELATED DB: PDB                                   
REMARK 900 CRYSTAL STRUCTURE OF HCV NS5B POLYMERASE WITH A NOVEL                
REMARK 900 MONOCYCLIC DIHYDRO-PYRIDINONE INHIBITOR                              
DBREF  3GYN A    1   570  UNP    P26663   POLG_HCVBK    2420   2989             
DBREF  3GYN B    1   570  UNP    P26663   POLG_HCVBK    2420   2989             
SEQADV 3GYN GLN A  544  UNP  P26663    ARG  2963 ENGINEERED                     
SEQADV 3GYN LEU A  571  UNP  P26663              EXPRESSION TAG                 
SEQADV 3GYN GLU A  572  UNP  P26663              EXPRESSION TAG                 
SEQADV 3GYN HIS A  573  UNP  P26663              EXPRESSION TAG                 
SEQADV 3GYN HIS A  574  UNP  P26663              EXPRESSION TAG                 
SEQADV 3GYN HIS A  575  UNP  P26663              EXPRESSION TAG                 
SEQADV 3GYN HIS A  576  UNP  P26663              EXPRESSION TAG                 
SEQADV 3GYN HIS A  577  UNP  P26663              EXPRESSION TAG                 
SEQADV 3GYN HIS A  578  UNP  P26663              EXPRESSION TAG                 
SEQADV 3GYN GLN B  544  UNP  P26663    ARG  2963 ENGINEERED                     
SEQADV 3GYN LEU B  571  UNP  P26663              EXPRESSION TAG                 
SEQADV 3GYN GLU B  572  UNP  P26663              EXPRESSION TAG                 
SEQADV 3GYN HIS B  573  UNP  P26663              EXPRESSION TAG                 
SEQADV 3GYN HIS B  574  UNP  P26663              EXPRESSION TAG                 
SEQADV 3GYN HIS B  575  UNP  P26663              EXPRESSION TAG                 
SEQADV 3GYN HIS B  576  UNP  P26663              EXPRESSION TAG                 
SEQADV 3GYN HIS B  577  UNP  P26663              EXPRESSION TAG                 
SEQADV 3GYN HIS B  578  UNP  P26663              EXPRESSION TAG                 
SEQRES   1 A  578  SER MET SER TYR THR TRP THR GLY ALA LEU ILE THR PRO          
SEQRES   2 A  578  CYS ALA ALA GLU GLU SER LYS LEU PRO ILE ASN ALA LEU          
SEQRES   3 A  578  SER ASN SER LEU LEU ARG HIS HIS ASN MET VAL TYR ALA          
SEQRES   4 A  578  THR THR SER ARG SER ALA GLY LEU ARG GLN LYS LYS VAL          
SEQRES   5 A  578  THR PHE ASP ARG LEU GLN VAL LEU ASP ASP HIS TYR ARG          
SEQRES   6 A  578  ASP VAL LEU LYS GLU MET LYS ALA LYS ALA SER THR VAL          
SEQRES   7 A  578  LYS ALA LYS LEU LEU SER VAL GLU GLU ALA CYS LYS LEU          
SEQRES   8 A  578  THR PRO PRO HIS SER ALA LYS SER LYS PHE GLY TYR GLY          
SEQRES   9 A  578  ALA LYS ASP VAL ARG ASN LEU SER SER LYS ALA VAL ASN          
SEQRES  10 A  578  HIS ILE HIS SER VAL TRP LYS ASP LEU LEU GLU ASP THR          
SEQRES  11 A  578  VAL THR PRO ILE ASP THR THR ILE MET ALA LYS ASN GLU          
SEQRES  12 A  578  VAL PHE CYS VAL GLN PRO GLU LYS GLY GLY ARG LYS PRO          
SEQRES  13 A  578  ALA ARG LEU ILE VAL PHE PRO ASP LEU GLY VAL ARG VAL          
SEQRES  14 A  578  CYS GLU LYS MET ALA LEU TYR ASP VAL VAL SER THR LEU          
SEQRES  15 A  578  PRO GLN VAL VAL MET GLY SER SER TYR GLY PHE GLN TYR          
SEQRES  16 A  578  SER PRO GLY GLN ARG VAL GLU PHE LEU VAL ASN THR TRP          
SEQRES  17 A  578  LYS SER LYS LYS ASN PRO MET GLY PHE SER TYR ASP THR          
SEQRES  18 A  578  ARG CYS PHE ASP SER THR VAL THR GLU ASN ASP ILE ARG          
SEQRES  19 A  578  VAL GLU GLU SER ILE TYR GLN CYS CYS ASP LEU ALA PRO          
SEQRES  20 A  578  GLU ALA ARG GLN ALA ILE LYS SER LEU THR GLU ARG LEU          
SEQRES  21 A  578  TYR ILE GLY GLY PRO LEU THR ASN SER LYS GLY GLN ASN          
SEQRES  22 A  578  CYS GLY TYR ARG ARG CYS ARG ALA SER GLY VAL LEU THR          
SEQRES  23 A  578  THR SER CYS GLY ASN THR LEU THR CYS TYR LEU LYS ALA          
SEQRES  24 A  578  SER ALA ALA CYS ARG ALA ALA LYS LEU GLN ASP CYS THR          
SEQRES  25 A  578  MET LEU VAL ASN GLY ASP ASP LEU VAL VAL ILE CYS GLU          
SEQRES  26 A  578  SER ALA GLY THR GLN GLU ASP ALA ALA SER LEU ARG VAL          
SEQRES  27 A  578  PHE THR GLU ALA MET THR ARG TYR SER ALA PRO PRO GLY          
SEQRES  28 A  578  ASP PRO PRO GLN PRO GLU TYR ASP LEU GLU LEU ILE THR          
SEQRES  29 A  578  SER CYS SER SER ASN VAL SER VAL ALA HIS ASP ALA SER          
SEQRES  30 A  578  GLY LYS ARG VAL TYR TYR LEU THR ARG ASP PRO THR THR          
SEQRES  31 A  578  PRO LEU ALA ARG ALA ALA TRP GLU THR ALA ARG HIS THR          
SEQRES  32 A  578  PRO VAL ASN SER TRP LEU GLY ASN ILE ILE MET TYR ALA          
SEQRES  33 A  578  PRO THR LEU TRP ALA ARG MET ILE LEU MET THR HIS PHE          
SEQRES  34 A  578  PHE SER ILE LEU LEU ALA GLN GLU GLN LEU GLU LYS ALA          
SEQRES  35 A  578  LEU ASP CYS GLN ILE TYR GLY ALA CYS TYR SER ILE GLU          
SEQRES  36 A  578  PRO LEU ASP LEU PRO GLN ILE ILE GLU ARG LEU HIS GLY          
SEQRES  37 A  578  LEU SER ALA PHE SER LEU HIS SER TYR SER PRO GLY GLU          
SEQRES  38 A  578  ILE ASN ARG VAL ALA SER CYS LEU ARG LYS LEU GLY VAL          
SEQRES  39 A  578  PRO PRO LEU ARG VAL TRP ARG HIS ARG ALA ARG SER VAL          
SEQRES  40 A  578  ARG ALA ARG LEU LEU SER GLN GLY GLY ARG ALA ALA THR          
SEQRES  41 A  578  CYS GLY LYS TYR LEU PHE ASN TRP ALA VAL LYS THR LYS          
SEQRES  42 A  578  LEU LYS LEU THR PRO ILE PRO ALA ALA SER GLN LEU ASP          
SEQRES  43 A  578  LEU SER GLY TRP PHE VAL ALA GLY TYR SER GLY GLY ASP          
SEQRES  44 A  578  ILE TYR HIS SER LEU SER ARG ALA ARG PRO ARG LEU GLU          
SEQRES  45 A  578  HIS HIS HIS HIS HIS HIS                                      
SEQRES   1 B  578  SER MET SER TYR THR TRP THR GLY ALA LEU ILE THR PRO          
SEQRES   2 B  578  CYS ALA ALA GLU GLU SER LYS LEU PRO ILE ASN ALA LEU          
SEQRES   3 B  578  SER ASN SER LEU LEU ARG HIS HIS ASN MET VAL TYR ALA          
SEQRES   4 B  578  THR THR SER ARG SER ALA GLY LEU ARG GLN LYS LYS VAL          
SEQRES   5 B  578  THR PHE ASP ARG LEU GLN VAL LEU ASP ASP HIS TYR ARG          
SEQRES   6 B  578  ASP VAL LEU LYS GLU MET LYS ALA LYS ALA SER THR VAL          
SEQRES   7 B  578  LYS ALA LYS LEU LEU SER VAL GLU GLU ALA CYS LYS LEU          
SEQRES   8 B  578  THR PRO PRO HIS SER ALA LYS SER LYS PHE GLY TYR GLY          
SEQRES   9 B  578  ALA LYS ASP VAL ARG ASN LEU SER SER LYS ALA VAL ASN          
SEQRES  10 B  578  HIS ILE HIS SER VAL TRP LYS ASP LEU LEU GLU ASP THR          
SEQRES  11 B  578  VAL THR PRO ILE ASP THR THR ILE MET ALA LYS ASN GLU          
SEQRES  12 B  578  VAL PHE CYS VAL GLN PRO GLU LYS GLY GLY ARG LYS PRO          
SEQRES  13 B  578  ALA ARG LEU ILE VAL PHE PRO ASP LEU GLY VAL ARG VAL          
SEQRES  14 B  578  CYS GLU LYS MET ALA LEU TYR ASP VAL VAL SER THR LEU          
SEQRES  15 B  578  PRO GLN VAL VAL MET GLY SER SER TYR GLY PHE GLN TYR          
SEQRES  16 B  578  SER PRO GLY GLN ARG VAL GLU PHE LEU VAL ASN THR TRP          
SEQRES  17 B  578  LYS SER LYS LYS ASN PRO MET GLY PHE SER TYR ASP THR          
SEQRES  18 B  578  ARG CYS PHE ASP SER THR VAL THR GLU ASN ASP ILE ARG          
SEQRES  19 B  578  VAL GLU GLU SER ILE TYR GLN CYS CYS ASP LEU ALA PRO          
SEQRES  20 B  578  GLU ALA ARG GLN ALA ILE LYS SER LEU THR GLU ARG LEU          
SEQRES  21 B  578  TYR ILE GLY GLY PRO LEU THR ASN SER LYS GLY GLN ASN          
SEQRES  22 B  578  CYS GLY TYR ARG ARG CYS ARG ALA SER GLY VAL LEU THR          
SEQRES  23 B  578  THR SER CYS GLY ASN THR LEU THR CYS TYR LEU LYS ALA          
SEQRES  24 B  578  SER ALA ALA CYS ARG ALA ALA LYS LEU GLN ASP CYS THR          
SEQRES  25 B  578  MET LEU VAL ASN GLY ASP ASP LEU VAL VAL ILE CYS GLU          
SEQRES  26 B  578  SER ALA GLY THR GLN GLU ASP ALA ALA SER LEU ARG VAL          
SEQRES  27 B  578  PHE THR GLU ALA MET THR ARG TYR SER ALA PRO PRO GLY          
SEQRES  28 B  578  ASP PRO PRO GLN PRO GLU TYR ASP LEU GLU LEU ILE THR          
SEQRES  29 B  578  SER CYS SER SER ASN VAL SER VAL ALA HIS ASP ALA SER          
SEQRES  30 B  578  GLY LYS ARG VAL TYR TYR LEU THR ARG ASP PRO THR THR          
SEQRES  31 B  578  PRO LEU ALA ARG ALA ALA TRP GLU THR ALA ARG HIS THR          
SEQRES  32 B  578  PRO VAL ASN SER TRP LEU GLY ASN ILE ILE MET TYR ALA          
SEQRES  33 B  578  PRO THR LEU TRP ALA ARG MET ILE LEU MET THR HIS PHE          
SEQRES  34 B  578  PHE SER ILE LEU LEU ALA GLN GLU GLN LEU GLU LYS ALA          
SEQRES  35 B  578  LEU ASP CYS GLN ILE TYR GLY ALA CYS TYR SER ILE GLU          
SEQRES  36 B  578  PRO LEU ASP LEU PRO GLN ILE ILE GLU ARG LEU HIS GLY          
SEQRES  37 B  578  LEU SER ALA PHE SER LEU HIS SER TYR SER PRO GLY GLU          
SEQRES  38 B  578  ILE ASN ARG VAL ALA SER CYS LEU ARG LYS LEU GLY VAL          
SEQRES  39 B  578  PRO PRO LEU ARG VAL TRP ARG HIS ARG ALA ARG SER VAL          
SEQRES  40 B  578  ARG ALA ARG LEU LEU SER GLN GLY GLY ARG ALA ALA THR          
SEQRES  41 B  578  CYS GLY LYS TYR LEU PHE ASN TRP ALA VAL LYS THR LYS          
SEQRES  42 B  578  LEU LYS LEU THR PRO ILE PRO ALA ALA SER GLN LEU ASP          
SEQRES  43 B  578  LEU SER GLY TRP PHE VAL ALA GLY TYR SER GLY GLY ASP          
SEQRES  44 B  578  ILE TYR HIS SER LEU SER ARG ALA ARG PRO ARG LEU GLU          
SEQRES  45 B  578  HIS HIS HIS HIS HIS HIS                                      
HET    B42  A 579      36                                                       
HET    B42  B 579      36                                                       
HETNAM     B42 N-{3-[(5R)-1-CYCLOPENTYL-4-HYDROXY-5-METHYL-5-(3-                
HETNAM   2 B42  METHYLBUTYL)-2-OXO-1,2,5,6-TETRAHYDROPYRIDIN-3-YL]-1,           
HETNAM   3 B42  1-DIOXIDO-4H-1,2,4-BENZOTHIADIAZIN-7-                           
HETNAM   4 B42  YL}METHANESULFONAMIDE                                           
HETSYN     B42 N-[3-[(5R)-1-CYCLOPENTYL-4-HYDROXY-5-METHYL-5-(3-                
HETSYN   2 B42  METHYLBUTYL)-2-OXO-6H-PYRIDIN-3-YL]-1,1-DIOXO-4H-               
HETSYN   3 B42  BENZO[E][1,2,4]THIADIAZIN-7-YL]METHANESULFONAMIDE               
FORMUL   3  B42    2(C24 H34 N4 O6 S2)                                          
FORMUL   5  HOH   *204(H2 O)                                                    
HELIX    1   1 PHE A  193  PHE A  193  1                                   1
HELIX    2   2 PRO A  197  PRO A  197  1                                   1
HELIX    3   3 ARG A  200  ARG A  200  1                                   1
HELIX    4   4 ASP A  225  ASP A  225  1                                   1
HELIX    5   5 THR A  287  SER A  288  1                                   2
HELIX    6   6 ASN A  291  ASN A  291  1                                   1
HELIX    7   7 SER A  407  SER A  407  1                                   1
HELIX    8   8 GLY A  410  ASN A  411  1                                   2
HELIX    9   9 MET A  414  TYR A  415  1                                   2
SHEET    1   1 1 ASN A 316  ASN A 316  0
SHEET    2   2 1 ASP A 319  ASP A 319  0
SHEET    3   3 1 SER A 368  SER A 368  0
SHEET    4   4 1 LEU A 384  LEU A 384  0
SHEET    5   5 1 ARG A 386  ARG A 386  0
SHEET    6   6 1 GLN A 446  ILE A 447  0
SITE     1 AC1 20 PHE A 193  SER A 288  ASN A 291  ASN A 316                    
SITE     2 AC1 20 GLY A 317  ASP A 318  CYS A 366  LEU A 384                    
SITE     3 AC1 20 ARG A 386  GLY A 410  ASN A 411  MET A 414                    
SITE     4 AC1 20 TYR A 415  GLN A 446  ILE A 447  TYR A 448                    
SITE     5 AC1 20 GLY A 449  SER A 556  HOH A 582  HOH A 623                    
SITE     1 AC2 19 PHE B 193  SER B 288  ASN B 291  ASN B 316                    
SITE     2 AC2 19 GLY B 317  ASP B 318  CYS B 366  LEU B 384                    
SITE     3 AC2 19 ARG B 386  GLY B 410  ASN B 411  MET B 414                    
SITE     4 AC2 19 TYR B 415  GLN B 446  TYR B 448  GLY B 449                    
SITE     5 AC2 19 SER B 556  HOH B 606  HOH B 610                               
CRYST1   85.864  106.391  126.567  90.00  90.00  90.00 P 21 21 21    8          
ORIGX1      1.000000  0.000000  0.000000        0.00000                         
ORIGX2      0.000000  1.000000  0.000000        0.00000                         
ORIGX3      0.000000  0.000000  1.000000        0.00000                         
SCALE1      0.011646  0.000000  0.000000        0.00000                         
SCALE2      0.000000  0.009399  0.000000        0.00000                         
SCALE3      0.000000  0.000000  0.007901        0.00000                         
ATOM      1  N   PHE A 193      87.962   5.789  58.849  1.00 34.48           N
ATOM      2  CA  PHE A 193      88.763   4.750  58.213  1.00 36.41           C
ATOM      3  C   PHE A 193      87.941   3.674  57.482  1.00 38.01           C
ATOM      4  O   PHE A 193      88.514   2.822  56.804  1.00 39.18           O
ATOM      5  CB  PHE A 193      89.725   4.115  59.225  1.00 36.97           C
ATOM      6  CG  PHE A 193      90.803   5.046  59.718  1.00 35.52           C
ATOM      7  CD1 PHE A 193      91.730   5.593  58.840  1.00 37.11           C
ATOM      8  CD2 PHE A 193      90.908   5.351  61.067  1.00 37.39           C
ATOM      9  CE1 PHE A 193      92.742   6.439  59.293  1.00 34.98           C
ATOM     10  CE2 PHE A 193      91.920   6.197  61.533  1.00 36.76           C
ATOM     11  CZ  PHE A 193      92.837   6.739  60.637  1.00 35.80           C
TER      12      PHE A 193
ATOM     13  N   PRO A 197      88.542   6.984  49.545  1.00 38.24           N
ATOM     14  CA  PRO A 197      88.500   8.429  49.269  1.00 37.87           C
ATOM     15  C   PRO A 197      87.169   8.913  48.694  1.00 36.92           C
ATOM     16  O   PRO A 197      86.701   9.978  49.076  1.00 38.10           O
ATOM     17  CB  PRO A 197      89.632   8.624  48.254  1.00 36.65           C
ATOM     18  CG  PRO A 197      90.606   7.548  48.595  1.00 37.24           C
ATOM     19  CD  PRO A 197      89.758   6.361  48.978  1.00 37.50           C
TER      20      PRO A 197
ATOM     21  N   ARG A 200      84.481   8.874  51.223  1.00 36.90           N
ATOM     22  CA  ARG A 200      84.737   9.998  52.119  1.00 37.19           C
ATOM     23  C   ARG A 200      84.151  11.293  51.539  1.00 37.19           C
ATOM     24  O   ARG A 200      83.514  12.067  52.249  1.00 37.71           O
ATOM     25  CB  ARG A 200      86.237  10.142  52.415  1.00 36.85           C
ATOM     26  CG  ARG A 200      86.561  11.253  53.410  1.00 34.98           C
ATOM     27  CD  ARG A 200      88.063  11.414  53.639  1.00 33.87           C
ATOM     28  NE  ARG A 200      88.312  12.502  54.581  1.00 33.42           N
ATOM     29  CZ  ARG A 200      88.438  12.351  55.898  1.00 33.13           C
ATOM     30  NH1 ARG A 200      88.366  11.142  56.455  1.00 31.70           N
ATOM     31  NH2 ARG A 200      88.635  13.415  56.664  1.00 32.78           N
TER      32      ARG A 200
ATOM     33  N   ASP A 225      99.015  12.583  70.625  1.00 33.98           N
ATOM     34  CA  ASP A 225      99.584  11.474  71.391  1.00 34.25           C
ATOM     35  C   ASP A 225     100.026  11.912  72.779  1.00 34.05           C
ATOM     36  O   ASP A 225      99.726  11.247  73.758  1.00 34.46           O
ATOM     37  CB  ASP A 225     100.750  10.821  70.641  1.00 33.58           C
ATOM     38  CG  ASP A 225     100.291  10.010  69.439  1.00 34.72           C
ATOM     39  OD1 ASP A 225      99.077  10.007  69.119  1.00 32.80           O
ATOM     40  OD2 ASP A 225     101.158   9.386  68.797  1.00 34.41           O
TER      41      ASP A 225
ATOM     42  N   THR A 287      96.984   2.195  68.750  1.00 34.65           N
ATOM     43  CA  THR A 287      97.214   3.630  68.516  1.00 34.91           C
ATOM     44  C   THR A 287      96.058   4.270  67.725  1.00 35.68           C
ATOM     45  O   THR A 287      95.446   5.236  68.178  1.00 36.64           O
ATOM     46  CB  THR A 287      98.571   3.930  67.822  1.00 35.38           C
ATOM     47  OG1 THR A 287      99.643   3.378  68.594  1.00 34.44           O
ATOM     48  CG2 THR A 287      98.785   5.458  67.679  1.00 32.53           C
ATOM     49  N   SER A 288      95.756   3.715  66.558  1.00 35.08           N
ATOM     50  CA  SER A 288      94.687   4.238  65.718  1.00 36.22           C
ATOM     51  C   SER A 288      93.319   4.208  66.391  1.00 35.47           C
ATOM     52  O   SER A 288      92.624   5.228  66.413  1.00 35.80           O
ATOM     53  CB  SER A 288      94.615   3.480  64.394  1.00 35.72           C
ATOM     54  OG  SER A 288      93.664   4.082  63.535  1.00 35.67           O
TER      55      SER A 288
ATOM     56  N   ASN A 291      93.159   6.423  69.713  1.00 33.90           N
ATOM     57  CA  ASN A 291      93.124   7.837  69.350  1.00 33.42           C
ATOM     58  C   ASN A 291      91.773   8.260  68.772  1.00 33.21           C
ATOM     59  O   ASN A 291      91.265   9.336  69.113  1.00 32.25           O
ATOM     60  CB  ASN A 291      94.239   8.186  68.368  1.00 32.88           C
ATOM     61  CG  ASN A 291      95.541   8.520  69.060  1.00 33.82           C
ATOM     62  OD1 ASN A 291      95.662   8.404  70.282  1.00 33.58           O
ATOM     63  ND2 ASN A 291      96.530   8.951  68.277  1.00 32.81           N
TER      64      ASN A 291
ATOM     65  N   ASN A 316      89.291  10.431  62.095  1.00 34.28           N
ATOM     66  CA  ASN A 316      90.324   9.487  61.702  1.00 33.79           C
ATOM     67  C   ASN A 316      91.489   9.576  62.686  1.00 34.46           C
ATOM     68  O   ASN A 316      92.432  10.352  62.472  1.00 34.11           O
ATOM     69  CB  ASN A 316      90.851   9.826  60.299  1.00 34.31           C
ATOM     70  CG  ASN A 316      89.818   9.625  59.218  1.00 34.08           C
ATOM     71  OD1 ASN A 316      88.875  10.407  59.091  1.00 34.89           O
ATOM     72  ND2 ASN A 316      90.003   8.584  58.413  1.00 33.54           N
ATOM     73  N   GLY A 317      91.437   8.795  63.761  1.00 33.53           N
ATOM     74  CA  GLY A 317      92.443   8.916  64.819  1.00 33.54           C
ATOM     75  C   GLY A 317      92.383  10.298  65.434  1.00 34.47           C
ATOM     76  O   GLY A 317      91.329  10.719  65.924  1.00 33.74           O
ATOM     77  N   ASP A 318      93.507  11.011  65.385  1.00 34.31           N
ATOM     78  CA  ASP A 318      93.600  12.382  65.896  1.00 35.83           C
ATOM     79  C   ASP A 318      93.089  13.455  64.923  1.00 36.59           C
ATOM     80  O   ASP A 318      93.067  14.649  65.251  1.00 37.93           O
ATOM     81  CB  ASP A 318      95.043  12.700  66.323  1.00 36.39           C
ATOM     82  CG  ASP A 318      96.062  12.559  65.188  1.00 38.10           C
ATOM     83  OD1 ASP A 318      95.734  12.050  64.094  1.00 37.30           O
ATOM     84  OD2 ASP A 318      97.225  12.958  65.411  1.00 41.07           O
ATOM     85  N   ASP A 319      92.694  13.030  63.727  1.00 36.36           N
ATOM     86  CA  ASP A 319      92.231  13.950  62.703  1.00 35.46           C
ATOM     87  C   ASP A 319      90.719  14.114  62.831  1.00 34.89           C
ATOM     88  O   ASP A 319      89.969  13.143  62.710  1.00 33.79           O
ATOM     89  CB  ASP A 319      92.636  13.450  61.311  1.00 36.29           C
ATOM     90  CG  ASP A 319      92.550  14.537  60.250  1.00 37.17           C
ATOM     91  OD1 ASP A 319      91.426  14.979  59.937  1.00 36.75           O
ATOM     92  OD2 ASP A 319      93.609  14.944  59.729  1.00 37.08           O
TER      93      ASP A 319
ATOM     94  N   CYS A 366      92.252  15.081  56.977  1.00 36.72           N
ATOM     95  CA  CYS A 366      93.205  14.062  56.524  1.00 35.53           C
ATOM     96  C   CYS A 366      94.049  14.592  55.373  1.00 35.16           C
ATOM     97  O   CYS A 366      94.141  13.962  54.308  1.00 35.41           O
ATOM     98  CB  CYS A 366      92.491  12.768  56.134  1.00 35.82           C
ATOM     99  SG  CYS A 366      91.876  11.876  57.548  1.00 36.10           S
ATOM    100  N   SER A 367      94.623  15.775  55.592  1.00 34.16           N
ATOM    101  CA  SER A 367      95.458  16.477  54.608  1.00 35.91           C
ATOM    102  C   SER A 367      94.796  16.699  53.234  1.00 34.89           C
ATOM    103  O   SER A 367      95.482  17.029  52.263  1.00 34.30           O
ATOM    104  CB  SER A 367      96.805  15.748  54.449  1.00 36.27           C
ATOM    105  OG  SER A 367      97.379  15.496  55.721  1.00 37.90           O
ATOM    106  N   SER A 368      93.471  16.537  53.168  1.00 35.20           N
ATOM    107  CA  SER A 368      92.741  16.502  51.897  1.00 35.08           C
ATOM    108  C   SER A 368      91.510  17.400  51.857  1.00 35.31           C
ATOM    109  O   SER A 368      90.960  17.765  52.895  1.00 35.38           O
ATOM    110  CB  SER A 368      92.302  15.075  51.590  1.00 34.53           C
ATOM    111  OG  SER A 368      93.394  14.191  51.634  1.00 35.62           O
TER     112      SER A 368
ATOM    113  N   LEU A 384      88.330  13.672  45.833  1.00 36.47           N
ATOM    114  CA  LEU A 384      89.235  14.062  46.905  1.00 36.26           C
ATOM    115  C   LEU A 384      90.633  14.313  46.363  1.00 36.00           C
ATOM    116  O   LEU A 384      91.193  13.501  45.618  1.00 34.48           O
ATOM    117  CB  LEU A 384      89.285  12.987  47.997  1.00 37.09           C
ATOM    118  CG  LEU A 384      89.669  13.439  49.413  1.00 37.04           C
ATOM    119  CD1 LEU A 384      88.496  14.095  50.115  1.00 34.67           C
ATOM    120  CD2 LEU A 384      90.148  12.260  50.226  1.00 37.87           C
TER     121      LEU A 384
ATOM    122  N   ARG A 386      94.514  16.785  47.304  1.00 38.98           N
ATOM    123  CA  ARG A 386      95.321  17.391  48.351  1.00 39.04           C
ATOM    124  C   ARG A 386      96.390  18.282  47.725  1.00 38.77           C
ATOM    125  O   ARG A 386      96.612  18.244  46.514  1.00 39.16           O
ATOM    126  CB  ARG A 386      95.965  16.306  49.227  1.00 38.93           C
ATOM    127  CG  ARG A 386      96.917  15.359  48.498  1.00 38.61           C
ATOM    128  CD  ARG A 386      97.844  14.639  49.469  1.00 38.00           C
ATOM    129  NE  ARG A 386      98.742  15.575  50.135  1.00 39.46           N
ATOM    130  CZ  ARG A 386      99.325  15.360  51.312  1.00 40.57           C
ATOM    131  NH1 ARG A 386      99.113  14.225  51.973  1.00 39.52           N
ATOM    132  NH2 ARG A 386     100.123  16.288  51.829  1.00 38.98           N
TER     133      ARG A 386
ATOM    134  N   SER A 407     105.400   5.549  48.703  1.00 36.19           N
ATOM    135  CA  SER A 407     104.312   6.522  48.853  1.00 35.84           C
ATOM    136  C   SER A 407     103.725   6.895  47.500  1.00 35.81           C
ATOM    137  O   SER A 407     102.529   7.189  47.404  1.00 36.55           O
ATOM    138  CB  SER A 407     104.774   7.777  49.594  1.00 35.06           C
ATOM    139  OG  SER A 407     105.551   8.610  48.747  1.00 33.89           O
TER     140      SER A 407
ATOM    141  N   GLY A 410     100.998   4.346  46.767  1.00 35.15           N
ATOM    142  CA  GLY A 410      99.869   4.643  47.657  1.00 35.43           C
ATOM    143  C   GLY A 410      99.129   5.877  47.164  1.00 35.42           C
ATOM    144  O   GLY A 410      97.900   5.889  47.097  1.00 36.50           O
ATOM    145  N   ASN A 411      99.886   6.908  46.800  1.00 34.93           N
ATOM    146  CA  ASN A 411      99.317   8.144  46.275  1.00 36.51           C
ATOM    147  C   ASN A 411      98.568   7.974  44.961  1.00 36.97           C
ATOM    148  O   ASN A 411      97.515   8.586  44.775  1.00 37.33           O
ATOM    149  CB  ASN A 411     100.387   9.231  46.137  1.00 35.54           C
ATOM    150  CG  ASN A 411     100.630   9.979  47.438  1.00 36.90           C
ATOM    151  OD1 ASN A 411      99.684  10.322  48.159  1.00 35.64           O
ATOM    152  ND2 ASN A 411     101.904  10.236  47.748  1.00 35.02           N
TER     153      ASN A 411
ATOM    154  N   MET A 414      95.201   6.164  45.989  1.00 36.24           N
ATOM    155  CA  MET A 414      94.265   6.991  46.738  1.00 35.11           C
ATOM    156  C   MET A 414      93.861   8.266  45.987  1.00 35.26           C
ATOM    157  O   MET A 414      92.713   8.713  46.080  1.00 34.59           O
ATOM    158  CB  MET A 414      94.836   7.299  48.125  1.00 35.25           C
ATOM    159  CG  MET A 414      95.058   6.046  48.976  1.00 34.86           C
ATOM    160  SD  MET A 414      93.527   5.194  49.443  1.00 37.95           S
ATOM    161  CE  MET A 414      93.113   6.118  50.926  1.00 34.34           C
ATOM    162  N   TYR A 415      94.784   8.828  45.213  1.00 33.97           N
ATOM    163  CA  TYR A 415      94.506  10.091  44.530  1.00 35.18           C
ATOM    164  C   TYR A 415      94.449   9.974  43.013  1.00 34.56           C
ATOM    165  O   TYR A 415      94.678  10.952  42.296  1.00 34.91           O
ATOM    166  CB  TYR A 415      95.495  11.179  44.962  1.00 35.05           C
ATOM    167  CG  TYR A 415      95.390  11.554  46.431  1.00 35.70           C
ATOM    168  CD1 TYR A 415      94.384  12.408  46.885  1.00 35.59           C
ATOM    169  CD2 TYR A 415      96.300  11.045  47.367  1.00 35.62           C
ATOM    170  CE1 TYR A 415      94.287  12.756  48.242  1.00 34.89           C
ATOM    171  CE2 TYR A 415      96.215  11.385  48.717  1.00 35.25           C
ATOM    172  CZ  TYR A 415      95.210  12.242  49.145  1.00 35.59           C
ATOM    173  OH  TYR A 415      95.135  12.582  50.471  1.00 35.45           O
TER     174      TYR A 415
ATOM    175  N   GLN A 446     101.617   1.905  51.783  1.00 42.27           N
ATOM    176  CA  GLN A 446     100.825   2.028  53.010  1.00 42.21           C
ATOM    177  C   GLN A 446      99.549   2.829  52.812  1.00 41.28           C
ATOM    178  O   GLN A 446      99.577   3.932  52.271  1.00 41.89           O
ATOM    179  CB  GLN A 446     101.644   2.663  54.127  1.00 42.21           C
ATOM    180  CG  GLN A 446     102.206   1.676  55.103  1.00 43.18           C
ATOM    181  CD  GLN A 446     102.918   2.344  56.250  1.00 44.26           C
ATOM    182  OE1 GLN A 446     103.072   3.572  56.279  1.00 45.83           O
ATOM    183  NE2 GLN A 446     103.360   1.546  57.206  1.00 41.93           N
ATOM    184  N   ILE A 447      98.438   2.264  53.272  1.00 40.60           N
ATOM    185  CA  ILE A 447      97.144   2.928  53.214  1.00 40.71           C
ATOM    186  C   ILE A 447      96.462   2.791  54.572  1.00 40.06           C
ATOM    187  O   ILE A 447      96.288   1.679  55.077  1.00 41.19           O
ATOM    188  CB  ILE A 447      96.265   2.378  52.062  1.00 40.70           C
ATOM    189  CG1 ILE A 447      96.854   2.805  50.711  1.00 41.71           C
ATOM    190  CG2 ILE A 447      94.811   2.861  52.192  1.00 41.40           C
ATOM    191  CD1 ILE A 447      96.505   1.887  49.559  1.00 42.64           C
ATOM    192  N   TYR A 448      96.093   3.934  55.152  1.00 38.32           N
ATOM    193  CA  TYR A 448      95.580   4.016  56.528  1.00 37.28           C
ATOM    194  C   TYR A 448      96.432   3.234  57.547  1.00 37.09           C
ATOM    195  O   TYR A 448      95.897   2.622  58.474  1.00 36.24           O
ATOM    196  CB  TYR A 448      94.106   3.595  56.623  1.00 36.66           C
ATOM    197  CG  TYR A 448      93.111   4.438  55.846  1.00 37.15           C
ATOM    198  CD1 TYR A 448      93.394   5.757  55.476  1.00 36.81           C
ATOM    199  CD2 TYR A 448      91.856   3.915  55.511  1.00 37.44           C
ATOM    200  CE1 TYR A 448      92.461   6.522  54.770  1.00 36.84           C
ATOM    201  CE2 TYR A 448      90.922   4.668  54.818  1.00 37.05           C
ATOM    202  CZ  TYR A 448      91.227   5.966  54.444  1.00 36.79           C
ATOM    203  OH  TYR A 448      90.287   6.698  53.753  1.00 36.43           O
ATOM    204  N   GLY A 449      97.753   3.269  57.368  1.00 37.90           N
ATOM    205  CA  GLY A 449      98.690   2.657  58.312  1.00 39.47           C
ATOM    206  C   GLY A 449      99.043   1.199  58.055  1.00 40.00           C
ATOM    207  O   GLY A 449     100.009   0.689  58.619  1.00 40.95           O
TER     208      GLY A 449
ATOM    209  N   GLY A 554      91.789   1.874  60.512  1.00 35.20           N
ATOM    210  CA  GLY A 554      93.124   2.469  60.509  1.00 33.57           C
ATOM    211  C   GLY A 554      94.053   1.712  61.441  1.00 34.60           C
ATOM    212  O   GLY A 554      93.607   1.129  62.430  1.00 33.45           O
ATOM    213  N   TYR A 555      95.347   1.714  61.123  1.00 34.94           N
ATOM    214  CA  TYR A 555      96.322   0.884  61.829  1.00 35.97           C
ATOM    215  C   TYR A 555      97.675   1.581  62.001  1.00 36.89           C
ATOM    216  O   TYR A 555      98.708   0.911  62.084  1.00 37.23           O
ATOM    217  CB  TYR A 555      96.533  -0.444  61.088  1.00 36.33           C
ATOM    218  CG  TYR A 555      95.302  -1.314  60.950  1.00 36.18           C
ATOM    219  CD1 TYR A 555      94.926  -2.195  61.967  1.00 37.00           C
ATOM    220  CD2 TYR A 555      94.528  -1.277  59.792  1.00 36.32           C
ATOM    221  CE1 TYR A 555      93.800  -3.006  61.837  1.00 37.04           C
ATOM    222  CE2 TYR A 555      93.396  -2.089  59.651  1.00 36.26           C
ATOM    223  CZ  TYR A 555      93.042  -2.947  60.677  1.00 36.50           C
ATOM    224  OH  TYR A 555      91.929  -3.745  60.544  1.00 36.03           O
ATOM    225  N   SER A 556      97.667   2.914  62.053  1.00 37.61           N
ATOM    226  CA  SER A 556      98.895   3.699  62.185  1.00 37.51           C
ATOM    227  C   SER A 556      99.753   3.164  63.321  1.00 37.98           C
ATOM    228  O   SER A 556      99.285   3.042  64.455  1.00 37.45           O
ATOM    229  CB  SER A 556      98.576   5.179  62.430  1.00 37.40           C
ATOM    230  OG  SER A 556      99.767   5.946  62.563  1.00 37.21           O
TER     231      SER A 556
HETATM  268  O   HOH A 582      95.526   5.189  61.581  1.00 27.31           O
HETATM  269  O   HOH A 583     102.554  11.640  50.824  1.00 27.87           O
HETATM  270  O   HOH A 587      88.821   8.448  55.464  1.00 30.46           O
HETATM  271  O   HOH A 623      99.060   5.175  55.673  1.00 36.74           O
HETATM  272  O   HOH A 636     101.068   8.422  66.513  1.00 39.49           O
HETATM  273  O   HOH A 640      95.969  13.582  59.479  1.00 40.03           O
HETATM  274  O   HOH A 641      99.394  11.504  50.597  1.00 40.16           O
HETATM  275  O   HOH A 647     103.056   9.206  52.443  1.00 40.89           O
HETATM  276  O   HOH A 664     101.805   4.455  50.670  1.00 46.64           O
CONECT  248  238  247
CONECT  250  249  251  252
CONECT  257  255  256
CONECT  255  254  257
CONECT  256  253  257
CONECT  254  253  255
CONECT  258  252  259
CONECT  253  252  254  256
CONECT  259  258  260  261  263
CONECT  260  259
CONECT  267  265
CONECT  238  237  248
CONECT  266  265
CONECT  235  233
CONECT  263  259  264
CONECT  264  263  265
CONECT  265  264  266  267
CONECT  239  237  240
CONECT  247  240  246  248
CONECT  237  236  238  239
CONECT  240  239  241  247
CONECT  249  245  250  261
CONECT  261  249  259  262
CONECT  245  244  246  249
CONECT  246  245  247
CONECT  244  241  245
CONECT  252  250  253  258
CONECT  236  233  237
CONECT  251  250
CONECT  242  241
CONECT  243  241
CONECT  234  233
CONECT  232  233
CONECT  262  261
CONECT  241  240  242  243  244
CONECT  233  232  234  235  236
END
