# Supplementary material for: Scaffold repositioning of spiro-acridine derivatives as fungi chitinase inhibitor by target fishing and in vitro studies
Source: Sci Rep. 2023 May 5;13:7320. doi: 10.1038/s41598-023-33279-9 (PMC10163251; doi:10.1038/s41598-023-33279-9)
Supplement: Supplementary file 2 — Supplementary Information 2. [file 41598_2023_33279_MOESM2_ESM.zip › PDBQT_TARGETS_ALL/3hc8_PD4.pdb]

HEADER    HYDROLASE                               05-MAY-09   3HC8              
TITLE     INVESTIGATION OF AMINOPYRIDIOPYRAZINONES AS PDE5 INHIBITORS:          
TITLE    2 EVALUATION OF MODIFICATIONS TO THE CENTRAL RING SYSTEM.              
COMPND    MOL_ID: 1;                                                            
COMPND   2 MOLECULE: CGMP-SPECIFIC 3',5'-CYCLIC PHOSPHODIESTERASE,CAMP-SPECIFIC 
COMPND   3 3',5'-CYCLIC PHOSPHODIESTERASE 4A;                                   
COMPND   4 CHAIN: A;                                                            
COMPND   5 FRAGMENT: PDE4A RESIDUES 456-480, PDE5A RESIDUES 536-657 682-858;    
COMPND   6 SYNONYM: CGMP-BINDING CGMP-SPECIFIC PHOSPHODIESTERASE,CGB-PDE,DPDE2, 
COMPND   7 PDE46,CGMP-BINDING CGMP-SPECIFIC PHOSPHODIESTERASE,CGB-PDE;          
COMPND   8 EC: 3.1.4.35,3.1.4.53,3.1.4.35;                                      
COMPND   9 ENGINEERED: YES                                                      
SOURCE    MOL_ID: 1;                                                            
SOURCE   2 ORGANISM_SCIENTIFIC: HOMO SAPIENS;                                   
SOURCE   3 ORGANISM_COMMON: HUMAN;                                              
SOURCE   4 ORGANISM_TAXID: 9606;                                                
SOURCE   5 GENE: PDE5A, PDE5, PDE4A, DPDE2;                                     
SOURCE   6 EXPRESSION_SYSTEM: SPODOPTERA FRUGIPERDA;                            
SOURCE   7 EXPRESSION_SYSTEM_TAXID: 7108;                                       
SOURCE   8 EXPRESSION_SYSTEM_STRAIN: HIGH5;                                     
SOURCE   9 EXPRESSION_SYSTEM_VECTOR_TYPE: BACULOVIRUS;                          
SOURCE  10 EXPRESSION_SYSTEM_PLASMID: FASTBAC;                                  
SOURCE  11 OTHER_DETAILS: RESIDUES 658-682 FROM PDE4                            
KEYWDS    PDE5, PDE-5, INHIBITION, ALTERNATIVE SPLICING, CAMP, HYDROLASE,       
KEYWDS   2 PHOSPHOPROTEIN, POLYMORPHISM ALLOSTERIC ENZYME, CGMP, CGMP-BINDING,  
KEYWDS   3 MAGNESIUM, METAL-BINDING, NUCLEOTIDE-BINDING, ZINC                   
EXPDTA    X-RAY DIFFRACTION                                                     
AUTHOR    R.O.HUGHES,W.C.STALLINGS,J.W.CUBBAGE,J.M.WILLIAMS                     
REVDAT   4   24-JAN-18 3HC8    1       AUTHOR                                   
REVDAT   3   01-NOV-17 3HC8    1       REMARK                                   
REVDAT   2   21-JUN-17 3HC8    1       DBREF                                    
REVDAT   1   07-JUL-09 3HC8    0                                                
JRNL        AUTH   R.O.HUGHES,J.K.WALKER,J.W.CUBBAGE,Y.M.FOBIAN,D.J.ROGIER,     
JRNL        AUTH 2 S.E.HEASLEY,R.M.BLEVIS-BAL,A.G.BENSON,D.R.OWEN,E.J.JACOBSEN, 
JRNL        AUTH 3 J.N.FRESKOS,J.M.MOLYNEAUX,D.L.BROWN,W.C.STALLINGS,B.A.ACKER, 
JRNL        AUTH 4 T.M.MADDUX,M.B.TOLLEFSON,J.M.WILLIAMS,J.B.MOON,B.V.MISCHKE,  
JRNL        AUTH 5 J.M.RUMSEY,Y.ZHENG,A.MACINNES,B.R.BOND,Y.YU                  
JRNL        TITL   INVESTIGATION OF AMINOPYRIDIOPYRAZINONES AS PDE5 INHIBITORS: 
JRNL        TITL 2 EVALUATION OF MODIFICATIONS TO THE CENTRAL RING SYSTEM.      
JRNL        REF    BIOORG.MED.CHEM.LETT.                      2009              
JRNL        REFN                   ESSN 1464-3405                               
JRNL        PMID   19539468                                                     
JRNL        DOI    10.1016/J.BMCL.2009.06.004                                   
REMARK   2                                                                      
REMARK   2 RESOLUTION.    1.79 ANGSTROMS.                                       
REMARK   3                                                                      
REMARK   3 REFINEMENT.                                                          
REMARK   3   PROGRAM     : REFMAC 5.2.0019                                      
REMARK   3   AUTHORS     : MURSHUDOV,VAGIN,DODSON                               
REMARK   3                                                                      
REMARK   3    REFINEMENT TARGET : MAXIMUM LIKELIHOOD                            
REMARK   3                                                                      
REMARK   3  DATA USED IN REFINEMENT.                                            
REMARK   3   RESOLUTION RANGE HIGH (ANGSTROMS) : 1.79                           
REMARK   3   RESOLUTION RANGE LOW  (ANGSTROMS) : 19.27                          
REMARK   3   DATA CUTOFF            (SIGMA(F)) : 0.000                          
REMARK   3   COMPLETENESS FOR RANGE        (%) : 88.3                           
REMARK   3   NUMBER OF REFLECTIONS             : 26091                          
REMARK   3                                                                      
REMARK   3  FIT TO DATA USED IN REFINEMENT.                                     
REMARK   3   CROSS-VALIDATION METHOD          : THROUGHOUT                      
REMARK   3   FREE R VALUE TEST SET SELECTION  : RANDOM                          
REMARK   3   R VALUE     (WORKING + TEST SET) : 0.198                           
REMARK   3   R VALUE            (WORKING SET) : 0.196                           
REMARK   3   FREE R VALUE                     : 0.230                           
REMARK   3   FREE R VALUE TEST SET SIZE   (%) : 5.100                           
REMARK   3   FREE R VALUE TEST SET COUNT      : 1320                            
REMARK   3                                                                      
REMARK   3  FIT IN THE HIGHEST RESOLUTION BIN.                                  
REMARK   3   TOTAL NUMBER OF BINS USED           : 20                           
REMARK   3   BIN RESOLUTION RANGE HIGH       (A) : 1.79                         
REMARK   3   BIN RESOLUTION RANGE LOW        (A) : 1.84                         
REMARK   3   REFLECTION IN BIN     (WORKING SET) : 1705                         
REMARK   3   BIN COMPLETENESS (WORKING+TEST) (%) : 82.18                        
REMARK   3   BIN R VALUE           (WORKING SET) : 0.2870                       
REMARK   3   BIN FREE R VALUE SET COUNT          : 70                           
REMARK   3   BIN FREE R VALUE                    : 0.3490                       
REMARK   3                                                                      
REMARK   3  NUMBER OF NON-HYDROGEN ATOMS USED IN REFINEMENT.                    
REMARK   3   PROTEIN ATOMS            : 2620                                    
REMARK   3   NUCLEIC ACID ATOMS       : 0                                       
REMARK   3   HETEROGEN ATOMS          : 37                                      
REMARK   3   SOLVENT ATOMS            : 174                                     
REMARK   3                                                                      
REMARK   3  B VALUES.                                                           
REMARK   3   FROM WILSON PLOT           (A**2) : 33.30                          
REMARK   3   MEAN B VALUE      (OVERALL, A**2) : 39.81                          
REMARK   3   OVERALL ANISOTROPIC B VALUE.                                       
REMARK   3    B11 (A**2) : -0.72000                                             
REMARK   3    B22 (A**2) : -0.27000                                             
REMARK   3    B33 (A**2) : 1.95000                                              
REMARK   3    B12 (A**2) : 0.00000                                              
REMARK   3    B13 (A**2) : 2.34000                                              
REMARK   3    B23 (A**2) : 0.00000                                              
REMARK   3                                                                      
REMARK   3  ESTIMATED OVERALL COORDINATE ERROR.                                 
REMARK   3   ESU BASED ON R VALUE                            (A): 0.172         
REMARK   3   ESU BASED ON FREE R VALUE                       (A): 0.148         
REMARK   3   ESU BASED ON MAXIMUM LIKELIHOOD                 (A): 0.111         
REMARK   3   ESU FOR B VALUES BASED ON MAXIMUM LIKELIHOOD (A**2): 3.662         
REMARK   3                                                                      
REMARK   3 CORRELATION COEFFICIENTS.                                            
REMARK   3   CORRELATION COEFFICIENT FO-FC      : 0.962                         
REMARK   3   CORRELATION COEFFICIENT FO-FC FREE : 0.953                         
REMARK   3                                                                      
REMARK   3  RMS DEVIATIONS FROM IDEAL VALUES        COUNT    RMS    WEIGHT      
REMARK   3   BOND LENGTHS REFINED ATOMS        (A):  2715 ; 0.009 ; 0.022       
REMARK   3   BOND LENGTHS OTHERS               (A):  1820 ; 0.001 ; 0.020       
REMARK   3   BOND ANGLES REFINED ATOMS   (DEGREES):  3669 ; 1.088 ; 1.973       
REMARK   3   BOND ANGLES OTHERS          (DEGREES):  4456 ; 0.866 ; 3.000       
REMARK   3   TORSION ANGLES, PERIOD 1    (DEGREES):   325 ; 4.989 ; 5.000       
REMARK   3   TORSION ANGLES, PERIOD 2    (DEGREES):   132 ;37.241 ;24.924       
REMARK   3   TORSION ANGLES, PERIOD 3    (DEGREES):   502 ;13.862 ;15.000       
REMARK   3   TORSION ANGLES, PERIOD 4    (DEGREES):    15 ;13.863 ;15.000       
REMARK   3   CHIRAL-CENTER RESTRAINTS       (A**3):   412 ; 0.057 ; 0.200       
REMARK   3   GENERAL PLANES REFINED ATOMS      (A):  2965 ; 0.004 ; 0.020       
REMARK   3   GENERAL PLANES OTHERS             (A):   524 ; 0.001 ; 0.020       
REMARK   3   NON-BONDED CONTACTS REFINED ATOMS (A):   673 ; 0.221 ; 0.200       
REMARK   3   NON-BONDED CONTACTS OTHERS        (A):  1861 ; 0.185 ; 0.200       
REMARK   3   NON-BONDED TORSION REFINED ATOMS  (A):  1362 ; 0.184 ; 0.200       
REMARK   3   NON-BONDED TORSION OTHERS         (A):  1269 ; 0.085 ; 0.200       
REMARK   3   H-BOND (X...Y) REFINED ATOMS      (A):   108 ; 0.128 ; 0.200       
REMARK   3   H-BOND (X...Y) OTHERS             (A):  NULL ;  NULL ;  NULL       
REMARK   3   POTENTIAL METAL-ION REFINED ATOMS (A):  NULL ;  NULL ;  NULL       
REMARK   3   POTENTIAL METAL-ION OTHERS        (A):  NULL ;  NULL ;  NULL       
REMARK   3   SYMMETRY VDW REFINED ATOMS        (A):    16 ; 0.212 ; 0.200       
REMARK   3   SYMMETRY VDW OTHERS               (A):    45 ; 0.214 ; 0.200       
REMARK   3   SYMMETRY H-BOND REFINED ATOMS     (A):     6 ; 0.132 ; 0.200       
REMARK   3   SYMMETRY H-BOND OTHERS            (A):  NULL ;  NULL ;  NULL       
REMARK   3   SYMMETRY METAL-ION REFINED ATOMS  (A):  NULL ;  NULL ;  NULL       
REMARK   3   SYMMETRY METAL-ION OTHERS         (A):  NULL ;  NULL ;  NULL       
REMARK   3                                                                      
REMARK   3  ISOTROPIC THERMAL FACTOR RESTRAINTS.     COUNT   RMS    WEIGHT      
REMARK   3   MAIN-CHAIN BOND REFINED ATOMS  (A**2):  1721 ; 0.671 ; 1.500       
REMARK   3   MAIN-CHAIN BOND OTHER ATOMS    (A**2):   647 ; 0.126 ; 1.500       
REMARK   3   MAIN-CHAIN ANGLE REFINED ATOMS (A**2):  2633 ; 1.023 ; 2.000       
REMARK   3   MAIN-CHAIN ANGLE OTHER ATOMS   (A**2):  NULL ;  NULL ;  NULL       
REMARK   3   SIDE-CHAIN BOND REFINED ATOMS  (A**2):  1172 ; 1.636 ; 3.000       
REMARK   3   SIDE-CHAIN BOND OTHER ATOMS    (A**2):  NULL ;  NULL ;  NULL       
REMARK   3   SIDE-CHAIN ANGLE REFINED ATOMS (A**2):  1035 ; 2.641 ; 4.500       
REMARK   3   SIDE-CHAIN ANGLE OTHER ATOMS   (A**2):  NULL ;  NULL ;  NULL       
REMARK   3   LONG RANGE B REFINED ATOMS     (A**2):  NULL ;  NULL ;  NULL       
REMARK   3   LONG RANGE B OTHER ATOMS       (A**2):  NULL ;  NULL ;  NULL       
REMARK   3                                                                      
REMARK   3 ANISOTROPIC THERMAL FACTOR RESTRAINTS.    COUNT   RMS   WEIGHT       
REMARK   3   RIGID-BOND RESTRAINTS          (A**2):  NULL ;  NULL ;  NULL       
REMARK   3   SPHERICITY; FREE ATOMS         (A**2):  NULL ;  NULL ;  NULL       
REMARK   3   SPHERICITY; BONDED ATOMS       (A**2):  NULL ;  NULL ;  NULL       
REMARK   3                                                                      
REMARK   3  NCS RESTRAINTS STATISTICS                                           
REMARK   3   NUMBER OF DIFFERENT NCS GROUPS : NULL                              
REMARK   3                                                                      
REMARK   3  TLS DETAILS                                                         
REMARK   3   NUMBER OF TLS GROUPS  : NULL                                       
REMARK   3                                                                      
REMARK   3  BULK SOLVENT MODELLING.                                             
REMARK   3   METHOD USED : BABINET MODEL WITH MASK                              
REMARK   3   PARAMETERS FOR MASK CALCULATION                                    
REMARK   3   VDW PROBE RADIUS   : 1.40                                          
REMARK   3   ION PROBE RADIUS   : 0.80                                          
REMARK   3   SHRINKAGE RADIUS   : 0.80                                          
REMARK   3                                                                      
REMARK   3  OTHER REFINEMENT REMARKS: HYDROGENS HAVE BEEN ADDED IN THE RIDING   
REMARK   3  POSITIONS                                                           
REMARK   4                                                                      
REMARK   4 3HC8 COMPLIES WITH FORMAT V. 3.30, 13-JUL-11                         
REMARK 100                                                                      
REMARK 100 THIS ENTRY HAS BEEN PROCESSED BY RCSB ON 08-MAY-09.                  
REMARK 100 THE DEPOSITION ID IS D_1000052956.                                   
REMARK 200                                                                      
REMARK 200 EXPERIMENTAL DETAILS                                                 
REMARK 200  EXPERIMENT TYPE                : X-RAY DIFFRACTION                  
REMARK 200  DATE OF DATA COLLECTION        : 09-JUN-04                          
REMARK 200  TEMPERATURE           (KELVIN) : 113                                
REMARK 200  PH                             : NULL                               
REMARK 200  NUMBER OF CRYSTALS USED        : 1                                  
REMARK 200                                                                      
REMARK 200  SYNCHROTRON              (Y/N) : N                                  
REMARK 200  RADIATION SOURCE               : ROTATING ANODE                     
REMARK 200  BEAMLINE                       : NULL                               
REMARK 200  X-RAY GENERATOR MODEL          : RIGAKU MICROMAX-007                
REMARK 200  MONOCHROMATIC OR LAUE    (M/L) : M                                  
REMARK 200  WAVELENGTH OR RANGE        (A) : 1.5418                             
REMARK 200  MONOCHROMATOR                  : NULL                               
REMARK 200  OPTICS                         : MIRRORS                            
REMARK 200                                                                      
REMARK 200  DETECTOR TYPE                  : IMAGE PLATE                        
REMARK 200  DETECTOR MANUFACTURER          : RIGAKU RAXIS IV                    
REMARK 200  INTENSITY-INTEGRATION SOFTWARE : DENZO                              
REMARK 200  DATA SCALING SOFTWARE          : SCALEPACK                          
REMARK 200                                                                      
REMARK 200  NUMBER OF UNIQUE REFLECTIONS   : 26091                              
REMARK 200  RESOLUTION RANGE HIGH      (A) : 1.790                              
REMARK 200  RESOLUTION RANGE LOW       (A) : 19.270                             
REMARK 200  REJECTION CRITERIA  (SIGMA(I)) : NULL                               
REMARK 200                                                                      
REMARK 200 OVERALL.                                                             
REMARK 200  COMPLETENESS FOR RANGE     (%) : 88.9                               
REMARK 200  DATA REDUNDANCY                : 2.300                              
REMARK 200  R MERGE                    (I) : NULL                               
REMARK 200  R SYM                      (I) : 0.03800                            
REMARK 200  <I/SIGMA(I)> FOR THE DATA SET  : 24.3000                            
REMARK 200                                                                      
REMARK 200 IN THE HIGHEST RESOLUTION SHELL.                                     
REMARK 200  HIGHEST RESOLUTION SHELL, RANGE HIGH (A) : 1.79                     
REMARK 200  HIGHEST RESOLUTION SHELL, RANGE LOW  (A) : 1.86                     
REMARK 200  COMPLETENESS FOR SHELL     (%) : 89.7                               
REMARK 200  DATA REDUNDANCY IN SHELL       : 2.30                               
REMARK 200  R MERGE FOR SHELL          (I) : NULL                               
REMARK 200  R SYM FOR SHELL            (I) : 0.41000                            
REMARK 200  <I/SIGMA(I)> FOR SHELL         : 1.600                              
REMARK 200                                                                      
REMARK 200 DIFFRACTION PROTOCOL: SINGLE WAVELENGTH                              
REMARK 200 METHOD USED TO DETERMINE THE STRUCTURE: MOLECULAR REPLACEMENT        
REMARK 200 SOFTWARE USED: PHASER                                                
REMARK 200 STARTING MODEL: NULL                                                 
REMARK 200                                                                      
REMARK 200 REMARK: NULL                                                         
REMARK 280                                                                      
REMARK 280 CRYSTAL                                                              
REMARK 280 SOLVENT CONTENT, VS   (%): 42.52                                     
REMARK 280 MATTHEWS COEFFICIENT, VM (ANGSTROMS**3/DA): 2.14                     
REMARK 280                                                                      
REMARK 280 CRYSTALLIZATION CONDITIONS: NULL                                     
REMARK 290                                                                      
REMARK 290 CRYSTALLOGRAPHIC SYMMETRY                                            
REMARK 290 SYMMETRY OPERATORS FOR SPACE GROUP: C 1 2 1                          
REMARK 290                                                                      
REMARK 290      SYMOP   SYMMETRY                                                
REMARK 290     NNNMMM   OPERATOR                                                
REMARK 290       1555   X,Y,Z                                                   
REMARK 290       2555   -X,Y,-Z                                                 
REMARK 290       3555   X+1/2,Y+1/2,Z                                           
REMARK 290       4555   -X+1/2,Y+1/2,-Z                                         
REMARK 290                                                                      
REMARK 290     WHERE NNN -> OPERATOR NUMBER                                     
REMARK 290           MMM -> TRANSLATION VECTOR                                  
REMARK 290                                                                      
REMARK 290 CRYSTALLOGRAPHIC SYMMETRY TRANSFORMATIONS                            
REMARK 290 THE FOLLOWING TRANSFORMATIONS OPERATE ON THE ATOM/HETATM             
REMARK 290 RECORDS IN THIS ENTRY TO PRODUCE CRYSTALLOGRAPHICALLY                
REMARK 290 RELATED MOLECULES.                                                   
REMARK 290   SMTRY1   1  1.000000  0.000000  0.000000        0.00000            
REMARK 290   SMTRY2   1  0.000000  1.000000  0.000000        0.00000            
REMARK 290   SMTRY3   1  0.000000  0.000000  1.000000        0.00000            
REMARK 290   SMTRY1   2 -1.000000  0.000000  0.000000        0.00000            
REMARK 290   SMTRY2   2  0.000000  1.000000  0.000000        0.00000            
REMARK 290   SMTRY3   2  0.000000  0.000000 -1.000000        0.00000            
REMARK 290   SMTRY1   3  1.000000  0.000000  0.000000       27.34550            
REMARK 290   SMTRY2   3  0.000000  1.000000  0.000000       38.54250            
REMARK 290   SMTRY3   3  0.000000  0.000000  1.000000        0.00000            
REMARK 290   SMTRY1   4 -1.000000  0.000000  0.000000       27.34550            
REMARK 290   SMTRY2   4  0.000000  1.000000  0.000000       38.54250            
REMARK 290   SMTRY3   4  0.000000  0.000000 -1.000000        0.00000            
REMARK 290                                                                      
REMARK 290 REMARK: NULL                                                         
REMARK 300                                                                      
REMARK 300 BIOMOLECULE: 1                                                       
REMARK 300 SEE REMARK 350 FOR THE AUTHOR PROVIDED AND/OR PROGRAM                
REMARK 300 GENERATED ASSEMBLY INFORMATION FOR THE STRUCTURE IN                  
REMARK 300 THIS ENTRY. THE REMARK MAY ALSO PROVIDE INFORMATION ON               
REMARK 300 BURIED SURFACE AREA.                                                 
REMARK 350                                                                      
REMARK 350 COORDINATES FOR A COMPLETE MULTIMER REPRESENTING THE KNOWN           
REMARK 350 BIOLOGICALLY SIGNIFICANT OLIGOMERIZATION STATE OF THE                
REMARK 350 MOLECULE CAN BE GENERATED BY APPLYING BIOMT TRANSFORMATIONS          
REMARK 350 GIVEN BELOW.  BOTH NON-CRYSTALLOGRAPHIC AND                          
REMARK 350 CRYSTALLOGRAPHIC OPERATIONS ARE GIVEN.                               
REMARK 350                                                                      
REMARK 350 BIOMOLECULE: 1                                                       
REMARK 350 AUTHOR DETERMINED BIOLOGICAL UNIT: MONOMERIC                         
REMARK 350 SOFTWARE DETERMINED QUATERNARY STRUCTURE: MONOMERIC                  
REMARK 350 SOFTWARE USED: PISA                                                  
REMARK 350 APPLY THE FOLLOWING TO CHAINS: A                                     
REMARK 350   BIOMT1   1  1.000000  0.000000  0.000000        0.00000            
REMARK 350   BIOMT2   1  0.000000  1.000000  0.000000        0.00000            
REMARK 350   BIOMT3   1  0.000000  0.000000  1.000000        0.00000            
REMARK 500                                                                      
REMARK 500 GEOMETRY AND STEREOCHEMISTRY                                         
REMARK 500 SUBTOPIC: TORSION ANGLES                                             
REMARK 500                                                                      
REMARK 500 TORSION ANGLES OUTSIDE THE EXPECTED RAMACHANDRAN REGIONS:            
REMARK 500 (M=MODEL NUMBER; RES=RESIDUE NAME; C=CHAIN IDENTIFIER;               
REMARK 500 SSEQ=SEQUENCE NUMBER; I=INSERTION CODE).                             
REMARK 500                                                                      
REMARK 500 STANDARD TABLE:                                                      
REMARK 500 FORMAT:(10X,I3,1X,A3,1X,A1,I4,A1,4X,F7.2,3X,F7.2)                    
REMARK 500                                                                      
REMARK 500 EXPECTED VALUES: GJ KLEYWEGT AND TA JONES (1996). PHI/PSI-           
REMARK 500 CHOLOGY: RAMACHANDRAN REVISITED. STRUCTURE 4, 1395 - 1400            
REMARK 500                                                                      
REMARK 500  M RES CSSEQI        PSI       PHI                                   
REMARK 500    LYS A 630      -80.21    -80.85                                   
REMARK 500                                                                      
REMARK 500 REMARK: NULL                                                         
REMARK 525                                                                      
REMARK 525 SOLVENT                                                              
REMARK 525                                                                      
REMARK 525 THE SOLVENT MOLECULES HAVE CHAIN IDENTIFIERS THAT                    
REMARK 525 INDICATE THE POLYMER CHAIN WITH WHICH THEY ARE MOST                  
REMARK 525 CLOSELY ASSOCIATED. THE REMARK LISTS ALL THE SOLVENT                 
REMARK 525 MOLECULES WHICH ARE MORE THAN 5A AWAY FROM THE                       
REMARK 525 NEAREST POLYMER CHAIN (M = MODEL NUMBER;                             
REMARK 525 RES=RESIDUE NAME; C=CHAIN IDENTIFIER; SSEQ=SEQUENCE                  
REMARK 525 NUMBER; I=INSERTION CODE):                                           
REMARK 525                                                                      
REMARK 525  M RES CSSEQI                                                        
REMARK 525    HOH A 426        DISTANCE =  6.05 ANGSTROMS                       
REMARK 525    HOH A 525        DISTANCE =  8.82 ANGSTROMS                       
REMARK 620                                                                      
REMARK 620 METAL COORDINATION                                                   
REMARK 620 (M=MODEL NUMBER; RES=RESIDUE NAME; C=CHAIN IDENTIFIER;               
REMARK 620 SSEQ=SEQUENCE NUMBER; I=INSERTION CODE):                             
REMARK 620                                                                      
REMARK 620 COORDINATION ANGLES FOR:  M RES CSSEQI METAL                         
REMARK 620                              ZN A 864  ZN                            
REMARK 620 N RES CSSEQI ATOM                                                    
REMARK 620 1 HIS A 617   NE2                                                    
REMARK 620 2 HIS A 653   NE2 111.0                                              
REMARK 620 3 ASP A 654   OD2 102.1  90.4                                        
REMARK 620 4 ASP A 764   OD1  72.4  90.8 174.4                                  
REMARK 620 5 HOH A  13   O   136.2 112.1  85.3  99.3                            
REMARK 620 N                    1     2     3     4                             
REMARK 620                                                                      
REMARK 620 COORDINATION ANGLES FOR:  M RES CSSEQI METAL                         
REMARK 620                              MG A 865  MG                            
REMARK 620 N RES CSSEQI ATOM                                                    
REMARK 620 1 ASP A 654   OD1                                                    
REMARK 620 2 HOH A  13   O    85.5                                              
REMARK 620 3 HOH A  88   O   163.1 104.9                                        
REMARK 620 4 HOH A 463   O    80.1 106.4  84.2                                  
REMARK 620 5 HOH A 465   O    93.0 168.6  79.4  84.5                            
REMARK 620 N                    1     2     3     4                             
REMARK 800                                                                      
REMARK 800 SITE                                                                 
REMARK 800 SITE_IDENTIFIER: AC1                                                 
REMARK 800 EVIDENCE_CODE: SOFTWARE                                              
REMARK 800 SITE_DESCRIPTION: BINDING SITE FOR RESIDUE PD4 A 901                 
REMARK 800                                                                      
REMARK 800 SITE_IDENTIFIER: AC2                                                 
REMARK 800 EVIDENCE_CODE: SOFTWARE                                              
REMARK 800 SITE_DESCRIPTION: BINDING SITE FOR RESIDUE ZN A 864                  
REMARK 800                                                                      
REMARK 800 SITE_IDENTIFIER: AC3                                                 
REMARK 800 EVIDENCE_CODE: SOFTWARE                                              
REMARK 800 SITE_DESCRIPTION: BINDING SITE FOR RESIDUE MG A 865                  
REMARK 800                                                                      
REMARK 800 SITE_IDENTIFIER: AC4                                                 
REMARK 800 EVIDENCE_CODE: SOFTWARE                                              
REMARK 800 SITE_DESCRIPTION: BINDING SITE FOR RESIDUE MG A 1                    
REMARK 900                                                                      
REMARK 900 RELATED ENTRIES                                                      
REMARK 900 RELATED ID: 2H40   RELATED DB: PDB                                   
REMARK 900 RELATED ID: 2H42   RELATED DB: PDB                                   
REMARK 900 RELATED ID: 2H44   RELATED DB: PDB                                   
REMARK 900 RELATED ID: 3BJC   RELATED DB: PDB                                   
REMARK 900 RELATED ID: 1UHO   RELATED DB: PDB                                   
REMARK 900 RELATED ID: 2CHM   RELATED DB: PDB                                   
REMARK 900 RELATED ID: 3HDZ   RELATED DB: PDB                                   
DBREF  3HC8 A  536   657  UNP    O76074   PDE5A_HUMAN    536    657             
DBREF  3HC8 A  658   681A UNP    P27815   PDE4A_HUMAN    456    480             
DBREF  3HC8 A  682   858  UNP    O76074   PDE5A_HUMAN    682    858             
SEQADV 3HC8 GLU A  751  UNP  O76074    GLN   751 CONFLICT                       
SEQRES   1 A  324  GLU THR ARG GLU LEU GLN SER LEU ALA ALA ALA VAL VAL          
SEQRES   2 A  324  PRO SER ALA GLN THR LEU LYS ILE THR ASP PHE SER PHE          
SEQRES   3 A  324  SER ASP PHE GLU LEU SER ASP LEU GLU THR ALA LEU CYS          
SEQRES   4 A  324  THR ILE ARG MET PHE THR ASP LEU ASN LEU VAL GLN ASN          
SEQRES   5 A  324  PHE GLN MET LYS HIS GLU VAL LEU CYS ARG TRP ILE LEU          
SEQRES   6 A  324  SER VAL LYS LYS ASN TYR ARG LYS ASN VAL ALA TYR HIS          
SEQRES   7 A  324  ASN TRP ARG HIS ALA PHE ASN THR ALA GLN CYS MET PHE          
SEQRES   8 A  324  ALA ALA LEU LYS ALA GLY LYS ILE GLN ASN LYS LEU THR          
SEQRES   9 A  324  ASP LEU GLU ILE LEU ALA LEU LEU ILE ALA ALA LEU SER          
SEQRES  10 A  324  HIS ASP LEU ASP HIS PRO GLY VAL SER ASN GLN PHE LEU          
SEQRES  11 A  324  ILE ASN THR ASN SER GLU LEU ALA LEU MET TYR ASN ASP          
SEQRES  12 A  324  GLU SER VAL LEU GLU HIS HIS HIS PHE ASP GLN CYS LEU          
SEQRES  13 A  324  MET ILE LEU ASN SER PRO GLY ASN GLN ILE LEU SER GLY          
SEQRES  14 A  324  LEU SER ILE GLU GLU TYR LYS THR THR LEU LYS ILE ILE          
SEQRES  15 A  324  LYS GLN ALA ILE LEU ALA THR ASP LEU ALA LEU TYR ILE          
SEQRES  16 A  324  LYS ARG ARG GLY GLU PHE PHE GLU LEU ILE ARG LYS ASN          
SEQRES  17 A  324  GLN PHE ASN LEU GLU ASP PRO HIS GLU LYS GLU LEU PHE          
SEQRES  18 A  324  LEU ALA MET LEU MET THR ALA CYS ASP LEU SER ALA ILE          
SEQRES  19 A  324  THR LYS PRO TRP PRO ILE GLN GLN ARG ILE ALA GLU LEU          
SEQRES  20 A  324  VAL ALA THR GLU PHE PHE ASP GLN GLY ASP ARG GLU ARG          
SEQRES  21 A  324  LYS GLU LEU ASN ILE GLU PRO THR ASP LEU MET ASN ARG          
SEQRES  22 A  324  GLU LYS LYS ASN LYS ILE PRO SER MET GLN VAL GLY PHE          
SEQRES  23 A  324  ILE ASP ALA ILE CYS LEU GLN LEU TYR GLU ALA LEU THR          
SEQRES  24 A  324  HIS VAL SER GLU ASP CYS PHE PRO LEU LEU ASP GLY CYS          
SEQRES  25 A  324  ARG LYS ASN ARG GLN LYS TRP GLN ALA LEU ALA GLU              
HET    PD4  A 901      34                                                       
HET     ZN  A 864       1                                                       
HET     MG  A 865       1                                                       
HET     MG  A   1       1                                                       
HETNAM     PD4 6-(6-METHOXYPYRIDIN-3-YL)-2-[(2-MORPHOLIN-4-YLETHYL)             
HETNAM   2 PD4  AMINO]-4-(2-PROPOXYETHYL)PYRIDO[2,3-B]PYRAZIN-3(4H)-            
HETNAM   3 PD4  ONE                                                             
HETNAM      ZN ZINC ION                                                         
HETNAM      MG MAGNESIUM ION                                                    
FORMUL   2  PD4    C24 H32 N6 O4                                                
FORMUL   3   ZN    ZN 2+                                                        
FORMUL   4   MG    2(MG 2+)                                                     
FORMUL   6  HOH   *174(H2 O)                                                    
HELIX    1   1 GLN A  663  GLN A  663  1                                   1
HELIX    2   2 LEU A  725  ALA A  726  1                                   2
HELIX    3   3 ILE A  729  ILE A  729  1                                   1
HELIX    4   4 LEU A  765  LEU A  765  1                                   1
HELIX    5   5 ALA A  767  ILE A  768  1                                   2
HELIX    6   6 GLN A  775  GLN A  775  1                                   1
HELIX    7   7 ILE A  778  ALA A  779  1                                   2
HELIX    8   8 VAL A  782  ALA A  783  1                                   2
HELIX    9   9 PHE A  786  PHE A  786  1                                   1
HELIX   10  10 LEU A  804  LEU A  804  1                                   1
HELIX   11  11 ILE A  813  ILE A  813  1                                   1
HELIX   12  12 MET A  816  GLN A  817  1                                   2
HELIX   13  13 PHE A  820  PHE A  820  1                                   1
LINK         NE2 HIS A 617                ZN    ZN A 864     1555   1555  2.22  
LINK         NE2 HIS A 653                ZN    ZN A 864     1555   1555  2.09  
LINK         OD1 ASP A 654                MG    MG A 865     1555   1555  2.19  
LINK         OD2 ASP A 654                ZN    ZN A 864     1555   1555  2.21  
LINK         OD1 ASP A 764                ZN    ZN A 864     1555   1555  2.15  
LINK        ZN    ZN A 864                 O   HOH A  13     1555   1555  2.21  
LINK        MG    MG A 865                 O   HOH A  13     1555   1555  2.19  
LINK        MG    MG A 865                 O   HOH A  88     1555   1555  2.37  
LINK        MG    MG A 865                 O   HOH A 463     1555   1555  2.16  
LINK        MG    MG A 865                 O   HOH A 465     1555   1555  2.20  
SITE     1 AC1 13 HOH A  78  HOH A 405  ALA A 545  TYR A 612                    
SITE     2 AC1 13 ILE A 729  ALA A 767  ILE A 768  GLN A 775                    
SITE     3 AC1 13 VAL A 782  LEU A 804  GLN A 817  PHE A 820                    
SITE     4 AC1 13 HOH A 878                                                     
SITE     1 AC2  5 HOH A  13  HIS A 617  HIS A 653  ASP A 654                    
SITE     2 AC2  5 ASP A 764                                                     
SITE     1 AC3  5 HOH A  13  HOH A  88  HOH A 463  HOH A 465                    
SITE     2 AC3  5 ASP A 654                                                     
SITE     1 AC4  4 PHE A 588  SER A 705  GLU A 707  GLU A 708                    
CRYST1   54.691   77.085   77.514  90.00 101.93  90.00 C 1 2 1       4          
ORIGX1      1.000000  0.000000  0.000000        0.00000                         
ORIGX2      0.000000  1.000000  0.000000        0.00000                         
ORIGX3      0.000000  0.000000  1.000000        0.00000                         
SCALE1      0.018285  0.000000  0.003862        0.00000                         
SCALE2      0.000000  0.012973  0.000000        0.00000                         
SCALE3      0.000000  0.000000  0.013186        0.00000                         
ATOM      1  N   TYR A 612      19.262   4.680  13.213  1.00 33.54           N
ATOM      2  CA  TYR A 612      18.014   3.889  13.293  1.00 33.38           C
ATOM      3  C   TYR A 612      17.238   4.115  14.594  1.00 32.77           C
ATOM      4  O   TYR A 612      16.068   4.486  14.539  1.00 32.53           O
ATOM      5  CB  TYR A 612      18.304   2.403  13.049  1.00 34.03           C
ATOM      6  CG  TYR A 612      17.098   1.479  13.226  1.00 34.35           C
ATOM      7  CD1 TYR A 612      15.964   1.604  12.428  1.00 35.36           C
ATOM      8  CD2 TYR A 612      17.095   0.495  14.194  1.00 34.75           C
ATOM      9  CE1 TYR A 612      14.863   0.754  12.594  1.00 34.98           C
ATOM     10  CE2 TYR A 612      15.998  -0.345  14.373  1.00 35.44           C
ATOM     11  CZ  TYR A 612      14.897  -0.224  13.568  1.00 35.16           C
ATOM     12  OH  TYR A 612      13.831  -1.088  13.768  1.00 35.34           O
TER      13      TYR A 612
ATOM     14  N   GLN A 663      26.302  -4.849  24.442  1.00 38.78           N
ATOM     15  CA  GLN A 663      27.615  -5.499  24.495  1.00 39.45           C
ATOM     16  C   GLN A 663      28.758  -4.470  24.395  1.00 38.90           C
ATOM     17  O   GLN A 663      29.777  -4.590  25.089  1.00 39.39           O
ATOM     18  CB  GLN A 663      27.719  -6.569  23.392  1.00 40.36           C
ATOM     19  CG  GLN A 663      26.785  -7.789  23.579  1.00 42.13           C
ATOM     20  CD  GLN A 663      25.277  -7.511  23.366  1.00 46.21           C
ATOM     21  OE1 GLN A 663      24.871  -6.594  22.627  1.00 46.15           O
ATOM     22  NE2 GLN A 663      24.443  -8.316  24.029  1.00 48.39           N
TER      23      GLN A 663
ATOM     24  N   LEU A 725      16.090  -8.006  22.864  1.00 33.43           N
ATOM     25  CA  LEU A 725      15.894  -9.223  22.076  1.00 35.17           C
ATOM     26  C   LEU A 725      16.381 -10.484  22.833  1.00 35.11           C
ATOM     27  O   LEU A 725      15.882 -11.589  22.607  1.00 34.92           O
ATOM     28  CB  LEU A 725      16.582  -9.056  20.713  1.00 35.40           C
ATOM     29  CG  LEU A 725      15.836  -9.185  19.369  1.00 37.96           C
ATOM     30  CD1 LEU A 725      14.317  -8.934  19.377  1.00 36.30           C
ATOM     31  CD2 LEU A 725      16.536  -8.302  18.357  1.00 36.55           C
ATOM     32  N   ALA A 726      17.326 -10.312  23.762  1.00 35.25           N
ATOM     33  CA  ALA A 726      17.720 -11.396  24.658  1.00 35.66           C
ATOM     34  C   ALA A 726      16.564 -11.904  25.503  1.00 35.83           C
ATOM     35  O   ALA A 726      16.386 -13.120  25.644  1.00 36.27           O
ATOM     36  CB  ALA A 726      18.878 -10.959  25.567  1.00 35.46           C
TER      37      ALA A 726
ATOM     38  N   ILE A 729      13.971 -13.822  23.266  1.00 37.51           N
ATOM     39  CA  ILE A 729      14.423 -15.198  23.034  1.00 38.18           C
ATOM     40  C   ILE A 729      14.172 -16.092  24.241  1.00 38.74           C
ATOM     41  O   ILE A 729      13.720 -17.237  24.094  1.00 38.00           O
ATOM     42  CB  ILE A 729      15.925 -15.233  22.680  1.00 38.32           C
ATOM     43  CG1 ILE A 729      16.134 -14.660  21.282  1.00 38.72           C
ATOM     44  CG2 ILE A 729      16.488 -16.660  22.755  1.00 38.12           C
ATOM     45  CD1 ILE A 729      17.530 -14.148  21.059  1.00 40.31           C
TER      46      ILE A 729
ATOM     47  N   LEU A 765      10.015  -4.583  15.825  1.00 30.81           N
ATOM     48  CA  LEU A 765      10.710  -5.164  14.681  1.00 30.84           C
ATOM     49  C   LEU A 765       9.912  -4.954  13.399  1.00 30.73           C
ATOM     50  O   LEU A 765      10.360  -5.375  12.347  1.00 30.67           O
ATOM     51  CB  LEU A 765      10.963  -6.666  14.869  1.00 30.44           C
ATOM     52  CG  LEU A 765      11.849  -7.059  16.063  1.00 30.67           C
ATOM     53  CD1 LEU A 765      11.878  -8.584  16.255  1.00 29.08           C
ATOM     54  CD2 LEU A 765      13.251  -6.481  15.874  1.00 31.15           C
TER      55      LEU A 765
ATOM     56  N   ALA A 767       9.322  -2.793  11.118  1.00 32.71           N
ATOM     57  CA  ALA A 767       9.839  -2.212   9.873  1.00 33.44           C
ATOM     58  C   ALA A 767      10.145  -3.340   8.883  1.00 33.87           C
ATOM     59  O   ALA A 767       9.967  -3.191   7.668  1.00 33.77           O
ATOM     60  CB  ALA A 767      11.087  -1.363  10.128  1.00 33.32           C
ATOM     61  N   ILE A 768      10.577  -4.483   9.412  1.00 34.21           N
ATOM     62  CA  ILE A 768      10.936  -5.642   8.594  1.00 34.73           C
ATOM     63  C   ILE A 768       9.731  -6.232   7.842  1.00 34.66           C
ATOM     64  O   ILE A 768       9.900  -7.023   6.918  1.00 34.82           O
ATOM     65  CB  ILE A 768      11.620  -6.738   9.468  1.00 34.57           C
ATOM     66  CG1 ILE A 768      12.787  -7.422   8.724  1.00 35.50           C
ATOM     67  CG2 ILE A 768      10.620  -7.751   9.943  1.00 33.84           C
ATOM     68  CD1 ILE A 768      13.747  -8.126   9.671  1.00 35.49           C
TER      69      ILE A 768
ATOM     70  N   GLN A 775      10.755  -0.980   3.683  1.00 42.16           N
ATOM     71  CA  GLN A 775      11.610  -1.879   4.466  1.00 42.20           C
ATOM     72  C   GLN A 775      13.076  -1.769   4.058  1.00 42.76           C
ATOM     73  O   GLN A 775      13.970  -1.781   4.900  1.00 42.44           O
ATOM     74  CB  GLN A 775      11.123  -3.328   4.284  1.00 42.18           C
ATOM     75  CG  GLN A 775      11.826  -4.376   5.153  1.00 41.31           C
ATOM     76  CD  GLN A 775      13.160  -4.875   4.584  1.00 41.19           C
ATOM     77  OE1 GLN A 775      13.998  -5.398   5.322  1.00 37.54           O
ATOM     78  NE2 GLN A 775      13.351  -4.731   3.271  1.00 40.83           N
TER      79      GLN A 775
ATOM     80  N   ILE A 778      14.575   1.525   5.414  1.00 40.62           N
ATOM     81  CA  ILE A 778      14.816   1.408   6.851  1.00 39.80           C
ATOM     82  C   ILE A 778      15.983   0.447   7.144  1.00 39.46           C
ATOM     83  O   ILE A 778      16.820   0.722   8.014  1.00 38.78           O
ATOM     84  CB  ILE A 778      13.537   0.990   7.609  1.00 39.76           C
ATOM     85  CG1 ILE A 778      12.486   2.093   7.478  1.00 39.02           C
ATOM     86  CG2 ILE A 778      13.844   0.770   9.093  1.00 38.99           C
ATOM     87  CD1 ILE A 778      11.173   1.733   8.058  1.00 38.54           C
ATOM     88  N   ALA A 779      16.051  -0.658   6.409  1.00 38.94           N
ATOM     89  CA  ALA A 779      17.169  -1.592   6.522  1.00 39.24           C
ATOM     90  C   ALA A 779      18.510  -0.894   6.307  1.00 39.58           C
ATOM     91  O   ALA A 779      19.488  -1.222   6.981  1.00 39.48           O
ATOM     92  CB  ALA A 779      17.012  -2.760   5.547  1.00 38.99           C
TER      93      ALA A 779
ATOM     94  N   VAL A 782      19.286   0.743   9.595  1.00 37.60           N
ATOM     95  CA  VAL A 782      19.718  -0.280  10.554  1.00 37.13           C
ATOM     96  C   VAL A 782      21.201  -0.602  10.348  1.00 37.30           C
ATOM     97  O   VAL A 782      21.972  -0.585  11.296  1.00 36.90           O
ATOM     98  CB  VAL A 782      18.876  -1.583  10.431  1.00 37.09           C
ATOM     99  CG1 VAL A 782      19.466  -2.707  11.289  1.00 37.61           C
ATOM    100  CG2 VAL A 782      17.456  -1.325  10.832  1.00 36.24           C
ATOM    101  N   ALA A 783      21.579  -0.875   9.099  1.00 37.73           N
ATOM    102  CA  ALA A 783      22.967  -1.185   8.733  1.00 38.14           C
ATOM    103  C   ALA A 783      23.921  -0.038   9.035  1.00 38.20           C
ATOM    104  O   ALA A 783      25.029  -0.275   9.521  1.00 38.56           O
ATOM    105  CB  ALA A 783      23.062  -1.572   7.265  1.00 38.15           C
TER     106      ALA A 783
ATOM    107  N   PHE A 786      24.611   0.029  12.774  1.00 37.37           N
ATOM    108  CA  PHE A 786      25.496  -1.096  13.087  1.00 37.43           C
ATOM    109  C   PHE A 786      26.942  -0.853  12.645  1.00 36.94           C
ATOM    110  O   PHE A 786      27.870  -1.149  13.395  1.00 36.32           O
ATOM    111  CB  PHE A 786      25.000  -2.398  12.459  1.00 37.80           C
ATOM    112  CG  PHE A 786      23.752  -2.967  13.092  1.00 38.03           C
ATOM    113  CD1 PHE A 786      23.328  -2.587  14.366  1.00 39.62           C
ATOM    114  CD2 PHE A 786      23.023  -3.929  12.416  1.00 38.45           C
ATOM    115  CE1 PHE A 786      22.176  -3.141  14.921  1.00 40.58           C
ATOM    116  CE2 PHE A 786      21.884  -4.478  12.967  1.00 38.35           C
ATOM    117  CZ  PHE A 786      21.459  -4.089  14.213  1.00 39.48           C
TER     118      PHE A 786
ATOM    119  N   LEU A 804      27.914  -8.368  11.658  1.00 37.52           N
ATOM    120  CA  LEU A 804      26.772  -7.461  11.776  1.00 37.52           C
ATOM    121  C   LEU A 804      27.202  -5.994  11.810  1.00 37.59           C
ATOM    122  O   LEU A 804      26.524  -5.123  11.257  1.00 37.77           O
ATOM    123  CB  LEU A 804      25.976  -7.785  13.047  1.00 37.33           C
ATOM    124  CG  LEU A 804      24.636  -7.066  13.234  1.00 37.38           C
ATOM    125  CD1 LEU A 804      23.677  -7.396  12.085  1.00 37.36           C
ATOM    126  CD2 LEU A 804      24.015  -7.433  14.569  1.00 37.53           C
TER     127      LEU A 804
ATOM    128  N   ILE A 813      24.803  -8.784   4.703  1.00 38.64           N
ATOM    129  CA  ILE A 813      23.501  -8.223   5.113  1.00 38.45           C
ATOM    130  C   ILE A 813      22.308  -9.089   4.671  1.00 37.84           C
ATOM    131  O   ILE A 813      21.510  -9.505   5.509  1.00 37.31           O
ATOM    132  CB  ILE A 813      23.341  -6.743   4.664  1.00 38.98           C
ATOM    133  CG1 ILE A 813      24.202  -5.834   5.550  1.00 39.97           C
ATOM    134  CG2 ILE A 813      21.860  -6.290   4.724  1.00 38.34           C
ATOM    135  CD1 ILE A 813      24.400  -4.428   4.998  1.00 38.86           C
TER     136      ILE A 813
ATOM    137  N   MET A 816      22.075 -12.428   6.410  1.00 38.45           N
ATOM    138  CA  MET A 816      21.789 -12.103   7.813  1.00 39.81           C
ATOM    139  C   MET A 816      20.334 -11.672   8.039  1.00 38.56           C
ATOM    140  O   MET A 816      19.748 -12.034   9.060  1.00 38.32           O
ATOM    141  CB  MET A 816      22.761 -11.057   8.359  1.00 39.90           C
ATOM    142  CG  MET A 816      24.141 -11.625   8.672  1.00 41.51           C
ATOM    143  SD  MET A 816      25.168 -10.529   9.679  1.00 44.14           S
ATOM    144  CE  MET A 816      24.982  -8.990   8.781  1.00 43.42           C
ATOM    145  N   GLN A 817      19.753 -10.929   7.096  1.00 37.90           N
ATOM    146  CA  GLN A 817      18.327 -10.577   7.163  1.00 37.65           C
ATOM    147  C   GLN A 817      17.427 -11.802   7.025  1.00 37.48           C
ATOM    148  O   GLN A 817      16.386 -11.890   7.687  1.00 36.96           O
ATOM    149  CB  GLN A 817      17.931  -9.549   6.085  1.00 37.73           C
ATOM    150  CG  GLN A 817      18.171  -8.086   6.437  1.00 38.28           C
ATOM    151  CD  GLN A 817      17.217  -7.550   7.506  1.00 38.79           C
ATOM    152  OE1 GLN A 817      17.138  -8.092   8.611  1.00 39.59           O
ATOM    153  NE2 GLN A 817      16.517  -6.468   7.192  1.00 38.61           N
TER     154      GLN A 817
ATOM    155  N   PHE A 820      17.653 -13.818  10.282  1.00 35.60           N
ATOM    156  CA  PHE A 820      16.994 -13.068  11.350  1.00 35.25           C
ATOM    157  C   PHE A 820      15.483 -13.207  11.204  1.00 34.97           C
ATOM    158  O   PHE A 820      14.786 -13.468  12.175  1.00 34.97           O
ATOM    159  CB  PHE A 820      17.428 -11.602  11.283  1.00 35.04           C
ATOM    160  CG  PHE A 820      16.900 -10.749  12.392  1.00 35.64           C
ATOM    161  CD1 PHE A 820      17.450 -10.832  13.674  1.00 35.80           C
ATOM    162  CD2 PHE A 820      15.866  -9.844  12.164  1.00 33.98           C
ATOM    163  CE1 PHE A 820      16.961 -10.025  14.713  1.00 34.90           C
ATOM    164  CE2 PHE A 820      15.376  -9.046  13.177  1.00 35.36           C
ATOM    165  CZ  PHE A 820      15.921  -9.139  14.471  1.00 34.49           C
TER     166      PHE A 820
HETATM  201  O   HOH A   2      20.969  -7.325  24.581  1.00 44.80           O
HETATM  202  O   HOH A  17      14.217  -2.878  15.801  1.00 47.96           O
HETATM  203  O   HOH A  18      17.965  -5.995  21.430  1.00 34.02           O
HETATM  204  O   HOH A  26      21.090 -13.300  11.337  1.00 42.03           O
HETATM  205  O   HOH A  61      24.862  -5.431   9.168  1.00 45.19           O
HETATM  206  O   HOH A  78      23.602 -12.178  21.761  1.00 78.26           O
HETATM  207  O   HOH A 405      20.993  -6.806  17.595  1.00 50.83           O
HETATM  208  O   HOH A 440      17.682  -5.668  18.898  1.00 52.68           O
HETATM  209  O   HOH A 501      22.230  -4.935  19.086  1.00 59.18           O
HETATM  210  O   HOH A 513      16.525  -3.073  17.693  1.00 53.42           O
HETATM  211  O   HOH A 878      20.199 -12.927  16.504  1.00 56.77           O
HETATM  212  O   HOH A 886      11.206  -1.942  13.156  1.00 41.74           O
CONECT  167  168  172  187
CONECT  168  167  169
CONECT  183  182  184
CONECT  185  184  186
CONECT  186  181  185
CONECT  187  167  188  192
CONECT  188  187  189
CONECT  189  188  190
CONECT  190  189  191  194
CONECT  192  187  191
CONECT  193  176  195
CONECT  195  193  196
CONECT  169  168  170
CONECT  197  196  198
CONECT  198  197  199
CONECT  199  198
CONECT  200  194
CONECT  170  169  171  173
CONECT  171  170  172  176
CONECT  174  173  175  178
CONECT  175  174  176  177
CONECT  179  178  180
CONECT  180  179  181
CONECT  182  181  183
CONECT  172  167  171
CONECT  173  170  174
CONECT  176  171  175  193
CONECT  178  174  179
CONECT  181  180  182  186
CONECT  191  190  192
CONECT  177  175
CONECT  184  183  185
CONECT  194  190  200
CONECT  196  195  197
END
