# Supplementary material for: Scaffold repositioning of spiro-acridine derivatives as fungi chitinase inhibitor by target fishing and in vitro studies
Source: Sci Rep. 2023 May 5;13:7320. doi: 10.1038/s41598-023-33279-9 (PMC10163251; doi:10.1038/s41598-023-33279-9)
Supplement: Supplementary file 2 — Supplementary Information 2. [file 41598_2023_33279_MOESM2_ESM.zip › PDBQT_TARGETS_ALL/3hp2_I46.pdb]

HEADER    TRANSFERASE                             03-JUN-09   3HP2              
TITLE     CRYSTAL STRUCTURE OF HUMAN P38ALPHA COMPLEXED WITH A PYRIDINONE       
TITLE    2 COMPOUND                                                             
COMPND    MOL_ID: 1;                                                            
COMPND   2 MOLECULE: MITOGEN-ACTIVATED PROTEIN KINASE 14;                       
COMPND   3 CHAIN: A;                                                            
COMPND   4 SYNONYM: MITOGEN-ACTIVATED PROTEIN KINASE P38 ALPHA, MAP KINASE P38  
COMPND   5 ALPHA, CYTOKINE SUPPRESSIVE ANTI-INFLAMMATORY DRUG-BINDING PROTEIN,  
COMPND   6 CSAID-BINDING PROTEIN, CSBP, MAX-INTERACTING PROTEIN 2, MAP KINASE   
COMPND   7 MXI2, SAPK2A;                                                        
COMPND   8 EC: 2.7.11.24;                                                       
COMPND   9 ENGINEERED: YES                                                      
SOURCE    MOL_ID: 1;                                                            
SOURCE   2 ORGANISM_SCIENTIFIC: HOMO SAPIENS;                                   
SOURCE   3 ORGANISM_COMMON: HUMAN;                                              
SOURCE   4 ORGANISM_TAXID: 9606;                                                
SOURCE   5 GENE: CSBP, CSBP1, CSBP2, CSPB1, MAPK14, MXI2, THP-1;                
SOURCE   6 EXPRESSION_SYSTEM: ESCHERICHIA COLI;                                 
SOURCE   7 EXPRESSION_SYSTEM_TAXID: 562;                                        
SOURCE   8 EXPRESSION_SYSTEM_STRAIN: DH10B;                                     
SOURCE   9 EXPRESSION_SYSTEM_VECTOR_TYPE: PLASMID;                              
SOURCE  10 EXPRESSION_SYSTEM_PLASMID: PGEX4T-1                                  
KEYWDS    TWO LOBES, TWO LIGANDS, TWO BINDING SITES, ATP SITE AND DISTAL SITE,  
KEYWDS   2 PEPTIDE FLIP, ATP-BINDING, KINASE, NUCLEOTIDE-BINDING, NUCLEUS,      
KEYWDS   3 PHOSPHOPROTEIN, SERINE/THREONINE-PROTEIN KINASE, TRANSFERASE         
EXPDTA    X-RAY DIFFRACTION                                                     
AUTHOR    H.-S.SHIEH,J.M.WILLIAMS,R.A.STEGEMAN,R.G.KURUMBAIL                    
REVDAT   4   01-NOV-17 3HP2    1       REMARK                                   
REVDAT   3   13-JUL-11 3HP2    1       VERSN                                    
REVDAT   2   12-JAN-11 3HP2    1       JRNL                                     
REVDAT   1   29-SEP-09 3HP2    0                                                
JRNL        AUTH   S.R.SELNESS,R.V.DEVRAJ,J.B.MONAHAN,T.L.BOEHM,J.K.WALKER,     
JRNL        AUTH 2 B.DEVADAS,R.C.DURLEY,R.KURUMBAIL,H.SHIEH,L.XING,M.HEPPERLE,  
JRNL        AUTH 3 P.V.RUCKER,K.D.JEROME,A.G.BENSON,L.D.MARRUFO,H.M.MADSEN,     
JRNL        AUTH 4 J.HITCHCOCK,T.J.OWEN,L.CHRISTIE,M.A.PROMO,B.S.HICKORY,       
JRNL        AUTH 5 E.ALVIRA,W.NAING,R.BLEVIS-BAL                                
JRNL        TITL   DISCOVERY OF N-SUBSTITUTED PYRIDINONES AS POTENT AND         
JRNL        TITL 2 SELECTIVE INHIBITORS OF P38 KINASE.                          
JRNL        REF    BIOORG.MED.CHEM.LETT.         V.  19  5851 2009              
JRNL        REFN                   ISSN 0960-894X                               
JRNL        PMID   19751974                                                     
JRNL        DOI    10.1016/J.BMCL.2009.08.082                                   
REMARK   2                                                                      
REMARK   2 RESOLUTION.    2.15 ANGSTROMS.                                       
REMARK   3                                                                      
REMARK   3 REFINEMENT.                                                          
REMARK   3   PROGRAM     : REFMAC 5.2.0019                                      
REMARK   3   AUTHORS     : MURSHUDOV,VAGIN,DODSON                               
REMARK   3                                                                      
REMARK   3    REFINEMENT TARGET : MAXIMUM LIKELIHOOD                            
REMARK   3                                                                      
REMARK   3  DATA USED IN REFINEMENT.                                            
REMARK   3   RESOLUTION RANGE HIGH (ANGSTROMS) : 2.15                           
REMARK   3   RESOLUTION RANGE LOW  (ANGSTROMS) : 23.38                          
REMARK   3   DATA CUTOFF            (SIGMA(F)) : NULL                           
REMARK   3   COMPLETENESS FOR RANGE        (%) : 99.6                           
REMARK   3   NUMBER OF REFLECTIONS             : 20003                          
REMARK   3                                                                      
REMARK   3  FIT TO DATA USED IN REFINEMENT.                                     
REMARK   3   CROSS-VALIDATION METHOD          : THROUGHOUT                      
REMARK   3   FREE R VALUE TEST SET SELECTION  : RANDOM                          
REMARK   3   R VALUE     (WORKING + TEST SET) : 0.208                           
REMARK   3   R VALUE            (WORKING SET) : 0.206                           
REMARK   3   FREE R VALUE                     : 0.252                           
REMARK   3   FREE R VALUE TEST SET SIZE   (%) : 5.100                           
REMARK   3   FREE R VALUE TEST SET COUNT      : 1067                            
REMARK   3                                                                      
REMARK   3  FIT IN THE HIGHEST RESOLUTION BIN.                                  
REMARK   3   TOTAL NUMBER OF BINS USED           : 20                           
REMARK   3   BIN RESOLUTION RANGE HIGH       (A) : 2.15                         
REMARK   3   BIN RESOLUTION RANGE LOW        (A) : 2.20                         
REMARK   3   REFLECTION IN BIN     (WORKING SET) : 1385                         
REMARK   3   BIN COMPLETENESS (WORKING+TEST) (%) : 95.69                        
REMARK   3   BIN R VALUE           (WORKING SET) : 0.2580                       
REMARK   3   BIN FREE R VALUE SET COUNT          : 79                           
REMARK   3   BIN FREE R VALUE                    : 0.3090                       
REMARK   3                                                                      
REMARK   3  NUMBER OF NON-HYDROGEN ATOMS USED IN REFINEMENT.                    
REMARK   3   PROTEIN ATOMS            : 2746                                    
REMARK   3   NUCLEIC ACID ATOMS       : 0                                       
REMARK   3   HETEROGEN ATOMS          : 60                                      
REMARK   3   SOLVENT ATOMS            : 211                                     
REMARK   3                                                                      
REMARK   3  B VALUES.                                                           
REMARK   3   B VALUE TYPE : LIKELY RESIDUAL                                     
REMARK   3   FROM WILSON PLOT           (A**2) : 44.20                          
REMARK   3   MEAN B VALUE      (OVERALL, A**2) : 34.24                          
REMARK   3   OVERALL ANISOTROPIC B VALUE.                                       
REMARK   3    B11 (A**2) : -0.85000                                             
REMARK   3    B22 (A**2) : -0.80000                                             
REMARK   3    B33 (A**2) : 1.66000                                              
REMARK   3    B12 (A**2) : 0.00000                                              
REMARK   3    B13 (A**2) : 0.00000                                              
REMARK   3    B23 (A**2) : 0.00000                                              
REMARK   3                                                                      
REMARK   3  ESTIMATED OVERALL COORDINATE ERROR.                                 
REMARK   3   ESU BASED ON R VALUE                            (A): 0.278         
REMARK   3   ESU BASED ON FREE R VALUE                       (A): 0.214         
REMARK   3   ESU BASED ON MAXIMUM LIKELIHOOD                 (A): 0.146         
REMARK   3   ESU FOR B VALUES BASED ON MAXIMUM LIKELIHOOD (A**2): 10.212        
REMARK   3                                                                      
REMARK   3 CORRELATION COEFFICIENTS.                                            
REMARK   3   CORRELATION COEFFICIENT FO-FC      : 0.951                         
REMARK   3   CORRELATION COEFFICIENT FO-FC FREE : 0.934                         
REMARK   3                                                                      
REMARK   3  RMS DEVIATIONS FROM IDEAL VALUES        COUNT    RMS    WEIGHT      
REMARK   3   BOND LENGTHS REFINED ATOMS        (A):  2881 ; 0.010 ; 0.022       
REMARK   3   BOND LENGTHS OTHERS               (A):  1906 ; 0.001 ; 0.020       
REMARK   3   BOND ANGLES REFINED ATOMS   (DEGREES):  3913 ; 1.309 ; 1.988       
REMARK   3   BOND ANGLES OTHERS          (DEGREES):  4652 ; 0.899 ; 3.000       
REMARK   3   TORSION ANGLES, PERIOD 1    (DEGREES):   341 ; 6.449 ; 5.000       
REMARK   3   TORSION ANGLES, PERIOD 2    (DEGREES):   132 ;37.367 ;24.015       
REMARK   3   TORSION ANGLES, PERIOD 3    (DEGREES):   491 ;16.828 ;15.000       
REMARK   3   TORSION ANGLES, PERIOD 4    (DEGREES):    18 ;17.504 ;15.000       
REMARK   3   CHIRAL-CENTER RESTRAINTS       (A**3):   432 ; 0.076 ; 0.200       
REMARK   3   GENERAL PLANES REFINED ATOMS      (A):  3266 ; 0.004 ; 0.020       
REMARK   3   GENERAL PLANES OTHERS             (A):   563 ; 0.001 ; 0.020       
REMARK   3   NON-BONDED CONTACTS REFINED ATOMS (A):   572 ; 0.207 ; 0.200       
REMARK   3   NON-BONDED CONTACTS OTHERS        (A):  1935 ; 0.188 ; 0.200       
REMARK   3   NON-BONDED TORSION REFINED ATOMS  (A):  1413 ; 0.184 ; 0.200       
REMARK   3   NON-BONDED TORSION OTHERS         (A):  1448 ; 0.089 ; 0.200       
REMARK   3   H-BOND (X...Y) REFINED ATOMS      (A):   155 ; 0.152 ; 0.200       
REMARK   3   H-BOND (X...Y) OTHERS             (A):  NULL ;  NULL ;  NULL       
REMARK   3   POTENTIAL METAL-ION REFINED ATOMS (A):  NULL ;  NULL ;  NULL       
REMARK   3   POTENTIAL METAL-ION OTHERS        (A):  NULL ;  NULL ;  NULL       
REMARK   3   SYMMETRY VDW REFINED ATOMS        (A):    19 ; 0.213 ; 0.200       
REMARK   3   SYMMETRY VDW OTHERS               (A):    40 ; 0.253 ; 0.200       
REMARK   3   SYMMETRY H-BOND REFINED ATOMS     (A):     7 ; 0.149 ; 0.200       
REMARK   3   SYMMETRY H-BOND OTHERS            (A):  NULL ;  NULL ;  NULL       
REMARK   3   SYMMETRY METAL-ION REFINED ATOMS  (A):  NULL ;  NULL ;  NULL       
REMARK   3   SYMMETRY METAL-ION OTHERS         (A):  NULL ;  NULL ;  NULL       
REMARK   3                                                                      
REMARK   3  ISOTROPIC THERMAL FACTOR RESTRAINTS.     COUNT   RMS    WEIGHT      
REMARK   3   MAIN-CHAIN BOND REFINED ATOMS  (A**2):  1867 ; 0.714 ; 1.500       
REMARK   3   MAIN-CHAIN BOND OTHER ATOMS    (A**2):   679 ; 0.119 ; 1.500       
REMARK   3   MAIN-CHAIN ANGLE REFINED ATOMS (A**2):  2772 ; 1.145 ; 2.000       
REMARK   3   MAIN-CHAIN ANGLE OTHER ATOMS   (A**2):  NULL ;  NULL ;  NULL       
REMARK   3   SIDE-CHAIN BOND REFINED ATOMS  (A**2):  1300 ; 1.481 ; 3.000       
REMARK   3   SIDE-CHAIN BOND OTHER ATOMS    (A**2):  NULL ;  NULL ;  NULL       
REMARK   3   SIDE-CHAIN ANGLE REFINED ATOMS (A**2):  1140 ; 2.142 ; 4.500       
REMARK   3   SIDE-CHAIN ANGLE OTHER ATOMS   (A**2):  NULL ;  NULL ;  NULL       
REMARK   3   LONG RANGE B REFINED ATOMS     (A**2):  NULL ;  NULL ;  NULL       
REMARK   3   LONG RANGE B OTHER ATOMS       (A**2):  NULL ;  NULL ;  NULL       
REMARK   3                                                                      
REMARK   3 ANISOTROPIC THERMAL FACTOR RESTRAINTS.    COUNT   RMS   WEIGHT       
REMARK   3   RIGID-BOND RESTRAINTS          (A**2):  NULL ;  NULL ;  NULL       
REMARK   3   SPHERICITY; FREE ATOMS         (A**2):  NULL ;  NULL ;  NULL       
REMARK   3   SPHERICITY; BONDED ATOMS       (A**2):  NULL ;  NULL ;  NULL       
REMARK   3                                                                      
REMARK   3  NCS RESTRAINTS STATISTICS                                           
REMARK   3   NUMBER OF DIFFERENT NCS GROUPS : NULL                              
REMARK   3                                                                      
REMARK   3  TLS DETAILS                                                         
REMARK   3   NUMBER OF TLS GROUPS  : 1                                          
REMARK   3                                                                      
REMARK   3   TLS GROUP : 1                                                      
REMARK   3    NUMBER OF COMPONENTS GROUP : 1                                    
REMARK   3    COMPONENTS        C SSSEQI   TO  C SSSEQI                         
REMARK   3    RESIDUE RANGE :   A     5        A   352                          
REMARK   3    ORIGIN FOR THE GROUP (A):  26.1354  33.7066  15.7441              
REMARK   3    T TENSOR                                                          
REMARK   3      T11:  -0.0979 T22:  -0.1541                                     
REMARK   3      T33:  -0.2090 T12:   0.0037                                     
REMARK   3      T13:  -0.0093 T23:  -0.0429                                     
REMARK   3    L TENSOR                                                          
REMARK   3      L11:   3.0087 L22:   1.2677                                     
REMARK   3      L33:   0.5994 L12:   0.2852                                     
REMARK   3      L13:   0.0580 L23:   0.3382                                     
REMARK   3    S TENSOR                                                          
REMARK   3      S11:   0.0713 S12:  -0.2506 S13:  -0.0185                       
REMARK   3      S21:   0.1310 S22:  -0.0336 S23:  -0.0983                       
REMARK   3      S31:   0.0103 S32:   0.0074 S33:  -0.0377                       
REMARK   3                                                                      
REMARK   3  BULK SOLVENT MODELLING.                                             
REMARK   3   METHOD USED : MASK                                                 
REMARK   3   PARAMETERS FOR MASK CALCULATION                                    
REMARK   3   VDW PROBE RADIUS   : 1.40                                          
REMARK   3   ION PROBE RADIUS   : 0.80                                          
REMARK   3   SHRINKAGE RADIUS   : 0.80                                          
REMARK   3                                                                      
REMARK   3  OTHER REFINEMENT REMARKS: HYDROGENS HAVE BEEN ADDED IN THE RIDING   
REMARK   3  POSITIONS                                                           
REMARK   4                                                                      
REMARK   4 3HP2 COMPLIES WITH FORMAT V. 3.30, 13-JUL-11                         
REMARK 100                                                                      
REMARK 100 THIS ENTRY HAS BEEN PROCESSED BY RCSB ON 05-JUN-09.                  
REMARK 100 THE DEPOSITION ID IS D_1000053406.                                   
REMARK 200                                                                      
REMARK 200 EXPERIMENTAL DETAILS                                                 
REMARK 200  EXPERIMENT TYPE                : X-RAY DIFFRACTION                  
REMARK 200  DATE OF DATA COLLECTION        : 25-OCT-01                          
REMARK 200  TEMPERATURE           (KELVIN) : 110                                
REMARK 200  PH                             : 9.0                                
REMARK 200  NUMBER OF CRYSTALS USED        : 1                                  
REMARK 200                                                                      
REMARK 200  SYNCHROTRON              (Y/N) : Y                                  
REMARK 200  RADIATION SOURCE               : APS                                
REMARK 200  BEAMLINE                       : 17-ID                              
REMARK 200  X-RAY GENERATOR MODEL          : NULL                               
REMARK 200  MONOCHROMATIC OR LAUE    (M/L) : M                                  
REMARK 200  WAVELENGTH OR RANGE        (A) : 1.0                                
REMARK 200  MONOCHROMATOR                  : CRYSTAL                            
REMARK 200  OPTICS                         : CRYSTAL MONOCHROMATOR              
REMARK 200                                                                      
REMARK 200  DETECTOR TYPE                  : CCD                                
REMARK 200  DETECTOR MANUFACTURER          : ADSC QUANTUM 210                   
REMARK 200  INTENSITY-INTEGRATION SOFTWARE : HKL-2000                           
REMARK 200  DATA SCALING SOFTWARE          : HKL-2000                           
REMARK 200                                                                      
REMARK 200  NUMBER OF UNIQUE REFLECTIONS   : 21118                              
REMARK 200  RESOLUTION RANGE HIGH      (A) : 2.150                              
REMARK 200  RESOLUTION RANGE LOW       (A) : 50.000                             
REMARK 200  REJECTION CRITERIA  (SIGMA(I)) : -3.000                             
REMARK 200                                                                      
REMARK 200 OVERALL.                                                             
REMARK 200  COMPLETENESS FOR RANGE     (%) : 100.0                              
REMARK 200  DATA REDUNDANCY                : 5.200                              
REMARK 200  R MERGE                    (I) : 0.07000                            
REMARK 200  R SYM                      (I) : 0.07000                            
REMARK 200  <I/SIGMA(I)> FOR THE DATA SET  : 29.1000                            
REMARK 200                                                                      
REMARK 200 IN THE HIGHEST RESOLUTION SHELL.                                     
REMARK 200  HIGHEST RESOLUTION SHELL, RANGE HIGH (A) : 2.15                     
REMARK 200  HIGHEST RESOLUTION SHELL, RANGE LOW  (A) : 2.23                     
REMARK 200  COMPLETENESS FOR SHELL     (%) : 98.1                               
REMARK 200  DATA REDUNDANCY IN SHELL       : 5.20                               
REMARK 200  R MERGE FOR SHELL          (I) : 0.30700                            
REMARK 200  R SYM FOR SHELL            (I) : 0.30700                            
REMARK 200  <I/SIGMA(I)> FOR SHELL         : 3.000                              
REMARK 200                                                                      
REMARK 200 DIFFRACTION PROTOCOL: SINGLE WAVELENGTH                              
REMARK 200 METHOD USED TO DETERMINE THE STRUCTURE: FOURIER SYNTHESIS            
REMARK 200 SOFTWARE USED: FOURIER SYNTHESIS                                     
REMARK 200 STARTING MODEL: NULL                                                 
REMARK 200                                                                      
REMARK 200 REMARK: NULL                                                         
REMARK 280                                                                      
REMARK 280 CRYSTAL                                                              
REMARK 280 SOLVENT CONTENT, VS   (%): 45.78                                     
REMARK 280 MATTHEWS COEFFICIENT, VM (ANGSTROMS**3/DA): 2.27                     
REMARK 280                                                                      
REMARK 280 CRYSTALLIZATION CONDITIONS: 20-30% PEG3000, 10 MM CACL2, 50 MM       
REMARK 280  CHES, PH 9.0, VAPOR DIFFUSION, HANGING DROP, TEMPERATURE 298.0K     
REMARK 290                                                                      
REMARK 290 CRYSTALLOGRAPHIC SYMMETRY                                            
REMARK 290 SYMMETRY OPERATORS FOR SPACE GROUP: P 21 21 21                       
REMARK 290                                                                      
REMARK 290      SYMOP   SYMMETRY                                                
REMARK 290     NNNMMM   OPERATOR                                                
REMARK 290       1555   X,Y,Z                                                   
REMARK 290       2555   -X+1/2,-Y,Z+1/2                                         
REMARK 290       3555   -X,Y+1/2,-Z+1/2                                         
REMARK 290       4555   X+1/2,-Y+1/2,-Z                                         
REMARK 290                                                                      
REMARK 290     WHERE NNN -> OPERATOR NUMBER                                     
REMARK 290           MMM -> TRANSLATION VECTOR                                  
REMARK 290                                                                      
REMARK 290 CRYSTALLOGRAPHIC SYMMETRY TRANSFORMATIONS                            
REMARK 290 THE FOLLOWING TRANSFORMATIONS OPERATE ON THE ATOM/HETATM             
REMARK 290 RECORDS IN THIS ENTRY TO PRODUCE CRYSTALLOGRAPHICALLY                
REMARK 290 RELATED MOLECULES.                                                   
REMARK 290   SMTRY1   1  1.000000  0.000000  0.000000        0.00000            
REMARK 290   SMTRY2   1  0.000000  1.000000  0.000000        0.00000            
REMARK 290   SMTRY3   1  0.000000  0.000000  1.000000        0.00000            
REMARK 290   SMTRY1   2 -1.000000  0.000000  0.000000       32.62300            
REMARK 290   SMTRY2   2  0.000000 -1.000000  0.000000        0.00000            
REMARK 290   SMTRY3   2  0.000000  0.000000  1.000000       38.61900            
REMARK 290   SMTRY1   3 -1.000000  0.000000  0.000000        0.00000            
REMARK 290   SMTRY2   3  0.000000  1.000000  0.000000       37.22000            
REMARK 290   SMTRY3   3  0.000000  0.000000 -1.000000       38.61900            
REMARK 290   SMTRY1   4  1.000000  0.000000  0.000000       32.62300            
REMARK 290   SMTRY2   4  0.000000 -1.000000  0.000000       37.22000            
REMARK 290   SMTRY3   4  0.000000  0.000000 -1.000000        0.00000            
REMARK 290                                                                      
REMARK 290 REMARK: NULL                                                         
REMARK 300                                                                      
REMARK 300 BIOMOLECULE: 1                                                       
REMARK 300 SEE REMARK 350 FOR THE AUTHOR PROVIDED AND/OR PROGRAM                
REMARK 300 GENERATED ASSEMBLY INFORMATION FOR THE STRUCTURE IN                  
REMARK 300 THIS ENTRY. THE REMARK MAY ALSO PROVIDE INFORMATION ON               
REMARK 300 BURIED SURFACE AREA.                                                 
REMARK 350                                                                      
REMARK 350 COORDINATES FOR A COMPLETE MULTIMER REPRESENTING THE KNOWN           
REMARK 350 BIOLOGICALLY SIGNIFICANT OLIGOMERIZATION STATE OF THE                
REMARK 350 MOLECULE CAN BE GENERATED BY APPLYING BIOMT TRANSFORMATIONS          
REMARK 350 GIVEN BELOW.  BOTH NON-CRYSTALLOGRAPHIC AND                          
REMARK 350 CRYSTALLOGRAPHIC OPERATIONS ARE GIVEN.                               
REMARK 350                                                                      
REMARK 350 BIOMOLECULE: 1                                                       
REMARK 350 AUTHOR DETERMINED BIOLOGICAL UNIT: MONOMERIC                         
REMARK 350 SOFTWARE DETERMINED QUATERNARY STRUCTURE: MONOMERIC                  
REMARK 350 SOFTWARE USED: PISA                                                  
REMARK 350 APPLY THE FOLLOWING TO CHAINS: A                                     
REMARK 350   BIOMT1   1  1.000000  0.000000  0.000000        0.00000            
REMARK 350   BIOMT2   1  0.000000  1.000000  0.000000        0.00000            
REMARK 350   BIOMT3   1  0.000000  0.000000  1.000000        0.00000            
REMARK 465                                                                      
REMARK 465 MISSING RESIDUES                                                     
REMARK 465 THE FOLLOWING RESIDUES WERE NOT LOCATED IN THE                       
REMARK 465 EXPERIMENT. (M=MODEL NUMBER; RES=RESIDUE NAME; C=CHAIN               
REMARK 465 IDENTIFIER; SSSEQ=SEQUENCE NUMBER; I=INSERTION CODE.)                
REMARK 465                                                                      
REMARK 465   M RES C SSSEQI                                                     
REMARK 465     MET A     1                                                      
REMARK 465     SER A     2                                                      
REMARK 465     GLN A     3                                                      
REMARK 465     ALA A   172                                                      
REMARK 465     ARG A   173                                                      
REMARK 465     HIS A   174                                                      
REMARK 465     THR A   175                                                      
REMARK 465     ASP A   176                                                      
REMARK 465     ASP A   177                                                      
REMARK 465     GLU A   178                                                      
REMARK 465     MET A   179                                                      
REMARK 465     THR A   180                                                      
REMARK 465     GLY A   181                                                      
REMARK 465     TYR A   182                                                      
REMARK 465     GLU A   356                                                      
REMARK 465     GLU A   357                                                      
REMARK 465     MET A   358                                                      
REMARK 465     GLU A   359                                                      
REMARK 465     SER A   360                                                      
REMARK 470                                                                      
REMARK 470 MISSING ATOM                                                         
REMARK 470 THE FOLLOWING RESIDUES HAVE MISSING ATOMS (M=MODEL NUMBER;           
REMARK 470 RES=RESIDUE NAME; C=CHAIN IDENTIFIER; SSEQ=SEQUENCE NUMBER;          
REMARK 470 I=INSERTION CODE):                                                   
REMARK 470   M RES CSSEQI  ATOMS                                                
REMARK 470     ASP A 354    CG   OD1  OD2                                       
REMARK 470     GLN A 355    CG   CD   OE1  NE2                                  
REMARK 500                                                                      
REMARK 500 GEOMETRY AND STEREOCHEMISTRY                                         
REMARK 500 SUBTOPIC: TORSION ANGLES                                             
REMARK 500                                                                      
REMARK 500 TORSION ANGLES OUTSIDE THE EXPECTED RAMACHANDRAN REGIONS:            
REMARK 500 (M=MODEL NUMBER; RES=RESIDUE NAME; C=CHAIN IDENTIFIER;               
REMARK 500 SSEQ=SEQUENCE NUMBER; I=INSERTION CODE).                             
REMARK 500                                                                      
REMARK 500 STANDARD TABLE:                                                      
REMARK 500 FORMAT:(10X,I3,1X,A3,1X,A1,I4,A1,4X,F7.2,3X,F7.2)                    
REMARK 500                                                                      
REMARK 500 EXPECTED VALUES: GJ KLEYWEGT AND TA JONES (1996). PHI/PSI-           
REMARK 500 CHOLOGY: RAMACHANDRAN REVISITED. STRUCTURE 4, 1395 - 1400            
REMARK 500                                                                      
REMARK 500  M RES CSSEQI        PSI       PHI                                   
REMARK 500    ALA A  34      -56.69     84.92                                   
REMARK 500    ARG A 149      -16.84     83.82                                   
REMARK 500    ASP A 168      -90.69      0.95                                   
REMARK 500    ASN A 196       31.14     81.78                                   
REMARK 500    PHE A 274       50.95   -100.45                                   
REMARK 500                                                                      
REMARK 500 REMARK: NULL                                                         
REMARK 500                                                                      
REMARK 500 GEOMETRY AND STEREOCHEMISTRY                                         
REMARK 500 SUBTOPIC: NON-CIS, NON-TRANS                                         
REMARK 500                                                                      
REMARK 500 THE FOLLOWING PEPTIDE BONDS DEVIATE SIGNIFICANTLY FROM BOTH          
REMARK 500 CIS AND TRANS CONFORMATION.  CIS BONDS, IF ANY, ARE LISTED           
REMARK 500 ON CISPEP RECORDS.  TRANS IS DEFINED AS 180 +/- 30 AND               
REMARK 500 CIS IS DEFINED AS 0 +/- 30 DEGREES.                                  
REMARK 500                                 MODEL     OMEGA                      
REMARK 500 LEU A  167     ASP A  168                  130.71                    
REMARK 500                                                                      
REMARK 500 REMARK: NULL                                                         
REMARK 610                                                                      
REMARK 610 MISSING HETEROATOM                                                   
REMARK 610 THE FOLLOWING RESIDUES HAVE MISSING ATOMS (M=MODEL NUMBER;           
REMARK 610 RES=RESIDUE NAME; C=CHAIN IDENTIFIER; SSEQ=SEQUENCE NUMBER;          
REMARK 610 I=INSERTION CODE):                                                   
REMARK 610   M RES C SSEQI                                                      
REMARK 610     I46 A  403                                                       
REMARK 800                                                                      
REMARK 800 SITE                                                                 
REMARK 800 SITE_IDENTIFIER: AC1                                                 
REMARK 800 EVIDENCE_CODE: SOFTWARE                                              
REMARK 800 SITE_DESCRIPTION: BINDING SITE FOR RESIDUE P36 A 401                 
REMARK 800                                                                      
REMARK 800 SITE_IDENTIFIER: AC2                                                 
REMARK 800 EVIDENCE_CODE: SOFTWARE                                              
REMARK 800 SITE_DESCRIPTION: BINDING SITE FOR RESIDUE I46 A 402                 
REMARK 800                                                                      
REMARK 800 SITE_IDENTIFIER: AC3                                                 
REMARK 800 EVIDENCE_CODE: SOFTWARE                                              
REMARK 800 SITE_DESCRIPTION: BINDING SITE FOR RESIDUE I46 A 403                 
REMARK 900                                                                      
REMARK 900 RELATED ENTRIES                                                      
REMARK 900 RELATED ID: 3HLL   RELATED DB: PDB                                   
REMARK 900 THE SAME PROTEIN COMPLEXED WITH PH-797804                            
REMARK 900 RELATED ID: 3HP5   RELATED DB: PDB                                   
REMARK 900 THE SAME PROTEIN COMPLEXED WITH A DIFFERENT INHIBITOR                
DBREF  3HP2 A    1   360  UNP    Q16539   MK14_HUMAN       1    360             
SEQRES   1 A  360  MET SER GLN GLU ARG PRO THR PHE TYR ARG GLN GLU LEU          
SEQRES   2 A  360  ASN LYS THR ILE TRP GLU VAL PRO GLU ARG TYR GLN ASN          
SEQRES   3 A  360  LEU SER PRO VAL GLY SER GLY ALA TYR GLY SER VAL CYS          
SEQRES   4 A  360  ALA ALA PHE ASP THR LYS THR GLY LEU ARG VAL ALA VAL          
SEQRES   5 A  360  LYS LYS LEU SER ARG PRO PHE GLN SER ILE ILE HIS ALA          
SEQRES   6 A  360  LYS ARG THR TYR ARG GLU LEU ARG LEU LEU LYS HIS MET          
SEQRES   7 A  360  LYS HIS GLU ASN VAL ILE GLY LEU LEU ASP VAL PHE THR          
SEQRES   8 A  360  PRO ALA ARG SER LEU GLU GLU PHE ASN ASP VAL TYR LEU          
SEQRES   9 A  360  VAL THR HIS LEU MET GLY ALA ASP LEU ASN ASN ILE VAL          
SEQRES  10 A  360  LYS CYS GLN LYS LEU THR ASP ASP HIS VAL GLN PHE LEU          
SEQRES  11 A  360  ILE TYR GLN ILE LEU ARG GLY LEU LYS TYR ILE HIS SER          
SEQRES  12 A  360  ALA ASP ILE ILE HIS ARG ASP LEU LYS PRO SER ASN LEU          
SEQRES  13 A  360  ALA VAL ASN GLU ASP CYS GLU LEU LYS ILE LEU ASP PHE          
SEQRES  14 A  360  GLY LEU ALA ARG HIS THR ASP ASP GLU MET THR GLY TYR          
SEQRES  15 A  360  VAL ALA THR ARG TRP TYR ARG ALA PRO GLU ILE MET LEU          
SEQRES  16 A  360  ASN TRP MET HIS TYR ASN GLN THR VAL ASP ILE TRP SER          
SEQRES  17 A  360  VAL GLY CYS ILE MET ALA GLU LEU LEU THR GLY ARG THR          
SEQRES  18 A  360  LEU PHE PRO GLY THR ASP HIS ILE ASP GLN LEU LYS LEU          
SEQRES  19 A  360  ILE LEU ARG LEU VAL GLY THR PRO GLY ALA GLU LEU LEU          
SEQRES  20 A  360  LYS LYS ILE SER SER GLU SER ALA ARG ASN TYR ILE GLN          
SEQRES  21 A  360  SER LEU THR GLN MET PRO LYS MET ASN PHE ALA ASN VAL          
SEQRES  22 A  360  PHE ILE GLY ALA ASN PRO LEU ALA VAL ASP LEU LEU GLU          
SEQRES  23 A  360  LYS MET LEU VAL LEU ASP SER ASP LYS ARG ILE THR ALA          
SEQRES  24 A  360  ALA GLN ALA LEU ALA HIS ALA TYR PHE ALA GLN TYR HIS          
SEQRES  25 A  360  ASP PRO ASP ASP GLU PRO VAL ALA ASP PRO TYR ASP GLN          
SEQRES  26 A  360  SER PHE GLU SER ARG ASP LEU LEU ILE ASP GLU TRP LYS          
SEQRES  27 A  360  SER LEU THR TYR ASP GLU VAL ILE SER PHE VAL PRO PRO          
SEQRES  28 A  360  PRO LEU ASP GLN GLU GLU MET GLU SER                          
HET    P36  A 401      23                                                       
HET    I46  A 402      19                                                       
HET    I46  A 403      18                                                       
HETNAM     P36 1-BENZYL-4-(BENZYLOXY)-3-BROMOPYRIDIN-2(1H)-ONE                  
HETNAM     I46 2-FLUORO-4-[4-(4-FLUOROPHENYL)-1H-PYRAZOL-3-YL]PYRIDINE          
FORMUL   2  P36    C19 H16 BR N O2                                              
FORMUL   3  I46    2(C14 H9 F2 N3)                                              
FORMUL   5  HOH   *211(H2 O)                                                    
HELIX    1   1 PRO A  191  GLU A  192  1                                   2
HELIX    2   2 LEU A  195  LEU A  195  1                                   1
HELIX    3   3 LEU A  232  LEU A  232  1                                   1
HELIX    4   4 LEU A  236  LEU A  236  1                                   1
HELIX    5   5 LEU A  246  LEU A  246  1                                   1
HELIX    6   6 ILE A  259  ILE A  259  1                                   1
HELIX    7   7 ASP A  292  SER A  293  1                                   2
HELIX    8   8 ARG A  296  ARG A  296  1                                   1
SITE     1 AC1  9 ALA A  51  LEU A 104  THR A 106  HIS A 107                    
SITE     2 AC1  9 MET A 109  GLY A 110  ALA A 111  LEU A 167                    
SITE     3 AC1  9 LEU A 171                                                     
SITE     1 AC2 13 GLU A 192  LEU A 195  TRP A 197  PRO A 242                    
SITE     2 AC2 13 LEU A 246  LYS A 249  ILE A 250  ILE A 259                    
SITE     3 AC2 13 LEU A 291  SER A 293  HOH A 501  HOH A 517                    
SITE     4 AC2 13 HOH A 633                                                     
SITE     1 AC3 10 GLU A  22  THR A  44  MET A 194  LEU A 195                    
SITE     2 AC3 10 HIS A 228  ILE A 229  LEU A 232  SER A 254                    
SITE     3 AC3 10 ALA A 255  TYR A 258                                          
CRYST1   65.246   74.440   77.238  90.00  90.00  90.00 P 21 21 21    4          
ORIGX1      1.000000  0.000000  0.000000        0.00000                         
ORIGX2      0.000000  1.000000  0.000000        0.00000                         
ORIGX3      0.000000  0.000000  1.000000        0.00000                         
SCALE1      0.015327  0.000000  0.000000        0.00000                         
SCALE2      0.000000  0.013434  0.000000        0.00000                         
SCALE3      0.000000  0.000000  0.012947        0.00000                         
ATOM      1  N   PRO A 191      11.924  25.236  16.669  1.00 37.34           N
ATOM      2  CA  PRO A 191      11.274  23.936  16.856  1.00 37.39           C
ATOM      3  C   PRO A 191      11.512  22.972  15.688  1.00 38.13           C
ATOM      4  O   PRO A 191      11.631  21.760  15.901  1.00 37.00           O
ATOM      5  CB  PRO A 191       9.790  24.302  16.994  1.00 37.54           C
ATOM      6  CG  PRO A 191       9.650  25.648  16.430  1.00 37.06           C
ATOM      7  CD  PRO A 191      10.949  26.339  16.655  1.00 37.15           C
ATOM      8  N   GLU A 192      11.580  23.512  14.467  1.00 38.82           N
ATOM      9  CA  GLU A 192      11.861  22.696  13.280  1.00 39.66           C
ATOM     10  C   GLU A 192      13.247  22.027  13.321  1.00 40.44           C
ATOM     11  O   GLU A 192      13.417  20.948  12.764  1.00 40.96           O
ATOM     12  CB  GLU A 192      11.674  23.494  11.975  1.00 39.27           C
ATOM     13  CG  GLU A 192      12.585  24.712  11.751  1.00 37.82           C
ATOM     14  CD  GLU A 192      12.001  26.010  12.294  1.00 37.63           C
ATOM     15  OE1 GLU A 192      11.246  25.951  13.279  1.00 33.41           O
ATOM     16  OE2 GLU A 192      12.300  27.094  11.744  1.00 37.88           O
TER      17      GLU A 192
ATOM     18  N   LEU A 195      12.908  19.119  15.755  1.00 43.40           N
ATOM     19  CA  LEU A 195      12.277  18.060  14.930  1.00 43.40           C
ATOM     20  C   LEU A 195      13.240  17.382  13.935  1.00 43.44           C
ATOM     21  O   LEU A 195      12.950  16.288  13.454  1.00 44.04           O
ATOM     22  CB  LEU A 195      11.059  18.617  14.134  1.00 43.20           C
ATOM     23  CG  LEU A 195       9.610  18.237  14.487  1.00 43.06           C
ATOM     24  CD1 LEU A 195       8.745  18.217  13.217  1.00 40.99           C
ATOM     25  CD2 LEU A 195       9.469  16.911  15.201  1.00 40.48           C
TER      26      LEU A 195
ATOM     27  N   TRP A 197      14.302  18.839  10.896  1.00 43.45           N
ATOM     28  CA  TRP A 197      13.988  19.188   9.522  1.00 43.33           C
ATOM     29  C   TRP A 197      15.241  19.688   8.832  1.00 44.54           C
ATOM     30  O   TRP A 197      15.905  20.602   9.335  1.00 44.24           O
ATOM     31  CB  TRP A 197      12.928  20.286   9.468  1.00 42.42           C
ATOM     32  CG  TRP A 197      12.388  20.551   8.092  1.00 40.95           C
ATOM     33  CD1 TRP A 197      12.253  19.653   7.075  1.00 40.28           C
ATOM     34  CD2 TRP A 197      11.860  21.787   7.605  1.00 41.15           C
ATOM     35  NE1 TRP A 197      11.691  20.254   5.981  1.00 40.37           N
ATOM     36  CE2 TRP A 197      11.439  21.566   6.273  1.00 39.88           C
ATOM     37  CE3 TRP A 197      11.710  23.066   8.158  1.00 40.31           C
ATOM     38  CZ2 TRP A 197      10.872  22.575   5.485  1.00 40.54           C
ATOM     39  CZ3 TRP A 197      11.145  24.071   7.370  1.00 40.43           C
ATOM     40  CH2 TRP A 197      10.733  23.819   6.053  1.00 40.45           C
TER      41      TRP A 197
ATOM     42  N   LEU A 232      10.912  20.863  22.601  1.00 36.76           N
ATOM     43  CA  LEU A 232       9.792  20.953  21.654  1.00 37.03           C
ATOM     44  C   LEU A 232       8.476  21.146  22.409  1.00 36.70           C
ATOM     45  O   LEU A 232       7.659  21.979  22.022  1.00 36.89           O
ATOM     46  CB  LEU A 232       9.697  19.700  20.762  1.00 36.91           C
ATOM     47  CG  LEU A 232       9.178  19.827  19.323  1.00 37.69           C
ATOM     48  CD1 LEU A 232       8.370  18.595  18.918  1.00 37.02           C
ATOM     49  CD2 LEU A 232       8.380  21.102  19.068  1.00 37.90           C
TER      50      LEU A 232
ATOM     51  N   LEU A 236       5.752  24.295  22.059  1.00 36.18           N
ATOM     52  CA  LEU A 236       4.382  24.072  21.596  1.00 37.12           C
ATOM     53  C   LEU A 236       3.328  24.520  22.630  1.00 37.57           C
ATOM     54  O   LEU A 236       2.197  24.843  22.265  1.00 37.70           O
ATOM     55  CB  LEU A 236       4.176  22.595  21.218  1.00 37.00           C
ATOM     56  CG  LEU A 236       4.458  22.142  19.763  1.00 38.22           C
ATOM     57  CD1 LEU A 236       5.381  23.052  18.971  1.00 38.30           C
ATOM     58  CD2 LEU A 236       4.947  20.686  19.698  1.00 37.57           C
TER      59      LEU A 236
ATOM     60  N   PRO A 242       0.932  22.232  15.920  1.00 39.92           N
ATOM     61  CA  PRO A 242       0.736  22.622  14.511  1.00 39.73           C
ATOM     62  C   PRO A 242      -0.709  22.651  14.020  1.00 39.71           C
ATOM     63  O   PRO A 242      -1.494  21.766  14.334  1.00 39.43           O
ATOM     64  CB  PRO A 242       1.528  21.564  13.743  1.00 39.56           C
ATOM     65  CG  PRO A 242       2.605  21.181  14.666  1.00 39.47           C
ATOM     66  CD  PRO A 242       1.949  21.171  16.034  1.00 40.05           C
TER      67      PRO A 242
ATOM     68  N   LEU A 246       0.408  23.717   8.476  1.00 38.05           N
ATOM     69  CA  LEU A 246       1.764  23.302   8.839  1.00 38.01           C
ATOM     70  C   LEU A 246       1.925  21.777   8.823  1.00 38.00           C
ATOM     71  O   LEU A 246       2.936  21.250   8.329  1.00 37.88           O
ATOM     72  CB  LEU A 246       2.158  23.895  10.210  1.00 37.91           C
ATOM     73  CG  LEU A 246       3.538  23.498  10.776  1.00 38.13           C
ATOM     74  CD1 LEU A 246       4.683  23.779   9.793  1.00 36.87           C
ATOM     75  CD2 LEU A 246       3.791  24.174  12.128  1.00 37.58           C
TER      76      LEU A 246
ATOM     77  N   LYS A 249       2.979  20.112   5.667  1.00 38.19           N
ATOM     78  CA  LYS A 249       4.352  20.339   5.202  1.00 38.15           C
ATOM     79  C   LYS A 249       5.370  19.380   5.825  1.00 37.97           C
ATOM     80  O   LYS A 249       6.561  19.450   5.499  1.00 38.37           O
ATOM     81  CB  LYS A 249       4.788  21.779   5.498  1.00 38.57           C
ATOM     82  CG  LYS A 249       3.852  22.861   4.993  1.00 38.68           C
ATOM     83  CD  LYS A 249       4.406  24.234   5.398  1.00 39.21           C
ATOM     84  CE  LYS A 249       3.430  25.370   5.066  1.00 40.27           C
ATOM     85  NZ  LYS A 249       4.033  26.663   5.440  1.00 38.78           N
ATOM     86  N   ILE A 250       4.918  18.484   6.710  1.00 37.76           N
ATOM     87  CA  ILE A 250       5.826  17.578   7.433  1.00 37.85           C
ATOM     88  C   ILE A 250       5.909  16.243   6.696  1.00 37.89           C
ATOM     89  O   ILE A 250       4.939  15.470   6.659  1.00 37.54           O
ATOM     90  CB  ILE A 250       5.383  17.341   8.896  1.00 37.49           C
ATOM     91  CG1 ILE A 250       5.305  18.674   9.651  1.00 38.18           C
ATOM     92  CG2 ILE A 250       6.344  16.375   9.610  1.00 36.95           C
ATOM     93  CD1 ILE A 250       4.674  18.569  11.046  1.00 37.89           C
ATOM     94  N   SER A 251       7.069  15.984   6.102  1.00 37.96           N
ATOM     95  CA  SER A 251       7.268  14.788   5.283  1.00 38.42           C
ATOM     96  C   SER A 251       7.367  13.523   6.137  1.00 38.79           C
ATOM     97  O   SER A 251       6.750  12.513   5.811  1.00 38.95           O
ATOM     98  CB  SER A 251       8.535  14.912   4.431  1.00 38.76           C
ATOM     99  OG  SER A 251       8.769  13.692   3.725  1.00 39.45           O
TER     100      SER A 251
ATOM    101  N   ILE A 259       3.932  14.219  16.745  1.00 42.56           N
ATOM    102  CA  ILE A 259       3.303  15.528  16.924  1.00 42.30           C
ATOM    103  C   ILE A 259       1.785  15.448  17.073  1.00 41.95           C
ATOM    104  O   ILE A 259       1.211  16.083  17.957  1.00 41.88           O
ATOM    105  CB  ILE A 259       3.616  16.447  15.727  1.00 42.44           C
ATOM    106  CG1 ILE A 259       5.081  16.874  15.764  1.00 43.02           C
ATOM    107  CG2 ILE A 259       2.709  17.697  15.724  1.00 43.21           C
ATOM    108  CD1 ILE A 259       5.549  17.401  14.446  1.00 44.98           C
TER     109      ILE A 259
ATOM    110  N   LEU A 291       4.853  29.610  14.852  1.00 39.73           N
ATOM    111  CA  LEU A 291       5.374  28.245  14.748  1.00 39.40           C
ATOM    112  C   LEU A 291       5.828  27.892  13.319  1.00 39.05           C
ATOM    113  O   LEU A 291       6.958  27.461  13.125  1.00 38.78           O
ATOM    114  CB  LEU A 291       4.370  27.211  15.284  1.00 39.76           C
ATOM    115  CG  LEU A 291       4.801  25.731  15.168  1.00 39.49           C
ATOM    116  CD1 LEU A 291       6.122  25.470  15.883  1.00 38.56           C
ATOM    117  CD2 LEU A 291       3.708  24.803  15.683  1.00 39.29           C
ATOM    118  N   ASP A 292       4.961  28.081  12.326  1.00 39.46           N
ATOM    119  CA  ASP A 292       5.307  27.793  10.924  1.00 39.07           C
ATOM    120  C   ASP A 292       6.345  28.813  10.418  1.00 39.55           C
ATOM    121  O   ASP A 292       6.047  29.998  10.257  1.00 38.38           O
ATOM    122  CB  ASP A 292       4.038  27.788  10.039  1.00 39.33           C
ATOM    123  CG  ASP A 292       4.316  27.372   8.586  1.00 38.91           C
ATOM    124  OD1 ASP A 292       5.498  27.340   8.182  1.00 35.49           O
ATOM    125  OD2 ASP A 292       3.348  27.089   7.834  1.00 39.49           O
ATOM    126  N   SER A 293       7.563  28.330  10.145  1.00 39.82           N
ATOM    127  CA  SER A 293       8.684  29.198   9.750  1.00 39.63           C
ATOM    128  C   SER A 293       8.446  30.004   8.460  1.00 39.83           C
ATOM    129  O   SER A 293       9.062  31.038   8.245  1.00 39.40           O
ATOM    130  CB  SER A 293       9.977  28.388   9.639  1.00 39.39           C
ATOM    131  OG  SER A 293      10.005  27.570   8.487  1.00 40.86           O
TER     132      SER A 293
ATOM    133  N   ARG A 296       6.991  33.412   9.697  1.00 41.24           N
ATOM    134  CA  ARG A 296       7.739  34.288  10.593  1.00 40.68           C
ATOM    135  C   ARG A 296       8.253  35.500   9.856  1.00 40.95           C
ATOM    136  O   ARG A 296       8.635  35.406   8.687  1.00 41.50           O
ATOM    137  CB  ARG A 296       8.946  33.583  11.187  1.00 40.77           C
ATOM    138  CG  ARG A 296       8.587  32.506  12.133  1.00 41.34           C
ATOM    139  CD  ARG A 296       9.817  31.821  12.680  1.00 40.33           C
ATOM    140  NE  ARG A 296       9.446  30.469  13.058  1.00 40.15           N
ATOM    141  CZ  ARG A 296      10.256  29.421  13.073  1.00 39.00           C
ATOM    142  NH1 ARG A 296       9.761  28.246  13.435  1.00 39.54           N
ATOM    143  NH2 ARG A 296      11.531  29.538  12.738  1.00 39.79           N
TER     144      ARG A 296
HETATM  164  O   HOH A 501       7.829  25.844   7.650  1.00 30.89           O
HETATM  165  O   HOH A 506       8.234  20.709   3.634  1.00 26.07           O
HETATM  166  O   HOH A 517       9.056  17.796   6.068  1.00 34.19           O
HETATM  167  O   HOH A 633      11.258  16.528  10.121  1.00 43.50           O
HETATM  168  O   HOH A 640       9.831  16.100   7.922  1.00 47.41           O
HETATM  169  O   HOH A 692       7.905  23.258   3.233  1.00 35.57           O
CONECT  145  147  153
CONECT  154  147  148  162
CONECT  155  149  151  158
CONECT  156  151  160  163
CONECT  157  152  153  158
CONECT  158  155  157  161
CONECT  146  148  153
CONECT  147  145  154
CONECT  148  146  154
CONECT  149  150  155
CONECT  150  149  160
CONECT  151  155  156
CONECT  152  157  159
CONECT  153  145  146  157
CONECT  162  154
CONECT  163  156
CONECT  159  152  161
CONECT  160  150  156
CONECT  161  158  159
END
