# Supplementary material for: Scaffold repositioning of spiro-acridine derivatives as fungi chitinase inhibitor by target fishing and in vitro studies
Source: Sci Rep. 2023 May 5;13:7320. doi: 10.1038/s41598-023-33279-9 (PMC10163251; doi:10.1038/s41598-023-33279-9)
Supplement: Supplementary file 2 — Supplementary Information 2. [file 41598_2023_33279_MOESM2_ESM.zip › PDBQT_TARGETS_ALL/3hv7_1AU.pdb]

HEADER    TRANSFERASE                             15-JUN-09   3HV7              
TITLE     HUMAN P38 MAP KINASE IN COMPLEX WITH RL38                             
COMPND    MOL_ID: 1;                                                            
COMPND   2 MOLECULE: MITOGEN-ACTIVATED PROTEIN KINASE 14;                       
COMPND   3 CHAIN: A;                                                            
COMPND   4 SYNONYM: MITOGEN-ACTIVATED PROTEIN KINASE P38 ALPHA, MAP             
COMPND   5 KINASE P38 ALPHA, CYTOKINE SUPPRESSIVE ANTI-INFLAMMATORY             
COMPND   6 DRUG-BINDING PROTEIN, CSAID-BINDING PROTEIN, CSBP, MAX-              
COMPND   7 INTERACTING PROTEIN 2, MAP KINASE MXI2, SAPK2A;                      
COMPND   8 EC: 2.7.11.24;                                                       
COMPND   9 ENGINEERED: YES                                                      
SOURCE    MOL_ID: 1;                                                            
SOURCE   2 ORGANISM_SCIENTIFIC: HOMO SAPIENS;                                   
SOURCE   3 ORGANISM_COMMON: HUMAN;                                              
SOURCE   4 ORGANISM_TAXID: 9606;                                                
SOURCE   5 GENE: MAPK14, CSBP, CSBP1, CSBP2, CSPB1, MXI2;                       
SOURCE   6 EXPRESSION_SYSTEM: ESCHERICHIA COLI;                                 
SOURCE   7 EXPRESSION_SYSTEM_TAXID: 562;                                        
SOURCE   8 EXPRESSION_SYSTEM_STRAIN: BL21 (DE3);                                
SOURCE   9 EXPRESSION_SYSTEM_VECTOR_TYPE: PLASMID;                              
SOURCE  10 EXPRESSION_SYSTEM_PLASMID: PGEX 6P-1                                 
KEYWDS    DFG-OUT, TYPE III, RL38, ALTERNATIVE SPLICING, ATP-BINDING,           
KEYWDS   2 CYTOPLASM, KINASE, NUCLEOTIDE-BINDING, NUCLEUS,                      
KEYWDS   3 PHOSPHOPROTEIN, POLYMORPHISM, SERINE/THREONINE-PROTEIN               
KEYWDS   4 KINASE, TRANSFERASE                                                  
EXPDTA    X-RAY DIFFRACTION                                                     
AUTHOR    C.GRUETTER,J.R.SIMARD,M.GETLIK,D.RAUH                                 
REVDAT   2   16-FEB-10 3HV7    1       JRNL                                     
REVDAT   1   17-NOV-09 3HV7    0                                                
JRNL        AUTH   S.KLUTER,C.GRUTTER,T.NAQVI,M.RABILLER,J.R.SIMARD,            
JRNL        AUTH 2 V.PAWAR,M.GETLIK,D.RAUH                                      
JRNL        TITL   DISPLACEMENT ASSAY FOR THE DETECTION OF STABILIZERS          
JRNL        TITL 2 OF INACTIVE KINASE CONFORMATIONS.                            
JRNL        REF    J.MED.CHEM.                   V.  53   357 2010              
JRNL        REFN                   ISSN 0022-2623                               
JRNL        PMID   19928858                                                     
JRNL        DOI    10.1021/JM901297E                                            
REMARK   2                                                                      
REMARK   2 RESOLUTION.    2.40 ANGSTROMS.                                       
REMARK   3                                                                      
REMARK   3 REFINEMENT.                                                          
REMARK   3   PROGRAM     : REFMAC 5.2.0005                                      
REMARK   3   AUTHORS     : MURSHUDOV,VAGIN,DODSON                               
REMARK   3                                                                      
REMARK   3    REFINEMENT TARGET : MAXIMUM LIKELIHOOD                            
REMARK   3                                                                      
REMARK   3  DATA USED IN REFINEMENT.                                            
REMARK   3   RESOLUTION RANGE HIGH (ANGSTROMS) : 2.40                           
REMARK   3   RESOLUTION RANGE LOW  (ANGSTROMS) : 34.87                          
REMARK   3   DATA CUTOFF            (SIGMA(F)) : 0.000                          
REMARK   3   COMPLETENESS FOR RANGE        (%) : 99.5                           
REMARK   3   NUMBER OF REFLECTIONS             : 15869                          
REMARK   3                                                                      
REMARK   3  FIT TO DATA USED IN REFINEMENT.                                     
REMARK   3   CROSS-VALIDATION METHOD          : THROUGHOUT                      
REMARK   3   FREE R VALUE TEST SET SELECTION  : RANDOM                          
REMARK   3   R VALUE     (WORKING + TEST SET) : 0.208                           
REMARK   3   R VALUE            (WORKING SET) : 0.203                           
REMARK   3   FREE R VALUE                     : 0.279                           
REMARK   3   FREE R VALUE TEST SET SIZE   (%) : 6.000                           
REMARK   3   FREE R VALUE TEST SET COUNT      : 953                             
REMARK   3                                                                      
REMARK   3  FIT IN THE HIGHEST RESOLUTION BIN.                                  
REMARK   3   TOTAL NUMBER OF BINS USED           : 20                           
REMARK   3   BIN RESOLUTION RANGE HIGH       (A) : 2.40                         
REMARK   3   BIN RESOLUTION RANGE LOW        (A) : 2.46                         
REMARK   3   REFLECTION IN BIN     (WORKING SET) : 1074                         
REMARK   3   BIN COMPLETENESS (WORKING+TEST) (%) : 100.00                       
REMARK   3   BIN R VALUE           (WORKING SET) : 0.2240                       
REMARK   3   BIN FREE R VALUE SET COUNT          : 69                           
REMARK   3   BIN FREE R VALUE                    : 0.3230                       
REMARK   3                                                                      
REMARK   3  NUMBER OF NON-HYDROGEN ATOMS USED IN REFINEMENT.                    
REMARK   3   PROTEIN ATOMS            : 2660                                    
REMARK   3   NUCLEIC ACID ATOMS       : 0                                       
REMARK   3   HETEROGEN ATOMS          : 50                                      
REMARK   3   SOLVENT ATOMS            : 107                                     
REMARK   3                                                                      
REMARK   3  B VALUES.                                                           
REMARK   3   FROM WILSON PLOT           (A**2) : 39.99                          
REMARK   3   MEAN B VALUE      (OVERALL, A**2) : 26.96                          
REMARK   3   OVERALL ANISOTROPIC B VALUE.                                       
REMARK   3    B11 (A**2) : -0.12000                                             
REMARK   3    B22 (A**2) : -0.35000                                             
REMARK   3    B33 (A**2) : 0.47000                                              
REMARK   3    B12 (A**2) : 0.00000                                              
REMARK   3    B13 (A**2) : 0.00000                                              
REMARK   3    B23 (A**2) : 0.00000                                              
REMARK   3                                                                      
REMARK   3  ESTIMATED OVERALL COORDINATE ERROR.                                 
REMARK   3   ESU BASED ON R VALUE                            (A): 0.438         
REMARK   3   ESU BASED ON FREE R VALUE                       (A): 0.297         
REMARK   3   ESU BASED ON MAXIMUM LIKELIHOOD                 (A): 0.213         
REMARK   3   ESU FOR B VALUES BASED ON MAXIMUM LIKELIHOOD (A**2): 8.941         
REMARK   3                                                                      
REMARK   3 CORRELATION COEFFICIENTS.                                            
REMARK   3   CORRELATION COEFFICIENT FO-FC      : 0.928                         
REMARK   3   CORRELATION COEFFICIENT FO-FC FREE : 0.870                         
REMARK   3                                                                      
REMARK   3  RMS DEVIATIONS FROM IDEAL VALUES        COUNT    RMS    WEIGHT      
REMARK   3   BOND LENGTHS REFINED ATOMS        (A):  2774 ; 0.016 ; 0.022       
REMARK   3   BOND LENGTHS OTHERS               (A):  NULL ;  NULL ;  NULL       
REMARK   3   BOND ANGLES REFINED ATOMS   (DEGREES):  3766 ; 1.620 ; 1.986       
REMARK   3   BOND ANGLES OTHERS          (DEGREES):  NULL ;  NULL ;  NULL       
REMARK   3   TORSION ANGLES, PERIOD 1    (DEGREES):   326 ; 6.348 ; 5.000       
REMARK   3   TORSION ANGLES, PERIOD 2    (DEGREES):   127 ;37.976 ;23.858       
REMARK   3   TORSION ANGLES, PERIOD 3    (DEGREES):   473 ;18.719 ;15.000       
REMARK   3   TORSION ANGLES, PERIOD 4    (DEGREES):    18 ;19.869 ;15.000       
REMARK   3   CHIRAL-CENTER RESTRAINTS       (A**3):   424 ; 0.100 ; 0.200       
REMARK   3   GENERAL PLANES REFINED ATOMS      (A):  2078 ; 0.006 ; 0.020       
REMARK   3   GENERAL PLANES OTHERS             (A):  NULL ;  NULL ;  NULL       
REMARK   3   NON-BONDED CONTACTS REFINED ATOMS (A):  1243 ; 0.221 ; 0.200       
REMARK   3   NON-BONDED CONTACTS OTHERS        (A):  NULL ;  NULL ;  NULL       
REMARK   3   NON-BONDED TORSION REFINED ATOMS  (A):  1831 ; 0.313 ; 0.200       
REMARK   3   NON-BONDED TORSION OTHERS         (A):  NULL ;  NULL ;  NULL       
REMARK   3   H-BOND (X...Y) REFINED ATOMS      (A):   150 ; 0.181 ; 0.200       
REMARK   3   H-BOND (X...Y) OTHERS             (A):  NULL ;  NULL ;  NULL       
REMARK   3   POTENTIAL METAL-ION REFINED ATOMS (A):  NULL ;  NULL ;  NULL       
REMARK   3   POTENTIAL METAL-ION OTHERS        (A):  NULL ;  NULL ;  NULL       
REMARK   3   SYMMETRY VDW REFINED ATOMS        (A):    22 ; 0.211 ; 0.200       
REMARK   3   SYMMETRY VDW OTHERS               (A):  NULL ;  NULL ;  NULL       
REMARK   3   SYMMETRY H-BOND REFINED ATOMS     (A):     6 ; 0.171 ; 0.200       
REMARK   3   SYMMETRY H-BOND OTHERS            (A):  NULL ;  NULL ;  NULL       
REMARK   3   SYMMETRY METAL-ION REFINED ATOMS  (A):  NULL ;  NULL ;  NULL       
REMARK   3   SYMMETRY METAL-ION OTHERS         (A):  NULL ;  NULL ;  NULL       
REMARK   3                                                                      
REMARK   3  ISOTROPIC THERMAL FACTOR RESTRAINTS.     COUNT   RMS    WEIGHT      
REMARK   3   MAIN-CHAIN BOND REFINED ATOMS  (A**2):  1707 ; 0.907 ; 1.500       
REMARK   3   MAIN-CHAIN BOND OTHER ATOMS    (A**2):  NULL ;  NULL ;  NULL       
REMARK   3   MAIN-CHAIN ANGLE REFINED ATOMS (A**2):  2677 ; 1.577 ; 2.000       
REMARK   3   SIDE-CHAIN BOND REFINED ATOMS  (A**2):  1233 ; 2.147 ; 3.000       
REMARK   3   SIDE-CHAIN ANGLE REFINED ATOMS (A**2):  1089 ; 3.294 ; 4.500       
REMARK   3                                                                      
REMARK   3 ANISOTROPIC THERMAL FACTOR RESTRAINTS.    COUNT   RMS   WEIGHT       
REMARK   3   RIGID-BOND RESTRAINTS          (A**2):  NULL ;  NULL ;  NULL       
REMARK   3   SPHERICITY; FREE ATOMS         (A**2):  NULL ;  NULL ;  NULL       
REMARK   3   SPHERICITY; BONDED ATOMS       (A**2):  NULL ;  NULL ;  NULL       
REMARK   3                                                                      
REMARK   3  NCS RESTRAINTS STATISTICS                                           
REMARK   3   NUMBER OF DIFFERENT NCS GROUPS : NULL                              
REMARK   3                                                                      
REMARK   3  TLS DETAILS                                                         
REMARK   3   NUMBER OF TLS GROUPS  : NULL                                       
REMARK   3                                                                      
REMARK   3  BULK SOLVENT MODELLING.                                             
REMARK   3   METHOD USED : MASK                                                 
REMARK   3   PARAMETERS FOR MASK CALCULATION                                    
REMARK   3   VDW PROBE RADIUS   : 1.20                                          
REMARK   3   ION PROBE RADIUS   : 0.80                                          
REMARK   3   SHRINKAGE RADIUS   : 0.80                                          
REMARK   3                                                                      
REMARK   3  OTHER REFINEMENT REMARKS: HYDROGENS HAVE BEEN ADDED IN THE          
REMARK   3  RIDING POSITIONS                                                    
REMARK   4                                                                      
REMARK   4 3HV7 COMPLIES WITH FORMAT V. 3.20, 01-DEC-08                         
REMARK 100                                                                      
REMARK 100 THIS ENTRY HAS BEEN PROCESSED BY RCSB ON 17-JUN-09.                  
REMARK 100 THE RCSB ID CODE IS RCSB053622.                                      
REMARK 200                                                                      
REMARK 200 EXPERIMENTAL DETAILS                                                 
REMARK 200  EXPERIMENT TYPE                : X-RAY DIFFRACTION                  
REMARK 200  DATE OF DATA COLLECTION        : 06-MAY-08                          
REMARK 200  TEMPERATURE           (KELVIN) : 100                                
REMARK 200  PH                             : 5.8                                
REMARK 200  NUMBER OF CRYSTALS USED        : 1                                  
REMARK 200                                                                      
REMARK 200  SYNCHROTRON              (Y/N) : N                                  
REMARK 200  RADIATION SOURCE               : ROTATING ANODE                     
REMARK 200  BEAMLINE                       : NULL                               
REMARK 200  X-RAY GENERATOR MODEL          : BRUKER AXS MICROSTAR               
REMARK 200  MONOCHROMATIC OR LAUE    (M/L) : M                                  
REMARK 200  WAVELENGTH OR RANGE        (A) : 1.54170                            
REMARK 200  MONOCHROMATOR                  : MULTILAYER OPTIK                   
REMARK 200  OPTICS                         : OSMIC                              
REMARK 200                                                                      
REMARK 200  DETECTOR TYPE                  : IMAGE PLATE                        
REMARK 200  DETECTOR MANUFACTURER          : MAR SCANNER 300 MM PLATE           
REMARK 200  INTENSITY-INTEGRATION SOFTWARE : MOSFLM                             
REMARK 200  DATA SCALING SOFTWARE          : SCALA                              
REMARK 200                                                                      
REMARK 200  NUMBER OF UNIQUE REFLECTIONS   : 15927                              
REMARK 200  RESOLUTION RANGE HIGH      (A) : 2.400                              
REMARK 200  RESOLUTION RANGE LOW       (A) : 40.000                             
REMARK 200  REJECTION CRITERIA  (SIGMA(I)) : -3.000                             
REMARK 200                                                                      
REMARK 200 OVERALL.                                                             
REMARK 200  COMPLETENESS FOR RANGE     (%) : 99.9                               
REMARK 200  DATA REDUNDANCY                : 4.800                              
REMARK 200  R MERGE                    (I) : 0.06900                            
REMARK 200  R SYM                      (I) : NULL                               
REMARK 200  <I/SIGMA(I)> FOR THE DATA SET  : 17.1000                            
REMARK 200                                                                      
REMARK 200 IN THE HIGHEST RESOLUTION SHELL.                                     
REMARK 200  HIGHEST RESOLUTION SHELL, RANGE HIGH (A) : 2.40                     
REMARK 200  HIGHEST RESOLUTION SHELL, RANGE LOW  (A) : 2.53                     
REMARK 200  COMPLETENESS FOR SHELL     (%) : 100.0                              
REMARK 200  DATA REDUNDANCY IN SHELL       : 4.80                               
REMARK 200  R MERGE FOR SHELL          (I) : 0.35700                            
REMARK 200  R SYM FOR SHELL            (I) : NULL                               
REMARK 200  <I/SIGMA(I)> FOR SHELL         : 5.200                              
REMARK 200                                                                      
REMARK 200 DIFFRACTION PROTOCOL: SINGLE WAVELENGTH                              
REMARK 200 METHOD USED TO DETERMINE THE STRUCTURE: MOLECULAR REPLACEMENT        
REMARK 200 SOFTWARE USED: PHASER                                                
REMARK 200 STARTING MODEL: PDB ENTRY 1ZYJ                                       
REMARK 200                                                                      
REMARK 200 REMARK: NULL                                                         
REMARK 280                                                                      
REMARK 280 CRYSTAL                                                              
REMARK 280 SOLVENT CONTENT, VS   (%): 48.24                                     
REMARK 280 MATTHEWS COEFFICIENT, VM (ANGSTROMS**3/DA): 2.38                     
REMARK 280                                                                      
REMARK 280 CRYSTALLIZATION CONDITIONS: 100 MM MES, 20-30% PEG4000, 50 MM N      
REMARK 280  -BOG, PH 5.8, VAPOR DIFFUSION, HANGING DROP, TEMPERATURE 293K       
REMARK 290                                                                      
REMARK 290 CRYSTALLOGRAPHIC SYMMETRY                                            
REMARK 290 SYMMETRY OPERATORS FOR SPACE GROUP: P 21 21 21                       
REMARK 290                                                                      
REMARK 290      SYMOP   SYMMETRY                                                
REMARK 290     NNNMMM   OPERATOR                                                
REMARK 290       1555   X,Y,Z                                                   
REMARK 290       2555   -X+1/2,-Y,Z+1/2                                         
REMARK 290       3555   -X,Y+1/2,-Z+1/2                                         
REMARK 290       4555   X+1/2,-Y+1/2,-Z                                         
REMARK 290                                                                      
REMARK 290     WHERE NNN -> OPERATOR NUMBER                                     
REMARK 290           MMM -> TRANSLATION VECTOR                                  
REMARK 290                                                                      
REMARK 290 CRYSTALLOGRAPHIC SYMMETRY TRANSFORMATIONS                            
REMARK 290 THE FOLLOWING TRANSFORMATIONS OPERATE ON THE ATOM/HETATM             
REMARK 290 RECORDS IN THIS ENTRY TO PRODUCE CRYSTALLOGRAPHICALLY                
REMARK 290 RELATED MOLECULES.                                                   
REMARK 290   SMTRY1   1  1.000000  0.000000  0.000000        0.00000            
REMARK 290   SMTRY2   1  0.000000  1.000000  0.000000        0.00000            
REMARK 290   SMTRY3   1  0.000000  0.000000  1.000000        0.00000            
REMARK 290   SMTRY1   2 -1.000000  0.000000  0.000000       33.35500            
REMARK 290   SMTRY2   2  0.000000 -1.000000  0.000000        0.00000            
REMARK 290   SMTRY3   2  0.000000  0.000000  1.000000       39.45500            
REMARK 290   SMTRY1   3 -1.000000  0.000000  0.000000        0.00000            
REMARK 290   SMTRY2   3  0.000000  1.000000  0.000000       37.26000            
REMARK 290   SMTRY3   3  0.000000  0.000000 -1.000000       39.45500            
REMARK 290   SMTRY1   4  1.000000  0.000000  0.000000       33.35500            
REMARK 290   SMTRY2   4  0.000000 -1.000000  0.000000       37.26000            
REMARK 290   SMTRY3   4  0.000000  0.000000 -1.000000        0.00000            
REMARK 290                                                                      
REMARK 290 REMARK: NULL                                                         
REMARK 300                                                                      
REMARK 300 BIOMOLECULE: 1                                                       
REMARK 300 SEE REMARK 350 FOR THE AUTHOR PROVIDED AND/OR PROGRAM                
REMARK 300 GENERATED ASSEMBLY INFORMATION FOR THE STRUCTURE IN                  
REMARK 300 THIS ENTRY. THE REMARK MAY ALSO PROVIDE INFORMATION ON               
REMARK 300 BURIED SURFACE AREA.                                                 
REMARK 350                                                                      
REMARK 350 COORDINATES FOR A COMPLETE MULTIMER REPRESENTING THE KNOWN           
REMARK 350 BIOLOGICALLY SIGNIFICANT OLIGOMERIZATION STATE OF THE                
REMARK 350 MOLECULE CAN BE GENERATED BY APPLYING BIOMT TRANSFORMATIONS          
REMARK 350 GIVEN BELOW.  BOTH NON-CRYSTALLOGRAPHIC AND                          
REMARK 350 CRYSTALLOGRAPHIC OPERATIONS ARE GIVEN.                               
REMARK 350                                                                      
REMARK 350 BIOMOLECULE: 1                                                       
REMARK 350 AUTHOR DETERMINED BIOLOGICAL UNIT: MONOMERIC                         
REMARK 350 SOFTWARE DETERMINED QUATERNARY STRUCTURE: MONOMERIC                  
REMARK 350 SOFTWARE USED: PISA                                                  
REMARK 350 APPLY THE FOLLOWING TO CHAINS: A                                     
REMARK 350   BIOMT1   1  1.000000  0.000000  0.000000        0.00000            
REMARK 350   BIOMT2   1  0.000000  1.000000  0.000000        0.00000            
REMARK 350   BIOMT3   1  0.000000  0.000000  1.000000        0.00000            
REMARK 465                                                                      
REMARK 465 MISSING RESIDUES                                                     
REMARK 465 THE FOLLOWING RESIDUES WERE NOT LOCATED IN THE                       
REMARK 465 EXPERIMENT. (M=MODEL NUMBER; RES=RESIDUE NAME; C=CHAIN               
REMARK 465 IDENTIFIER; SSSEQ=SEQUENCE NUMBER; I=INSERTION CODE.)                
REMARK 465                                                                      
REMARK 465   M RES C SSSEQI                                                     
REMARK 465     GLY A     1                                                      
REMARK 465     SER A     2                                                      
REMARK 465     GLN A     3                                                      
REMARK 465     GLU A     4                                                      
REMARK 465     GLY A    33                                                      
REMARK 465     ALA A    34                                                      
REMARK 465     TYR A    35                                                      
REMARK 465     VAL A   117                                                      
REMARK 465     LYS A   118                                                      
REMARK 465     CYS A   119                                                      
REMARK 465     GLN A   120                                                      
REMARK 465     ALA A   172                                                      
REMARK 465     ARG A   173                                                      
REMARK 465     HIS A   174                                                      
REMARK 465     THR A   175                                                      
REMARK 465     ASP A   176                                                      
REMARK 465     ASP A   177                                                      
REMARK 465     GLU A   178                                                      
REMARK 465     MET A   179                                                      
REMARK 465     THR A   180                                                      
REMARK 465     GLY A   181                                                      
REMARK 465     TYR A   182                                                      
REMARK 465     LEU A   353                                                      
REMARK 465     ASP A   354                                                      
REMARK 465     GLN A   355                                                      
REMARK 465     GLU A   356                                                      
REMARK 465     GLU A   357                                                      
REMARK 465     MET A   358                                                      
REMARK 465     GLU A   359                                                      
REMARK 465     SER A   360                                                      
REMARK 470                                                                      
REMARK 470 MISSING ATOM                                                         
REMARK 470 THE FOLLOWING RESIDUES HAVE MISSING ATOMS(M=MODEL NUMBER;            
REMARK 470 RES=RESIDUE NAME; C=CHAIN IDENTIFIER; SSEQ=SEQUENCE NUMBER;          
REMARK 470 I=INSERTION CODE):                                                   
REMARK 470   M RES CSSEQI  ATOMS                                                
REMARK 470     GLU A 160    CG   CD   OE1  OE2                                  
REMARK 470     LEU A 171    CG   CD1  CD2                                       
REMARK 500                                                                      
REMARK 500 GEOMETRY AND STEREOCHEMISTRY                                         
REMARK 500 SUBTOPIC: CLOSE CONTACTS IN SAME ASYMMETRIC UNIT                     
REMARK 500                                                                      
REMARK 500 THE FOLLOWING ATOMS ARE IN CLOSE CONTACT.                            
REMARK 500                                                                      
REMARK 500  ATM1  RES C  SSEQI   ATM2  RES C  SSEQI           DISTANCE          
REMARK 500   O    THR A   263     O    HOH A   412              2.17            
REMARK 500                                                                      
REMARK 500 REMARK: NULL                                                         
REMARK 500                                                                      
REMARK 500 GEOMETRY AND STEREOCHEMISTRY                                         
REMARK 500 SUBTOPIC: TORSION ANGLES                                             
REMARK 500                                                                      
REMARK 500 TORSION ANGLES OUTSIDE THE EXPECTED RAMACHANDRAN REGIONS:            
REMARK 500 (M=MODEL NUMBER; RES=RESIDUE NAME; C=CHAIN IDENTIFIER;               
REMARK 500 SSEQ=SEQUENCE NUMBER; I=INSERTION CODE).                             
REMARK 500                                                                      
REMARK 500 STANDARD TABLE:                                                      
REMARK 500 FORMAT:(10X,I3,1X,A3,1X,A1,I4,A1,4X,F7.2,3X,F7.2)                    
REMARK 500                                                                      
REMARK 500 EXPECTED VALUES: GJ KLEYWEGT AND TA JONES (1996). PHI/PSI-           
REMARK 500 CHOLOGY: RAMACHANDRAN REVISITED. STRUCTURE 4, 1395 - 1400            
REMARK 500                                                                      
REMARK 500  M RES CSSEQI        PSI       PHI                                   
REMARK 500    ASN A  14       70.04     57.44                                   
REMARK 500    LYS A  15      -28.93     73.10                                   
REMARK 500    PRO A  92       10.24    -65.56                                   
REMARK 500    ASN A 100        4.60   -153.92                                   
REMARK 500    ARG A 149      -21.44     86.38                                   
REMARK 500    MET A 194        4.73    -65.44                                   
REMARK 500    HIS A 199       61.48     38.63                                   
REMARK 500    PRO A 224       45.85    -75.61                                   
REMARK 500    PHE A 274       57.90   -111.56                                   
REMARK 500    LEU A 289       56.49    -96.66                                   
REMARK 500    TYR A 311      -30.21   -130.72                                   
REMARK 500                                                                      
REMARK 500 REMARK: NULL                                                         
REMARK 800                                                                      
REMARK 800 SITE                                                                 
REMARK 800 SITE_IDENTIFIER: AC1                                                 
REMARK 800 EVIDENCE_CODE: SOFTWARE                                              
REMARK 800 SITE_DESCRIPTION: BINDING SITE FOR RESIDUE 1AU A 361                 
REMARK 800                                                                      
REMARK 800 SITE_IDENTIFIER: AC2                                                 
REMARK 800 EVIDENCE_CODE: SOFTWARE                                              
REMARK 800 SITE_DESCRIPTION: BINDING SITE FOR RESIDUE BOG A 1000                
REMARK 900                                                                      
REMARK 900 RELATED ENTRIES                                                      
REMARK 900 RELATED ID: 3GCP   RELATED DB: PDB                                   
REMARK 900 RELATED ID: 3GCQ   RELATED DB: PDB                                   
REMARK 900 RELATED ID: 3GCS   RELATED DB: PDB                                   
REMARK 900 RELATED ID: 3GCU   RELATED DB: PDB                                   
REMARK 900 RELATED ID: 3GCV   RELATED DB: PDB                                   
REMARK 900 RELATED ID: 3HV4   RELATED DB: PDB                                   
REMARK 900 RELATED ID: 3HV3   RELATED DB: PDB                                   
REMARK 900 RELATED ID: 3HV6   RELATED DB: PDB                                   
REMARK 900 RELATED ID: 3HV5   RELATED DB: PDB                                   
DBREF  3HV7 A    2   360  UNP    Q16539   MK14_HUMAN       2    360             
SEQADV 3HV7 GLY A    1  UNP  Q16539              EXPRESSION TAG                 
SEQRES   1 A  360  GLY SER GLN GLU ARG PRO THR PHE TYR ARG GLN GLU LEU          
SEQRES   2 A  360  ASN LYS THR ILE TRP GLU VAL PRO GLU ARG TYR GLN ASN          
SEQRES   3 A  360  LEU SER PRO VAL GLY SER GLY ALA TYR GLY SER VAL CYS          
SEQRES   4 A  360  ALA ALA PHE ASP THR LYS THR GLY LEU ARG VAL ALA VAL          
SEQRES   5 A  360  LYS LYS LEU SER ARG PRO PHE GLN SER ILE ILE HIS ALA          
SEQRES   6 A  360  LYS ARG THR TYR ARG GLU LEU ARG LEU LEU LYS HIS MET          
SEQRES   7 A  360  LYS HIS GLU ASN VAL ILE GLY LEU LEU ASP VAL PHE THR          
SEQRES   8 A  360  PRO ALA ARG SER LEU GLU GLU PHE ASN ASP VAL TYR LEU          
SEQRES   9 A  360  VAL THR HIS LEU MET GLY ALA ASP LEU ASN ASN ILE VAL          
SEQRES  10 A  360  LYS CYS GLN LYS LEU THR ASP ASP HIS VAL GLN PHE LEU          
SEQRES  11 A  360  ILE TYR GLN ILE LEU ARG GLY LEU LYS TYR ILE HIS SER          
SEQRES  12 A  360  ALA ASP ILE ILE HIS ARG ASP LEU LYS PRO SER ASN LEU          
SEQRES  13 A  360  ALA VAL ASN GLU ASP CYS GLU LEU LYS ILE LEU ASP PHE          
SEQRES  14 A  360  GLY LEU ALA ARG HIS THR ASP ASP GLU MET THR GLY TYR          
SEQRES  15 A  360  VAL ALA THR ARG TRP TYR ARG ALA PRO GLU ILE MET LEU          
SEQRES  16 A  360  ASN TRP MET HIS TYR ASN GLN THR VAL ASP ILE TRP SER          
SEQRES  17 A  360  VAL GLY CYS ILE MET ALA GLU LEU LEU THR GLY ARG THR          
SEQRES  18 A  360  LEU PHE PRO GLY THR ASP HIS ILE ASP GLN LEU LYS LEU          
SEQRES  19 A  360  ILE LEU ARG LEU VAL GLY THR PRO GLY ALA GLU LEU LEU          
SEQRES  20 A  360  LYS LYS ILE SER SER GLU SER ALA ARG ASN TYR ILE GLN          
SEQRES  21 A  360  SER LEU THR GLN MET PRO LYS MET ASN PHE ALA ASN VAL          
SEQRES  22 A  360  PHE ILE GLY ALA ASN PRO LEU ALA VAL ASP LEU LEU GLU          
SEQRES  23 A  360  LYS MET LEU VAL LEU ASP SER ASP LYS ARG ILE THR ALA          
SEQRES  24 A  360  ALA GLN ALA LEU ALA HIS ALA TYR PHE ALA GLN TYR HIS          
SEQRES  25 A  360  ASP PRO ASP ASP GLU PRO VAL ALA ASP PRO TYR ASP GLN          
SEQRES  26 A  360  SER PHE GLU SER ARG ASP LEU LEU ILE ASP GLU TRP LYS          
SEQRES  27 A  360  SER LEU THR TYR ASP GLU VAL ILE SER PHE VAL PRO PRO          
SEQRES  28 A  360  PRO LEU ASP GLN GLU GLU MET GLU SER                          
HET    1AU  A 361      30                                                       
HET    BOG  A1000      20                                                       
HETNAM     1AU 1-[1-(3-AMINOPHENYL)-3-TERT-BUTYL-1H-PYRAZOL-5-YL]-3-            
HETNAM   2 1AU  NAPHTHALEN-1-YLUREA                                             
HETNAM     BOG B-OCTYLGLUCOSIDE                                                 
HETSYN     1AU 1-[2-(3-AMINO-PHENYL)-5-TERT-BUTYL-2H-PYRAZOL-3-YL]-3-           
HETSYN   2 1AU  NAPHTHALEN-1-YL-UREA                                            
FORMUL   2  1AU    C24 H25 N5 O                                                 
FORMUL   3  BOG    C14 H28 O6                                                   
FORMUL   4  HOH   *107(H2 O)                                                    
HELIX    1   1 ARG A   67  ARG A   67  1                                   1
HELIX    2   2 ARG A   70  GLU A   71  1                                   2
HELIX    3   3 LEU A   74  LEU A   75  1                                   2
HELIX    4   4 MET A   78  MET A   78  1                                   1
HELIX    5   5 ILE A  141  ILE A  141  1                                   1
SHEET    1   1 1 VAL A  38  VAL A  38  0
SHEET    2   2 1 ALA A  51  LYS A  53  0
SHEET    3   3 1 LEU A 104  THR A 106  0
SHEET    4   4 1 ILE A 166  ILE A 166  0
SITE     1 AC1  9 GLU A  71  LEU A  75  ILE A  84  LEU A 104                    
SITE     2 AC1  9 THR A 106  LEU A 167  ASP A 168  PHE A 169                    
SITE     3 AC1  9 HOH A 392                                                     
SITE     1 AC2 12 GLU A 192  TRP A 197  TYR A 200  ASN A 201                    
SITE     2 AC2 12 LEU A 236  LEU A 246  LEU A 291  ASP A 292                    
SITE     3 AC2 12 SER A 293  ASP A 294  HOH A 393  HOH A 411                    
CRYST1   66.710   74.520   78.910  90.00  90.00  90.00 P 21 21 21    4          
ORIGX1      1.000000  0.000000  0.000000        0.00000                         
ORIGX2      0.000000  1.000000  0.000000        0.00000                         
ORIGX3      0.000000  0.000000  1.000000        0.00000                         
SCALE1      0.014990  0.000000  0.000000        0.00000                         
SCALE2      0.000000  0.013419  0.000000        0.00000                         
SCALE3      0.000000  0.000000  0.012673        0.00000                         
ATOM      1  N   VAL A  38      -8.476  -4.984 -23.314  1.00 30.05           N
ATOM      2  CA  VAL A  38      -8.225  -3.575 -23.054  1.00 28.29           C
ATOM      3  C   VAL A  38      -8.899  -2.774 -24.134  1.00 28.46           C
ATOM      4  O   VAL A  38      -8.873  -3.164 -25.291  1.00 28.47           O
ATOM      5  CB  VAL A  38      -6.709  -3.247 -22.971  1.00 27.94           C
ATOM      6  CG1 VAL A  38      -6.464  -1.777 -22.597  1.00 26.27           C
ATOM      7  CG2 VAL A  38      -6.037  -4.140 -21.981  1.00 25.01           C
TER       8      VAL A  38
ATOM      9  N   ALA A  51      -7.719   4.067 -20.865  1.00 19.27           N
ATOM     10  CA  ALA A  51      -7.683   2.643 -21.125  1.00 17.42           C
ATOM     11  C   ALA A  51      -8.428   1.930 -19.985  1.00 17.13           C
ATOM     12  O   ALA A  51      -8.322   2.287 -18.800  1.00 15.53           O
ATOM     13  CB  ALA A  51      -6.231   2.159 -21.239  1.00 17.05           C
ATOM     14  N   VAL A  52      -9.239   0.964 -20.384  1.00 18.22           N
ATOM     15  CA  VAL A  52     -10.061   0.170 -19.488  1.00 18.71           C
ATOM     16  C   VAL A  52      -9.712  -1.265 -19.761  1.00 19.40           C
ATOM     17  O   VAL A  52      -9.803  -1.716 -20.894  1.00 19.11           O
ATOM     18  CB  VAL A  52     -11.601   0.417 -19.671  1.00 19.13           C
ATOM     19  CG1 VAL A  52     -12.410  -0.237 -18.501  1.00 17.48           C
ATOM     20  CG2 VAL A  52     -11.923   1.961 -19.757  1.00 18.11           C
ATOM     21  N   LYS A  53      -9.259  -1.955 -18.720  1.00 20.05           N
ATOM     22  CA  LYS A  53      -8.902  -3.358 -18.820  1.00 21.21           C
ATOM     23  C   LYS A  53      -9.938  -4.210 -18.134  1.00 21.80           C
ATOM     24  O   LYS A  53     -10.088  -4.139 -16.913  1.00 21.75           O
ATOM     25  CB  LYS A  53      -7.535  -3.640 -18.170  1.00 21.75           C
ATOM     26  CG  LYS A  53      -6.914  -4.969 -18.558  1.00 21.65           C
ATOM     27  CD  LYS A  53      -5.967  -5.455 -17.488  1.00 23.11           C
ATOM     28  CE  LYS A  53      -5.234  -6.686 -17.955  1.00 26.50           C
ATOM     29  NZ  LYS A  53      -4.799  -7.558 -16.782  1.00 30.48           N
TER      30      LYS A  53
ATOM     31  N   ARG A  67      -4.151 -13.599  -8.525  1.00 16.27           N
ATOM     32  CA  ARG A  67      -3.561 -12.725  -9.539  1.00 18.51           C
ATOM     33  C   ARG A  67      -4.419 -11.477  -9.753  1.00 18.12           C
ATOM     34  O   ARG A  67      -3.894 -10.389 -10.044  1.00 19.13           O
ATOM     35  CB  ARG A  67      -3.514 -13.511 -10.834  1.00 18.75           C
ATOM     36  CG  ARG A  67      -2.856 -12.867 -12.037  1.00 22.85           C
ATOM     37  CD  ARG A  67      -2.892 -13.903 -13.211  1.00 22.62           C
ATOM     38  NE  ARG A  67      -1.965 -15.040 -13.019  1.00 30.10           N
ATOM     39  CZ  ARG A  67      -2.042 -16.230 -13.636  1.00 30.97           C
ATOM     40  NH1 ARG A  67      -3.042 -16.513 -14.478  1.00 31.28           N
ATOM     41  NH2 ARG A  67      -1.115 -17.152 -13.393  1.00 30.28           N
TER      42      ARG A  67
ATOM     43  N   ARG A  70      -3.764  -9.477  -6.685  1.00 12.81           N
ATOM     44  CA  ARG A  70      -2.420  -8.976  -6.801  1.00 13.44           C
ATOM     45  C   ARG A  70      -2.335  -7.705  -7.630  1.00 13.04           C
ATOM     46  O   ARG A  70      -1.616  -6.776  -7.282  1.00 13.82           O
ATOM     47  CB  ARG A  70      -1.515 -10.046  -7.429  1.00 13.44           C
ATOM     48  CG  ARG A  70      -0.111  -9.552  -7.819  1.00 14.56           C
ATOM     49  CD  ARG A  70       0.761 -10.648  -8.427  1.00 14.18           C
ATOM     50  NE  ARG A  70       0.886 -11.815  -7.543  1.00 18.55           N
ATOM     51  CZ  ARG A  70       0.574 -13.077  -7.868  1.00 17.24           C
ATOM     52  NH1 ARG A  70       0.119 -13.378  -9.085  1.00 14.30           N
ATOM     53  NH2 ARG A  70       0.765 -14.050  -6.972  1.00 16.46           N
ATOM     54  N   GLU A  71      -3.045  -7.672  -8.737  1.00 13.22           N
ATOM     55  CA  GLU A  71      -2.927  -6.546  -9.652  1.00 13.17           C
ATOM     56  C   GLU A  71      -3.753  -5.387  -9.143  1.00 12.83           C
ATOM     57  O   GLU A  71      -3.320  -4.258  -9.212  1.00 13.29           O
ATOM     58  CB  GLU A  71      -3.340  -6.932 -11.086  1.00 12.79           C
ATOM     59  CG  GLU A  71      -3.268  -5.772 -12.073  1.00 11.27           C
ATOM     60  CD  GLU A  71      -3.595  -6.179 -13.493  1.00 12.81           C
ATOM     61  OE1 GLU A  71      -3.097  -5.494 -14.402  1.00 12.87           O
ATOM     62  OE2 GLU A  71      -4.332  -7.183 -13.715  1.00 12.62           O
TER      63      GLU A  71
ATOM     64  N   LEU A  74      -1.765  -3.823  -6.109  1.00 16.13           N
ATOM     65  CA  LEU A  74      -0.606  -3.182  -6.637  1.00 17.09           C
ATOM     66  C   LEU A  74      -0.924  -1.880  -7.379  1.00 17.03           C
ATOM     67  O   LEU A  74      -0.330  -0.837  -7.077  1.00 17.66           O
ATOM     68  CB  LEU A  74       0.087  -4.169  -7.575  1.00 16.82           C
ATOM     69  CG  LEU A  74       1.561  -4.044  -7.915  1.00 20.52           C
ATOM     70  CD1 LEU A  74       2.361  -3.229  -6.831  1.00 22.14           C
ATOM     71  CD2 LEU A  74       2.180  -5.476  -8.149  1.00 19.22           C
ATOM     72  N   LEU A  75      -1.840  -1.929  -8.345  1.00 16.91           N
ATOM     73  CA  LEU A  75      -2.210  -0.731  -9.119  1.00 17.23           C
ATOM     74  C   LEU A  75      -2.797   0.374  -8.219  1.00 17.30           C
ATOM     75  O   LEU A  75      -2.621   1.562  -8.485  1.00 17.06           O
ATOM     76  CB  LEU A  75      -3.150  -1.086 -10.276  1.00 16.98           C
ATOM     77  CG  LEU A  75      -2.576  -1.924 -11.435  1.00 17.25           C
ATOM     78  CD1 LEU A  75      -3.620  -2.182 -12.430  1.00 17.70           C
ATOM     79  CD2 LEU A  75      -1.457  -1.250 -12.132  1.00 15.59           C
TER      80      LEU A  75
ATOM     81  N   MET A  78       0.224   2.256  -6.752  1.00 16.31           N
ATOM     82  CA  MET A  78       1.086   3.014  -7.683  1.00 15.92           C
ATOM     83  C   MET A  78       0.634   4.439  -7.915  1.00 16.88           C
ATOM     84  O   MET A  78      -0.413   4.693  -8.544  1.00 16.63           O
ATOM     85  CB  MET A  78       1.250   2.298  -9.018  1.00 15.13           C
ATOM     86  CG  MET A  78       1.858   0.920  -8.919  1.00 13.25           C
ATOM     87  SD  MET A  78       3.596   0.773  -8.386  1.00 14.73           S
ATOM     88  CE  MET A  78       3.549   0.552  -6.660  1.00  7.94           C
TER      89      MET A  78
ATOM     90  N   VAL A  83       4.866   5.513 -13.767  1.00 11.88           N
ATOM     91  CA  VAL A  83       4.249   4.212 -13.527  1.00 11.29           C
ATOM     92  C   VAL A  83       2.709   4.327 -13.688  1.00 12.45           C
ATOM     93  O   VAL A  83       2.084   5.295 -13.239  1.00 11.51           O
ATOM     94  CB  VAL A  83       4.589   3.626 -12.095  1.00 12.24           C
ATOM     95  CG1 VAL A  83       4.147   2.176 -11.961  1.00  9.73           C
ATOM     96  CG2 VAL A  83       6.075   3.753 -11.761  1.00  7.55           C
ATOM     97  N   ILE A  84       2.116   3.336 -14.371  1.00 12.47           N
ATOM     98  CA  ILE A  84       0.673   3.266 -14.544  1.00 11.88           C
ATOM     99  C   ILE A  84      -0.039   3.368 -13.195  1.00 13.00           C
ATOM    100  O   ILE A  84       0.355   2.710 -12.189  1.00 12.30           O
ATOM    101  CB  ILE A  84       0.250   1.928 -15.289  1.00 12.14           C
ATOM    102  CG1 ILE A  84      -1.227   1.958 -15.703  1.00  9.45           C
ATOM    103  CG2 ILE A  84       0.618   0.683 -14.433  1.00  8.71           C
ATOM    104  CD1 ILE A  84      -1.665   0.802 -16.505  1.00 10.98           C
TER     105      ILE A  84
ATOM    106  N   LEU A  86      -4.196   4.091 -11.191  1.00 15.55           N
ATOM    107  CA  LEU A  86      -5.605   3.760 -11.363  1.00 16.38           C
ATOM    108  C   LEU A  86      -6.514   4.975 -11.268  1.00 17.19           C
ATOM    109  O   LEU A  86      -6.488   5.723 -10.257  1.00 17.16           O
ATOM    110  CB  LEU A  86      -6.058   2.769 -10.267  1.00 16.16           C
ATOM    111  CG  LEU A  86      -5.957   1.307 -10.565  1.00 15.27           C
ATOM    112  CD1 LEU A  86      -6.693   0.627  -9.441  1.00 15.72           C
ATOM    113  CD2 LEU A  86      -6.527   0.938 -11.941  1.00 13.38           C
TER     114      LEU A  86
ATOM    115  N   LEU A 104     -10.535  -2.193 -14.633  1.00 14.12           N
ATOM    116  CA  LEU A 104      -9.551  -1.251 -14.116  1.00 14.33           C
ATOM    117  C   LEU A 104      -9.431  -0.110 -15.117  1.00 14.98           C
ATOM    118  O   LEU A 104      -9.377  -0.382 -16.317  1.00 15.44           O
ATOM    119  CB  LEU A 104      -8.203  -1.969 -14.017  1.00 14.46           C
ATOM    120  CG  LEU A 104      -8.085  -3.291 -13.264  1.00 12.94           C
ATOM    121  CD1 LEU A 104      -6.681  -3.780 -13.404  1.00 16.68           C
ATOM    122  CD2 LEU A 104      -8.396  -3.080 -11.787  1.00 13.16           C
ATOM    123  N   VAL A 105      -9.409   1.149 -14.645  1.00 15.18           N
ATOM    124  CA  VAL A 105      -9.287   2.329 -15.536  1.00 14.82           C
ATOM    125  C   VAL A 105      -7.973   3.116 -15.347  1.00 15.88           C
ATOM    126  O   VAL A 105      -7.562   3.396 -14.222  1.00 15.10           O
ATOM    127  CB  VAL A 105     -10.552   3.276 -15.412  1.00 15.51           C
ATOM    128  CG1 VAL A 105     -10.561   4.391 -16.480  1.00 12.79           C
ATOM    129  CG2 VAL A 105     -11.869   2.454 -15.480  1.00 12.64           C
ATOM    130  N   THR A 106      -7.303   3.443 -16.453  1.00 16.96           N
ATOM    131  CA  THR A 106      -6.116   4.295 -16.397  1.00 19.76           C
ATOM    132  C   THR A 106      -6.045   5.372 -17.533  1.00 21.35           C
ATOM    133  O   THR A 106      -6.628   5.176 -18.598  1.00 22.14           O
ATOM    134  CB  THR A 106      -4.815   3.442 -16.322  1.00 17.58           C
ATOM    135  OG1 THR A 106      -3.705   4.286 -16.014  1.00 13.48           O
ATOM    136  CG2 THR A 106      -4.543   2.718 -17.642  1.00 17.77           C
TER     137      THR A 106
ATOM    138  N   ILE A 141       9.286   2.048  -7.926  1.00 17.99           N
ATOM    139  CA  ILE A 141       8.835   0.646  -7.798  1.00 18.07           C
ATOM    140  C   ILE A 141       9.783  -0.181  -6.916  1.00 17.85           C
ATOM    141  O   ILE A 141       9.344  -0.901  -6.018  1.00 18.26           O
ATOM    142  CB  ILE A 141       8.677   0.028  -9.201  1.00 19.18           C
ATOM    143  CG1 ILE A 141       7.439   0.622  -9.931  1.00 18.62           C
ATOM    144  CG2 ILE A 141       8.714  -1.514  -9.173  1.00 18.50           C
ATOM    145  CD1 ILE A 141       7.497   0.418 -11.515  1.00 17.63           C
TER     146      ILE A 141
ATOM    147  N   ILE A 146       9.199  -4.048  -5.174  1.00 22.78           N
ATOM    148  CA  ILE A 146       8.504  -4.709  -6.254  1.00 21.83           C
ATOM    149  C   ILE A 146       9.572  -4.824  -7.298  1.00 20.98           C
ATOM    150  O   ILE A 146      10.376  -3.907  -7.460  1.00 21.16           O
ATOM    151  CB  ILE A 146       7.266  -3.868  -6.739  1.00 22.21           C
ATOM    152  CG1 ILE A 146       6.213  -3.753  -5.621  1.00 21.70           C
ATOM    153  CG2 ILE A 146       6.649  -4.435  -7.994  1.00 21.83           C
ATOM    154  CD1 ILE A 146       5.568  -2.364  -5.569  1.00 22.18           C
TER     155      ILE A 146
ATOM    156  N   HIS A 148       9.935  -5.744 -11.379  1.00 18.34           N
ATOM    157  CA  HIS A 148       8.985  -5.748 -12.480  1.00 17.16           C
ATOM    158  C   HIS A 148       9.011  -7.099 -13.166  1.00 17.82           C
ATOM    159  O   HIS A 148       7.964  -7.728 -13.379  1.00 17.55           O
ATOM    160  CB  HIS A 148       9.258  -4.611 -13.457  1.00 15.88           C
ATOM    161  CG  HIS A 148       8.342  -4.615 -14.628  1.00 12.86           C
ATOM    162  ND1 HIS A 148       7.402  -3.628 -14.841  1.00 12.93           N
ATOM    163  CD2 HIS A 148       8.190  -5.512 -15.633  1.00  7.44           C
ATOM    164  CE1 HIS A 148       6.722  -3.907 -15.944  1.00 11.55           C
ATOM    165  NE2 HIS A 148       7.178  -5.050 -16.436  1.00 11.33           N
TER     166      HIS A 148
ATOM    167  N   ILE A 166       5.612   3.157 -17.077  1.00 14.18           N
ATOM    168  CA  ILE A 166       5.831   1.719 -16.904  1.00 13.48           C
ATOM    169  C   ILE A 166       4.527   0.957 -16.593  1.00 14.45           C
ATOM    170  O   ILE A 166       3.834   1.257 -15.634  1.00 14.62           O
ATOM    171  CB  ILE A 166       6.892   1.393 -15.759  1.00 14.49           C
ATOM    172  CG1 ILE A 166       8.284   1.996 -16.055  1.00 11.49           C
ATOM    173  CG2 ILE A 166       6.964  -0.155 -15.478  1.00 12.94           C
ATOM    174  CD1 ILE A 166       9.200   1.925 -14.898  1.00 10.97           C
ATOM    175  N   LEU A 167       4.222  -0.053 -17.395  1.00 15.57           N
ATOM    176  CA  LEU A 167       3.077  -0.935 -17.145  1.00 16.35           C
ATOM    177  C   LEU A 167       3.417  -2.439 -17.349  1.00 16.59           C
ATOM    178  O   LEU A 167       4.584  -2.813 -17.501  1.00 16.46           O
ATOM    179  CB  LEU A 167       1.887  -0.491 -18.009  1.00 16.72           C
ATOM    180  CG  LEU A 167       2.044  -0.221 -19.509  1.00 17.88           C
ATOM    181  CD1 LEU A 167       2.154  -1.500 -20.260  1.00 17.95           C
ATOM    182  CD2 LEU A 167       0.801   0.477 -19.980  1.00 19.73           C
ATOM    183  N   ASP A 168       2.413  -3.302 -17.290  1.00 17.28           N
ATOM    184  CA  ASP A 168       2.610  -4.713 -17.539  1.00 19.06           C
ATOM    185  C   ASP A 168       1.353  -5.323 -18.157  1.00 21.53           C
ATOM    186  O   ASP A 168       0.365  -5.594 -17.452  1.00 21.37           O
ATOM    187  CB  ASP A 168       3.010  -5.433 -16.253  1.00 18.74           C
ATOM    188  CG  ASP A 168       3.544  -6.862 -16.493  1.00 18.71           C
ATOM    189  OD1 ASP A 168       3.415  -7.412 -17.605  1.00 18.70           O
ATOM    190  OD2 ASP A 168       4.077  -7.457 -15.539  1.00 16.94           O
ATOM    191  N   PHE A 169       1.377  -5.526 -19.480  1.00 24.44           N
ATOM    192  CA  PHE A 169       0.284  -6.258 -20.142  1.00 27.85           C
ATOM    193  C   PHE A 169       0.145  -7.713 -19.663  1.00 30.06           C
ATOM    194  O   PHE A 169      -0.985  -8.179 -19.415  1.00 29.93           O
ATOM    195  CB  PHE A 169       0.379  -6.224 -21.669  1.00 27.48           C
ATOM    196  CG  PHE A 169      -0.113  -4.945 -22.280  1.00 28.47           C
ATOM    197  CD1 PHE A 169       0.779  -3.995 -22.742  1.00 29.93           C
ATOM    198  CD2 PHE A 169      -1.473  -4.688 -22.396  1.00 29.94           C
ATOM    199  CE1 PHE A 169       0.312  -2.790 -23.311  1.00 30.69           C
ATOM    200  CE2 PHE A 169      -1.940  -3.507 -22.963  1.00 30.58           C
ATOM    201  CZ  PHE A 169      -1.053  -2.557 -23.419  1.00 29.61           C
ATOM    202  N   GLY A 170       1.271  -8.415 -19.486  1.00 32.10           N
ATOM    203  CA  GLY A 170       1.217  -9.879 -19.396  1.00 34.88           C
ATOM    204  C   GLY A 170       0.427 -10.325 -20.630  1.00 37.33           C
ATOM    205  O   GLY A 170      -0.814 -10.423 -20.596  1.00 37.82           O
TER     206      GLY A 170
HETATM  237  O   HOH A 362      -2.038  -6.932 -17.348  1.00 26.83           O
HETATM  238  O   HOH A 363      -4.783  -9.641 -12.749  1.00 16.07           O
HETATM  239  O   HOH A 392       3.897  -6.949 -12.298  1.00 22.97           O
HETATM  240  O   HOH A 404       2.868  -9.530 -11.607  1.00 26.27           O
HETATM  241  O   HOH A 405       1.139 -11.876 -11.586  1.00 30.68           O
CONECT  227  224
CONECT  225  224
CONECT  226  224
CONECT  210  209  211
CONECT  209  208  210
CONECT  233  232  234
CONECT  214  213  215
CONECT  234  233  235
CONECT  232  230  233
CONECT  215  214  216
CONECT  211  210  212
CONECT  213  212  214
CONECT  208  207  209
CONECT  231  230  235
CONECT  222  221  223
CONECT  218  217  219  220
CONECT  235  231  234  236
CONECT  230  229  231  232
CONECT  216  207  215  217
CONECT  223  222  224  228
CONECT  221  220  222  229
CONECT  212  207  211  213
CONECT  207  208  212  216
CONECT  224  223  225  226  227
CONECT  236  235
CONECT  228  223  229
CONECT  217  216  218
CONECT  220  218  221
CONECT  229  221  228  230
CONECT  219  218
END
