# Supplementary material for: Scaffold repositioning of spiro-acridine derivatives as fungi chitinase inhibitor by target fishing and in vitro studies
Source: Sci Rep. 2023 May 5;13:7320. doi: 10.1038/s41598-023-33279-9 (PMC10163251; doi:10.1038/s41598-023-33279-9)
Supplement: Supplementary file 2 — Supplementary Information 2. [file 41598_2023_33279_MOESM2_ESM.zip › PDBQT_TARGETS_ALL/3iph_G11.pdb]

HEADER    TRANSFERASE                             17-AUG-09   3IPH              
TITLE     CRYSTAL STRUCTURE OF P38 IN COMPLEX WITH A BIPHENYLAMIDE INHIBITOR    
COMPND    MOL_ID: 1;                                                            
COMPND   2 MOLECULE: MITOGEN-ACTIVATED PROTEIN KINASE 14;                       
COMPND   3 CHAIN: A;                                                            
COMPND   4 SYNONYM: MITOGEN-ACTIVATED PROTEIN KINASE P38 ALPHA, MAP KINASE P38  
COMPND   5 ALPHA, CYTOKINE SUPPRESSIVE ANTI-INFLAMMATORY DRUG-BINDING PROTEIN,  
COMPND   6 CSAID-BINDING PROTEIN, CSBP, MAX-INTERACTING PROTEIN 2, MAP KINASE   
COMPND   7 MXI2, SAPK2A;                                                        
COMPND   8 EC: 2.7.11.24;                                                       
COMPND   9 ENGINEERED: YES                                                      
SOURCE    MOL_ID: 1;                                                            
SOURCE   2 ORGANISM_SCIENTIFIC: HOMO SAPIENS;                                   
SOURCE   3 ORGANISM_COMMON: HUMAN;                                              
SOURCE   4 ORGANISM_TAXID: 9606;                                                
SOURCE   5 GENE: MAPK14, CSBP, CSBP1, CSBP2, CSPB1, MXI2;                       
SOURCE   6 EXPRESSION_SYSTEM: ESCHERICHIA COLI;                                 
SOURCE   7 EXPRESSION_SYSTEM_TAXID: 562;                                        
SOURCE   8 EXPRESSION_SYSTEM_STRAIN: BRL;                                       
SOURCE   9 EXPRESSION_SYSTEM_VECTOR_TYPE: PLASMID;                              
SOURCE  10 EXPRESSION_SYSTEM_PLASMID: PRSETA                                    
KEYWDS    P38, SERINE/THREONINE PROTEIN KINASE, MAP KINASE, ATP-BINDING,        
KEYWDS   2 KINASE, NUCLEOTIDE-BINDING, NUCLEUS, PHOSPHOPROTEIN,                 
KEYWDS   3 SERINE/THREONINE-PROTEIN KINASE, TRANSFERASE                         
EXPDTA    X-RAY DIFFRACTION                                                     
AUTHOR    D.O.SOMERS                                                            
REVDAT   3   01-NOV-17 3IPH    1       REMARK                                   
REVDAT   2   13-JUL-11 3IPH    1       VERSN                                    
REVDAT   1   24-NOV-09 3IPH    0                                                
JRNL        AUTH   N.M.ASTON,P.BAMBOROUGH,J.B.BUCKTON,C.D.EDWARDS,D.S.HOLMES,   
JRNL        AUTH 2 K.L.JONES,V.K.PATEL,P.A.SMEE,D.O.SOMERS,G.VITULLI,A.L.WALKER 
JRNL        TITL   P38ALPHA MITOGEN-ACTIVATED PROTEIN KINASE INHIBITORS:        
JRNL        TITL 2 OPTIMIZATION OF A SERIES OF BIPHENYLAMIDES TO GIVE A         
JRNL        TITL 3 MOLECULE SUITABLE FOR CLINICAL PROGRESSION.                  
JRNL        REF    J.MED.CHEM.                   V.  52  6257 2009              
JRNL        REFN                   ISSN 0022-2623                               
JRNL        PMID   19772287                                                     
JRNL        DOI    10.1021/JM9004779                                            
REMARK   2                                                                      
REMARK   2 RESOLUTION.    2.10 ANGSTROMS.                                       
REMARK   3                                                                      
REMARK   3 REFINEMENT.                                                          
REMARK   3   PROGRAM     : REFMAC                                               
REMARK   3   AUTHORS     : MURSHUDOV,VAGIN,DODSON                               
REMARK   3                                                                      
REMARK   3    REFINEMENT TARGET : MAXIMUM LIKELIHOOD                            
REMARK   3                                                                      
REMARK   3  DATA USED IN REFINEMENT.                                            
REMARK   3   RESOLUTION RANGE HIGH (ANGSTROMS) : 2.10                           
REMARK   3   RESOLUTION RANGE LOW  (ANGSTROMS) : 20.00                          
REMARK   3   DATA CUTOFF            (SIGMA(F)) : 0.000                          
REMARK   3   COMPLETENESS FOR RANGE        (%) : 100.0                          
REMARK   3   NUMBER OF REFLECTIONS             : 25431                          
REMARK   3                                                                      
REMARK   3  FIT TO DATA USED IN REFINEMENT.                                     
REMARK   3   CROSS-VALIDATION METHOD          : THROUGHOUT                      
REMARK   3   FREE R VALUE TEST SET SELECTION  : RANDOM                          
REMARK   3   R VALUE     (WORKING + TEST SET) : 0.184                           
REMARK   3   R VALUE            (WORKING SET) : 0.181                           
REMARK   3   FREE R VALUE                     : 0.249                           
REMARK   3   FREE R VALUE TEST SET SIZE   (%) : 5.100                           
REMARK   3   FREE R VALUE TEST SET COUNT      : 1296                            
REMARK   3                                                                      
REMARK   3  FIT IN THE HIGHEST RESOLUTION BIN.                                  
REMARK   3   TOTAL NUMBER OF BINS USED           : 20                           
REMARK   3   BIN RESOLUTION RANGE HIGH       (A) : 2.10                         
REMARK   3   BIN RESOLUTION RANGE LOW        (A) : 2.15                         
REMARK   3   REFLECTION IN BIN     (WORKING SET) : 1748                         
REMARK   3   BIN COMPLETENESS (WORKING+TEST) (%) : 100.0                        
REMARK   3   BIN R VALUE           (WORKING SET) : 0.3220                       
REMARK   3   BIN FREE R VALUE SET COUNT          : 78                           
REMARK   3   BIN FREE R VALUE                    : 0.3700                       
REMARK   3                                                                      
REMARK   3  NUMBER OF NON-HYDROGEN ATOMS USED IN REFINEMENT.                    
REMARK   3   PROTEIN ATOMS            : 2803                                    
REMARK   3   NUCLEIC ACID ATOMS       : 0                                       
REMARK   3   HETEROGEN ATOMS          : 67                                      
REMARK   3   SOLVENT ATOMS            : 343                                     
REMARK   3                                                                      
REMARK   3  B VALUES.                                                           
REMARK   3   B VALUE TYPE : LIKELY RESIDUAL                                     
REMARK   3   FROM WILSON PLOT           (A**2) : 27.80                          
REMARK   3   MEAN B VALUE      (OVERALL, A**2) : 35.34                          
REMARK   3   OVERALL ANISOTROPIC B VALUE.                                       
REMARK   3    B11 (A**2) : -0.48000                                             
REMARK   3    B22 (A**2) : -0.09000                                             
REMARK   3    B33 (A**2) : 0.56000                                              
REMARK   3    B12 (A**2) : 0.00000                                              
REMARK   3    B13 (A**2) : 0.00000                                              
REMARK   3    B23 (A**2) : 0.00000                                              
REMARK   3                                                                      
REMARK   3  ESTIMATED OVERALL COORDINATE ERROR.                                 
REMARK   3   ESU BASED ON R VALUE                            (A): 0.206         
REMARK   3   ESU BASED ON FREE R VALUE                       (A): 0.194         
REMARK   3   ESU BASED ON MAXIMUM LIKELIHOOD                 (A): 0.138         
REMARK   3   ESU FOR B VALUES BASED ON MAXIMUM LIKELIHOOD (A**2): 9.890         
REMARK   3                                                                      
REMARK   3 CORRELATION COEFFICIENTS.                                            
REMARK   3   CORRELATION COEFFICIENT FO-FC      : 0.955                         
REMARK   3   CORRELATION COEFFICIENT FO-FC FREE : 0.919                         
REMARK   3                                                                      
REMARK   3  RMS DEVIATIONS FROM IDEAL VALUES        COUNT    RMS    WEIGHT      
REMARK   3   BOND LENGTHS REFINED ATOMS        (A):  2934 ; 0.013 ; 0.022       
REMARK   3   BOND LENGTHS OTHERS               (A):  NULL ;  NULL ;  NULL       
REMARK   3   BOND ANGLES REFINED ATOMS   (DEGREES):  3977 ; 1.610 ; 1.983       
REMARK   3   BOND ANGLES OTHERS          (DEGREES):  NULL ;  NULL ;  NULL       
REMARK   3   TORSION ANGLES, PERIOD 1    (DEGREES):   349 ;11.319 ; 5.115       
REMARK   3   TORSION ANGLES, PERIOD 2    (DEGREES):   137 ;35.130 ;24.088       
REMARK   3   TORSION ANGLES, PERIOD 3    (DEGREES):   498 ;12.994 ;15.000       
REMARK   3   TORSION ANGLES, PERIOD 4    (DEGREES):    18 ;21.811 ;15.000       
REMARK   3   CHIRAL-CENTER RESTRAINTS       (A**3):   439 ; 0.110 ; 0.200       
REMARK   3   GENERAL PLANES REFINED ATOMS      (A):  2194 ; 0.007 ; 0.021       
REMARK   3   GENERAL PLANES OTHERS             (A):  NULL ;  NULL ;  NULL       
REMARK   3   NON-BONDED CONTACTS REFINED ATOMS (A):  NULL ;  NULL ;  NULL       
REMARK   3   NON-BONDED CONTACTS OTHERS        (A):  NULL ;  NULL ;  NULL       
REMARK   3   NON-BONDED TORSION REFINED ATOMS  (A):  NULL ;  NULL ;  NULL       
REMARK   3   NON-BONDED TORSION OTHERS         (A):  NULL ;  NULL ;  NULL       
REMARK   3   H-BOND (X...Y) REFINED ATOMS      (A):  NULL ;  NULL ;  NULL       
REMARK   3   H-BOND (X...Y) OTHERS             (A):  NULL ;  NULL ;  NULL       
REMARK   3   POTENTIAL METAL-ION REFINED ATOMS (A):  NULL ;  NULL ;  NULL       
REMARK   3   POTENTIAL METAL-ION OTHERS        (A):  NULL ;  NULL ;  NULL       
REMARK   3   SYMMETRY VDW REFINED ATOMS        (A):  NULL ;  NULL ;  NULL       
REMARK   3   SYMMETRY VDW OTHERS               (A):  NULL ;  NULL ;  NULL       
REMARK   3   SYMMETRY H-BOND REFINED ATOMS     (A):  NULL ;  NULL ;  NULL       
REMARK   3   SYMMETRY H-BOND OTHERS            (A):  NULL ;  NULL ;  NULL       
REMARK   3   SYMMETRY METAL-ION REFINED ATOMS  (A):  NULL ;  NULL ;  NULL       
REMARK   3   SYMMETRY METAL-ION OTHERS         (A):  NULL ;  NULL ;  NULL       
REMARK   3                                                                      
REMARK   3  ISOTROPIC THERMAL FACTOR RESTRAINTS.     COUNT   RMS    WEIGHT      
REMARK   3   MAIN-CHAIN BOND REFINED ATOMS  (A**2):  1735 ; 1.063 ; 2.000       
REMARK   3   MAIN-CHAIN BOND OTHER ATOMS    (A**2):  NULL ;  NULL ;  NULL       
REMARK   3   MAIN-CHAIN ANGLE REFINED ATOMS (A**2):  2816 ; 1.875 ; 3.000       
REMARK   3   MAIN-CHAIN ANGLE OTHER ATOMS   (A**2):  NULL ;  NULL ;  NULL       
REMARK   3   SIDE-CHAIN BOND REFINED ATOMS  (A**2):  1199 ; 3.022 ; 4.500       
REMARK   3   SIDE-CHAIN BOND OTHER ATOMS    (A**2):  NULL ;  NULL ;  NULL       
REMARK   3   SIDE-CHAIN ANGLE REFINED ATOMS (A**2):  1157 ; 4.385 ; 6.000       
REMARK   3   SIDE-CHAIN ANGLE OTHER ATOMS   (A**2):  NULL ;  NULL ;  NULL       
REMARK   3   LONG RANGE B REFINED ATOMS     (A**2):  NULL ;  NULL ;  NULL       
REMARK   3   LONG RANGE B OTHER ATOMS       (A**2):  NULL ;  NULL ;  NULL       
REMARK   3                                                                      
REMARK   3 ANISOTROPIC THERMAL FACTOR RESTRAINTS.    COUNT   RMS   WEIGHT       
REMARK   3   RIGID-BOND RESTRAINTS          (A**2):  NULL ;  NULL ;  NULL       
REMARK   3   SPHERICITY; FREE ATOMS         (A**2):  NULL ;  NULL ;  NULL       
REMARK   3   SPHERICITY; BONDED ATOMS       (A**2):  NULL ;  NULL ;  NULL       
REMARK   3                                                                      
REMARK   3  NCS RESTRAINTS STATISTICS                                           
REMARK   3   NUMBER OF DIFFERENT NCS GROUPS : NULL                              
REMARK   3                                                                      
REMARK   3  TLS DETAILS                                                         
REMARK   3   NUMBER OF TLS GROUPS  : 2                                          
REMARK   3                                                                      
REMARK   3   TLS GROUP : 1                                                      
REMARK   3    NUMBER OF COMPONENTS GROUP : 2                                    
REMARK   3    COMPONENTS        C SSSEQI   TO  C SSSEQI                         
REMARK   3    RESIDUE RANGE :   A     4        A   109                          
REMARK   3    RESIDUE RANGE :   A   318        A   352                          
REMARK   3    ORIGIN FOR THE GROUP (A):  31.8948  30.0492  29.0462              
REMARK   3    T TENSOR                                                          
REMARK   3      T11:  -0.1812 T22:  -0.1279                                     
REMARK   3      T33:  -0.0778 T12:   0.0078                                     
REMARK   3      T13:   0.0013 T23:   0.0196                                     
REMARK   3    L TENSOR                                                          
REMARK   3      L11:   1.3847 L22:   2.9515                                     
REMARK   3      L33:   3.2112 L12:   1.1452                                     
REMARK   3      L13:  -0.1227 L23:  -1.5819                                     
REMARK   3    S TENSOR                                                          
REMARK   3      S11:  -0.1689 S12:   0.0958 S13:  -0.0796                       
REMARK   3      S21:  -0.4114 S22:   0.0782 S23:   0.0205                       
REMARK   3      S31:   0.1867 S32:  -0.0322 S33:   0.0907                       
REMARK   3                                                                      
REMARK   3   TLS GROUP : 2                                                      
REMARK   3    NUMBER OF COMPONENTS GROUP : 1                                    
REMARK   3    COMPONENTS        C SSSEQI   TO  C SSSEQI                         
REMARK   3    RESIDUE RANGE :   A   110        A   317                          
REMARK   3    ORIGIN FOR THE GROUP (A):  52.2621  22.7964  49.2879              
REMARK   3    T TENSOR                                                          
REMARK   3      T11:  -0.1671 T22:  -0.1445                                     
REMARK   3      T33:  -0.2461 T12:  -0.0160                                     
REMARK   3      T13:   0.0037 T23:  -0.0095                                     
REMARK   3    L TENSOR                                                          
REMARK   3      L11:   2.4129 L22:   3.1703                                     
REMARK   3      L33:   1.2071 L12:  -1.6143                                     
REMARK   3      L13:   0.1596 L23:  -0.1268                                     
REMARK   3    S TENSOR                                                          
REMARK   3      S11:  -0.0367 S12:   0.1207 S13:  -0.0653                       
REMARK   3      S21:   0.1043 S22:   0.0584 S23:   0.0404                       
REMARK   3      S31:   0.0431 S32:   0.0524 S33:  -0.0217                       
REMARK   3                                                                      
REMARK   3  BULK SOLVENT MODELLING.                                             
REMARK   3   METHOD USED : BABINET MODEL WITH MASK                              
REMARK   3   PARAMETERS FOR MASK CALCULATION                                    
REMARK   3   VDW PROBE RADIUS   : 1.20                                          
REMARK   3   ION PROBE RADIUS   : 0.80                                          
REMARK   3   SHRINKAGE RADIUS   : 0.80                                          
REMARK   3                                                                      
REMARK   3  OTHER REFINEMENT REMARKS: U VALUES      : RESIDUAL ONLY             
REMARK   4                                                                      
REMARK   4 3IPH COMPLIES WITH FORMAT V. 3.30, 13-JUL-11                         
REMARK 100                                                                      
REMARK 100 THIS ENTRY HAS BEEN PROCESSED BY RCSB ON 18-AUG-09.                  
REMARK 100 THE DEPOSITION ID IS D_1000054701.                                   
REMARK 200                                                                      
REMARK 200 EXPERIMENTAL DETAILS                                                 
REMARK 200  EXPERIMENT TYPE                : X-RAY DIFFRACTION                  
REMARK 200  DATE OF DATA COLLECTION        : 22-NOV-01                          
REMARK 200  TEMPERATURE           (KELVIN) : 100                                
REMARK 200  PH                             : 6.5                                
REMARK 200  NUMBER OF CRYSTALS USED        : 1                                  
REMARK 200                                                                      
REMARK 200  SYNCHROTRON              (Y/N) : N                                  
REMARK 200  RADIATION SOURCE               : ROTATING ANODE                     
REMARK 200  BEAMLINE                       : NULL                               
REMARK 200  X-RAY GENERATOR MODEL          : RIGAKU RUH2R                       
REMARK 200  MONOCHROMATIC OR LAUE    (M/L) : M                                  
REMARK 200  WAVELENGTH OR RANGE        (A) : 1.5418                             
REMARK 200  MONOCHROMATOR                  : NI FILTER                          
REMARK 200  OPTICS                         : MIRRORS                            
REMARK 200                                                                      
REMARK 200  DETECTOR TYPE                  : IMAGE PLATE                        
REMARK 200  DETECTOR MANUFACTURER          : RIGAKU RAXIS IV++                  
REMARK 200  INTENSITY-INTEGRATION SOFTWARE : DENZO                              
REMARK 200  DATA SCALING SOFTWARE          : SCALEPACK                          
REMARK 200                                                                      
REMARK 200  NUMBER OF UNIQUE REFLECTIONS   : 25525                              
REMARK 200  RESOLUTION RANGE HIGH      (A) : 2.100                              
REMARK 200  RESOLUTION RANGE LOW       (A) : 35.000                             
REMARK 200  REJECTION CRITERIA  (SIGMA(I)) : NULL                               
REMARK 200                                                                      
REMARK 200 OVERALL.                                                             
REMARK 200  COMPLETENESS FOR RANGE     (%) : 86.1                               
REMARK 200  DATA REDUNDANCY                : NULL                               
REMARK 200  R MERGE                    (I) : 0.10200                            
REMARK 200  R SYM                      (I) : NULL                               
REMARK 200  <I/SIGMA(I)> FOR THE DATA SET  : 7.2000                             
REMARK 200                                                                      
REMARK 200 IN THE HIGHEST RESOLUTION SHELL.                                     
REMARK 200  HIGHEST RESOLUTION SHELL, RANGE HIGH (A) : 2.10                     
REMARK 200  HIGHEST RESOLUTION SHELL, RANGE LOW  (A) : 2.18                     
REMARK 200  COMPLETENESS FOR SHELL     (%) : 86.1                               
REMARK 200  DATA REDUNDANCY IN SHELL       : NULL                               
REMARK 200  R MERGE FOR SHELL          (I) : 0.54200                            
REMARK 200  R SYM FOR SHELL            (I) : NULL                               
REMARK 200  <I/SIGMA(I)> FOR SHELL         : NULL                               
REMARK 200                                                                      
REMARK 200 DIFFRACTION PROTOCOL: SINGLE WAVELENGTH                              
REMARK 200 METHOD USED TO DETERMINE THE STRUCTURE: FOURIER SYNTHESIS            
REMARK 200 SOFTWARE USED: REFMAC 5.0                                            
REMARK 200 STARTING MODEL: 1WFC                                                 
REMARK 200                                                                      
REMARK 200 REMARK: NULL                                                         
REMARK 280                                                                      
REMARK 280 CRYSTAL                                                              
REMARK 280 SOLVENT CONTENT, VS   (%): 58.53                                     
REMARK 280 MATTHEWS COEFFICIENT, VM (ANGSTROMS**3/DA): 2.97                     
REMARK 280                                                                      
REMARK 280 CRYSTALLIZATION CONDITIONS: 0.1M ADA, 0.18M (NH4)2SO4, 18-20%        
REMARK 280  PEG5000MME, 3-4% JEFFAMINE ED600, 2MM B-MERCAPTOETHANOL. , PH       
REMARK 280  6.5, VAPOR DIFFUSION, TEMPERATURE 293K                              
REMARK 290                                                                      
REMARK 290 CRYSTALLOGRAPHIC SYMMETRY                                            
REMARK 290 SYMMETRY OPERATORS FOR SPACE GROUP: P 21 21 21                       
REMARK 290                                                                      
REMARK 290      SYMOP   SYMMETRY                                                
REMARK 290     NNNMMM   OPERATOR                                                
REMARK 290       1555   X,Y,Z                                                   
REMARK 290       2555   -X+1/2,-Y,Z+1/2                                         
REMARK 290       3555   -X,Y+1/2,-Z+1/2                                         
REMARK 290       4555   X+1/2,-Y+1/2,-Z                                         
REMARK 290                                                                      
REMARK 290     WHERE NNN -> OPERATOR NUMBER                                     
REMARK 290           MMM -> TRANSLATION VECTOR                                  
REMARK 290                                                                      
REMARK 290 CRYSTALLOGRAPHIC SYMMETRY TRANSFORMATIONS                            
REMARK 290 THE FOLLOWING TRANSFORMATIONS OPERATE ON THE ATOM/HETATM             
REMARK 290 RECORDS IN THIS ENTRY TO PRODUCE CRYSTALLOGRAPHICALLY                
REMARK 290 RELATED MOLECULES.                                                   
REMARK 290   SMTRY1   1  1.000000  0.000000  0.000000        0.00000            
REMARK 290   SMTRY2   1  0.000000  1.000000  0.000000        0.00000            
REMARK 290   SMTRY3   1  0.000000  0.000000  1.000000        0.00000            
REMARK 290   SMTRY1   2 -1.000000  0.000000  0.000000       22.87650            
REMARK 290   SMTRY2   2  0.000000 -1.000000  0.000000        0.00000            
REMARK 290   SMTRY3   2  0.000000  0.000000  1.000000       62.60300            
REMARK 290   SMTRY1   3 -1.000000  0.000000  0.000000        0.00000            
REMARK 290   SMTRY2   3  0.000000  1.000000  0.000000       42.84400            
REMARK 290   SMTRY3   3  0.000000  0.000000 -1.000000       62.60300            
REMARK 290   SMTRY1   4  1.000000  0.000000  0.000000       22.87650            
REMARK 290   SMTRY2   4  0.000000 -1.000000  0.000000       42.84400            
REMARK 290   SMTRY3   4  0.000000  0.000000 -1.000000        0.00000            
REMARK 290                                                                      
REMARK 290 REMARK: NULL                                                         
REMARK 300                                                                      
REMARK 300 BIOMOLECULE: 1                                                       
REMARK 300 SEE REMARK 350 FOR THE AUTHOR PROVIDED AND/OR PROGRAM                
REMARK 300 GENERATED ASSEMBLY INFORMATION FOR THE STRUCTURE IN                  
REMARK 300 THIS ENTRY. THE REMARK MAY ALSO PROVIDE INFORMATION ON               
REMARK 300 BURIED SURFACE AREA.                                                 
REMARK 350                                                                      
REMARK 350 COORDINATES FOR A COMPLETE MULTIMER REPRESENTING THE KNOWN           
REMARK 350 BIOLOGICALLY SIGNIFICANT OLIGOMERIZATION STATE OF THE                
REMARK 350 MOLECULE CAN BE GENERATED BY APPLYING BIOMT TRANSFORMATIONS          
REMARK 350 GIVEN BELOW.  BOTH NON-CRYSTALLOGRAPHIC AND                          
REMARK 350 CRYSTALLOGRAPHIC OPERATIONS ARE GIVEN.                               
REMARK 350                                                                      
REMARK 350 BIOMOLECULE: 1                                                       
REMARK 350 SOFTWARE DETERMINED QUATERNARY STRUCTURE: MONOMERIC                  
REMARK 350 SOFTWARE USED: PISA                                                  
REMARK 350 APPLY THE FOLLOWING TO CHAINS: A                                     
REMARK 350   BIOMT1   1  1.000000  0.000000  0.000000        0.00000            
REMARK 350   BIOMT2   1  0.000000  1.000000  0.000000        0.00000            
REMARK 350   BIOMT3   1  0.000000  0.000000  1.000000        0.00000            
REMARK 465                                                                      
REMARK 465 MISSING RESIDUES                                                     
REMARK 465 THE FOLLOWING RESIDUES WERE NOT LOCATED IN THE                       
REMARK 465 EXPERIMENT. (M=MODEL NUMBER; RES=RESIDUE NAME; C=CHAIN               
REMARK 465 IDENTIFIER; SSSEQ=SEQUENCE NUMBER; I=INSERTION CODE.)                
REMARK 465                                                                      
REMARK 465   M RES C SSSEQI                                                     
REMARK 465     MET A     1                                                      
REMARK 465     SER A     2                                                      
REMARK 465     GLN A     3                                                      
REMARK 465     ALA A   172                                                      
REMARK 465     ARG A   173                                                      
REMARK 465     LEU A   353                                                      
REMARK 465     ASP A   354                                                      
REMARK 465     GLN A   355                                                      
REMARK 465     GLU A   356                                                      
REMARK 465     GLU A   357                                                      
REMARK 465     MET A   358                                                      
REMARK 465     GLU A   359                                                      
REMARK 465     SER A   360                                                      
REMARK 500                                                                      
REMARK 500 GEOMETRY AND STEREOCHEMISTRY                                         
REMARK 500 SUBTOPIC: CLOSE CONTACTS IN SAME ASYMMETRIC UNIT                     
REMARK 500                                                                      
REMARK 500 THE FOLLOWING ATOMS ARE IN CLOSE CONTACT.                            
REMARK 500                                                                      
REMARK 500  ATM1  RES C  SSEQI   ATM2  RES C  SSEQI           DISTANCE          
REMARK 500   O    HOH A   657     O    HOH A   658              2.02            
REMARK 500   O    HOH A   407     O    HOH A   459              2.11            
REMARK 500   O    HOH A   472     O    HOH A   478              2.13            
REMARK 500                                                                      
REMARK 500 REMARK: NULL                                                         
REMARK 500                                                                      
REMARK 500 GEOMETRY AND STEREOCHEMISTRY                                         
REMARK 500 SUBTOPIC: TORSION ANGLES                                             
REMARK 500                                                                      
REMARK 500 TORSION ANGLES OUTSIDE THE EXPECTED RAMACHANDRAN REGIONS:            
REMARK 500 (M=MODEL NUMBER; RES=RESIDUE NAME; C=CHAIN IDENTIFIER;               
REMARK 500 SSEQ=SEQUENCE NUMBER; I=INSERTION CODE).                             
REMARK 500                                                                      
REMARK 500 STANDARD TABLE:                                                      
REMARK 500 FORMAT:(10X,I3,1X,A3,1X,A1,I4,A1,4X,F7.2,3X,F7.2)                    
REMARK 500                                                                      
REMARK 500 EXPECTED VALUES: GJ KLEYWEGT AND TA JONES (1996). PHI/PSI-           
REMARK 500 CHOLOGY: RAMACHANDRAN REVISITED. STRUCTURE 4, 1395 - 1400            
REMARK 500                                                                      
REMARK 500  M RES CSSEQI        PSI       PHI                                   
REMARK 500    LYS A  15       29.62     42.65                                   
REMARK 500    SER A  32      140.74    -16.71                                   
REMARK 500    ASN A 100      -17.48   -147.17                                   
REMARK 500    ARG A 149      -23.65     79.14                                   
REMARK 500    PHE A 274       61.31   -111.04                                   
REMARK 500    ASP A 316       43.03   -149.11                                   
REMARK 500                                                                      
REMARK 500 REMARK: NULL                                                         
REMARK 800                                                                      
REMARK 800 SITE                                                                 
REMARK 800 SITE_IDENTIFIER: AC1                                                 
REMARK 800 EVIDENCE_CODE: SOFTWARE                                              
REMARK 800 SITE_DESCRIPTION: BINDING SITE FOR RESIDUE G11 A 361                 
REMARK 800                                                                      
REMARK 800 SITE_IDENTIFIER: AC2                                                 
REMARK 800 EVIDENCE_CODE: SOFTWARE                                              
REMARK 800 SITE_DESCRIPTION: BINDING SITE FOR RESIDUE SO4 A 362                 
REMARK 800                                                                      
REMARK 800 SITE_IDENTIFIER: AC3                                                 
REMARK 800 EVIDENCE_CODE: SOFTWARE                                              
REMARK 800 SITE_DESCRIPTION: BINDING SITE FOR RESIDUE GOL A 363                 
REMARK 800                                                                      
REMARK 800 SITE_IDENTIFIER: AC4                                                 
REMARK 800 EVIDENCE_CODE: SOFTWARE                                              
REMARK 800 SITE_DESCRIPTION: BINDING SITE FOR RESIDUE GOL A 364                 
REMARK 800                                                                      
REMARK 800 SITE_IDENTIFIER: AC5                                                 
REMARK 800 EVIDENCE_CODE: SOFTWARE                                              
REMARK 800 SITE_DESCRIPTION: BINDING SITE FOR RESIDUE GOL A 365                 
REMARK 800                                                                      
REMARK 800 SITE_IDENTIFIER: AC6                                                 
REMARK 800 EVIDENCE_CODE: SOFTWARE                                              
REMARK 800 SITE_DESCRIPTION: BINDING SITE FOR RESIDUE GOL A 366                 
REMARK 800                                                                      
REMARK 800 SITE_IDENTIFIER: AC7                                                 
REMARK 800 EVIDENCE_CODE: SOFTWARE                                              
REMARK 800 SITE_DESCRIPTION: BINDING SITE FOR RESIDUE GOL A 367                 
REMARK 800                                                                      
REMARK 800 SITE_IDENTIFIER: AC8                                                 
REMARK 800 EVIDENCE_CODE: SOFTWARE                                              
REMARK 800 SITE_DESCRIPTION: BINDING SITE FOR RESIDUE GOL A 368                 
REMARK 900                                                                      
REMARK 900 RELATED ENTRIES                                                      
REMARK 900 RELATED ID: 2ZAZ   RELATED DB: PDB                                   
REMARK 900 CRYSTAL STRUCTURE OF P38 IN COMPLEX WITH A 4-ANILINO QUINOLINE       
REMARK 900 INHIBITOR                                                            
REMARK 900 RELATED ID: 2ZB0   RELATED DB: PDB                                   
REMARK 900 CRYSTAL STRUCTURE OF P38 IN COMPLEX WITH A BIPHENYLAMIDE INHIBITOR   
REMARK 900 RELATED ID: 2ZB1   RELATED DB: PDB                                   
REMARK 900 CRYSTAL STRUCTURE OF P38 IN COMPLEX WITH A BIPHENYLAMIDE INHIBITOR   
REMARK 900 RELATED ID: 3D7Z   RELATED DB: PDB                                   
REMARK 900 CRYSTAL STRUCTURE OF P38 IN COMPLEX WITH A BIPHENYLAMIDE INHIBITOR   
REMARK 900 RELATED ID: 3D83   RELATED DB: PDB                                   
REMARK 900 CRYSTAL STRUCTURE OF P38 IN COMPLEX WITH A BIPHENYLAMIDE INHIBITOR   
DBREF  3IPH A    1   360  UNP    Q16539   MK14_HUMAN       1    360             
SEQRES   1 A  360  MET SER GLN GLU ARG PRO THR PHE TYR ARG GLN GLU LEU          
SEQRES   2 A  360  ASN LYS THR ILE TRP GLU VAL PRO GLU ARG TYR GLN ASN          
SEQRES   3 A  360  LEU SER PRO VAL GLY SER GLY ALA TYR GLY SER VAL CYS          
SEQRES   4 A  360  ALA ALA PHE ASP THR LYS THR GLY LEU ARG VAL ALA VAL          
SEQRES   5 A  360  LYS LYS LEU SER ARG PRO PHE GLN SER ILE ILE HIS ALA          
SEQRES   6 A  360  LYS ARG THR TYR ARG GLU LEU ARG LEU LEU LYS HIS MET          
SEQRES   7 A  360  LYS HIS GLU ASN VAL ILE GLY LEU LEU ASP VAL PHE THR          
SEQRES   8 A  360  PRO ALA ARG SER LEU GLU GLU PHE ASN ASP VAL TYR LEU          
SEQRES   9 A  360  VAL THR HIS LEU MET GLY ALA ASP LEU ASN ASN ILE VAL          
SEQRES  10 A  360  LYS CSO GLN LYS LEU THR ASP ASP HIS VAL GLN PHE LEU          
SEQRES  11 A  360  ILE TYR GLN ILE LEU ARG GLY LEU LYS TYR ILE HIS SER          
SEQRES  12 A  360  ALA ASP ILE ILE HIS ARG ASP LEU LYS PRO SER ASN LEU          
SEQRES  13 A  360  ALA VAL ASN GLU ASP CSO GLU LEU LYS ILE LEU ASP PHE          
SEQRES  14 A  360  GLY LEU ALA ARG HIS THR ASP ASP GLU MET THR GLY TYR          
SEQRES  15 A  360  VAL ALA THR ARG TRP TYR ARG ALA PRO GLU ILE MET LEU          
SEQRES  16 A  360  ASN TRP MET HIS TYR ASN GLN THR VAL ASP ILE TRP SER          
SEQRES  17 A  360  VAL GLY CYS ILE MET ALA GLU LEU LEU THR GLY ARG THR          
SEQRES  18 A  360  LEU PHE PRO GLY THR ASP HIS ILE ASP GLN LEU LYS LEU          
SEQRES  19 A  360  ILE LEU ARG LEU VAL GLY THR PRO GLY ALA GLU LEU LEU          
SEQRES  20 A  360  LYS LYS ILE SER SER GLU SER ALA ARG ASN TYR ILE GLN          
SEQRES  21 A  360  SER LEU THR GLN MET PRO LYS MET ASN PHE ALA ASN VAL          
SEQRES  22 A  360  PHE ILE GLY ALA ASN PRO LEU ALA VAL ASP LEU LEU GLU          
SEQRES  23 A  360  LYS MET LEU VAL LEU ASP SER ASP LYS ARG ILE THR ALA          
SEQRES  24 A  360  ALA GLN ALA LEU ALA HIS ALA TYR PHE ALA GLN TYR HIS          
SEQRES  25 A  360  ASP PRO ASP ASP GLU PRO VAL ALA ASP PRO TYR ASP GLN          
SEQRES  26 A  360  SER PHE GLU SER ARG ASP LEU LEU ILE ASP GLU TRP LYS          
SEQRES  27 A  360  SER LEU THR TYR ASP GLU VAL ILE SER PHE VAL PRO PRO          
SEQRES  28 A  360  PRO LEU ASP GLN GLU GLU MET GLU SER                          
MODRES 3IPH CSO A  119  CYS  S-HYDROXYCYSTEINE                                  
MODRES 3IPH CSO A  162  CYS  S-HYDROXYCYSTEINE                                  
HET    CSO  A 119       7                                                       
HET    CSO  A 162       7                                                       
HET    G11  A 361      26                                                       
HET    SO4  A 362       5                                                       
HET    GOL  A 363       6                                                       
HET    GOL  A 364       6                                                       
HET    GOL  A 365       6                                                       
HET    GOL  A 366       6                                                       
HET    GOL  A 367       6                                                       
HET    GOL  A 368       6                                                       
HETNAM     CSO S-HYDROXYCYSTEINE                                                
HETNAM     G11 6-[5-(CYCLOPROPYLCARBAMOYL)-2-METHYLPHENYL]-N-                   
HETNAM   2 G11  (CYCLOPROPYLMETHYL)PYRIDINE-3-CARBOXAMIDE                       
HETNAM     SO4 SULFATE ION                                                      
HETNAM     GOL GLYCEROL                                                         
HETSYN     GOL GLYCERIN; PROPANE-1,2,3-TRIOL                                    
FORMUL   1  CSO    2(C3 H7 N O3 S)                                              
FORMUL   2  G11    C21 H23 N3 O2                                                
FORMUL   3  SO4    O4 S 2-                                                      
FORMUL   4  GOL    6(C3 H8 O3)                                                  
FORMUL  10  HOH   *343(H2 O)                                                    
HELIX    1   1 GLU A   71  GLU A   71  1                                   1
HELIX    2   2 LEU A   74  LEU A   75  1                                   2
HELIX    3   3 ASN A  115  ASN A  115  1                                   1
SHEET    1   1 1 VAL A  38  VAL A  38  0
SHEET    2   2 1 ALA A  51  LYS A  53  0
SHEET    3   3 1 LEU A 104  LEU A 104  0
SHEET    4   4 1 THR A 106  HIS A 107  0
SHEET    5   5 1 ALA A 111  ASP A 112  0
SHEET    6   6 1 ALA A 157  ALA A 157  0
LINK         C   LYS A 118                 N   CSO A 119     1555   1555  1.34  
LINK         C   CSO A 119                 N   GLN A 120     1555   1555  1.33  
LINK         C   ASP A 161                 N   CSO A 162     1555   1555  1.32  
LINK         C   CSO A 162                 N   GLU A 163     1555   1555  1.34  
SITE     1 AC1 14 ALA A  51  LYS A  53  GLU A  71  LEU A  75                    
SITE     2 AC1 14 ILE A  84  THR A 106  HIS A 107  MET A 109                    
SITE     3 AC1 14 ALA A 111  ASP A 112  LEU A 167  ASP A 168                    
SITE     4 AC1 14 PHE A 169  HOH A 602                                          
SITE     1 AC2  6 MET A 109  GLY A 110  ASN A 159  GLU A 160                    
SITE     2 AC2  6 HOH A 603  HOH A 646                                          
SITE     1 AC3  3 GLY A 170  LEU A 171  HOH A 693                               
SITE     1 AC4  6 LYS A 121  LEU A 122  LEU A 216  LEU A 217                    
SITE     2 AC4  6 THR A 218  HOH A 513                                          
SITE     1 AC5  7 GLU A 215  GLY A 219  ARG A 220  THR A 221                    
SITE     2 AC5  7 HOH A 370  HOH A 455  HOH A 641                               
SITE     1 AC6  7 ALA A 271  PRO A 279  VAL A 282  ASP A 294                    
SITE     2 AC6  7 HOH A 420  HOH A 507  HOH A 678                               
SITE     1 AC7  5 ASN A  26  PHE A  42  MET A 194  ASN A 196                    
SITE     2 AC7  5 HOH A 683                                                     
SITE     1 AC8  5 ASP A 125  PHE A 129  TYR A 311  HOH A 559                    
SITE     2 AC8  5 HOH A 709                                                     
CRYST1   45.753   85.688  125.206  90.00  90.00  90.00 P 21 21 21    4          
ORIGX1      1.000000  0.000000  0.000000        0.00000                         
ORIGX2      0.000000  1.000000  0.000000        0.00000                         
ORIGX3      0.000000  0.000000  1.000000        0.00000                         
SCALE1      0.021856  0.000000  0.000000        0.00000                         
SCALE2      0.000000  0.011670  0.000000        0.00000                         
SCALE3      0.000000  0.000000  0.007987        0.00000                         
ATOM      1  N   VAL A  38      42.725  29.255  24.707  1.00 37.20           N
ATOM      2  CA  VAL A  38      42.451  30.595  25.224  1.00 35.22           C
ATOM      3  C   VAL A  38      43.104  31.664  24.336  1.00 35.63           C
ATOM      4  O   VAL A  38      44.207  31.453  23.827  1.00 34.25           O
ATOM      5  CB  VAL A  38      43.015  30.699  26.652  1.00 34.96           C
ATOM      6  CG1 VAL A  38      42.662  32.024  27.298  1.00 33.10           C
ATOM      7  CG2 VAL A  38      42.484  29.532  27.508  1.00 34.85           C
TER       8      VAL A  38
ATOM      9  N   ALA A  51      40.804  37.314  28.991  1.00 30.90           N
ATOM     10  CA  ALA A  51      41.168  36.021  28.455  1.00 30.61           C
ATOM     11  C   ALA A  51      39.857  35.336  28.037  1.00 30.37           C
ATOM     12  O   ALA A  51      38.911  35.287  28.802  1.00 31.24           O
ATOM     13  CB  ALA A  51      41.913  35.187  29.504  1.00 29.24           C
ATOM     14  N   VAL A  52      39.804  34.829  26.817  1.00 29.77           N
ATOM     15  CA  VAL A  52      38.607  34.162  26.317  1.00 29.52           C
ATOM     16  C   VAL A  52      38.894  32.692  26.032  1.00 29.84           C
ATOM     17  O   VAL A  52      39.731  32.380  25.179  1.00 29.11           O
ATOM     18  CB  VAL A  52      38.096  34.807  25.036  1.00 29.23           C
ATOM     19  CG1 VAL A  52      36.753  34.229  24.707  1.00 28.70           C
ATOM     20  CG2 VAL A  52      37.975  36.311  25.224  1.00 27.58           C
ATOM     21  N   LYS A  53      38.203  31.805  26.755  1.00 28.97           N
ATOM     22  CA  LYS A  53      38.373  30.388  26.574  1.00 29.92           C
ATOM     23  C   LYS A  53      37.212  29.777  25.814  1.00 30.21           C
ATOM     24  O   LYS A  53      36.052  29.861  26.229  1.00 30.97           O
ATOM     25  CB  LYS A  53      38.506  29.627  27.916  1.00 28.68           C
ATOM     26  CG  LYS A  53      39.223  28.303  27.718  1.00 32.53           C
ATOM     27  CD  LYS A  53      38.856  27.219  28.725  1.00 39.89           C
ATOM     28  CE  LYS A  53      39.454  27.397  30.100  1.00 38.36           C
ATOM     29  NZ  LYS A  53      39.162  26.208  31.013  1.00 32.01           N
TER      30      LYS A  53
ATOM     31  N   GLU A  71      32.549  23.649  35.223  1.00 30.60           N
ATOM     32  CA  GLU A  71      33.397  24.835  35.114  1.00 30.21           C
ATOM     33  C   GLU A  71      32.585  26.138  35.164  1.00 30.35           C
ATOM     34  O   GLU A  71      32.969  27.100  35.831  1.00 30.64           O
ATOM     35  CB  GLU A  71      34.262  24.776  33.843  1.00 29.70           C
ATOM     36  CG  GLU A  71      35.288  25.875  33.879  1.00 31.58           C
ATOM     37  CD  GLU A  71      36.332  25.810  32.791  1.00 30.42           C
ATOM     38  OE1 GLU A  71      36.258  24.936  31.900  1.00 31.38           O
ATOM     39  OE2 GLU A  71      37.269  26.625  32.879  1.00 31.47           O
TER      40      GLU A  71
ATOM     41  N   LEU A  74      31.262  26.784  38.657  1.00 33.03           N
ATOM     42  CA  LEU A  74      32.389  27.201  39.511  1.00 34.73           C
ATOM     43  C   LEU A  74      32.740  28.662  39.265  1.00 35.16           C
ATOM     44  O   LEU A  74      32.883  29.434  40.222  1.00 35.76           O
ATOM     45  CB  LEU A  74      33.629  26.333  39.272  1.00 33.26           C
ATOM     46  CG  LEU A  74      33.579  24.943  39.913  1.00 35.42           C
ATOM     47  CD1 LEU A  74      34.591  23.975  39.291  1.00 31.34           C
ATOM     48  CD2 LEU A  74      33.773  25.049  41.457  1.00 32.39           C
ATOM     49  N   LEU A  75      32.874  29.021  37.983  1.00 33.47           N
ATOM     50  CA  LEU A  75      33.203  30.382  37.609  1.00 33.90           C
ATOM     51  C   LEU A  75      32.080  31.361  37.953  1.00 33.78           C
ATOM     52  O   LEU A  75      32.359  32.492  38.354  1.00 35.69           O
ATOM     53  CB  LEU A  75      33.578  30.469  36.112  1.00 33.36           C
ATOM     54  CG  LEU A  75      34.908  29.817  35.709  1.00 32.92           C
ATOM     55  CD1 LEU A  75      35.098  29.737  34.206  1.00 30.41           C
ATOM     56  CD2 LEU A  75      36.105  30.561  36.398  1.00 34.68           C
TER      57      LEU A  75
ATOM     58  N   ILE A  84      40.028  33.490  40.367  1.00 30.67           N
ATOM     59  CA  ILE A  84      39.555  33.895  39.048  1.00 31.60           C
ATOM     60  C   ILE A  84      38.033  33.835  39.053  1.00 32.88           C
ATOM     61  O   ILE A  84      37.445  32.883  39.562  1.00 31.84           O
ATOM     62  CB  ILE A  84      40.177  33.026  37.899  1.00 32.51           C
ATOM     63  CG1 ILE A  84      40.019  33.731  36.557  1.00 30.55           C
ATOM     64  CG2 ILE A  84      39.572  31.614  37.859  1.00 31.58           C
ATOM     65  CD1 ILE A  84      40.813  35.007  36.446  1.00 24.74           C
TER      66      ILE A  84
ATOM     67  N   LEU A 104      34.101  31.277  27.719  1.00 29.87           N
ATOM     68  CA  LEU A 104      34.257  31.859  29.051  1.00 30.54           C
ATOM     69  C   LEU A 104      35.259  33.029  28.999  1.00 30.59           C
ATOM     70  O   LEU A 104      36.371  32.873  28.457  1.00 30.90           O
ATOM     71  CB  LEU A 104      34.783  30.782  30.018  1.00 30.02           C
ATOM     72  CG  LEU A 104      33.934  29.499  29.977  1.00 30.79           C
ATOM     73  CD1 LEU A 104      34.660  28.290  30.582  1.00 28.25           C
ATOM     74  CD2 LEU A 104      32.611  29.741  30.654  1.00 27.30           C
TER      75      LEU A 104
ATOM     76  N   THR A 106      37.451  35.885  31.251  1.00 29.23           N
ATOM     77  CA  THR A 106      37.884  36.329  32.571  1.00 29.79           C
ATOM     78  C   THR A 106      38.942  37.415  32.431  1.00 30.20           C
ATOM     79  O   THR A 106      39.328  37.769  31.302  1.00 30.87           O
ATOM     80  CB  THR A 106      38.525  35.195  33.365  1.00 29.91           C
ATOM     81  OG1 THR A 106      39.746  34.819  32.708  1.00 28.73           O
ATOM     82  CG2 THR A 106      37.574  34.003  33.476  1.00 33.77           C
ATOM     83  N   HIS A 107      39.429  37.932  33.559  1.00 30.36           N
ATOM     84  CA  HIS A 107      40.573  38.846  33.502  1.00 32.37           C
ATOM     85  C   HIS A 107      41.746  38.115  32.908  1.00 32.89           C
ATOM     86  O   HIS A 107      41.824  36.876  32.976  1.00 34.52           O
ATOM     87  CB  HIS A 107      41.004  39.308  34.889  1.00 32.04           C
ATOM     88  CG  HIS A 107      40.028  40.230  35.544  1.00 32.48           C
ATOM     89  ND1 HIS A 107      39.798  41.507  35.085  1.00 33.21           N
ATOM     90  CD2 HIS A 107      39.237  40.068  36.630  1.00 30.07           C
ATOM     91  CE1 HIS A 107      38.878  42.081  35.839  1.00 31.26           C
ATOM     92  NE2 HIS A 107      38.530  41.233  36.789  1.00 34.83           N
ATOM     93  N   LEU A 108      42.668  38.886  32.360  1.00 31.97           N
ATOM     94  CA  LEU A 108      43.903  38.360  31.814  1.00 31.56           C
ATOM     95  C   LEU A 108      44.974  39.010  32.632  1.00 30.92           C
ATOM     96  O   LEU A 108      44.922  40.214  32.835  1.00 30.45           O
ATOM     97  CB  LEU A 108      44.079  38.818  30.380  1.00 31.05           C
ATOM     98  CG  LEU A 108      45.355  38.333  29.707  1.00 34.61           C
ATOM     99  CD1 LEU A 108      45.159  36.921  29.226  1.00 33.36           C
ATOM    100  CD2 LEU A 108      45.774  39.273  28.538  1.00 31.76           C
ATOM    101  N   MET A 109      45.913  38.206  33.131  1.00 31.27           N
ATOM    102  CA  MET A 109      47.027  38.670  33.923  1.00 30.06           C
ATOM    103  C   MET A 109      48.251  38.548  33.045  1.00 31.06           C
ATOM    104  O   MET A 109      48.283  37.733  32.124  1.00 30.79           O
ATOM    105  CB  MET A 109      47.179  37.828  35.190  1.00 30.40           C
ATOM    106  CG  MET A 109      46.495  38.410  36.429  1.00 29.57           C
ATOM    107  SD  MET A 109      44.718  38.476  36.207  1.00 38.40           S
ATOM    108  CE  MET A 109      44.328  36.768  35.810  1.00 33.61           C
ATOM    109  N   GLY A 110      49.256  39.364  33.310  1.00 31.10           N
ATOM    110  CA  GLY A 110      50.439  39.378  32.480  1.00 31.51           C
ATOM    111  C   GLY A 110      51.441  38.264  32.729  1.00 31.17           C
ATOM    112  O   GLY A 110      52.266  38.003  31.891  1.00 31.97           O
ATOM    113  N   ALA A 111      51.401  37.592  33.863  1.00 31.78           N
ATOM    114  CA  ALA A 111      52.365  36.512  34.060  1.00 31.76           C
ATOM    115  C   ALA A 111      51.795  35.479  34.984  1.00 31.28           C
ATOM    116  O   ALA A 111      50.790  35.730  35.623  1.00 30.52           O
ATOM    117  CB  ALA A 111      53.662  37.068  34.687  1.00 32.68           C
ATOM    118  N   ASP A 112      52.438  34.317  35.069  1.00 30.44           N
ATOM    119  CA  ASP A 112      52.083  33.413  36.128  1.00 30.14           C
ATOM    120  C   ASP A 112      53.246  33.406  37.100  1.00 30.70           C
ATOM    121  O   ASP A 112      54.286  34.031  36.869  1.00 30.25           O
ATOM    122  CB  ASP A 112      51.673  32.018  35.629  1.00 30.26           C
ATOM    123  CG  ASP A 112      52.762  31.333  34.832  1.00 30.95           C
ATOM    124  OD1 ASP A 112      53.924  31.388  35.250  1.00 34.08           O
ATOM    125  OD2 ASP A 112      52.454  30.720  33.803  1.00 33.21           O
TER     126      ASP A 112
ATOM    127  N   ASN A 115      56.647  32.314  35.843  1.00 40.44           N
ATOM    128  CA  ASN A 115      57.426  33.426  35.285  1.00 42.04           C
ATOM    129  C   ASN A 115      58.078  34.296  36.377  1.00 42.20           C
ATOM    130  O   ASN A 115      59.241  34.643  36.296  1.00 41.37           O
ATOM    131  CB  ASN A 115      56.548  34.338  34.407  1.00 43.54           C
ATOM    132  CG  ASN A 115      55.802  33.578  33.310  1.00 49.39           C
ATOM    133  OD1 ASN A 115      54.770  34.050  32.795  1.00 51.50           O
ATOM    134  ND2 ASN A 115      56.317  32.392  32.945  1.00 53.23           N
TER     135      ASN A 115
ATOM    136  N   ALA A 157      47.985  33.343  38.552  1.00 29.74           N
ATOM    137  CA  ALA A 157      48.178  34.507  37.691  1.00 29.84           C
ATOM    138  C   ALA A 157      48.476  35.757  38.535  1.00 29.69           C
ATOM    139  O   ALA A 157      47.920  35.927  39.625  1.00 28.48           O
ATOM    140  CB  ALA A 157      46.979  34.703  36.836  1.00 29.57           C
TER     141      ALA A 157
ATOM    142  N   LEU A 167      43.672  30.128  39.564  1.00 27.02           N
ATOM    143  CA  LEU A 167      42.943  29.562  38.450  1.00 26.21           C
ATOM    144  C   LEU A 167      42.903  28.056  38.542  1.00 27.62           C
ATOM    145  O   LEU A 167      43.729  27.419  39.234  1.00 28.29           O
ATOM    146  CB  LEU A 167      43.677  29.823  37.141  1.00 27.74           C
ATOM    147  CG  LEU A 167      44.418  31.126  36.839  1.00 31.10           C
ATOM    148  CD1 LEU A 167      45.151  30.925  35.515  1.00 24.71           C
ATOM    149  CD2 LEU A 167      43.467  32.268  36.724  1.00 29.46           C
ATOM    150  N   ASP A 168      41.973  27.487  37.788  1.00 28.35           N
ATOM    151  CA  ASP A 168      41.906  26.038  37.568  1.00 30.41           C
ATOM    152  C   ASP A 168      41.561  25.135  38.746  1.00 29.35           C
ATOM    153  O   ASP A 168      41.786  23.916  38.685  1.00 29.41           O
ATOM    154  CB  ASP A 168      43.174  25.541  36.863  1.00 29.27           C
ATOM    155  CG  ASP A 168      43.175  25.872  35.402  1.00 33.10           C
ATOM    156  OD1 ASP A 168      42.246  26.570  34.926  1.00 35.18           O
ATOM    157  OD2 ASP A 168      44.084  25.420  34.706  1.00 37.15           O
ATOM    158  N   PHE A 169      40.989  25.712  39.790  1.00 28.93           N
ATOM    159  CA  PHE A 169      40.515  24.921  40.933  1.00 28.39           C
ATOM    160  C   PHE A 169      39.254  24.110  40.571  1.00 29.04           C
ATOM    161  O   PHE A 169      38.546  24.432  39.602  1.00 28.23           O
ATOM    162  CB  PHE A 169      40.164  25.864  42.083  1.00 29.14           C
ATOM    163  CG  PHE A 169      39.402  27.078  41.625  1.00 26.94           C
ATOM    164  CD1 PHE A 169      38.057  27.021  41.446  1.00 24.75           C
ATOM    165  CD2 PHE A 169      40.069  28.255  41.323  1.00 27.97           C
ATOM    166  CE1 PHE A 169      37.344  28.117  40.981  1.00 29.62           C
ATOM    167  CE2 PHE A 169      39.377  29.362  40.868  1.00 30.43           C
ATOM    168  CZ  PHE A 169      38.005  29.294  40.688  1.00 30.87           C
TER     169      PHE A 169
ATOM    170  N   LEU A 171      38.533  21.255  39.261  1.00 31.68           N
ATOM    171  CA  LEU A 171      38.337  20.468  38.058  1.00 33.47           C
ATOM    172  C   LEU A 171      39.070  19.132  38.182  1.00 34.56           C
ATOM    173  O   LEU A 171      38.632  18.149  37.584  1.00 35.99           O
ATOM    174  CB  LEU A 171      38.791  21.219  36.794  1.00 32.68           C
ATOM    175  CG  LEU A 171      38.193  22.573  36.386  1.00 33.68           C
ATOM    176  CD1 LEU A 171      38.898  23.072  35.148  1.00 36.32           C
ATOM    177  CD2 LEU A 171      36.688  22.539  36.119  1.00 31.24           C
TER     178      LEU A 171
HETATM  205  O   HOH A 573      41.716  27.150  32.020  1.00 25.46           O
HETATM  206  O   HOH A 580      50.108  29.713  33.102  1.00 31.38           O
HETATM  207  O   HOH A 581      47.572  30.531  32.307  1.00 35.26           O
HETATM  208  O   HOH A 582      45.398  28.097  32.509  1.00 54.13           O
HETATM  209  O   HOH A 602      43.499  28.945  31.021  1.00 39.23           O
HETATM  210  O   HOH A 620      45.186  29.530  29.088  1.00 47.67           O
HETATM  211  O   HOH A 623      46.916  31.198  29.750  1.00 34.41           O
HETATM  212  O   HOH A 645      50.455  32.983  28.601  1.00 50.17           O
HETATM  213  O   HOH A 710      49.204  37.879  29.575  1.00 42.47           O
CONECT  179  180  181  182
CONECT  188  184  192
CONECT  189  183  192
CONECT  190  185  193  194
CONECT  191  185  186
CONECT  192  188  189  195
CONECT  195  192  197  198
CONECT  196  193  199  200
CONECT  180  179  183  184
CONECT  199  196  200
CONECT  200  196  199
CONECT  201  197  202
CONECT  202  201  203  204
CONECT  203  202  204
CONECT  204  202  203
CONECT  181  179  185
CONECT  182  179  186  187
CONECT  183  180  189
CONECT  185  181  190  191
CONECT  186  182  191
CONECT  187  182
CONECT  193  190  196
CONECT  197  195  201
CONECT  184  180  188
CONECT  194  190
CONECT  198  195
END
