# Supplementary material for: Scaffold repositioning of spiro-acridine derivatives as fungi chitinase inhibitor by target fishing and in vitro studies
Source: Sci Rep. 2023 May 5;13:7320. doi: 10.1038/s41598-023-33279-9 (PMC10163251; doi:10.1038/s41598-023-33279-9)
Supplement: Supplementary file 2 — Supplementary Information 2. [file 41598_2023_33279_MOESM2_ESM.zip › PDBQT_TARGETS_ALL/3ipx_ADP.pdb]

HEADER    TRANSFERASE/TRANSFERASE INHIBITOR       18-AUG-09   3IPX              
TITLE     X-RAY STRUCTURE OF HUMAN DEOXYCYTIDINE KINASE IN COMPLEX WITH ADP AND 
TITLE    2 AN INHIBITOR                                                         
COMPND    MOL_ID: 1;                                                            
COMPND   2 MOLECULE: DEOXYCYTIDINE KINASE;                                      
COMPND   3 CHAIN: A;                                                            
COMPND   4 SYNONYM: DCK;                                                        
COMPND   5 EC: 2.7.1.74                                                         
SOURCE    MOL_ID: 1;                                                            
SOURCE   2 ORGANISM_SCIENTIFIC: HOMO SAPIENS;                                   
SOURCE   3 ORGANISM_TAXID: 9606                                                 
KEYWDS    HUMAN DEOXYCYTIDINE KINASE, ATP-BINDING, KINASE, NUCLEOTIDE-BINDING,  
KEYWDS   2 TRANSFERASE-TRANSFERASE INHIBITOR COMPLEX                            
EXPDTA    X-RAY DIFFRACTION                                                     
AUTHOR    L.W.TARI,R.V.SWANSON,M.HUNTER,I.HOFFMAN,T.R.STOUCH,K.G.CARSON         
REVDAT   1   18-AUG-10 3IPX    0                                                
JRNL        AUTH   T.C.JESSOP,J.E.TARVER,M.CARLSEN,A.XU,J.P.HEALY,              
JRNL        AUTH 2 A.HEIM-RIETHER,Q.FU,J.A.TAYLOR,D.J.AUGERI,M.SHEN,T.R.STOUCH, 
JRNL        AUTH 3 R.V.SWANSON,L.W.TARI,M.HUNTER,I.HOFFMAN,P.E.KEYES,X.C.YU,    
JRNL        AUTH 4 M.MIRANDA,Q.LIU,J.C.SWAFFIELD,S.DAVID KIMBALL,A.NOURALDEEN,  
JRNL        AUTH 5 A.G.WILSON,A.M.FOUSHEE,K.JHAVER,R.FINCH,S.ANDERSON,          
JRNL        AUTH 6 T.ORAVECZ,K.G.CARSON                                         
JRNL        TITL   LEAD OPTIMIZATION AND STRUCTURE-BASED DESIGN OF POTENT AND   
JRNL        TITL 2 BIOAVAILABLE DEOXYCYTIDINE KINASE INHIBITORS.                
JRNL        REF    BIOORG.MED.CHEM.LETT.         V.  19  6784 2009              
JRNL        REFN                   ISSN 0960-894X                               
JRNL        PMID   19836232                                                     
JRNL        DOI    10.1016/J.BMCL.2009.09.081                                   
REMARK   2                                                                      
REMARK   2 RESOLUTION.    2.00 ANGSTROMS.                                       
REMARK   3                                                                      
REMARK   3 REFINEMENT.                                                          
REMARK   3   PROGRAM     : REFMAC 5.2.0005                                      
REMARK   3   AUTHORS     : MURSHUDOV,VAGIN,DODSON                               
REMARK   3                                                                      
REMARK   3    REFINEMENT TARGET : MAXIMUM LIKELIHOOD                            
REMARK   3                                                                      
REMARK   3  DATA USED IN REFINEMENT.                                            
REMARK   3   RESOLUTION RANGE HIGH (ANGSTROMS) : 2.00                           
REMARK   3   RESOLUTION RANGE LOW  (ANGSTROMS) : 60.97                          
REMARK   3   DATA CUTOFF            (SIGMA(F)) : NULL                           
REMARK   3   COMPLETENESS FOR RANGE        (%) : 96.1                           
REMARK   3   NUMBER OF REFLECTIONS             : 19463                          
REMARK   3                                                                      
REMARK   3  FIT TO DATA USED IN REFINEMENT.                                     
REMARK   3   CROSS-VALIDATION METHOD          : THROUGHOUT                      
REMARK   3   FREE R VALUE TEST SET SELECTION  : RANDOM                          
REMARK   3   R VALUE     (WORKING + TEST SET) : 0.223                           
REMARK   3   R VALUE            (WORKING SET) : 0.220                           
REMARK   3   FREE R VALUE                     : 0.278                           
REMARK   3   FREE R VALUE TEST SET SIZE   (%) : 5.100                           
REMARK   3   FREE R VALUE TEST SET COUNT      : 1056                            
REMARK   3                                                                      
REMARK   3  FIT IN THE HIGHEST RESOLUTION BIN.                                  
REMARK   3   TOTAL NUMBER OF BINS USED           : 20                           
REMARK   3   BIN RESOLUTION RANGE HIGH       (A) : 2.00                         
REMARK   3   BIN RESOLUTION RANGE LOW        (A) : 2.05                         
REMARK   3   REFLECTION IN BIN     (WORKING SET) : 1091                         
REMARK   3   BIN COMPLETENESS (WORKING+TEST) (%) : 75.49                        
REMARK   3   BIN R VALUE           (WORKING SET) : 0.4460                       
REMARK   3   BIN FREE R VALUE SET COUNT          : 67                           
REMARK   3   BIN FREE R VALUE                    : 0.4700                       
REMARK   3                                                                      
REMARK   3  NUMBER OF NON-HYDROGEN ATOMS USED IN REFINEMENT.                    
REMARK   3   PROTEIN ATOMS            : 1908                                    
REMARK   3   NUCLEIC ACID ATOMS       : 0                                       
REMARK   3   HETEROGEN ATOMS          : 45                                      
REMARK   3   SOLVENT ATOMS            : 172                                     
REMARK   3                                                                      
REMARK   3  B VALUES.                                                           
REMARK   3   FROM WILSON PLOT           (A**2) : NULL                           
REMARK   3   MEAN B VALUE      (OVERALL, A**2) : 48.19                          
REMARK   3   OVERALL ANISOTROPIC B VALUE.                                       
REMARK   3    B11 (A**2) : 1.61000                                              
REMARK   3    B22 (A**2) : 1.61000                                              
REMARK   3    B33 (A**2) : -3.22000                                             
REMARK   3    B12 (A**2) : 0.00000                                              
REMARK   3    B13 (A**2) : 0.00000                                              
REMARK   3    B23 (A**2) : 0.00000                                              
REMARK   3                                                                      
REMARK   3  ESTIMATED OVERALL COORDINATE ERROR.                                 
REMARK   3   ESU BASED ON R VALUE                            (A): 0.199         
REMARK   3   ESU BASED ON FREE R VALUE                       (A): 0.189         
REMARK   3   ESU BASED ON MAXIMUM LIKELIHOOD                 (A): 0.198         
REMARK   3   ESU FOR B VALUES BASED ON MAXIMUM LIKELIHOOD (A**2): 7.835         
REMARK   3                                                                      
REMARK   3 CORRELATION COEFFICIENTS.                                            
REMARK   3   CORRELATION COEFFICIENT FO-FC      : 0.963                         
REMARK   3   CORRELATION COEFFICIENT FO-FC FREE : 0.940                         
REMARK   3                                                                      
REMARK   3  RMS DEVIATIONS FROM IDEAL VALUES        COUNT    RMS    WEIGHT      
REMARK   3   BOND LENGTHS REFINED ATOMS        (A):  1989 ; 0.010 ; 0.022       
REMARK   3   BOND LENGTHS OTHERS               (A):  NULL ;  NULL ;  NULL       
REMARK   3   BOND ANGLES REFINED ATOMS   (DEGREES):  2700 ; 1.349 ; 1.972       
REMARK   3   BOND ANGLES OTHERS          (DEGREES):  NULL ;  NULL ;  NULL       
REMARK   3   TORSION ANGLES, PERIOD 1    (DEGREES):   227 ; 5.311 ; 5.000       
REMARK   3   TORSION ANGLES, PERIOD 2    (DEGREES):   101 ;41.548 ;24.653       
REMARK   3   TORSION ANGLES, PERIOD 3    (DEGREES):   341 ;16.678 ;15.000       
REMARK   3   TORSION ANGLES, PERIOD 4    (DEGREES):    11 ;14.723 ;15.000       
REMARK   3   CHIRAL-CENTER RESTRAINTS       (A**3):   285 ; 0.089 ; 0.200       
REMARK   3   GENERAL PLANES REFINED ATOMS      (A):  1509 ; 0.005 ; 0.020       
REMARK   3   GENERAL PLANES OTHERS             (A):  NULL ;  NULL ;  NULL       
REMARK   3   NON-BONDED CONTACTS REFINED ATOMS (A):   845 ; 0.204 ; 0.200       
REMARK   3   NON-BONDED CONTACTS OTHERS        (A):  NULL ;  NULL ;  NULL       
REMARK   3   NON-BONDED TORSION REFINED ATOMS  (A):  1353 ; 0.309 ; 0.200       
REMARK   3   NON-BONDED TORSION OTHERS         (A):  NULL ;  NULL ;  NULL       
REMARK   3   H-BOND (X...Y) REFINED ATOMS      (A):   130 ; 0.157 ; 0.200       
REMARK   3   H-BOND (X...Y) OTHERS             (A):  NULL ;  NULL ;  NULL       
REMARK   3   POTENTIAL METAL-ION REFINED ATOMS (A):  NULL ;  NULL ;  NULL       
REMARK   3   POTENTIAL METAL-ION OTHERS        (A):  NULL ;  NULL ;  NULL       
REMARK   3   SYMMETRY VDW REFINED ATOMS        (A):    47 ; 0.256 ; 0.200       
REMARK   3   SYMMETRY VDW OTHERS               (A):  NULL ;  NULL ;  NULL       
REMARK   3   SYMMETRY H-BOND REFINED ATOMS     (A):    11 ; 0.312 ; 0.200       
REMARK   3   SYMMETRY H-BOND OTHERS            (A):  NULL ;  NULL ;  NULL       
REMARK   3   SYMMETRY METAL-ION REFINED ATOMS  (A):  NULL ;  NULL ;  NULL       
REMARK   3   SYMMETRY METAL-ION OTHERS         (A):  NULL ;  NULL ;  NULL       
REMARK   3                                                                      
REMARK   3  ISOTROPIC THERMAL FACTOR RESTRAINTS.     COUNT   RMS    WEIGHT      
REMARK   3   MAIN-CHAIN BOND REFINED ATOMS  (A**2):  1169 ; 0.753 ; 1.500       
REMARK   3   MAIN-CHAIN BOND OTHER ATOMS    (A**2):  NULL ;  NULL ;  NULL       
REMARK   3   MAIN-CHAIN ANGLE REFINED ATOMS (A**2):  1844 ; 1.347 ; 2.000       
REMARK   3   SIDE-CHAIN BOND REFINED ATOMS  (A**2):   966 ; 1.634 ; 3.000       
REMARK   3   SIDE-CHAIN ANGLE REFINED ATOMS (A**2):   856 ; 2.598 ; 4.500       
REMARK   3                                                                      
REMARK   3 ANISOTROPIC THERMAL FACTOR RESTRAINTS.    COUNT   RMS   WEIGHT       
REMARK   3   RIGID-BOND RESTRAINTS          (A**2):  NULL ;  NULL ;  NULL       
REMARK   3   SPHERICITY; FREE ATOMS         (A**2):  NULL ;  NULL ;  NULL       
REMARK   3   SPHERICITY; BONDED ATOMS       (A**2):  NULL ;  NULL ;  NULL       
REMARK   3                                                                      
REMARK   3  NCS RESTRAINTS STATISTICS                                           
REMARK   3   NUMBER OF DIFFERENT NCS GROUPS : NULL                              
REMARK   3                                                                      
REMARK   3  TLS DETAILS                                                         
REMARK   3   NUMBER OF TLS GROUPS  : NULL                                       
REMARK   3                                                                      
REMARK   3  BULK SOLVENT MODELLING.                                             
REMARK   3   METHOD USED : BABINET MODEL WITH MASK                              
REMARK   3   PARAMETERS FOR MASK CALCULATION                                    
REMARK   3   VDW PROBE RADIUS   : 1.20                                          
REMARK   3   ION PROBE RADIUS   : 0.80                                          
REMARK   3   SHRINKAGE RADIUS   : 0.80                                          
REMARK   3                                                                      
REMARK   3  OTHER REFINEMENT REMARKS: NULL                                      
REMARK   4                                                                      
REMARK   4 3IPX COMPLIES WITH FORMAT V. 3.20, 01-DEC-08                         
REMARK 100                                                                      
REMARK 100 THIS ENTRY HAS BEEN PROCESSED BY RCSB ON 19-AUG-09.                  
REMARK 100 THE RCSB ID CODE IS RCSB054717.                                      
REMARK 200                                                                      
REMARK 200 EXPERIMENTAL DETAILS                                                 
REMARK 200  EXPERIMENT TYPE                : X-RAY DIFFRACTION                  
REMARK 200  DATE OF DATA COLLECTION        : 07-MAY-04                          
REMARK 200  TEMPERATURE           (KELVIN) : 100                                
REMARK 200  PH                             : NULL                               
REMARK 200  NUMBER OF CRYSTALS USED        : 1                                  
REMARK 200                                                                      
REMARK 200  SYNCHROTRON              (Y/N) : Y                                  
REMARK 200  RADIATION SOURCE               : ALS                                
REMARK 200  BEAMLINE                       : 4.2.2                              
REMARK 200  X-RAY GENERATOR MODEL          : NULL                               
REMARK 200  MONOCHROMATIC OR LAUE    (M/L) : M                                  
REMARK 200  WAVELENGTH OR RANGE        (A) : 1.12                               
REMARK 200  MONOCHROMATOR                  : NULL                               
REMARK 200  OPTICS                         : NULL                               
REMARK 200                                                                      
REMARK 200  DETECTOR TYPE                  : CCD                                
REMARK 200  DETECTOR MANUFACTURER          : NOIR-1                             
REMARK 200  INTENSITY-INTEGRATION SOFTWARE : NULL                               
REMARK 200  DATA SCALING SOFTWARE          : NULL                               
REMARK 200                                                                      
REMARK 200  NUMBER OF UNIQUE REFLECTIONS   : 19463                              
REMARK 200  RESOLUTION RANGE HIGH      (A) : 2.000                              
REMARK 200  RESOLUTION RANGE LOW       (A) : 60.970                             
REMARK 200  REJECTION CRITERIA  (SIGMA(I)) : NULL                               
REMARK 200                                                                      
REMARK 200 OVERALL.                                                             
REMARK 200  COMPLETENESS FOR RANGE     (%) : NULL                               
REMARK 200  DATA REDUNDANCY                : NULL                               
REMARK 200  R MERGE                    (I) : NULL                               
REMARK 200  R SYM                      (I) : NULL                               
REMARK 200  <I/SIGMA(I)> FOR THE DATA SET  : NULL                               
REMARK 200                                                                      
REMARK 200 IN THE HIGHEST RESOLUTION SHELL.                                     
REMARK 200  HIGHEST RESOLUTION SHELL, RANGE HIGH (A) : NULL                     
REMARK 200  HIGHEST RESOLUTION SHELL, RANGE LOW  (A) : NULL                     
REMARK 200  COMPLETENESS FOR SHELL     (%) : NULL                               
REMARK 200  DATA REDUNDANCY IN SHELL       : NULL                               
REMARK 200  R MERGE FOR SHELL          (I) : NULL                               
REMARK 200  R SYM FOR SHELL            (I) : NULL                               
REMARK 200  <I/SIGMA(I)> FOR SHELL         : NULL                               
REMARK 200                                                                      
REMARK 200 DIFFRACTION PROTOCOL: SINGLE WAVELENGTH                              
REMARK 200 METHOD USED TO DETERMINE THE STRUCTURE: MOLECULAR REPLACEMENT        
REMARK 200 SOFTWARE USED: NULL                                                  
REMARK 200 STARTING MODEL: 1P60                                                 
REMARK 200                                                                      
REMARK 200 REMARK: NULL                                                         
REMARK 280                                                                      
REMARK 280 CRYSTAL                                                              
REMARK 280 SOLVENT CONTENT, VS   (%): 53.57                                     
REMARK 280 MATTHEWS COEFFICIENT, VM (ANGSTROMS**3/DA): 2.65                     
REMARK 280                                                                      
REMARK 280 CRYSTALLIZATION CONDITIONS: 0.1 M SODIUM ACETATE, 25% PEG 4000, 8%   
REMARK 280  ISOPROPANOL                                                         
REMARK 290                                                                      
REMARK 290 CRYSTALLOGRAPHIC SYMMETRY                                            
REMARK 290 SYMMETRY OPERATORS FOR SPACE GROUP: P 43 21 2                        
REMARK 290                                                                      
REMARK 290      SYMOP   SYMMETRY                                                
REMARK 290     NNNMMM   OPERATOR                                                
REMARK 290       1555   X,Y,Z                                                   
REMARK 290       2555   -X,-Y,Z+1/2                                             
REMARK 290       3555   -Y+1/2,X+1/2,Z+3/4                                      
REMARK 290       4555   Y+1/2,-X+1/2,Z+1/4                                      
REMARK 290       5555   -X+1/2,Y+1/2,-Z+3/4                                     
REMARK 290       6555   X+1/2,-Y+1/2,-Z+1/4                                     
REMARK 290       7555   Y,X,-Z                                                  
REMARK 290       8555   -Y,-X,-Z+1/2                                            
REMARK 290                                                                      
REMARK 290     WHERE NNN -> OPERATOR NUMBER                                     
REMARK 290           MMM -> TRANSLATION VECTOR                                  
REMARK 290                                                                      
REMARK 290 CRYSTALLOGRAPHIC SYMMETRY TRANSFORMATIONS                            
REMARK 290 THE FOLLOWING TRANSFORMATIONS OPERATE ON THE ATOM/HETATM             
REMARK 290 RECORDS IN THIS ENTRY TO PRODUCE CRYSTALLOGRAPHICALLY                
REMARK 290 RELATED MOLECULES.                                                   
REMARK 290   SMTRY1   1  1.000000  0.000000  0.000000        0.00000            
REMARK 290   SMTRY2   1  0.000000  1.000000  0.000000        0.00000            
REMARK 290   SMTRY3   1  0.000000  0.000000  1.000000        0.00000            
REMARK 290   SMTRY1   2 -1.000000  0.000000  0.000000        0.00000            
REMARK 290   SMTRY2   2  0.000000 -1.000000  0.000000        0.00000            
REMARK 290   SMTRY3   2  0.000000  0.000000  1.000000       46.97500            
REMARK 290   SMTRY1   3  0.000000 -1.000000  0.000000       40.11900            
REMARK 290   SMTRY2   3  1.000000  0.000000  0.000000       40.11900            
REMARK 290   SMTRY3   3  0.000000  0.000000  1.000000       70.46250            
REMARK 290   SMTRY1   4  0.000000  1.000000  0.000000       40.11900            
REMARK 290   SMTRY2   4 -1.000000  0.000000  0.000000       40.11900            
REMARK 290   SMTRY3   4  0.000000  0.000000  1.000000       23.48750            
REMARK 290   SMTRY1   5 -1.000000  0.000000  0.000000       40.11900            
REMARK 290   SMTRY2   5  0.000000  1.000000  0.000000       40.11900            
REMARK 290   SMTRY3   5  0.000000  0.000000 -1.000000       70.46250            
REMARK 290   SMTRY1   6  1.000000  0.000000  0.000000       40.11900            
REMARK 290   SMTRY2   6  0.000000 -1.000000  0.000000       40.11900            
REMARK 290   SMTRY3   6  0.000000  0.000000 -1.000000       23.48750            
REMARK 290   SMTRY1   7  0.000000  1.000000  0.000000        0.00000            
REMARK 290   SMTRY2   7  1.000000  0.000000  0.000000        0.00000            
REMARK 290   SMTRY3   7  0.000000  0.000000 -1.000000        0.00000            
REMARK 290   SMTRY1   8  0.000000 -1.000000  0.000000        0.00000            
REMARK 290   SMTRY2   8 -1.000000  0.000000  0.000000        0.00000            
REMARK 290   SMTRY3   8  0.000000  0.000000 -1.000000       46.97500            
REMARK 290                                                                      
REMARK 290 REMARK: NULL                                                         
REMARK 300                                                                      
REMARK 300 BIOMOLECULE: 1, 2                                                    
REMARK 300 SEE REMARK 350 FOR THE AUTHOR PROVIDED AND/OR PROGRAM                
REMARK 300 GENERATED ASSEMBLY INFORMATION FOR THE STRUCTURE IN                  
REMARK 300 THIS ENTRY. THE REMARK MAY ALSO PROVIDE INFORMATION ON               
REMARK 300 BURIED SURFACE AREA.                                                 
REMARK 350                                                                      
REMARK 350 COORDINATES FOR A COMPLETE MULTIMER REPRESENTING THE KNOWN           
REMARK 350 BIOLOGICALLY SIGNIFICANT OLIGOMERIZATION STATE OF THE                
REMARK 350 MOLECULE CAN BE GENERATED BY APPLYING BIOMT TRANSFORMATIONS          
REMARK 350 GIVEN BELOW.  BOTH NON-CRYSTALLOGRAPHIC AND                          
REMARK 350 CRYSTALLOGRAPHIC OPERATIONS ARE GIVEN.                               
REMARK 350                                                                      
REMARK 350 BIOMOLECULE: 1                                                       
REMARK 350 AUTHOR DETERMINED BIOLOGICAL UNIT: MONOMERIC                         
REMARK 350 APPLY THE FOLLOWING TO CHAINS: A                                     
REMARK 350   BIOMT1   1  1.000000  0.000000  0.000000        0.00000            
REMARK 350   BIOMT2   1  0.000000  1.000000  0.000000        0.00000            
REMARK 350   BIOMT3   1  0.000000  0.000000  1.000000        0.00000            
REMARK 350                                                                      
REMARK 350 BIOMOLECULE: 2                                                       
REMARK 350 SOFTWARE DETERMINED QUATERNARY STRUCTURE: DIMERIC                    
REMARK 350 SOFTWARE USED: PISA                                                  
REMARK 350 TOTAL BURIED SURFACE AREA: 2430 ANGSTROM**2                          
REMARK 350 SURFACE AREA OF THE COMPLEX: 21210 ANGSTROM**2                       
REMARK 350 CHANGE IN SOLVENT FREE ENERGY: -20.0 KCAL/MOL                        
REMARK 350 APPLY THE FOLLOWING TO CHAINS: A                                     
REMARK 350   BIOMT1   1  1.000000  0.000000  0.000000        0.00000            
REMARK 350   BIOMT2   1  0.000000  1.000000  0.000000        0.00000            
REMARK 350   BIOMT3   1  0.000000  0.000000  1.000000        0.00000            
REMARK 350   BIOMT1   2  0.000000 -1.000000  0.000000        0.00000            
REMARK 350   BIOMT2   2 -1.000000  0.000000  0.000000        0.00000            
REMARK 350   BIOMT3   2  0.000000  0.000000 -1.000000       46.97500            
REMARK 465                                                                      
REMARK 465 MISSING RESIDUES                                                     
REMARK 465 THE FOLLOWING RESIDUES WERE NOT LOCATED IN THE                       
REMARK 465 EXPERIMENT. (M=MODEL NUMBER; RES=RESIDUE NAME; C=CHAIN               
REMARK 465 IDENTIFIER; SSSEQ=SEQUENCE NUMBER; I=INSERTION CODE.)                
REMARK 465                                                                      
REMARK 465   M RES C SSSEQI                                                     
REMARK 465     GLN A    65                                                      
REMARK 465     ASP A    66                                                      
REMARK 465     GLU A    67                                                      
REMARK 465     PHE A    68                                                      
REMARK 465     GLU A    69                                                      
REMARK 465     GLU A    70                                                      
REMARK 465     LEU A    71                                                      
REMARK 465     THR A    72                                                      
REMARK 465     MET A    73                                                      
REMARK 465     SER A    74                                                      
REMARK 465     GLN A    75                                                      
REMARK 465     LYS A    76                                                      
REMARK 470                                                                      
REMARK 470 MISSING ATOM                                                         
REMARK 470 THE FOLLOWING RESIDUES HAVE MISSING ATOMS (M=MODEL NUMBER;           
REMARK 470 RES=RESIDUE NAME; C=CHAIN IDENTIFIER; SSEQ=SEQUENCE NUMBER;          
REMARK 470 I=INSERTION CODE):                                                   
REMARK 470   M RES CSSEQI  ATOMS                                                
REMARK 470     LYS A 115    CB   CG   CD   CE   NZ                              
REMARK 470     ALA A 119    CB                                                  
REMARK 480                                                                      
REMARK 480 ZERO OCCUPANCY ATOM                                                  
REMARK 480 THE FOLLOWING RESIDUES HAVE ATOMS MODELED WITH ZERO                  
REMARK 480 OCCUPANCY. THE LOCATION AND PROPERTIES OF THESE ATOMS                
REMARK 480 MAY NOT BE RELIABLE. (M=MODEL NUMBER; RES=RESIDUE NAME;              
REMARK 480 C=CHAIN IDENTIFIER; SSEQ=SEQUENCE NUMBER; I=INSERTION CODE):         
REMARK 480   M RES C SSEQI ATOMS                                                
REMARK 480     LYS A   22   CD   CE   NZ                                        
REMARK 480     LYS A   88   CE   NZ                                             
REMARK 480     ARG A  106   NH2                                                 
REMARK 480     ASN A  164   CG   OD1  ND2                                       
REMARK 480     LYS A  254   NZ                                                  
REMARK 480     LEU A  257   CD1                                                 
REMARK 480     LEU A  260   CD2                                                 
REMARK 500                                                                      
REMARK 500 GEOMETRY AND STEREOCHEMISTRY                                         
REMARK 500 SUBTOPIC: CLOSE CONTACTS                                             
REMARK 500                                                                      
REMARK 500 THE FOLLOWING ATOMS THAT ARE RELATED BY CRYSTALLOGRAPHIC             
REMARK 500 SYMMETRY ARE IN CLOSE CONTACT.  AN ATOM LOCATED WITHIN 0.15          
REMARK 500 ANGSTROMS OF A SYMMETRY RELATED ATOM IS ASSUMED TO BE ON A           
REMARK 500 SPECIAL POSITION AND IS, THEREFORE, LISTED IN REMARK 375             
REMARK 500 INSTEAD OF REMARK 500.  ATOMS WITH NON-BLANK ALTERNATE               
REMARK 500 LOCATION INDICATORS ARE NOT INCLUDED IN THE CALCULATIONS.            
REMARK 500                                                                      
REMARK 500 DISTANCE CUTOFF:                                                     
REMARK 500 2.2 ANGSTROMS FOR CONTACTS NOT INVOLVING HYDROGEN ATOMS              
REMARK 500 1.6 ANGSTROMS FOR CONTACTS INVOLVING HYDROGEN ATOMS                  
REMARK 500                                                                      
REMARK 500  ATM1  RES C  SSEQI   ATM2  RES C  SSEQI  SSYMOP   DISTANCE          
REMARK 500   O    HOH A   434     O    HOH A   435     4555     2.08            
REMARK 500                                                                      
REMARK 500 REMARK: NULL                                                         
REMARK 500                                                                      
REMARK 500 GEOMETRY AND STEREOCHEMISTRY                                         
REMARK 500 SUBTOPIC: COVALENT BOND LENGTHS                                      
REMARK 500                                                                      
REMARK 500 THE STEREOCHEMICAL PARAMETERS OF THE FOLLOWING RESIDUES              
REMARK 500 HAVE VALUES WHICH DEVIATE FROM EXPECTED VALUES BY MORE               
REMARK 500 THAN 6*RMSD (M=MODEL NUMBER; RES=RESIDUE NAME; C=CHAIN               
REMARK 500 IDENTIFIER; SSEQ=SEQUENCE NUMBER; I=INSERTION CODE).                 
REMARK 500                                                                      
REMARK 500 STANDARD TABLE:                                                      
REMARK 500 FORMAT: (10X,I3,1X,2(A3,1X,A1,I4,A1,1X,A4,3X),1X,F6.3)               
REMARK 500                                                                      
REMARK 500 EXPECTED VALUES PROTEIN: ENGH AND HUBER, 1999                        
REMARK 500 EXPECTED VALUES NUCLEIC ACID: CLOWNEY ET AL 1996                     
REMARK 500                                                                      
REMARK 500  M RES CSSEQI ATM1   RES CSSEQI ATM2   DEVIATION                     
REMARK 500    LYS A  22   CG    LYS A  22   CD     -0.241                       
REMARK 500    LYS A  22   CD    LYS A  22   CE      0.163                       
REMARK 500    LYS A 254   CE    LYS A 254   NZ     -0.209                       
REMARK 500    LEU A 260   CG    LEU A 260   CD2    -0.489                       
REMARK 500                                                                      
REMARK 500 REMARK: NULL                                                         
REMARK 500                                                                      
REMARK 500 GEOMETRY AND STEREOCHEMISTRY                                         
REMARK 500 SUBTOPIC: COVALENT BOND ANGLES                                       
REMARK 500                                                                      
REMARK 500 THE STEREOCHEMICAL PARAMETERS OF THE FOLLOWING RESIDUES              
REMARK 500 HAVE VALUES WHICH DEVIATE FROM EXPECTED VALUES BY MORE               
REMARK 500 THAN 6*RMSD (M=MODEL NUMBER; RES=RESIDUE NAME; C=CHAIN               
REMARK 500 IDENTIFIER; SSEQ=SEQUENCE NUMBER; I=INSERTION CODE).                 
REMARK 500                                                                      
REMARK 500 STANDARD TABLE:                                                      
REMARK 500 FORMAT: (10X,I3,1X,A3,1X,A1,I4,A1,3(1X,A4,2X),12X,F5.1)              
REMARK 500                                                                      
REMARK 500 EXPECTED VALUES PROTEIN: ENGH AND HUBER, 1999                        
REMARK 500 EXPECTED VALUES NUCLEIC ACID: CLOWNEY ET AL 1996                     
REMARK 500                                                                      
REMARK 500  M RES CSSEQI ATM1   ATM2   ATM3                                     
REMARK 500    LYS A  22   CB  -  CG  -  CD  ANGL. DEV. =  20.0 DEGREES          
REMARK 500    LYS A  88   CG  -  CD  -  CE  ANGL. DEV. = -19.6 DEGREES          
REMARK 500    ARG A 106   NE  -  CZ  -  NH2 ANGL. DEV. = -12.9 DEGREES          
REMARK 500    ASN A 164   CB  -  CG  -  OD1 ANGL. DEV. = -12.5 DEGREES          
REMARK 500    LEU A 257   CB  -  CG  -  CD1 ANGL. DEV. =  28.7 DEGREES          
REMARK 500    LEU A 260   CB  -  CG  -  CD2 ANGL. DEV. =  46.2 DEGREES          
REMARK 500                                                                      
REMARK 500 REMARK: NULL                                                         
REMARK 500                                                                      
REMARK 500 GEOMETRY AND STEREOCHEMISTRY                                         
REMARK 500 SUBTOPIC: TORSION ANGLES                                             
REMARK 500                                                                      
REMARK 500 TORSION ANGLES OUTSIDE THE EXPECTED RAMACHANDRAN REGIONS:            
REMARK 500 (M=MODEL NUMBER; RES=RESIDUE NAME; C=CHAIN IDENTIFIER;               
REMARK 500 SSEQ=SEQUENCE NUMBER; I=INSERTION CODE).                             
REMARK 500                                                                      
REMARK 500 STANDARD TABLE:                                                      
REMARK 500 FORMAT:(10X,I3,1X,A3,1X,A1,I4,A1,4X,F7.2,3X,F7.2)                    
REMARK 500                                                                      
REMARK 500 EXPECTED VALUES: GJ KLEYWEGT AND TA JONES (1996). PHI/PSI-           
REMARK 500 CHOLOGY: RAMACHANDRAN REVISITED. STRUCTURE 4, 1395 - 1400            
REMARK 500                                                                      
REMARK 500  M RES CSSEQI        PSI       PHI                                   
REMARK 500    LYS A 115      -82.53     48.69                                   
REMARK 500    LEU A 116       98.61    -49.05                                   
REMARK 500    LYS A 117      -59.81   -145.07                                   
REMARK 500    ASP A 118       97.10    -25.03                                   
REMARK 500    LYS A 121       76.59   -153.73                                   
REMARK 500    ARG A 128     -178.59     71.53                                   
REMARK 500    ILE A 136      -64.71   -105.20                                   
REMARK 500    LEU A 217      -61.67    -99.66                                   
REMARK 500                                                                      
REMARK 500 REMARK: NULL                                                         
REMARK 500                                                                      
REMARK 500 GEOMETRY AND STEREOCHEMISTRY                                         
REMARK 500 SUBTOPIC: PLANAR GROUPS                                              
REMARK 500                                                                      
REMARK 500 PLANAR GROUPS IN THE FOLLOWING RESIDUES HAVE A TOTAL                 
REMARK 500 RMS DISTANCE OF ALL ATOMS FROM THE BEST-FIT PLANE                    
REMARK 500 BY MORE THAN AN EXPECTED VALUE OF 6*RMSD, WITH AN                    
REMARK 500 RMSD 0.02 ANGSTROMS, OR AT LEAST ONE ATOM HAS                        
REMARK 500 AN RMSD GREATER THAN THIS VALUE                                      
REMARK 500 (M=MODEL NUMBER; RES=RESIDUE NAME; C=CHAIN IDENTIFIER;               
REMARK 500 SSEQ=SEQUENCE NUMBER; I=INSERTION CODE).                             
REMARK 500                                                                      
REMARK 500  M RES CSSEQI        RMS     TYPE                                    
REMARK 500    ARG A 106         0.14    SIDE CHAIN                              
REMARK 500                                                                      
REMARK 500 REMARK: NULL                                                         
REMARK 525                                                                      
REMARK 525 SOLVENT                                                              
REMARK 525                                                                      
REMARK 525 THE SOLVENT MOLECULES HAVE CHAIN IDENTIFIERS THAT                    
REMARK 525 INDICATE THE POLYMER CHAIN WITH WHICH THEY ARE MOST                  
REMARK 525 CLOSELY ASSOCIATED. THE REMARK LISTS ALL THE SOLVENT                 
REMARK 525 MOLECULES WHICH ARE MORE THAN 5A AWAY FROM THE                       
REMARK 525 NEAREST POLYMER CHAIN (M = MODEL NUMBER;                             
REMARK 525 RES=RESIDUE NAME; C=CHAIN IDENTIFIER; SSEQ=SEQUENCE                  
REMARK 525 NUMBER; I=INSERTION CODE):                                           
REMARK 525                                                                      
REMARK 525  M RES CSSEQI                                                        
REMARK 525    HOH A 324        DISTANCE =  5.03 ANGSTROMS                       
REMARK 525    HOH A 336        DISTANCE =  5.91 ANGSTROMS                       
REMARK 525    HOH A 347        DISTANCE =  5.96 ANGSTROMS                       
REMARK 525    HOH A 351        DISTANCE =  5.22 ANGSTROMS                       
REMARK 525    HOH A 359        DISTANCE =  6.35 ANGSTROMS                       
REMARK 525    HOH A 365        DISTANCE =  5.96 ANGSTROMS                       
REMARK 525    HOH A 385        DISTANCE =  5.93 ANGSTROMS                       
REMARK 525    HOH A 388        DISTANCE =  5.97 ANGSTROMS                       
REMARK 525    HOH A 408        DISTANCE =  7.37 ANGSTROMS                       
REMARK 525    HOH A 409        DISTANCE =  7.21 ANGSTROMS                       
REMARK 620                                                                      
REMARK 620 METAL COORDINATION                                                   
REMARK 620 (M=MODEL NUMBER; RES=RESIDUE NAME; C=CHAIN IDENTIFIER;               
REMARK 620 SSEQ=SEQUENCE NUMBER; I=INSERTION CODE):                             
REMARK 620                                                                      
REMARK 620 COORDINATION ANGLES FOR:  M RES CSSEQI METAL                         
REMARK 620                              MG A 263  MG                            
REMARK 620 N RES CSSEQI ATOM                                                    
REMARK 620 1 GLU A 127   OE1                                                    
REMARK 620 2 ADP A 261   O2B 107.6                                              
REMARK 620 3 HOH A 265   O    84.4 143.7                                        
REMARK 620 4 HOH A 264   O   163.5  84.0  93.0                                  
REMARK 620 5 SER A  35   OG   94.8  87.1 126.8  73.6                            
REMARK 620 N                    1     2     3     4                             
REMARK 800                                                                      
REMARK 800 SITE                                                                 
REMARK 800 SITE_IDENTIFIER: AC1                                                 
REMARK 800 EVIDENCE_CODE: SOFTWARE                                              
REMARK 800 SITE_DESCRIPTION: BINDING SITE FOR RESIDUE ADP A 261                 
REMARK 800                                                                      
REMARK 800 SITE_IDENTIFIER: AC2                                                 
REMARK 800 EVIDENCE_CODE: SOFTWARE                                              
REMARK 800 SITE_DESCRIPTION: BINDING SITE FOR RESIDUE B86 A 262                 
REMARK 800                                                                      
REMARK 800 SITE_IDENTIFIER: AC3                                                 
REMARK 800 EVIDENCE_CODE: SOFTWARE                                              
REMARK 800 SITE_DESCRIPTION: BINDING SITE FOR RESIDUE MG A 263                  
REMARK 900                                                                      
REMARK 900 RELATED ENTRIES                                                      
REMARK 900 RELATED ID: 3IPY   RELATED DB: PDB                                   
REMARK 900 X-RAY STRUCTURE OF HUMAN DEOXYCYTIDINE KINASE IN COMPLEX             
REMARK 900 WITH AN INHIBITOR                                                    
DBREF  3IPX A   20   260  UNP    P27707   DCK_HUMAN       20    260             
SEQRES   1 A  241  ARG ILE LYS LYS ILE SER ILE GLU GLY ASN ILE ALA ALA          
SEQRES   2 A  241  GLY LYS SER THR PHE VAL ASN ILE LEU LYS GLN LEU CYS          
SEQRES   3 A  241  GLU ASP TRP GLU VAL VAL PRO GLU PRO VAL ALA ARG TRP          
SEQRES   4 A  241  CYS ASN VAL GLN SER THR GLN ASP GLU PHE GLU GLU LEU          
SEQRES   5 A  241  THR MET SER GLN LYS ASN GLY GLY ASN VAL LEU GLN MET          
SEQRES   6 A  241  MET TYR GLU LYS PRO GLU ARG TRP SER PHE THR PHE GLN          
SEQRES   7 A  241  THR TYR ALA CYS LEU SER ARG ILE ARG ALA GLN LEU ALA          
SEQRES   8 A  241  SER LEU ASN GLY LYS LEU LYS ASP ALA GLU LYS PRO VAL          
SEQRES   9 A  241  LEU PHE PHE GLU ARG SER VAL TYR SER ASP ARG TYR ILE          
SEQRES  10 A  241  PHE ALA SER ASN LEU TYR GLU SER GLU CYS MET ASN GLU          
SEQRES  11 A  241  THR GLU TRP THR ILE TYR GLN ASP TRP HIS ASP TRP MET          
SEQRES  12 A  241  ASN ASN GLN PHE GLY GLN SER LEU GLU LEU ASP GLY ILE          
SEQRES  13 A  241  ILE TYR LEU GLN ALA THR PRO GLU THR CYS LEU HIS ARG          
SEQRES  14 A  241  ILE TYR LEU ARG GLY ARG ASN GLU GLU GLN GLY ILE PRO          
SEQRES  15 A  241  LEU GLU TYR LEU GLU LYS LEU HIS TYR LYS HIS GLU SER          
SEQRES  16 A  241  TRP LEU LEU HIS ARG THR LEU LYS THR ASN PHE ASP TYR          
SEQRES  17 A  241  LEU GLN GLU VAL PRO ILE LEU THR LEU ASP VAL ASN GLU          
SEQRES  18 A  241  ASP PHE LYS ASP LYS TYR GLU SER LEU VAL GLU LYS VAL          
SEQRES  19 A  241  LYS GLU PHE LEU SER THR LEU                                  
HET    ADP  A 261      27                                                       
HET    B86  A 262      17                                                       
HET     MG  A 263       1                                                       
HETNAM     ADP ADENOSINE-5'-DIPHOSPHATE                                         
HETNAM     B86 2'-DEOXY-5-FLUOROCYTIDINE                                        
HETNAM      MG MAGNESIUM ION                                                    
FORMUL   2  ADP    C10 H15 N5 O10 P2                                            
FORMUL   3  B86    C9 H12 F N3 O4                                               
FORMUL   4   MG    MG 2+                                                        
FORMUL   5  HOH   *172(H2 O)                                                    
HELIX    1   1 GLY A   33  THR A   36  1                                   4
HELIX    2   2 ARG A  188  ARG A  188  1                                   1
HELIX    3   3 LEU A  191  ARG A  192  1                                   2
HELIX    4   4 ASP A  241  PHE A  242  1                                   2
SHEET    1   1 1 GLU A 127  GLU A 127  0
LINK         OE1 GLU A 127                MG    MG A 263     1555   1555  2.49  
LINK         O2B ADP A 261                MG    MG A 263     1555   1555  2.47  
LINK        MG    MG A 263                 O   HOH A 265     1555   1555  2.18  
LINK        MG    MG A 263                 O   HOH A 264     1555   1555  2.41  
LINK         OG  SER A  35                MG    MG A 263     1555   1555  2.69  
SITE     1 AC1 21 ALA A  31  ALA A  32  GLY A  33  LYS A  34                    
SITE     2 AC1 21 SER A  35  THR A  36  ARG A 188  LEU A 191                    
SITE     3 AC1 21 ARG A 192  TYR A 210  GLU A 213  GLU A 240                    
SITE     4 AC1 21 ASP A 241  PHE A 242   MG A 263  HOH A 267                    
SITE     5 AC1 21 HOH A 273  HOH A 281  HOH A 285  HOH A 422                    
SITE     6 AC1 21 HOH A 423                                                     
SITE     1 AC2 14 ILE A  30  GLU A  53  VAL A  55  LEU A  82                    
SITE     2 AC2 14 MET A  85  TYR A  86  PHE A  96  GLN A  97                    
SITE     3 AC2 14 ARG A 104  ARG A 128  ASP A 133  PHE A 137                    
SITE     4 AC2 14 GLU A 197  HOH A 412                                          
SITE     1 AC3  5 SER A  35  GLU A 127  ADP A 261  HOH A 264                    
SITE     2 AC3  5 HOH A 265                                                     
CRYST1   80.238   80.238   93.950  90.00  90.00  90.00 P 43 21 2     8          
ORIGX1      1.000000  0.000000  0.000000        0.00000                         
ORIGX2      0.000000  1.000000  0.000000        0.00000                         
ORIGX3      0.000000  0.000000  1.000000        0.00000                         
SCALE1      0.012463  0.000000  0.000000        0.00000                         
SCALE2      0.000000  0.012463  0.000000        0.00000                         
SCALE3      0.000000  0.000000  0.010644        0.00000                         
ATOM      1  N   ASN A  29      31.289  -0.006  12.119  1.00 35.90           N
ATOM      2  CA  ASN A  29      31.882  -1.223  12.609  1.00 35.67           C
ATOM      3  C   ASN A  29      32.286  -1.106  14.095  1.00 36.16           C
ATOM      4  O   ASN A  29      32.244  -0.022  14.687  1.00 36.89           O
ATOM      5  CB  ASN A  29      33.069  -1.556  11.719  1.00 36.01           C
ATOM      6  CG  ASN A  29      33.243  -3.025  11.519  1.00 35.59           C
ATOM      7  OD1 ASN A  29      32.787  -3.825  12.328  1.00 33.05           O
ATOM      8  ND2 ASN A  29      33.901  -3.396  10.423  1.00 34.41           N
ATOM      9  N   ILE A  30      32.632  -2.235  14.709  1.00 35.34           N
ATOM     10  CA  ILE A  30      33.139  -2.267  16.060  1.00 34.27           C
ATOM     11  C   ILE A  30      34.355  -1.330  16.076  1.00 35.26           C
ATOM     12  O   ILE A  30      35.182  -1.422  15.180  1.00 34.58           O
ATOM     13  CB  ILE A  30      33.576  -3.700  16.407  1.00 33.61           C
ATOM     14  CG1 ILE A  30      32.371  -4.653  16.335  1.00 32.63           C
ATOM     15  CG2 ILE A  30      34.186  -3.758  17.778  1.00 32.37           C
ATOM     16  CD1 ILE A  30      32.750  -6.182  16.441  1.00 34.85           C
ATOM     17  N   ALA A  31      34.430  -0.449  17.079  1.00 35.94           N
ATOM     18  CA  ALA A  31      35.531   0.530  17.264  1.00 36.33           C
ATOM     19  C   ALA A  31      35.756   1.537  16.139  1.00 36.97           C
ATOM     20  O   ALA A  31      36.855   2.127  16.041  1.00 37.26           O
ATOM     21  CB  ALA A  31      36.828  -0.177  17.620  1.00 35.29           C
ATOM     22  N   ALA A  32      34.730   1.768  15.315  1.00 37.35           N
ATOM     23  CA  ALA A  32      34.800   2.801  14.261  1.00 37.69           C
ATOM     24  C   ALA A  32      34.840   4.200  14.856  1.00 37.83           C
ATOM     25  O   ALA A  32      35.440   5.133  14.263  1.00 37.47           O
ATOM     26  CB  ALA A  32      33.617   2.692  13.320  1.00 38.32           C
ATOM     27  N   GLY A  33      34.167   4.368  15.998  1.00 37.25           N
ATOM     28  CA  GLY A  33      34.209   5.642  16.711  1.00 37.02           C
ATOM     29  C   GLY A  33      32.865   6.188  17.100  1.00 37.16           C
ATOM     30  O   GLY A  33      32.727   7.383  17.282  1.00 35.56           O
ATOM     31  N   LYS A  34      31.878   5.310  17.277  1.00 37.27           N
ATOM     32  CA  LYS A  34      30.524   5.756  17.658  1.00 37.74           C
ATOM     33  C   LYS A  34      30.398   6.473  19.019  1.00 37.67           C
ATOM     34  O   LYS A  34      29.739   7.511  19.099  1.00 38.51           O
ATOM     35  CB  LYS A  34      29.521   4.590  17.519  1.00 38.15           C
ATOM     36  CG  LYS A  34      29.148   4.312  16.074  1.00 38.59           C
ATOM     37  CD  LYS A  34      28.522   2.945  15.866  1.00 39.99           C
ATOM     38  CE  LYS A  34      29.608   1.893  15.628  1.00 37.75           C
ATOM     39  NZ  LYS A  34      30.202   1.466  16.884  1.00 34.80           N
ATOM     40  N   SER A  35      31.029   5.971  20.079  1.00 36.79           N
ATOM     41  CA  SER A  35      30.953   6.646  21.374  1.00 37.30           C
ATOM     42  C   SER A  35      31.732   7.954  21.359  1.00 37.93           C
ATOM     43  O   SER A  35      31.377   8.906  22.050  1.00 37.88           O
ATOM     44  CB  SER A  35      31.505   5.794  22.502  1.00 37.32           C
ATOM     45  OG  SER A  35      30.604   4.795  22.907  1.00 38.83           O
ATOM     46  N   THR A  36      32.802   7.981  20.582  1.00 38.10           N
ATOM     47  CA  THR A  36      33.611   9.192  20.424  1.00 38.99           C
ATOM     48  C   THR A  36      32.765  10.300  19.799  1.00 40.50           C
ATOM     49  O   THR A  36      32.703  11.406  20.314  1.00 41.18           O
ATOM     50  CB  THR A  36      34.850   8.848  19.634  1.00 38.33           C
ATOM     51  OG1 THR A  36      35.490   7.759  20.316  1.00 37.69           O
ATOM     52  CG2 THR A  36      35.814  10.016  19.566  1.00 37.76           C
TER      53      THR A  36
ATOM     54  N   GLU A 127      22.528   5.038  19.155  1.00 37.47           N
ATOM     55  CA  GLU A 127      23.789   4.397  18.796  1.00 36.47           C
ATOM     56  C   GLU A 127      23.475   2.970  18.354  1.00 35.96           C
ATOM     57  O   GLU A 127      23.275   2.118  19.200  1.00 35.15           O
ATOM     58  CB  GLU A 127      24.766   4.385  19.964  1.00 36.67           C
ATOM     59  CG  GLU A 127      26.143   3.816  19.567  1.00 37.22           C
ATOM     60  CD  GLU A 127      27.107   3.685  20.731  1.00 37.07           C
ATOM     61  OE1 GLU A 127      28.176   3.041  20.544  1.00 36.15           O
ATOM     62  OE2 GLU A 127      26.775   4.175  21.832  1.00 37.84           O
TER      63      GLU A 127
ATOM     64  N   ARG A 188      41.689   0.316  16.428  1.00 39.08           N
ATOM     65  CA  ARG A 188      40.975   1.040  17.451  1.00 39.56           C
ATOM     66  C   ARG A 188      40.469   0.115  18.559  1.00 40.30           C
ATOM     67  O   ARG A 188      40.348   0.528  19.697  1.00 40.85           O
ATOM     68  CB  ARG A 188      39.864   1.893  16.839  1.00 39.48           C
ATOM     69  CG  ARG A 188      40.415   3.128  16.154  1.00 38.17           C
ATOM     70  CD  ARG A 188      39.393   3.874  15.320  1.00 36.75           C
ATOM     71  NE  ARG A 188      40.053   4.987  14.627  1.00 36.11           N
ATOM     72  CZ  ARG A 188      39.450   5.833  13.785  1.00 39.28           C
ATOM     73  NH1 ARG A 188      38.146   5.732  13.526  1.00 39.30           N
ATOM     74  NH2 ARG A 188      40.139   6.812  13.217  1.00 38.45           N
TER      75      ARG A 188
ATOM     76  N   LEU A 191      43.359   0.173  20.833  1.00 44.57           N
ATOM     77  CA  LEU A 191      43.410   1.421  21.578  1.00 44.39           C
ATOM     78  C   LEU A 191      42.413   1.433  22.734  1.00 44.68           C
ATOM     79  O   LEU A 191      42.786   1.769  23.847  1.00 45.25           O
ATOM     80  CB  LEU A 191      43.173   2.623  20.669  1.00 44.37           C
ATOM     81  CG  LEU A 191      44.142   2.930  19.530  1.00 43.96           C
ATOM     82  CD1 LEU A 191      43.623   4.131  18.757  1.00 43.12           C
ATOM     83  CD2 LEU A 191      45.565   3.184  20.046  1.00 44.40           C
ATOM     84  N   ARG A 192      41.158   1.052  22.485  1.00 44.73           N
ATOM     85  CA  ARG A 192      40.135   1.079  23.531  1.00 44.33           C
ATOM     86  C   ARG A 192      40.422   0.055  24.648  1.00 44.41           C
ATOM     87  O   ARG A 192      40.198   0.330  25.821  1.00 44.36           O
ATOM     88  CB  ARG A 192      38.737   0.939  22.909  1.00 44.78           C
ATOM     89  CG  ARG A 192      37.562   0.684  23.853  1.00 44.61           C
ATOM     90  CD  ARG A 192      37.277   1.813  24.878  1.00 46.10           C
ATOM     91  NE  ARG A 192      36.201   1.413  25.802  1.00 45.25           N
ATOM     92  CZ  ARG A 192      36.340   0.571  26.829  1.00 44.88           C
ATOM     93  NH1 ARG A 192      37.516   0.022  27.125  1.00 42.49           N
ATOM     94  NH2 ARG A 192      35.283   0.251  27.557  1.00 43.97           N
TER      95      ARG A 192
ATOM     96  N   VAL A 238      35.753   8.356   8.702  1.00 43.53           N
ATOM     97  CA  VAL A 238      36.391   8.640   9.999  1.00 43.03           C
ATOM     98  C   VAL A 238      37.730   7.908  10.214  1.00 43.26           C
ATOM     99  O   VAL A 238      38.136   7.670  11.345  1.00 43.38           O
ATOM    100  CB  VAL A 238      35.417   8.408  11.212  1.00 42.81           C
ATOM    101  CG1 VAL A 238      34.186   9.332  11.134  1.00 41.22           C
ATOM    102  CG2 VAL A 238      34.989   6.935  11.326  1.00 41.45           C
TER     103      VAL A 238
ATOM    104  N   GLU A 240      40.678   9.169   9.579  1.00 47.64           N
ATOM    105  CA  GLU A 240      41.624  10.166  10.087  1.00 49.90           C
ATOM    106  C   GLU A 240      41.433  10.437  11.581  1.00 50.52           C
ATOM    107  O   GLU A 240      40.486   9.944  12.190  1.00 50.66           O
ATOM    108  CB  GLU A 240      41.447  11.465   9.321  1.00 50.28           C
ATOM    109  CG  GLU A 240      41.894  11.404   7.871  1.00 54.72           C
ATOM    110  CD  GLU A 240      43.372  11.738   7.713  1.00 61.01           C
ATOM    111  OE1 GLU A 240      44.234  10.928   8.152  1.00 62.42           O
ATOM    112  OE2 GLU A 240      43.661  12.824   7.147  1.00 63.65           O
ATOM    113  N   ASP A 241      42.331  11.237  12.157  1.00 51.28           N
ATOM    114  CA  ASP A 241      42.330  11.555  13.585  1.00 51.91           C
ATOM    115  C   ASP A 241      41.118  12.403  13.960  1.00 51.82           C
ATOM    116  O   ASP A 241      40.838  13.410  13.317  1.00 51.83           O
ATOM    117  CB  ASP A 241      43.607  12.319  13.923  1.00 52.49           C
ATOM    118  CG  ASP A 241      44.286  11.806  15.170  1.00 55.07           C
ATOM    119  OD1 ASP A 241      45.350  11.152  15.029  1.00 58.03           O
ATOM    120  OD2 ASP A 241      43.770  12.055  16.287  1.00 58.45           O
ATOM    121  N   PHE A 242      40.404  12.005  15.009  1.00 51.97           N
ATOM    122  CA  PHE A 242      39.184  12.707  15.399  1.00 51.87           C
ATOM    123  C   PHE A 242      39.382  14.213  15.640  1.00 52.85           C
ATOM    124  O   PHE A 242      38.520  15.010  15.266  1.00 52.88           O
ATOM    125  CB  PHE A 242      38.510  12.027  16.603  1.00 51.23           C
ATOM    126  CG  PHE A 242      37.067  12.396  16.771  1.00 49.00           C
ATOM    127  CD1 PHE A 242      36.103  11.881  15.920  1.00 48.47           C
ATOM    128  CD2 PHE A 242      36.676  13.272  17.771  1.00 49.00           C
ATOM    129  CE1 PHE A 242      34.752  12.239  16.063  1.00 48.42           C
ATOM    130  CE2 PHE A 242      35.331  13.638  17.926  1.00 48.02           C
ATOM    131  CZ  PHE A 242      34.367  13.122  17.066  1.00 48.25           C
TER     132      PHE A 242
HETATM  160 MG   MG  A 263      30.394   2.494  21.521  1.00 48.83          Mg
HETATM  161  O   HOH A 264      32.242   2.205  23.044  1.00 51.83           O
HETATM  162  O   HOH A 265      29.415   0.658  22.177  1.00 51.70           O
HETATM  163  O   HOH A 267      34.884   0.399  21.386  1.00 31.35           O
HETATM  164  O   HOH A 273      36.075   7.856  14.596  1.00 37.10           O
HETATM  165  O   HOH A 283      42.912   5.523  14.703  1.00 45.98           O
HETATM  166  O   HOH A 285      31.021  -1.195  18.697  1.00 37.73           O
HETATM  167  O   HOH A 391      43.232   7.898  13.026  1.00 65.78           O
HETATM  168  O   HOH A 403      42.619   6.127  23.088  1.00 58.86           O
HETATM  169  O   HOH A 413      36.368  -1.417  21.030  1.00 32.92           O
HETATM  170  O   HOH A 421      36.866   8.657  22.712  1.00 55.28           O
HETATM  171  O   HOH A 422      38.106   6.624  23.782  1.00 63.80           O
HETATM  172  O   HOH A 423      39.470   4.720  24.780  1.00 48.53           O
HETATM  173  O   HOH A 433      28.304   1.264  18.644  1.00 51.40           O
CONECT   45  160
CONECT   61  160
CONECT  149  144  147  150
CONECT  157  156  158
CONECT  147  145  148  149
CONECT  145  143  146  147
CONECT  159  150  153  158
CONECT  143  142  144  145
CONECT  153  152  154  159
CONECT  142  141  143
CONECT  154  153  155  156
CONECT  151  150  152
CONECT  156  154  157
CONECT  158  157  159
CONECT  155  154
CONECT  152  151  153
CONECT  150  149  151  159
CONECT  138  137
CONECT  134  133
CONECT  148  147
CONECT  139  137
CONECT  135  133
CONECT  135  160
CONECT  146  145
CONECT  140  133  137
CONECT  136  133
CONECT  144  143  149
CONECT  141  137  142
CONECT  137  138  139  140  141
CONECT  133  134  135  136  140
CONECT  160  135  161  162   45
CONECT  160   61
CONECT  161  160
CONECT  162  160
END
