# Supplementary material for: Scaffold repositioning of spiro-acridine derivatives as fungi chitinase inhibitor by target fishing and in vitro studies
Source: Sci Rep. 2023 May 5;13:7320. doi: 10.1038/s41598-023-33279-9 (PMC10163251; doi:10.1038/s41598-023-33279-9)
Supplement: Supplementary file 2 — Supplementary Information 2. [file 41598_2023_33279_MOESM2_ESM.zip › PDBQT_TARGETS_ALL/3iuc_ADP.pdb]

HEADER    CHAPERONE                               31-AUG-09   3IUC              
TITLE     CRYSTAL STRUCTURE OF THE HUMAN 70KDA HEAT SHOCK PROTEIN 5             
TITLE    2 (BIP/GRP78) ATPASE DOMAIN IN COMPLEX WITH ADP                        
COMPND    MOL_ID: 1;                                                            
COMPND   2 MOLECULE: HEAT SHOCK 70KDA PROTEIN 5 (GLUCOSE-REGULATED              
COMPND   3 PROTEIN, 78KDA);                                                     
COMPND   4 CHAIN: A, C;                                                         
COMPND   5 FRAGMENT: ATPASE DOMAIN, UNP RESIDUE 26-410;                         
COMPND   6 SYNONYM: 70KDA HEAT SHOCK PROTEIN 5 (BIP), HEAT SHOCK 70KDA          
COMPND   7 PROTEIN 5 (GLUCOSE-REGULATED PROTEIN, 78KDA), ISOFORM                
COMPND   8 CRA_A;                                                               
COMPND   9 ENGINEERED: YES                                                      
SOURCE    MOL_ID: 1;                                                            
SOURCE   2 ORGANISM_SCIENTIFIC: HOMO SAPIENS;                                   
SOURCE   3 ORGANISM_COMMON: HUMAN;                                              
SOURCE   4 ORGANISM_TAXID: 9606;                                                
SOURCE   5 EXPRESSION_SYSTEM: ESCHERICHIA COLI;                                 
SOURCE   6 EXPRESSION_SYSTEM_TAXID: 562;                                        
SOURCE   7 EXPRESSION_SYSTEM_STRAIN: BL21(DE3) R3 PRARE;                        
SOURCE   8 EXPRESSION_SYSTEM_VECTOR_TYPE: PNIC-BSA4                             
KEYWDS    HELIX, STRUCTURAL GENOMICS, STRUCTURAL GENOMICS CONSORTIUM,           
KEYWDS   2 SGC, ATP-BINDING, NUCLEOTIDE-BINDING, STRESS RESPONSE,               
KEYWDS   3 CHAPERONE                                                            
EXPDTA    X-RAY DIFFRACTION                                                     
AUTHOR    M.WISNIEWSKA,T.KARLBERG,C.H.ARROWSMITH,H.BERGLUND,C.BOUNTRA,          
AUTHOR   2 R.COLLINS,A.M.EDWARDS,S.FLODIN,A.FLORES,S.GRASLUND,                  
AUTHOR   3 M.HAMMARSTROM,A.JOHANSSON,I.JOHANSSON,A.KALLAS,T.KOTYENOVA,          
AUTHOR   4 A.KOTZCH,P.KRAULIS,N.MARKOVA,M.MOCHE,T.K.NIELSEN,                    
AUTHOR   5 P.NORDLUND,T.NYMAN,C.PERSSON,A.ROOS,P.SCHUTZ,M.I.SIPONEN,            
AUTHOR   6 L.SVENSSON,A.G.THORSELL,L.TRESAUGUES,S.VAN DEN BERG,                 
AUTHOR   7 E.WAHLBERG,J.WEIGELT,M.WELIN,H.SCHULER,STRUCTURAL GENOMICS           
AUTHOR   8 CONSORTIUM (SGC)                                                     
REVDAT   2   02-FEB-10 3IUC    1       JRNL                                     
REVDAT   1   22-SEP-09 3IUC    0                                                
JRNL        AUTH   M.WISNIEWSKA,T.KARLBERG,L.LEHTIO,I.JOHANSSON,                
JRNL        AUTH 2 T.KOTENYOVA,M.MOCHE,H.SCHULER                                
JRNL        TITL   CRYSTAL STRUCTURES OF THE ATPASE DOMAINS OF FOUR             
JRNL        TITL 2 HUMAN HSP70 ISOFORMS: HSPA1L/HSP70-HOM,                      
JRNL        TITL 3 HSPA2/HSP70-2, HSPA6/HSP70B', AND HSPA5/BIP/GRP78            
JRNL        REF    PLOS ONE                      V.   5 E8625 2010              
JRNL        REFN                   ESSN 1932-6203                               
JRNL        PMID   20072699                                                     
JRNL        DOI    10.1371/JOURNAL.PONE.0008625                                 
REMARK   2                                                                      
REMARK   2 RESOLUTION.    2.40 ANGSTROMS.                                       
REMARK   3                                                                      
REMARK   3 REFINEMENT.                                                          
REMARK   3   PROGRAM     : REFMAC 5.5.0035                                      
REMARK   3   AUTHORS     : MURSHUDOV,VAGIN,DODSON                               
REMARK   3                                                                      
REMARK   3    REFINEMENT TARGET : MAXIMUM LIKELIHOOD                            
REMARK   3                                                                      
REMARK   3  DATA USED IN REFINEMENT.                                            
REMARK   3   RESOLUTION RANGE HIGH (ANGSTROMS) : 2.40                           
REMARK   3   RESOLUTION RANGE LOW  (ANGSTROMS) : 29.12                          
REMARK   3   DATA CUTOFF            (SIGMA(F)) : NULL                           
REMARK   3   COMPLETENESS FOR RANGE        (%) : 100.0                          
REMARK   3   NUMBER OF REFLECTIONS             : 28620                          
REMARK   3                                                                      
REMARK   3  FIT TO DATA USED IN REFINEMENT.                                     
REMARK   3   CROSS-VALIDATION METHOD          : THROUGHOUT                      
REMARK   3   FREE R VALUE TEST SET SELECTION  : RANDOM                          
REMARK   3   R VALUE     (WORKING + TEST SET) : 0.194                           
REMARK   3   R VALUE            (WORKING SET) : 0.190                           
REMARK   3   FREE R VALUE                     : 0.270                           
REMARK   3   FREE R VALUE TEST SET SIZE   (%) : 5.000                           
REMARK   3   FREE R VALUE TEST SET COUNT      : 1506                            
REMARK   3                                                                      
REMARK   3  FIT IN THE HIGHEST RESOLUTION BIN.                                  
REMARK   3   TOTAL NUMBER OF BINS USED           : 20                           
REMARK   3   BIN RESOLUTION RANGE HIGH       (A) : 2.40                         
REMARK   3   BIN RESOLUTION RANGE LOW        (A) : 2.46                         
REMARK   3   REFLECTION IN BIN     (WORKING SET) : 2127                         
REMARK   3   BIN COMPLETENESS (WORKING+TEST) (%) : 100.00                       
REMARK   3   BIN R VALUE           (WORKING SET) : 0.2240                       
REMARK   3   BIN FREE R VALUE SET COUNT          : 112                          
REMARK   3   BIN FREE R VALUE                    : 0.3580                       
REMARK   3                                                                      
REMARK   3  NUMBER OF NON-HYDROGEN ATOMS USED IN REFINEMENT.                    
REMARK   3   PROTEIN ATOMS            : 5912                                    
REMARK   3   NUCLEIC ACID ATOMS       : 0                                       
REMARK   3   HETEROGEN ATOMS          : 58                                      
REMARK   3   SOLVENT ATOMS            : 399                                     
REMARK   3                                                                      
REMARK   3  B VALUES.                                                           
REMARK   3   FROM WILSON PLOT           (A**2) : NULL                           
REMARK   3   MEAN B VALUE      (OVERALL, A**2) : 17.65                          
REMARK   3   OVERALL ANISOTROPIC B VALUE.                                       
REMARK   3    B11 (A**2) : -0.01000                                             
REMARK   3    B22 (A**2) : 0.00000                                              
REMARK   3    B33 (A**2) : 0.01000                                              
REMARK   3    B12 (A**2) : 0.00000                                              
REMARK   3    B13 (A**2) : 0.01000                                              
REMARK   3    B23 (A**2) : 0.01000                                              
REMARK   3                                                                      
REMARK   3  ESTIMATED OVERALL COORDINATE ERROR.                                 
REMARK   3   ESU BASED ON R VALUE                            (A): 0.659         
REMARK   3   ESU BASED ON FREE R VALUE                       (A): 0.311         
REMARK   3   ESU BASED ON MAXIMUM LIKELIHOOD                 (A): 0.214         
REMARK   3   ESU FOR B VALUES BASED ON MAXIMUM LIKELIHOOD (A**2): 9.166         
REMARK   3                                                                      
REMARK   3 CORRELATION COEFFICIENTS.                                            
REMARK   3   CORRELATION COEFFICIENT FO-FC      : 0.931                         
REMARK   3   CORRELATION COEFFICIENT FO-FC FREE : 0.865                         
REMARK   3                                                                      
REMARK   3  RMS DEVIATIONS FROM IDEAL VALUES        COUNT    RMS    WEIGHT      
REMARK   3   BOND LENGTHS REFINED ATOMS        (A):  6062 ; 0.016 ; 0.022       
REMARK   3   BOND LENGTHS OTHERS               (A):  4105 ; 0.001 ; 0.020       
REMARK   3   BOND ANGLES REFINED ATOMS   (DEGREES):  8196 ; 1.588 ; 1.975       
REMARK   3   BOND ANGLES OTHERS          (DEGREES): 10050 ; 0.925 ; 3.000       
REMARK   3   TORSION ANGLES, PERIOD 1    (DEGREES):   764 ; 6.040 ; 5.000       
REMARK   3   TORSION ANGLES, PERIOD 2    (DEGREES):   274 ;36.972 ;25.036       
REMARK   3   TORSION ANGLES, PERIOD 3    (DEGREES):  1071 ;16.790 ;15.000       
REMARK   3   TORSION ANGLES, PERIOD 4    (DEGREES):    35 ;18.441 ;15.000       
REMARK   3   CHIRAL-CENTER RESTRAINTS       (A**3):   932 ; 0.087 ; 0.200       
REMARK   3   GENERAL PLANES REFINED ATOMS      (A):  6746 ; 0.006 ; 0.020       
REMARK   3   GENERAL PLANES OTHERS             (A):  1177 ; 0.001 ; 0.020       
REMARK   3   NON-BONDED CONTACTS REFINED ATOMS (A):  NULL ;  NULL ;  NULL       
REMARK   3   NON-BONDED CONTACTS OTHERS        (A):  NULL ;  NULL ;  NULL       
REMARK   3   NON-BONDED TORSION REFINED ATOMS  (A):  NULL ;  NULL ;  NULL       
REMARK   3   NON-BONDED TORSION OTHERS         (A):  NULL ;  NULL ;  NULL       
REMARK   3   H-BOND (X...Y) REFINED ATOMS      (A):  NULL ;  NULL ;  NULL       
REMARK   3   H-BOND (X...Y) OTHERS             (A):  NULL ;  NULL ;  NULL       
REMARK   3   POTENTIAL METAL-ION REFINED ATOMS (A):  NULL ;  NULL ;  NULL       
REMARK   3   POTENTIAL METAL-ION OTHERS        (A):  NULL ;  NULL ;  NULL       
REMARK   3   SYMMETRY VDW REFINED ATOMS        (A):  NULL ;  NULL ;  NULL       
REMARK   3   SYMMETRY VDW OTHERS               (A):  NULL ;  NULL ;  NULL       
REMARK   3   SYMMETRY H-BOND REFINED ATOMS     (A):  NULL ;  NULL ;  NULL       
REMARK   3   SYMMETRY H-BOND OTHERS            (A):  NULL ;  NULL ;  NULL       
REMARK   3   SYMMETRY METAL-ION REFINED ATOMS  (A):  NULL ;  NULL ;  NULL       
REMARK   3   SYMMETRY METAL-ION OTHERS         (A):  NULL ;  NULL ;  NULL       
REMARK   3                                                                      
REMARK   3  ISOTROPIC THERMAL FACTOR RESTRAINTS.     COUNT   RMS    WEIGHT      
REMARK   3   MAIN-CHAIN BOND REFINED ATOMS  (A**2):  3793 ; 0.690 ; 1.500       
REMARK   3   MAIN-CHAIN BOND OTHER ATOMS    (A**2):  1571 ; 0.140 ; 1.500       
REMARK   3   MAIN-CHAIN ANGLE REFINED ATOMS (A**2):  6110 ; 1.312 ; 2.000       
REMARK   3   SIDE-CHAIN BOND REFINED ATOMS  (A**2):  2269 ; 2.151 ; 3.000       
REMARK   3   SIDE-CHAIN ANGLE REFINED ATOMS (A**2):  2086 ; 3.642 ; 4.500       
REMARK   3                                                                      
REMARK   3 ANISOTROPIC THERMAL FACTOR RESTRAINTS.    COUNT   RMS   WEIGHT       
REMARK   3   RIGID-BOND RESTRAINTS          (A**2):  NULL ;  NULL ;  NULL       
REMARK   3   SPHERICITY; FREE ATOMS         (A**2):  NULL ;  NULL ;  NULL       
REMARK   3   SPHERICITY; BONDED ATOMS       (A**2):  NULL ;  NULL ;  NULL       
REMARK   3                                                                      
REMARK   3  NCS RESTRAINTS STATISTICS                                           
REMARK   3   NUMBER OF DIFFERENT NCS GROUPS : NULL                              
REMARK   3                                                                      
REMARK   3  TLS DETAILS                                                         
REMARK   3   NUMBER OF TLS GROUPS  : NULL                                       
REMARK   3                                                                      
REMARK   3  BULK SOLVENT MODELLING.                                             
REMARK   3   METHOD USED : MASK                                                 
REMARK   3   PARAMETERS FOR MASK CALCULATION                                    
REMARK   3   VDW PROBE RADIUS   : 1.20                                          
REMARK   3   ION PROBE RADIUS   : 0.80                                          
REMARK   3   SHRINKAGE RADIUS   : 0.80                                          
REMARK   3                                                                      
REMARK   3  OTHER REFINEMENT REMARKS: HYDROGENS HAVE BEEN ADDED IN THE          
REMARK   3  RIDING POSITIONS                                                    
REMARK   4                                                                      
REMARK   4 3IUC COMPLIES WITH FORMAT V. 3.20, 01-DEC-08                         
REMARK 100                                                                      
REMARK 100 THIS ENTRY HAS BEEN PROCESSED BY PDBJ ON 02-SEP-09.                  
REMARK 100 THE RCSB ID CODE IS RCSB054874.                                      
REMARK 200                                                                      
REMARK 200 EXPERIMENTAL DETAILS                                                 
REMARK 200  EXPERIMENT TYPE                : X-RAY DIFFRACTION                  
REMARK 200  DATE OF DATA COLLECTION        : 02-JUN-09                          
REMARK 200  TEMPERATURE           (KELVIN) : 100                                
REMARK 200  PH                             : 5                                  
REMARK 200  NUMBER OF CRYSTALS USED        : 1                                  
REMARK 200                                                                      
REMARK 200  SYNCHROTRON              (Y/N) : Y                                  
REMARK 200  RADIATION SOURCE               : BESSY                              
REMARK 200  BEAMLINE                       : 14.1                               
REMARK 200  X-RAY GENERATOR MODEL          : NULL                               
REMARK 200  MONOCHROMATIC OR LAUE    (M/L) : M                                  
REMARK 200  WAVELENGTH OR RANGE        (A) : 0.91841                            
REMARK 200  MONOCHROMATOR                  : NULL                               
REMARK 200  OPTICS                         : NULL                               
REMARK 200                                                                      
REMARK 200  DETECTOR TYPE                  : CCD                                
REMARK 200  DETECTOR MANUFACTURER          : RAYONIX MX-225                     
REMARK 200  INTENSITY-INTEGRATION SOFTWARE : MOSFLM                             
REMARK 200  DATA SCALING SOFTWARE          : SCALA                              
REMARK 200                                                                      
REMARK 200  NUMBER OF UNIQUE REFLECTIONS   : 41864                              
REMARK 200  RESOLUTION RANGE HIGH      (A) : 2.130                              
REMARK 200  RESOLUTION RANGE LOW       (A) : 35.000                             
REMARK 200  REJECTION CRITERIA  (SIGMA(I)) : NULL                               
REMARK 200                                                                      
REMARK 200 OVERALL.                                                             
REMARK 200  COMPLETENESS FOR RANGE     (%) : 94.4                               
REMARK 200  DATA REDUNDANCY                : 3.860                              
REMARK 200  R MERGE                    (I) : 0.13000                            
REMARK 200  R SYM                      (I) : NULL                               
REMARK 200  <I/SIGMA(I)> FOR THE DATA SET  : NULL                               
REMARK 200                                                                      
REMARK 200 IN THE HIGHEST RESOLUTION SHELL.                                     
REMARK 200  HIGHEST RESOLUTION SHELL, RANGE HIGH (A) : NULL                     
REMARK 200  HIGHEST RESOLUTION SHELL, RANGE LOW  (A) : NULL                     
REMARK 200  COMPLETENESS FOR SHELL     (%) : NULL                               
REMARK 200  DATA REDUNDANCY IN SHELL       : NULL                               
REMARK 200  R MERGE FOR SHELL          (I) : NULL                               
REMARK 200  R SYM FOR SHELL            (I) : NULL                               
REMARK 200  <I/SIGMA(I)> FOR SHELL         : NULL                               
REMARK 200                                                                      
REMARK 200 DIFFRACTION PROTOCOL: SINGLE WAVELENGTH                              
REMARK 200 METHOD USED TO DETERMINE THE STRUCTURE: MOLECULAR REPLACEMENT        
REMARK 200 SOFTWARE USED: MOLREP                                                
REMARK 200 STARTING MODEL: PDB ENTRY 3I33                                       
REMARK 200                                                                      
REMARK 200 REMARK: NULL                                                         
REMARK 280                                                                      
REMARK 280 CRYSTAL                                                              
REMARK 280 SOLVENT CONTENT, VS   (%): 45.58                                     
REMARK 280 MATTHEWS COEFFICIENT, VM (ANGSTROMS**3/DA): 2.26                     
REMARK 280                                                                      
REMARK 280 CRYSTALLIZATION CONDITIONS: 20% PEG 6000, 0.2M CACL2, 0.1M           
REMARK 280  NAACETATE, PH 5, VAPOR DIFFUSION, SITTING DROP, TEMPERATURE         
REMARK 280  293K                                                                
REMARK 290                                                                      
REMARK 290 CRYSTALLOGRAPHIC SYMMETRY                                            
REMARK 290 SYMMETRY OPERATORS FOR SPACE GROUP: P 1                              
REMARK 290                                                                      
REMARK 290      SYMOP   SYMMETRY                                                
REMARK 290     NNNMMM   OPERATOR                                                
REMARK 290       1555   X,Y,Z                                                   
REMARK 290                                                                      
REMARK 290     WHERE NNN -> OPERATOR NUMBER                                     
REMARK 290           MMM -> TRANSLATION VECTOR                                  
REMARK 290                                                                      
REMARK 290 CRYSTALLOGRAPHIC SYMMETRY TRANSFORMATIONS                            
REMARK 290 THE FOLLOWING TRANSFORMATIONS OPERATE ON THE ATOM/HETATM             
REMARK 290 RECORDS IN THIS ENTRY TO PRODUCE CRYSTALLOGRAPHICALLY                
REMARK 290 RELATED MOLECULES.                                                   
REMARK 290   SMTRY1   1  1.000000  0.000000  0.000000        0.00000            
REMARK 290   SMTRY2   1  0.000000  1.000000  0.000000        0.00000            
REMARK 290   SMTRY3   1  0.000000  0.000000  1.000000        0.00000            
REMARK 290                                                                      
REMARK 290 REMARK: NULL                                                         
REMARK 300                                                                      
REMARK 300 BIOMOLECULE: 1, 2, 3                                                 
REMARK 300 SEE REMARK 350 FOR THE AUTHOR PROVIDED AND/OR PROGRAM                
REMARK 300 GENERATED ASSEMBLY INFORMATION FOR THE STRUCTURE IN                  
REMARK 300 THIS ENTRY. THE REMARK MAY ALSO PROVIDE INFORMATION ON               
REMARK 300 BURIED SURFACE AREA.                                                 
REMARK 350                                                                      
REMARK 350 COORDINATES FOR A COMPLETE MULTIMER REPRESENTING THE KNOWN           
REMARK 350 BIOLOGICALLY SIGNIFICANT OLIGOMERIZATION STATE OF THE                
REMARK 350 MOLECULE CAN BE GENERATED BY APPLYING BIOMT TRANSFORMATIONS          
REMARK 350 GIVEN BELOW.  BOTH NON-CRYSTALLOGRAPHIC AND                          
REMARK 350 CRYSTALLOGRAPHIC OPERATIONS ARE GIVEN.                               
REMARK 350                                                                      
REMARK 350 BIOMOLECULE: 1                                                       
REMARK 350 AUTHOR DETERMINED BIOLOGICAL UNIT: DIMERIC                           
REMARK 350 APPLY THE FOLLOWING TO CHAINS: A, C                                  
REMARK 350   BIOMT1   1  1.000000  0.000000  0.000000        0.00000            
REMARK 350   BIOMT2   1  0.000000  1.000000  0.000000        0.00000            
REMARK 350   BIOMT3   1  0.000000  0.000000  1.000000        0.00000            
REMARK 350                                                                      
REMARK 350 BIOMOLECULE: 2                                                       
REMARK 350 SOFTWARE DETERMINED QUATERNARY STRUCTURE: MONOMERIC                  
REMARK 350 SOFTWARE USED: PISA                                                  
REMARK 350 APPLY THE FOLLOWING TO CHAINS: A                                     
REMARK 350   BIOMT1   1  1.000000  0.000000  0.000000        0.00000            
REMARK 350   BIOMT2   1  0.000000  1.000000  0.000000        0.00000            
REMARK 350   BIOMT3   1  0.000000  0.000000  1.000000        0.00000            
REMARK 350                                                                      
REMARK 350 BIOMOLECULE: 3                                                       
REMARK 350 SOFTWARE DETERMINED QUATERNARY STRUCTURE: MONOMERIC                  
REMARK 350 SOFTWARE USED: PISA                                                  
REMARK 350 APPLY THE FOLLOWING TO CHAINS: C                                     
REMARK 350   BIOMT1   1  1.000000  0.000000  0.000000        0.00000            
REMARK 350   BIOMT2   1  0.000000  1.000000  0.000000        0.00000            
REMARK 350   BIOMT3   1  0.000000  0.000000  1.000000        0.00000            
REMARK 465                                                                      
REMARK 465 MISSING RESIDUES                                                     
REMARK 465 THE FOLLOWING RESIDUES WERE NOT LOCATED IN THE                       
REMARK 465 EXPERIMENT. (M=MODEL NUMBER; RES=RESIDUE NAME; C=CHAIN               
REMARK 465 IDENTIFIER; SSSEQ=SEQUENCE NUMBER; I=INSERTION CODE.)                
REMARK 465                                                                      
REMARK 465   M RES C SSSEQI                                                     
REMARK 465     MET A     3                                                      
REMARK 465     HIS A     4                                                      
REMARK 465     HIS A     5                                                      
REMARK 465     HIS A     6                                                      
REMARK 465     HIS A     7                                                      
REMARK 465     HIS A     8                                                      
REMARK 465     HIS A     9                                                      
REMARK 465     SER A    10                                                      
REMARK 465     SER A    11                                                      
REMARK 465     GLY A    12                                                      
REMARK 465     VAL A    13                                                      
REMARK 465     ASP A    14                                                      
REMARK 465     LEU A    15                                                      
REMARK 465     GLY A    16                                                      
REMARK 465     THR A    17                                                      
REMARK 465     GLU A    18                                                      
REMARK 465     ASN A    19                                                      
REMARK 465     LEU A    20                                                      
REMARK 465     TYR A    21                                                      
REMARK 465     PHE A    22                                                      
REMARK 465     GLN A    23                                                      
REMARK 465     SER A    24                                                      
REMARK 465     MET A    25                                                      
REMARK 465     ASP A    26                                                      
REMARK 465     VAL A    27                                                      
REMARK 465     GLY A   407                                                      
REMARK 465     ASP A   408                                                      
REMARK 465     GLN A   409                                                      
REMARK 465     ASP A   410                                                      
REMARK 465     MET C     3                                                      
REMARK 465     HIS C     4                                                      
REMARK 465     HIS C     5                                                      
REMARK 465     HIS C     6                                                      
REMARK 465     HIS C     7                                                      
REMARK 465     HIS C     8                                                      
REMARK 465     HIS C     9                                                      
REMARK 465     SER C    10                                                      
REMARK 465     SER C    11                                                      
REMARK 465     GLY C    12                                                      
REMARK 465     VAL C    13                                                      
REMARK 465     ASP C    14                                                      
REMARK 465     LEU C    15                                                      
REMARK 465     GLY C    16                                                      
REMARK 465     THR C    17                                                      
REMARK 465     GLU C    18                                                      
REMARK 465     ARG C   214                                                      
REMARK 465     GLU C   215                                                      
REMARK 465     GLN C   409                                                      
REMARK 465     ASP C   410                                                      
REMARK 470                                                                      
REMARK 470 MISSING ATOM                                                         
REMARK 470 THE FOLLOWING RESIDUES HAVE MISSING ATOMS(M=MODEL NUMBER;            
REMARK 470 RES=RESIDUE NAME; C=CHAIN IDENTIFIER; SSEQ=SEQUENCE NUMBER;          
REMARK 470 I=INSERTION CODE):                                                   
REMARK 470   M RES CSSEQI  ATOMS                                                
REMARK 470     LYS A  46    CG   CD   CE   NZ                                   
REMARK 470     ASN A  47    CG   OD1  ND2                                       
REMARK 470     LYS A 280    CG   CD   CE   NZ                                   
REMARK 470     LYS A 294    CG   CD   CE   NZ                                   
REMARK 470     ARG C  49    CG   CD   NE   CZ   NH1  NH2                        
REMARK 470     GLU C  71    CG   CD   OE1  OE2                                  
REMARK 470     LYS C 213    CG   CD   CE   NZ                                   
REMARK 470     GLU C 256    CG   CD   OE1  OE2                                  
REMARK 470     LYS C 280    CG   CD   CE   NZ                                   
REMARK 470     ARG C 283    CG   CD   NE   CZ   NH1  NH2                        
REMARK 470     GLN C 286    CG   CD   OE1  NE2                                  
REMARK 500                                                                      
REMARK 500 GEOMETRY AND STEREOCHEMISTRY                                         
REMARK 500 SUBTOPIC: CLOSE CONTACTS IN SAME ASYMMETRIC UNIT                     
REMARK 500                                                                      
REMARK 500 THE FOLLOWING ATOMS ARE IN CLOSE CONTACT.                            
REMARK 500                                                                      
REMARK 500  ATM1  RES C  SSEQI   ATM2  RES C  SSEQI           DISTANCE          
REMARK 500   NH1  ARG C   367     OD2  ASP C   391              2.07            
REMARK 500   O    HOH A   599     O    HOH A   608              2.17            
REMARK 500   OE2  GLU A   291     O    HOH A   500              2.17            
REMARK 500   O    HOH A   429     O    HOH A   585              2.18            
REMARK 500   NZ   LYS C   376     OE2  GLU C   383              2.18            
REMARK 500                                                                      
REMARK 500 REMARK: NULL                                                         
REMARK 500                                                                      
REMARK 500 GEOMETRY AND STEREOCHEMISTRY                                         
REMARK 500 SUBTOPIC: TORSION ANGLES                                             
REMARK 500                                                                      
REMARK 500 TORSION ANGLES OUTSIDE THE EXPECTED RAMACHANDRAN REGIONS:            
REMARK 500 (M=MODEL NUMBER; RES=RESIDUE NAME; C=CHAIN IDENTIFIER;               
REMARK 500 SSEQ=SEQUENCE NUMBER; I=INSERTION CODE).                             
REMARK 500                                                                      
REMARK 500 STANDARD TABLE:                                                      
REMARK 500 FORMAT:(10X,I3,1X,A3,1X,A1,I4,A1,4X,F7.2,3X,F7.2)                    
REMARK 500                                                                      
REMARK 500 EXPECTED VALUES: GJ KLEYWEGT AND TA JONES (1996). PHI/PSI-           
REMARK 500 CHOLOGY: RAMACHANDRAN REVISITED. STRUCTURE 4, 1395 - 1400            
REMARK 500                                                                      
REMARK 500  M RES CSSEQI        PSI       PHI                                   
REMARK 500    ASN A  87       51.04   -144.98                                   
REMARK 500    GLU A 215       44.33   -154.18                                   
REMARK 500    ASP A 238       83.86   -158.72                                   
REMARK 500    SER A 301       17.21   -141.34                                   
REMARK 500    PHE A 379       37.23    -95.01                                   
REMARK 500    SER A 385      156.00    -44.01                                   
REMARK 500    SER C  24     -165.34   -120.29                                   
REMARK 500    GLU C  71        9.35    -64.45                                   
REMARK 500    SER C 311       60.58     38.59                                   
REMARK 500    PHE C 379       37.43    -99.35                                   
REMARK 500                                                                      
REMARK 500 REMARK: NULL                                                         
REMARK 620                                                                      
REMARK 620 METAL COORDINATION                                                   
REMARK 620  (M=MODEL NUMBER; RES=RESIDUE NAME; C=CHAIN IDENTIFIER;              
REMARK 620  SSEQ=SEQUENCE NUMBER; I=INSERTION CODE):                            
REMARK 620                                                                      
REMARK 620 COORDINATION ANGLES FOR:  M RES CSSEQI METAL                         
REMARK 620                              CA A   2  CA                            
REMARK 620 N RES CSSEQI ATOM                                                    
REMARK 620 1 HIS A 252   O                                                      
REMARK 620 2 ASP A 257   OD1 107.0                                              
REMARK 620 3 ASP A 257   OD2  78.4  50.7                                        
REMARK 620 4 GLY C 315   O    70.4  83.3 112.0                                  
REMARK 620 5 HOH A 443   O    73.3 132.5  84.6 135.4                            
REMARK 620 6 HOH A 544   O   136.8  92.1  85.3 151.9  65.4                      
REMARK 620 7 HOH C 526   O    98.9 141.7 166.2  79.2  81.6  87.8                
REMARK 620 N                    1     2     3     4     5     6                 
REMARK 620                                                                      
REMARK 620 COORDINATION ANGLES FOR:  M RES CSSEQI METAL                         
REMARK 620                              CA C 411  CA                            
REMARK 620 N RES CSSEQI ATOM                                                    
REMARK 620 1 HIS C 252   O                                                      
REMARK 620 2 ASP C 257   OD1 107.2                                              
REMARK 620 3 ASP C 257   OD2  78.7  53.5                                        
REMARK 620 4 HOH C 452   O   146.2  82.6  82.2                                  
REMARK 620 5 HOH C 551   O    69.4 137.0  84.9  81.3                            
REMARK 620 N                    1     2     3     4                             
REMARK 620                                                                      
REMARK 620 COORDINATION ANGLES FOR:  M RES CSSEQI METAL                         
REMARK 620                              CA A 411  CA                            
REMARK 620 N RES CSSEQI ATOM                                                    
REMARK 620 1 ADP A   1   O1B                                                    
REMARK 620 2 ADP A   1   O1A  69.9                                              
REMARK 620 3 HOH A 464   O   124.8  98.2                                        
REMARK 620 4 HOH A 620   O    66.7 101.1  63.3                                  
REMARK 620 5 HOH A 442   O   140.7  84.3  86.9 150.1                            
REMARK 620 6 HOH A 532   O   104.7 170.7  91.1  83.0  96.3                      
REMARK 620 7 HOH A 528   O    68.5  91.8 165.6 125.0  83.7  79.1                
REMARK 620 N                    1     2     3     4     5     6                 
REMARK 620                                                                      
REMARK 620 COORDINATION ANGLES FOR:  M RES CSSEQI METAL                         
REMARK 620                              CA C 412  CA                            
REMARK 620 N RES CSSEQI ATOM                                                    
REMARK 620 1 ADP C   1   O1B                                                    
REMARK 620 2 ADP C   1   O1A  80.0                                              
REMARK 620 3 HOH C 560   O   103.1 155.6                                        
REMARK 620 4 HOH C 443   O    77.4  89.6  68.0                                  
REMARK 620 5 HOH C 419   O    64.7 106.5  96.4 134.6                            
REMARK 620 6 HOH C 601   O   136.4  72.3  90.3  69.6 155.5                      
REMARK 620 7 HOH C 500   O   141.9 103.7  88.8 139.7  78.2  78.5                
REMARK 620 N                    1     2     3     4     5     6                 
REMARK 800                                                                      
REMARK 800 SITE                                                                 
REMARK 800 SITE_IDENTIFIER: AC1                                                 
REMARK 800 EVIDENCE_CODE: SOFTWARE                                              
REMARK 800 SITE_DESCRIPTION: BINDING SITE FOR RESIDUE ADP A 1                   
REMARK 800                                                                      
REMARK 800 SITE_IDENTIFIER: AC2                                                 
REMARK 800 EVIDENCE_CODE: SOFTWARE                                              
REMARK 800 SITE_DESCRIPTION: BINDING SITE FOR RESIDUE CA A 2                    
REMARK 800                                                                      
REMARK 800 SITE_IDENTIFIER: AC3                                                 
REMARK 800 EVIDENCE_CODE: SOFTWARE                                              
REMARK 800 SITE_DESCRIPTION: BINDING SITE FOR RESIDUE CA A 411                  
REMARK 800                                                                      
REMARK 800 SITE_IDENTIFIER: AC4                                                 
REMARK 800 EVIDENCE_CODE: SOFTWARE                                              
REMARK 800 SITE_DESCRIPTION: BINDING SITE FOR RESIDUE ADP C 1                   
REMARK 800                                                                      
REMARK 800 SITE_IDENTIFIER: AC5                                                 
REMARK 800 EVIDENCE_CODE: SOFTWARE                                              
REMARK 800 SITE_DESCRIPTION: BINDING SITE FOR RESIDUE CA C 411                  
REMARK 800                                                                      
REMARK 800 SITE_IDENTIFIER: AC6                                                 
REMARK 800 EVIDENCE_CODE: SOFTWARE                                              
REMARK 800 SITE_DESCRIPTION: BINDING SITE FOR RESIDUE CA C 412                  
DBREF  3IUC A   26   410  UNP    B0QZ61   B0QZ61_HUMAN    26    410             
DBREF  3IUC C   26   410  UNP    B0QZ61   B0QZ61_HUMAN    26    410             
SEQADV 3IUC MET A    3  UNP  B0QZ61              EXPRESSION TAG                 
SEQADV 3IUC HIS A    4  UNP  B0QZ61              EXPRESSION TAG                 
SEQADV 3IUC HIS A    5  UNP  B0QZ61              EXPRESSION TAG                 
SEQADV 3IUC HIS A    6  UNP  B0QZ61              EXPRESSION TAG                 
SEQADV 3IUC HIS A    7  UNP  B0QZ61              EXPRESSION TAG                 
SEQADV 3IUC HIS A    8  UNP  B0QZ61              EXPRESSION TAG                 
SEQADV 3IUC HIS A    9  UNP  B0QZ61              EXPRESSION TAG                 
SEQADV 3IUC SER A   10  UNP  B0QZ61              EXPRESSION TAG                 
SEQADV 3IUC SER A   11  UNP  B0QZ61              EXPRESSION TAG                 
SEQADV 3IUC GLY A   12  UNP  B0QZ61              EXPRESSION TAG                 
SEQADV 3IUC VAL A   13  UNP  B0QZ61              EXPRESSION TAG                 
SEQADV 3IUC ASP A   14  UNP  B0QZ61              EXPRESSION TAG                 
SEQADV 3IUC LEU A   15  UNP  B0QZ61              EXPRESSION TAG                 
SEQADV 3IUC GLY A   16  UNP  B0QZ61              EXPRESSION TAG                 
SEQADV 3IUC THR A   17  UNP  B0QZ61              EXPRESSION TAG                 
SEQADV 3IUC GLU A   18  UNP  B0QZ61              EXPRESSION TAG                 
SEQADV 3IUC ASN A   19  UNP  B0QZ61              EXPRESSION TAG                 
SEQADV 3IUC LEU A   20  UNP  B0QZ61              EXPRESSION TAG                 
SEQADV 3IUC TYR A   21  UNP  B0QZ61              EXPRESSION TAG                 
SEQADV 3IUC PHE A   22  UNP  B0QZ61              EXPRESSION TAG                 
SEQADV 3IUC GLN A   23  UNP  B0QZ61              EXPRESSION TAG                 
SEQADV 3IUC SER A   24  UNP  B0QZ61              EXPRESSION TAG                 
SEQADV 3IUC MET A   25  UNP  B0QZ61              EXPRESSION TAG                 
SEQADV 3IUC MET C    3  UNP  B0QZ61              EXPRESSION TAG                 
SEQADV 3IUC HIS C    4  UNP  B0QZ61              EXPRESSION TAG                 
SEQADV 3IUC HIS C    5  UNP  B0QZ61              EXPRESSION TAG                 
SEQADV 3IUC HIS C    6  UNP  B0QZ61              EXPRESSION TAG                 
SEQADV 3IUC HIS C    7  UNP  B0QZ61              EXPRESSION TAG                 
SEQADV 3IUC HIS C    8  UNP  B0QZ61              EXPRESSION TAG                 
SEQADV 3IUC HIS C    9  UNP  B0QZ61              EXPRESSION TAG                 
SEQADV 3IUC SER C   10  UNP  B0QZ61              EXPRESSION TAG                 
SEQADV 3IUC SER C   11  UNP  B0QZ61              EXPRESSION TAG                 
SEQADV 3IUC GLY C   12  UNP  B0QZ61              EXPRESSION TAG                 
SEQADV 3IUC VAL C   13  UNP  B0QZ61              EXPRESSION TAG                 
SEQADV 3IUC ASP C   14  UNP  B0QZ61              EXPRESSION TAG                 
SEQADV 3IUC LEU C   15  UNP  B0QZ61              EXPRESSION TAG                 
SEQADV 3IUC GLY C   16  UNP  B0QZ61              EXPRESSION TAG                 
SEQADV 3IUC THR C   17  UNP  B0QZ61              EXPRESSION TAG                 
SEQADV 3IUC GLU C   18  UNP  B0QZ61              EXPRESSION TAG                 
SEQADV 3IUC ASN C   19  UNP  B0QZ61              EXPRESSION TAG                 
SEQADV 3IUC LEU C   20  UNP  B0QZ61              EXPRESSION TAG                 
SEQADV 3IUC TYR C   21  UNP  B0QZ61              EXPRESSION TAG                 
SEQADV 3IUC PHE C   22  UNP  B0QZ61              EXPRESSION TAG                 
SEQADV 3IUC GLN C   23  UNP  B0QZ61              EXPRESSION TAG                 
SEQADV 3IUC SER C   24  UNP  B0QZ61              EXPRESSION TAG                 
SEQADV 3IUC MET C   25  UNP  B0QZ61              EXPRESSION TAG                 
SEQRES   1 A  408  MET HIS HIS HIS HIS HIS HIS SER SER GLY VAL ASP LEU          
SEQRES   2 A  408  GLY THR GLU ASN LEU TYR PHE GLN SER MET ASP VAL GLY          
SEQRES   3 A  408  THR VAL VAL GLY ILE ASP LEU GLY THR THR TYR SER CYS          
SEQRES   4 A  408  VAL GLY VAL PHE LYS ASN GLY ARG VAL GLU ILE ILE ALA          
SEQRES   5 A  408  ASN ASP GLN GLY ASN ARG ILE THR PRO SER TYR VAL ALA          
SEQRES   6 A  408  PHE THR PRO GLU GLY GLU ARG LEU ILE GLY ASP ALA ALA          
SEQRES   7 A  408  LYS ASN GLN LEU THR SER ASN PRO GLU ASN THR VAL PHE          
SEQRES   8 A  408  ASP ALA LYS ARG LEU ILE GLY ARG THR TRP ASN ASP PRO          
SEQRES   9 A  408  SER VAL GLN GLN ASP ILE LYS PHE LEU PRO PHE LYS VAL          
SEQRES  10 A  408  VAL GLU LYS LYS THR LYS PRO TYR ILE GLN VAL ASP ILE          
SEQRES  11 A  408  GLY GLY GLY GLN THR LYS THR PHE ALA PRO GLU GLU ILE          
SEQRES  12 A  408  SER ALA MET VAL LEU THR LYS MET LYS GLU THR ALA GLU          
SEQRES  13 A  408  ALA TYR LEU GLY LYS LYS VAL THR HIS ALA VAL VAL THR          
SEQRES  14 A  408  VAL PRO ALA TYR PHE ASN ASP ALA GLN ARG GLN ALA THR          
SEQRES  15 A  408  LYS ASP ALA GLY THR ILE ALA GLY LEU ASN VAL MET ARG          
SEQRES  16 A  408  ILE ILE ASN GLU PRO THR ALA ALA ALA ILE ALA TYR GLY          
SEQRES  17 A  408  LEU ASP LYS ARG GLU GLY GLU LYS ASN ILE LEU VAL PHE          
SEQRES  18 A  408  ASP LEU GLY GLY GLY THR PHE ASP VAL SER LEU LEU THR          
SEQRES  19 A  408  ILE ASP ASN GLY VAL PHE GLU VAL VAL ALA THR ASN GLY          
SEQRES  20 A  408  ASP THR HIS LEU GLY GLY GLU ASP PHE ASP GLN ARG VAL          
SEQRES  21 A  408  MET GLU HIS PHE ILE LYS LEU TYR LYS LYS LYS THR GLY          
SEQRES  22 A  408  LYS ASP VAL ARG LYS ASP ASN ARG ALA VAL GLN LYS LEU          
SEQRES  23 A  408  ARG ARG GLU VAL GLU LYS ALA LYS ARG ALA LEU SER SER          
SEQRES  24 A  408  GLN HIS GLN ALA ARG ILE GLU ILE GLU SER PHE TYR GLU          
SEQRES  25 A  408  GLY GLU ASP PHE SER GLU THR LEU THR ARG ALA LYS PHE          
SEQRES  26 A  408  GLU GLU LEU ASN MET ASP LEU PHE ARG SER THR MET LYS          
SEQRES  27 A  408  PRO VAL GLN LYS VAL LEU GLU ASP SER ASP LEU LYS LYS          
SEQRES  28 A  408  SER ASP ILE ASP GLU ILE VAL LEU VAL GLY GLY SER THR          
SEQRES  29 A  408  ARG ILE PRO LYS ILE GLN GLN LEU VAL LYS GLU PHE PHE          
SEQRES  30 A  408  ASN GLY LYS GLU PRO SER ARG GLY ILE ASN PRO ASP GLU          
SEQRES  31 A  408  ALA VAL ALA TYR GLY ALA ALA VAL GLN ALA GLY VAL LEU          
SEQRES  32 A  408  SER GLY ASP GLN ASP                                          
SEQRES   1 C  408  MET HIS HIS HIS HIS HIS HIS SER SER GLY VAL ASP LEU          
SEQRES   2 C  408  GLY THR GLU ASN LEU TYR PHE GLN SER MET ASP VAL GLY          
SEQRES   3 C  408  THR VAL VAL GLY ILE ASP LEU GLY THR THR TYR SER CYS          
SEQRES   4 C  408  VAL GLY VAL PHE LYS ASN GLY ARG VAL GLU ILE ILE ALA          
SEQRES   5 C  408  ASN ASP GLN GLY ASN ARG ILE THR PRO SER TYR VAL ALA          
SEQRES   6 C  408  PHE THR PRO GLU GLY GLU ARG LEU ILE GLY ASP ALA ALA          
SEQRES   7 C  408  LYS ASN GLN LEU THR SER ASN PRO GLU ASN THR VAL PHE          
SEQRES   8 C  408  ASP ALA LYS ARG LEU ILE GLY ARG THR TRP ASN ASP PRO          
SEQRES   9 C  408  SER VAL GLN GLN ASP ILE LYS PHE LEU PRO PHE LYS VAL          
SEQRES  10 C  408  VAL GLU LYS LYS THR LYS PRO TYR ILE GLN VAL ASP ILE          
SEQRES  11 C  408  GLY GLY GLY GLN THR LYS THR PHE ALA PRO GLU GLU ILE          
SEQRES  12 C  408  SER ALA MET VAL LEU THR LYS MET LYS GLU THR ALA GLU          
SEQRES  13 C  408  ALA TYR LEU GLY LYS LYS VAL THR HIS ALA VAL VAL THR          
SEQRES  14 C  408  VAL PRO ALA TYR PHE ASN ASP ALA GLN ARG GLN ALA THR          
SEQRES  15 C  408  LYS ASP ALA GLY THR ILE ALA GLY LEU ASN VAL MET ARG          
SEQRES  16 C  408  ILE ILE ASN GLU PRO THR ALA ALA ALA ILE ALA TYR GLY          
SEQRES  17 C  408  LEU ASP LYS ARG GLU GLY GLU LYS ASN ILE LEU VAL PHE          
SEQRES  18 C  408  ASP LEU GLY GLY GLY THR PHE ASP VAL SER LEU LEU THR          
SEQRES  19 C  408  ILE ASP ASN GLY VAL PHE GLU VAL VAL ALA THR ASN GLY          
SEQRES  20 C  408  ASP THR HIS LEU GLY GLY GLU ASP PHE ASP GLN ARG VAL          
SEQRES  21 C  408  MET GLU HIS PHE ILE LYS LEU TYR LYS LYS LYS THR GLY          
SEQRES  22 C  408  LYS ASP VAL ARG LYS ASP ASN ARG ALA VAL GLN LYS LEU          
SEQRES  23 C  408  ARG ARG GLU VAL GLU LYS ALA LYS ARG ALA LEU SER SER          
SEQRES  24 C  408  GLN HIS GLN ALA ARG ILE GLU ILE GLU SER PHE TYR GLU          
SEQRES  25 C  408  GLY GLU ASP PHE SER GLU THR LEU THR ARG ALA LYS PHE          
SEQRES  26 C  408  GLU GLU LEU ASN MET ASP LEU PHE ARG SER THR MET LYS          
SEQRES  27 C  408  PRO VAL GLN LYS VAL LEU GLU ASP SER ASP LEU LYS LYS          
SEQRES  28 C  408  SER ASP ILE ASP GLU ILE VAL LEU VAL GLY GLY SER THR          
SEQRES  29 C  408  ARG ILE PRO LYS ILE GLN GLN LEU VAL LYS GLU PHE PHE          
SEQRES  30 C  408  ASN GLY LYS GLU PRO SER ARG GLY ILE ASN PRO ASP GLU          
SEQRES  31 C  408  ALA VAL ALA TYR GLY ALA ALA VAL GLN ALA GLY VAL LEU          
SEQRES  32 C  408  SER GLY ASP GLN ASP                                          
HET    ADP  A   1      27                                                       
HET     CA  A   2       1                                                       
HET     CA  A 411       1                                                       
HET    ADP  C   1      27                                                       
HET     CA  C 411       1                                                       
HET     CA  C 412       1                                                       
HETNAM     ADP ADENOSINE-5'-DIPHOSPHATE                                         
HETNAM      CA CALCIUM ION                                                      
FORMUL   3  ADP    2(C10 H15 N5 O10 P2)                                         
FORMUL   4   CA    4(CA 2+)                                                     
FORMUL   9  HOH   *399(H2 O)                                                    
HELIX    1   1 GLY A  255  GLU A  256  1                                   2
HELIX    2   2 GLU A  293  GLU A  293  1                                   1
HELIX    3   3 LYS A  296  ARG A  297  1                                   2
HELIX    4   4 GLY A  363  SER A  365  1                                   3
HELIX    5   5 ARG A  367  ILE A  368  1                                   2
SHEET    1   1 1 TYR A  39  TYR A  39  0
SHEET    2   2 1 LEU A 225  LEU A 225  0
LINK         O   HIS A 252                CA    CA A   2     1555   1555  2.38  
LINK         OD1 ASP A 257                CA    CA A   2     1555   1555  2.50  
LINK         OD2 ASP A 257                CA    CA A   2     1555   1555  2.53  
LINK         O   HIS C 252                CA    CA C 411     1555   1555  2.39  
LINK         OD1 ASP C 257                CA    CA C 411     1555   1555  2.49  
LINK         OD2 ASP C 257                CA    CA C 411     1555   1555  2.34  
LINK         O   GLY C 315                CA    CA A   2     1555   1555  2.44  
LINK         O1B ADP A   1                CA    CA A 411     1555   1555  2.32  
LINK         O1A ADP A   1                CA    CA A 411     1555   1555  2.33  
LINK         O1B ADP C   1                CA    CA C 412     1555   1555  2.27  
LINK         O1A ADP C   1                CA    CA C 412     1555   1555  2.29  
LINK        CA    CA A   2                 O   HOH A 443     1555   1555  2.40  
LINK        CA    CA A   2                 O   HOH A 544     1555   1555  2.51  
LINK        CA    CA A   2                 O   HOH C 526     1555   1555  2.32  
LINK        CA    CA A 411                 O   HOH A 464     1555   1555  2.60  
LINK        CA    CA A 411                 O   HOH A 620     1555   1555  2.54  
LINK        CA    CA A 411                 O   HOH A 442     1555   1555  2.30  
LINK        CA    CA A 411                 O   HOH A 532     1555   1555  2.56  
LINK        CA    CA A 411                 O   HOH A 528     1555   1555  2.50  
LINK        CA    CA C 411                 O   HOH C 452     1555   1555  2.39  
LINK        CA    CA C 411                 O   HOH C 551     1555   1555  2.48  
LINK        CA    CA C 412                 O   HOH C 560     1555   1555  2.57  
LINK        CA    CA C 412                 O   HOH C 443     1555   1555  2.59  
LINK        CA    CA C 412                 O   HOH C 419     1555   1555  2.48  
LINK        CA    CA C 412                 O   HOH C 601     1555   1555  2.62  
LINK        CA    CA C 412                 O   HOH C 500     1555   1555  2.53  
SITE     1 AC1 24 GLY A  36  THR A  37  THR A  38  TYR A  39                    
SITE     2 AC1 24 GLY A 226  GLY A 227  GLY A 255  GLU A 293                    
SITE     3 AC1 24 LYS A 296  ARG A 297  SER A 300  GLY A 363                    
SITE     4 AC1 24 GLY A 364  SER A 365  ARG A 367   CA A 411                    
SITE     5 AC1 24 HOH A 453  HOH A 458  HOH A 479  HOH A 497                    
SITE     6 AC1 24 HOH A 509  HOH A 528  HOH A 595  HOH A 620                    
SITE     1 AC2  6 HIS A 252  ASP A 257  HOH A 443  HOH A 544                    
SITE     2 AC2  6 GLY C 315  HOH C 526                                          
SITE     1 AC3  6 ADP A   1  HOH A 442  HOH A 464  HOH A 528                    
SITE     2 AC3  6 HOH A 532  HOH A 620                                          
SITE     1 AC4 26 GLY C  36  THR C  37  THR C  38  TYR C  39                    
SITE     2 AC4 26 GLY C 226  GLY C 227  GLY C 255  GLU C 293                    
SITE     3 AC4 26 LYS C 296  ARG C 297  SER C 300  GLY C 363                    
SITE     4 AC4 26 GLY C 364  SER C 365  ARG C 367   CA C 412                    
SITE     5 AC4 26 HOH C 419  HOH C 430  HOH C 443  HOH C 467                    
SITE     6 AC4 26 HOH C 473  HOH C 482  HOH C 503  HOH C 510                    
SITE     7 AC4 26 HOH C 523  HOH C 601                                          
SITE     1 AC5  6 GLY A 315  HOH A 432  HIS C 252  ASP C 257                    
SITE     2 AC5  6 HOH C 452  HOH C 551                                          
SITE     1 AC6  6 ADP C   1  HOH C 419  HOH C 443  HOH C 500                    
SITE     2 AC6  6 HOH C 560  HOH C 601                                          
CRYST1   48.212   51.795   94.994  98.85  94.88 117.61 P 1           2          
ORIGX1      1.000000  0.000000  0.000000        0.00000                         
ORIGX2      0.000000  1.000000  0.000000        0.00000                         
ORIGX3      0.000000  0.000000  1.000000        0.00000                         
SCALE1      0.020742  0.010846  0.004250        0.00000                         
SCALE2      0.000000  0.021787  0.004888        0.00000                         
SCALE3      0.000000  0.000000  0.010828        0.00000                         
ATOM      1  N   GLY A  36       1.371   4.281  -3.265  1.00 15.75           N
ATOM      2  CA  GLY A  36       0.491   3.461  -2.449  1.00 15.58           C
ATOM      3  C   GLY A  36       0.145   4.090  -1.129  1.00 15.30           C
ATOM      4  O   GLY A  36       0.708   5.102  -0.724  1.00 14.83           O
ATOM      5  N   THR A  37      -0.796   3.453  -0.455  1.00 15.40           N
ATOM      6  CA  THR A  37      -1.284   3.945   0.803  1.00 15.49           C
ATOM      7  C   THR A  37      -0.184   3.950   1.859  1.00 15.45           C
ATOM      8  O   THR A  37       0.073   4.967   2.472  1.00 14.31           O
ATOM      9  CB  THR A  37      -2.466   3.109   1.266  1.00 15.41           C
ATOM     10  OG1 THR A  37      -3.455   3.160   0.252  1.00 15.01           O
ATOM     11  CG2 THR A  37      -3.041   3.659   2.559  1.00 15.33           C
ATOM     12  N   THR A  38       0.466   2.806   2.041  1.00 15.71           N
ATOM     13  CA  THR A  38       1.502   2.683   3.038  1.00 15.92           C
ATOM     14  C   THR A  38       2.908   2.687   2.410  1.00 15.87           C
ATOM     15  O   THR A  38       3.841   3.176   3.030  1.00 15.75           O
ATOM     16  CB  THR A  38       1.238   1.418   3.902  1.00 16.31           C
ATOM     17  OG1 THR A  38       1.361   0.231   3.097  1.00 17.13           O
ATOM     18  CG2 THR A  38      -0.171   1.475   4.477  1.00 15.18           C
ATOM     19  N   TYR A  39       3.052   2.143   1.195  1.00 15.77           N
ATOM     20  CA  TYR A  39       4.347   2.120   0.479  1.00 15.90           C
ATOM     21  C   TYR A  39       4.228   2.640  -0.958  1.00 15.53           C
ATOM     22  O   TYR A  39       3.188   2.552  -1.567  1.00 15.96           O
ATOM     23  CB  TYR A  39       4.911   0.694   0.403  1.00 16.21           C
ATOM     24  CG  TYR A  39       5.403   0.126   1.720  1.00 17.21           C
ATOM     25  CD1 TYR A  39       4.653  -0.798   2.412  1.00 17.24           C
ATOM     26  CD2 TYR A  39       6.649   0.493   2.248  1.00 17.22           C
ATOM     27  CE1 TYR A  39       5.109  -1.338   3.590  1.00 17.78           C
ATOM     28  CE2 TYR A  39       7.094  -0.019   3.443  1.00 16.25           C
ATOM     29  CZ  TYR A  39       6.313  -0.927   4.123  1.00 17.41           C
ATOM     30  OH  TYR A  39       6.733  -1.472   5.333  1.00 17.39           O
TER      31      TYR A  39
ATOM     32  N   ILE A  61      10.892  -0.808  -2.163  1.00 20.90           N
ATOM     33  CA  ILE A  61       9.684  -0.027  -1.884  1.00 20.93           C
ATOM     34  C   ILE A  61      10.025   0.961  -0.799  1.00 20.82           C
ATOM     35  O   ILE A  61      10.929   0.701  -0.011  1.00 22.21           O
ATOM     36  CB  ILE A  61       8.461  -0.926  -1.534  1.00 21.01           C
ATOM     37  CG1 ILE A  61       8.654  -1.669  -0.188  1.00 21.28           C
ATOM     38  CG2 ILE A  61       8.141  -1.897  -2.721  1.00 18.71           C
ATOM     39  CD1 ILE A  61       7.422  -2.499   0.217  1.00 18.67           C
TER      40      ILE A  61
ATOM     41  N   LEU A 225      -4.129  -6.733  -1.918  1.00 12.26           N
ATOM     42  CA  LEU A 225      -4.147  -6.691  -0.466  1.00 11.95           C
ATOM     43  C   LEU A 225      -2.827  -6.138   0.029  1.00 11.92           C
ATOM     44  O   LEU A 225      -1.786  -6.849   0.015  1.00 13.51           O
ATOM     45  CB  LEU A 225      -4.426  -8.086   0.120  1.00 11.26           C
ATOM     46  CG  LEU A 225      -4.713  -8.057   1.617  1.00 12.12           C
ATOM     47  CD1 LEU A 225      -5.930  -7.140   1.878  1.00 11.36           C
ATOM     48  CD2 LEU A 225      -4.942  -9.474   2.219  1.00 11.90           C
ATOM     49  N   GLY A 226      -2.870  -4.869   0.444  1.00 11.21           N
ATOM     50  CA  GLY A 226      -1.721  -4.141   0.953  1.00 10.58           C
ATOM     51  C   GLY A 226      -1.732  -4.121   2.467  1.00 11.19           C
ATOM     52  O   GLY A 226      -2.191  -5.083   3.128  1.00 10.24           O
ATOM     53  N   GLY A 227      -1.235  -3.006   3.007  1.00 11.84           N
ATOM     54  CA  GLY A 227      -1.059  -2.798   4.441  1.00 12.32           C
ATOM     55  C   GLY A 227      -2.290  -2.351   5.193  1.00 12.63           C
ATOM     56  O   GLY A 227      -2.462  -2.693   6.370  1.00 13.68           O
ATOM     57  N   GLY A 228      -3.124  -1.548   4.553  1.00 12.81           N
ATOM     58  CA  GLY A 228      -4.360  -1.074   5.179  1.00 12.84           C
ATOM     59  C   GLY A 228      -5.616  -1.123   4.323  1.00 13.09           C
ATOM     60  O   GLY A 228      -6.661  -0.705   4.777  1.00 13.38           O
TER      61      GLY A 228
ATOM     62  N   GLY A 255      -2.791  -5.603   5.890  1.00 12.87           N
ATOM     63  CA  GLY A 255      -1.724  -6.251   6.662  1.00 12.53           C
ATOM     64  C   GLY A 255      -1.588  -5.803   8.106  1.00 13.03           C
ATOM     65  O   GLY A 255      -1.228  -6.613   8.949  1.00 12.37           O
ATOM     66  N   GLU A 256      -1.849  -4.510   8.356  1.00 13.55           N
ATOM     67  CA  GLU A 256      -1.839  -3.878   9.674  1.00 14.41           C
ATOM     68  C   GLU A 256      -2.829  -4.568  10.617  1.00 13.94           C
ATOM     69  O   GLU A 256      -2.582  -4.668  11.801  1.00 13.88           O
ATOM     70  CB  GLU A 256      -2.276  -2.404   9.551  1.00 14.92           C
ATOM     71  CG  GLU A 256      -1.300  -1.487   8.903  1.00 20.08           C
ATOM     72  CD  GLU A 256      -1.902  -0.186   8.246  1.00 27.09           C
ATOM     73  OE1 GLU A 256      -3.142   0.111   8.352  1.00 28.42           O
ATOM     74  OE2 GLU A 256      -1.065   0.541   7.617  1.00 28.91           O
TER      75      GLU A 256
ATOM     76  N   GLU A 293       5.375  -7.645  13.167  1.00 15.49           N
ATOM     77  CA  GLU A 293       5.535  -7.398  11.738  1.00 15.44           C
ATOM     78  C   GLU A 293       6.639  -8.289  11.148  1.00 15.79           C
ATOM     79  O   GLU A 293       6.383  -8.985  10.172  1.00 16.57           O
ATOM     80  CB  GLU A 293       5.824  -5.910  11.518  1.00 15.64           C
ATOM     81  CG  GLU A 293       6.221  -5.487  10.101  1.00 15.71           C
ATOM     82  CD  GLU A 293       5.112  -5.652   9.066  1.00 16.99           C
ATOM     83  OE1 GLU A 293       3.904  -5.737   9.432  1.00 14.40           O
ATOM     84  OE2 GLU A 293       5.465  -5.697   7.865  1.00 16.89           O
TER      85      GLU A 293
ATOM     86  N   LYS A 296       5.326 -12.007  11.200  1.00 14.45           N
ATOM     87  CA  LYS A 296       4.303 -12.268  10.183  1.00 13.80           C
ATOM     88  C   LYS A 296       4.977 -12.486   8.848  1.00 13.97           C
ATOM     89  O   LYS A 296       4.666 -13.450   8.156  1.00 14.52           O
ATOM     90  CB  LYS A 296       3.307 -11.107  10.097  1.00 13.88           C
ATOM     91  CG  LYS A 296       2.483 -11.028   8.801  1.00 12.70           C
ATOM     92  CD  LYS A 296       1.525  -9.788   8.774  1.00 10.06           C
ATOM     93  CE  LYS A 296       2.245  -8.506   8.294  1.00  9.53           C
ATOM     94  NZ  LYS A 296       1.281  -7.375   8.125  1.00  4.02           N
ATOM     95  N   ARG A 297       5.900 -11.599   8.489  1.00 13.48           N
ATOM     96  CA  ARG A 297       6.554 -11.672   7.186  1.00 13.20           C
ATOM     97  C   ARG A 297       7.223 -13.047   7.073  1.00 11.89           C
ATOM     98  O   ARG A 297       6.988 -13.792   6.142  1.00 10.47           O
ATOM     99  CB  ARG A 297       7.574 -10.533   7.002  1.00 13.20           C
ATOM    100  CG  ARG A 297       6.946  -9.110   6.863  1.00 16.10           C
ATOM    101  CD  ARG A 297       7.989  -7.956   6.981  1.00 19.09           C
ATOM    102  NE  ARG A 297       7.433  -6.621   6.732  1.00 20.78           N
ATOM    103  CZ  ARG A 297       7.280  -6.054   5.527  1.00 23.61           C
ATOM    104  NH1 ARG A 297       6.742  -4.833   5.438  1.00 23.27           N
ATOM    105  NH2 ARG A 297       7.635  -6.683   4.407  1.00 24.60           N
TER     106      ARG A 297
ATOM    107  N   SER A 300       5.176 -16.196   6.323  1.00 14.19           N
ATOM    108  CA  SER A 300       4.830 -16.460   4.923  1.00 14.86           C
ATOM    109  C   SER A 300       5.770 -17.483   4.259  1.00 15.75           C
ATOM    110  O   SER A 300       5.475 -18.009   3.182  1.00 16.55           O
ATOM    111  CB  SER A 300       4.812 -15.157   4.103  1.00 14.39           C
ATOM    112  OG  SER A 300       3.655 -14.417   4.409  1.00 13.86           O
TER     113      SER A 300
ATOM    114  N   GLY A 363      -0.030  -6.888  -3.997  1.00 16.74           N
ATOM    115  CA  GLY A 363      -0.031  -6.343  -2.645  1.00 17.05           C
ATOM    116  C   GLY A 363       0.687  -7.253  -1.677  1.00 16.26           C
ATOM    117  O   GLY A 363       0.418  -8.431  -1.623  1.00 16.97           O
ATOM    118  N   GLY A 364       1.613  -6.683  -0.911  1.00 16.08           N
ATOM    119  CA  GLY A 364       2.454  -7.427   0.028  1.00 14.70           C
ATOM    120  C   GLY A 364       1.766  -8.512   0.808  1.00 13.64           C
ATOM    121  O   GLY A 364       2.327  -9.583   0.974  1.00 14.17           O
ATOM    122  N   SER A 365       0.544  -8.261   1.261  1.00 12.54           N
ATOM    123  CA  SER A 365      -0.169  -9.228   2.112  1.00 11.96           C
ATOM    124  C   SER A 365      -0.669 -10.471   1.347  1.00 11.39           C
ATOM    125  O   SER A 365      -1.153 -11.416   1.957  1.00 10.33           O
ATOM    126  CB  SER A 365      -1.361  -8.578   2.812  1.00 11.83           C
ATOM    127  OG  SER A 365      -0.965  -7.657   3.791  1.00 11.27           O
TER     128      SER A 365
ATOM    129  N   ARG A 367       1.246 -12.403   0.029  1.00 12.92           N
ATOM    130  CA  ARG A 367       2.258 -13.405   0.275  1.00 13.63           C
ATOM    131  C   ARG A 367       1.837 -14.399   1.312  1.00 14.52           C
ATOM    132  O   ARG A 367       2.543 -15.383   1.481  1.00 15.94           O
ATOM    133  CB  ARG A 367       3.542 -12.767   0.741  1.00 13.68           C
ATOM    134  CG  ARG A 367       4.265 -12.040  -0.338  1.00 15.07           C
ATOM    135  CD  ARG A 367       5.443 -11.240   0.234  1.00 16.86           C
ATOM    136  NE  ARG A 367       6.160 -10.530  -0.829  1.00 17.98           N
ATOM    137  CZ  ARG A 367       6.906 -11.139  -1.752  1.00 20.08           C
ATOM    138  NH1 ARG A 367       7.033 -12.462  -1.764  1.00 17.96           N
ATOM    139  NH2 ARG A 367       7.527 -10.419  -2.685  1.00 21.48           N
ATOM    140  N   ILE A 368       0.713 -14.157   2.006  1.00 14.65           N
ATOM    141  CA  ILE A 368       0.277 -15.036   3.085  1.00 14.75           C
ATOM    142  C   ILE A 368      -0.335 -16.322   2.540  1.00 14.96           C
ATOM    143  O   ILE A 368      -1.396 -16.293   1.884  1.00 14.04           O
ATOM    144  CB  ILE A 368      -0.765 -14.401   4.035  1.00 14.19           C
ATOM    145  CG1 ILE A 368      -0.215 -13.154   4.722  1.00 15.20           C
ATOM    146  CG2 ILE A 368      -1.136 -15.398   5.082  1.00 13.02           C
ATOM    147  CD1 ILE A 368      -1.245 -12.427   5.607  1.00 14.05           C
TER     148      ILE A 368
ATOM    149  N   ASP A 391       4.817  -7.220  -4.255  1.00 19.30           N
ATOM    150  CA  ASP A 391       5.110  -5.929  -3.654  1.00 19.10           C
ATOM    151  C   ASP A 391       5.428  -4.902  -4.739  1.00 17.97           C
ATOM    152  O   ASP A 391       5.399  -3.706  -4.475  1.00 18.44           O
ATOM    153  CB  ASP A 391       6.326  -6.007  -2.690  1.00 19.41           C
ATOM    154  CG  ASP A 391       6.223  -7.143  -1.676  1.00 21.40           C
ATOM    155  OD1 ASP A 391       7.195  -7.931  -1.499  1.00 23.67           O
ATOM    156  OD2 ASP A 391       5.159  -7.276  -1.056  1.00 26.17           O
TER     157      ASP A 391
HETATM  185 CA   CA  A 411       0.273  -1.917  -2.871  1.00 24.25          Ca
HETATM  186  O   HOH A 417       2.277 -14.568   6.852  1.00  8.31           O
HETATM  187  O   HOH A 442       2.198  -2.312  -4.062  1.00 15.47           O
HETATM  188  O   HOH A 453      -1.681   0.989  -1.681  1.00 25.70           O
HETATM  189  O   HOH A 458       0.251  -8.929   5.875  1.00 10.11           O
HETATM  190  O   HOH A 464      -0.824  -3.795  -4.289  1.00 18.00           O
HETATM  191  O   HOH A 472       7.309 -14.596   1.307  1.00 14.43           O
HETATM  192  O   HOH A 479      -3.065  -0.573   2.232  1.00 16.15           O
HETATM  193  O   HOH A 497       4.799  -2.110  -2.480  1.00 25.68           O
HETATM  194  O   HOH A 509       1.488  -4.670   8.131  1.00 17.45           O
HETATM  195  O   HOH A 528       1.508   0.098  -2.070  1.00 15.79           O
HETATM  196  O   HOH A 532      -0.663  -0.123  -4.437  1.00 16.97           O
HETATM  197  O   HOH A 592       4.643  -2.503   6.650  1.00 22.35           O
HETATM  198  O   HOH A 595       7.559  -8.036   0.966  1.00 20.37           O
HETATM  199  O   HOH A 599      10.242  -8.307   4.558  1.00 32.38           O
HETATM  200  O   HOH A 608       9.207 -10.077   3.858  1.00 21.08           O
HETATM  201  O   HOH A 620      -2.190  -2.386  -2.440  1.00 21.89           O
CONECT  174  169  172  175
CONECT  182  181  183
CONECT  172  170  173  174
CONECT  170  168  171  172
CONECT  184  175  178  183
CONECT  168  167  169  170
CONECT  178  177  179  184
CONECT  167  166  168
CONECT  179  178  180  181
CONECT  176  175  177
CONECT  181  179  182
CONECT  183  182  184
CONECT  180  179
CONECT  177  176  178
CONECT  175  174  176  184
CONECT  163  162
CONECT  163  185
CONECT  159  158
CONECT  159  185
CONECT  173  172
CONECT  164  162
CONECT  160  158
CONECT  171  170
CONECT  165  158  162
CONECT  161  158
CONECT  169  168  174
CONECT  166  162  167
CONECT  162  163  164  165  166
CONECT  158  159  160  161  165
CONECT  185  187  163  190  195
CONECT  185  196  201  159
CONECT  187  185
CONECT  190  185
CONECT  195  185
CONECT  196  185
CONECT  201  185
END
