# Supplementary material for: Scaffold repositioning of spiro-acridine derivatives as fungi chitinase inhibitor by target fishing and in vitro studies
Source: Sci Rep. 2023 May 5;13:7320. doi: 10.1038/s41598-023-33279-9 (PMC10163251; doi:10.1038/s41598-023-33279-9)
Supplement: Supplementary file 2 — Supplementary Information 2. [file 41598_2023_33279_MOESM2_ESM.zip › PDBQT_TARGETS_ALL/3k98_1RC.pdb]

HEADER    CHAPERONE                               15-OCT-09   3K98              
TITLE     HSP90 N-TERMINAL DOMAIN IN COMPLEX WITH (1R)-2-(5-CHLORO-2,4-         
TITLE    2 DIHYDROXYBENZOYL)-N-ETHYLISOINDOLINE-1-CARBOXAMIDE                   
COMPND    MOL_ID: 1;                                                            
COMPND   2 MOLECULE: HEAT SHOCK PROTEIN HSP 90-ALPHA;                           
COMPND   3 CHAIN: A, B;                                                         
COMPND   4 FRAGMENT: HSP90 N-TERMINAL DOMAIN (UNP RESIDUES 9-225);              
COMPND   5 SYNONYM: HSP 86, RENAL CARCINOMA ANTIGEN NY-REN-38;                  
COMPND   6 ENGINEERED: YES                                                      
SOURCE    MOL_ID: 1;                                                            
SOURCE   2 ORGANISM_SCIENTIFIC: HOMO SAPIENS;                                   
SOURCE   3 ORGANISM_COMMON: HUMAN;                                              
SOURCE   4 ORGANISM_TAXID: 9606;                                                
SOURCE   5 GENE: HSP90AA1, HSP90A, HSPC1, HSPCA;                                
SOURCE   6 EXPRESSION_SYSTEM: ESCHERICHIA COLI;                                 
SOURCE   7 EXPRESSION_SYSTEM_TAXID: 562                                         
KEYWDS    HSP90, ATP BINDING DOMAIN, INHIBITION, ACETYLATION, ALTERNATIVE       
KEYWDS   2 SPLICING, ATP-BINDING, CHAPERONE, CYTOPLASM, NUCLEOTIDE-BINDING,     
KEYWDS   3 PHOSPHOPROTEIN, STRESS RESPONSE                                      
EXPDTA    X-RAY DIFFRACTION                                                     
AUTHOR    K.S.GAJIWALA,J.F.DAVIES II                                            
REVDAT   2   01-NOV-17 3K98    1       REMARK                                   
REVDAT   1   09-FEB-10 3K98    0                                                
JRNL        AUTH   P.P.KUNG,B.HUANG,G.ZHANG,J.Z.ZHOU,J.WANG,J.A.DIGITS,         
JRNL        AUTH 2 J.SKAPTASON,S.YAMAZAKI,D.NEUL,M.ZIENTEK,J.ELLERAAS,P.MEHTA,  
JRNL        AUTH 3 M.J.YIN,M.J.HICKEY,K.S.GAJIWALA,C.RODGERS,J.F.DAVIES,        
JRNL        AUTH 4 M.R.GEHRING                                                  
JRNL        TITL   DIHYDROXYPHENYLISOINDOLINE AMIDES AS ORALLY BIOAVAILABLE     
JRNL        TITL 2 INHIBITORS OF THE HEAT SHOCK PROTEIN 90 (HSP90) MOLECULAR    
JRNL        TITL 3 CHAPERONE.                                                   
JRNL        REF    J.MED.CHEM.                   V.  53   499 2010              
JRNL        REFN                   ISSN 0022-2623                               
JRNL        PMID   19908836                                                     
JRNL        DOI    10.1021/JM901209Q                                            
REMARK   2                                                                      
REMARK   2 RESOLUTION.    2.40 ANGSTROMS.                                       
REMARK   3                                                                      
REMARK   3 REFINEMENT.                                                          
REMARK   3   PROGRAM     : CNX                                                  
REMARK   3   AUTHORS     : BRUNGER,ADAMS,CLORE,DELANO,GROS,GROSSE-              
REMARK   3               : KUNSTLEVE,JIANG,KUSZEWSKI,NILGES,PANNU,              
REMARK   3               : READ,RICE,SIMONSON,WARREN,ACCELRYS                   
REMARK   3               : SOFTWARE INC.(BADGER,BERARD,KUMAR,SZALMA,            
REMARK   3               : YIP,DZAKULA)                                         
REMARK   3                                                                      
REMARK   3  DATA USED IN REFINEMENT.                                            
REMARK   3   RESOLUTION RANGE HIGH (ANGSTROMS) : 2.40                           
REMARK   3   RESOLUTION RANGE LOW  (ANGSTROMS) : 22.57                          
REMARK   3   DATA CUTOFF            (SIGMA(F)) : 0.000                          
REMARK   3   DATA CUTOFF HIGH         (ABS(F)) : 223449.290                     
REMARK   3   DATA CUTOFF LOW          (ABS(F)) : 0.0000                         
REMARK   3   COMPLETENESS (WORKING+TEST)   (%) : 96.3                           
REMARK   3   NUMBER OF REFLECTIONS             : 31733                          
REMARK   3                                                                      
REMARK   3  FIT TO DATA USED IN REFINEMENT.                                     
REMARK   3   CROSS-VALIDATION METHOD          : THROUGHOUT                      
REMARK   3   FREE R VALUE TEST SET SELECTION  : RANDOM                          
REMARK   3   R VALUE     (WORKING + TEST SET) : 0.207                           
REMARK   3   R VALUE            (WORKING SET) : 0.204                           
REMARK   3   FREE R VALUE                     : 0.263                           
REMARK   3   FREE R VALUE TEST SET SIZE   (%) : 5.100                           
REMARK   3   FREE R VALUE TEST SET COUNT      : 1615                            
REMARK   3   ESTIMATED ERROR OF FREE R VALUE  : 0.007                           
REMARK   3                                                                      
REMARK   3  FIT/AGREEMENT OF MODEL WITH ALL DATA.                               
REMARK   3   R VALUE     (WORKING + TEST SET, NO CUTOFF) : 0.2560               
REMARK   3   R VALUE            (WORKING SET, NO CUTOFF) : 0.2580               
REMARK   3   FREE R VALUE                    (NO CUTOFF) : 0.264                
REMARK   3   FREE R VALUE TEST SET SIZE   (%, NO CUTOFF) : 5.100                
REMARK   3   FREE R VALUE TEST SET COUNT     (NO CUTOFF) : 1683                 
REMARK   3   ESTIMATED ERROR OF FREE R VALUE (NO CUTOFF) : 0.0060               
REMARK   3   TOTAL NUMBER OF REFLECTIONS     (NO CUTOFF) : 32952                
REMARK   3                                                                      
REMARK   3  FIT IN THE HIGHEST RESOLUTION BIN.                                  
REMARK   3   TOTAL NUMBER OF BINS USED           : 6                            
REMARK   3   BIN RESOLUTION RANGE HIGH       (A) : 2.40                         
REMARK   3   BIN RESOLUTION RANGE LOW        (A) : 2.55                         
REMARK   3   BIN COMPLETENESS (WORKING+TEST) (%) : 90.80                        
REMARK   3   REFLECTIONS IN BIN    (WORKING SET) : 4765                         
REMARK   3   BIN R VALUE           (WORKING SET) : 0.2330                       
REMARK   3   BIN FREE R VALUE                    : 0.2720                       
REMARK   3   BIN FREE R VALUE TEST SET SIZE  (%) : 5.10                         
REMARK   3   BIN FREE R VALUE TEST SET COUNT     : 255                          
REMARK   3   ESTIMATED ERROR OF BIN FREE R VALUE : 0.017                        
REMARK   3                                                                      
REMARK   3  NUMBER OF NON-HYDROGEN ATOMS USED IN REFINEMENT.                    
REMARK   3   PROTEIN ATOMS            : 3452                                    
REMARK   3   NUCLEIC ACID ATOMS       : 0                                       
REMARK   3   HETEROGEN ATOMS          : 55                                      
REMARK   3   SOLVENT ATOMS            : 132                                     
REMARK   3                                                                      
REMARK   3  B VALUES.                                                           
REMARK   3   FROM WILSON PLOT           (A**2) : 31.10                          
REMARK   3   MEAN B VALUE      (OVERALL, A**2) : 36.10                          
REMARK   3   OVERALL ANISOTROPIC B VALUE.                                       
REMARK   3    B11 (A**2) : 3.21000                                              
REMARK   3    B22 (A**2) : -6.36000                                             
REMARK   3    B33 (A**2) : 3.15000                                              
REMARK   3    B12 (A**2) : 0.00000                                              
REMARK   3    B13 (A**2) : 0.00000                                              
REMARK   3    B23 (A**2) : 0.00000                                              
REMARK   3                                                                      
REMARK   3  ESTIMATED COORDINATE ERROR.                                         
REMARK   3   ESD FROM LUZZATI PLOT        (A) : 0.27                            
REMARK   3   ESD FROM SIGMAA              (A) : 0.24                            
REMARK   3   LOW RESOLUTION CUTOFF        (A) : 5.00                            
REMARK   3                                                                      
REMARK   3  CROSS-VALIDATED ESTIMATED COORDINATE ERROR.                         
REMARK   3   ESD FROM C-V LUZZATI PLOT    (A) : 0.38                            
REMARK   3   ESD FROM C-V SIGMAA          (A) : 0.31                            
REMARK   3                                                                      
REMARK   3  RMS DEVIATIONS FROM IDEAL VALUES.                                   
REMARK   3   BOND LENGTHS                 (A) : 0.005                           
REMARK   3   BOND ANGLES            (DEGREES) : 0.900                           
REMARK   3   DIHEDRAL ANGLES        (DEGREES) : 21.10                           
REMARK   3   IMPROPER ANGLES        (DEGREES) : 0.600                           
REMARK   3                                                                      
REMARK   3  ISOTROPIC THERMAL MODEL : RESTRAINED                                
REMARK   3                                                                      
REMARK   3  ISOTROPIC THERMAL FACTOR RESTRAINTS.    RMS    SIGMA                
REMARK   3   MAIN-CHAIN BOND              (A**2) : 1.380 ; 1.500                
REMARK   3   MAIN-CHAIN ANGLE             (A**2) : 2.270 ; 2.000                
REMARK   3   SIDE-CHAIN BOND              (A**2) : 2.050 ; 2.000                
REMARK   3   SIDE-CHAIN ANGLE             (A**2) : 3.020 ; 2.500                
REMARK   3                                                                      
REMARK   3  BULK SOLVENT MODELING.                                              
REMARK   3   METHOD USED : FLAT MODEL                                           
REMARK   3   KSOL        : 0.34                                                 
REMARK   3   BSOL        : 31.66                                                
REMARK   3                                                                      
REMARK   3  NCS MODEL : NULL                                                    
REMARK   3                                                                      
REMARK   3  NCS RESTRAINTS.                         RMS   SIGMA/WEIGHT          
REMARK   3   GROUP  1  POSITIONAL            (A) : NULL  ; NULL                 
REMARK   3   GROUP  1  B-FACTOR           (A**2) : NULL  ; NULL                 
REMARK   3                                                                      
REMARK   3  PARAMETER FILE  1  : PROTEIN_REP.P                                  
REMARK   3  PARAMETER FILE  2  : DNA-RNA_REP.P                                  
REMARK   3  PARAMETER FILE  3  : WATER_REP.PAR                                  
REMARK   3  PARAMETER FILE  4  : ION.PARAM                                      
REMARK   3  PARAMETER FILE  5  : LIG.PARAM                                      
REMARK   3  PARAMETER FILE  6  : NULL                                           
REMARK   3  TOPOLOGY FILE  1   : PROTEIN.TOP                                    
REMARK   3  TOPOLOGY FILE  2   : DNA-RNA.TOP                                    
REMARK   3  TOPOLOGY FILE  3   : WATER.TOP                                      
REMARK   3  TOPOLOGY FILE  4   : ION.TOP                                        
REMARK   3  TOPOLOGY FILE  5   : LIG.TOP                                        
REMARK   3  TOPOLOGY FILE  6   : NULL                                           
REMARK   3                                                                      
REMARK   3  OTHER REFINEMENT REMARKS: NULL                                      
REMARK   4                                                                      
REMARK   4 3K98 COMPLIES WITH FORMAT V. 3.30, 13-JUL-11                         
REMARK 100                                                                      
REMARK 100 THIS ENTRY HAS BEEN PROCESSED BY RCSB ON 22-OCT-09.                  
REMARK 100 THE DEPOSITION ID IS D_1000055705.                                   
REMARK 200                                                                      
REMARK 200 EXPERIMENTAL DETAILS                                                 
REMARK 200  EXPERIMENT TYPE                : X-RAY DIFFRACTION                  
REMARK 200  DATE OF DATA COLLECTION        : 05-OCT-05                          
REMARK 200  TEMPERATURE           (KELVIN) : 98                                 
REMARK 200  PH                             : 4.2                                
REMARK 200  NUMBER OF CRYSTALS USED        : 1                                  
REMARK 200                                                                      
REMARK 200  SYNCHROTRON              (Y/N) : N                                  
REMARK 200  RADIATION SOURCE               : ROTATING ANODE                     
REMARK 200  BEAMLINE                       : NULL                               
REMARK 200  X-RAY GENERATOR MODEL          : RIGAKU FR-D                        
REMARK 200  MONOCHROMATIC OR LAUE    (M/L) : M                                  
REMARK 200  WAVELENGTH OR RANGE        (A) : 1.5418                             
REMARK 200  MONOCHROMATOR                  : MIRRORS                            
REMARK 200  OPTICS                         : MIRRORS                            
REMARK 200                                                                      
REMARK 200  DETECTOR TYPE                  : CCD                                
REMARK 200  DETECTOR MANUFACTURER          : MAR CCD 165 MM                     
REMARK 200  INTENSITY-INTEGRATION SOFTWARE : HKL-2000                           
REMARK 200  DATA SCALING SOFTWARE          : SCALEPACK                          
REMARK 200                                                                      
REMARK 200  NUMBER OF UNIQUE REFLECTIONS   : 17618                              
REMARK 200  RESOLUTION RANGE HIGH      (A) : 2.400                              
REMARK 200  RESOLUTION RANGE LOW       (A) : 50.000                             
REMARK 200  REJECTION CRITERIA  (SIGMA(I)) : 1.000                              
REMARK 200                                                                      
REMARK 200 OVERALL.                                                             
REMARK 200  COMPLETENESS FOR RANGE     (%) : 99.1                               
REMARK 200  DATA REDUNDANCY                : 6.500                              
REMARK 200  R MERGE                    (I) : 0.11300                            
REMARK 200  R SYM                      (I) : 0.11300                            
REMARK 200  <I/SIGMA(I)> FOR THE DATA SET  : 18.8000                            
REMARK 200                                                                      
REMARK 200 IN THE HIGHEST RESOLUTION SHELL.                                     
REMARK 200  HIGHEST RESOLUTION SHELL, RANGE HIGH (A) : 2.40                     
REMARK 200  HIGHEST RESOLUTION SHELL, RANGE LOW  (A) : 2.49                     
REMARK 200  COMPLETENESS FOR SHELL     (%) : 97.3                               
REMARK 200  DATA REDUNDANCY IN SHELL       : 5.90                               
REMARK 200  R MERGE FOR SHELL          (I) : 0.43100                            
REMARK 200  R SYM FOR SHELL            (I) : 0.43100                            
REMARK 200  <I/SIGMA(I)> FOR SHELL         : 2.800                              
REMARK 200                                                                      
REMARK 200 DIFFRACTION PROTOCOL: SINGLE WAVELENGTH                              
REMARK 200 METHOD USED TO DETERMINE THE STRUCTURE: MOLECULAR REPLACEMENT        
REMARK 200 SOFTWARE USED: CNX                                                   
REMARK 200 STARTING MODEL: NULL                                                 
REMARK 200                                                                      
REMARK 200 REMARK: NULL                                                         
REMARK 280                                                                      
REMARK 280 CRYSTAL                                                              
REMARK 280 SOLVENT CONTENT, VS   (%): 40.22                                     
REMARK 280 MATTHEWS COEFFICIENT, VM (ANGSTROMS**3/DA): 2.06                     
REMARK 280                                                                      
REMARK 280 CRYSTALLIZATION CONDITIONS: 16 % EHTYLENE GLYCOL, 0.1 M PHOSPHATE    
REMARK 280  -CITRATE, PH 4.2, 30 MM TCEP, VAPOR DIFFUSION, HANGING DROP,        
REMARK 280  TEMPERATURE 295K                                                    
REMARK 290                                                                      
REMARK 290 CRYSTALLOGRAPHIC SYMMETRY                                            
REMARK 290 SYMMETRY OPERATORS FOR SPACE GROUP: P 21 21 21                       
REMARK 290                                                                      
REMARK 290      SYMOP   SYMMETRY                                                
REMARK 290     NNNMMM   OPERATOR                                                
REMARK 290       1555   X,Y,Z                                                   
REMARK 290       2555   -X+1/2,-Y,Z+1/2                                         
REMARK 290       3555   -X,Y+1/2,-Z+1/2                                         
REMARK 290       4555   X+1/2,-Y+1/2,-Z                                         
REMARK 290                                                                      
REMARK 290     WHERE NNN -> OPERATOR NUMBER                                     
REMARK 290           MMM -> TRANSLATION VECTOR                                  
REMARK 290                                                                      
REMARK 290 CRYSTALLOGRAPHIC SYMMETRY TRANSFORMATIONS                            
REMARK 290 THE FOLLOWING TRANSFORMATIONS OPERATE ON THE ATOM/HETATM             
REMARK 290 RECORDS IN THIS ENTRY TO PRODUCE CRYSTALLOGRAPHICALLY                
REMARK 290 RELATED MOLECULES.                                                   
REMARK 290   SMTRY1   1  1.000000  0.000000  0.000000        0.00000            
REMARK 290   SMTRY2   1  0.000000  1.000000  0.000000        0.00000            
REMARK 290   SMTRY3   1  0.000000  0.000000  1.000000        0.00000            
REMARK 290   SMTRY1   2 -1.000000  0.000000  0.000000       22.99300            
REMARK 290   SMTRY2   2  0.000000 -1.000000  0.000000        0.00000            
REMARK 290   SMTRY3   2  0.000000  0.000000  1.000000       59.04550            
REMARK 290   SMTRY1   3 -1.000000  0.000000  0.000000        0.00000            
REMARK 290   SMTRY2   3  0.000000  1.000000  0.000000       40.02600            
REMARK 290   SMTRY3   3  0.000000  0.000000 -1.000000       59.04550            
REMARK 290   SMTRY1   4  1.000000  0.000000  0.000000       22.99300            
REMARK 290   SMTRY2   4  0.000000 -1.000000  0.000000       40.02600            
REMARK 290   SMTRY3   4  0.000000  0.000000 -1.000000        0.00000            
REMARK 290                                                                      
REMARK 290 REMARK: NULL                                                         
REMARK 300                                                                      
REMARK 300 BIOMOLECULE: 1, 2, 3, 4                                              
REMARK 300 SEE REMARK 350 FOR THE AUTHOR PROVIDED AND/OR PROGRAM                
REMARK 300 GENERATED ASSEMBLY INFORMATION FOR THE STRUCTURE IN                  
REMARK 300 THIS ENTRY. THE REMARK MAY ALSO PROVIDE INFORMATION ON               
REMARK 300 BURIED SURFACE AREA.                                                 
REMARK 350                                                                      
REMARK 350 COORDINATES FOR A COMPLETE MULTIMER REPRESENTING THE KNOWN           
REMARK 350 BIOLOGICALLY SIGNIFICANT OLIGOMERIZATION STATE OF THE                
REMARK 350 MOLECULE CAN BE GENERATED BY APPLYING BIOMT TRANSFORMATIONS          
REMARK 350 GIVEN BELOW.  BOTH NON-CRYSTALLOGRAPHIC AND                          
REMARK 350 CRYSTALLOGRAPHIC OPERATIONS ARE GIVEN.                               
REMARK 350                                                                      
REMARK 350 BIOMOLECULE: 1                                                       
REMARK 350 AUTHOR DETERMINED BIOLOGICAL UNIT: MONOMERIC                         
REMARK 350 APPLY THE FOLLOWING TO CHAINS: A                                     
REMARK 350   BIOMT1   1  1.000000  0.000000  0.000000        0.00000            
REMARK 350   BIOMT2   1  0.000000  1.000000  0.000000        0.00000            
REMARK 350   BIOMT3   1  0.000000  0.000000  1.000000        0.00000            
REMARK 350                                                                      
REMARK 350 BIOMOLECULE: 2                                                       
REMARK 350 AUTHOR DETERMINED BIOLOGICAL UNIT: MONOMERIC                         
REMARK 350 APPLY THE FOLLOWING TO CHAINS: B                                     
REMARK 350   BIOMT1   1  1.000000  0.000000  0.000000        0.00000            
REMARK 350   BIOMT2   1  0.000000  1.000000  0.000000        0.00000            
REMARK 350   BIOMT3   1  0.000000  0.000000  1.000000        0.00000            
REMARK 350                                                                      
REMARK 350 BIOMOLECULE: 3                                                       
REMARK 350 SOFTWARE DETERMINED QUATERNARY STRUCTURE: DIMERIC                    
REMARK 350 SOFTWARE USED: PISA                                                  
REMARK 350 TOTAL BURIED SURFACE AREA: 2780 ANGSTROM**2                          
REMARK 350 SURFACE AREA OF THE COMPLEX: 20410 ANGSTROM**2                       
REMARK 350 CHANGE IN SOLVENT FREE ENERGY: -17.0 KCAL/MOL                        
REMARK 350 APPLY THE FOLLOWING TO CHAINS: A, B                                  
REMARK 350   BIOMT1   1  1.000000  0.000000  0.000000        0.00000            
REMARK 350   BIOMT2   1  0.000000  1.000000  0.000000        0.00000            
REMARK 350   BIOMT3   1  0.000000  0.000000  1.000000        0.00000            
REMARK 350                                                                      
REMARK 350 BIOMOLECULE: 4                                                       
REMARK 350 SOFTWARE DETERMINED QUATERNARY STRUCTURE: DIMERIC                    
REMARK 350 SOFTWARE USED: PISA                                                  
REMARK 350 TOTAL BURIED SURFACE AREA: 1550 ANGSTROM**2                          
REMARK 350 SURFACE AREA OF THE COMPLEX: 21640 ANGSTROM**2                       
REMARK 350 CHANGE IN SOLVENT FREE ENERGY: -12.0 KCAL/MOL                        
REMARK 350 APPLY THE FOLLOWING TO CHAINS: A                                     
REMARK 350   BIOMT1   1  1.000000  0.000000  0.000000        0.00000            
REMARK 350   BIOMT2   1  0.000000  1.000000  0.000000        0.00000            
REMARK 350   BIOMT3   1  0.000000  0.000000  1.000000        0.00000            
REMARK 350 APPLY THE FOLLOWING TO CHAINS: B                                     
REMARK 350   BIOMT1   2  1.000000  0.000000  0.000000      -45.98600            
REMARK 350   BIOMT2   2  0.000000  1.000000  0.000000        0.00000            
REMARK 350   BIOMT3   2  0.000000  0.000000  1.000000        0.00000            
REMARK 465                                                                      
REMARK 465 MISSING RESIDUES                                                     
REMARK 465 THE FOLLOWING RESIDUES WERE NOT LOCATED IN THE                       
REMARK 465 EXPERIMENT. (M=MODEL NUMBER; RES=RESIDUE NAME; C=CHAIN               
REMARK 465 IDENTIFIER; SSSEQ=SEQUENCE NUMBER; I=INSERTION CODE.)                
REMARK 465                                                                      
REMARK 465   M RES C SSSEQI                                                     
REMARK 465     MET A     8                                                      
REMARK 465     LEU A   122                                                      
REMARK 465     GLN A   123                                                      
REMARK 465     ALA A   124                                                      
REMARK 465     GLY A   125                                                      
REMARK 465     HIS A   228                                                      
REMARK 465     HIS A   229                                                      
REMARK 465     HIS A   230                                                      
REMARK 465     HIS A   231                                                      
REMARK 465     HIS A   232                                                      
REMARK 465     HIS A   233                                                      
REMARK 465     HIS A   234                                                      
REMARK 465     HIS A   235                                                      
REMARK 465     HIS A   236                                                      
REMARK 465     HIS A   237                                                      
REMARK 465     HIS A   238                                                      
REMARK 465     HIS A   239                                                      
REMARK 465     MET B     8                                                      
REMARK 465     HIS B   230                                                      
REMARK 465     HIS B   231                                                      
REMARK 465     HIS B   232                                                      
REMARK 465     HIS B   233                                                      
REMARK 465     HIS B   234                                                      
REMARK 465     HIS B   235                                                      
REMARK 465     HIS B   236                                                      
REMARK 465     HIS B   237                                                      
REMARK 465     HIS B   238                                                      
REMARK 465     HIS B   239                                                      
REMARK 500                                                                      
REMARK 500 GEOMETRY AND STEREOCHEMISTRY                                         
REMARK 500 SUBTOPIC: TORSION ANGLES                                             
REMARK 500                                                                      
REMARK 500 TORSION ANGLES OUTSIDE THE EXPECTED RAMACHANDRAN REGIONS:            
REMARK 500 (M=MODEL NUMBER; RES=RESIDUE NAME; C=CHAIN IDENTIFIER;               
REMARK 500 SSEQ=SEQUENCE NUMBER; I=INSERTION CODE).                             
REMARK 500                                                                      
REMARK 500 STANDARD TABLE:                                                      
REMARK 500 FORMAT:(10X,I3,1X,A3,1X,A1,I4,A1,4X,F7.2,3X,F7.2)                    
REMARK 500                                                                      
REMARK 500 EXPECTED VALUES: GJ KLEYWEGT AND TA JONES (1996). PHI/PSI-           
REMARK 500 CHOLOGY: RAMACHANDRAN REVISITED. STRUCTURE 4, 1395 - 1400            
REMARK 500                                                                      
REMARK 500  M RES CSSEQI        PSI       PHI                                   
REMARK 500    ASN A  40       59.96   -103.43                                   
REMARK 500    THR A  94       38.23    -99.64                                   
REMARK 500    ASN B  40       55.25   -114.66                                   
REMARK 500    HIS B 228      -23.88     75.68                                   
REMARK 500                                                                      
REMARK 500 REMARK: NULL                                                         
REMARK 800                                                                      
REMARK 800 SITE                                                                 
REMARK 800 SITE_IDENTIFIER: AC1                                                 
REMARK 800 EVIDENCE_CODE: SOFTWARE                                              
REMARK 800 SITE_DESCRIPTION: BINDING SITE FOR RESIDUE 1RC A 901                 
REMARK 800                                                                      
REMARK 800 SITE_IDENTIFIER: AC2                                                 
REMARK 800 EVIDENCE_CODE: SOFTWARE                                              
REMARK 800 SITE_DESCRIPTION: BINDING SITE FOR RESIDUE PO4 A 902                 
REMARK 800                                                                      
REMARK 800 SITE_IDENTIFIER: AC3                                                 
REMARK 800 EVIDENCE_CODE: SOFTWARE                                              
REMARK 800 SITE_DESCRIPTION: BINDING SITE FOR RESIDUE 1RC B 901                 
REMARK 900                                                                      
REMARK 900 RELATED ENTRIES                                                      
REMARK 900 RELATED ID: 3K97   RELATED DB: PDB                                   
REMARK 900 RELATED ID: 3K99   RELATED DB: PDB                                   
DBREF  3K98 A    9   225  UNP    P07900   HS90A_HUMAN      9    225             
DBREF  3K98 B    9   225  UNP    P07900   HS90A_HUMAN      9    225             
SEQADV 3K98 MET A    8  UNP  P07900              INITIATING METHIONINE          
SEQADV 3K98 LEU A  226  UNP  P07900              EXPRESSION TAG                 
SEQADV 3K98 GLU A  227  UNP  P07900              EXPRESSION TAG                 
SEQADV 3K98 HIS A  228  UNP  P07900              EXPRESSION TAG                 
SEQADV 3K98 HIS A  229  UNP  P07900              EXPRESSION TAG                 
SEQADV 3K98 HIS A  230  UNP  P07900              EXPRESSION TAG                 
SEQADV 3K98 HIS A  231  UNP  P07900              EXPRESSION TAG                 
SEQADV 3K98 HIS A  232  UNP  P07900              EXPRESSION TAG                 
SEQADV 3K98 HIS A  233  UNP  P07900              EXPRESSION TAG                 
SEQADV 3K98 HIS A  234  UNP  P07900              EXPRESSION TAG                 
SEQADV 3K98 HIS A  235  UNP  P07900              EXPRESSION TAG                 
SEQADV 3K98 HIS A  236  UNP  P07900              EXPRESSION TAG                 
SEQADV 3K98 HIS A  237  UNP  P07900              EXPRESSION TAG                 
SEQADV 3K98 HIS A  238  UNP  P07900              EXPRESSION TAG                 
SEQADV 3K98 HIS A  239  UNP  P07900              EXPRESSION TAG                 
SEQADV 3K98 MET B    8  UNP  P07900              INITIATING METHIONINE          
SEQADV 3K98 LEU B  226  UNP  P07900              EXPRESSION TAG                 
SEQADV 3K98 GLU B  227  UNP  P07900              EXPRESSION TAG                 
SEQADV 3K98 HIS B  228  UNP  P07900              EXPRESSION TAG                 
SEQADV 3K98 HIS B  229  UNP  P07900              EXPRESSION TAG                 
SEQADV 3K98 HIS B  230  UNP  P07900              EXPRESSION TAG                 
SEQADV 3K98 HIS B  231  UNP  P07900              EXPRESSION TAG                 
SEQADV 3K98 HIS B  232  UNP  P07900              EXPRESSION TAG                 
SEQADV 3K98 HIS B  233  UNP  P07900              EXPRESSION TAG                 
SEQADV 3K98 HIS B  234  UNP  P07900              EXPRESSION TAG                 
SEQADV 3K98 HIS B  235  UNP  P07900              EXPRESSION TAG                 
SEQADV 3K98 HIS B  236  UNP  P07900              EXPRESSION TAG                 
SEQADV 3K98 HIS B  237  UNP  P07900              EXPRESSION TAG                 
SEQADV 3K98 HIS B  238  UNP  P07900              EXPRESSION TAG                 
SEQADV 3K98 HIS B  239  UNP  P07900              EXPRESSION TAG                 
SEQRES   1 A  232  MET ASP GLN PRO MET GLU GLU GLU GLU VAL GLU THR PHE          
SEQRES   2 A  232  ALA PHE GLN ALA GLU ILE ALA GLN LEU MET SER LEU ILE          
SEQRES   3 A  232  ILE ASN THR PHE TYR SER ASN LYS GLU ILE PHE LEU ARG          
SEQRES   4 A  232  GLU LEU ILE SER ASN SER SER ASP ALA LEU ASP LYS ILE          
SEQRES   5 A  232  ARG TYR GLU SER LEU THR ASP PRO SER LYS LEU ASP SER          
SEQRES   6 A  232  GLY LYS GLU LEU HIS ILE ASN LEU ILE PRO ASN LYS GLN          
SEQRES   7 A  232  ASP ARG THR LEU THR ILE VAL ASP THR GLY ILE GLY MET          
SEQRES   8 A  232  THR LYS ALA ASP LEU ILE ASN ASN LEU GLY THR ILE ALA          
SEQRES   9 A  232  LYS SER GLY THR LYS ALA PHE MET GLU ALA LEU GLN ALA          
SEQRES  10 A  232  GLY ALA ASP ILE SER MET ILE GLY GLN PHE GLY VAL GLY          
SEQRES  11 A  232  PHE TYR SER ALA TYR LEU VAL ALA GLU LYS VAL THR VAL          
SEQRES  12 A  232  ILE THR LYS HIS ASN ASP ASP GLU GLN TYR ALA TRP GLU          
SEQRES  13 A  232  SER SER ALA GLY GLY SER PHE THR VAL ARG THR ASP THR          
SEQRES  14 A  232  GLY GLU PRO MET GLY ARG GLY THR LYS VAL ILE LEU HIS          
SEQRES  15 A  232  LEU LYS GLU ASP GLN THR GLU TYR LEU GLU GLU ARG ARG          
SEQRES  16 A  232  ILE LYS GLU ILE VAL LYS LYS HIS SER GLN PHE ILE GLY          
SEQRES  17 A  232  TYR PRO ILE THR LEU PHE VAL GLU LYS GLU LEU GLU HIS          
SEQRES  18 A  232  HIS HIS HIS HIS HIS HIS HIS HIS HIS HIS HIS                  
SEQRES   1 B  232  MET ASP GLN PRO MET GLU GLU GLU GLU VAL GLU THR PHE          
SEQRES   2 B  232  ALA PHE GLN ALA GLU ILE ALA GLN LEU MET SER LEU ILE          
SEQRES   3 B  232  ILE ASN THR PHE TYR SER ASN LYS GLU ILE PHE LEU ARG          
SEQRES   4 B  232  GLU LEU ILE SER ASN SER SER ASP ALA LEU ASP LYS ILE          
SEQRES   5 B  232  ARG TYR GLU SER LEU THR ASP PRO SER LYS LEU ASP SER          
SEQRES   6 B  232  GLY LYS GLU LEU HIS ILE ASN LEU ILE PRO ASN LYS GLN          
SEQRES   7 B  232  ASP ARG THR LEU THR ILE VAL ASP THR GLY ILE GLY MET          
SEQRES   8 B  232  THR LYS ALA ASP LEU ILE ASN ASN LEU GLY THR ILE ALA          
SEQRES   9 B  232  LYS SER GLY THR LYS ALA PHE MET GLU ALA LEU GLN ALA          
SEQRES  10 B  232  GLY ALA ASP ILE SER MET ILE GLY GLN PHE GLY VAL GLY          
SEQRES  11 B  232  PHE TYR SER ALA TYR LEU VAL ALA GLU LYS VAL THR VAL          
SEQRES  12 B  232  ILE THR LYS HIS ASN ASP ASP GLU GLN TYR ALA TRP GLU          
SEQRES  13 B  232  SER SER ALA GLY GLY SER PHE THR VAL ARG THR ASP THR          
SEQRES  14 B  232  GLY GLU PRO MET GLY ARG GLY THR LYS VAL ILE LEU HIS          
SEQRES  15 B  232  LEU LYS GLU ASP GLN THR GLU TYR LEU GLU GLU ARG ARG          
SEQRES  16 B  232  ILE LYS GLU ILE VAL LYS LYS HIS SER GLN PHE ILE GLY          
SEQRES  17 B  232  TYR PRO ILE THR LEU PHE VAL GLU LYS GLU LEU GLU HIS          
SEQRES  18 B  232  HIS HIS HIS HIS HIS HIS HIS HIS HIS HIS HIS                  
HET    1RC  A 901      25                                                       
HET    PO4  A 902       5                                                       
HET    1RC  B 901      25                                                       
HETNAM     1RC (1R)-2-[(5-CHLORO-2,4-DIHYDROXYPHENYL)CARBONYL]-N-               
HETNAM   2 1RC  ETHYL-2,3-DIHYDRO-1H-ISOINDOLE-1-CARBOXAMIDE                    
HETNAM     PO4 PHOSPHATE ION                                                    
HETSYN     1RC (1R)-2-(5-CHLORO-2,4-DIHYDROXYBENZOYL)-N-                        
HETSYN   2 1RC  ETHYLISOINDOLINE-1-CARBOXAMIDE                                  
FORMUL   3  1RC    2(C18 H17 CL N2 O4)                                          
FORMUL   4  PO4    O4 P 3-                                                      
FORMUL   6  HOH   *132(H2 O)                                                    
HELIX    1   1 LEU A   48  LEU A   48  1                                   1
HELIX    2   2 ASN A   51  SER A   52  1                                   2
HELIX    3   3 ASP A   54  ALA A   55  1                                   2
HELIX    4   4 LYS A   58  LYS A   58  1                                   1
HELIX    5   5 ASN A  106  LEU A  107  1                                   2
HELIX    6   6 PHE A  138  PHE A  138  1                                   1
SHEET    1   1 1 ASP A  93  ASP A  93  0
SHEET    2   2 1 THR A 152  THR A 152  0
SHEET    3   3 1 THR A 184  THR A 184  0
SHEET    4   4 1 VAL A 186  VAL A 186  0
SITE     1 AC1 13 LEU A  48  ASN A  51  ALA A  55  LYS A  58                    
SITE     2 AC1 13 ASP A  93  ILE A  96  GLY A  97  MET A  98                    
SITE     3 AC1 13 PHE A 138  THR A 184  VAL A 186  HOH A 241                    
SITE     4 AC1 13 HOH A 254                                                     
SITE     1 AC2  5 GLU A 199  GLU A 200  ARG A 201  HIS B 154                    
SITE     2 AC2  5 ASN B 155                                                     
SITE     1 AC3 13 HOH B   5  HOH B   6  ASN B  51  SER B  52                    
SITE     2 AC3 13 ASP B  54  ALA B  55  LYS B  58  ASP B  93                    
SITE     3 AC3 13 ILE B  96  MET B  98  PHE B 138  THR B 184                    
SITE     4 AC3 13 VAL B 186                                                     
CRYST1   45.986   80.052  118.091  90.00  90.00  90.00 P 21 21 21    8          
ORIGX1      1.000000  0.000000  0.000000        0.00000                         
ORIGX2      0.000000  1.000000  0.000000        0.00000                         
ORIGX3      0.000000  0.000000  1.000000        0.00000                         
SCALE1      0.021746  0.000000  0.000000        0.00000                         
SCALE2      0.000000  0.012492  0.000000        0.00000                         
SCALE3      0.000000  0.000000  0.008468        0.00000                         
ATOM      1  N   LEU A  48      14.285   7.334  51.710  1.00 27.41           N
ATOM      2  CA  LEU A  48      14.646   6.423  50.622  1.00 24.91           C
ATOM      3  C   LEU A  48      16.151   6.248  50.498  1.00 25.18           C
ATOM      4  O   LEU A  48      16.626   5.140  50.247  1.00 23.26           O
ATOM      5  CB  LEU A  48      14.077   6.922  49.290  1.00 23.09           C
ATOM      6  CG  LEU A  48      12.557   6.772  49.160  1.00 23.04           C
ATOM      7  CD1 LEU A  48      12.047   7.497  47.920  1.00 18.24           C
ATOM      8  CD2 LEU A  48      12.211   5.289  49.112  1.00 20.96           C
TER       9      LEU A  48
ATOM     10  N   ASN A  51      17.033   3.947  53.278  1.00 26.92           N
ATOM     11  CA  ASN A  51      16.775   2.550  52.929  1.00 25.14           C
ATOM     12  C   ASN A  51      17.913   2.000  52.080  1.00 23.17           C
ATOM     13  O   ASN A  51      18.281   0.831  52.191  1.00 21.06           O
ATOM     14  CB  ASN A  51      15.467   2.430  52.136  1.00 27.90           C
ATOM     15  CG  ASN A  51      14.231   2.672  52.985  1.00 28.00           C
ATOM     16  OD1 ASN A  51      14.321   3.015  54.157  1.00 28.76           O
ATOM     17  ND2 ASN A  51      13.064   2.484  52.386  1.00 30.28           N
ATOM     18  N   SER A  52      18.462   2.854  51.223  1.00 22.54           N
ATOM     19  CA  SER A  52      19.516   2.446  50.305  1.00 22.20           C
ATOM     20  C   SER A  52      20.769   2.132  51.101  1.00 23.22           C
ATOM     21  O   SER A  52      21.438   1.112  50.883  1.00 22.51           O
ATOM     22  CB  SER A  52      19.813   3.571  49.320  1.00 23.52           C
ATOM     23  OG  SER A  52      18.689   3.865  48.514  1.00 24.32           O
TER      24      SER A  52
ATOM     25  N   ASP A  54      21.098   1.197  54.205  1.00 22.55           N
ATOM     26  CA  ASP A  54      21.036  -0.021  54.995  1.00 22.32           C
ATOM     27  C   ASP A  54      21.220  -1.213  54.065  1.00 24.55           C
ATOM     28  O   ASP A  54      21.914  -2.181  54.392  1.00 25.58           O
ATOM     29  CB  ASP A  54      19.691  -0.125  55.719  1.00 24.07           C
ATOM     30  CG  ASP A  54      19.489   0.973  56.758  1.00 27.47           C
ATOM     31  OD1 ASP A  54      20.483   1.629  57.160  1.00 24.68           O
ATOM     32  OD2 ASP A  54      18.324   1.178  57.173  1.00 27.54           O
ATOM     33  N   ALA A  55      20.598  -1.135  52.896  1.00 24.65           N
ATOM     34  CA  ALA A  55      20.773  -2.161  51.879  1.00 25.48           C
ATOM     35  C   ALA A  55      22.250  -2.276  51.511  1.00 25.70           C
ATOM     36  O   ALA A  55      22.751  -3.368  51.262  1.00 26.01           O
ATOM     37  CB  ALA A  55      19.947  -1.815  50.644  1.00 25.02           C
TER      38      ALA A  55
ATOM     39  N   LYS A  58      24.182  -4.115  54.258  1.00 33.89           N
ATOM     40  CA  LYS A  58      23.976  -5.557  54.305  1.00 34.35           C
ATOM     41  C   LYS A  58      24.835  -6.283  53.271  1.00 34.02           C
ATOM     42  O   LYS A  58      25.497  -7.275  53.592  1.00 32.12           O
ATOM     43  CB  LYS A  58      22.503  -5.909  54.098  1.00 36.20           C
ATOM     44  CG  LYS A  58      22.228  -7.405  54.235  1.00 39.18           C
ATOM     45  CD  LYS A  58      20.828  -7.700  54.741  1.00 41.23           C
ATOM     46  CE  LYS A  58      20.752  -7.619  56.259  1.00 43.06           C
ATOM     47  NZ  LYS A  58      20.824  -8.968  56.899  1.00 44.08           N
TER      48      LYS A  58
ATOM     49  N   ASP A  93      20.450   2.394  44.008  1.00 20.71           N
ATOM     50  CA  ASP A  93      21.557   1.951  44.844  1.00 20.92           C
ATOM     51  C   ASP A  93      22.031   0.551  44.478  1.00 21.41           C
ATOM     52  O   ASP A  93      21.261  -0.267  43.973  1.00 20.65           O
ATOM     53  CB  ASP A  93      21.172   1.995  46.326  1.00 21.21           C
ATOM     54  CG  ASP A  93      20.128   0.964  46.695  1.00 22.72           C
ATOM     55  OD1 ASP A  93      20.398  -0.252  46.561  1.00 23.60           O
ATOM     56  OD2 ASP A  93      19.034   1.377  47.129  1.00 25.03           O
TER      57      ASP A  93
ATOM     58  N   ILE A  96      22.091  -4.747  48.600  1.00 21.40           N
ATOM     59  CA  ILE A  96      21.875  -6.193  48.505  1.00 21.87           C
ATOM     60  C   ILE A  96      20.673  -6.560  47.618  1.00 22.09           C
ATOM     61  O   ILE A  96      20.607  -7.662  47.064  1.00 20.05           O
ATOM     62  CB  ILE A  96      21.679  -6.823  49.912  1.00 21.76           C
ATOM     63  CG1 ILE A  96      21.732  -8.352  49.818  1.00 21.51           C
ATOM     64  CG2 ILE A  96      20.346  -6.401  50.492  1.00 20.25           C
ATOM     65  CD1 ILE A  96      21.830  -9.051  51.164  1.00 17.85           C
ATOM     66  N   GLY A  97      19.733  -5.630  47.483  1.00 22.40           N
ATOM     67  CA  GLY A  97      18.574  -5.858  46.639  1.00 23.02           C
ATOM     68  C   GLY A  97      17.491  -6.644  47.350  1.00 24.60           C
ATOM     69  O   GLY A  97      17.575  -6.890  48.555  1.00 24.69           O
ATOM     70  N   MET A  98      16.468  -7.041  46.602  1.00 25.46           N
ATOM     71  CA  MET A  98      15.333  -7.752  47.174  1.00 25.29           C
ATOM     72  C   MET A  98      14.881  -8.911  46.293  1.00 25.24           C
ATOM     73  O   MET A  98      14.717  -8.751  45.084  1.00 25.88           O
ATOM     74  CB  MET A  98      14.161  -6.792  47.382  1.00 24.23           C
ATOM     75  CG  MET A  98      14.286  -5.906  48.605  1.00 22.58           C
ATOM     76  SD  MET A  98      12.965  -4.677  48.695  1.00 23.13           S
ATOM     77  CE  MET A  98      13.260  -3.775  47.214  1.00 25.61           C
TER      78      MET A  98
ATOM     79  N   ASN A 106       7.948  -7.459  52.536  1.00 31.69           N
ATOM     80  CA  ASN A 106       8.504  -6.261  53.150  1.00 30.37           C
ATOM     81  C   ASN A 106       7.893  -4.983  52.610  1.00 29.04           C
ATOM     82  O   ASN A 106       8.036  -3.927  53.225  1.00 28.73           O
ATOM     83  CB  ASN A 106      10.020  -6.232  52.958  1.00 29.72           C
ATOM     84  CG  ASN A 106      10.713  -7.365  53.683  1.00 30.76           C
ATOM     85  OD1 ASN A 106      10.106  -8.050  54.510  1.00 30.28           O
ATOM     86  ND2 ASN A 106      11.989  -7.569  53.381  1.00 31.91           N
ATOM     87  N   LEU A 107       7.211  -5.077  51.470  1.00 27.82           N
ATOM     88  CA  LEU A 107       6.604  -3.901  50.859  1.00 29.31           C
ATOM     89  C   LEU A 107       5.104  -4.009  50.608  1.00 29.94           C
ATOM     90  O   LEU A 107       4.635  -3.638  49.530  1.00 29.30           O
ATOM     91  CB  LEU A 107       7.304  -3.559  49.535  1.00 31.03           C
ATOM     92  CG  LEU A 107       8.687  -2.895  49.593  1.00 31.70           C
ATOM     93  CD1 LEU A 107       9.142  -2.538  48.182  1.00 31.33           C
ATOM     94  CD2 LEU A 107       8.628  -1.646  50.465  1.00 31.75           C
TER      95      LEU A 107
ATOM     96  N   PHE A 138       9.345   4.082  53.808  1.00 32.42           N
ATOM     97  CA  PHE A 138       9.214   3.981  52.356  1.00 28.84           C
ATOM     98  C   PHE A 138       8.007   4.759  51.847  1.00 27.81           C
ATOM     99  O   PHE A 138       8.058   5.376  50.784  1.00 26.60           O
ATOM    100  CB  PHE A 138       9.083   2.510  51.933  1.00 27.38           C
ATOM    101  CG  PHE A 138       8.525   2.321  50.545  1.00 25.95           C
ATOM    102  CD1 PHE A 138       9.285   2.634  49.422  1.00 26.57           C
ATOM    103  CD2 PHE A 138       7.234   1.841  50.361  1.00 25.78           C
ATOM    104  CE1 PHE A 138       8.768   2.475  48.138  1.00 25.29           C
ATOM    105  CE2 PHE A 138       6.705   1.676  49.076  1.00 26.83           C
ATOM    106  CZ  PHE A 138       7.471   1.994  47.966  1.00 26.07           C
TER     107      PHE A 138
ATOM    108  N   THR A 152      14.133  -4.088  41.440  1.00 19.90           N
ATOM    109  CA  THR A 152      15.117  -4.628  42.362  1.00 21.63           C
ATOM    110  C   THR A 152      15.771  -5.910  41.820  1.00 19.90           C
ATOM    111  O   THR A 152      15.125  -6.724  41.160  1.00 20.21           O
ATOM    112  CB  THR A 152      14.463  -4.887  43.763  1.00 19.88           C
ATOM    113  OG1 THR A 152      15.476  -5.209  44.716  1.00 22.97           O
ATOM    114  CG2 THR A 152      13.473  -6.024  43.700  1.00 19.56           C
TER     115      THR A 152
ATOM    116  N   THR A 184      18.708  -1.835  44.145  1.00 22.16           N
ATOM    117  CA  THR A 184      17.331  -1.387  44.024  1.00 22.35           C
ATOM    118  C   THR A 184      17.207  -0.022  43.358  1.00 22.74           C
ATOM    119  O   THR A 184      18.016   0.878  43.581  1.00 23.53           O
ATOM    120  CB  THR A 184      16.634  -1.335  45.397  1.00 20.73           C
ATOM    121  OG1 THR A 184      16.424  -2.666  45.876  1.00 21.61           O
ATOM    122  CG2 THR A 184      15.290  -0.641  45.290  1.00 22.30           C
TER     123      THR A 184
ATOM    124  N   VAL A 186      14.351   2.973  42.754  1.00 24.57           N
ATOM    125  CA  VAL A 186      13.040   3.507  43.098  1.00 22.21           C
ATOM    126  C   VAL A 186      12.655   4.656  42.176  1.00 22.89           C
ATOM    127  O   VAL A 186      13.375   5.648  42.063  1.00 22.68           O
ATOM    128  CB  VAL A 186      13.001   4.008  44.552  1.00 21.92           C
ATOM    129  CG1 VAL A 186      11.589   4.474  44.900  1.00 19.10           C
ATOM    130  CG2 VAL A 186      13.458   2.898  45.496  1.00 22.01           C
TER     131      VAL A 186
HETATM  157  O   HOH A   2       9.169  -0.075  54.835  1.00 34.80           O
HETATM  158  O   HOH A 241      16.022   4.192  47.653  1.00 11.06           O
HETATM  159  O   HOH A 248      16.384  -7.906  50.674  1.00 22.66           O
HETATM  160  O   HOH A 254      14.449  -5.886  52.032  1.00 30.75           O
HETATM  161  O   HOH A 272      14.063  -0.768  56.037  1.00 31.92           O
HETATM  162  O   HOH A 273      16.744   2.597  45.607  1.00 18.57           O
HETATM  163  O   HOH A 275      18.652  -8.549  52.649  1.00 20.26           O
HETATM  164  O   HOH A 290      14.874  -5.608  55.002  1.00 35.27           O
CONECT  142  133  143
CONECT  138  140  145  146
CONECT  146  138  147
CONECT  147  139  146  151
CONECT  139  147  148  150
CONECT  148  139  140
CONECT  140  138  148  149
CONECT  153  137  154  156
CONECT  141  154  155
CONECT  155  141
CONECT  143  142  144
CONECT  144  135  143
CONECT  133  134  142
CONECT  134  133  135  137
CONECT  135  134  136  144
CONECT  136  132  135
CONECT  137  132  134  153
CONECT  145  132  138  152
CONECT  151  147
CONECT  132  136  137  145
CONECT  154  141  153
CONECT  149  140
CONECT  150  139
CONECT  152  145
CONECT  156  153
END
