# Supplementary material for: Scaffold repositioning of spiro-acridine derivatives as fungi chitinase inhibitor by target fishing and in vitro studies
Source: Sci Rep. 2023 May 5;13:7320. doi: 10.1038/s41598-023-33279-9 (PMC10163251; doi:10.1038/s41598-023-33279-9)
Supplement: Supplementary file 2 — Supplementary Information 2. [file 41598_2023_33279_MOESM2_ESM.zip › PDBQT_TARGETS_ALL/3kpv_ADE.pdb]

HEADER    TRANSFERASE                             17-NOV-09   3KPV              
TITLE     CRYSTAL STRUCTURE OF HPNMT IN COMPLEX ADOHCY AND ADENINE              
COMPND    MOL_ID: 1;                                                            
COMPND   2 MOLECULE: PHENYLETHANOLAMINE N-METHYLTRANSFERASE;                    
COMPND   3 CHAIN: A, B;                                                         
COMPND   4 SYNONYM: PNMTASE, NORADRENALINE N-METHYLTRANSFERASE;                 
COMPND   5 EC: 2.1.1.28;                                                        
COMPND   6 ENGINEERED: YES                                                      
SOURCE    MOL_ID: 1;                                                            
SOURCE   2 ORGANISM_SCIENTIFIC: HOMO SAPIENS;                                   
SOURCE   3 ORGANISM_COMMON: HUMAN;                                              
SOURCE   4 ORGANISM_TAXID: 9606;                                                
SOURCE   5 GENE: PNMT, PENT;                                                    
SOURCE   6 EXPRESSION_SYSTEM: ESCHERICHIA COLI;                                 
SOURCE   7 EXPRESSION_SYSTEM_TAXID: 562;                                        
SOURCE   8 EXPRESSION_SYSTEM_STRAIN: BL21(DE3)PLYSS;                            
SOURCE   9 EXPRESSION_SYSTEM_VECTOR_TYPE: PLASMID;                              
SOURCE  10 EXPRESSION_SYSTEM_PLASMID: PET17 PNMT-HIS                            
KEYWDS    METHYLTRANSFERASE, FRAGMENT SCREENING, CATECHOLAMINE BIOSYNTHESIS, S- 
KEYWDS   2 ADENOSYL-L-METHIONINE, TRANSFERASE                                   
EXPDTA    X-RAY DIFFRACTION                                                     
AUTHOR    N.DRINKWATER,J.L.MARTIN                                               
REVDAT   2   01-NOV-17 3KPV    1       REMARK                                   
REVDAT   1   29-SEP-10 3KPV    0                                                
JRNL        AUTH   N.DRINKWATER,H.VU,K.M.LOVELL,K.R.CRISCIONE,B.M.COLLINS,      
JRNL        AUTH 2 T.E.PRISINZANO,S.A.POULSEN,M.J.MCLEISH,G.L.GRUNEWALD,        
JRNL        AUTH 3 J.L.MARTIN                                                   
JRNL        TITL   FRAGMENT-BASED SCREENING BY X-RAY CRYSTALLOGRAPHY, MS AND    
JRNL        TITL 2 ISOTHERMAL TITRATION CALORIMETRY TO IDENTIFY PNMT            
JRNL        TITL 3 (PHENYLETHANOLAMINE N-METHYLTRANSFERASE) INHIBITORS.         
JRNL        REF    BIOCHEM.J.                    V. 431    51 2010              
JRNL        REFN                   ISSN 0264-6021                               
JRNL        PMID   20642456                                                     
JRNL        DOI    10.1042/BJ20100651                                           
REMARK   2                                                                      
REMARK   2 RESOLUTION.    2.40 ANGSTROMS.                                       
REMARK   3                                                                      
REMARK   3 REFINEMENT.                                                          
REMARK   3   PROGRAM     : PHENIX                                               
REMARK   3   AUTHORS     : PAUL ADAMS,PAVEL AFONINE,VINCENT CHEN,IAN            
REMARK   3               : DAVIS,KRESHNA GOPAL,RALF GROSSE-KUNSTLEVE,           
REMARK   3               : LI-WEI HUNG,ROBERT IMMORMINO,TOM IOERGER,            
REMARK   3               : AIRLIE MCCOY,ERIK MCKEE,NIGEL MORIARTY,              
REMARK   3               : REETAL PAI,RANDY READ,JANE RICHARDSON,               
REMARK   3               : DAVID RICHARDSON,TOD ROMO,JIM SACCHETTINI,           
REMARK   3               : NICHOLAS SAUTER,JACOB SMITH,LAURENT                  
REMARK   3               : STORONI,TOM TERWILLIGER,PETER ZWART                  
REMARK   3                                                                      
REMARK   3    REFINEMENT TARGET : ML                                            
REMARK   3                                                                      
REMARK   3  DATA USED IN REFINEMENT.                                            
REMARK   3   RESOLUTION RANGE HIGH (ANGSTROMS) : 2.40                           
REMARK   3   RESOLUTION RANGE LOW  (ANGSTROMS) : 45.69                          
REMARK   3   MIN(FOBS/SIGMA_FOBS)              : 1.340                          
REMARK   3   COMPLETENESS FOR RANGE        (%) : 83.7                           
REMARK   3   NUMBER OF REFLECTIONS             : 28505                          
REMARK   3                                                                      
REMARK   3  FIT TO DATA USED IN REFINEMENT.                                     
REMARK   3   R VALUE     (WORKING + TEST SET) : 0.217                           
REMARK   3   R VALUE            (WORKING SET) : 0.214                           
REMARK   3   FREE R VALUE                     : 0.272                           
REMARK   3   FREE R VALUE TEST SET SIZE   (%) : 5.020                           
REMARK   3   FREE R VALUE TEST SET COUNT      : 1432                            
REMARK   3                                                                      
REMARK   3  FIT TO DATA USED IN REFINEMENT (IN BINS).                           
REMARK   3   BIN  RESOLUTION RANGE  COMPL.    NWORK NFREE   RWORK  RFREE        
REMARK   3     1 45.6980 -  5.1680    0.72     2495   132  0.2090 0.2090        
REMARK   3     2  5.1680 -  4.1030    0.78     2577   125  0.1950 0.2450        
REMARK   3     3  4.1030 -  3.5850    0.89     2871   182  0.1910 0.2520        
REMARK   3     4  3.5850 -  3.2570    0.96     3085   176  0.2110 0.2850        
REMARK   3     5  3.2570 -  3.0240    0.98     3117   176  0.2310 0.3070        
REMARK   3     6  3.0240 -  2.8450    0.98     3123   145  0.2210 0.2950        
REMARK   3     7  2.8450 -  2.7030    0.98     3129   161  0.2140 0.3010        
REMARK   3     8  2.7030 -  2.5850    0.88     2839   123  0.2210 0.3080        
REMARK   3     9  2.5850 -  2.4860    0.67     2124   114  0.1990 0.3010        
REMARK   3    10  2.4860 -  2.4000    0.54     1713    98  0.2010 0.2780        
REMARK   3                                                                      
REMARK   3  BULK SOLVENT MODELLING.                                             
REMARK   3   METHOD USED        : FLAT BULK SOLVENT MODEL                       
REMARK   3   SOLVENT RADIUS     : 1.11                                          
REMARK   3   SHRINKAGE RADIUS   : 0.90                                          
REMARK   3   K_SOL              : 0.34                                          
REMARK   3   B_SOL              : 49.98                                         
REMARK   3                                                                      
REMARK   3  ERROR ESTIMATES.                                                    
REMARK   3   COORDINATE ERROR (MAXIMUM-LIKELIHOOD BASED)     : 0.360            
REMARK   3   PHASE ERROR (DEGREES, MAXIMUM-LIKELIHOOD BASED) : NULL             
REMARK   3                                                                      
REMARK   3  B VALUES.                                                           
REMARK   3   FROM WILSON PLOT           (A**2) : NULL                           
REMARK   3   MEAN B VALUE      (OVERALL, A**2) : 39.16                          
REMARK   3   OVERALL ANISOTROPIC B VALUE.                                       
REMARK   3    B11 (A**2) : 3.32600                                              
REMARK   3    B22 (A**2) : 3.32600                                              
REMARK   3    B33 (A**2) : -6.65200                                             
REMARK   3    B12 (A**2) : 0.00000                                              
REMARK   3    B13 (A**2) : 0.00000                                              
REMARK   3    B23 (A**2) : 0.00000                                              
REMARK   3                                                                      
REMARK   3  TWINNING INFORMATION.                                               
REMARK   3   FRACTION: NULL                                                     
REMARK   3   OPERATOR: NULL                                                     
REMARK   3                                                                      
REMARK   3  DEVIATIONS FROM IDEAL VALUES.                                       
REMARK   3                 RMSD          COUNT                                  
REMARK   3   BOND      :  0.006           4284                                  
REMARK   3   ANGLE     :  0.921           5833                                  
REMARK   3   CHIRALITY :  0.063            620                                  
REMARK   3   PLANARITY :  0.004            759                                  
REMARK   3   DIHEDRAL  : 21.492           1581                                  
REMARK   3                                                                      
REMARK   3  TLS DETAILS                                                         
REMARK   3   NUMBER OF TLS GROUPS  : 1                                          
REMARK   3   TLS GROUP : 1                                                      
REMARK   3    SELECTION: ALL                                                    
REMARK   3    ORIGIN FOR THE GROUP (A):  24.2214  51.2977  -5.8959              
REMARK   3    T TENSOR                                                          
REMARK   3      T11:   0.1804 T22:   0.0854                                     
REMARK   3      T33:   0.1952 T12:  -0.0347                                     
REMARK   3      T13:  -0.0148 T23:   0.0263                                     
REMARK   3    L TENSOR                                                          
REMARK   3      L11:   0.3622 L22:   0.2086                                     
REMARK   3      L33:   0.9611 L12:  -0.1074                                     
REMARK   3      L13:   0.0101 L23:  -0.2138                                     
REMARK   3    S TENSOR                                                          
REMARK   3      S11:  -0.0302 S12:   0.0124 S13:   0.0675                       
REMARK   3      S21:   0.0451 S22:  -0.0242 S23:  -0.0200                       
REMARK   3      S31:  -0.1032 S32:   0.0212 S33:   0.0000                       
REMARK   3                                                                      
REMARK   3  NCS DETAILS                                                         
REMARK   3   NUMBER OF NCS GROUPS : NULL                                        
REMARK   3                                                                      
REMARK   3  OTHER REFINEMENT REMARKS: NULL                                      
REMARK   4                                                                      
REMARK   4 3KPV COMPLIES WITH FORMAT V. 3.30, 13-JUL-11                         
REMARK 100                                                                      
REMARK 100 THIS ENTRY HAS BEEN PROCESSED BY RCSB ON 01-DEC-09.                  
REMARK 100 THE DEPOSITION ID IS D_1000056297.                                   
REMARK 200                                                                      
REMARK 200 EXPERIMENTAL DETAILS                                                 
REMARK 200  EXPERIMENT TYPE                : X-RAY DIFFRACTION                  
REMARK 200  DATE OF DATA COLLECTION        : 29-APR-08                          
REMARK 200  TEMPERATURE           (KELVIN) : 100                                
REMARK 200  PH                             : 5.8                                
REMARK 200  NUMBER OF CRYSTALS USED        : 1                                  
REMARK 200                                                                      
REMARK 200  SYNCHROTRON              (Y/N) : N                                  
REMARK 200  RADIATION SOURCE               : ROTATING ANODE                     
REMARK 200  BEAMLINE                       : NULL                               
REMARK 200  X-RAY GENERATOR MODEL          : RIGAKU FR-E+ SUPERBRIGHT           
REMARK 200  MONOCHROMATIC OR LAUE    (M/L) : M                                  
REMARK 200  WAVELENGTH OR RANGE        (A) : 1.5418                             
REMARK 200  MONOCHROMATOR                  : OSMIC VARI-MAX HF                  
REMARK 200  OPTICS                         : NULL                               
REMARK 200                                                                      
REMARK 200  DETECTOR TYPE                  : CCD                                
REMARK 200  DETECTOR MANUFACTURER          : RIGAKU SATURN 944                  
REMARK 200  INTENSITY-INTEGRATION SOFTWARE : D*TREK                             
REMARK 200  DATA SCALING SOFTWARE          : D*TREK 9.7 W8RSSI                  
REMARK 200                                                                      
REMARK 200  NUMBER OF UNIQUE REFLECTIONS   : 28540                              
REMARK 200  RESOLUTION RANGE HIGH      (A) : 2.400                              
REMARK 200  RESOLUTION RANGE LOW       (A) : 45.690                             
REMARK 200  REJECTION CRITERIA  (SIGMA(I)) : NULL                               
REMARK 200                                                                      
REMARK 200 OVERALL.                                                             
REMARK 200  COMPLETENESS FOR RANGE     (%) : 83.8                               
REMARK 200  DATA REDUNDANCY                : 6.880                              
REMARK 200  R MERGE                    (I) : 0.10000                            
REMARK 200  R SYM                      (I) : NULL                               
REMARK 200  <I/SIGMA(I)> FOR THE DATA SET  : 10.5000                            
REMARK 200                                                                      
REMARK 200 IN THE HIGHEST RESOLUTION SHELL.                                     
REMARK 200  HIGHEST RESOLUTION SHELL, RANGE HIGH (A) : 2.40                     
REMARK 200  HIGHEST RESOLUTION SHELL, RANGE LOW  (A) : 2.49                     
REMARK 200  COMPLETENESS FOR SHELL     (%) : 54.3                               
REMARK 200  DATA REDUNDANCY IN SHELL       : 7.10                               
REMARK 200  R MERGE FOR SHELL          (I) : 0.24600                            
REMARK 200  R SYM FOR SHELL            (I) : NULL                               
REMARK 200  <I/SIGMA(I)> FOR SHELL         : 6.400                              
REMARK 200                                                                      
REMARK 200 DIFFRACTION PROTOCOL: SINGLE WAVELENGTH                              
REMARK 200 METHOD USED TO DETERMINE THE STRUCTURE: MOLECULAR REPLACEMENT        
REMARK 200 SOFTWARE USED: MIFIT                                                 
REMARK 200 STARTING MODEL: PDB ENTRY 1HNN                                       
REMARK 200                                                                      
REMARK 200 REMARK: NULL                                                         
REMARK 280                                                                      
REMARK 280 CRYSTAL                                                              
REMARK 280 SOLVENT CONTENT, VS   (%): 62.57                                     
REMARK 280 MATTHEWS COEFFICIENT, VM (ANGSTROMS**3/DA): 3.29                     
REMARK 280                                                                      
REMARK 280 CRYSTALLIZATION CONDITIONS: PEG6K, LICL, CACODYLATE, PH 5.8, VAPOR   
REMARK 280  DIFFUSION, HANGING DROP, TEMPERATURE 298K                           
REMARK 290                                                                      
REMARK 290 CRYSTALLOGRAPHIC SYMMETRY                                            
REMARK 290 SYMMETRY OPERATORS FOR SPACE GROUP: P 43 21 2                        
REMARK 290                                                                      
REMARK 290      SYMOP   SYMMETRY                                                
REMARK 290     NNNMMM   OPERATOR                                                
REMARK 290       1555   X,Y,Z                                                   
REMARK 290       2555   -X,-Y,Z+1/2                                             
REMARK 290       3555   -Y+1/2,X+1/2,Z+3/4                                      
REMARK 290       4555   Y+1/2,-X+1/2,Z+1/4                                      
REMARK 290       5555   -X+1/2,Y+1/2,-Z+3/4                                     
REMARK 290       6555   X+1/2,-Y+1/2,-Z+1/4                                     
REMARK 290       7555   Y,X,-Z                                                  
REMARK 290       8555   -Y,-X,-Z+1/2                                            
REMARK 290                                                                      
REMARK 290     WHERE NNN -> OPERATOR NUMBER                                     
REMARK 290           MMM -> TRANSLATION VECTOR                                  
REMARK 290                                                                      
REMARK 290 CRYSTALLOGRAPHIC SYMMETRY TRANSFORMATIONS                            
REMARK 290 THE FOLLOWING TRANSFORMATIONS OPERATE ON THE ATOM/HETATM             
REMARK 290 RECORDS IN THIS ENTRY TO PRODUCE CRYSTALLOGRAPHICALLY                
REMARK 290 RELATED MOLECULES.                                                   
REMARK 290   SMTRY1   1  1.000000  0.000000  0.000000        0.00000            
REMARK 290   SMTRY2   1  0.000000  1.000000  0.000000        0.00000            
REMARK 290   SMTRY3   1  0.000000  0.000000  1.000000        0.00000            
REMARK 290   SMTRY1   2 -1.000000  0.000000  0.000000        0.00000            
REMARK 290   SMTRY2   2  0.000000 -1.000000  0.000000        0.00000            
REMARK 290   SMTRY3   2  0.000000  0.000000  1.000000       94.40050            
REMARK 290   SMTRY1   3  0.000000 -1.000000  0.000000       47.08900            
REMARK 290   SMTRY2   3  1.000000  0.000000  0.000000       47.08900            
REMARK 290   SMTRY3   3  0.000000  0.000000  1.000000      141.60075            
REMARK 290   SMTRY1   4  0.000000  1.000000  0.000000       47.08900            
REMARK 290   SMTRY2   4 -1.000000  0.000000  0.000000       47.08900            
REMARK 290   SMTRY3   4  0.000000  0.000000  1.000000       47.20025            
REMARK 290   SMTRY1   5 -1.000000  0.000000  0.000000       47.08900            
REMARK 290   SMTRY2   5  0.000000  1.000000  0.000000       47.08900            
REMARK 290   SMTRY3   5  0.000000  0.000000 -1.000000      141.60075            
REMARK 290   SMTRY1   6  1.000000  0.000000  0.000000       47.08900            
REMARK 290   SMTRY2   6  0.000000 -1.000000  0.000000       47.08900            
REMARK 290   SMTRY3   6  0.000000  0.000000 -1.000000       47.20025            
REMARK 290   SMTRY1   7  0.000000  1.000000  0.000000        0.00000            
REMARK 290   SMTRY2   7  1.000000  0.000000  0.000000        0.00000            
REMARK 290   SMTRY3   7  0.000000  0.000000 -1.000000        0.00000            
REMARK 290   SMTRY1   8  0.000000 -1.000000  0.000000        0.00000            
REMARK 290   SMTRY2   8 -1.000000  0.000000  0.000000        0.00000            
REMARK 290   SMTRY3   8  0.000000  0.000000 -1.000000       94.40050            
REMARK 290                                                                      
REMARK 290 REMARK: NULL                                                         
REMARK 300                                                                      
REMARK 300 BIOMOLECULE: 1                                                       
REMARK 300 SEE REMARK 350 FOR THE AUTHOR PROVIDED AND/OR PROGRAM                
REMARK 300 GENERATED ASSEMBLY INFORMATION FOR THE STRUCTURE IN                  
REMARK 300 THIS ENTRY. THE REMARK MAY ALSO PROVIDE INFORMATION ON               
REMARK 300 BURIED SURFACE AREA.                                                 
REMARK 350                                                                      
REMARK 350 COORDINATES FOR A COMPLETE MULTIMER REPRESENTING THE KNOWN           
REMARK 350 BIOLOGICALLY SIGNIFICANT OLIGOMERIZATION STATE OF THE                
REMARK 350 MOLECULE CAN BE GENERATED BY APPLYING BIOMT TRANSFORMATIONS          
REMARK 350 GIVEN BELOW.  BOTH NON-CRYSTALLOGRAPHIC AND                          
REMARK 350 CRYSTALLOGRAPHIC OPERATIONS ARE GIVEN.                               
REMARK 350                                                                      
REMARK 350 BIOMOLECULE: 1                                                       
REMARK 350 AUTHOR DETERMINED BIOLOGICAL UNIT: DIMERIC                           
REMARK 350 SOFTWARE DETERMINED QUATERNARY STRUCTURE: DIMERIC                    
REMARK 350 SOFTWARE USED: PISA                                                  
REMARK 350 TOTAL BURIED SURFACE AREA: 1830 ANGSTROM**2                          
REMARK 350 SURFACE AREA OF THE COMPLEX: 20120 ANGSTROM**2                       
REMARK 350 CHANGE IN SOLVENT FREE ENERGY: -3.0 KCAL/MOL                         
REMARK 350 APPLY THE FOLLOWING TO CHAINS: A, B                                  
REMARK 350   BIOMT1   1  1.000000  0.000000  0.000000        0.00000            
REMARK 350   BIOMT2   1  0.000000  1.000000  0.000000        0.00000            
REMARK 350   BIOMT3   1  0.000000  0.000000  1.000000        0.00000            
REMARK 465                                                                      
REMARK 465 MISSING RESIDUES                                                     
REMARK 465 THE FOLLOWING RESIDUES WERE NOT LOCATED IN THE                       
REMARK 465 EXPERIMENT. (M=MODEL NUMBER; RES=RESIDUE NAME; C=CHAIN               
REMARK 465 IDENTIFIER; SSSEQ=SEQUENCE NUMBER; I=INSERTION CODE.)                
REMARK 465                                                                      
REMARK 465   M RES C SSSEQI                                                     
REMARK 465     MET A     1                                                      
REMARK 465     SER A     2                                                      
REMARK 465     GLY A     3                                                      
REMARK 465     ALA A     4                                                      
REMARK 465     ASP A     5                                                      
REMARK 465     ARG A     6                                                      
REMARK 465     SER A     7                                                      
REMARK 465     PRO A     8                                                      
REMARK 465     ASN A     9                                                      
REMARK 465     ALA A    10                                                      
REMARK 465     GLY A    11                                                      
REMARK 465     ALA A    12                                                      
REMARK 465     ALA A    13                                                      
REMARK 465     PRO A    14                                                      
REMARK 465     ASP A    15                                                      
REMARK 465     SER A    16                                                      
REMARK 465     ALA A    17                                                      
REMARK 465     PRO A    18                                                      
REMARK 465     GLY A    19                                                      
REMARK 465     GLN A    20                                                      
REMARK 465     ALA A    21                                                      
REMARK 465     ALA A    22                                                      
REMARK 465     VAL A    23                                                      
REMARK 465     GLY A   281                                                      
REMARK 465     LEU A   282                                                      
REMARK 465     GLU A   283                                                      
REMARK 465     HIS A   284                                                      
REMARK 465     HIS A   285                                                      
REMARK 465     HIS A   286                                                      
REMARK 465     HIS A   287                                                      
REMARK 465     HIS A   288                                                      
REMARK 465     HIS A   289                                                      
REMARK 465     MET B     1                                                      
REMARK 465     SER B     2                                                      
REMARK 465     GLY B     3                                                      
REMARK 465     ALA B     4                                                      
REMARK 465     ASP B     5                                                      
REMARK 465     ARG B     6                                                      
REMARK 465     SER B     7                                                      
REMARK 465     PRO B     8                                                      
REMARK 465     ASN B     9                                                      
REMARK 465     ALA B    10                                                      
REMARK 465     GLY B    11                                                      
REMARK 465     ALA B    12                                                      
REMARK 465     ALA B    13                                                      
REMARK 465     LEU B   282                                                      
REMARK 465     GLU B   283                                                      
REMARK 465     HIS B   284                                                      
REMARK 465     HIS B   285                                                      
REMARK 465     HIS B   286                                                      
REMARK 465     HIS B   287                                                      
REMARK 465     HIS B   288                                                      
REMARK 465     HIS B   289                                                      
REMARK 500                                                                      
REMARK 500 GEOMETRY AND STEREOCHEMISTRY                                         
REMARK 500 SUBTOPIC: TORSION ANGLES                                             
REMARK 500                                                                      
REMARK 500 TORSION ANGLES OUTSIDE THE EXPECTED RAMACHANDRAN REGIONS:            
REMARK 500 (M=MODEL NUMBER; RES=RESIDUE NAME; C=CHAIN IDENTIFIER;               
REMARK 500 SSEQ=SEQUENCE NUMBER; I=INSERTION CODE).                             
REMARK 500                                                                      
REMARK 500 STANDARD TABLE:                                                      
REMARK 500 FORMAT:(10X,I3,1X,A3,1X,A1,I4,A1,4X,F7.2,3X,F7.2)                    
REMARK 500                                                                      
REMARK 500 EXPECTED VALUES: GJ KLEYWEGT AND TA JONES (1996). PHI/PSI-           
REMARK 500 CHOLOGY: RAMACHANDRAN REVISITED. STRUCTURE 4, 1395 - 1400            
REMARK 500                                                                      
REMARK 500  M RES CSSEQI        PSI       PHI                                   
REMARK 500    PRO A  82       31.25    -97.65                                   
REMARK 500    CYS A 183      -72.39   -103.38                                   
REMARK 500    ASP A 267     -169.05   -169.55                                   
REMARK 500    SER B 180      116.11   -162.27                                   
REMARK 500    CYS B 183      -63.92   -106.09                                   
REMARK 500                                                                      
REMARK 500 REMARK: NULL                                                         
REMARK 800                                                                      
REMARK 800 SITE                                                                 
REMARK 800 SITE_IDENTIFIER: AC1                                                 
REMARK 800 EVIDENCE_CODE: SOFTWARE                                              
REMARK 800 SITE_DESCRIPTION: BINDING SITE FOR RESIDUE SAH A 2001                
REMARK 800                                                                      
REMARK 800 SITE_IDENTIFIER: AC2                                                 
REMARK 800 EVIDENCE_CODE: SOFTWARE                                              
REMARK 800 SITE_DESCRIPTION: BINDING SITE FOR RESIDUE SAH B 2002                
REMARK 800                                                                      
REMARK 800 SITE_IDENTIFIER: AC3                                                 
REMARK 800 EVIDENCE_CODE: SOFTWARE                                              
REMARK 800 SITE_DESCRIPTION: BINDING SITE FOR RESIDUE ADE A 290                 
REMARK 800                                                                      
REMARK 800 SITE_IDENTIFIER: AC4                                                 
REMARK 800 EVIDENCE_CODE: SOFTWARE                                              
REMARK 800 SITE_DESCRIPTION: BINDING SITE FOR RESIDUE ADE B 290                 
REMARK 900                                                                      
REMARK 900 RELATED ENTRIES                                                      
REMARK 900 RELATED ID: 3KPJ   RELATED DB: PDB                                   
REMARK 900 RELATED ID: 3KPU   RELATED DB: PDB                                   
REMARK 900 RELATED ID: 3KPW   RELATED DB: PDB                                   
REMARK 900 RELATED ID: 3KPY   RELATED DB: PDB                                   
REMARK 900 RELATED ID: 3KQM   RELATED DB: PDB                                   
REMARK 900 RELATED ID: 3KQO   RELATED DB: PDB                                   
REMARK 900 RELATED ID: 3KQP   RELATED DB: PDB                                   
REMARK 900 RELATED ID: 3KQQ   RELATED DB: PDB                                   
REMARK 900 RELATED ID: 3KQS   RELATED DB: PDB                                   
REMARK 900 RELATED ID: 3KQT   RELATED DB: PDB                                   
REMARK 900 RELATED ID: 3KQV   RELATED DB: PDB                                   
REMARK 900 RELATED ID: 3KQW   RELATED DB: PDB                                   
REMARK 900 RELATED ID: 3KQY   RELATED DB: PDB                                   
REMARK 900 RELATED ID: 3KR0   RELATED DB: PDB                                   
REMARK 900 RELATED ID: 3KR1   RELATED DB: PDB                                   
REMARK 900 RELATED ID: 3KR2   RELATED DB: PDB                                   
DBREF  3KPV A    1   282  UNP    P11086   PNMT_HUMAN       1    282             
DBREF  3KPV B    1   282  UNP    P11086   PNMT_HUMAN       1    282             
SEQADV 3KPV GLU A  283  UNP  P11086              EXPRESSION TAG                 
SEQADV 3KPV HIS A  284  UNP  P11086              EXPRESSION TAG                 
SEQADV 3KPV HIS A  285  UNP  P11086              EXPRESSION TAG                 
SEQADV 3KPV HIS A  286  UNP  P11086              EXPRESSION TAG                 
SEQADV 3KPV HIS A  287  UNP  P11086              EXPRESSION TAG                 
SEQADV 3KPV HIS A  288  UNP  P11086              EXPRESSION TAG                 
SEQADV 3KPV HIS A  289  UNP  P11086              EXPRESSION TAG                 
SEQADV 3KPV GLU B  283  UNP  P11086              EXPRESSION TAG                 
SEQADV 3KPV HIS B  284  UNP  P11086              EXPRESSION TAG                 
SEQADV 3KPV HIS B  285  UNP  P11086              EXPRESSION TAG                 
SEQADV 3KPV HIS B  286  UNP  P11086              EXPRESSION TAG                 
SEQADV 3KPV HIS B  287  UNP  P11086              EXPRESSION TAG                 
SEQADV 3KPV HIS B  288  UNP  P11086              EXPRESSION TAG                 
SEQADV 3KPV HIS B  289  UNP  P11086              EXPRESSION TAG                 
SEQRES   1 A  289  MET SER GLY ALA ASP ARG SER PRO ASN ALA GLY ALA ALA          
SEQRES   2 A  289  PRO ASP SER ALA PRO GLY GLN ALA ALA VAL ALA SER ALA          
SEQRES   3 A  289  TYR GLN ARG PHE GLU PRO ARG ALA TYR LEU ARG ASN ASN          
SEQRES   4 A  289  TYR ALA PRO PRO ARG GLY ASP LEU CYS ASN PRO ASN GLY          
SEQRES   5 A  289  VAL GLY PRO TRP LYS LEU ARG CYS LEU ALA GLN THR PHE          
SEQRES   6 A  289  ALA THR GLY GLU VAL SER GLY ARG THR LEU ILE ASP ILE          
SEQRES   7 A  289  GLY SER GLY PRO THR VAL TYR GLN LEU LEU SER ALA CYS          
SEQRES   8 A  289  SER HIS PHE GLU ASP ILE THR MET THR ASP PHE LEU GLU          
SEQRES   9 A  289  VAL ASN ARG GLN GLU LEU GLY ARG TRP LEU GLN GLU GLU          
SEQRES  10 A  289  PRO GLY ALA PHE ASN TRP SER MET TYR SER GLN HIS ALA          
SEQRES  11 A  289  CYS LEU ILE GLU GLY LYS GLY GLU CYS TRP GLN ASP LYS          
SEQRES  12 A  289  GLU ARG GLN LEU ARG ALA ARG VAL LYS ARG VAL LEU PRO          
SEQRES  13 A  289  ILE ASP VAL HIS GLN PRO GLN PRO LEU GLY ALA GLY SER          
SEQRES  14 A  289  PRO ALA PRO LEU PRO ALA ASP ALA LEU VAL SER ALA PHE          
SEQRES  15 A  289  CYS LEU GLU ALA VAL SER PRO ASP LEU ALA SER PHE GLN          
SEQRES  16 A  289  ARG ALA LEU ASP HIS ILE THR THR LEU LEU ARG PRO GLY          
SEQRES  17 A  289  GLY HIS LEU LEU LEU ILE GLY ALA LEU GLU GLU SER TRP          
SEQRES  18 A  289  TYR LEU ALA GLY GLU ALA ARG LEU THR VAL VAL PRO VAL          
SEQRES  19 A  289  SER GLU GLU GLU VAL ARG GLU ALA LEU VAL ARG SER GLY          
SEQRES  20 A  289  TYR LYS VAL ARG ASP LEU ARG THR TYR ILE MET PRO ALA          
SEQRES  21 A  289  HIS LEU GLN THR GLY VAL ASP ASP VAL LYS GLY VAL PHE          
SEQRES  22 A  289  PHE ALA TRP ALA GLN LYS VAL GLY LEU GLU HIS HIS HIS          
SEQRES  23 A  289  HIS HIS HIS                                                  
SEQRES   1 B  289  MET SER GLY ALA ASP ARG SER PRO ASN ALA GLY ALA ALA          
SEQRES   2 B  289  PRO ASP SER ALA PRO GLY GLN ALA ALA VAL ALA SER ALA          
SEQRES   3 B  289  TYR GLN ARG PHE GLU PRO ARG ALA TYR LEU ARG ASN ASN          
SEQRES   4 B  289  TYR ALA PRO PRO ARG GLY ASP LEU CYS ASN PRO ASN GLY          
SEQRES   5 B  289  VAL GLY PRO TRP LYS LEU ARG CYS LEU ALA GLN THR PHE          
SEQRES   6 B  289  ALA THR GLY GLU VAL SER GLY ARG THR LEU ILE ASP ILE          
SEQRES   7 B  289  GLY SER GLY PRO THR VAL TYR GLN LEU LEU SER ALA CYS          
SEQRES   8 B  289  SER HIS PHE GLU ASP ILE THR MET THR ASP PHE LEU GLU          
SEQRES   9 B  289  VAL ASN ARG GLN GLU LEU GLY ARG TRP LEU GLN GLU GLU          
SEQRES  10 B  289  PRO GLY ALA PHE ASN TRP SER MET TYR SER GLN HIS ALA          
SEQRES  11 B  289  CYS LEU ILE GLU GLY LYS GLY GLU CYS TRP GLN ASP LYS          
SEQRES  12 B  289  GLU ARG GLN LEU ARG ALA ARG VAL LYS ARG VAL LEU PRO          
SEQRES  13 B  289  ILE ASP VAL HIS GLN PRO GLN PRO LEU GLY ALA GLY SER          
SEQRES  14 B  289  PRO ALA PRO LEU PRO ALA ASP ALA LEU VAL SER ALA PHE          
SEQRES  15 B  289  CYS LEU GLU ALA VAL SER PRO ASP LEU ALA SER PHE GLN          
SEQRES  16 B  289  ARG ALA LEU ASP HIS ILE THR THR LEU LEU ARG PRO GLY          
SEQRES  17 B  289  GLY HIS LEU LEU LEU ILE GLY ALA LEU GLU GLU SER TRP          
SEQRES  18 B  289  TYR LEU ALA GLY GLU ALA ARG LEU THR VAL VAL PRO VAL          
SEQRES  19 B  289  SER GLU GLU GLU VAL ARG GLU ALA LEU VAL ARG SER GLY          
SEQRES  20 B  289  TYR LYS VAL ARG ASP LEU ARG THR TYR ILE MET PRO ALA          
SEQRES  21 B  289  HIS LEU GLN THR GLY VAL ASP ASP VAL LYS GLY VAL PHE          
SEQRES  22 B  289  PHE ALA TRP ALA GLN LYS VAL GLY LEU GLU HIS HIS HIS          
SEQRES  23 B  289  HIS HIS HIS                                                  
HET    SAH  A2001      26                                                       
HET    ADE  A 290      10                                                       
HET    SAH  B2002      26                                                       
HET    ADE  B 290      10                                                       
HETNAM     SAH S-ADENOSYL-L-HOMOCYSTEINE                                        
HETNAM     ADE ADENINE                                                          
FORMUL   3  SAH    2(C14 H20 N6 O5 S)                                           
FORMUL   4  ADE    2(C5 H5 N5)                                                  
FORMUL   7  HOH   *207(H2 O)                                                    
HELIX    1   1 TYR A   35  TYR A   35  1                                   1
HELIX    2   2 ASN A   39  TYR A   40  1                                   2
HELIX    3   3 LYS A   57  LYS A   57  1                                   1
SHEET    1   1 1 ALA A 216  ALA A 216  0
SHEET    2   2 1 TYR A 222  TYR A 222  0
SSBOND   1 CYS A   48    CYS B  139                          1555   1555  2.04  
SSBOND   2 CYS A  139    CYS B   48                          1555   1555  2.04  
CISPEP   1 PRO A   42    PRO A   43          0        -1.45                     
CISPEP   2 LEU A  173    PRO A  174          0        -0.99                     
CISPEP   3 PRO B   42    PRO B   43          0         2.38                     
CISPEP   4 LEU B  173    PRO B  174          0        -5.25                     
SITE     1 AC1 20 TYR A  27  TYR A  35  TYR A  40  GLY A  79                    
SITE     2 AC1 20 SER A  80  GLY A  81  THR A  83  TYR A  85                    
SITE     3 AC1 20 ASP A 101  PHE A 102  LEU A 103  ASN A 106                    
SITE     4 AC1 20 ILE A 157  ASP A 158  VAL A 159  HIS A 160                    
SITE     5 AC1 20 ALA A 181  PHE A 182  CYS A 183  VAL A 187                    
SITE     1 AC2 22 TYR B  27  TYR B  35  TYR B  40  GLY B  79                    
SITE     2 AC2 22 SER B  80  GLY B  81  THR B  83  TYR B  85                    
SITE     3 AC2 22 ASP B 101  PHE B 102  LEU B 103  ASN B 106                    
SITE     4 AC2 22 ASP B 158  VAL B 159  HIS B 160  ALA B 181                    
SITE     5 AC2 22 PHE B 182  CYS B 183  VAL B 187  HOH B2015                    
SITE     6 AC2 22 HOH B2101  HOH B2197                                          
SITE     1 AC3 12 TYR A  35  ASN A  39  TYR A  40  ARG A  44                    
SITE     2 AC3 12 PHE A 182  GLU A 219  TYR A 222  ASP A 267                    
SITE     3 AC3 12 HOH A2232  HOH A2233  HOH A2235  HOH A2237                    
SITE     1 AC4 11 TYR B  35  ASN B  39  TYR B  40  ARG B  44                    
SITE     2 AC4 11 PHE B 182  GLU B 219  TYR B 222  ASP B 267                    
SITE     3 AC4 11 HOH B2101  HOH B2244  HOH B2245                               
CRYST1   94.178   94.178  188.801  90.00  90.00  90.00 P 43 21 2    16          
ORIGX1      1.000000  0.000000  0.000000        0.00000                         
ORIGX2      0.000000  1.000000  0.000000        0.00000                         
ORIGX3      0.000000  0.000000  1.000000        0.00000                         
SCALE1      0.010618  0.000000  0.000000        0.00000                         
SCALE2      0.000000  0.010618  0.000000        0.00000                         
SCALE3      0.000000  0.000000  0.005297        0.00000                         
ATOM      1  N   TYR A  35      37.723  48.565  15.816  1.00 27.26           N
ANISOU    1  N   TYR A  35     3654   3259   3444   -488   -432    274       N
ATOM      2  CA  TYR A  35      36.300  48.310  15.987  1.00 33.13           C
ANISOU    2  CA  TYR A  35     4443   3945   4201   -442   -398    244       C
ATOM      3  C   TYR A  35      35.552  48.295  14.653  1.00 31.33           C
ANISOU    3  C   TYR A  35     4222   3665   4018   -434   -370    245       C
ATOM      4  O   TYR A  35      34.714  47.426  14.417  1.00 35.41           O
ANISOU    4  O   TYR A  35     4743   4164   4549   -387   -328    247       O
ATOM      5  CB  TYR A  35      35.676  49.339  16.924  1.00 28.78           C
ANISOU    5  CB  TYR A  35     3949   3355   3631   -457   -425    196       C
ATOM      6  CG  TYR A  35      34.173  49.222  17.045  1.00 29.89           C
ANISOU    6  CG  TYR A  35     4131   3441   3783   -412   -392    167       C
ATOM      7  CD1 TYR A  35      33.595  48.311  17.921  1.00 27.57           C
ANISOU    7  CD1 TYR A  35     3841   3165   3470   -360   -361    167       C
ATOM      8  CD2 TYR A  35      33.330  50.036  16.292  1.00 29.45           C
ANISOU    8  CD2 TYR A  35     4112   3322   3756   -421   -390    143       C
ATOM      9  CE1 TYR A  35      32.214  48.207  18.039  1.00 31.46           C
ANISOU    9  CE1 TYR A  35     4366   3618   3970   -321   -330    144       C
ATOM     10  CE2 TYR A  35      31.947  49.943  16.404  1.00 18.98           C
ANISOU   10  CE2 TYR A  35     2818   1958   2437   -377   -359    119       C
ATOM     11  CZ  TYR A  35      31.398  49.026  17.277  1.00 28.14           C
ANISOU   11  CZ  TYR A  35     3974   3140   3576   -330   -329    121       C
ATOM     12  OH  TYR A  35      30.032  48.935  17.396  1.00 24.42           O
ANISOU   12  OH  TYR A  35     3530   2640   3110   -290   -299    102       O
TER      13      TYR A  35
ATOM     14  N   ASN A  39      33.866  44.854  12.879  1.00 29.60           N
ANISOU   14  N   ASN A  39     3977   3417   3854   -301   -230    294       N
ATOM     15  CA  ASN A  39      32.410  44.840  12.789  1.00 28.90           C
ANISOU   15  CA  ASN A  39     3923   3277   3781   -285   -207    267       C
ATOM     16  C   ASN A  39      31.817  45.345  11.480  1.00 31.85           C
ANISOU   16  C   ASN A  39     4303   3608   4190   -301   -202    257       C
ATOM     17  O   ASN A  39      30.705  44.965  11.109  1.00 28.71           O
ANISOU   17  O   ASN A  39     3921   3180   3808   -283   -174    247       O
ATOM     18  CB  ASN A  39      31.813  45.611  13.966  1.00 33.65           C
ANISOU   18  CB  ASN A  39     4557   3867   4362   -288   -225    233       C
ATOM     19  CG  ASN A  39      32.025  44.901  15.283  1.00 28.99           C
ANISOU   19  CG  ASN A  39     3965   3314   3737   -260   -218    241       C
ATOM     20  OD1 ASN A  39      31.430  43.863  15.535  1.00 35.18           O
ANISOU   20  OD1 ASN A  39     4752   4097   4519   -225   -182    251       O
ATOM     21  ND2 ASN A  39      32.882  45.454  16.126  1.00 27.55           N
ANISOU   21  ND2 ASN A  39     3779   3164   3525   -279   -254    237       N
ATOM     22  N   TYR A  40      32.551  46.196  10.776  1.00 33.52           N
ANISOU   22  N   TYR A  40     4502   3823   4412   -338   -230    263       N
ATOM     23  CA  TYR A  40      31.987  46.831   9.591  1.00 37.71           C
ANISOU   23  CA  TYR A  40     5041   4313   4972   -354   -229    253       C
ATOM     24  C   TYR A  40      32.808  46.601   8.337  1.00 35.85           C
ANISOU   24  C   TYR A  40     4773   4096   4754   -366   -226    284       C
ATOM     25  O   TYR A  40      32.536  47.186   7.294  1.00 37.07           O
ANISOU   25  O   TYR A  40     4930   4223   4930   -384   -229    281       O
ATOM     26  CB  TYR A  40      31.726  48.312   9.863  1.00 29.28           C
ANISOU   26  CB  TYR A  40     4007   3214   3905   -386   -263    224       C
ATOM     27  CG  TYR A  40      30.697  48.452  10.952  1.00 37.06           C
ANISOU   27  CG  TYR A  40     5029   4180   4874   -361   -257    192       C
ATOM     28  CD1 TYR A  40      31.073  48.675  12.271  1.00 34.39           C
ANISOU   28  CD1 TYR A  40     4702   3860   4503   -363   -278    180       C
ATOM     29  CD2 TYR A  40      29.347  48.283  10.674  1.00 25.88           C
ANISOU   29  CD2 TYR A  40     3629   2732   3470   -332   -229    176       C
ATOM     30  CE1 TYR A  40      30.126  48.772  13.271  1.00 32.98           C
ANISOU   30  CE1 TYR A  40     4557   3669   4306   -335   -270    152       C
ATOM     31  CE2 TYR A  40      28.400  48.369  11.664  1.00 19.83           C
ANISOU   31  CE2 TYR A  40     2891   1958   2687   -305   -221    151       C
ATOM     32  CZ  TYR A  40      28.787  48.615  12.961  1.00 30.40           C
ANISOU   32  CZ  TYR A  40     4244   3313   3992   -305   -240    139       C
ATOM     33  OH  TYR A  40      27.830  48.705  13.948  1.00 26.01           O
ANISOU   33  OH  TYR A  40     3715   2753   3415   -273   -230    115       O
TER      34      TYR A  40
ATOM     35  N   ARG A  44      31.576  40.463   8.624  1.00 39.90           N
ANISOU   35  N   ARG A  44     5301   4616   5245   -196    -64    341       N
ATOM     36  CA  ARG A  44      30.410  41.073   9.266  1.00 34.14           C
ANISOU   36  CA  ARG A  44     4591   3861   4519   -210    -69    311       C
ATOM     37  C   ARG A  44      29.857  42.248   8.488  1.00 35.92           C
ANISOU   37  C   ARG A  44     4818   4062   4767   -239    -87    288       C
ATOM     38  O   ARG A  44      28.668  42.544   8.563  1.00 35.78           O
ANISOU   38  O   ARG A  44     4818   4019   4758   -243    -80    265       O
ATOM     39  CB  ARG A  44      30.749  41.508  10.690  1.00 31.62           C
ANISOU   39  CB  ARG A  44     4272   3568   4174   -209    -89    306       C
ATOM     40  CG  ARG A  44      31.070  40.337  11.588  1.00 28.35           C
ANISOU   40  CG  ARG A  44     3860   3176   3734   -175    -69    328       C
ATOM     41  CD  ARG A  44      30.533  40.564  12.961  1.00 34.67           C
ANISOU   41  CD  ARG A  44     4676   3983   4513   -170    -74    313       C
ATOM     42  NE  ARG A  44      30.612  39.362  13.783  1.00 37.61           N
ANISOU   42  NE  ARG A  44     5056   4371   4864   -136    -48    336       N
ATOM     43  CZ  ARG A  44      30.473  39.380  15.101  1.00 32.13           C
ANISOU   43  CZ  ARG A  44     4369   3696   4141   -124    -52    332       C
ATOM     44  NH1 ARG A  44      30.257  40.540  15.710  1.00 29.45           N
ANISOU   44  NH1 ARG A  44     4033   3363   3793   -142    -80    304       N
ATOM     45  NH2 ARG A  44      30.556  38.254  15.805  1.00 22.97           N
ANISOU   45  NH2 ARG A  44     3218   2550   2962    -92    -27    357       N
TER      46      ARG A  44
ATOM     47  N   LYS A  57      20.140  44.688   9.864  1.00 27.34           N
ANISOU   47  N   LYS A  57     3796   2915   3676   -191    -17    155       N
ATOM     48  CA  LYS A  57      20.078  45.930  10.636  1.00 21.96           C
ANISOU   48  CA  LYS A  57     3136   2231   2976   -169    -36    132       C
ATOM     49  C   LYS A  57      19.517  47.082   9.807  1.00 28.58           C
ANISOU   49  C   LYS A  57     3982   3053   3826   -161    -48    117       C
ATOM     50  O   LYS A  57      18.608  47.787  10.250  1.00 30.65           O
ANISOU   50  O   LYS A  57     4253   3322   4070   -131    -45    102       O
ATOM     51  CB  LYS A  57      21.458  46.292  11.182  1.00 21.14           C
ANISOU   51  CB  LYS A  57     3050   2117   2866   -178    -63    129       C
ATOM     52  CG  LYS A  57      22.016  45.240  12.134  1.00 30.10           C
ANISOU   52  CG  LYS A  57     4179   3274   3984   -176    -53    145       C
ATOM     53  CD  LYS A  57      23.081  45.809  13.048  1.00 30.79           C
ANISOU   53  CD  LYS A  57     4284   3364   4051   -176    -81    136       C
ATOM     54  CE  LYS A  57      24.260  46.355  12.268  1.00 31.96           C
ANISOU   54  CE  LYS A  57     4431   3495   4217   -205   -110    138       C
ATOM     55  NZ  LYS A  57      25.288  46.962  13.153  1.00 37.19           N
ANISOU   55  NZ  LYS A  57     5108   4165   4858   -213   -142    129       N
TER      56      LYS A  57
ATOM     57  N   PHE A 182      24.132  49.384  20.021  1.00 32.93           N
ANISOU   57  N   PHE A 182     4717   3684   4111    -92   -192      8       N
ATOM     58  CA  PHE A 182      25.261  48.715  20.658  1.00 32.83           C
ANISOU   58  CA  PHE A 182     4686   3705   4083   -110   -204     27       C
ATOM     59  C   PHE A 182      25.953  49.607  21.675  1.00 32.02           C
ANISOU   59  C   PHE A 182     4620   3605   3940   -118   -246     -4       C
ATOM     60  O   PHE A 182      27.172  49.542  21.842  1.00 39.06           O
ANISOU   60  O   PHE A 182     5501   4515   4826   -152   -274      6       O
ATOM     61  CB  PHE A 182      26.267  48.214  19.610  1.00 33.39           C
ANISOU   61  CB  PHE A 182     4722   3775   4191   -151   -211     57       C
ATOM     62  CG  PHE A 182      25.672  47.271  18.602  1.00 35.60           C
ANISOU   62  CG  PHE A 182     4969   4050   4507   -145   -172     84       C
ATOM     63  CD1 PHE A 182      25.298  47.728  17.344  1.00 31.25           C
ANISOU   63  CD1 PHE A 182     4418   3464   3992   -159   -171     81       C
ATOM     64  CD2 PHE A 182      25.472  45.931  18.914  1.00 23.08           C
ANISOU   64  CD2 PHE A 182     3359   2494   2918   -127   -137    114       C
ATOM     65  CE1 PHE A 182      24.741  46.863  16.408  1.00 28.80           C
ANISOU   65  CE1 PHE A 182     4080   3151   3711   -157   -138    104       C
ATOM     66  CE2 PHE A 182      24.915  45.060  17.990  1.00 27.34           C
ANISOU   66  CE2 PHE A 182     3876   3024   3488   -127   -105    137       C
ATOM     67  CZ  PHE A 182      24.551  45.529  16.728  1.00 36.48           C
ANISOU   67  CZ  PHE A 182     5031   4150   4680   -144   -106    131       C
TER      68      PHE A 182
ATOM     69  N   ALA A 216      23.432  44.091  21.113  1.00 24.94           N
ANISOU   69  N   ALA A 216     3588   2796   3094    -48    -57    141       N
ATOM     70  CA  ALA A 216      23.922  42.714  21.137  1.00 24.45           C
ANISOU   70  CA  ALA A 216     3504   2748   3037    -52    -36    181       C
ATOM     71  C   ALA A 216      23.147  41.826  22.117  1.00 30.78           C
ANISOU   71  C   ALA A 216     4303   3580   3811    -25     -1    202       C
ATOM     72  O   ALA A 216      22.801  42.252  23.225  1.00 35.47           O
ANISOU   72  O   ALA A 216     4909   4199   4366      1     -3    187       O
ATOM     73  CB  ALA A 216      25.396  42.704  21.476  1.00 28.04           C
ANISOU   73  CB  ALA A 216     3956   3218   3478    -61    -65    188       C
TER      74      ALA A 216
ATOM     75  N   GLU A 219      25.730  38.757  24.855  1.00 24.96           N
ANISOU   75  N   GLU A 219     3555   2939   2989     27     23    306       N
ATOM     76  CA  GLU A 219      27.147  39.020  24.684  1.00 30.31           C
ANISOU   76  CA  GLU A 219     4224   3629   3665     19    -11    306       C
ATOM     77  C   GLU A 219      27.742  39.397  26.035  1.00 31.71           C
ANISOU   77  C   GLU A 219     4403   3854   3790     39    -35    299       C
ATOM     78  O   GLU A 219      27.084  40.051  26.843  1.00 34.18           O
ANISOU   78  O   GLU A 219     4731   4180   4075     50    -40    273       O
ATOM     79  CB  GLU A 219      27.353  40.157  23.682  1.00 16.55           C
ANISOU   79  CB  GLU A 219     2478   1857   1951    -13    -43    272       C
ATOM     80  CG  GLU A 219      28.789  40.622  23.565  1.00 24.01           C
ANISOU   80  CG  GLU A 219     3410   2822   2890    -29    -83    271       C
ATOM     81  CD  GLU A 219      29.006  41.489  22.334  1.00 37.31           C
ANISOU   81  CD  GLU A 219     5090   4473   4612    -65   -107    250       C
ATOM     82  OE1 GLU A 219      28.757  40.991  21.214  1.00 39.76           O
ANISOU   82  OE1 GLU A 219     5394   4754   4961    -73    -85    264       O
ATOM     83  OE2 GLU A 219      29.424  42.661  22.484  1.00 30.01           O
ANISOU   83  OE2 GLU A 219     4174   3552   3678    -87   -147    220       O
TER      84      GLU A 219
ATOM     85  N   TYR A 222      33.569  42.013  24.015  1.00 32.84           N
ANISOU   85  N   TYR A 222     4455   4075   3948    -93   -221    288       N
ATOM     86  CA  TYR A 222      33.972  42.215  22.626  1.00 37.71           C
ANISOU   86  CA  TYR A 222     5053   4668   4606   -123   -227    296       C
ATOM     87  C   TYR A 222      35.286  42.983  22.612  1.00 36.45           C
ANISOU   87  C   TYR A 222     4867   4552   4431   -163   -277    297       C
ATOM     88  O   TYR A 222      35.639  43.622  23.603  1.00 40.63           O
ANISOU   88  O   TYR A 222     5403   5113   4922   -178   -312    278       O
ATOM     89  CB  TYR A 222      32.877  42.915  21.804  1.00 31.88           C
ANISOU   89  CB  TYR A 222     4342   3863   3906   -142   -220    262       C
ATOM     90  CG  TYR A 222      32.731  44.401  22.046  1.00 32.73           C
ANISOU   90  CG  TYR A 222     4477   3952   4006   -179   -262    216       C
ATOM     91  CD1 TYR A 222      33.312  45.321  21.178  1.00 30.74           C
ANISOU   91  CD1 TYR A 222     4219   3684   3775   -226   -295    206       C
ATOM     92  CD2 TYR A 222      32.000  44.890  23.128  1.00 28.78           C
ANISOU   92  CD2 TYR A 222     4012   3447   3475   -164   -267    184       C
ATOM     93  CE1 TYR A 222      33.183  46.687  21.378  1.00 23.81           C
ANISOU   93  CE1 TYR A 222     3375   2781   2890   -261   -333    165       C
ATOM     94  CE2 TYR A 222      31.868  46.262  23.342  1.00 28.52           C
ANISOU   94  CE2 TYR A 222     4014   3390   3432   -193   -305    139       C
ATOM     95  CZ  TYR A 222      32.464  47.153  22.458  1.00 31.59           C
ANISOU   95  CZ  TYR A 222     4402   3757   3844   -243   -339    130       C
ATOM     96  OH  TYR A 222      32.338  48.513  22.637  1.00 32.85           O
ANISOU   96  OH  TYR A 222     4605   3884   3994   -274   -377     87       O
TER      97      TYR A 222
ATOM     98  N   ASP A 267      34.209  38.778  19.403  1.00 34.10           N
ANISOU   98  N   ASP A 267     4560   4158   4237    -53   -110    403       N
ATOM     99  CA  ASP A 267      33.276  38.838  20.525  1.00 31.07           C
ANISOU   99  CA  ASP A 267     4204   3766   3834    -43   -103    384       C
ATOM    100  C   ASP A 267      32.625  37.481  20.734  1.00 31.68           C
ANISOU  100  C   ASP A 267     4303   3824   3912     -4    -55    410       C
ATOM    101  O   ASP A 267      33.042  36.485  20.150  1.00 32.99           O
ANISOU  101  O   ASP A 267     4466   3984   4085     19    -31    443       O
ATOM    102  CB  ASP A 267      32.203  39.911  20.297  1.00 30.72           C
ANISOU  102  CB  ASP A 267     4181   3679   3811    -76   -114    339       C
ATOM    103  CG  ASP A 267      31.418  39.699  19.006  1.00 32.49           C
ANISOU  103  CG  ASP A 267     4415   3850   4081    -86    -89    335       C
ATOM    104  OD1 ASP A 267      30.964  38.563  18.745  1.00 29.63           O
ANISOU  104  OD1 ASP A 267     4062   3467   3727    -63    -51    357       O
ATOM    105  OD2 ASP A 267      31.255  40.678  18.250  1.00 32.22           O
ANISOU  105  OD2 ASP A 267     4380   3792   4070   -118   -109    310       O
TER     106      ASP A 267
ATOM    107  N   VAL A 269      28.980  37.447  20.733  1.00 32.59           N
ANISOU  107  N   VAL A 269     4480   3839   4065    -22      4    363       N
ATOM    108  CA  VAL A 269      27.587  37.799  20.487  1.00 32.08           C
ANISOU  108  CA  VAL A 269     4428   3744   4019    -38     17    339       C
ATOM    109  C   VAL A 269      26.827  36.546  20.041  1.00 32.12           C
ANISOU  109  C   VAL A 269     4446   3718   4041    -35     60    365       C
ATOM    110  O   VAL A 269      27.392  35.680  19.364  1.00 27.04           O
ANISOU  110  O   VAL A 269     3806   3058   3410    -30     73    390       O
ATOM    111  CB  VAL A 269      27.488  38.900  19.403  1.00 33.15           C
ANISOU  111  CB  VAL A 269     4556   3853   4185    -69     -7    308       C
ATOM    112  CG1 VAL A 269      27.988  38.368  18.060  1.00 36.28           C
ANISOU  112  CG1 VAL A 269     4944   4226   4614    -80      1    325       C
ATOM    113  CG2 VAL A 269      26.065  39.425  19.275  1.00 26.99           C
ANISOU  113  CG2 VAL A 269     3785   3052   3415    -78      3    283       C
TER     114      VAL A 269
HETATM  115  N   SAH A2001      26.649  53.072  17.668  1.00 28.45           N
ANISOU  115  N   SAH A2001     4234   2975   3599   -239   -328    -38       N
HETATM  116  CA  SAH A2001      27.829  52.272  17.354  1.00 29.48           C
ANISOU  116  CA  SAH A2001     4314   3143   3745   -278   -335     -3       C
HETATM  117  CB  SAH A2001      28.224  51.526  18.641  1.00 40.77           C
ANISOU  117  CB  SAH A2001     5730   4624   5137   -264   -333      2       C
HETATM  118  CG  SAH A2001      29.625  51.953  19.068  1.00 54.00           C
ANISOU  118  CG  SAH A2001     7406   6318   6793   -314   -380      2       C
HETATM  119  SD  SAH A2001      30.210  50.747  20.297  1.00 33.48           S
ANISOU  119  SD  SAH A2001     4770   3793   4157   -294   -371     24       S
HETATM  120  C   SAH A2001      27.430  51.231  16.294  1.00 33.14           C
ANISOU  120  C   SAH A2001     4728   3617   4245   -266   -294     31       C
HETATM  121  O   SAH A2001      26.278  51.054  16.058  1.00 36.06           O
ANISOU  121  O   SAH A2001     5101   3977   4624   -230   -263     26       O
HETATM  122  OXT SAH A2001      28.354  50.250  15.918  1.00 26.74           O
ANISOU  122  OXT SAH A2001     3869   2843   3449   -286   -288     68       O
HETATM  123  C5' SAH A2001      29.731  51.300  21.963  1.00 32.18           C
ANISOU  123  C5' SAH A2001     4660   3634   3934   -263   -386    -20       C
HETATM  124  C4' SAH A2001      29.886  52.827  22.066  1.00 38.86           C
ANISOU  124  C4' SAH A2001     5568   4432   4766   -297   -433    -63       C
HETATM  125  O4' SAH A2001      29.520  53.300  23.399  1.00 37.51           O
ANISOU  125  O4' SAH A2001     5447   4263   4542   -269   -446   -101       O
HETATM  126  C3' SAH A2001      31.345  53.257  21.855  1.00 44.01           C
ANISOU  126  C3' SAH A2001     6207   5097   5417   -369   -482    -53       C
HETATM  127  O3' SAH A2001      31.413  54.236  20.845  1.00 38.37           O
ANISOU  127  O3' SAH A2001     5519   4327   4734   -410   -503    -62       O
HETATM  128  C2' SAH A2001      31.731  53.844  23.190  1.00 36.48           C
ANISOU  128  C2' SAH A2001     5295   4158   4409   -380   -521    -86       C
HETATM  129  O2' SAH A2001      32.733  54.821  23.070  1.00 33.77           O
ANISOU  129  O2' SAH A2001     4973   3799   4057   -454   -578    -98       O
HETATM  130  C1' SAH A2001      30.410  54.430  23.671  1.00 36.16           C
ANISOU  130  C1' SAH A2001     5319   4070   4349   -326   -505   -130       C
HETATM  131  N9  SAH A2001      30.476  54.583  25.112  1.00 34.79           N
ANISOU  131  N9  SAH A2001     5179   3924   4117   -308   -524   -159       N
HETATM  132  C8  SAH A2001      31.470  53.929  26.012  1.00 40.48           C
ANISOU  132  C8  SAH A2001     5862   4717   4803   -324   -542   -141       C
HETATM  133  N7  SAH A2001      31.140  54.312  27.380  1.00 40.20           N
ANISOU  133  N7  SAH A2001     5878   4690   4706   -293   -556   -181       N
HETATM  134  C5  SAH A2001      29.956  55.184  27.341  1.00 32.54           C
ANISOU  134  C5  SAH A2001     4978   3653   3732   -254   -544   -224       C
HETATM  135  C6  SAH A2001      29.179  55.869  28.432  1.00 40.31           C
ANISOU  135  C6  SAH A2001     6037   4618   4662   -204   -549   -275       C
HETATM  136  N6  SAH A2001      29.569  55.704  29.828  1.00 37.84           N
ANISOU  136  N6  SAH A2001     5736   4357   4286   -193   -568   -291       N
HETATM  137  N1  SAH A2001      28.024  56.687  28.086  1.00 41.61           N
ANISOU  137  N1  SAH A2001     6263   4716   4832   -160   -532   -307       N
HETATM  138  C2  SAH A2001      27.614  56.847  26.650  1.00 38.81           C
ANISOU  138  C2  SAH A2001     5894   4314   4540   -169   -512   -289       C
HETATM  139  N3  SAH A2001      28.390  56.175  25.575  1.00 30.76           N
ANISOU  139  N3  SAH A2001     4801   3311   3573   -223   -510   -240       N
HETATM  140  C4  SAH A2001      29.554  55.347  25.925  1.00 27.44           C
ANISOU  140  C4  SAH A2001     4321   2958   3146   -263   -525   -208       C
TER     141      SAH A2001
ANISOU  142  N9  ADE A 290     5158   4348   4853   -207   -168    172       N
ANISOU  143  C8  ADE A 290     6033   5196   5687   -223   -205    144       C
ANISOU  144  N7  ADE A 290     5260   4452   4870   -210   -214    143       N
ANISOU  145  C5  ADE A 290     5269   4507   4896   -183   -180    172       C
ANISOU  146  C6  ADE A 290     5653   4935   5250   -158   -171    187       C
ANISOU  147  N6  ADE A 290     3894   3186   3433   -158   -202    167       N
ANISOU  148  N1  ADE A 290     5422   4730   5038   -134   -133    220       N
ANISOU  149  C2  ADE A 290     5558   4846   5219   -136   -106    235       C
ANISOU  150  N3  ADE A 290     5246   4500   4938   -161   -116    219       N
ANISOU  151  C4  ADE A 290     5442   4672   5119   -183   -152    189       C
TER     152      ADE A 290
HETATM  153  O   HOH A2232      29.541  47.670  20.592  1.00 36.62           O
ANISOU  153  O   HOH A2232     5088   4266   4561   -210   -274     94       O
HETATM  154  O   HOH A2233      27.088  45.803  22.113  1.00 42.89           O
ANISOU  154  O   HOH A2233     5884   5090   5322   -103   -178    109       O
HETATM  155  O   HOH A2235      26.778  44.536  14.249  1.00 32.09           O
ANISOU  155  O   HOH A2235     4424   3583   4186   -201   -117    184       O
HETATM  156  O   HOH A2236      29.251  42.970  14.013  1.00 44.72           O
ANISOU  156  O   HOH A2236     5979   5233   5778   -204   -118    245       O
HETATM  157  O   HOH A2237      27.021  42.073  14.523  1.00 45.37           O
ANISOU  157  O   HOH A2237     6087   5291   5861   -173    -65    235       O
HETATM  158  O   HOH A2238      28.315  44.324  11.836  1.00 41.19           O
ANISOU  158  O   HOH A2238     5538   4725   5387   -241   -127    218       O
HETATM  159  O   HOH A2239      32.055  43.203  18.418  1.00 28.03           O
ANISOU  159  O   HOH A2239     3850   3272   3530   -184   -192    260       O
CONECT  120  116  121  122
CONECT  130  125  128  131
CONECT  138  137  139
CONECT  128  126  129  130
CONECT  126  124  127  128
CONECT  140  131  134  139
CONECT  124  123  125  126
CONECT  134  133  135  140
CONECT  123  119  124
CONECT  135  134  136  137
CONECT  132  131  133
CONECT  116  115  117  120
CONECT  117  116  118
CONECT  118  117  119
CONECT  115  116
CONECT  137  135  138
CONECT  139  138  140
CONECT  136  135
CONECT  133  132  134
CONECT  131  130  132  140
CONECT  121  120
CONECT  129  128
CONECT  127  126
CONECT  125  124  130
CONECT  122  120
CONECT  119  118  123
END
