# Supplementary material for: Scaffold repositioning of spiro-acridine derivatives as fungi chitinase inhibitor by target fishing and in vitro studies
Source: Sci Rep. 2023 May 5;13:7320. doi: 10.1038/s41598-023-33279-9 (PMC10163251; doi:10.1038/s41598-023-33279-9)
Supplement: Supplementary file 2 — Supplementary Information 2. [file 41598_2023_33279_MOESM2_ESM.zip › PDBQT_TARGETS_ALL/3krr_PTR.pdb]

HEADER    TRANSFERASE                             19-NOV-09   3KRR              
TITLE     CRYSTAL STRUCTURE OF JAK2 COMPLEXED WITH A POTENT QUINOXALINE ATP SITE
TITLE    2 INHIBITOR                                                            
COMPND    MOL_ID: 1;                                                            
COMPND   2 MOLECULE: TYROSINE-PROTEIN KINASE JAK2;                              
COMPND   3 CHAIN: A;                                                            
COMPND   4 FRAGMENT: KINASE DOMAIN;                                             
COMPND   5 SYNONYM: JANUS KINASE 2, JAK-2;                                      
COMPND   6 EC: 2.7.10.2;                                                        
COMPND   7 ENGINEERED: YES                                                      
SOURCE    MOL_ID: 1;                                                            
SOURCE   2 ORGANISM_SCIENTIFIC: HOMO SAPIENS;                                   
SOURCE   3 ORGANISM_COMMON: HUMAN;                                              
SOURCE   4 ORGANISM_TAXID: 9606;                                                
SOURCE   5 EXPRESSION_SYSTEM: SPODOPTERA FRUGIPERDA;                            
SOURCE   6 EXPRESSION_SYSTEM_COMMON: FALL ARMYWORM;                             
SOURCE   7 EXPRESSION_SYSTEM_TAXID: 7108;                                       
SOURCE   8 EXPRESSION_SYSTEM_CELL_LINE: SF9DE;                                  
SOURCE   9 EXPRESSION_SYSTEM_VECTOR_TYPE: BACULOVIRUS;                          
SOURCE  10 EXPRESSION_SYSTEM_PLASMID: PACG2TTEV                                 
KEYWDS    SMALL MOLECULE INHIBITOR, ATP SITE KINASE INHIBITOR, ATP-BINDING,     
KEYWDS   2 DISEASE MUTATION, KINASE, MEMBRANE, NUCLEOTIDE-BINDING,              
KEYWDS   3 PHOSPHOPROTEIN, PROTO-ONCOGENE, SH2 DOMAIN, TRANSFERASE, TYROSINE-   
KEYWDS   4 PROTEIN KINASE                                                       
EXPDTA    X-RAY DIFFRACTION                                                     
AUTHOR    G.A.TAVARES,M.GERSPACHER,M.KROEMER,C.SCHEUFLER                        
REVDAT   1   21-JUL-10 3KRR    0                                                
JRNL        AUTH   F.BAFFERT,C.H.REGNIER,A.DE POVER,C.PISSOT-SOLDERMANN,        
JRNL        AUTH 2 G.A.TAVARES,F.BLASCO,J.BRUEGGEN,P.CHENE,P.DRUECKES,          
JRNL        AUTH 3 D.ERDMANN,P.FURET,M.GERSPACHER,M.LANG,D.LEDIEU,L.NOLAN,      
JRNL        AUTH 4 S.RUETZ,J.TRAPPE,E.VANGREVELINGHE,M.WARTMANN,L.WYDER,        
JRNL        AUTH 5 F.HOFMANN,T.RADIMERSKI                                       
JRNL        TITL   POTENT AND SELECTIVE INHIBITION OF POLYCYTHEMIA BY THE       
JRNL        TITL 2 QUINOXALINE JAK2 INHIBITOR NVP-BSK805                        
JRNL        REF    MOL.CANCER THER.              V.   9  1945 2010              
JRNL        REFN                   ISSN 1535-7163                               
JRNL        PMID   20587663                                                     
JRNL        DOI    10.1158/1535-7163.MCT-10-0053                                
REMARK   2                                                                      
REMARK   2 RESOLUTION.    1.80 ANGSTROMS.                                       
REMARK   3                                                                      
REMARK   3 REFINEMENT.                                                          
REMARK   3   PROGRAM     : REFMAC 5.5.0063                                      
REMARK   3   AUTHORS     : MURSHUDOV,VAGIN,DODSON                               
REMARK   3                                                                      
REMARK   3    REFINEMENT TARGET : MAXIMUM LIKELIHOOD                            
REMARK   3                                                                      
REMARK   3  DATA USED IN REFINEMENT.                                            
REMARK   3   RESOLUTION RANGE HIGH (ANGSTROMS) : 1.80                           
REMARK   3   RESOLUTION RANGE LOW  (ANGSTROMS) : 50.00                          
REMARK   3   DATA CUTOFF            (SIGMA(F)) : NULL                           
REMARK   3   COMPLETENESS FOR RANGE        (%) : 100.0                          
REMARK   3   NUMBER OF REFLECTIONS             : 29513                          
REMARK   3                                                                      
REMARK   3  FIT TO DATA USED IN REFINEMENT.                                     
REMARK   3   CROSS-VALIDATION METHOD          : THROUGHOUT                      
REMARK   3   FREE R VALUE TEST SET SELECTION  : RANDOM                          
REMARK   3   R VALUE     (WORKING + TEST SET) : 0.169                           
REMARK   3   R VALUE            (WORKING SET) : 0.167                           
REMARK   3   FREE R VALUE                     : 0.206                           
REMARK   3   FREE R VALUE TEST SET SIZE   (%) : 5.000                           
REMARK   3   FREE R VALUE TEST SET COUNT      : 1554                            
REMARK   3                                                                      
REMARK   3  FIT IN THE HIGHEST RESOLUTION BIN.                                  
REMARK   3   TOTAL NUMBER OF BINS USED           : 20                           
REMARK   3   BIN RESOLUTION RANGE HIGH       (A) : 1.80                         
REMARK   3   BIN RESOLUTION RANGE LOW        (A) : 1.85                         
REMARK   3   REFLECTION IN BIN     (WORKING SET) : 2173                         
REMARK   3   BIN COMPLETENESS (WORKING+TEST) (%) : 100.00                       
REMARK   3   BIN R VALUE           (WORKING SET) : 0.2280                       
REMARK   3   BIN FREE R VALUE SET COUNT          : 115                          
REMARK   3   BIN FREE R VALUE                    : 0.2560                       
REMARK   3                                                                      
REMARK   3  NUMBER OF NON-HYDROGEN ATOMS USED IN REFINEMENT.                    
REMARK   3   PROTEIN ATOMS            : 2382                                    
REMARK   3   NUCLEIC ACID ATOMS       : 0                                       
REMARK   3   HETEROGEN ATOMS          : 36                                      
REMARK   3   SOLVENT ATOMS            : 191                                     
REMARK   3                                                                      
REMARK   3  B VALUES.                                                           
REMARK   3   FROM WILSON PLOT           (A**2) : NULL                           
REMARK   3   MEAN B VALUE      (OVERALL, A**2) : 18.97                          
REMARK   3   OVERALL ANISOTROPIC B VALUE.                                       
REMARK   3    B11 (A**2) : -0.90000                                             
REMARK   3    B22 (A**2) : 1.21000                                              
REMARK   3    B33 (A**2) : -0.31000                                             
REMARK   3    B12 (A**2) : 0.00000                                              
REMARK   3    B13 (A**2) : 0.00000                                              
REMARK   3    B23 (A**2) : 0.00000                                              
REMARK   3                                                                      
REMARK   3  ESTIMATED OVERALL COORDINATE ERROR.                                 
REMARK   3   ESU BASED ON R VALUE                            (A): 0.113         
REMARK   3   ESU BASED ON FREE R VALUE                       (A): 0.112         
REMARK   3   ESU BASED ON MAXIMUM LIKELIHOOD                 (A): 0.070         
REMARK   3   ESU FOR B VALUES BASED ON MAXIMUM LIKELIHOOD (A**2): 2.237         
REMARK   3                                                                      
REMARK   3 CORRELATION COEFFICIENTS.                                            
REMARK   3   CORRELATION COEFFICIENT FO-FC      : 0.960                         
REMARK   3   CORRELATION COEFFICIENT FO-FC FREE : 0.939                         
REMARK   3                                                                      
REMARK   3  RMS DEVIATIONS FROM IDEAL VALUES        COUNT    RMS    WEIGHT      
REMARK   3   BOND LENGTHS REFINED ATOMS        (A):  2484 ; 0.009 ; 0.022       
REMARK   3   BOND LENGTHS OTHERS               (A):  1701 ; 0.001 ; 0.020       
REMARK   3   BOND ANGLES REFINED ATOMS   (DEGREES):  3360 ; 1.171 ; 1.988       
REMARK   3   BOND ANGLES OTHERS          (DEGREES):  4134 ; 0.839 ; 3.000       
REMARK   3   TORSION ANGLES, PERIOD 1    (DEGREES):   294 ; 5.484 ; 5.000       
REMARK   3   TORSION ANGLES, PERIOD 2    (DEGREES):   122 ;39.099 ;24.016       
REMARK   3   TORSION ANGLES, PERIOD 3    (DEGREES):   443 ;11.361 ;15.000       
REMARK   3   TORSION ANGLES, PERIOD 4    (DEGREES):    18 ;16.377 ;15.000       
REMARK   3   CHIRAL-CENTER RESTRAINTS       (A**3):   352 ; 0.072 ; 0.200       
REMARK   3   GENERAL PLANES REFINED ATOMS      (A):  2726 ; 0.004 ; 0.021       
REMARK   3   GENERAL PLANES OTHERS             (A):   498 ; 0.001 ; 0.020       
REMARK   3   NON-BONDED CONTACTS REFINED ATOMS (A):  NULL ;  NULL ;  NULL       
REMARK   3   NON-BONDED CONTACTS OTHERS        (A):  NULL ;  NULL ;  NULL       
REMARK   3   NON-BONDED TORSION REFINED ATOMS  (A):  NULL ;  NULL ;  NULL       
REMARK   3   NON-BONDED TORSION OTHERS         (A):  NULL ;  NULL ;  NULL       
REMARK   3   H-BOND (X...Y) REFINED ATOMS      (A):  NULL ;  NULL ;  NULL       
REMARK   3   H-BOND (X...Y) OTHERS             (A):  NULL ;  NULL ;  NULL       
REMARK   3   POTENTIAL METAL-ION REFINED ATOMS (A):  NULL ;  NULL ;  NULL       
REMARK   3   POTENTIAL METAL-ION OTHERS        (A):  NULL ;  NULL ;  NULL       
REMARK   3   SYMMETRY VDW REFINED ATOMS        (A):  NULL ;  NULL ;  NULL       
REMARK   3   SYMMETRY VDW OTHERS               (A):  NULL ;  NULL ;  NULL       
REMARK   3   SYMMETRY H-BOND REFINED ATOMS     (A):  NULL ;  NULL ;  NULL       
REMARK   3   SYMMETRY H-BOND OTHERS            (A):  NULL ;  NULL ;  NULL       
REMARK   3   SYMMETRY METAL-ION REFINED ATOMS  (A):  NULL ;  NULL ;  NULL       
REMARK   3   SYMMETRY METAL-ION OTHERS         (A):  NULL ;  NULL ;  NULL       
REMARK   3                                                                      
REMARK   3  ISOTROPIC THERMAL FACTOR RESTRAINTS.     COUNT   RMS    WEIGHT      
REMARK   3   MAIN-CHAIN BOND REFINED ATOMS  (A**2):  1463 ; 1.173 ; 2.000       
REMARK   3   MAIN-CHAIN BOND OTHER ATOMS    (A**2):   590 ; 0.304 ; 2.000       
REMARK   3   MAIN-CHAIN ANGLE REFINED ATOMS (A**2):  2367 ; 2.190 ; 3.000       
REMARK   3   SIDE-CHAIN BOND REFINED ATOMS  (A**2):  1021 ; 3.286 ; 4.500       
REMARK   3   SIDE-CHAIN ANGLE REFINED ATOMS (A**2):   992 ; 5.288 ; 6.000       
REMARK   3                                                                      
REMARK   3 ANISOTROPIC THERMAL FACTOR RESTRAINTS.    COUNT   RMS   WEIGHT       
REMARK   3   RIGID-BOND RESTRAINTS          (A**2):  NULL ;  NULL ;  NULL       
REMARK   3   SPHERICITY; FREE ATOMS         (A**2):  NULL ;  NULL ;  NULL       
REMARK   3   SPHERICITY; BONDED ATOMS       (A**2):  NULL ;  NULL ;  NULL       
REMARK   3                                                                      
REMARK   3  NCS RESTRAINTS STATISTICS                                           
REMARK   3   NUMBER OF DIFFERENT NCS GROUPS : NULL                              
REMARK   3                                                                      
REMARK   3  TLS DETAILS                                                         
REMARK   3   NUMBER OF TLS GROUPS  : NULL                                       
REMARK   3                                                                      
REMARK   3  BULK SOLVENT MODELLING.                                             
REMARK   3   METHOD USED : MASK                                                 
REMARK   3   PARAMETERS FOR MASK CALCULATION                                    
REMARK   3   VDW PROBE RADIUS   : 1.20                                          
REMARK   3   ION PROBE RADIUS   : 0.80                                          
REMARK   3   SHRINKAGE RADIUS   : 0.80                                          
REMARK   3                                                                      
REMARK   3  OTHER REFINEMENT REMARKS: HYDROGENS HAVE BEEN ADDED IN THE RIDING   
REMARK   3  POSITIONS. U VALUES WERE REFINED INDIVIDUALLY.                      
REMARK   4                                                                      
REMARK   4 3KRR COMPLIES WITH FORMAT V. 3.20, 01-DEC-08                         
REMARK 100                                                                      
REMARK 100 THIS ENTRY HAS BEEN PROCESSED BY PDBJ ON 25-NOV-09.                  
REMARK 100 THE RCSB ID CODE IS RCSB056365.                                      
REMARK 200                                                                      
REMARK 200 EXPERIMENTAL DETAILS                                                 
REMARK 200  EXPERIMENT TYPE                : X-RAY DIFFRACTION                  
REMARK 200  DATE OF DATA COLLECTION        : 22-FEB-08                          
REMARK 200  TEMPERATURE           (KELVIN) : 100.0                              
REMARK 200  PH                             : 7.5                                
REMARK 200  NUMBER OF CRYSTALS USED        : 1                                  
REMARK 200                                                                      
REMARK 200  SYNCHROTRON              (Y/N) : Y                                  
REMARK 200  RADIATION SOURCE               : SLS                                
REMARK 200  BEAMLINE                       : X10SA                              
REMARK 200  X-RAY GENERATOR MODEL          : NULL                               
REMARK 200  MONOCHROMATIC OR LAUE    (M/L) : M                                  
REMARK 200  WAVELENGTH OR RANGE        (A) : 0.97812                            
REMARK 200  MONOCHROMATOR                  : NULL                               
REMARK 200  OPTICS                         : SAGITALLY FOCUSED SI(III)          
REMARK 200                                                                      
REMARK 200  DETECTOR TYPE                  : CCD                                
REMARK 200  DETECTOR MANUFACTURER          : MARMOSAIC 225 MM CCD               
REMARK 200  INTENSITY-INTEGRATION SOFTWARE : XDS                                
REMARK 200  DATA SCALING SOFTWARE          : XSCALE                             
REMARK 200                                                                      
REMARK 200  NUMBER OF UNIQUE REFLECTIONS   : 31069                              
REMARK 200  RESOLUTION RANGE HIGH      (A) : 1.800                              
REMARK 200  RESOLUTION RANGE LOW       (A) : 60.000                             
REMARK 200  REJECTION CRITERIA  (SIGMA(I)) : NULL                               
REMARK 200                                                                      
REMARK 200 OVERALL.                                                             
REMARK 200  COMPLETENESS FOR RANGE     (%) : 100.0                              
REMARK 200  DATA REDUNDANCY                : 7.200                              
REMARK 200  R MERGE                    (I) : 0.07800                            
REMARK 200  R SYM                      (I) : NULL                               
REMARK 200  <I/SIGMA(I)> FOR THE DATA SET  : 16.1500                            
REMARK 200                                                                      
REMARK 200 IN THE HIGHEST RESOLUTION SHELL.                                     
REMARK 200  HIGHEST RESOLUTION SHELL, RANGE HIGH (A) : 1.80                     
REMARK 200  HIGHEST RESOLUTION SHELL, RANGE LOW  (A) : 1.88                     
REMARK 200  COMPLETENESS FOR SHELL     (%) : 100.0                              
REMARK 200  DATA REDUNDANCY IN SHELL       : 6.57                               
REMARK 200  R MERGE FOR SHELL          (I) : 0.48300                            
REMARK 200  R SYM FOR SHELL            (I) : NULL                               
REMARK 200  <I/SIGMA(I)> FOR SHELL         : 4.020                              
REMARK 200                                                                      
REMARK 200 DIFFRACTION PROTOCOL: SINGLE WAVELENGTH                              
REMARK 200 METHOD USED TO DETERMINE THE STRUCTURE: FOURIER SYNTHESIS            
REMARK 200 SOFTWARE USED: CCP4                                                  
REMARK 200 STARTING MODEL: NULL                                                 
REMARK 200                                                                      
REMARK 200 REMARK: NULL                                                         
REMARK 280                                                                      
REMARK 280 CRYSTAL                                                              
REMARK 280 SOLVENT CONTENT, VS   (%): 48.29                                     
REMARK 280 MATTHEWS COEFFICIENT, VM (ANGSTROMS**3/DA): 2.38                     
REMARK 280                                                                      
REMARK 280 CRYSTALLIZATION CONDITIONS: 1.2M NA CITRATE, 0.1M HEPES, PH 7.5,     
REMARK 280  VAPOR DIFFUSION, HANGING DROP, TEMPERATURE 298K                     
REMARK 290                                                                      
REMARK 290 CRYSTALLOGRAPHIC SYMMETRY                                            
REMARK 290 SYMMETRY OPERATORS FOR SPACE GROUP: C 2 2 21                         
REMARK 290                                                                      
REMARK 290      SYMOP   SYMMETRY                                                
REMARK 290     NNNMMM   OPERATOR                                                
REMARK 290       1555   X,Y,Z                                                   
REMARK 290       2555   -X,-Y,Z+1/2                                             
REMARK 290       3555   -X,Y,-Z+1/2                                             
REMARK 290       4555   X,-Y,-Z                                                 
REMARK 290       5555   X+1/2,Y+1/2,Z                                           
REMARK 290       6555   -X+1/2,-Y+1/2,Z+1/2                                     
REMARK 290       7555   -X+1/2,Y+1/2,-Z+1/2                                     
REMARK 290       8555   X+1/2,-Y+1/2,-Z                                         
REMARK 290                                                                      
REMARK 290     WHERE NNN -> OPERATOR NUMBER                                     
REMARK 290           MMM -> TRANSLATION VECTOR                                  
REMARK 290                                                                      
REMARK 290 CRYSTALLOGRAPHIC SYMMETRY TRANSFORMATIONS                            
REMARK 290 THE FOLLOWING TRANSFORMATIONS OPERATE ON THE ATOM/HETATM             
REMARK 290 RECORDS IN THIS ENTRY TO PRODUCE CRYSTALLOGRAPHICALLY                
REMARK 290 RELATED MOLECULES.                                                   
REMARK 290   SMTRY1   1  1.000000  0.000000  0.000000        0.00000            
REMARK 290   SMTRY2   1  0.000000  1.000000  0.000000        0.00000            
REMARK 290   SMTRY3   1  0.000000  0.000000  1.000000        0.00000            
REMARK 290   SMTRY1   2 -1.000000  0.000000  0.000000        0.00000            
REMARK 290   SMTRY2   2  0.000000 -1.000000  0.000000        0.00000            
REMARK 290   SMTRY3   2  0.000000  0.000000  1.000000       34.36950            
REMARK 290   SMTRY1   3 -1.000000  0.000000  0.000000        0.00000            
REMARK 290   SMTRY2   3  0.000000  1.000000  0.000000        0.00000            
REMARK 290   SMTRY3   3  0.000000  0.000000 -1.000000       34.36950            
REMARK 290   SMTRY1   4  1.000000  0.000000  0.000000        0.00000            
REMARK 290   SMTRY2   4  0.000000 -1.000000  0.000000        0.00000            
REMARK 290   SMTRY3   4  0.000000  0.000000 -1.000000        0.00000            
REMARK 290   SMTRY1   5  1.000000  0.000000  0.000000       46.65600            
REMARK 290   SMTRY2   5  0.000000  1.000000  0.000000       51.50450            
REMARK 290   SMTRY3   5  0.000000  0.000000  1.000000        0.00000            
REMARK 290   SMTRY1   6 -1.000000  0.000000  0.000000       46.65600            
REMARK 290   SMTRY2   6  0.000000 -1.000000  0.000000       51.50450            
REMARK 290   SMTRY3   6  0.000000  0.000000  1.000000       34.36950            
REMARK 290   SMTRY1   7 -1.000000  0.000000  0.000000       46.65600            
REMARK 290   SMTRY2   7  0.000000  1.000000  0.000000       51.50450            
REMARK 290   SMTRY3   7  0.000000  0.000000 -1.000000       34.36950            
REMARK 290   SMTRY1   8  1.000000  0.000000  0.000000       46.65600            
REMARK 290   SMTRY2   8  0.000000 -1.000000  0.000000       51.50450            
REMARK 290   SMTRY3   8  0.000000  0.000000 -1.000000        0.00000            
REMARK 290                                                                      
REMARK 290 REMARK: NULL                                                         
REMARK 300                                                                      
REMARK 300 BIOMOLECULE: 1                                                       
REMARK 300 SEE REMARK 350 FOR THE AUTHOR PROVIDED AND/OR PROGRAM                
REMARK 300 GENERATED ASSEMBLY INFORMATION FOR THE STRUCTURE IN                  
REMARK 300 THIS ENTRY. THE REMARK MAY ALSO PROVIDE INFORMATION ON               
REMARK 300 BURIED SURFACE AREA.                                                 
REMARK 350                                                                      
REMARK 350 COORDINATES FOR A COMPLETE MULTIMER REPRESENTING THE KNOWN           
REMARK 350 BIOLOGICALLY SIGNIFICANT OLIGOMERIZATION STATE OF THE                
REMARK 350 MOLECULE CAN BE GENERATED BY APPLYING BIOMT TRANSFORMATIONS          
REMARK 350 GIVEN BELOW.  BOTH NON-CRYSTALLOGRAPHIC AND                          
REMARK 350 CRYSTALLOGRAPHIC OPERATIONS ARE GIVEN.                               
REMARK 350                                                                      
REMARK 350 BIOMOLECULE: 1                                                       
REMARK 350 AUTHOR DETERMINED BIOLOGICAL UNIT: MONOMERIC                         
REMARK 350 SOFTWARE DETERMINED QUATERNARY STRUCTURE: MONOMERIC                  
REMARK 350 SOFTWARE USED: PISA                                                  
REMARK 350 APPLY THE FOLLOWING TO CHAINS: A                                     
REMARK 350   BIOMT1   1  1.000000  0.000000  0.000000        0.00000            
REMARK 350   BIOMT2   1  0.000000  1.000000  0.000000        0.00000            
REMARK 350   BIOMT3   1  0.000000  0.000000  1.000000        0.00000            
REMARK 465                                                                      
REMARK 465 MISSING RESIDUES                                                     
REMARK 465 THE FOLLOWING RESIDUES WERE NOT LOCATED IN THE                       
REMARK 465 EXPERIMENT. (M=MODEL NUMBER; RES=RESIDUE NAME; C=CHAIN               
REMARK 465 IDENTIFIER; SSSEQ=SEQUENCE NUMBER; I=INSERTION CODE.)                
REMARK 465                                                                      
REMARK 465   M RES C SSSEQI                                                     
REMARK 465     GLY A   838                                                      
REMARK 465     GLY A  1132                                                      
REMARK 470                                                                      
REMARK 470 MISSING ATOM                                                         
REMARK 470 THE FOLLOWING RESIDUES HAVE MISSING ATOMS (M=MODEL NUMBER;           
REMARK 470 RES=RESIDUE NAME; C=CHAIN IDENTIFIER; SSEQ=SEQUENCE NUMBER;          
REMARK 470 I=INSERTION CODE):                                                   
REMARK 470   M RES CSSEQI  ATOMS                                                
REMARK 470     SER A 839    OG                                                  
REMARK 470     GLU A 846    CD   OE1  OE2                                       
REMARK 470     ASN A 859    CG   OD1  ND2                                       
REMARK 470     PHE A 860    CD1  CD2  CE1  CE2  CZ                              
REMARK 470     ARG A 893    CD   NE   CZ   NH1  NH2                             
REMARK 470     LYS A 943    CD   CE   NZ                                        
REMARK 470     GLU A 946    CG   CD   OE1  OE2                                  
REMARK 470     ARG A 947    CG   CD   NE   CZ   NH1  NH2                        
REMARK 470     GLN A1003    CG   CD   OE1  NE2                                  
REMARK 470     LYS A1005    CD   CE   NZ                                        
REMARK 470     LYS A1009    CD   CE   NZ                                        
REMARK 470     LYS A1011    CE   NZ                                             
REMARK 470     LYS A1053    CD   CE   NZ                                        
REMARK 500                                                                      
REMARK 500 GEOMETRY AND STEREOCHEMISTRY                                         
REMARK 500 SUBTOPIC: TORSION ANGLES                                             
REMARK 500                                                                      
REMARK 500 TORSION ANGLES OUTSIDE THE EXPECTED RAMACHANDRAN REGIONS:            
REMARK 500 (M=MODEL NUMBER; RES=RESIDUE NAME; C=CHAIN IDENTIFIER;               
REMARK 500 SSEQ=SEQUENCE NUMBER; I=INSERTION CODE).                             
REMARK 500                                                                      
REMARK 500 STANDARD TABLE:                                                      
REMARK 500 FORMAT:(10X,I3,1X,A3,1X,A1,I4,A1,4X,F7.2,3X,F7.2)                    
REMARK 500                                                                      
REMARK 500 EXPECTED VALUES: GJ KLEYWEGT AND TA JONES (1996). PHI/PSI-           
REMARK 500 CHOLOGY: RAMACHANDRAN REVISITED. STRUCTURE 4, 1395 - 1400            
REMARK 500                                                                      
REMARK 500  M RES CSSEQI        PSI       PHI                                   
REMARK 500    ARG A 975      -23.06     74.36                                   
REMARK 500    TRP A1106       42.98    -93.19                                   
REMARK 500                                                                      
REMARK 500 REMARK: NULL                                                         
REMARK 800                                                                      
REMARK 800 SITE                                                                 
REMARK 800 SITE_IDENTIFIER: AC1                                                 
REMARK 800 EVIDENCE_CODE: SOFTWARE                                              
REMARK 800 SITE_DESCRIPTION: BINDING SITE FOR RESIDUE DQX A 1                   
DBREF  3KRR A  840  1132  UNP    O60674   JAK2_HUMAN     840   1132             
SEQADV 3KRR GLY A  838  UNP  O60674              EXPRESSION TAG                 
SEQADV 3KRR SER A  839  UNP  O60674              EXPRESSION TAG                 
SEQRES   1 A  295  GLY SER ASP PRO THR GLN PHE GLU GLU ARG HIS LEU LYS          
SEQRES   2 A  295  PHE LEU GLN GLN LEU GLY LYS GLY ASN PHE GLY SER VAL          
SEQRES   3 A  295  GLU MET CYS ARG TYR ASP PRO LEU GLN ASP ASN THR GLY          
SEQRES   4 A  295  GLU VAL VAL ALA VAL LYS LYS LEU GLN HIS SER THR GLU          
SEQRES   5 A  295  GLU HIS LEU ARG ASP PHE GLU ARG GLU ILE GLU ILE LEU          
SEQRES   6 A  295  LYS SER LEU GLN HIS ASP ASN ILE VAL LYS TYR LYS GLY          
SEQRES   7 A  295  VAL CYS TYR SER ALA GLY ARG ARG ASN LEU LYS LEU ILE          
SEQRES   8 A  295  MET GLU TYR LEU PRO TYR GLY SER LEU ARG ASP TYR LEU          
SEQRES   9 A  295  GLN LYS HIS LYS GLU ARG ILE ASP HIS ILE LYS LEU LEU          
SEQRES  10 A  295  GLN TYR THR SER GLN ILE CYS LYS GLY MET GLU TYR LEU          
SEQRES  11 A  295  GLY THR LYS ARG TYR ILE HIS ARG ASP LEU ALA THR ARG          
SEQRES  12 A  295  ASN ILE LEU VAL GLU ASN GLU ASN ARG VAL LYS ILE GLY          
SEQRES  13 A  295  ASP PHE GLY LEU THR LYS VAL LEU PRO GLN ASP LYS GLU          
SEQRES  14 A  295  PTR PTR LYS VAL LYS GLU PRO GLY GLU SER PRO ILE PHE          
SEQRES  15 A  295  TRP TYR ALA PRO GLU SER LEU THR GLU SER LYS PHE SER          
SEQRES  16 A  295  VAL ALA SER ASP VAL TRP SER PHE GLY VAL VAL LEU TYR          
SEQRES  17 A  295  GLU LEU PHE THR TYR ILE GLU LYS SER LYS SER PRO PRO          
SEQRES  18 A  295  ALA GLU PHE MET ARG MET ILE GLY ASN ASP LYS GLN GLY          
SEQRES  19 A  295  GLN MET ILE VAL PHE HIS LEU ILE GLU LEU LEU LYS ASN          
SEQRES  20 A  295  ASN GLY ARG LEU PRO ARG PRO ASP GLY CYS PRO ASP GLU          
SEQRES  21 A  295  ILE TYR MET ILE MET THR GLU CYS TRP ASN ASN ASN VAL          
SEQRES  22 A  295  ASN GLN ARG PRO SER PHE ARG ASP LEU ALA LEU ARG VAL          
SEQRES  23 A  295  ASP GLN ILE ARG ASP ASN MET ALA GLY                          
MODRES 3KRR PTR A 1007  TYR  O-PHOSPHOTYROSINE                                  
MODRES 3KRR PTR A 1008  TYR  O-PHOSPHOTYROSINE                                  
HET    PTR  A1007      16                                                       
HET    PTR  A1008      16                                                       
HET    DQX  A   1      36                                                       
HETNAM     PTR O-PHOSPHOTYROSINE                                                
HETNAM     DQX 8-[3,5-DIFLUORO-4-(MORPHOLIN-4-YLMETHYL)PHENYL]-2-(1-            
HETNAM   2 DQX  PIPERIDIN-4-YL-1H-PYRAZOL-4-YL)QUINOXALINE                      
HETSYN     PTR PHOSPHONOTYROSINE                                                
FORMUL   1  PTR    2(C9 H12 N O6 P)                                             
FORMUL   2  DQX    C27 H28 F2 N6 O                                              
FORMUL   3  HOH   *191(H2 O)                                                    
HELIX    1   1 ARG A  897  ARG A  897  1                                   1
HELIX    2   2 SER A 1029  SER A 1029  1                                   1
HELIX    3   3 SER A 1032  SER A 1032  1                                   1
SHEET    1   1 1 LYS A 999  VAL A1000  0
SHEET    2   2 1 PTR A1008  LYS A1009  0
SHEET    3   3 1 LYS A1030  PHE A1031  0
LINK         C   GLU A1006                 N   PTR A1007     1555   1555  1.33  
LINK         C   PTR A1007                 N   PTR A1008     1555   1555  1.33  
LINK         C   PTR A1008                 N   LYS A1009     1555   1555  1.33  
SITE     1 AC1 21 HOH A  83  HOH A  84  HOH A  88  HOH A 142                    
SITE     2 AC1 21 LEU A 855  GLY A 856  GLY A 858  ALA A 880                    
SITE     3 AC1 21 MET A 929  GLU A 930  TYR A 931  LEU A 932                    
SITE     4 AC1 21 PRO A 933  TYR A 934  GLY A 935  ARG A 980                    
SITE     5 AC1 21 ASN A 981  LEU A 983  GLU A 987  GLY A 993                    
SITE     6 AC1 21 ASP A 994                                                     
CRYST1   93.312  103.009   68.739  90.00  90.00  90.00 C 2 2 21      8          
ORIGX1      1.000000  0.000000  0.000000        0.00000                         
ORIGX2      0.000000  1.000000  0.000000        0.00000                         
ORIGX3      0.000000  0.000000  1.000000        0.00000                         
SCALE1      0.010717  0.000000  0.000000        0.00000                         
SCALE2      0.000000  0.009708  0.000000        0.00000                         
SCALE3      0.000000  0.000000  0.014548        0.00000                         
ATOM      1  N   ARG A 897       1.318  25.119   0.769  1.00 16.63           N
ATOM      2  CA  ARG A 897       1.838  25.456  -0.591  1.00 18.76           C
ATOM      3  C   ARG A 897       2.886  24.459  -1.070  1.00 17.77           C
ATOM      4  O   ARG A 897       2.886  24.070  -2.254  1.00 18.61           O
ATOM      5  CB  ARG A 897       2.435  26.860  -0.623  1.00 19.45           C
ATOM      6  CG  ARG A 897       1.455  27.971  -0.326  1.00 26.85           C
ATOM      7  CD  ARG A 897       2.165  29.312  -0.381  1.00 35.64           C
ATOM      8  NE  ARG A 897       1.470  30.349   0.376  1.00 43.45           N
ATOM      9  CZ  ARG A 897       1.920  31.593   0.534  1.00 49.83           C
ATOM     10  NH1 ARG A 897       3.075  31.971  -0.012  1.00 52.98           N
ATOM     11  NH2 ARG A 897       1.213  32.466   1.245  1.00 52.29           N
TER      12      ARG A 897
ATOM     13  N   LYS A 999       9.689  28.215  -4.356  1.00 15.74           N
ATOM     14  CA  LYS A 999       8.826  29.354  -4.611  1.00 17.01           C
ATOM     15  C   LYS A 999       8.275  29.319  -6.040  1.00 18.84           C
ATOM     16  O   LYS A 999       8.880  28.736  -6.943  1.00 17.51           O
ATOM     17  CB  LYS A 999       9.606  30.657  -4.400  1.00 17.84           C
ATOM     18  CG  LYS A 999      10.120  30.848  -2.989  1.00 20.30           C
ATOM     19  CD  LYS A 999       9.003  31.193  -2.033  1.00 25.52           C
ATOM     20  CE  LYS A 999       9.499  31.387  -0.610  1.00 28.73           C
ATOM     21  NZ  LYS A 999       8.365  31.500   0.347  1.00 29.74           N
ATOM     22  N   VAL A1000       7.119  29.947  -6.233  1.00 18.54           N
ATOM     23  CA  VAL A1000       6.498  30.043  -7.545  1.00 19.97           C
ATOM     24  C   VAL A1000       6.737  31.449  -8.065  1.00 19.34           C
ATOM     25  O   VAL A1000       6.444  32.421  -7.373  1.00 21.00           O
ATOM     26  CB  VAL A1000       4.981  29.781  -7.475  1.00 20.85           C
ATOM     27  CG1 VAL A1000       4.361  29.869  -8.875  1.00 21.28           C
ATOM     28  CG2 VAL A1000       4.716  28.412  -6.832  1.00 22.17           C
ATOM     29  N   LEU A1001       7.288  31.553  -9.265  1.00 20.00           N
ATOM     30  CA  LEU A1001       7.538  32.845  -9.890  1.00 21.45           C
ATOM     31  C   LEU A1001       6.220  33.602 -10.079  1.00 24.19           C
ATOM     32  O   LEU A1001       5.201  32.987 -10.399  1.00 23.60           O
ATOM     33  CB  LEU A1001       8.188  32.666 -11.259  1.00 21.61           C
ATOM     34  CG  LEU A1001       9.645  32.209 -11.334  1.00 19.60           C
ATOM     35  CD1 LEU A1001      10.009  31.936 -12.800  1.00 20.80           C
ATOM     36  CD2 LEU A1001      10.575  33.254 -10.714  1.00 20.95           C
ATOM     37  N   PRO A1002       6.239  34.932  -9.892  1.00 25.80           N
ATOM     38  CA  PRO A1002       5.082  35.729 -10.301  1.00 28.56           C
ATOM     39  C   PRO A1002       4.849  35.609 -11.811  1.00 29.63           C
ATOM     40  O   PRO A1002       5.792  35.351 -12.568  1.00 26.88           O
ATOM     41  CB  PRO A1002       5.480  37.171  -9.933  1.00 29.05           C
ATOM     42  CG  PRO A1002       6.605  37.045  -8.963  1.00 29.17           C
ATOM     43  CD  PRO A1002       7.310  35.756  -9.307  1.00 27.18           C
TER      44      PRO A1002
ATOM     45  N   LYS A1005       7.221  38.157 -13.818  1.00 32.31           N
ATOM     46  CA  LYS A1005       8.645  38.318 -13.500  1.00 30.46           C
ATOM     47  C   LYS A1005       9.408  37.001 -13.620  1.00 28.23           C
ATOM     48  O   LYS A1005       8.828  35.928 -13.488  1.00 26.58           O
ATOM     49  CB  LYS A1005       8.809  38.879 -12.082  1.00 31.08           C
ATOM     50  CG  LYS A1005       8.077  40.198 -11.840  1.00 34.32           C
ATOM     51  N   GLU A1006      10.712  37.089 -13.869  1.00 26.22           N
ATOM     52  CA  GLU A1006      11.545  35.887 -13.958  1.00 26.19           C
ATOM     53  C   GLU A1006      12.372  35.641 -12.688  1.00 25.86           C
ATOM     54  O   GLU A1006      13.264  34.784 -12.677  1.00 25.29           O
ATOM     55  CB  GLU A1006      12.429  35.959 -15.204  1.00 27.31           C
ATOM     56  CG  GLU A1006      11.622  36.057 -16.509  1.00 30.60           C
ATOM     57  CD  GLU A1006      10.589  34.932 -16.670  1.00 36.53           C
ATOM     58  OE1 GLU A1006      10.945  33.745 -16.510  1.00 41.90           O
ATOM     59  OE2 GLU A1006       9.416  35.230 -16.971  1.00 40.90           O
ATOM     92  N   LYS A1009      11.595  37.588  -5.132  1.00 22.81           N
ATOM     93  CA  LYS A1009      12.324  38.247  -4.046  1.00 24.91           C
ATOM     94  C   LYS A1009      11.780  37.822  -2.677  1.00 25.91           C
ATOM     95  O   LYS A1009      10.602  38.038  -2.380  1.00 24.95           O
ATOM     96  CB  LYS A1009      12.225  39.768  -4.199  1.00 25.58           C
ATOM     97  CG  LYS A1009      13.042  40.561  -3.190  1.00 27.68           C
ATOM     98  N   VAL A1010      12.633  37.222  -1.847  1.00 25.88           N
ATOM     99  CA  VAL A1010      12.249  36.859  -0.476  1.00 27.78           C
ATOM    100  C   VAL A1010      12.561  38.028   0.460  1.00 29.50           C
ATOM    101  O   VAL A1010      13.721  38.368   0.651  1.00 29.11           O
ATOM    102  CB  VAL A1010      12.971  35.578  -0.008  1.00 28.44           C
ATOM    103  CG1 VAL A1010      12.568  35.210   1.430  1.00 30.30           C
ATOM    104  CG2 VAL A1010      12.665  34.451  -0.949  1.00 27.07           C
TER     105      VAL A1010
ATOM    106  N   SER A1029      18.412  39.153  -2.272  1.00 21.89           N
ATOM    107  CA  SER A1029      17.424  38.081  -2.026  1.00 21.25           C
ATOM    108  C   SER A1029      16.554  37.748  -3.242  1.00 19.23           C
ATOM    109  O   SER A1029      15.369  37.452  -3.093  1.00 19.09           O
ATOM    110  CB  SER A1029      16.529  38.392  -0.814  1.00 21.30           C
ATOM    111  OG  SER A1029      17.304  38.514   0.363  1.00 32.78           O
ATOM    112  N   LYS A1030      17.171  37.760  -4.422  1.00 19.08           N
ATOM    113  CA  LYS A1030      16.512  37.458  -5.688  1.00 19.51           C
ATOM    114  C   LYS A1030      16.837  36.040  -6.147  1.00 18.52           C
ATOM    115  O   LYS A1030      18.001  35.670  -6.248  1.00 19.42           O
ATOM    116  CB  LYS A1030      16.978  38.428  -6.778  1.00 21.59           C
ATOM    117  CG  LYS A1030      16.382  39.823  -6.670  1.00 27.37           C
ATOM    118  CD  LYS A1030      17.001  40.766  -7.699  1.00 33.33           C
ATOM    119  CE  LYS A1030      16.798  40.270  -9.132  1.00 35.81           C
ATOM    120  NZ  LYS A1030      16.950  41.369 -10.149  1.00 40.11           N
ATOM    121  N   PHE A1031      15.801  35.264  -6.425  1.00 17.26           N
ATOM    122  CA  PHE A1031      15.935  33.859  -6.812  1.00 17.16           C
ATOM    123  C   PHE A1031      15.265  33.606  -8.141  1.00 17.79           C
ATOM    124  O   PHE A1031      14.160  34.097  -8.394  1.00 17.75           O
ATOM    125  CB  PHE A1031      15.321  32.966  -5.734  1.00 16.52           C
ATOM    126  CG  PHE A1031      15.988  33.109  -4.407  1.00 14.97           C
ATOM    127  CD1 PHE A1031      15.587  34.110  -3.515  1.00 17.29           C
ATOM    128  CD2 PHE A1031      17.044  32.280  -4.053  1.00 16.58           C
ATOM    129  CE1 PHE A1031      16.226  34.277  -2.297  1.00 17.37           C
ATOM    130  CE2 PHE A1031      17.685  32.437  -2.835  1.00 16.51           C
ATOM    131  CZ  PHE A1031      17.275  33.445  -1.956  1.00 17.03           C
ATOM    132  N   SER A1032      15.914  32.802  -8.974  1.00 16.59           N
ATOM    133  CA  SER A1032      15.477  32.582 -10.342  1.00 15.68           C
ATOM    134  C   SER A1032      15.951  31.215 -10.796  1.00 14.97           C
ATOM    135  O   SER A1032      16.681  30.538 -10.060  1.00 15.46           O
ATOM    136  CB  SER A1032      16.080  33.658 -11.243  1.00 15.80           C
ATOM    137  OG  SER A1032      17.505  33.570 -11.221  1.00 16.89           O
TER     138      SER A1032
HETATM  139  O   HOH A  42       4.659  34.140  -6.466  1.00 43.03           O
HETATM  140  O   HOH A  43      13.906  32.510 -13.779  1.00 20.50           O
HETATM  141  O   HOH A 113       8.985  38.449  -5.636  1.00 31.82           O
HETATM  142  O   HOH A 114       8.950  37.471   0.245  1.00 35.20           O
HETATM  143  O   HOH A 128      17.980  37.284 -10.935  1.00 32.07           O
HETATM  144  O   HOH A 148       5.921  28.466  -1.930  1.00 35.19           O
HETATM  145  O   HOH A 149       5.752  30.665  -3.832  1.00 44.39           O
HETATM  146  O   HOH A 186      12.023  39.694 -14.709  1.00 37.32           O
CONECT   53   52   54   60
CONECT   62   61   63   76
CONECT   61   60   62   64
CONECT   64   61   65
CONECT   66   65   68
CONECT   67   65   69
CONECT   68   66   70
CONECT   69   67   70
CONECT   65   64   66   67
CONECT   70   68   69   71
CONECT   60   53   61
CONECT   63   62
CONECT   73   72
CONECT   74   72
CONECT   75   72
CONECT   71   70   72
CONECT   72   71   73   74   75
CONECT   78   77   79   92
CONECT   77   76   78   80
CONECT   80   77   81
CONECT   82   81   84
CONECT   83   81   85
CONECT   84   82   86
CONECT   85   83   86
CONECT   81   80   82   83
CONECT   86   84   85   87
CONECT   76   62   77
CONECT   79   78
CONECT   89   88
CONECT   90   88
CONECT   91   88
CONECT   87   86   88
CONECT   88   87   89   90   91
CONECT   92   78   93
END
