# Supplementary material for: Scaffold repositioning of spiro-acridine derivatives as fungi chitinase inhibitor by target fishing and in vitro studies
Source: Sci Rep. 2023 May 5;13:7320. doi: 10.1038/s41598-023-33279-9 (PMC10163251; doi:10.1038/s41598-023-33279-9)
Supplement: Supplementary file 2 — Supplementary Information 2. [file 41598_2023_33279_MOESM2_ESM.zip › PDBQT_TARGETS_ALL/3l7c_LLP.pdb]

HEADER    TRANSFERASE                             28-DEC-09   3L7C              
TITLE     CRYSTAL STRUCTURE OF GLYCOGEN PHOSPHORYLASE DK4 COMPLEX               
COMPND    MOL_ID: 1;                                                            
COMPND   2 MOLECULE: GLYCOGEN PHOSPHORYLASE, MUSCLE FORM;                       
COMPND   3 CHAIN: A;                                                            
COMPND   4 SYNONYM: MYOPHOSPHORYLASE;                                           
COMPND   5 EC: 2.4.1.1                                                          
SOURCE    MOL_ID: 1;                                                            
SOURCE   2 ORGANISM_SCIENTIFIC: ORYCTOLAGUS CUNICULUS;                          
SOURCE   3 ORGANISM_COMMON: EUROPEAN RABBIT,JAPANESE WHITE RABBIT,DOMESTIC      
SOURCE   4 RABBIT,RABBITS;                                                      
SOURCE   5 ORGANISM_TAXID: 9986                                                 
KEYWDS    GLYCOGENOLYSIS, TYPE 2 DIABETES, ALLOSTERIC ENZYME, CARBOHYDRATE      
KEYWDS   2 METABOLISM, GLYCOGEN METABOLISM, GLYCOSYLTRANSFERASE, NUCLEOTIDE-    
KEYWDS   3 BINDING, PHOSPHORYLATION, PYRIDOXAL PHOSPHATE, TRANSFERASE,          
KEYWDS   4 PHOSPHOPROTEIN                                                       
EXPDTA    X-RAY DIFFRACTION                                                     
AUTHOR    V.G.TSIRKONE,C.LAMPRAKIS,J.M.HAYES,V.SKAMNAKI,C.DRAKOU,S.E.ZOGRAPHOS, 
AUTHOR   2 D.D.LEONIDAS                                                         
REVDAT   1   20-OCT-10 3L7C    0                                                
JRNL        AUTH   V.G.TSIRKONE,E.TSOUKALA,C.LAMPRAKIS,S.MANTA,J.M.HAYES,       
JRNL        AUTH 2 V.T.SKAMNAKI,C.DRAKOU,S.E.ZOGRAPHOS,D.KOMIOTIS,D.D.LEONIDAS  
JRNL        TITL   1-(3-DEOXY-3-FLUORO-BETA-D-GLUCOPYRANOSYL) PYRIMIDINE        
JRNL        TITL 2 DERIVATIVES AS INHIBITORS OF GLYCOGEN PHOSPHORYLASE B:       
JRNL        TITL 3 KINETIC, CRYSTALLOGRAPHIC AND MODELLING STUDIES.             
JRNL        REF    BIOORG.MED.CHEM.              V.  18  3413 2010              
JRNL        REFN                   ISSN 0968-0896                               
JRNL        PMID   20430629                                                     
JRNL        DOI    10.1016/J.BMC.2010.04.004                                    
REMARK   2                                                                      
REMARK   2 RESOLUTION.    1.93 ANGSTROMS.                                       
REMARK   3                                                                      
REMARK   3 REFINEMENT.                                                          
REMARK   3   PROGRAM     : REFMAC 5.3.0037                                      
REMARK   3   AUTHORS     : MURSHUDOV,VAGIN,DODSON                               
REMARK   3                                                                      
REMARK   3    REFINEMENT TARGET : MAXIMUM LIKELIHOOD                            
REMARK   3                                                                      
REMARK   3  DATA USED IN REFINEMENT.                                            
REMARK   3   RESOLUTION RANGE HIGH (ANGSTROMS) : 1.93                           
REMARK   3   RESOLUTION RANGE LOW  (ANGSTROMS) : 30.00                          
REMARK   3   DATA CUTOFF            (SIGMA(F)) : 0.000                          
REMARK   3   COMPLETENESS FOR RANGE        (%) : 99.9                           
REMARK   3   NUMBER OF REFLECTIONS             : 74225                          
REMARK   3                                                                      
REMARK   3  FIT TO DATA USED IN REFINEMENT.                                     
REMARK   3   CROSS-VALIDATION METHOD          : THROUGHOUT                      
REMARK   3   FREE R VALUE TEST SET SELECTION  : RANDOM                          
REMARK   3   R VALUE     (WORKING + TEST SET) : 0.176                           
REMARK   3   R VALUE            (WORKING SET) : 0.175                           
REMARK   3   FREE R VALUE                     : 0.207                           
REMARK   3   FREE R VALUE TEST SET SIZE   (%) : 5.000                           
REMARK   3   FREE R VALUE TEST SET COUNT      : 3734                            
REMARK   3                                                                      
REMARK   3  FIT IN THE HIGHEST RESOLUTION BIN.                                  
REMARK   3   TOTAL NUMBER OF BINS USED           : 20                           
REMARK   3   BIN RESOLUTION RANGE HIGH       (A) : 1.93                         
REMARK   3   BIN RESOLUTION RANGE LOW        (A) : 1.98                         
REMARK   3   REFLECTION IN BIN     (WORKING SET) : 5116                         
REMARK   3   BIN COMPLETENESS (WORKING+TEST) (%) : 99.96                        
REMARK   3   BIN R VALUE           (WORKING SET) : 0.2260                       
REMARK   3   BIN FREE R VALUE SET COUNT          : 287                          
REMARK   3   BIN FREE R VALUE                    : 0.2550                       
REMARK   3                                                                      
REMARK   3  NUMBER OF NON-HYDROGEN ATOMS USED IN REFINEMENT.                    
REMARK   3   PROTEIN ATOMS            : 6624                                    
REMARK   3   NUCLEIC ACID ATOMS       : 0                                       
REMARK   3   HETEROGEN ATOMS          : 20                                      
REMARK   3   SOLVENT ATOMS            : 388                                     
REMARK   3                                                                      
REMARK   3  B VALUES.                                                           
REMARK   3   FROM WILSON PLOT           (A**2) : NULL                           
REMARK   3   MEAN B VALUE      (OVERALL, A**2) : 27.64                          
REMARK   3   OVERALL ANISOTROPIC B VALUE.                                       
REMARK   3    B11 (A**2) : 0.59000                                              
REMARK   3    B22 (A**2) : 0.59000                                              
REMARK   3    B33 (A**2) : -1.18000                                             
REMARK   3    B12 (A**2) : 0.00000                                              
REMARK   3    B13 (A**2) : 0.00000                                              
REMARK   3    B23 (A**2) : 0.00000                                              
REMARK   3                                                                      
REMARK   3  ESTIMATED OVERALL COORDINATE ERROR.                                 
REMARK   3   ESU BASED ON R VALUE                            (A): 0.140         
REMARK   3   ESU BASED ON FREE R VALUE                       (A): 0.129         
REMARK   3   ESU BASED ON MAXIMUM LIKELIHOOD                 (A): NULL          
REMARK   3   ESU FOR B VALUES BASED ON MAXIMUM LIKELIHOOD (A**2): NULL          
REMARK   3                                                                      
REMARK   3 CORRELATION COEFFICIENTS.                                            
REMARK   3   CORRELATION COEFFICIENT FO-FC      : 0.965                         
REMARK   3   CORRELATION COEFFICIENT FO-FC FREE : 0.950                         
REMARK   3                                                                      
REMARK   3  RMS DEVIATIONS FROM IDEAL VALUES        COUNT    RMS    WEIGHT      
REMARK   3   BOND LENGTHS REFINED ATOMS        (A):  6830 ; 0.009 ; 0.022       
REMARK   3   BOND LENGTHS OTHERS               (A):  NULL ;  NULL ;  NULL       
REMARK   3   BOND ANGLES REFINED ATOMS   (DEGREES):  9256 ; 1.090 ; 1.958       
REMARK   3   BOND ANGLES OTHERS          (DEGREES):  NULL ;  NULL ;  NULL       
REMARK   3   TORSION ANGLES, PERIOD 1    (DEGREES):   821 ; 5.240 ; 5.000       
REMARK   3   TORSION ANGLES, PERIOD 2    (DEGREES):   352 ;34.402 ;23.580       
REMARK   3   TORSION ANGLES, PERIOD 3    (DEGREES):  1192 ;14.593 ;15.000       
REMARK   3   TORSION ANGLES, PERIOD 4    (DEGREES):    60 ;17.937 ;15.000       
REMARK   3   CHIRAL-CENTER RESTRAINTS       (A**3):  1000 ; 0.081 ; 0.200       
REMARK   3   GENERAL PLANES REFINED ATOMS      (A):  5248 ; 0.003 ; 0.020       
REMARK   3   GENERAL PLANES OTHERS             (A):  NULL ;  NULL ;  NULL       
REMARK   3   NON-BONDED CONTACTS REFINED ATOMS (A):  2741 ; 0.188 ; 0.200       
REMARK   3   NON-BONDED CONTACTS OTHERS        (A):  NULL ;  NULL ;  NULL       
REMARK   3   NON-BONDED TORSION REFINED ATOMS  (A):  4644 ; 0.303 ; 0.200       
REMARK   3   NON-BONDED TORSION OTHERS         (A):  NULL ;  NULL ;  NULL       
REMARK   3   H-BOND (X...Y) REFINED ATOMS      (A):   360 ; 0.112 ; 0.200       
REMARK   3   H-BOND (X...Y) OTHERS             (A):  NULL ;  NULL ;  NULL       
REMARK   3   POTENTIAL METAL-ION REFINED ATOMS (A):  NULL ;  NULL ;  NULL       
REMARK   3   POTENTIAL METAL-ION OTHERS        (A):  NULL ;  NULL ;  NULL       
REMARK   3   SYMMETRY VDW REFINED ATOMS        (A):    32 ; 0.122 ; 0.200       
REMARK   3   SYMMETRY VDW OTHERS               (A):  NULL ;  NULL ;  NULL       
REMARK   3   SYMMETRY H-BOND REFINED ATOMS     (A):     7 ; 0.102 ; 0.200       
REMARK   3   SYMMETRY H-BOND OTHERS            (A):  NULL ;  NULL ;  NULL       
REMARK   3   SYMMETRY METAL-ION REFINED ATOMS  (A):  NULL ;  NULL ;  NULL       
REMARK   3   SYMMETRY METAL-ION OTHERS         (A):  NULL ;  NULL ;  NULL       
REMARK   3                                                                      
REMARK   3  ISOTROPIC THERMAL FACTOR RESTRAINTS.     COUNT   RMS    WEIGHT      
REMARK   3   MAIN-CHAIN BOND REFINED ATOMS  (A**2):  4064 ; 0.603 ; 1.500       
REMARK   3   MAIN-CHAIN BOND OTHER ATOMS    (A**2):  NULL ;  NULL ;  NULL       
REMARK   3   MAIN-CHAIN ANGLE REFINED ATOMS (A**2):  6568 ; 1.134 ; 2.000       
REMARK   3   SIDE-CHAIN BOND REFINED ATOMS  (A**2):  2766 ; 1.690 ; 3.000       
REMARK   3   SIDE-CHAIN ANGLE REFINED ATOMS (A**2):  2683 ; 2.778 ; 4.500       
REMARK   3                                                                      
REMARK   3 ANISOTROPIC THERMAL FACTOR RESTRAINTS.    COUNT   RMS   WEIGHT       
REMARK   3   RIGID-BOND RESTRAINTS          (A**2):  NULL ;  NULL ;  NULL       
REMARK   3   SPHERICITY; FREE ATOMS         (A**2):  NULL ;  NULL ;  NULL       
REMARK   3   SPHERICITY; BONDED ATOMS       (A**2):  NULL ;  NULL ;  NULL       
REMARK   3                                                                      
REMARK   3  NCS RESTRAINTS STATISTICS                                           
REMARK   3   NUMBER OF DIFFERENT NCS GROUPS : NULL                              
REMARK   3                                                                      
REMARK   3  TLS DETAILS                                                         
REMARK   3   NUMBER OF TLS GROUPS  : NULL                                       
REMARK   3                                                                      
REMARK   3  BULK SOLVENT MODELLING.                                             
REMARK   3   METHOD USED : MASK                                                 
REMARK   3   PARAMETERS FOR MASK CALCULATION                                    
REMARK   3   VDW PROBE RADIUS   : 1.20                                          
REMARK   3   ION PROBE RADIUS   : 0.80                                          
REMARK   3   SHRINKAGE RADIUS   : 0.80                                          
REMARK   3                                                                      
REMARK   3  OTHER REFINEMENT REMARKS: HYDROGENS HAVE BEEN ADDED IN THE RIDING   
REMARK   3  POSITIONS                                                           
REMARK   4                                                                      
REMARK   4 3L7C COMPLIES WITH FORMAT V. 3.20, 01-DEC-08                         
REMARK 100                                                                      
REMARK 100 THIS ENTRY HAS BEEN PROCESSED BY RCSB ON 19-JAN-10.                  
REMARK 100 THE RCSB ID CODE IS RCSB056924.                                      
REMARK 200                                                                      
REMARK 200 EXPERIMENTAL DETAILS                                                 
REMARK 200  EXPERIMENT TYPE                : X-RAY DIFFRACTION                  
REMARK 200  DATE OF DATA COLLECTION        : 29-JUL-09                          
REMARK 200  TEMPERATURE           (KELVIN) : 289                                
REMARK 200  PH                             : 6.7                                
REMARK 200  NUMBER OF CRYSTALS USED        : 1                                  
REMARK 200                                                                      
REMARK 200  SYNCHROTRON              (Y/N) : Y                                  
REMARK 200  RADIATION SOURCE               : EMBL/DESY, HAMBURG                 
REMARK 200  BEAMLINE                       : X13                                
REMARK 200  X-RAY GENERATOR MODEL          : NULL                               
REMARK 200  MONOCHROMATIC OR LAUE    (M/L) : M                                  
REMARK 200  WAVELENGTH OR RANGE        (A) : 0.81                               
REMARK 200  MONOCHROMATOR                  : NULL                               
REMARK 200  OPTICS                         : NULL                               
REMARK 200                                                                      
REMARK 200  DETECTOR TYPE                  : CCD                                
REMARK 200  DETECTOR MANUFACTURER          : MAR CCD 165 MM                     
REMARK 200  INTENSITY-INTEGRATION SOFTWARE : DENZO                              
REMARK 200  DATA SCALING SOFTWARE          : SCALEPACK                          
REMARK 200                                                                      
REMARK 200  NUMBER OF UNIQUE REFLECTIONS   : 74225                              
REMARK 200  RESOLUTION RANGE HIGH      (A) : 1.930                              
REMARK 200  RESOLUTION RANGE LOW       (A) : 91.290                             
REMARK 200  REJECTION CRITERIA  (SIGMA(I)) : -3.000                             
REMARK 200                                                                      
REMARK 200 OVERALL.                                                             
REMARK 200  COMPLETENESS FOR RANGE     (%) : 99.9                               
REMARK 200  DATA REDUNDANCY                : NULL                               
REMARK 200  R MERGE                    (I) : NULL                               
REMARK 200  R SYM                      (I) : 0.04700                            
REMARK 200  <I/SIGMA(I)> FOR THE DATA SET  : 20.8000                            
REMARK 200                                                                      
REMARK 200 IN THE HIGHEST RESOLUTION SHELL.                                     
REMARK 200  HIGHEST RESOLUTION SHELL, RANGE HIGH (A) : 1.93                     
REMARK 200  HIGHEST RESOLUTION SHELL, RANGE LOW  (A) : 1.96                     
REMARK 200  COMPLETENESS FOR SHELL     (%) : 99.9                               
REMARK 200  DATA REDUNDANCY IN SHELL       : 4.40                               
REMARK 200  R MERGE FOR SHELL          (I) : NULL                               
REMARK 200  R SYM FOR SHELL            (I) : 0.42500                            
REMARK 200  <I/SIGMA(I)> FOR SHELL         : 4.200                              
REMARK 200                                                                      
REMARK 200 DIFFRACTION PROTOCOL: SINGLE WAVELENGTH                              
REMARK 200 METHOD USED TO DETERMINE THE STRUCTURE: FOURIER SYNTHESIS            
REMARK 200 SOFTWARE USED: REFMAC                                                
REMARK 200 STARTING MODEL: PDB ENTRY 2PRJ                                       
REMARK 200                                                                      
REMARK 200 REMARK: NULL                                                         
REMARK 280                                                                      
REMARK 280 CRYSTAL                                                              
REMARK 280 SOLVENT CONTENT, VS   (%): 50.51                                     
REMARK 280 MATTHEWS COEFFICIENT, VM (ANGSTROMS**3/DA): 2.49                     
REMARK 280                                                                      
REMARK 280 CRYSTALLIZATION CONDITIONS: 10MM BES BUFFER, 3MM DDT, PH 6.7,        
REMARK 280  SMALL TUBES, TEMPERATURE 289K                                       
REMARK 290                                                                      
REMARK 290 CRYSTALLOGRAPHIC SYMMETRY                                            
REMARK 290 SYMMETRY OPERATORS FOR SPACE GROUP: P 43 21 2                        
REMARK 290                                                                      
REMARK 290      SYMOP   SYMMETRY                                                
REMARK 290     NNNMMM   OPERATOR                                                
REMARK 290       1555   X,Y,Z                                                   
REMARK 290       2555   -X,-Y,Z+1/2                                             
REMARK 290       3555   -Y+1/2,X+1/2,Z+3/4                                      
REMARK 290       4555   Y+1/2,-X+1/2,Z+1/4                                      
REMARK 290       5555   -X+1/2,Y+1/2,-Z+3/4                                     
REMARK 290       6555   X+1/2,-Y+1/2,-Z+1/4                                     
REMARK 290       7555   Y,X,-Z                                                  
REMARK 290       8555   -Y,-X,-Z+1/2                                            
REMARK 290                                                                      
REMARK 290     WHERE NNN -> OPERATOR NUMBER                                     
REMARK 290           MMM -> TRANSLATION VECTOR                                  
REMARK 290                                                                      
REMARK 290 CRYSTALLOGRAPHIC SYMMETRY TRANSFORMATIONS                            
REMARK 290 THE FOLLOWING TRANSFORMATIONS OPERATE ON THE ATOM/HETATM             
REMARK 290 RECORDS IN THIS ENTRY TO PRODUCE CRYSTALLOGRAPHICALLY                
REMARK 290 RELATED MOLECULES.                                                   
REMARK 290   SMTRY1   1  1.000000  0.000000  0.000000        0.00000            
REMARK 290   SMTRY2   1  0.000000  1.000000  0.000000        0.00000            
REMARK 290   SMTRY3   1  0.000000  0.000000  1.000000        0.00000            
REMARK 290   SMTRY1   2 -1.000000  0.000000  0.000000        0.00000            
REMARK 290   SMTRY2   2  0.000000 -1.000000  0.000000        0.00000            
REMARK 290   SMTRY3   2  0.000000  0.000000  1.000000       58.24750            
REMARK 290   SMTRY1   3  0.000000 -1.000000  0.000000       64.54800            
REMARK 290   SMTRY2   3  1.000000  0.000000  0.000000       64.54800            
REMARK 290   SMTRY3   3  0.000000  0.000000  1.000000       87.37125            
REMARK 290   SMTRY1   4  0.000000  1.000000  0.000000       64.54800            
REMARK 290   SMTRY2   4 -1.000000  0.000000  0.000000       64.54800            
REMARK 290   SMTRY3   4  0.000000  0.000000  1.000000       29.12375            
REMARK 290   SMTRY1   5 -1.000000  0.000000  0.000000       64.54800            
REMARK 290   SMTRY2   5  0.000000  1.000000  0.000000       64.54800            
REMARK 290   SMTRY3   5  0.000000  0.000000 -1.000000       87.37125            
REMARK 290   SMTRY1   6  1.000000  0.000000  0.000000       64.54800            
REMARK 290   SMTRY2   6  0.000000 -1.000000  0.000000       64.54800            
REMARK 290   SMTRY3   6  0.000000  0.000000 -1.000000       29.12375            
REMARK 290   SMTRY1   7  0.000000  1.000000  0.000000        0.00000            
REMARK 290   SMTRY2   7  1.000000  0.000000  0.000000        0.00000            
REMARK 290   SMTRY3   7  0.000000  0.000000 -1.000000        0.00000            
REMARK 290   SMTRY1   8  0.000000 -1.000000  0.000000        0.00000            
REMARK 290   SMTRY2   8 -1.000000  0.000000  0.000000        0.00000            
REMARK 290   SMTRY3   8  0.000000  0.000000 -1.000000       58.24750            
REMARK 290                                                                      
REMARK 290 REMARK: NULL                                                         
REMARK 300                                                                      
REMARK 300 BIOMOLECULE: 1                                                       
REMARK 300 SEE REMARK 350 FOR THE AUTHOR PROVIDED AND/OR PROGRAM                
REMARK 300 GENERATED ASSEMBLY INFORMATION FOR THE STRUCTURE IN                  
REMARK 300 THIS ENTRY. THE REMARK MAY ALSO PROVIDE INFORMATION ON               
REMARK 300 BURIED SURFACE AREA.                                                 
REMARK 350                                                                      
REMARK 350 COORDINATES FOR A COMPLETE MULTIMER REPRESENTING THE KNOWN           
REMARK 350 BIOLOGICALLY SIGNIFICANT OLIGOMERIZATION STATE OF THE                
REMARK 350 MOLECULE CAN BE GENERATED BY APPLYING BIOMT TRANSFORMATIONS          
REMARK 350 GIVEN BELOW.  BOTH NON-CRYSTALLOGRAPHIC AND                          
REMARK 350 CRYSTALLOGRAPHIC OPERATIONS ARE GIVEN.                               
REMARK 350                                                                      
REMARK 350 BIOMOLECULE: 1                                                       
REMARK 350 AUTHOR DETERMINED BIOLOGICAL UNIT: DIMERIC                           
REMARK 350 SOFTWARE DETERMINED QUATERNARY STRUCTURE: DIMERIC                    
REMARK 350 SOFTWARE USED: PISA                                                  
REMARK 350 TOTAL BURIED SURFACE AREA: 4490 ANGSTROM**2                          
REMARK 350 SURFACE AREA OF THE COMPLEX: 57520 ANGSTROM**2                       
REMARK 350 CHANGE IN SOLVENT FREE ENERGY: -24.0 KCAL/MOL                        
REMARK 350 APPLY THE FOLLOWING TO CHAINS: A                                     
REMARK 350   BIOMT1   1  1.000000  0.000000  0.000000        0.00000            
REMARK 350   BIOMT2   1  0.000000  1.000000  0.000000        0.00000            
REMARK 350   BIOMT3   1  0.000000  0.000000  1.000000        0.00000            
REMARK 350   BIOMT1   2  0.000000  1.000000  0.000000        0.00000            
REMARK 350   BIOMT2   2  1.000000  0.000000  0.000000        0.00000            
REMARK 350   BIOMT3   2  0.000000  0.000000 -1.000000      116.49500            
REMARK 465                                                                      
REMARK 465 MISSING RESIDUES                                                     
REMARK 465 THE FOLLOWING RESIDUES WERE NOT LOCATED IN THE                       
REMARK 465 EXPERIMENT. (M=MODEL NUMBER; RES=RESIDUE NAME; C=CHAIN               
REMARK 465 IDENTIFIER; SSSEQ=SEQUENCE NUMBER; I=INSERTION CODE.)                
REMARK 465                                                                      
REMARK 465   M RES C SSSEQI                                                     
REMARK 465     MET A     0                                                      
REMARK 465     SER A     1                                                      
REMARK 465     ARG A     2                                                      
REMARK 465     PRO A     3                                                      
REMARK 465     LEU A     4                                                      
REMARK 465     SER A     5                                                      
REMARK 465     ASP A     6                                                      
REMARK 465     GLN A     7                                                      
REMARK 465     GLU A     8                                                      
REMARK 465     LYS A     9                                                      
REMARK 465     ARG A    10                                                      
REMARK 465     LYS A    11                                                      
REMARK 465     LYS A   255                                                      
REMARK 465     ASP A   256                                                      
REMARK 465     PHE A   257                                                      
REMARK 465     ASN A   258                                                      
REMARK 465     VAL A   259                                                      
REMARK 465     GLY A   260                                                      
REMARK 465     PHE A   316                                                      
REMARK 465     GLY A   317                                                      
REMARK 465     CYS A   318                                                      
REMARK 465     ARG A   319                                                      
REMARK 465     ASP A   320                                                      
REMARK 465     PRO A   321                                                      
REMARK 465     VAL A   322                                                      
REMARK 465     PRO A   837                                                      
REMARK 465     ASP A   838                                                      
REMARK 465     GLU A   839                                                      
REMARK 465     LYS A   840                                                      
REMARK 465     ILE A   841                                                      
REMARK 465     PRO A   842                                                      
REMARK 500                                                                      
REMARK 500 GEOMETRY AND STEREOCHEMISTRY                                         
REMARK 500 SUBTOPIC: CLOSE CONTACTS IN SAME ASYMMETRIC UNIT                     
REMARK 500                                                                      
REMARK 500 THE FOLLOWING ATOMS ARE IN CLOSE CONTACT.                            
REMARK 500                                                                      
REMARK 500  ATM1  RES C  SSEQI   ATM2  RES C  SSEQI           DISTANCE          
REMARK 500   O    HOH A  1130     O    HOH A  1147              2.16            
REMARK 500                                                                      
REMARK 500 REMARK: NULL                                                         
REMARK 500                                                                      
REMARK 500 GEOMETRY AND STEREOCHEMISTRY                                         
REMARK 500 SUBTOPIC: TORSION ANGLES                                             
REMARK 500                                                                      
REMARK 500 TORSION ANGLES OUTSIDE THE EXPECTED RAMACHANDRAN REGIONS:            
REMARK 500 (M=MODEL NUMBER; RES=RESIDUE NAME; C=CHAIN IDENTIFIER;               
REMARK 500 SSEQ=SEQUENCE NUMBER; I=INSERTION CODE).                             
REMARK 500                                                                      
REMARK 500 STANDARD TABLE:                                                      
REMARK 500 FORMAT:(10X,I3,1X,A3,1X,A1,I4,A1,4X,F7.2,3X,F7.2)                    
REMARK 500                                                                      
REMARK 500 EXPECTED VALUES: GJ KLEYWEGT AND TA JONES (1996). PHI/PSI-           
REMARK 500 CHOLOGY: RAMACHANDRAN REVISITED. STRUCTURE 4, 1395 - 1400            
REMARK 500                                                                      
REMARK 500  M RES CSSEQI        PSI       PHI                                   
REMARK 500    ALA A  19       71.75   -114.33                                   
REMARK 500    LEU A 131       39.72    -89.71                                   
REMARK 500    TYR A 203     -136.30     59.86                                   
REMARK 500    ASP A 339     -168.77     67.96                                   
REMARK 500    THR A 466      -93.64   -120.02                                   
REMARK 500    LEU A 492      -64.04   -142.33                                   
REMARK 500    ASP A 514       73.04   -150.69                                   
REMARK 500    LYS A 568      165.80    170.92                                   
REMARK 500    SER A 674      -59.51   -138.68                                   
REMARK 500    HIS A 768       39.85   -140.60                                   
REMARK 500    ILE A 824      -51.00   -120.30                                   
REMARK 500                                                                      
REMARK 500 REMARK: NULL                                                         
REMARK 800                                                                      
REMARK 800 SITE                                                                 
REMARK 800 SITE_IDENTIFIER: AC1                                                 
REMARK 800 EVIDENCE_CODE: SOFTWARE                                              
REMARK 800 SITE_DESCRIPTION: BINDING SITE FOR RESIDUE DK4 A 843                 
REMARK 900                                                                      
REMARK 900 RELATED ENTRIES                                                      
REMARK 900 RELATED ID: 3L79   RELATED DB: PDB                                   
REMARK 900 RELATED ID: 3L7A   RELATED DB: PDB                                   
REMARK 900 RELATED ID: 3L7B   RELATED DB: PDB                                   
REMARK 900 RELATED ID: 3L7D   RELATED DB: PDB                                   
DBREF  3L7C A    0   842  UNP    P00489   PYGM_RABIT       1    843             
SEQRES   1 A  843  MET SER ARG PRO LEU SER ASP GLN GLU LYS ARG LYS GLN          
SEQRES   2 A  843  ILE SER VAL ARG GLY LEU ALA GLY VAL GLU ASN VAL THR          
SEQRES   3 A  843  GLU LEU LYS LYS ASN PHE ASN ARG HIS LEU HIS PHE THR          
SEQRES   4 A  843  LEU VAL LYS ASP ARG ASN VAL ALA THR PRO ARG ASP TYR          
SEQRES   5 A  843  TYR PHE ALA LEU ALA HIS THR VAL ARG ASP HIS LEU VAL          
SEQRES   6 A  843  GLY ARG TRP ILE ARG THR GLN GLN HIS TYR TYR GLU LYS          
SEQRES   7 A  843  ASP PRO LYS ARG ILE TYR TYR LEU SER LEU GLU PHE TYR          
SEQRES   8 A  843  MET GLY ARG THR LEU GLN ASN THR MET VAL ASN LEU ALA          
SEQRES   9 A  843  LEU GLU ASN ALA CYS ASP GLU ALA THR TYR GLN LEU GLY          
SEQRES  10 A  843  LEU ASP MET GLU GLU LEU GLU GLU ILE GLU GLU ASP ALA          
SEQRES  11 A  843  GLY LEU GLY ASN GLY GLY LEU GLY ARG LEU ALA ALA CYS          
SEQRES  12 A  843  PHE LEU ASP SER MET ALA THR LEU GLY LEU ALA ALA TYR          
SEQRES  13 A  843  GLY TYR GLY ILE ARG TYR GLU PHE GLY ILE PHE ASN GLN          
SEQRES  14 A  843  LYS ILE CYS GLY GLY TRP GLN MET GLU GLU ALA ASP ASP          
SEQRES  15 A  843  TRP LEU ARG TYR GLY ASN PRO TRP GLU LYS ALA ARG PRO          
SEQRES  16 A  843  GLU PHE THR LEU PRO VAL HIS PHE TYR GLY ARG VAL GLU          
SEQRES  17 A  843  HIS THR SER GLN GLY ALA LYS TRP VAL ASP THR GLN VAL          
SEQRES  18 A  843  VAL LEU ALA MET PRO TYR ASP THR PRO VAL PRO GLY TYR          
SEQRES  19 A  843  ARG ASN ASN VAL VAL ASN THR MET ARG LEU TRP SER ALA          
SEQRES  20 A  843  LYS ALA PRO ASN ASP PHE ASN LEU LYS ASP PHE ASN VAL          
SEQRES  21 A  843  GLY GLY TYR ILE GLN ALA VAL LEU ASP ARG ASN LEU ALA          
SEQRES  22 A  843  GLU ASN ILE SER ARG VAL LEU TYR PRO ASN ASP ASN PHE          
SEQRES  23 A  843  PHE GLU GLY LYS GLU LEU ARG LEU LYS GLN GLU TYR PHE          
SEQRES  24 A  843  VAL VAL ALA ALA THR LEU GLN ASP ILE ILE ARG ARG PHE          
SEQRES  25 A  843  LYS SER SER LYS PHE GLY CYS ARG ASP PRO VAL ARG THR          
SEQRES  26 A  843  ASN PHE ASP ALA PHE PRO ASP LYS VAL ALA ILE GLN LEU          
SEQRES  27 A  843  ASN ASP THR HIS PRO SER LEU ALA ILE PRO GLU LEU MET          
SEQRES  28 A  843  ARG VAL LEU VAL ASP LEU GLU ARG LEU ASP TRP ASP LYS          
SEQRES  29 A  843  ALA TRP GLU VAL THR VAL LYS THR CYS ALA TYR THR ASN          
SEQRES  30 A  843  HIS THR VAL LEU PRO GLU ALA LEU GLU ARG TRP PRO VAL          
SEQRES  31 A  843  HIS LEU LEU GLU THR LEU LEU PRO ARG HIS LEU GLN ILE          
SEQRES  32 A  843  ILE TYR GLU ILE ASN GLN ARG PHE LEU ASN ARG VAL ALA          
SEQRES  33 A  843  ALA ALA PHE PRO GLY ASP VAL ASP ARG LEU ARG ARG MET          
SEQRES  34 A  843  SER LEU VAL GLU GLU GLY ALA VAL LYS ARG ILE ASN MET          
SEQRES  35 A  843  ALA HIS LEU CYS ILE ALA GLY SER HIS ALA VAL ASN GLY          
SEQRES  36 A  843  VAL ALA ARG ILE HIS SER GLU ILE LEU LYS LYS THR ILE          
SEQRES  37 A  843  PHE LYS ASP PHE TYR GLU LEU GLU PRO HIS LYS PHE GLN          
SEQRES  38 A  843  ASN LYS THR ASN GLY ILE THR PRO ARG ARG TRP LEU VAL          
SEQRES  39 A  843  LEU CYS ASN PRO GLY LEU ALA GLU ILE ILE ALA GLU ARG          
SEQRES  40 A  843  ILE GLY GLU GLU TYR ILE SER ASP LEU ASP GLN LEU ARG          
SEQRES  41 A  843  LYS LEU LEU SER TYR VAL ASP ASP GLU ALA PHE ILE ARG          
SEQRES  42 A  843  ASP VAL ALA LYS VAL LYS GLN GLU ASN LYS LEU LYS PHE          
SEQRES  43 A  843  ALA ALA TYR LEU GLU ARG GLU TYR LYS VAL HIS ILE ASN          
SEQRES  44 A  843  PRO ASN SER LEU PHE ASP VAL GLN VAL LYS ARG ILE HIS          
SEQRES  45 A  843  GLU TYR LYS ARG GLN LEU LEU ASN CYS LEU HIS VAL ILE          
SEQRES  46 A  843  THR LEU TYR ASN ARG ILE LYS LYS GLU PRO ASN LYS PHE          
SEQRES  47 A  843  VAL VAL PRO ARG THR VAL MET ILE GLY GLY LYS ALA ALA          
SEQRES  48 A  843  PRO GLY TYR HIS MET ALA LYS MET ILE ILE LYS LEU ILE          
SEQRES  49 A  843  THR ALA ILE GLY ASP VAL VAL ASN HIS ASP PRO VAL VAL          
SEQRES  50 A  843  GLY ASP ARG LEU ARG VAL ILE PHE LEU GLU ASN TYR ARG          
SEQRES  51 A  843  VAL SER LEU ALA GLU LYS VAL ILE PRO ALA ALA ASP LEU          
SEQRES  52 A  843  SER GLU GLN ILE SER THR ALA GLY THR GLU ALA SER GLY          
SEQRES  53 A  843  THR GLY ASN MET LLP PHE MET LEU ASN GLY ALA LEU THR          
SEQRES  54 A  843  ILE GLY THR MET ASP GLY ALA ASN VAL GLU MET ALA GLU          
SEQRES  55 A  843  GLU ALA GLY GLU GLU ASN PHE PHE ILE PHE GLY MET ARG          
SEQRES  56 A  843  VAL GLU ASP VAL ASP ARG LEU ASP GLN ARG GLY TYR ASN          
SEQRES  57 A  843  ALA GLN GLU TYR TYR ASP ARG ILE PRO GLU LEU ARG GLN          
SEQRES  58 A  843  ILE ILE GLU GLN LEU SER SER GLY PHE PHE SER PRO LYS          
SEQRES  59 A  843  GLN PRO ASP LEU PHE LYS ASP ILE VAL ASN MET LEU MET          
SEQRES  60 A  843  HIS HIS ASP ARG PHE LYS VAL PHE ALA ASP TYR GLU GLU          
SEQRES  61 A  843  TYR VAL LYS CYS GLN GLU ARG VAL SER ALA LEU TYR LYS          
SEQRES  62 A  843  ASN PRO ARG GLU TRP THR ARG MET VAL ILE ARG ASN ILE          
SEQRES  63 A  843  ALA THR SER GLY LYS PHE SER SER ASP ARG THR ILE ALA          
SEQRES  64 A  843  GLN TYR ALA ARG GLU ILE TRP GLY VAL GLU PRO SER ARG          
SEQRES  65 A  843  GLN ARG LEU PRO ALA PRO ASP GLU LYS ILE PRO                  
MODRES 3L7C LLP A  680  LYS                                                     
HET    LLP  A 680      24                                                       
HET    DK4  A 843      20                                                       
HETNAM     LLP 2-LYSINE(3-HYDROXY-2-METHYL-5-PHOSPHONOOXYMETHYL-                
HETNAM   2 LLP  PYRIDIN-4-YLMETHANE)                                            
HETNAM     DK4 1-(3-DEOXY-3-FLUORO-BETA-D-GLUCOPYRANOSYL)-5-                    
HETNAM   2 DK4  FLUOROPYRIMIDINE-2,4(1H,3H)-DIONE                               
HETSYN     LLP N'-PYRIDOXYL-LYSINE-5'-MONOPHOSPHATE                             
FORMUL   1  LLP    C14 H24 N3 O7 P                                              
FORMUL   2  DK4    C10 H12 F2 N2 O6                                             
FORMUL   3  HOH   *388(H2 O)                                                    
HELIX    1   1 GLY A  134  GLY A  135  1                                   2
HELIX    2   2 ARG A  138  ARG A  138  1                                   1
HELIX    3   3 LYS A  574  LYS A  574  1                                   1
HELIX    4   4 ARG A  649  VAL A  650  1                                   2
HELIX    5   5 ALA A  653  ALA A  653  1                                   1
HELIX    6   6 ILE A  657  ILE A  657  1                                   1
HELIX    7   7 THR A  676  ASN A  684  1                                   9
SHEET    1   1 1 TYR A  90  TYR A  90  0
SHEET    2   2 1 VAL A 567  VAL A 567  0
SHEET    3   3 1 GLN A 665  GLN A 665  0
LINK         C   LLP A 680                 N   PHE A 681     1555   1555  1.33  
SITE     1 AC1 18 GLY A 135  LEU A 136  ASP A 283  ASN A 284                    
SITE     2 AC1 18 ASP A 339  HIS A 377  THR A 378  ASN A 484                    
SITE     3 AC1 18 TYR A 573  GLU A 672  ALA A 673  SER A 674                    
SITE     4 AC1 18 GLY A 675  HOH A 900  HOH A 967  HOH A1123                    
SITE     5 AC1 18 HOH A1130  HOH A1138                                          
CRYST1  129.096  129.096  116.495  90.00  90.00  90.00 P 43 21 2     8          
ORIGX1      1.000000  0.000000  0.000000        0.00000                         
ORIGX2      0.000000  1.000000  0.000000        0.00000                         
ORIGX3      0.000000  0.000000  1.000000        0.00000                         
SCALE1      0.007746  0.000000  0.000000        0.00000                         
SCALE2      0.000000  0.007746  0.000000        0.00000                         
SCALE3      0.000000  0.000000  0.008584        0.00000                         
ATOM      1  N   TYR A  90      26.852  19.906  37.530  1.00 16.87           N
ATOM      2  CA  TYR A  90      25.764  20.841  37.224  1.00 17.60           C
ATOM      3  C   TYR A  90      24.451  20.046  37.139  1.00 17.45           C
ATOM      4  O   TYR A  90      23.999  19.694  36.045  1.00 16.75           O
ATOM      5  CB  TYR A  90      26.057  21.504  35.883  1.00 18.47           C
ATOM      6  CG  TYR A  90      25.576  22.916  35.629  1.00 20.25           C
ATOM      7  CD1 TYR A  90      24.700  23.581  36.483  1.00 21.28           C
ATOM      8  CD2 TYR A  90      25.991  23.573  34.468  1.00 22.74           C
ATOM      9  CE1 TYR A  90      24.274  24.909  36.188  1.00 21.78           C
ATOM     10  CE2 TYR A  90      25.571  24.854  34.172  1.00 22.49           C
ATOM     11  CZ  TYR A  90      24.722  25.517  35.028  1.00 21.17           C
ATOM     12  OH  TYR A  90      24.351  26.800  34.674  1.00 23.36           O
TER      13      TYR A  90
ATOM     14  N   ASN A 133      29.513  25.524  36.011  1.00 16.06           N
ATOM     15  CA  ASN A 133      29.499  26.739  35.209  1.00 16.45           C
ATOM     16  C   ASN A 133      28.773  26.594  33.873  1.00 16.71           C
ATOM     17  O   ASN A 133      28.117  27.528  33.419  1.00 17.56           O
ATOM     18  CB  ASN A 133      30.932  27.207  34.955  1.00 15.88           C
ATOM     19  CG  ASN A 133      31.487  28.003  36.114  1.00 16.84           C
ATOM     20  OD1 ASN A 133      31.078  29.145  36.342  1.00 16.45           O
ATOM     21  ND2 ASN A 133      32.405  27.404  36.864  1.00 16.30           N
ATOM     22  N   GLY A 134      28.909  25.433  33.245  1.00 16.81           N
ATOM     23  CA  GLY A 134      28.384  25.241  31.896  1.00 17.59           C
ATOM     24  C   GLY A 134      28.649  23.841  31.415  1.00 17.34           C
ATOM     25  O   GLY A 134      28.314  22.880  32.112  1.00 17.25           O
ATOM     26  N   GLY A 135      29.261  23.726  30.236  1.00 17.46           N
ATOM     27  CA  GLY A 135      29.407  22.425  29.546  1.00 17.84           C
ATOM     28  C   GLY A 135      30.127  21.316  30.302  1.00 17.95           C
ATOM     29  O   GLY A 135      29.678  20.159  30.340  1.00 17.43           O
TER      30      GLY A 135
ATOM     31  N   ARG A 138      27.993  20.170  33.302  1.00 15.17           N
ATOM     32  CA  ARG A 138      26.770  19.447  32.888  1.00 15.28           C
ATOM     33  C   ARG A 138      27.129  18.070  32.329  1.00 14.67           C
ATOM     34  O   ARG A 138      26.377  17.108  32.506  1.00 14.98           O
ATOM     35  CB  ARG A 138      25.926  20.279  31.903  1.00 15.18           C
ATOM     36  CG  ARG A 138      24.626  19.586  31.390  1.00 15.39           C
ATOM     37  CD  ARG A 138      23.668  19.184  32.547  1.00 15.20           C
ATOM     38  NE  ARG A 138      23.224  17.789  32.425  1.00 16.92           N
ATOM     39  CZ  ARG A 138      22.423  17.167  33.289  1.00 17.17           C
ATOM     40  NH1 ARG A 138      21.981  17.806  34.363  1.00 16.88           N
ATOM     41  NH2 ARG A 138      22.093  15.889  33.099  1.00 15.80           N
TER      42      ARG A 138
ATOM     43  N   ILE A 486      24.761  13.587  25.664  1.00 16.53           N
ATOM     44  CA  ILE A 486      23.816  14.102  26.651  1.00 16.88           C
ATOM     45  C   ILE A 486      22.857  12.971  27.033  1.00 16.91           C
ATOM     46  O   ILE A 486      22.639  12.049  26.246  1.00 16.72           O
ATOM     47  CB  ILE A 486      22.988  15.271  26.080  1.00 16.91           C
ATOM     48  CG1 ILE A 486      22.320  14.858  24.749  1.00 18.02           C
ATOM     49  CG2 ILE A 486      23.875  16.512  25.897  1.00 16.01           C
ATOM     50  CD1 ILE A 486      21.199  15.750  24.314  1.00 19.44           C
TER      51      ILE A 486
ATOM     52  N   TRP A 491      17.054  15.156  28.855  1.00 17.29           N
ATOM     53  CA  TRP A 491      17.029  16.024  27.672  1.00 17.60           C
ATOM     54  C   TRP A 491      16.042  15.599  26.588  1.00 18.41           C
ATOM     55  O   TRP A 491      16.042  16.154  25.491  1.00 18.71           O
ATOM     56  CB  TRP A 491      18.449  16.252  27.114  1.00 17.47           C
ATOM     57  CG  TRP A 491      19.335  16.923  28.138  1.00 17.01           C
ATOM     58  CD1 TRP A 491      20.415  16.380  28.772  1.00 17.55           C
ATOM     59  CD2 TRP A 491      19.171  18.243  28.674  1.00 17.40           C
ATOM     60  NE1 TRP A 491      20.941  17.287  29.665  1.00 17.07           N
ATOM     61  CE2 TRP A 491      20.205  18.442  29.615  1.00 17.43           C
ATOM     62  CE3 TRP A 491      18.266  19.289  28.428  1.00 17.32           C
ATOM     63  CZ2 TRP A 491      20.344  19.635  30.336  1.00 16.77           C
ATOM     64  CZ3 TRP A 491      18.404  20.480  29.141  1.00 17.74           C
ATOM     65  CH2 TRP A 491      19.446  20.644  30.080  1.00 17.88           C
TER      66      TRP A 491
ATOM     67  N   VAL A 567      21.791  29.982  23.502  1.00 16.75           N
ATOM     68  CA  VAL A 567      21.951  29.905  24.961  1.00 16.79           C
ATOM     69  C   VAL A 567      23.197  29.092  25.337  1.00 16.75           C
ATOM     70  O   VAL A 567      23.370  27.961  24.898  1.00 16.97           O
ATOM     71  CB  VAL A 567      20.691  29.357  25.679  1.00 16.99           C
ATOM     72  CG1 VAL A 567      19.530  30.387  25.635  1.00 17.84           C
ATOM     73  CG2 VAL A 567      20.253  27.996  25.101  1.00 16.49           C
ATOM     74  N   LYS A 568      24.058  29.702  26.145  1.00 16.37           N
ATOM     75  CA  LYS A 568      25.386  29.177  26.502  1.00 16.85           C
ATOM     76  C   LYS A 568      26.094  30.301  27.249  1.00 16.77           C
ATOM     77  O   LYS A 568      25.658  31.450  27.194  1.00 16.94           O
ATOM     78  CB  LYS A 568      26.211  28.779  25.258  1.00 16.57           C
ATOM     79  CG  LYS A 568      26.368  29.892  24.193  1.00 15.87           C
ATOM     80  CD  LYS A 568      26.976  29.365  22.872  1.00 17.02           C
ATOM     81  CE  LYS A 568      26.024  28.367  22.165  1.00 17.60           C
ATOM     82  NZ  LYS A 568      26.696  27.051  21.914  1.00 16.10           N
TER      83      LYS A 568
ATOM     84  N   LYS A 574      32.560  32.178  21.469  1.00 18.56           N
ATOM     85  CA  LYS A 574      31.235  31.668  21.111  1.00 19.03           C
ATOM     86  C   LYS A 574      30.477  32.617  20.169  1.00 18.95           C
ATOM     87  O   LYS A 574      29.462  32.236  19.575  1.00 19.06           O
ATOM     88  CB  LYS A 574      30.420  31.375  22.378  1.00 18.57           C
ATOM     89  CG  LYS A 574      30.963  30.172  23.198  1.00 19.35           C
ATOM     90  CD  LYS A 574      30.353  30.131  24.599  1.00 20.37           C
ATOM     91  CE  LYS A 574      30.865  28.960  25.468  1.00 21.31           C
ATOM     92  NZ  LYS A 574      30.336  27.632  24.969  1.00 25.57           N
TER      93      LYS A 574
ATOM     94  N   TYR A 648      20.043  32.093  32.782  1.00 18.87           N
ATOM     95  CA  TYR A 648      20.179  30.809  32.104  1.00 18.33           C
ATOM     96  C   TYR A 648      20.884  29.795  33.000  1.00 18.46           C
ATOM     97  O   TYR A 648      21.973  30.056  33.532  1.00 18.12           O
ATOM     98  CB  TYR A 648      20.930  30.962  30.776  1.00 18.13           C
ATOM     99  CG  TYR A 648      21.031  29.664  30.003  1.00 18.31           C
ATOM    100  CD1 TYR A 648      19.881  29.043  29.504  1.00 17.50           C
ATOM    101  CD2 TYR A 648      22.268  29.051  29.778  1.00 16.85           C
ATOM    102  CE1 TYR A 648      19.954  27.844  28.797  1.00 16.87           C
ATOM    103  CE2 TYR A 648      22.349  27.841  29.063  1.00 17.69           C
ATOM    104  CZ  TYR A 648      21.189  27.251  28.579  1.00 17.44           C
ATOM    105  OH  TYR A 648      21.248  26.065  27.872  1.00 17.18           O
ATOM    106  N   ARG A 649      20.233  28.645  33.168  1.00 17.86           N
ATOM    107  CA  ARG A 649      20.665  27.578  34.066  1.00 17.71           C
ATOM    108  C   ARG A 649      19.964  26.311  33.581  1.00 17.79           C
ATOM    109  O   ARG A 649      19.174  26.378  32.629  1.00 17.53           O
ATOM    110  CB  ARG A 649      20.247  27.897  35.514  1.00 18.01           C
ATOM    111  CG  ARG A 649      18.722  27.968  35.726  1.00 19.30           C
ATOM    112  CD  ARG A 649      18.360  28.780  36.970  1.00 23.04           C
ATOM    113  NE  ARG A 649      16.915  28.802  37.218  1.00 26.11           N
ATOM    114  CZ  ARG A 649      16.035  29.559  36.564  1.00 28.36           C
ATOM    115  NH1 ARG A 649      14.749  29.489  36.885  1.00 31.25           N
ATOM    116  NH2 ARG A 649      16.414  30.381  35.591  1.00 29.35           N
ATOM    117  N   VAL A 650      20.227  25.177  34.232  1.00 17.62           N
ATOM    118  CA  VAL A 650      19.675  23.887  33.779  1.00 17.95           C
ATOM    119  C   VAL A 650      18.139  23.895  33.662  1.00 18.21           C
ATOM    120  O   VAL A 650      17.611  23.486  32.626  1.00 17.98           O
ATOM    121  CB  VAL A 650      20.207  22.675  34.603  1.00 18.07           C
ATOM    122  CG1 VAL A 650      19.586  21.345  34.124  1.00 18.26           C
ATOM    123  CG2 VAL A 650      21.733  22.592  34.488  1.00 18.46           C
TER     124      VAL A 650
ATOM    125  N   ALA A 653      17.090  25.829  30.600  1.00 18.30           N
ATOM    126  CA  ALA A 653      17.386  25.039  29.396  1.00 18.54           C
ATOM    127  C   ALA A 653      16.264  24.026  29.094  1.00 18.96           C
ATOM    128  O   ALA A 653      15.866  23.839  27.936  1.00 18.23           O
ATOM    129  CB  ALA A 653      18.739  24.319  29.537  1.00 17.97           C
TER     130      ALA A 653
ATOM    131  N   ILE A 657      14.824  24.925  25.286  1.00 20.38           N
ATOM    132  CA  ILE A 657      15.331  24.032  24.238  1.00 20.97           C
ATOM    133  C   ILE A 657      14.189  23.320  23.465  1.00 20.73           C
ATOM    134  O   ILE A 657      14.199  23.334  22.239  1.00 20.86           O
ATOM    135  CB  ILE A 657      16.469  23.096  24.736  1.00 20.74           C
ATOM    136  CG1 ILE A 657      17.684  23.947  25.166  1.00 21.06           C
ATOM    137  CG2 ILE A 657      16.874  22.087  23.647  1.00 21.06           C
ATOM    138  CD1 ILE A 657      18.863  23.157  25.694  1.00 21.39           C
TER     139      ILE A 657
ATOM    140  N   GLN A 665      24.970  27.740  16.774  1.00 16.89           N
ATOM    141  CA  GLN A 665      26.215  27.098  17.215  1.00 16.50           C
ATOM    142  C   GLN A 665      27.362  27.626  16.353  1.00 16.48           C
ATOM    143  O   GLN A 665      27.811  26.968  15.416  1.00 17.01           O
ATOM    144  CB  GLN A 665      26.082  25.578  17.139  1.00 16.61           C
ATOM    145  CG  GLN A 665      24.817  25.031  17.840  1.00 15.63           C
ATOM    146  CD  GLN A 665      24.847  25.212  19.346  1.00 16.38           C
ATOM    147  OE1 GLN A 665      25.918  25.348  19.941  1.00 16.93           O
ATOM    148  NE2 GLN A 665      23.663  25.195  19.980  1.00 15.58           N
TER     149      GLN A 665
ATOM    150  N   GLU A 672      35.526  25.665  19.942  1.00 19.11           N
ATOM    151  CA  GLU A 672      34.600  24.914  20.800  1.00 19.26           C
ATOM    152  C   GLU A 672      34.952  23.442  20.710  1.00 19.08           C
ATOM    153  O   GLU A 672      34.711  22.821  19.677  1.00 19.01           O
ATOM    154  CB  GLU A 672      33.144  25.145  20.374  1.00 19.16           C
ATOM    155  CG  GLU A 672      32.100  24.612  21.361  1.00 20.86           C
ATOM    156  CD  GLU A 672      31.923  25.527  22.566  1.00 21.19           C
ATOM    157  OE1 GLU A 672      32.604  25.304  23.586  1.00 22.82           O
ATOM    158  OE2 GLU A 672      31.124  26.483  22.484  1.00 21.51           O
TER     159      GLU A 672
ATOM    160  N   GLY A 675      30.997  21.082  22.478  1.00 16.98           N
ATOM    161  CA  GLY A 675      29.644  21.587  22.656  1.00 17.40           C
ATOM    162  C   GLY A 675      28.744  20.436  23.066  1.00 16.94           C
ATOM    163  O   GLY A 675      28.985  19.278  22.687  1.00 17.81           O
ATOM    164  N   THR A 676      27.731  20.740  23.872  1.00 16.69           N
ATOM    165  CA  THR A 676      26.691  19.766  24.209  1.00 16.54           C
ATOM    166  C   THR A 676      25.296  20.373  24.062  1.00 16.81           C
ATOM    167  O   THR A 676      24.326  19.648  23.810  1.00 16.67           O
ATOM    168  CB  THR A 676      26.850  19.176  25.626  1.00 17.03           C
ATOM    169  OG1 THR A 676      26.959  20.245  26.568  1.00 15.14           O
ATOM    170  CG2 THR A 676      28.093  18.277  25.725  1.00 16.75           C
ATOM    171  N   GLY A 677      25.191  21.696  24.202  1.00 16.58           N
ATOM    172  CA  GLY A 677      23.927  22.372  23.931  1.00 16.95           C
ATOM    173  C   GLY A 677      23.451  22.042  22.523  1.00 16.91           C
ATOM    174  O   GLY A 677      22.247  21.865  22.286  1.00 16.65           O
ATOM    175  N   ASN A 678      24.404  21.960  21.592  1.00 16.71           N
ATOM    176  CA  ASN A 678      24.109  21.594  20.200  1.00 16.82           C
ATOM    177  C   ASN A 678      23.314  20.283  20.068  1.00 17.00           C
ATOM    178  O   ASN A 678      22.358  20.195  19.284  1.00 17.46           O
ATOM    179  CB  ASN A 678      25.374  21.602  19.305  1.00 16.45           C
ATOM    180  CG  ASN A 678      26.566  20.780  19.870  1.00 18.09           C
ATOM    181  OD1 ASN A 678      27.667  20.793  19.279  1.00 19.65           O
ATOM    182  ND2 ASN A 678      26.366  20.075  20.980  1.00 13.44           N
ATOM    183  N   MET A 679      23.714  19.283  20.848  1.00 16.85           N
ATOM    184  CA  MET A 679      23.060  17.974  20.860  1.00 17.45           C
ATOM    185  C   MET A 679      21.655  18.016  21.461  1.00 17.47           C
ATOM    186  O   MET A 679      20.750  17.340  20.961  1.00 18.11           O
ATOM    187  CB  MET A 679      23.918  16.966  21.620  1.00 17.15           C
ATOM    188  CG  MET A 679      25.322  16.827  21.055  1.00 17.38           C
ATOM    189  SD  MET A 679      26.392  15.949  22.196  1.00 18.17           S
ATOM    190  CE  MET A 679      27.978  16.198  21.392  1.00 17.90           C
ATOM    215  N   PHE A 681      19.554  20.579  21.383  1.00 17.23           N
ATOM    216  CA  PHE A 681      18.665  21.164  20.367  1.00 17.76           C
ATOM    217  C   PHE A 681      18.312  20.164  19.261  1.00 18.24           C
ATOM    218  O   PHE A 681      17.160  20.102  18.831  1.00 19.05           O
ATOM    219  CB  PHE A 681      19.276  22.410  19.729  1.00 17.49           C
ATOM    220  CG  PHE A 681      19.257  23.624  20.610  1.00 18.24           C
ATOM    221  CD1 PHE A 681      18.140  24.450  20.655  1.00 18.54           C
ATOM    222  CD2 PHE A 681      20.375  23.966  21.369  1.00 18.59           C
ATOM    223  CE1 PHE A 681      18.129  25.587  21.463  1.00 20.13           C
ATOM    224  CE2 PHE A 681      20.378  25.099  22.182  1.00 18.54           C
ATOM    225  CZ  PHE A 681      19.255  25.918  22.231  1.00 19.18           C
ATOM    226  N   MET A 682      19.298  19.410  18.791  1.00 18.69           N
ATOM    227  CA  MET A 682      19.077  18.402  17.742  1.00 20.08           C
ATOM    228  C   MET A 682      18.020  17.359  18.156  1.00 20.21           C
ATOM    229  O   MET A 682      17.152  16.978  17.356  1.00 20.12           O
ATOM    230  CB  MET A 682      20.394  17.707  17.404  1.00 19.93           C
ATOM    231  CG  MET A 682      20.344  16.815  16.162  1.00 20.05           C
ATOM    232  SD  MET A 682      21.886  15.924  15.959  1.00 21.68           S
ATOM    233  CE  MET A 682      21.634  15.152  14.352  1.00 20.19           C
ATOM    234  N   LEU A 683      18.107  16.908  19.407  1.00 20.21           N
ATOM    235  CA  LEU A 683      17.201  15.886  19.952  1.00 20.45           C
ATOM    236  C   LEU A 683      15.761  16.405  20.079  1.00 20.14           C
ATOM    237  O   LEU A 683      14.797  15.625  20.035  1.00 20.92           O
ATOM    238  CB  LEU A 683      17.731  15.387  21.315  1.00 20.16           C
ATOM    239  CG  LEU A 683      17.099  14.170  22.002  1.00 21.09           C
ATOM    240  CD1 LEU A 683      16.990  12.981  21.036  1.00 22.72           C
ATOM    241  CD2 LEU A 683      17.887  13.778  23.262  1.00 20.39           C
ATOM    242  N   ASN A 684      15.629  17.722  20.227  1.00 19.55           N
ATOM    243  CA  ASN A 684      14.357  18.358  20.539  1.00 19.77           C
ATOM    244  C   ASN A 684      13.652  19.068  19.379  1.00 19.18           C
ATOM    245  O   ASN A 684      12.689  19.800  19.589  1.00 19.30           O
ATOM    246  CB  ASN A 684      14.528  19.287  21.741  1.00 19.25           C
ATOM    247  CG  ASN A 684      14.489  18.525  23.035  1.00 21.06           C
ATOM    248  OD1 ASN A 684      13.411  18.183  23.528  1.00 20.20           O
ATOM    249  ND2 ASN A 684      15.660  18.207  23.573  1.00 18.22           N
TER     250      ASN A 684
HETATM  251  C1  DK4 A 843      33.343  22.903  27.789  1.00 34.85           C
HETATM  252  N1  DK4 A 843      34.178  23.597  28.793  1.00 35.47           N
HETATM  253  C2  DK4 A 843      33.782  23.105  26.324  1.00 33.61           C
HETATM  254  N2  DK4 A 843      34.350  24.930  30.810  1.00 36.25           N
HETATM  255  O2  DK4 A 843      33.849  24.503  26.012  1.00 33.55           O
HETATM  256  C3  DK4 A 843      32.816  22.378  25.364  1.00 31.98           C
HETATM  257  F3  DK4 A 843      33.324  22.363  24.078  1.00 27.83           F
HETATM  258  C4  DK4 A 843      32.489  20.950  25.858  1.00 31.51           C
HETATM  259  O4  DK4 A 843      31.291  20.492  25.239  1.00 29.70           O
HETATM  260  C5  DK4 A 843      32.312  20.865  27.399  1.00 32.64           C
HETATM  261  O5  DK4 A 843      33.404  21.503  28.084  1.00 32.76           O
HETATM  262  C6  DK4 A 843      32.265  19.423  27.875  1.00 31.56           C
HETATM  263  O6  DK4 A 843      33.355  18.721  27.268  1.00 32.59           O
HETATM  264  C7  DK4 A 843      35.582  23.570  28.699  1.00 35.53           C
HETATM  265  C8  DK4 A 843      36.357  24.223  29.655  1.00 36.30           C
HETATM  266  F8  DK4 A 843      37.693  24.189  29.540  1.00 36.14           F
HETATM  267  C9  DK4 A 843      35.744  24.909  30.711  1.00 36.28           C
HETATM  268  O9  DK4 A 843      36.407  25.497  31.567  1.00 36.54           O
HETATM  269  C10 DK4 A 843      33.558  24.273  29.858  1.00 36.02           C
HETATM  270  O10 DK4 A 843      32.333  24.306  29.958  1.00 35.96           O
HETATM  271  O   HOH A 900      30.341  26.072  29.086  1.00 25.53           O
HETATM  272  O   HOH A 903      28.308  27.367  27.763  1.00 16.26           O
HETATM  273  O   HOH A 911      27.112  23.376  21.667  1.00 17.85           O
HETATM  274  O   HOH A 953      23.819  25.798  22.955  1.00 16.17           O
HETATM  275  O   HOH A 954      23.591  25.911  26.527  1.00 18.76           O
HETATM  276  O   HOH A 960      25.568  27.777  32.011  1.00 18.81           O
HETATM  277  O   HOH A 966      27.180  19.192  28.899  1.00 18.92           O
HETATM  278  O   HOH A 967      29.384  21.640  26.385  1.00 18.31           O
HETATM  279  O   HOH A1124      30.631  24.772  26.105  1.00 48.51           O
CONECT  185  184  186  206
CONECT  213  207  214  215
CONECT  192  191  193  194
CONECT  193  192
CONECT  194  192  195  196
CONECT  196  194  197  198
CONECT  197  196  212
CONECT  198  196  199  200
CONECT  200  198  201
CONECT  199  191  198
CONECT  207  206  208  213
CONECT  208  207  209
CONECT  210  209  211
CONECT  211  210  212
CONECT  209  208  210
CONECT  206  185  207
CONECT  191  192  199
CONECT  212  197  211
CONECT  214  213
CONECT  195  194
CONECT  203  202
CONECT  204  202
CONECT  205  202
CONECT  201  200  202
CONECT  202  201  203  204  205
CONECT  215  213  216
CONECT  251  252  253  261
CONECT  269  252  254  270
CONECT  253  251  255  256
CONECT  256  253  257  258
CONECT  258  256  259  260
CONECT  260  258  261  262
CONECT  262  260  263
CONECT  264  252  265
CONECT  265  264  266  267
CONECT  267  254  265  268
CONECT  257  256
CONECT  266  265
CONECT  252  251  264  269
CONECT  254  267  269
CONECT  270  269
CONECT  255  253
CONECT  259  258
CONECT  261  251  260
CONECT  263  262
CONECT  268  267
END
