# Supplementary material for: Scaffold repositioning of spiro-acridine derivatives as fungi chitinase inhibitor by target fishing and in vitro studies
Source: Sci Rep. 2023 May 5;13:7320. doi: 10.1038/s41598-023-33279-9 (PMC10163251; doi:10.1038/s41598-023-33279-9)
Supplement: Supplementary file 2 — Supplementary Information 2. [file 41598_2023_33279_MOESM2_ESM.zip › PDBQT_TARGETS_ALL/3lj3_WYE.pdb]

HEADER    TRANSFERASE                             25-JAN-10   3LJ3              
TITLE     PI3-KINASE-GAMMA WITH A PYRROLOPYRIDINE-BENZOFURAN INHIBITOR          
COMPND    MOL_ID: 1;                                                            
COMPND   2 MOLECULE: PHOSPHATIDYLINOSITOL-4,5-BISPHOSPHATE 3-KINASE CATALYTIC   
COMPND   3 SUBUNIT GAMMA ISOFORM;                                               
COMPND   4 CHAIN: A;                                                            
COMPND   5 FRAGMENT: UNP RESIDUES 144-1102;                                     
COMPND   6 SYNONYM: PI3-KINASE P110 SUBUNIT GAMMA, PTDINS-3-KINASE SUBUNIT P110,
COMPND   7 PI3KGAMMA, PI3K, P120-PI3K;                                          
COMPND   8 EC: 2.7.1.153;                                                       
COMPND   9 ENGINEERED: YES                                                      
SOURCE    MOL_ID: 1;                                                            
SOURCE   2 ORGANISM_SCIENTIFIC: HOMO SAPIENS;                                   
SOURCE   3 ORGANISM_COMMON: HUMAN;                                              
SOURCE   4 ORGANISM_TAXID: 9606;                                                
SOURCE   5 GENE: PIK3CG;                                                        
SOURCE   6 EXPRESSION_SYSTEM: SPODOPTERA FRUGIPERDA;                            
SOURCE   7 EXPRESSION_SYSTEM_COMMON: FALL ARMYWORM;                             
SOURCE   8 EXPRESSION_SYSTEM_TAXID: 7108                                        
KEYWDS    ATP-BINDING, KINASE, NUCLEOTIDE-BINDING, TRANSFERASE                  
EXPDTA    X-RAY DIFFRACTION                                                     
AUTHOR    J.BARD,K.SVENSON                                                      
REVDAT   3   29-FEB-12 3LJ3    1       SHEET                                    
REVDAT   2   13-JUL-11 3LJ3    1       HELIX                                    
REVDAT   1   14-APR-10 3LJ3    0                                                
JRNL        AUTH   H.R.TSOU,G.MACEWAN,G.BIRNBERG,G.GROSU,M.G.BURSAVICH,J.BARD,  
JRNL        AUTH 2 N.BROOIJMANS,L.TORAL-BARZA,I.HOLLANDER,T.S.MANSOUR,          
JRNL        AUTH 3 S.AYRAL-KALOUSTIAN,K.YU                                      
JRNL        TITL   DISCOVERY AND OPTIMIZATION OF                                
JRNL        TITL 2 2-(4-SUBSTITUTED-PYRROLO[2,3-B]PYRIDIN-3-YL)METHYLENE-4-     
JRNL        TITL 3 HYDROXYBENZOFURAN-3(2H)-ONES AS POTENT AND SELECTIVE         
JRNL        TITL 4 ATP-COMPETITIVE INHIBITORS OF THE MAMMALIAN TARGET OF        
JRNL        TITL 5 RAPAMYCIN (MTOR).                                            
JRNL        REF    BIOORG.MED.CHEM.LETT.         V.  20  2321 2010              
JRNL        REFN                   ISSN 0960-894X                               
JRNL        PMID   20188552                                                     
JRNL        DOI    10.1016/J.BMCL.2010.01.135                                   
REMARK   2                                                                      
REMARK   2 RESOLUTION.    2.43 ANGSTROMS.                                       
REMARK   3                                                                      
REMARK   3 REFINEMENT.                                                          
REMARK   3   PROGRAM     : PHENIX (PHENIX.REFINE: DEV_256)                      
REMARK   3   AUTHORS     : PAUL ADAMS,PAVEL AFONINE,VICENT CHEN,IAN             
REMARK   3               : DAVIS,KRESHNA GOPAL,RALF GROSSE-                     
REMARK   3               : KUNSTLEVE,LI-WEI HUNG,ROBERT IMMORMINO,              
REMARK   3               : TOM IOERGER,AIRLIE MCCOY,ERIK MCKEE,NIGEL            
REMARK   3               : MORIARTY,REETAL PAI,RANDY READ,JANE                  
REMARK   3               : RICHARDSON,DAVID RICHARDSON,TOD ROMO,JIM             
REMARK   3               : SACCHETTINI,NICHOLAS SAUTER,JACOB SMITH,             
REMARK   3               : LAURENT STORONI,TOM TERWILLIGER,PETER                
REMARK   3               : ZWART                                                
REMARK   3                                                                      
REMARK   3    REFINEMENT TARGET : ML                                            
REMARK   3                                                                      
REMARK   3  DATA USED IN REFINEMENT.                                            
REMARK   3   RESOLUTION RANGE HIGH (ANGSTROMS) : 2.43                           
REMARK   3   RESOLUTION RANGE LOW  (ANGSTROMS) : 62.17                          
REMARK   3   MIN(FOBS/SIGMA_FOBS)              : 0.010                          
REMARK   3   COMPLETENESS FOR RANGE        (%) : 83.0                           
REMARK   3   NUMBER OF REFLECTIONS             : 32859                          
REMARK   3                                                                      
REMARK   3  FIT TO DATA USED IN REFINEMENT.                                     
REMARK   3   R VALUE     (WORKING + TEST SET) : 0.224                           
REMARK   3   R VALUE            (WORKING SET) : 0.222                           
REMARK   3   FREE R VALUE                     : 0.261                           
REMARK   3   FREE R VALUE TEST SET SIZE   (%) : 5.020                           
REMARK   3   FREE R VALUE TEST SET COUNT      : 1650                            
REMARK   3                                                                      
REMARK   3  FIT TO DATA USED IN REFINEMENT (IN BINS).                           
REMARK   3   BIN  RESOLUTION RANGE  COMPL.    NWORK NFREE   RWORK  RFREE        
REMARK   3     1 62.1944 -  5.5615    0.99     3198   171  0.2050 0.2238        
REMARK   3     2  5.5615 -  4.4147    0.99     3126   166  0.1845 0.2380        
REMARK   3     3  4.4147 -  3.8568    0.99     3128   163  0.1864 0.2331        
REMARK   3     4  3.8568 -  3.5042    0.98     3078   161  0.2127 0.2348        
REMARK   3     5  3.5042 -  3.2530    0.97     3034   157  0.2321 0.2670        
REMARK   3     6  3.2530 -  3.0612    0.95     2950   151  0.2678 0.3330        
REMARK   3     7  3.0612 -  2.9079    0.91     2868   151  0.2934 0.3480        
REMARK   3     8  2.9079 -  2.7814    0.87     2704   151  0.3066 0.3285        
REMARK   3     9  2.7814 -  2.6743    0.74     2299   123  0.2888 0.3464        
REMARK   3    10  2.6743 -  2.5820    0.54     1683    85  0.2848 0.3637        
REMARK   3    11  2.5820 -  2.5013    0.51     1603    83  0.2877 0.3358        
REMARK   3    12  2.5013 -  2.4298    0.50     1538    88  0.2795 0.3200        
REMARK   3                                                                      
REMARK   3  BULK SOLVENT MODELLING.                                             
REMARK   3   METHOD USED        : FLAT BULK SOLVENT MODEL                       
REMARK   3   SOLVENT RADIUS     : 1.11                                          
REMARK   3   SHRINKAGE RADIUS   : 0.90                                          
REMARK   3   K_SOL              : 0.32                                          
REMARK   3   B_SOL              : 47.69                                         
REMARK   3                                                                      
REMARK   3  ERROR ESTIMATES.                                                    
REMARK   3   COORDINATE ERROR (MAXIMUM-LIKELIHOOD BASED)     : 0.310            
REMARK   3   PHASE ERROR (DEGREES, MAXIMUM-LIKELIHOOD BASED) : 31.720           
REMARK   3                                                                      
REMARK   3  B VALUES.                                                           
REMARK   3   FROM WILSON PLOT           (A**2) : NULL                           
REMARK   3   MEAN B VALUE      (OVERALL, A**2) : NULL                           
REMARK   3   OVERALL ANISOTROPIC B VALUE.                                       
REMARK   3    B11 (A**2) : NULL                                                 
REMARK   3    B22 (A**2) : NULL                                                 
REMARK   3    B33 (A**2) : NULL                                                 
REMARK   3    B12 (A**2) : NULL                                                 
REMARK   3    B13 (A**2) : NULL                                                 
REMARK   3    B23 (A**2) : NULL                                                 
REMARK   3                                                                      
REMARK   3  TWINNING INFORMATION.                                               
REMARK   3   FRACTION: NULL                                                     
REMARK   3   OPERATOR: NULL                                                     
REMARK   3                                                                      
REMARK   3  DEVIATIONS FROM IDEAL VALUES.                                       
REMARK   3                 RMSD          COUNT                                  
REMARK   3   BOND      :  0.003           6647                                  
REMARK   3   ANGLE     :  0.665           9036                                  
REMARK   3   CHIRALITY :  0.047           1028                                  
REMARK   3   PLANARITY :  0.002           1147                                  
REMARK   3   DIHEDRAL  : 17.537           2340                                  
REMARK   3                                                                      
REMARK   3  TLS DETAILS                                                         
REMARK   3   NUMBER OF TLS GROUPS  : NULL                                       
REMARK   3                                                                      
REMARK   3  NCS DETAILS                                                         
REMARK   3   NUMBER OF NCS GROUPS : NULL                                        
REMARK   3                                                                      
REMARK   3  OTHER REFINEMENT REMARKS: NULL                                      
REMARK   4                                                                      
REMARK   4 3LJ3 COMPLIES WITH FORMAT V. 3.30, 13-JUL-11                         
REMARK 100                                                                      
REMARK 100 THIS ENTRY HAS BEEN PROCESSED BY RCSB ON 19-FEB-10.                  
REMARK 100 THE RCSB ID CODE IS RCSB057339.                                      
REMARK 200                                                                      
REMARK 200 EXPERIMENTAL DETAILS                                                 
REMARK 200  EXPERIMENT TYPE                : X-RAY DIFFRACTION                  
REMARK 200  DATE OF DATA COLLECTION        : 29-JUL-07                          
REMARK 200  TEMPERATURE           (KELVIN) : NULL                               
REMARK 200  PH                             : 8.6                                
REMARK 200  NUMBER OF CRYSTALS USED        : 1                                  
REMARK 200                                                                      
REMARK 200  SYNCHROTRON              (Y/N) : Y                                  
REMARK 200  RADIATION SOURCE               : APS                                
REMARK 200  BEAMLINE                       : 22-ID                              
REMARK 200  X-RAY GENERATOR MODEL          : NULL                               
REMARK 200  MONOCHROMATIC OR LAUE    (M/L) : M                                  
REMARK 200  WAVELENGTH OR RANGE        (A) : 1.0                                
REMARK 200  MONOCHROMATOR                  : NULL                               
REMARK 200  OPTICS                         : NULL                               
REMARK 200                                                                      
REMARK 200  DETECTOR TYPE                  : CCD                                
REMARK 200  DETECTOR MANUFACTURER          : ADSC QUANTUM 315                   
REMARK 200  INTENSITY-INTEGRATION SOFTWARE : XDS                                
REMARK 200  DATA SCALING SOFTWARE          : SCALA                              
REMARK 200                                                                      
REMARK 200  NUMBER OF UNIQUE REFLECTIONS   : 35350                              
REMARK 200  RESOLUTION RANGE HIGH      (A) : 2.430                              
REMARK 200  RESOLUTION RANGE LOW       (A) : 106.380                            
REMARK 200  REJECTION CRITERIA  (SIGMA(I)) : NULL                               
REMARK 200                                                                      
REMARK 200 OVERALL.                                                             
REMARK 200  COMPLETENESS FOR RANGE     (%) : 89.5                               
REMARK 200  DATA REDUNDANCY                : 3.400                              
REMARK 200  R MERGE                    (I) : 0.06200                            
REMARK 200  R SYM                      (I) : NULL                               
REMARK 200  <I/SIGMA(I)> FOR THE DATA SET  : 13.6000                            
REMARK 200                                                                      
REMARK 200 IN THE HIGHEST RESOLUTION SHELL.                                     
REMARK 200  HIGHEST RESOLUTION SHELL, RANGE HIGH (A) : 2.43                     
REMARK 200  HIGHEST RESOLUTION SHELL, RANGE LOW  (A) : 2.56                     
REMARK 200  COMPLETENESS FOR SHELL     (%) : 63.9                               
REMARK 200  DATA REDUNDANCY IN SHELL       : 2.10                               
REMARK 200  R MERGE FOR SHELL          (I) : 0.31800                            
REMARK 200  R SYM FOR SHELL            (I) : NULL                               
REMARK 200  <I/SIGMA(I)> FOR SHELL         : 1.500                              
REMARK 200                                                                      
REMARK 200 DIFFRACTION PROTOCOL: SINGLE WAVELENGTH                              
REMARK 200 METHOD USED TO DETERMINE THE STRUCTURE: MOLECULAR REPLACEMENT        
REMARK 200 SOFTWARE USED: PHENIX                                                
REMARK 200 STARTING MODEL: PDB ENTRY 1E8Y                                       
REMARK 200                                                                      
REMARK 200 REMARK: NULL                                                         
REMARK 280                                                                      
REMARK 280 CRYSTAL                                                              
REMARK 280 SOLVENT CONTENT, VS   (%): 48.44                                     
REMARK 280 MATTHEWS COEFFICIENT, VM (ANGSTROMS**3/DA): 2.39                     
REMARK 280                                                                      
REMARK 280 CRYSTALLIZATION CONDITIONS: 100 MM TRIS PH 8.6, 125 MM AMMONIUM      
REMARK 280  SULFATE, 20% PEG 3350, VAPOR DIFFUSION, HANGING DROP, TEMPERATURE   
REMARK 280  291K                                                                
REMARK 290                                                                      
REMARK 290 CRYSTALLOGRAPHIC SYMMETRY                                            
REMARK 290 SYMMETRY OPERATORS FOR SPACE GROUP: C 1 2 1                          
REMARK 290                                                                      
REMARK 290      SYMOP   SYMMETRY                                                
REMARK 290     NNNMMM   OPERATOR                                                
REMARK 290       1555   X,Y,Z                                                   
REMARK 290       2555   -X,Y,-Z                                                 
REMARK 290       3555   X+1/2,Y+1/2,Z                                           
REMARK 290       4555   -X+1/2,Y+1/2,-Z                                         
REMARK 290                                                                      
REMARK 290     WHERE NNN -> OPERATOR NUMBER                                     
REMARK 290           MMM -> TRANSLATION VECTOR                                  
REMARK 290                                                                      
REMARK 290 CRYSTALLOGRAPHIC SYMMETRY TRANSFORMATIONS                            
REMARK 290 THE FOLLOWING TRANSFORMATIONS OPERATE ON THE ATOM/HETATM             
REMARK 290 RECORDS IN THIS ENTRY TO PRODUCE CRYSTALLOGRAPHICALLY                
REMARK 290 RELATED MOLECULES.                                                   
REMARK 290   SMTRY1   1  1.000000  0.000000  0.000000        0.00000            
REMARK 290   SMTRY2   1  0.000000  1.000000  0.000000        0.00000            
REMARK 290   SMTRY3   1  0.000000  0.000000  1.000000        0.00000            
REMARK 290   SMTRY1   2 -1.000000  0.000000  0.000000        0.00000            
REMARK 290   SMTRY2   2  0.000000  1.000000  0.000000        0.00000            
REMARK 290   SMTRY3   2  0.000000  0.000000 -1.000000        0.00000            
REMARK 290   SMTRY1   3  1.000000  0.000000  0.000000       72.53550            
REMARK 290   SMTRY2   3  0.000000  1.000000  0.000000       34.25450            
REMARK 290   SMTRY3   3  0.000000  0.000000  1.000000        0.00000            
REMARK 290   SMTRY1   4 -1.000000  0.000000  0.000000       72.53550            
REMARK 290   SMTRY2   4  0.000000  1.000000  0.000000       34.25450            
REMARK 290   SMTRY3   4  0.000000  0.000000 -1.000000        0.00000            
REMARK 290                                                                      
REMARK 290 REMARK: NULL                                                         
REMARK 300                                                                      
REMARK 300 BIOMOLECULE: 1                                                       
REMARK 300 SEE REMARK 350 FOR THE AUTHOR PROVIDED AND/OR PROGRAM                
REMARK 300 GENERATED ASSEMBLY INFORMATION FOR THE STRUCTURE IN                  
REMARK 300 THIS ENTRY. THE REMARK MAY ALSO PROVIDE INFORMATION ON               
REMARK 300 BURIED SURFACE AREA.                                                 
REMARK 350                                                                      
REMARK 350 COORDINATES FOR A COMPLETE MULTIMER REPRESENTING THE KNOWN           
REMARK 350 BIOLOGICALLY SIGNIFICANT OLIGOMERIZATION STATE OF THE                
REMARK 350 MOLECULE CAN BE GENERATED BY APPLYING BIOMT TRANSFORMATIONS          
REMARK 350 GIVEN BELOW.  BOTH NON-CRYSTALLOGRAPHIC AND                          
REMARK 350 CRYSTALLOGRAPHIC OPERATIONS ARE GIVEN.                               
REMARK 350                                                                      
REMARK 350 BIOMOLECULE: 1                                                       
REMARK 350 AUTHOR DETERMINED BIOLOGICAL UNIT: MONOMERIC                         
REMARK 350 APPLY THE FOLLOWING TO CHAINS: A                                     
REMARK 350   BIOMT1   1  1.000000  0.000000  0.000000        0.00000            
REMARK 350   BIOMT2   1  0.000000  1.000000  0.000000        0.00000            
REMARK 350   BIOMT3   1  0.000000  0.000000  1.000000        0.00000            
REMARK 465                                                                      
REMARK 465 MISSING RESIDUES                                                     
REMARK 465 THE FOLLOWING RESIDUES WERE NOT LOCATED IN THE                       
REMARK 465 EXPERIMENT. (M=MODEL NUMBER; RES=RESIDUE NAME; C=CHAIN               
REMARK 465 IDENTIFIER; SSSEQ=SEQUENCE NUMBER; I=INSERTION CODE.)                
REMARK 465                                                                      
REMARK 465   M RES C SSSEQI                                                     
REMARK 465     ALA A   253                                                      
REMARK 465     LYS A   254                                                      
REMARK 465     LYS A   255                                                      
REMARK 465     LYS A   256                                                      
REMARK 465     SER A   257                                                      
REMARK 465     LEU A   258                                                      
REMARK 465     MET A   259                                                      
REMARK 465     ASP A   260                                                      
REMARK 465     ILE A   261                                                      
REMARK 465     PRO A   262                                                      
REMARK 465     GLU A   263                                                      
REMARK 465     SER A   264                                                      
REMARK 465     GLN A   265                                                      
REMARK 465     GLU A   322                                                      
REMARK 465     TRP A   323                                                      
REMARK 465     PRO A   324                                                      
REMARK 465     LEU A   325                                                      
REMARK 465     VAL A   326                                                      
REMARK 465     ASP A   327                                                      
REMARK 465     ASP A   328                                                      
REMARK 465     CYS A   329                                                      
REMARK 465     THR A   330                                                      
REMARK 465     GLY A   331                                                      
REMARK 465     VAL A   332                                                      
REMARK 465     THR A   333                                                      
REMARK 465     GLY A   334                                                      
REMARK 465     TYR A   335                                                      
REMARK 465     HIS A   336                                                      
REMARK 465     GLU A   337                                                      
REMARK 465     GLN A   338                                                      
REMARK 465     LEU A   339                                                      
REMARK 465     THR A   340                                                      
REMARK 465     ILE A   341                                                      
REMARK 465     HIS A   342                                                      
REMARK 465     GLY A   343                                                      
REMARK 465     LYS A   344                                                      
REMARK 465     ASP A   345                                                      
REMARK 465     HIS A   346                                                      
REMARK 465     GLU A   347                                                      
REMARK 465     SER A   348                                                      
REMARK 465     VAL A   349                                                      
REMARK 465     PHE A   350                                                      
REMARK 465     THR A   351                                                      
REMARK 465     VAL A   352                                                      
REMARK 465     SER A   353                                                      
REMARK 465     LEU A   354                                                      
REMARK 465     PRO A   374                                                      
REMARK 465     ARG A   375                                                      
REMARK 465     ASN A   376                                                      
REMARK 465     THR A   377                                                      
REMARK 465     GLY A   436                                                      
REMARK 465     LYS A   437                                                      
REMARK 465     ALA A   438                                                      
REMARK 465     PRO A   439                                                      
REMARK 465     ALA A   440                                                      
REMARK 465     LEU A   441                                                      
REMARK 465     SER A   442                                                      
REMARK 465     SER A   443                                                      
REMARK 465     LYS A   444                                                      
REMARK 465     ALA A   445                                                      
REMARK 465     SER A   446                                                      
REMARK 465     ALA A   447                                                      
REMARK 465     GLU A   448                                                      
REMARK 465     SER A   449                                                      
REMARK 465     PRO A   450                                                      
REMARK 465     SER A   451                                                      
REMARK 465     SER A   452                                                      
REMARK 465     GLU A   453                                                      
REMARK 465     SER A   454                                                      
REMARK 465     LYS A   455                                                      
REMARK 465     GLY A   456                                                      
REMARK 465     LYS A   457                                                      
REMARK 465     GLY A   489                                                      
REMARK 465     LYS A   490                                                      
REMARK 465     GLY A   491                                                      
REMARK 465     GLU A   492                                                      
REMARK 465     ASP A   493                                                      
REMARK 465     GLN A   494                                                      
REMARK 465     GLY A   495                                                      
REMARK 465     TYR A   523                                                      
REMARK 465     CYS A   524                                                      
REMARK 465     HIS A   525                                                      
REMARK 465     PRO A   526                                                      
REMARK 465     ILE A   527                                                      
REMARK 465     ALA A   528                                                      
REMARK 465     LEU A   529                                                      
REMARK 465     PRO A   530                                                      
REMARK 465     LYS A   531                                                      
REMARK 465     HIS A   532                                                      
REMARK 465     GLN A   533                                                      
REMARK 465     PRO A   534                                                      
REMARK 465     THR A   535                                                      
REMARK 465     PRO A   536                                                      
REMARK 465     ASP A   537                                                      
REMARK 465     PRO A   538                                                      
REMARK 465     GLU A   539                                                      
REMARK 465     GLY A   540                                                      
REMARK 465     ASP A   541                                                      
REMARK 465     ARG A   542                                                      
REMARK 465     VAL A   543                                                      
REMARK 465     ARG A   544                                                      
REMARK 465     SER A   753                                                      
REMARK 465     ALA A   754                                                      
REMARK 465     GLU A   755                                                      
REMARK 465     LYS A   756                                                      
REMARK 465     TYR A   757                                                      
REMARK 465     ASP A   758                                                      
REMARK 465     THR A   895                                                      
REMARK 465     GLY A   970                                                      
REMARK 465     ASN A   971                                                      
REMARK 465     TYR A   972                                                      
REMARK 465     LYS A   973                                                      
REMARK 465     SER A   974                                                      
REMARK 465     PHE A   975                                                      
REMARK 465     LEU A   976                                                      
REMARK 465     GLY A   977                                                      
REMARK 465     ILE A   978                                                      
REMARK 465     ASN A   979                                                      
REMARK 465     LYS A   980                                                      
REMARK 465     VAL A  1091                                                      
REMARK 465     LEU A  1092                                                      
REMARK 465     GLY A  1093                                                      
REMARK 465     ILE A  1094                                                      
REMARK 465     LYS A  1095                                                      
REMARK 465     GLN A  1096                                                      
REMARK 465     GLY A  1097                                                      
REMARK 465     GLU A  1098                                                      
REMARK 465     LYS A  1099                                                      
REMARK 465     HIS A  1100                                                      
REMARK 465     SER A  1101                                                      
REMARK 465     ALA A  1102                                                      
REMARK 465     HIS A  1103                                                      
REMARK 465     HIS A  1104                                                      
REMARK 465     HIS A  1105                                                      
REMARK 465     HIS A  1106                                                      
REMARK 465     HIS A  1107                                                      
REMARK 465     HIS A  1108                                                      
REMARK 470                                                                      
REMARK 470 MISSING ATOM                                                         
REMARK 470 THE FOLLOWING RESIDUES HAVE MISSING ATOMS (M=MODEL NUMBER;           
REMARK 470 RES=RESIDUE NAME; C=CHAIN IDENTIFIER; SSEQ=SEQUENCE NUMBER;          
REMARK 470 I=INSERTION CODE):                                                   
REMARK 470   M RES CSSEQI  ATOMS                                                
REMARK 470     MET A 143    CG   SD   CE                                        
REMARK 470     GLU A 145    CG   CD   OE1  OE2                                  
REMARK 470     GLN A 148    CG   CD   OE1  NE2                                  
REMARK 470     ARG A 152    CG   CD   NE   CZ   NH1  NH2                        
REMARK 470     ARG A 178    CG   CD   NE   CZ   NH1  NH2                        
REMARK 470     LYS A 213    CG   CD   CE   NZ                                   
REMARK 470     LYS A 214    CG   CD   CE   NZ                                   
REMARK 470     ILE A 215    CG1  CG2  CD1                                       
REMARK 470     ASN A 217    CG   OD1  ND2                                       
REMARK 470     ILE A 220    CG1  CG2  CD1                                       
REMARK 470     ARG A 226    CG   CD   NE   CZ   NH1  NH2                        
REMARK 470     SER A 227    OG                                                  
REMARK 470     THR A 228    OG1  CG2                                            
REMARK 470     THR A 229    OG1  CG2                                            
REMARK 470     GLN A 231    CG   CD   OE1  NE2                                  
REMARK 470     LYS A 234    CG   CD   CE   NZ                                   
REMARK 470     MET A 252    CG   SD   CE                                        
REMARK 470     GLU A 267    CG   CD   OE1  OE2                                  
REMARK 470     LEU A 297    CG   CD1  CD2                                       
REMARK 470     LEU A 307    CG   CD1  CD2                                       
REMARK 470     LYS A 320    CG   CD   CE   NZ                                   
REMARK 470     ASP A 356    CG   OD1  OD2                                       
REMARK 470     ASP A 378    CG   OD1  OD2                                       
REMARK 470     LEU A 379    CG   CD1  CD2                                       
REMARK 470     GLN A 392    CG   CD   OE1  NE2                                  
REMARK 470     VAL A 458    CG1  CG2                                            
REMARK 470     ARG A 459    CG   CD   NE   CZ   NH1  NH2                        
REMARK 470     ASN A 522    CG   OD1  ND2                                       
REMARK 470     ARG A 613    CG   CD   NE   CZ   NH1  NH2                        
REMARK 470     GLU A 615    CG   CD   OE1  OE2                                  
REMARK 470     LEU A 747    CG   CD1  CD2                                       
REMARK 470     ILE A 749    CG1  CG2  CD1                                       
REMARK 470     LYS A 750    CG   CD   CE   NZ                                   
REMARK 470     LEU A 752    CG   CD1  CD2                                       
REMARK 470     VAL A 759    CG1  CG2                                            
REMARK 470     GLN A 762    CG   CD   OE1  NE2                                  
REMARK 470     ILE A 764    CG1  CG2  CD1                                       
REMARK 470     GLN A 766    CG   CD   OE1  NE2                                  
REMARK 470     LEU A 767    CG   CD1  CD2                                       
REMARK 470     LYS A 768    CG   CD   CE   NZ                                   
REMARK 470     GLN A 769    CG   CD   OE1  NE2                                  
REMARK 470     LYS A 770    CG   CD   CE   NZ                                   
REMARK 470     GLU A 772    CG   CD   OE1  OE2                                  
REMARK 470     ASN A 773    CG   OD1  ND2                                       
REMARK 470     LEU A 774    CG   CD1  CD2                                       
REMARK 470     ASN A 776    CG   OD1  ND2                                       
REMARK 470     GLN A 778    CG   CD   OE1  NE2                                  
REMARK 470     LEU A 779    CG   CD1  CD2                                       
REMARK 470     GLU A 781    CG   CD   OE1  OE2                                  
REMARK 470     LYS A 807    CG   CD   CE   NZ                                   
REMARK 470     LYS A 808    CG   CD   CE   NZ                                   
REMARK 470     GLU A 814    CG   CD   OE1  OE2                                  
REMARK 470     LYS A 816    CG   CD   CE   NZ                                   
REMARK 470     LEU A 823    CG   CD1  CD2                                       
REMARK 470     ASP A 836    CG   OD1  OD2                                       
REMARK 470     LYS A 890    CG   CD   CE   NZ                                   
REMARK 470     GLN A 893    CG   CD   OE1  NE2                                  
REMARK 470     VAL A 896    CG1  CG2                                            
REMARK 470     ASN A 898    CG   OD1  ND2                                       
REMARK 470     LYS A 903    CG   CD   CE   NZ                                   
REMARK 470     LEU A 907    CG   CD1  CD2                                       
REMARK 470     LYS A 912    CG   CD   CE   NZ                                   
REMARK 470     GLU A 913    CG   CD   OE1  OE2                                  
REMARK 470     GLU A 919    CG   CD   OE1  OE2                                  
REMARK 470     LYS A 920    CG   CD   CE   NZ                                   
REMARK 470     GLU A 926    CG   CD   OE1  OE2                                  
REMARK 470     LEU A 969    CG   CD1  CD2                                       
REMARK 470     GLU A 981    CG   CD   OE1  OE2                                  
REMARK 470     ARG A 982    CG   CD   NE   CZ   NH1  NH2                        
REMARK 470     LYS A1000    CG   CD   CE   NZ                                   
REMARK 470     LYS A1045    CG   CD   CE   NZ                                   
REMARK 470     LYS A1059    CG   CD   CE   NZ                                   
REMARK 470     LYS A1065    CG   CD   CE   NZ                                   
REMARK 470     LYS A1066    CG   CD   CE   NZ                                   
REMARK 500                                                                      
REMARK 500 GEOMETRY AND STEREOCHEMISTRY                                         
REMARK 500 SUBTOPIC: TORSION ANGLES                                             
REMARK 500                                                                      
REMARK 500 TORSION ANGLES OUTSIDE THE EXPECTED RAMACHANDRAN REGIONS:            
REMARK 500 (M=MODEL NUMBER; RES=RESIDUE NAME; C=CHAIN IDENTIFIER;               
REMARK 500 SSEQ=SEQUENCE NUMBER; I=INSERTION CODE).                             
REMARK 500                                                                      
REMARK 500 STANDARD TABLE:                                                      
REMARK 500 FORMAT:(10X,I3,1X,A3,1X,A1,I4,A1,4X,F7.2,3X,F7.2)                    
REMARK 500                                                                      
REMARK 500 EXPECTED VALUES: GJ KLEYWEGT AND TA JONES (1996). PHI/PSI-           
REMARK 500 CHOLOGY: RAMACHANDRAN REVISITED. STRUCTURE 4, 1395 - 1400            
REMARK 500                                                                      
REMARK 500  M RES CSSEQI        PSI       PHI                                   
REMARK 500    SER A 144     -123.27   -135.27                                   
REMARK 500    ASN A 167       52.19   -113.64                                   
REMARK 500    HIS A 199       60.60     28.40                                   
REMARK 500    ALA A 216      -83.63    -72.09                                   
REMARK 500    ASN A 217       46.46    -87.94                                   
REMARK 500    SER A 227      -98.94     54.22                                   
REMARK 500    THR A 232       72.88   -157.19                                   
REMARK 500    ASP A 269        5.18    -57.03                                   
REMARK 500    ASP A 278       41.62    -87.80                                   
REMARK 500    GLN A 391      -11.88     74.62                                   
REMARK 500    PRO A 548      159.83    -47.88                                   
REMARK 500    PHE A 578       43.07   -103.16                                   
REMARK 500    GLU A 615      -81.59      2.11                                   
REMARK 500    SER A 777      -55.77   -126.35                                   
REMARK 500    ASP A 788       69.22   -160.98                                   
REMARK 500    ALA A 797       79.69   -104.20                                   
REMARK 500    LYS A 809       76.42   -112.51                                   
REMARK 500    SER A 824      167.17    172.13                                   
REMARK 500    CYS A 869      117.31   -162.81                                   
REMARK 500    LYS A 875      -11.62     76.07                                   
REMARK 500    ALA A 901       94.81     53.71                                   
REMARK 500    ASN A 949      -71.37      5.51                                   
REMARK 500    ASP A 964       73.49     48.00                                   
REMARK 500    PHE A 965       43.34    -83.36                                   
REMARK 500    LYS A1001     -129.36   -152.28                                   
REMARK 500    PRO A1040      -70.06    -55.37                                   
REMARK 500    GLU A1049       -8.94    -59.58                                   
REMARK 500                                                                      
REMARK 500 REMARK: NULL                                                         
REMARK 525                                                                      
REMARK 525 SOLVENT                                                              
REMARK 525                                                                      
REMARK 525 THE SOLVENT MOLECULES HAVE CHAIN IDENTIFIERS THAT                    
REMARK 525 INDICATE THE POLYMER CHAIN WITH WHICH THEY ARE MOST                  
REMARK 525 CLOSELY ASSOCIATED. THE REMARK LISTS ALL THE SOLVENT                 
REMARK 525 MOLECULES WHICH ARE MORE THAN 5A AWAY FROM THE                       
REMARK 525 NEAREST POLYMER CHAIN (M = MODEL NUMBER;                             
REMARK 525 RES=RESIDUE NAME; C=CHAIN IDENTIFIER; SSEQ=SEQUENCE                  
REMARK 525 NUMBER; I=INSERTION CODE):                                           
REMARK 525                                                                      
REMARK 525  M RES CSSEQI                                                        
REMARK 525    HOH A 117        DISTANCE =  5.11 ANGSTROMS                       
REMARK 525    HOH A 123        DISTANCE =  5.34 ANGSTROMS                       
REMARK 800                                                                      
REMARK 800 SITE                                                                 
REMARK 800 SITE_IDENTIFIER: AC1                                                 
REMARK 800 EVIDENCE_CODE: SOFTWARE                                              
REMARK 800 SITE_DESCRIPTION: BINDING SITE FOR RESIDUE SO4 A 1                   
REMARK 800                                                                      
REMARK 800 SITE_IDENTIFIER: AC2                                                 
REMARK 800 EVIDENCE_CODE: SOFTWARE                                              
REMARK 800 SITE_DESCRIPTION: BINDING SITE FOR RESIDUE SO4 A 2                   
REMARK 800                                                                      
REMARK 800 SITE_IDENTIFIER: AC3                                                 
REMARK 800 EVIDENCE_CODE: SOFTWARE                                              
REMARK 800 SITE_DESCRIPTION: BINDING SITE FOR RESIDUE WYE A 1109                
DBREF  3LJ3 A  144  1102  UNP    P48736   PK3CG_HUMAN    144   1102             
SEQADV 3LJ3 MET A  143  UNP  P48736              EXPRESSION TAG                 
SEQADV 3LJ3 ARG A  459  UNP  P48736    GLN   459 VARIANT                        
SEQADV 3LJ3 HIS A 1103  UNP  P48736              EXPRESSION TAG                 
SEQADV 3LJ3 HIS A 1104  UNP  P48736              EXPRESSION TAG                 
SEQADV 3LJ3 HIS A 1105  UNP  P48736              EXPRESSION TAG                 
SEQADV 3LJ3 HIS A 1106  UNP  P48736              EXPRESSION TAG                 
SEQADV 3LJ3 HIS A 1107  UNP  P48736              EXPRESSION TAG                 
SEQADV 3LJ3 HIS A 1108  UNP  P48736              EXPRESSION TAG                 
SEQRES   1 A  966  MET SER GLU GLU SER GLN ALA PHE GLN ARG GLN LEU THR          
SEQRES   2 A  966  ALA LEU ILE GLY TYR ASP VAL THR ASP VAL SER ASN VAL          
SEQRES   3 A  966  HIS ASP ASP GLU LEU GLU PHE THR ARG ARG GLY LEU VAL          
SEQRES   4 A  966  THR PRO ARG MET ALA GLU VAL ALA SER ARG ASP PRO LYS          
SEQRES   5 A  966  LEU TYR ALA MET HIS PRO TRP VAL THR SER LYS PRO LEU          
SEQRES   6 A  966  PRO GLU TYR LEU TRP LYS LYS ILE ALA ASN ASN CYS ILE          
SEQRES   7 A  966  PHE ILE VAL ILE HIS ARG SER THR THR SER GLN THR ILE          
SEQRES   8 A  966  LYS VAL SER PRO ASP ASP THR PRO GLY ALA ILE LEU GLN          
SEQRES   9 A  966  SER PHE PHE THR LYS MET ALA LYS LYS LYS SER LEU MET          
SEQRES  10 A  966  ASP ILE PRO GLU SER GLN SER GLU GLN ASP PHE VAL LEU          
SEQRES  11 A  966  ARG VAL CYS GLY ARG ASP GLU TYR LEU VAL GLY GLU THR          
SEQRES  12 A  966  PRO ILE LYS ASN PHE GLN TRP VAL ARG HIS CYS LEU LYS          
SEQRES  13 A  966  ASN GLY GLU GLU ILE HIS VAL VAL LEU ASP THR PRO PRO          
SEQRES  14 A  966  ASP PRO ALA LEU ASP GLU VAL ARG LYS GLU GLU TRP PRO          
SEQRES  15 A  966  LEU VAL ASP ASP CYS THR GLY VAL THR GLY TYR HIS GLU          
SEQRES  16 A  966  GLN LEU THR ILE HIS GLY LYS ASP HIS GLU SER VAL PHE          
SEQRES  17 A  966  THR VAL SER LEU TRP ASP CYS ASP ARG LYS PHE ARG VAL          
SEQRES  18 A  966  LYS ILE ARG GLY ILE ASP ILE PRO VAL LEU PRO ARG ASN          
SEQRES  19 A  966  THR ASP LEU THR VAL PHE VAL GLU ALA ASN ILE GLN HIS          
SEQRES  20 A  966  GLY GLN GLN VAL LEU CYS GLN ARG ARG THR SER PRO LYS          
SEQRES  21 A  966  PRO PHE THR GLU GLU VAL LEU TRP ASN VAL TRP LEU GLU          
SEQRES  22 A  966  PHE SER ILE LYS ILE LYS ASP LEU PRO LYS GLY ALA LEU          
SEQRES  23 A  966  LEU ASN LEU GLN ILE TYR CYS GLY LYS ALA PRO ALA LEU          
SEQRES  24 A  966  SER SER LYS ALA SER ALA GLU SER PRO SER SER GLU SER          
SEQRES  25 A  966  LYS GLY LYS VAL ARG LEU LEU TYR TYR VAL ASN LEU LEU          
SEQRES  26 A  966  LEU ILE ASP HIS ARG PHE LEU LEU ARG ARG GLY GLU TYR          
SEQRES  27 A  966  VAL LEU HIS MET TRP GLN ILE SER GLY LYS GLY GLU ASP          
SEQRES  28 A  966  GLN GLY SER PHE ASN ALA ASP LYS LEU THR SER ALA THR          
SEQRES  29 A  966  ASN PRO ASP LYS GLU ASN SER MET SER ILE SER ILE LEU          
SEQRES  30 A  966  LEU ASP ASN TYR CYS HIS PRO ILE ALA LEU PRO LYS HIS          
SEQRES  31 A  966  GLN PRO THR PRO ASP PRO GLU GLY ASP ARG VAL ARG ALA          
SEQRES  32 A  966  GLU MET PRO ASN GLN LEU ARG LYS GLN LEU GLU ALA ILE          
SEQRES  33 A  966  ILE ALA THR ASP PRO LEU ASN PRO LEU THR ALA GLU ASP          
SEQRES  34 A  966  LYS GLU LEU LEU TRP HIS PHE ARG TYR GLU SER LEU LYS          
SEQRES  35 A  966  HIS PRO LYS ALA TYR PRO LYS LEU PHE SER SER VAL LYS          
SEQRES  36 A  966  TRP GLY GLN GLN GLU ILE VAL ALA LYS THR TYR GLN LEU          
SEQRES  37 A  966  LEU ALA ARG ARG GLU VAL TRP ASP GLN SER ALA LEU ASP          
SEQRES  38 A  966  VAL GLY LEU THR MET GLN LEU LEU ASP CYS ASN PHE SER          
SEQRES  39 A  966  ASP GLU ASN VAL ARG ALA ILE ALA VAL GLN LYS LEU GLU          
SEQRES  40 A  966  SER LEU GLU ASP ASP ASP VAL LEU HIS TYR LEU LEU GLN          
SEQRES  41 A  966  LEU VAL GLN ALA VAL LYS PHE GLU PRO TYR HIS ASP SER          
SEQRES  42 A  966  ALA LEU ALA ARG PHE LEU LEU LYS ARG GLY LEU ARG ASN          
SEQRES  43 A  966  LYS ARG ILE GLY HIS PHE LEU PHE TRP PHE LEU ARG SER          
SEQRES  44 A  966  GLU ILE ALA GLN SER ARG HIS TYR GLN GLN ARG PHE ALA          
SEQRES  45 A  966  VAL ILE LEU GLU ALA TYR LEU ARG GLY CYS GLY THR ALA          
SEQRES  46 A  966  MET LEU HIS ASP PHE THR GLN GLN VAL GLN VAL ILE GLU          
SEQRES  47 A  966  MET LEU GLN LYS VAL THR LEU ASP ILE LYS SER LEU SER          
SEQRES  48 A  966  ALA GLU LYS TYR ASP VAL SER SER GLN VAL ILE SER GLN          
SEQRES  49 A  966  LEU LYS GLN LYS LEU GLU ASN LEU GLN ASN SER GLN LEU          
SEQRES  50 A  966  PRO GLU SER PHE ARG VAL PRO TYR ASP PRO GLY LEU LYS          
SEQRES  51 A  966  ALA GLY ALA LEU ALA ILE GLU LYS CYS LYS VAL MET ALA          
SEQRES  52 A  966  SER LYS LYS LYS PRO LEU TRP LEU GLU PHE LYS CYS ALA          
SEQRES  53 A  966  ASP PRO THR ALA LEU SER ASN GLU THR ILE GLY ILE ILE          
SEQRES  54 A  966  PHE LYS HIS GLY ASP ASP LEU ARG GLN ASP MET LEU ILE          
SEQRES  55 A  966  LEU GLN ILE LEU ARG ILE MET GLU SER ILE TRP GLU THR          
SEQRES  56 A  966  GLU SER LEU ASP LEU CYS LEU LEU PRO TYR GLY CYS ILE          
SEQRES  57 A  966  SER THR GLY ASP LYS ILE GLY MET ILE GLU ILE VAL LYS          
SEQRES  58 A  966  ASP ALA THR THR ILE ALA LYS ILE GLN GLN SER THR VAL          
SEQRES  59 A  966  GLY ASN THR GLY ALA PHE LYS ASP GLU VAL LEU ASN HIS          
SEQRES  60 A  966  TRP LEU LYS GLU LYS SER PRO THR GLU GLU LYS PHE GLN          
SEQRES  61 A  966  ALA ALA VAL GLU ARG PHE VAL TYR SER CYS ALA GLY TYR          
SEQRES  62 A  966  CYS VAL ALA THR PHE VAL LEU GLY ILE GLY ASP ARG HIS          
SEQRES  63 A  966  ASN ASP ASN ILE MET ILE THR GLU THR GLY ASN LEU PHE          
SEQRES  64 A  966  HIS ILE ASP PHE GLY HIS ILE LEU GLY ASN TYR LYS SER          
SEQRES  65 A  966  PHE LEU GLY ILE ASN LYS GLU ARG VAL PRO PHE VAL LEU          
SEQRES  66 A  966  THR PRO ASP PHE LEU PHE VAL MET GLY THR SER GLY LYS          
SEQRES  67 A  966  LYS THR SER PRO HIS PHE GLN LYS PHE GLN ASP ILE CYS          
SEQRES  68 A  966  VAL LYS ALA TYR LEU ALA LEU ARG HIS HIS THR ASN LEU          
SEQRES  69 A  966  LEU ILE ILE LEU PHE SER MET MET LEU MET THR GLY MET          
SEQRES  70 A  966  PRO GLN LEU THR SER LYS GLU ASP ILE GLU TYR ILE ARG          
SEQRES  71 A  966  ASP ALA LEU THR VAL GLY LYS ASN GLU GLU ASP ALA LYS          
SEQRES  72 A  966  LYS TYR PHE LEU ASP GLN ILE GLU VAL CYS ARG ASP LYS          
SEQRES  73 A  966  GLY TRP THR VAL GLN PHE ASN TRP PHE LEU HIS LEU VAL          
SEQRES  74 A  966  LEU GLY ILE LYS GLN GLY GLU LYS HIS SER ALA HIS HIS          
SEQRES  75 A  966  HIS HIS HIS HIS                                              
HET    SO4  A   1       5                                                       
HET    SO4  A   2       5                                                       
HET    WYE  A1109      30                                                       
HETNAM     SO4 SULFATE ION                                                      
HETNAM     WYE (2Z)-4,6-DIHYDROXY-2-{[1-METHYL-4-(4-METHYLPIPERAZIN-1-          
HETNAM   2 WYE  YL)-1H-PYRROLO[2,3-B]PYRIDIN-3-YL]METHYLIDENE}-1-               
HETNAM   3 WYE  BENZOFURAN-3(2H)-ONE                                            
FORMUL   2  SO4    2(O4 S 2-)                                                   
FORMUL   4  WYE    C22 H22 N4 O4                                                
FORMUL   5  HOH   *89(H2 O)                                                     
HELIX    1   1 LEU A  838  LEU A  838  1                                   1
HELIX    2   2 ASP A  841  ASP A  841  1                                   1
SHEET    1   1 1 TRP A 812  TRP A 812  0
SHEET    2   2 1 ILE A 831  ILE A 831  0
SHEET    3   3 1 LYS A 833  LYS A 833  0
SHEET    4   4 1 CYS A 869  CYS A 869  0
SHEET    5   5 1 ILE A 879  GLU A 880  0
SHEET    6   6 1 ALA A 885  ALA A 885  0
SHEET    7   7 1 THR A 887  THR A 887  0
SHEET    8   8 1 MET A 953  MET A 953  0
SHEET    9   9 1 PHE A 961  PHE A 961  0
CISPEP   1 TRP A  355    ASP A  356          0        -5.18                     
CISPEP   2 GLY A  966    HIS A  967          0        -2.01                     
CISPEP   3 GLY A  999    LYS A 1000          0        -0.98                     
SITE     1 AC1  4 PRO A 206  LEU A 207  TRP A 212  LYS A 288                    
SITE     1 AC2  5 HOH A  76  GLU A 546  TRP A 576  ARG A 579                    
SITE     2 AC2  5 LYS A 606                                                     
SITE     1 AC3 11 MET A 804  TRP A 812  ILE A 831  LYS A 833                    
SITE     2 AC3 11 ASP A 841  TYR A 867  ILE A 879  GLU A 880                    
SITE     3 AC3 11 VAL A 882  MET A 953  ASP A 964                               
CRYST1  145.071   68.509  106.692  90.00  94.64  90.00 C 1 2 1       4          
ORIGX1      1.000000  0.000000  0.000000        0.00000                         
ORIGX2      0.000000  1.000000  0.000000        0.00000                         
ORIGX3      0.000000  0.000000  1.000000        0.00000                         
SCALE1      0.006893  0.000000  0.000559        0.00000                         
SCALE2      0.000000  0.014597  0.000000        0.00000                         
SCALE3      0.000000  0.000000  0.009404        0.00000                         
ATOM      1  N   MET A 804      48.156  16.069  40.722  1.00 82.75           N
ATOM      2  CA  MET A 804      47.592  17.083  39.842  1.00 83.14           C
ATOM      3  C   MET A 804      46.680  18.059  40.574  1.00 82.04           C
ATOM      4  O   MET A 804      45.915  17.674  41.460  1.00 80.46           O
ATOM      5  CB  MET A 804      46.824  16.416  38.701  1.00 82.28           C
ATOM      6  CG  MET A 804      47.705  15.682  37.705  1.00 90.50           C
ATOM      7  SD  MET A 804      46.744  14.753  36.494  1.00 95.19           S
ATOM      8  CE  MET A 804      45.429  15.918  36.135  1.00 84.91           C
TER       9      MET A 804
ATOM     10  N   TRP A 812      49.305  11.387  39.781  1.00 70.93           N
ATOM     11  CA  TRP A 812      50.156  11.228  38.609  1.00 63.03           C
ATOM     12  C   TRP A 812      51.350  10.367  38.994  1.00 67.86           C
ATOM     13  O   TRP A 812      52.276  10.838  39.648  1.00 71.11           O
ATOM     14  CB  TRP A 812      50.630  12.589  38.103  1.00 71.94           C
ATOM     15  CG  TRP A 812      51.538  12.523  36.908  1.00 72.99           C
ATOM     16  CD1 TRP A 812      52.515  11.599  36.665  1.00 72.15           C
ATOM     17  CD2 TRP A 812      51.569  13.436  35.803  1.00 77.94           C
ATOM     18  NE1 TRP A 812      53.142  11.873  35.473  1.00 75.37           N
ATOM     19  CE2 TRP A 812      52.580  12.995  34.925  1.00 72.15           C
ATOM     20  CE3 TRP A 812      50.837  14.579  35.468  1.00 79.67           C
ATOM     21  CZ2 TRP A 812      52.877  13.658  33.737  1.00 74.97           C
ATOM     22  CZ3 TRP A 812      51.136  15.237  34.288  1.00 76.80           C
ATOM     23  CH2 TRP A 812      52.145  14.774  33.436  1.00 76.75           C
TER      24      TRP A 812
ATOM     25  N   ILE A 831      47.870   7.706  35.449  1.00 58.63           N
ATOM     26  CA  ILE A 831      47.038   8.577  36.264  1.00 55.24           C
ATOM     27  C   ILE A 831      46.022   7.744  37.037  1.00 61.46           C
ATOM     28  O   ILE A 831      45.414   6.828  36.492  1.00 66.52           O
ATOM     29  CB  ILE A 831      46.300   9.611  35.402  1.00 53.86           C
ATOM     30  CG1 ILE A 831      47.301  10.574  34.765  1.00 60.87           C
ATOM     31  CG2 ILE A 831      45.293  10.376  36.236  1.00 56.52           C
ATOM     32  CD1 ILE A 831      46.677  11.606  33.860  1.00 59.38           C
TER      33      ILE A 831
ATOM     34  N   LYS A 833      42.667   8.323  39.087  1.00 67.39           N
ATOM     35  CA  LYS A 833      41.657   9.329  39.398  1.00 74.63           C
ATOM     36  C   LYS A 833      40.486   8.757  40.185  1.00 74.93           C
ATOM     37  O   LYS A 833      40.122   7.595  40.016  1.00 69.62           O
ATOM     38  CB  LYS A 833      41.138   9.978  38.111  1.00 76.18           C
ATOM     39  CG  LYS A 833      40.375  11.280  38.327  1.00 74.63           C
ATOM     40  CD  LYS A 833      39.634  11.704  37.064  1.00 82.31           C
ATOM     41  CE  LYS A 833      39.189  13.161  37.126  1.00 85.89           C
ATOM     42  NZ  LYS A 833      40.310  14.105  36.842  1.00 72.41           N
TER      43      LYS A 833
ATOM     44  N   LEU A 838      34.567   6.458  35.283  1.00 70.10           N
ATOM     45  CA  LEU A 838      35.377   6.346  34.072  1.00 66.79           C
ATOM     46  C   LEU A 838      34.761   5.447  33.001  1.00 58.32           C
ATOM     47  O   LEU A 838      35.260   5.381  31.880  1.00 60.47           O
ATOM     48  CB  LEU A 838      36.786   5.856  34.413  1.00 62.25           C
ATOM     49  CG  LEU A 838      37.681   6.857  35.144  1.00 64.02           C
ATOM     50  CD1 LEU A 838      38.989   6.207  35.555  1.00 62.19           C
ATOM     51  CD2 LEU A 838      37.938   8.073  34.269  1.00 66.48           C
TER      52      LEU A 838
ATOM     53  N   ASP A 841      33.931   7.121  29.783  1.00 50.27           N
ATOM     54  CA  ASP A 841      35.140   7.394  29.020  1.00 52.74           C
ATOM     55  C   ASP A 841      35.607   6.157  28.257  1.00 55.14           C
ATOM     56  O   ASP A 841      36.053   6.261  27.112  1.00 51.55           O
ATOM     57  CB  ASP A 841      36.249   7.910  29.939  1.00 61.80           C
ATOM     58  CG  ASP A 841      35.926   9.271  30.532  1.00 66.37           C
ATOM     59  OD1 ASP A 841      36.084   9.446  31.760  1.00 66.34           O
ATOM     60  OD2 ASP A 841      35.516  10.169  29.768  1.00 70.77           O
TER      61      ASP A 841
ATOM     62  N   TYR A 867      43.843   6.965  24.109  1.00 49.77           N
ATOM     63  CA  TYR A 867      44.737   6.566  25.187  1.00 49.57           C
ATOM     64  C   TYR A 867      44.084   5.511  26.081  1.00 51.38           C
ATOM     65  O   TYR A 867      42.861   5.368  26.101  1.00 48.90           O
ATOM     66  CB  TYR A 867      45.134   7.794  26.013  1.00 48.85           C
ATOM     67  CG  TYR A 867      43.946   8.611  26.477  1.00 50.06           C
ATOM     68  CD1 TYR A 867      43.378   8.402  27.723  1.00 49.83           C
ATOM     69  CD2 TYR A 867      43.383   9.579  25.658  1.00 51.64           C
ATOM     70  CE1 TYR A 867      42.288   9.140  28.144  1.00 53.92           C
ATOM     71  CE2 TYR A 867      42.294  10.319  26.070  1.00 46.89           C
ATOM     72  CZ  TYR A 867      41.752  10.096  27.313  1.00 50.68           C
ATOM     73  OH  TYR A 867      40.666  10.832  27.731  1.00 54.97           O
TER      74      TYR A 867
ATOM     75  N   CYS A 869      42.501   3.685  29.192  1.00 57.15           N
ATOM     76  CA  CYS A 869      41.626   4.158  30.256  1.00 52.88           C
ATOM     77  C   CYS A 869      40.716   3.035  30.726  1.00 51.27           C
ATOM     78  O   CYS A 869      39.907   2.521  29.954  1.00 54.37           O
ATOM     79  CB  CYS A 869      40.796   5.340  29.766  1.00 50.76           C
ATOM     80  SG  CYS A 869      39.469   5.823  30.882  1.00 50.83           S
TER      81      CYS A 869
ATOM     82  N   ILE A 879      44.192   6.047  34.006  1.00 57.98           N
ATOM     83  CA  ILE A 879      44.264   6.612  32.665  1.00 56.96           C
ATOM     84  C   ILE A 879      45.713   6.696  32.199  1.00 50.82           C
ATOM     85  O   ILE A 879      46.587   7.106  32.956  1.00 51.18           O
ATOM     86  CB  ILE A 879      43.656   8.019  32.640  1.00 56.42           C
ATOM     87  CG1 ILE A 879      42.232   7.985  33.204  1.00 50.86           C
ATOM     88  CG2 ILE A 879      43.695   8.586  31.231  1.00 55.63           C
ATOM     89  CD1 ILE A 879      41.690   9.339  33.599  1.00 54.69           C
ATOM     90  N   GLU A 880      45.964   6.299  30.956  1.00 57.34           N
ATOM     91  CA  GLU A 880      47.312   6.341  30.395  1.00 53.98           C
ATOM     92  C   GLU A 880      47.824   7.776  30.311  1.00 59.20           C
ATOM     93  O   GLU A 880      47.068   8.694  30.000  1.00 60.48           O
ATOM     94  CB  GLU A 880      47.336   5.709  28.998  1.00 55.78           C
ATOM     95  CG  GLU A 880      48.713   5.712  28.336  1.00 53.83           C
ATOM     96  CD  GLU A 880      48.664   5.401  26.847  1.00 55.54           C
ATOM     97  OE1 GLU A 880      49.633   5.749  26.136  1.00 59.71           O
ATOM     98  OE2 GLU A 880      47.662   4.819  26.379  1.00 43.23           O
ATOM     99  N   ILE A 881      49.109   7.965  30.594  1.00 56.29           N
ATOM    100  CA  ILE A 881      49.742   9.267  30.418  1.00 60.70           C
ATOM    101  C   ILE A 881      50.495   9.333  29.094  1.00 61.15           C
ATOM    102  O   ILE A 881      51.442   8.577  28.872  1.00 60.04           O
ATOM    103  CB  ILE A 881      50.720   9.580  31.558  1.00 63.44           C
ATOM    104  CG1 ILE A 881      49.955   9.828  32.855  1.00 63.25           C
ATOM    105  CG2 ILE A 881      51.576  10.788  31.205  1.00 67.05           C
ATOM    106  CD1 ILE A 881      50.845  10.150  34.025  1.00 72.36           C
ATOM    107  N   VAL A 882      50.071  10.237  28.218  1.00 55.88           N
ATOM    108  CA  VAL A 882      50.714  10.388  26.918  1.00 61.12           C
ATOM    109  C   VAL A 882      51.950  11.274  27.017  1.00 62.85           C
ATOM    110  O   VAL A 882      51.847  12.472  27.288  1.00 64.58           O
ATOM    111  CB  VAL A 882      49.758  10.991  25.878  1.00 61.36           C
ATOM    112  CG1 VAL A 882      50.463  11.125  24.539  1.00 54.64           C
ATOM    113  CG2 VAL A 882      48.511  10.134  25.744  1.00 55.67           C
TER     114      VAL A 882
ATOM    115  N   ALA A 885      53.135  15.639  26.072  1.00 61.70           N
ATOM    116  CA  ALA A 885      51.812  16.183  25.795  1.00 59.38           C
ATOM    117  C   ALA A 885      51.468  17.305  26.766  1.00 64.21           C
ATOM    118  O   ALA A 885      51.763  17.224  27.959  1.00 66.35           O
ATOM    119  CB  ALA A 885      50.757  15.082  25.856  1.00 50.12           C
TER     120      ALA A 885
ATOM    121  N   THR A 887      48.227  20.347  27.665  1.00 55.38           N
ATOM    122  CA  THR A 887      46.882  20.820  27.397  1.00 58.14           C
ATOM    123  C   THR A 887      46.949  22.060  26.513  1.00 60.57           C
ATOM    124  O   THR A 887      47.912  22.824  26.576  1.00 62.19           O
ATOM    125  CB  THR A 887      46.136  21.129  28.705  1.00 63.52           C
ATOM    126  OG1 THR A 887      45.578  19.917  29.231  1.00 57.12           O
ATOM    127  CG2 THR A 887      45.020  22.122  28.464  1.00 64.06           C
TER     128      THR A 887
ATOM    129  N   MET A 953      44.222  18.246  24.329  1.00 45.23           N
ATOM    130  CA  MET A 953      45.669  18.176  24.470  1.00 51.37           C
ATOM    131  C   MET A 953      46.362  18.063  23.119  1.00 54.07           C
ATOM    132  O   MET A 953      45.718  17.864  22.089  1.00 54.53           O
ATOM    133  CB  MET A 953      46.070  16.991  25.361  1.00 50.98           C
ATOM    134  CG  MET A 953      45.558  17.072  26.797  1.00 50.91           C
ATOM    135  SD  MET A 953      46.320  15.837  27.879  1.00 49.18           S
ATOM    136  CE  MET A 953      48.008  16.422  27.951  1.00 50.85           C
TER     137      MET A 953
ATOM    138  N   PHE A 961      44.353  15.563  20.573  1.00 53.56           N
ATOM    139  CA  PHE A 961      43.431  14.578  21.135  1.00 53.42           C
ATOM    140  C   PHE A 961      42.663  15.109  22.343  1.00 53.50           C
ATOM    141  O   PHE A 961      43.223  15.799  23.192  1.00 56.09           O
ATOM    142  CB  PHE A 961      44.155  13.275  21.488  1.00 53.16           C
ATOM    143  CG  PHE A 961      45.214  13.426  22.541  1.00 49.83           C
ATOM    144  CD1 PHE A 961      44.996  12.973  23.829  1.00 53.69           C
ATOM    145  CD2 PHE A 961      46.436  14.001  22.238  1.00 53.86           C
ATOM    146  CE1 PHE A 961      45.974  13.099  24.802  1.00 54.69           C
ATOM    147  CE2 PHE A 961      47.417  14.131  23.206  1.00 54.91           C
ATOM    148  CZ  PHE A 961      47.185  13.679  24.491  1.00 52.70           C
TER     149      PHE A 961
ATOM    150  N   ILE A 963      40.333  14.754  25.880  1.00 47.30           N
ATOM    151  CA  ILE A 963      40.390  13.955  27.096  1.00 49.82           C
ATOM    152  C   ILE A 963      39.165  14.208  27.966  1.00 48.14           C
ATOM    153  O   ILE A 963      38.369  15.096  27.682  1.00 42.94           O
ATOM    154  CB  ILE A 963      41.633  14.293  27.936  1.00 51.67           C
ATOM    155  CG1 ILE A 963      41.530  15.720  28.480  1.00 50.71           C
ATOM    156  CG2 ILE A 963      42.899  14.118  27.117  1.00 52.80           C
ATOM    157  CD1 ILE A 963      42.569  16.054  29.528  1.00 54.79           C
ATOM    158  N   ASP A 964      39.030  13.422  29.030  1.00 55.67           N
ATOM    159  CA  ASP A 964      37.981  13.624  30.029  1.00 56.30           C
ATOM    160  C   ASP A 964      36.593  13.825  29.428  1.00 47.39           C
ATOM    161  O   ASP A 964      36.062  14.933  29.426  1.00 52.42           O
ATOM    162  CB  ASP A 964      38.336  14.805  30.939  1.00 60.66           C
ATOM    163  CG  ASP A 964      37.388  14.944  32.118  1.00 64.40           C
ATOM    164  OD1 ASP A 964      36.418  14.162  32.208  1.00 66.80           O
ATOM    165  OD2 ASP A 964      37.618  15.839  32.960  1.00 66.12           O
ATOM    166  N   PHE A 965      36.006  12.747  28.924  1.00 49.50           N
ATOM    167  CA  PHE A 965      34.647  12.801  28.403  1.00 56.27           C
ATOM    168  C   PHE A 965      33.675  12.653  29.561  1.00 60.20           C
ATOM    169  O   PHE A 965      32.688  11.927  29.471  1.00 58.76           O
ATOM    170  CB  PHE A 965      34.426  11.700  27.369  1.00 52.41           C
ATOM    171  CG  PHE A 965      35.517  11.617  26.341  1.00 54.90           C
ATOM    172  CD1 PHE A 965      36.613  10.795  26.540  1.00 51.82           C
ATOM    173  CD2 PHE A 965      35.455  12.374  25.182  1.00 52.47           C
ATOM    174  CE1 PHE A 965      37.622  10.720  25.596  1.00 54.05           C
ATOM    175  CE2 PHE A 965      36.461  12.303  24.235  1.00 48.46           C
ATOM    176  CZ  PHE A 965      37.546  11.475  24.443  1.00 48.30           C
TER     177      PHE A 965
CONECT  178  187  194
CONECT  195  181  183  192
CONECT  196  181  184  186
CONECT  197  184  189  192
CONECT  198  179  182  191
CONECT  199  180  192  200
CONECT  200  183  199  201
CONECT  201  193  200
CONECT  202  185  204
CONECT  203  185  205
CONECT  204  188  202
CONECT  181  195  196
CONECT  205  188  203
CONECT  206  182
CONECT  207  188
CONECT  184  196  197
CONECT  187  178  179
CONECT  190  182  193
CONECT  191  193  194  198
CONECT  192  195  197  199
CONECT  193  190  191  201
CONECT  194  178  185  191
CONECT  179  187  198
CONECT  182  190  198  206
CONECT  185  194  202  203
CONECT  188  204  205  207
CONECT  180  199
CONECT  183  195  200
CONECT  186  196
CONECT  189  197
END
