# Supplementary material for: Scaffold repositioning of spiro-acridine derivatives as fungi chitinase inhibitor by target fishing and in vitro studies
Source: Sci Rep. 2023 May 5;13:7320. doi: 10.1038/s41598-023-33279-9 (PMC10163251; doi:10.1038/s41598-023-33279-9)
Supplement: Supplementary file 2 — Supplementary Information 2. [file 41598_2023_33279_MOESM2_ESM.zip › PDBQT_TARGETS_ALL/3met_MLY.pdb]

HEADER    TRANSCRIPTION                           31-MAR-10   3MET              
TITLE     CRYSTAL STRUCTURE OF SGF29 IN COMPLEX WITH H3K4ME2                    
COMPND    MOL_ID: 1;                                                            
COMPND   2 MOLECULE: SAGA-ASSOCIATED FACTOR 29 HOMOLOG;                         
COMPND   3 CHAIN: A, B;                                                         
COMPND   4 FRAGMENT: UNP RESIDUES 115-293;                                      
COMPND   5 SYNONYM: COILED-COIL DOMAIN-CONTAINING PROTEIN 101;                  
COMPND   6 ENGINEERED: YES;                                                     
COMPND   7 MOL_ID: 2;                                                           
COMPND   8 MOLECULE: HISTONE H3;                                                
COMPND   9 CHAIN: C, D;                                                         
COMPND  10 FRAGMENT: UNP RESIDUES 2-12;                                         
COMPND  11 SYNONYM: H3K4ME2 11MER;                                              
COMPND  12 ENGINEERED: YES                                                      
SOURCE    MOL_ID: 1;                                                            
SOURCE   2 ORGANISM_SCIENTIFIC: HOMO SAPIENS;                                   
SOURCE   3 ORGANISM_COMMON: HUMAN;                                              
SOURCE   4 ORGANISM_TAXID: 9606;                                                
SOURCE   5 GENE: CCDC101, SGF29;                                                
SOURCE   6 EXPRESSION_SYSTEM: ESCHERICHIA COLI;                                 
SOURCE   7 EXPRESSION_SYSTEM_TAXID: 511693;                                     
SOURCE   8 EXPRESSION_SYSTEM_STRAIN: BL21(DE3)-V2R-PRARE2;                      
SOURCE   9 EXPRESSION_SYSTEM_VECTOR_TYPE: PLASMID;                              
SOURCE  10 EXPRESSION_SYSTEM_PLASMID: PET28-MHL;                                
SOURCE  11 MOL_ID: 2;                                                           
SOURCE  12 SYNTHETIC: YES;                                                      
SOURCE  13 ORGANISM_SCIENTIFIC: XENOPUS LAEVIS;                                 
SOURCE  14 ORGANISM_COMMON: CLAWED FROG,COMMON PLATANNA,PLATANNA;               
SOURCE  15 ORGANISM_TAXID: 8355;                                                
SOURCE  16 OTHER_DETAILS: H3K4ME2 11MER                                         
KEYWDS    STRUCTURAL GENOMICS CONSORTIUM, SGC, NUCLEUS, TRANSCRIPTION,          
KEYWDS   2 TRANSCRIPTION REGULATION, CHROMOSOMAL PROTEIN, DNA-BINDING,          
KEYWDS   3 NUCLEOSOME CORE                                                      
EXPDTA    X-RAY DIFFRACTION                                                     
AUTHOR    C.B.BIAN,C.XU,R.LAM,C.BOUNTRA,C.H.ARROWSMITH,J.WEIGELT,A.M.EDWARDS,   
AUTHOR   2 A.BOCHKAREV,J.MIN                                                    
REVDAT   4   03-AUG-11 3MET    1       JRNL                                     
REVDAT   3   29-JUN-11 3MET    1       JRNL                                     
REVDAT   2   05-MAY-10 3MET    1       AUTHOR                                   
REVDAT   1   28-APR-10 3MET    0                                                
JRNL        AUTH   C.BIAN,C.XU,J.RUAN,K.K.LEE,T.L.BURKE,W.TEMPEL,D.BARSYTE,     
JRNL        AUTH 2 J.LI,M.WU,B.O.ZHOU,B.E.FLEHARTY,A.PAULSON,A.ALLALI-HASSANI,  
JRNL        AUTH 3 J.Q.ZHOU,G.MER,P.A.GRANT,J.L.WORKMAN,J.ZANG,J.MIN            
JRNL        TITL   SGF29 BINDS HISTONE H3K4ME2/3 AND IS REQUIRED FOR SAGA       
JRNL        TITL 2 COMPLEX RECRUITMENT AND HISTONE H3 ACETYLATION.              
JRNL        REF    EMBO J.                       V.  30  2829 2011              
JRNL        REFN                   ISSN 0261-4189                               
JRNL        PMID   21685874                                                     
JRNL        DOI    10.1038/EMBOJ.2011.193                                       
REMARK   2                                                                      
REMARK   2 RESOLUTION.    2.00 ANGSTROMS.                                       
REMARK   3                                                                      
REMARK   3 REFINEMENT.                                                          
REMARK   3   PROGRAM     : REFMAC 5.5.0102                                      
REMARK   3   AUTHORS     : MURSHUDOV,VAGIN,DODSON                               
REMARK   3                                                                      
REMARK   3    REFINEMENT TARGET : MAXIMUM LIKELIHOOD                            
REMARK   3                                                                      
REMARK   3  DATA USED IN REFINEMENT.                                            
REMARK   3   RESOLUTION RANGE HIGH (ANGSTROMS) : 2.00                           
REMARK   3   RESOLUTION RANGE LOW  (ANGSTROMS) : 20.00                          
REMARK   3   DATA CUTOFF            (SIGMA(F)) : NULL                           
REMARK   3   COMPLETENESS FOR RANGE        (%) : 99.9                           
REMARK   3   NUMBER OF REFLECTIONS             : 22916                          
REMARK   3                                                                      
REMARK   3  FIT TO DATA USED IN REFINEMENT.                                     
REMARK   3   CROSS-VALIDATION METHOD          : THROUGHOUT                      
REMARK   3   FREE R VALUE TEST SET SELECTION  : RANDOM                          
REMARK   3   R VALUE     (WORKING + TEST SET) : 0.198                           
REMARK   3   R VALUE            (WORKING SET) : 0.196                           
REMARK   3   FREE R VALUE                     : 0.243                           
REMARK   3   FREE R VALUE TEST SET SIZE   (%) : 5.100                           
REMARK   3   FREE R VALUE TEST SET COUNT      : 1233                            
REMARK   3                                                                      
REMARK   3  FIT IN THE HIGHEST RESOLUTION BIN.                                  
REMARK   3   TOTAL NUMBER OF BINS USED           : 20                           
REMARK   3   BIN RESOLUTION RANGE HIGH       (A) : 2.00                         
REMARK   3   BIN RESOLUTION RANGE LOW        (A) : 2.05                         
REMARK   3   REFLECTION IN BIN     (WORKING SET) : 1604                         
REMARK   3   BIN COMPLETENESS (WORKING+TEST) (%) : 98.49                        
REMARK   3   BIN R VALUE           (WORKING SET) : 0.2500                       
REMARK   3   BIN FREE R VALUE SET COUNT          : 91                           
REMARK   3   BIN FREE R VALUE                    : 0.3410                       
REMARK   3                                                                      
REMARK   3  NUMBER OF NON-HYDROGEN ATOMS USED IN REFINEMENT.                    
REMARK   3   PROTEIN ATOMS            : 2783                                    
REMARK   3   NUCLEIC ACID ATOMS       : 0                                       
REMARK   3   HETEROGEN ATOMS          : 19                                      
REMARK   3   SOLVENT ATOMS            : 197                                     
REMARK   3                                                                      
REMARK   3  B VALUES.                                                           
REMARK   3   FROM WILSON PLOT           (A**2) : NULL                           
REMARK   3   MEAN B VALUE      (OVERALL, A**2) : 14.24                          
REMARK   3   OVERALL ANISOTROPIC B VALUE.                                       
REMARK   3    B11 (A**2) : 0.11000                                              
REMARK   3    B22 (A**2) : -0.07000                                             
REMARK   3    B33 (A**2) : -0.03000                                             
REMARK   3    B12 (A**2) : 0.00000                                              
REMARK   3    B13 (A**2) : 0.00000                                              
REMARK   3    B23 (A**2) : 0.00000                                              
REMARK   3                                                                      
REMARK   3  ESTIMATED OVERALL COORDINATE ERROR.                                 
REMARK   3   ESU BASED ON R VALUE                            (A): 0.215         
REMARK   3   ESU BASED ON FREE R VALUE                       (A): 0.181         
REMARK   3   ESU BASED ON MAXIMUM LIKELIHOOD                 (A): 0.117         
REMARK   3   ESU FOR B VALUES BASED ON MAXIMUM LIKELIHOOD (A**2): 4.139         
REMARK   3                                                                      
REMARK   3 CORRELATION COEFFICIENTS.                                            
REMARK   3   CORRELATION COEFFICIENT FO-FC      : 0.938                         
REMARK   3   CORRELATION COEFFICIENT FO-FC FREE : 0.906                         
REMARK   3                                                                      
REMARK   3  RMS DEVIATIONS FROM IDEAL VALUES        COUNT    RMS    WEIGHT      
REMARK   3   BOND LENGTHS REFINED ATOMS        (A):  2960 ; 0.017 ; 0.022       
REMARK   3   BOND LENGTHS OTHERS               (A):  2024 ; 0.001 ; 0.020       
REMARK   3   BOND ANGLES REFINED ATOMS   (DEGREES):  4058 ; 1.471 ; 1.982       
REMARK   3   BOND ANGLES OTHERS          (DEGREES):  4941 ; 0.901 ; 3.000       
REMARK   3   TORSION ANGLES, PERIOD 1    (DEGREES):   377 ; 7.496 ; 5.000       
REMARK   3   TORSION ANGLES, PERIOD 2    (DEGREES):   129 ;28.086 ;23.566       
REMARK   3   TORSION ANGLES, PERIOD 3    (DEGREES):   450 ;13.671 ;15.000       
REMARK   3   TORSION ANGLES, PERIOD 4    (DEGREES):    23 ;19.274 ;15.000       
REMARK   3   CHIRAL-CENTER RESTRAINTS       (A**3):   443 ; 0.090 ; 0.200       
REMARK   3   GENERAL PLANES REFINED ATOMS      (A):  3308 ; 0.007 ; 0.021       
REMARK   3   GENERAL PLANES OTHERS             (A):   576 ; 0.001 ; 0.020       
REMARK   3   NON-BONDED CONTACTS REFINED ATOMS (A):  NULL ;  NULL ;  NULL       
REMARK   3   NON-BONDED CONTACTS OTHERS        (A):  NULL ;  NULL ;  NULL       
REMARK   3   NON-BONDED TORSION REFINED ATOMS  (A):  NULL ;  NULL ;  NULL       
REMARK   3   NON-BONDED TORSION OTHERS         (A):  NULL ;  NULL ;  NULL       
REMARK   3   H-BOND (X...Y) REFINED ATOMS      (A):  NULL ;  NULL ;  NULL       
REMARK   3   H-BOND (X...Y) OTHERS             (A):  NULL ;  NULL ;  NULL       
REMARK   3   POTENTIAL METAL-ION REFINED ATOMS (A):  NULL ;  NULL ;  NULL       
REMARK   3   POTENTIAL METAL-ION OTHERS        (A):  NULL ;  NULL ;  NULL       
REMARK   3   SYMMETRY VDW REFINED ATOMS        (A):  NULL ;  NULL ;  NULL       
REMARK   3   SYMMETRY VDW OTHERS               (A):  NULL ;  NULL ;  NULL       
REMARK   3   SYMMETRY H-BOND REFINED ATOMS     (A):  NULL ;  NULL ;  NULL       
REMARK   3   SYMMETRY H-BOND OTHERS            (A):  NULL ;  NULL ;  NULL       
REMARK   3   SYMMETRY METAL-ION REFINED ATOMS  (A):  NULL ;  NULL ;  NULL       
REMARK   3   SYMMETRY METAL-ION OTHERS         (A):  NULL ;  NULL ;  NULL       
REMARK   3                                                                      
REMARK   3  ISOTROPIC THERMAL FACTOR RESTRAINTS.     COUNT   RMS    WEIGHT      
REMARK   3   MAIN-CHAIN BOND REFINED ATOMS  (A**2):  1857 ; 0.811 ; 1.500       
REMARK   3   MAIN-CHAIN BOND OTHER ATOMS    (A**2):   717 ; 0.198 ; 1.500       
REMARK   3   MAIN-CHAIN ANGLE REFINED ATOMS (A**2):  3007 ; 1.457 ; 2.000       
REMARK   3   SIDE-CHAIN BOND REFINED ATOMS  (A**2):  1103 ; 2.333 ; 3.000       
REMARK   3   SIDE-CHAIN ANGLE REFINED ATOMS (A**2):  1043 ; 3.425 ; 4.500       
REMARK   3                                                                      
REMARK   3 ANISOTROPIC THERMAL FACTOR RESTRAINTS.    COUNT   RMS   WEIGHT       
REMARK   3   RIGID-BOND RESTRAINTS          (A**2):  NULL ;  NULL ;  NULL       
REMARK   3   SPHERICITY; FREE ATOMS         (A**2):  NULL ;  NULL ;  NULL       
REMARK   3   SPHERICITY; BONDED ATOMS       (A**2):  NULL ;  NULL ;  NULL       
REMARK   3                                                                      
REMARK   3  NCS RESTRAINTS STATISTICS                                           
REMARK   3   NUMBER OF DIFFERENT NCS GROUPS : NULL                              
REMARK   3                                                                      
REMARK   3  TLS DETAILS                                                         
REMARK   3   NUMBER OF TLS GROUPS  : NULL                                       
REMARK   3                                                                      
REMARK   3  BULK SOLVENT MODELLING.                                             
REMARK   3   METHOD USED : MASK                                                 
REMARK   3   PARAMETERS FOR MASK CALCULATION                                    
REMARK   3   VDW PROBE RADIUS   : 1.40                                          
REMARK   3   ION PROBE RADIUS   : 0.80                                          
REMARK   3   SHRINKAGE RADIUS   : 0.80                                          
REMARK   3                                                                      
REMARK   3  OTHER REFINEMENT REMARKS: HYDROGENS HAVE BEEN ADDED IN THE RIDING   
REMARK   3  POSITIONS                                                           
REMARK   4                                                                      
REMARK   4 3MET COMPLIES WITH FORMAT V. 3.30, 13-JUL-11                         
REMARK 100                                                                      
REMARK 100 THIS ENTRY HAS BEEN PROCESSED BY RCSB ON 02-APR-10.                  
REMARK 100 THE RCSB ID CODE IS RCSB058455.                                      
REMARK 200                                                                      
REMARK 200 EXPERIMENTAL DETAILS                                                 
REMARK 200  EXPERIMENT TYPE                : X-RAY DIFFRACTION                  
REMARK 200  DATE OF DATA COLLECTION        : NULL                               
REMARK 200  TEMPERATURE           (KELVIN) : NULL                               
REMARK 200  PH                             : 5.5                                
REMARK 200  NUMBER OF CRYSTALS USED        : 1                                  
REMARK 200                                                                      
REMARK 200  SYNCHROTRON              (Y/N) : N                                  
REMARK 200  RADIATION SOURCE               : ROTATING ANODE                     
REMARK 200  BEAMLINE                       : NULL                               
REMARK 200  X-RAY GENERATOR MODEL          : RIGAKU FR-E SUPERBRIGHT            
REMARK 200  MONOCHROMATIC OR LAUE    (M/L) : M                                  
REMARK 200  WAVELENGTH OR RANGE        (A) : 1.5418                             
REMARK 200  MONOCHROMATOR                  : NULL                               
REMARK 200  OPTICS                         : NULL                               
REMARK 200                                                                      
REMARK 200  DETECTOR TYPE                  : IMAGE PLATE                        
REMARK 200  DETECTOR MANUFACTURER          : RIGAKU RAXIS IV                    
REMARK 200  INTENSITY-INTEGRATION SOFTWARE : NULL                               
REMARK 200  DATA SCALING SOFTWARE          : NULL                               
REMARK 200                                                                      
REMARK 200  NUMBER OF UNIQUE REFLECTIONS   : 24197                              
REMARK 200  RESOLUTION RANGE HIGH      (A) : 2.000                              
REMARK 200  RESOLUTION RANGE LOW       (A) : 55.650                             
REMARK 200  REJECTION CRITERIA  (SIGMA(I)) : NULL                               
REMARK 200                                                                      
REMARK 200 OVERALL.                                                             
REMARK 200  COMPLETENESS FOR RANGE     (%) : NULL                               
REMARK 200  DATA REDUNDANCY                : NULL                               
REMARK 200  R MERGE                    (I) : NULL                               
REMARK 200  R SYM                      (I) : NULL                               
REMARK 200  <I/SIGMA(I)> FOR THE DATA SET  : NULL                               
REMARK 200                                                                      
REMARK 200 IN THE HIGHEST RESOLUTION SHELL.                                     
REMARK 200  HIGHEST RESOLUTION SHELL, RANGE HIGH (A) : 2.00                     
REMARK 200  HIGHEST RESOLUTION SHELL, RANGE LOW  (A) : 2.03                     
REMARK 200  COMPLETENESS FOR SHELL     (%) : NULL                               
REMARK 200  DATA REDUNDANCY IN SHELL       : NULL                               
REMARK 200  R MERGE FOR SHELL          (I) : NULL                               
REMARK 200  R SYM FOR SHELL            (I) : NULL                               
REMARK 200  <I/SIGMA(I)> FOR SHELL         : NULL                               
REMARK 200                                                                      
REMARK 200 DIFFRACTION PROTOCOL: SINGLE WAVELENGTH                              
REMARK 200 METHOD USED TO DETERMINE THE STRUCTURE: MOLECULAR REPLACEMENT        
REMARK 200 SOFTWARE USED: NULL                                                  
REMARK 200 STARTING MODEL: NULL                                                 
REMARK 200                                                                      
REMARK 200 REMARK: NULL                                                         
REMARK 280                                                                      
REMARK 280 CRYSTAL                                                              
REMARK 280 SOLVENT CONTENT, VS   (%): 39.79                                     
REMARK 280 MATTHEWS COEFFICIENT, VM (ANGSTROMS**3/DA): 2.04                     
REMARK 280                                                                      
REMARK 280 CRYSTALLIZATION CONDITIONS: 20-28% PEG3350, 0.1M BIS-TRIS PH 5.5,    
REMARK 280  VAPOR DIFFUSION, SITTING DROP, TEMPERATURE 291K, VAPOR DIFFUSION,   
REMARK 280  SITTING DROP                                                        
REMARK 290                                                                      
REMARK 290 CRYSTALLOGRAPHIC SYMMETRY                                            
REMARK 290 SYMMETRY OPERATORS FOR SPACE GROUP: P 21 21 21                       
REMARK 290                                                                      
REMARK 290      SYMOP   SYMMETRY                                                
REMARK 290     NNNMMM   OPERATOR                                                
REMARK 290       1555   X,Y,Z                                                   
REMARK 290       2555   -X+1/2,-Y,Z+1/2                                         
REMARK 290       3555   -X,Y+1/2,-Z+1/2                                         
REMARK 290       4555   X+1/2,-Y+1/2,-Z                                         
REMARK 290                                                                      
REMARK 290     WHERE NNN -> OPERATOR NUMBER                                     
REMARK 290           MMM -> TRANSLATION VECTOR                                  
REMARK 290                                                                      
REMARK 290 CRYSTALLOGRAPHIC SYMMETRY TRANSFORMATIONS                            
REMARK 290 THE FOLLOWING TRANSFORMATIONS OPERATE ON THE ATOM/HETATM             
REMARK 290 RECORDS IN THIS ENTRY TO PRODUCE CRYSTALLOGRAPHICALLY                
REMARK 290 RELATED MOLECULES.                                                   
REMARK 290   SMTRY1   1  1.000000  0.000000  0.000000        0.00000            
REMARK 290   SMTRY2   1  0.000000  1.000000  0.000000        0.00000            
REMARK 290   SMTRY3   1  0.000000  0.000000  1.000000        0.00000            
REMARK 290   SMTRY1   2 -1.000000  0.000000  0.000000       25.08100            
REMARK 290   SMTRY2   2  0.000000 -1.000000  0.000000        0.00000            
REMARK 290   SMTRY3   2  0.000000  0.000000  1.000000       52.93850            
REMARK 290   SMTRY1   3 -1.000000  0.000000  0.000000        0.00000            
REMARK 290   SMTRY2   3  0.000000  1.000000  0.000000       32.70550            
REMARK 290   SMTRY3   3  0.000000  0.000000 -1.000000       52.93850            
REMARK 290   SMTRY1   4  1.000000  0.000000  0.000000       25.08100            
REMARK 290   SMTRY2   4  0.000000 -1.000000  0.000000       32.70550            
REMARK 290   SMTRY3   4  0.000000  0.000000 -1.000000        0.00000            
REMARK 290                                                                      
REMARK 290 REMARK: NULL                                                         
REMARK 300                                                                      
REMARK 300 BIOMOLECULE: 1, 2                                                    
REMARK 300 SEE REMARK 350 FOR THE AUTHOR PROVIDED AND/OR PROGRAM                
REMARK 300 GENERATED ASSEMBLY INFORMATION FOR THE STRUCTURE IN                  
REMARK 300 THIS ENTRY. THE REMARK MAY ALSO PROVIDE INFORMATION ON               
REMARK 300 BURIED SURFACE AREA.                                                 
REMARK 350                                                                      
REMARK 350 COORDINATES FOR A COMPLETE MULTIMER REPRESENTING THE KNOWN           
REMARK 350 BIOLOGICALLY SIGNIFICANT OLIGOMERIZATION STATE OF THE                
REMARK 350 MOLECULE CAN BE GENERATED BY APPLYING BIOMT TRANSFORMATIONS          
REMARK 350 GIVEN BELOW.  BOTH NON-CRYSTALLOGRAPHIC AND                          
REMARK 350 CRYSTALLOGRAPHIC OPERATIONS ARE GIVEN.                               
REMARK 350                                                                      
REMARK 350 BIOMOLECULE: 1                                                       
REMARK 350 SOFTWARE DETERMINED QUATERNARY STRUCTURE: DIMERIC                    
REMARK 350 SOFTWARE USED: PISA                                                  
REMARK 350 TOTAL BURIED SURFACE AREA: 1200 ANGSTROM**2                          
REMARK 350 SURFACE AREA OF THE COMPLEX: 9820 ANGSTROM**2                        
REMARK 350 CHANGE IN SOLVENT FREE ENERGY: -19.0 KCAL/MOL                        
REMARK 350 APPLY THE FOLLOWING TO CHAINS: A, C                                  
REMARK 350   BIOMT1   1  1.000000  0.000000  0.000000        0.00000            
REMARK 350   BIOMT2   1  0.000000  1.000000  0.000000        0.00000            
REMARK 350   BIOMT3   1  0.000000  0.000000  1.000000        0.00000            
REMARK 350                                                                      
REMARK 350 BIOMOLECULE: 2                                                       
REMARK 350 SOFTWARE DETERMINED QUATERNARY STRUCTURE: DIMERIC                    
REMARK 350 SOFTWARE USED: PISA                                                  
REMARK 350 TOTAL BURIED SURFACE AREA: 1100 ANGSTROM**2                          
REMARK 350 SURFACE AREA OF THE COMPLEX: 9520 ANGSTROM**2                        
REMARK 350 CHANGE IN SOLVENT FREE ENERGY: -19.0 KCAL/MOL                        
REMARK 350 APPLY THE FOLLOWING TO CHAINS: B, D                                  
REMARK 350   BIOMT1   1  1.000000  0.000000  0.000000        0.00000            
REMARK 350   BIOMT2   1  0.000000  1.000000  0.000000        0.00000            
REMARK 350   BIOMT3   1  0.000000  0.000000  1.000000        0.00000            
REMARK 465                                                                      
REMARK 465 MISSING RESIDUES                                                     
REMARK 465 THE FOLLOWING RESIDUES WERE NOT LOCATED IN THE                       
REMARK 465 EXPERIMENT. (M=MODEL NUMBER; RES=RESIDUE NAME; C=CHAIN               
REMARK 465 IDENTIFIER; SSSEQ=SEQUENCE NUMBER; I=INSERTION CODE.)                
REMARK 465                                                                      
REMARK 465   M RES C SSSEQI                                                     
REMARK 465     LYS A   288                                                      
REMARK 465     GLU A   289                                                      
REMARK 465     PRO A   290                                                      
REMARK 465     LYS A   291                                                      
REMARK 465     LYS A   292                                                      
REMARK 465     LYS A   293                                                      
REMARK 465     GLY B   114                                                      
REMARK 465     ARG B   115                                                      
REMARK 465     ARG B   116                                                      
REMARK 465     GLY B   117                                                      
REMARK 465     LYS B   292                                                      
REMARK 465     LYS B   293                                                      
REMARK 465     LYS C     9                                                      
REMARK 465     SER C    10                                                      
REMARK 465     THR C    11                                                      
REMARK 465     GLN D     5                                                      
REMARK 465     THR D     6                                                      
REMARK 465     ALA D     7                                                      
REMARK 465     ARG D     8                                                      
REMARK 465     LYS D     9                                                      
REMARK 465     SER D    10                                                      
REMARK 465     THR D    11                                                      
REMARK 470                                                                      
REMARK 470 MISSING ATOM                                                         
REMARK 470 THE FOLLOWING RESIDUES HAVE MISSING ATOMS (M=MODEL NUMBER;           
REMARK 470 RES=RESIDUE NAME; C=CHAIN IDENTIFIER; SSEQ=SEQUENCE NUMBER;          
REMARK 470 I=INSERTION CODE):                                                   
REMARK 470   M RES CSSEQI  ATOMS                                                
REMARK 470     LEU A 122    CG   CD1  CD2                                       
REMARK 470     ASP A 153    CG   OD1  OD2                                       
REMARK 470     ARG A 157    CD   NE   CZ   NH1  NH2                             
REMARK 470     LYS A 167    CE   NZ                                             
REMARK 470     GLU A 197    CD   OE1  OE2                                       
REMARK 470     ARG A 208    CZ   NH1  NH2                                       
REMARK 470     VAL B 118    CG1  CG2                                            
REMARK 470     GLN B 125    CG   CD   OE1  NE2                                  
REMARK 470     ASP B 139    CG   OD1  OD2                                       
REMARK 470     LYS B 140    CG   CD   CE   NZ                                   
REMARK 470     LYS B 167    CE   NZ                                             
REMARK 470     GLU B 197    CG   CD   OE1  OE2                                  
REMARK 470     GLU B 198    CG   CD   OE1  OE2                                  
REMARK 470     LYS B 230    CE   NZ                                             
REMARK 470     ASP B 271    CG   OD1  OD2                                       
REMARK 470     LYS B 291    CG   CD   CE   NZ                                   
REMARK 470     GLN C   5    CG   CD   OE1  NE2                                  
REMARK 470     ARG D   2    CG   CD   NE   CZ   NH1  NH2                        
REMARK 500                                                                      
REMARK 500 GEOMETRY AND STEREOCHEMISTRY                                         
REMARK 500 SUBTOPIC: TORSION ANGLES                                             
REMARK 500                                                                      
REMARK 500 TORSION ANGLES OUTSIDE THE EXPECTED RAMACHANDRAN REGIONS:            
REMARK 500 (M=MODEL NUMBER; RES=RESIDUE NAME; C=CHAIN IDENTIFIER;               
REMARK 500 SSEQ=SEQUENCE NUMBER; I=INSERTION CODE).                             
REMARK 500                                                                      
REMARK 500 STANDARD TABLE:                                                      
REMARK 500 FORMAT:(10X,I3,1X,A3,1X,A1,I4,A1,4X,F7.2,3X,F7.2)                    
REMARK 500                                                                      
REMARK 500 EXPECTED VALUES: GJ KLEYWEGT AND TA JONES (1996). PHI/PSI-           
REMARK 500 CHOLOGY: RAMACHANDRAN REVISITED. STRUCTURE 4, 1395 - 1400            
REMARK 500                                                                      
REMARK 500  M RES CSSEQI        PSI       PHI                                   
REMARK 500    GLU B 231      -11.38     83.85                                   
REMARK 500    LYS B 288       30.86    -95.30                                   
REMARK 500                                                                      
REMARK 500 REMARK: NULL                                                         
REMARK 800                                                                      
REMARK 800 SITE                                                                 
REMARK 800 SITE_IDENTIFIER: AC1                                                 
REMARK 800 EVIDENCE_CODE: SOFTWARE                                              
REMARK 800 SITE_DESCRIPTION: BINDING SITE FOR RESIDUE GOL B 1                   
REMARK 800                                                                      
REMARK 800 SITE_IDENTIFIER: AC2                                                 
REMARK 800 EVIDENCE_CODE: SOFTWARE                                              
REMARK 800 SITE_DESCRIPTION: BINDING SITE FOR RESIDUE SO4 B 2                   
REMARK 800                                                                      
REMARK 800 SITE_IDENTIFIER: AC3                                                 
REMARK 800 EVIDENCE_CODE: SOFTWARE                                              
REMARK 800 SITE_DESCRIPTION: BINDING SITE FOR RESIDUE SO4 C 12                  
REMARK 900                                                                      
REMARK 900 RELATED ENTRIES                                                      
REMARK 900 RELATED ID: 3ME9   RELATED DB: PDB                                   
REMARK 900 RELATED ID: 3MEA   RELATED DB: PDB                                   
REMARK 900 RELATED ID: 3MEU   RELATED DB: PDB                                   
REMARK 900 RELATED ID: 3MEV   RELATED DB: PDB                                   
REMARK 900 RELATED ID: 3MEW   RELATED DB: PDB                                   
DBREF  3MET A  115   293  UNP    Q96ES7   SGF29_HUMAN    115    293             
DBREF  3MET B  115   293  UNP    Q96ES7   SGF29_HUMAN    115    293             
DBREF  3MET C    1    11  UNP    Q92133   Q92133_XENLA     2     12             
DBREF  3MET D    1    11  UNP    Q92133   Q92133_XENLA     2     12             
SEQADV 3MET GLY A  114  UNP  Q96ES7              INSERTION                      
SEQADV 3MET GLY B  114  UNP  Q96ES7              INSERTION                      
SEQRES   1 A  180  GLY ARG ARG GLY VAL LEU MSE THR LEU LEU GLN GLN SER          
SEQRES   2 A  180  ALA MSE THR LEU PRO LEU TRP ILE GLY LYS PRO GLY ASP          
SEQRES   3 A  180  LYS PRO PRO PRO LEU CYS GLY ALA ILE PRO ALA SER GLY          
SEQRES   4 A  180  ASP TYR VAL ALA ARG PRO GLY ASP LYS VAL ALA ALA ARG          
SEQRES   5 A  180  VAL LYS ALA VAL ASP GLY ASP GLU GLN TRP ILE LEU ALA          
SEQRES   6 A  180  GLU VAL VAL SER TYR SER HIS ALA THR ASN LYS TYR GLU          
SEQRES   7 A  180  VAL ASP ASP ILE ASP GLU GLU GLY LYS GLU ARG HIS THR          
SEQRES   8 A  180  LEU SER ARG ARG ARG VAL ILE PRO LEU PRO GLN TRP LYS          
SEQRES   9 A  180  ALA ASN PRO GLU THR ASP PRO GLU ALA LEU PHE GLN LYS          
SEQRES  10 A  180  GLU GLN LEU VAL LEU ALA LEU TYR PRO GLN THR THR CYS          
SEQRES  11 A  180  PHE TYR ARG ALA LEU ILE HIS ALA PRO PRO GLN ARG PRO          
SEQRES  12 A  180  GLN ASP ASP TYR SER VAL LEU PHE GLU ASP THR SER TYR          
SEQRES  13 A  180  ALA ASP GLY TYR SER PRO PRO LEU ASN VAL ALA GLN ARG          
SEQRES  14 A  180  TYR VAL VAL ALA CYS LYS GLU PRO LYS LYS LYS                  
SEQRES   1 B  180  GLY ARG ARG GLY VAL LEU MSE THR LEU LEU GLN GLN SER          
SEQRES   2 B  180  ALA MSE THR LEU PRO LEU TRP ILE GLY LYS PRO GLY ASP          
SEQRES   3 B  180  LYS PRO PRO PRO LEU CYS GLY ALA ILE PRO ALA SER GLY          
SEQRES   4 B  180  ASP TYR VAL ALA ARG PRO GLY ASP LYS VAL ALA ALA ARG          
SEQRES   5 B  180  VAL LYS ALA VAL ASP GLY ASP GLU GLN TRP ILE LEU ALA          
SEQRES   6 B  180  GLU VAL VAL SER TYR SER HIS ALA THR ASN LYS TYR GLU          
SEQRES   7 B  180  VAL ASP ASP ILE ASP GLU GLU GLY LYS GLU ARG HIS THR          
SEQRES   8 B  180  LEU SER ARG ARG ARG VAL ILE PRO LEU PRO GLN TRP LYS          
SEQRES   9 B  180  ALA ASN PRO GLU THR ASP PRO GLU ALA LEU PHE GLN LYS          
SEQRES  10 B  180  GLU GLN LEU VAL LEU ALA LEU TYR PRO GLN THR THR CYS          
SEQRES  11 B  180  PHE TYR ARG ALA LEU ILE HIS ALA PRO PRO GLN ARG PRO          
SEQRES  12 B  180  GLN ASP ASP TYR SER VAL LEU PHE GLU ASP THR SER TYR          
SEQRES  13 B  180  ALA ASP GLY TYR SER PRO PRO LEU ASN VAL ALA GLN ARG          
SEQRES  14 B  180  TYR VAL VAL ALA CYS LYS GLU PRO LYS LYS LYS                  
SEQRES   1 C   11  ALA ARG THR MLY GLN THR ALA ARG LYS SER THR                  
SEQRES   1 D   11  ALA ARG THR MLY GLN THR ALA ARG LYS SER THR                  
MODRES 3MET MSE A  120  MET  SELENOMETHIONINE                                   
MODRES 3MET MSE A  128  MET  SELENOMETHIONINE                                   
MODRES 3MET MSE B  120  MET  SELENOMETHIONINE                                   
MODRES 3MET MSE B  128  MET  SELENOMETHIONINE                                   
MODRES 3MET MLY C    4  LYS  N-DIMETHYL-LYSINE                                  
MODRES 3MET MLY D    4  LYS  N-DIMETHYL-LYSINE                                  
HET    MSE  A 120       8                                                       
HET    MSE  A 128       8                                                       
HET    MSE  B 120       8                                                       
HET    MSE  B 128      13                                                       
HET    MLY  C   4      11                                                       
HET    MLY  D   4      11                                                       
HET    GOL  B   1       6                                                       
HET    UNX  A   1       1                                                       
HET    SO4  B   2       5                                                       
HET    UNX  A   2       1                                                       
HET    UNX  B   3       1                                                       
HET    SO4  C  12       5                                                       
HETNAM     MSE SELENOMETHIONINE                                                 
HETNAM     MLY N-DIMETHYL-LYSINE                                                
HETNAM     GOL GLYCEROL                                                         
HETNAM     UNX UNKNOWN ATOM OR ION                                              
HETNAM     SO4 SULFATE ION                                                      
HETSYN     GOL GLYCERIN; PROPANE-1,2,3-TRIOL                                    
FORMUL   1  MSE    4(C5 H11 N O2 SE)                                            
FORMUL   3  MLY    2(C8 H18 N2 O2)                                              
FORMUL   5  GOL    C3 H8 O3                                                     
FORMUL   6  UNX    3(X)                                                         
FORMUL   7  SO4    2(O4 S 2-)                                                   
FORMUL  11  HOH   *197(H2 O)                                                    
HELIX    1   1 THR C    3  ARG C    8  1                                   6
SHEET    1   1 1 TYR A 245  TYR A 245  0
SHEET    2   2 1 PHE A 264  PHE A 264  0
LINK         C   LEU A 119                 N   MSE A 120     1555   1555  1.33  
LINK         C   MSE A 120                 N   THR A 121     1555   1555  1.34  
LINK         C   ALA A 127                 N   MSE A 128     1555   1555  1.33  
LINK         C   MSE A 128                 N   THR A 129     1555   1555  1.33  
LINK         C   LEU B 119                 N   MSE B 120     1555   1555  1.33  
LINK         C   MSE B 120                 N   THR B 121     1555   1555  1.34  
LINK         C   ALA B 127                 N   MSE B 128     1555   1555  1.34  
LINK         C   MSE B 128                 N   THR B 129     1555   1555  1.33  
LINK         C   THR C   3                 N   MLY C   4     1555   1555  1.33  
LINK         C   MLY C   4                 N   GLN C   5     1555   1555  1.33  
LINK         C   THR D   3                 N   MLY D   4     1555   1555  1.32  
SITE     1 AC1  8 HOH B  44  GLN B 124  LEU B 237  TYR B 238                    
SITE     2 AC1  8 PRO B 239  GLN B 240  THR B 241  HOH B 305                    
SITE     1 AC2  3 SER B 206  ARG B 208  ARG B 209                               
SITE     1 AC3  6 ARG A 115  HOH A 329  ARG C   2  THR C   6                    
SITE     2 AC3  6 HOH C 161  HOH C 184                                          
CRYST1   50.162   65.411  105.877  90.00  90.00  90.00 P 21 21 21    8          
ORIGX1      1.000000  0.000000  0.000000        0.00000                         
ORIGX2      0.000000  1.000000  0.000000        0.00000                         
ORIGX3      0.000000  0.000000  1.000000        0.00000                         
SCALE1      0.019935  0.000000  0.000000        0.00000                         
SCALE2      0.000000  0.015288  0.000000        0.00000                         
SCALE3      0.000000  0.000000  0.009445        0.00000                         
ATOM      1  N   TYR A 238       1.206  18.951 -13.196  1.00 11.62           N
ATOM      2  CA  TYR A 238       1.708  20.303 -12.941  1.00 12.55           C
ATOM      3  C   TYR A 238       3.221  20.242 -12.825  1.00 12.49           C
ATOM      4  O   TYR A 238       3.755  19.276 -12.238  1.00 11.90           O
ATOM      5  CB  TYR A 238       1.096  20.852 -11.673  1.00 12.13           C
ATOM      6  CG  TYR A 238       1.377  22.323 -11.452  1.00 13.90           C
ATOM      7  CD1 TYR A 238       0.605  23.286 -12.068  1.00 15.16           C
ATOM      8  CD2 TYR A 238       2.377  22.738 -10.578  1.00 13.66           C
ATOM      9  CE1 TYR A 238       0.837  24.630 -11.849  1.00 15.55           C
ATOM     10  CE2 TYR A 238       2.636  24.075 -10.359  1.00 15.09           C
ATOM     11  CZ  TYR A 238       1.859  25.018 -10.995  1.00 14.98           C
ATOM     12  OH  TYR A 238       2.069  26.346 -10.792  1.00 14.44           O
TER      13      TYR A 238
ATOM     14  N   THR A 241       5.830  18.550 -10.115  1.00 13.56           N
ATOM     15  CA  THR A 241       5.055  17.647  -9.251  1.00 12.78           C
ATOM     16  C   THR A 241       4.863  16.319  -9.976  1.00 12.77           C
ATOM     17  O   THR A 241       5.252  16.181 -11.151  1.00 12.96           O
ATOM     18  CB  THR A 241       3.682  18.168  -8.955  1.00 12.41           C
ATOM     19  OG1 THR A 241       2.903  17.997 -10.130  1.00 10.83           O
ATOM     20  CG2 THR A 241       3.683  19.659  -8.470  1.00 14.36           C
TER      21      THR A 241
ATOM     22  N   TYR A 245      -3.841  18.293 -12.297  1.00 11.82           N
ATOM     23  CA  TYR A 245      -4.776  19.308 -11.865  1.00 12.01           C
ATOM     24  C   TYR A 245      -5.557  19.843 -13.051  1.00 11.18           C
ATOM     25  O   TYR A 245      -5.128  19.735 -14.193  1.00 11.24           O
ATOM     26  CB  TYR A 245      -4.027  20.457 -11.183  1.00 11.75           C
ATOM     27  CG  TYR A 245      -3.254  20.009  -9.984  1.00 12.38           C
ATOM     28  CD1 TYR A 245      -3.848  19.954  -8.729  1.00 13.31           C
ATOM     29  CD2 TYR A 245      -1.931  19.586 -10.112  1.00 12.16           C
ATOM     30  CE1 TYR A 245      -3.117  19.545  -7.614  1.00 15.37           C
ATOM     31  CE2 TYR A 245      -1.203  19.159  -9.024  1.00 15.73           C
ATOM     32  CZ  TYR A 245      -1.789  19.136  -7.772  1.00 16.66           C
ATOM     33  OH  TYR A 245      -1.040  18.689  -6.679  1.00 15.26           O
TER      34      TYR A 245
ATOM     35  N   PHE A 264      -3.577  26.353 -16.043  1.00 11.14           N
ATOM     36  CA  PHE A 264      -4.108  25.715 -14.860  1.00 10.95           C
ATOM     37  C   PHE A 264      -5.046  26.625 -14.104  1.00 11.65           C
ATOM     38  O   PHE A 264      -4.798  27.848 -14.011  1.00 12.51           O
ATOM     39  CB  PHE A 264      -2.965  25.305 -13.924  1.00 10.95           C
ATOM     40  CG  PHE A 264      -2.219  24.129 -14.391  1.00  9.93           C
ATOM     41  CD1 PHE A 264      -2.653  22.857 -14.054  1.00 11.61           C
ATOM     42  CD2 PHE A 264      -1.058  24.270 -15.146  1.00  9.35           C
ATOM     43  CE1 PHE A 264      -1.967  21.742 -14.478  1.00 10.35           C
ATOM     44  CE2 PHE A 264      -0.359  23.143 -15.585  1.00  9.28           C
ATOM     45  CZ  PHE A 264      -0.786  21.891 -15.224  1.00  9.86           C
ATOM     46  N   GLU A 265      -6.115  26.043 -13.560  1.00 11.27           N
ATOM     47  CA  GLU A 265      -6.931  26.747 -12.635  1.00 12.63           C
ATOM     48  C   GLU A 265      -6.043  26.992 -11.442  1.00 12.83           C
ATOM     49  O   GLU A 265      -5.388  26.079 -10.961  1.00 12.65           O
ATOM     50  CB  GLU A 265      -8.171  25.938 -12.213  1.00 13.35           C
ATOM     51  CG  GLU A 265      -9.159  25.754 -13.326  1.00 13.61           C
ATOM     52  CD  GLU A 265     -10.362  24.931 -12.932  1.00 16.19           C
ATOM     53  OE1 GLU A 265     -10.369  24.325 -11.851  1.00 19.75           O
ATOM     54  OE2 GLU A 265     -11.281  24.858 -13.743  1.00 20.42           O
ATOM     55  N   ASP A 266      -6.035  28.234 -10.984  1.00 13.96           N
ATOM     56  CA  ASP A 266      -5.083  28.705  -9.968  1.00 14.72           C
ATOM     57  C   ASP A 266      -5.676  29.967  -9.337  1.00 15.33           C
ATOM     58  O   ASP A 266      -5.639  31.050  -9.909  1.00 15.96           O
ATOM     59  CB  ASP A 266      -3.705  28.988 -10.594  1.00 14.14           C
ATOM     60  CG  ASP A 266      -2.614  29.154  -9.557  1.00 13.10           C
ATOM     61  OD1 ASP A 266      -2.928  29.540  -8.442  1.00 10.34           O
ATOM     62  OD2 ASP A 266      -1.434  28.908  -9.873  1.00 13.88           O
TER      63      ASP A 266
ATOM     64  N   ARG C   2       4.579  13.882  -5.337  1.00 16.54           N
ATOM     65  CA  ARG C   2       4.950  15.267  -5.029  1.00 17.48           C
ATOM     66  C   ARG C   2       3.772  16.136  -5.448  1.00 17.26           C
ATOM     67  O   ARG C   2       3.400  16.133  -6.613  1.00 16.45           O
ATOM     68  CB  ARG C   2       6.245  15.674  -5.741  1.00 18.50           C
ATOM     69  CG  ARG C   2       6.803  16.997  -5.196  1.00 21.31           C
ATOM     70  CD  ARG C   2       8.276  17.280  -5.528  1.00 24.64           C
ATOM     71  NE  ARG C   2       8.752  18.364  -4.684  1.00 26.13           N
ATOM     72  CZ  ARG C   2       8.789  19.659  -5.008  1.00 28.92           C
ATOM     73  NH1 ARG C   2       9.211  20.527  -4.101  1.00 27.38           N
ATOM     74  NH2 ARG C   2       8.434  20.108  -6.216  1.00 30.85           N
ATOM     75  N   THR C   3       3.167  16.845  -4.494  1.00 17.27           N
ATOM     76  CA  THR C   3       2.014  17.704  -4.795  1.00 18.42           C
ATOM     77  C   THR C   3       2.433  19.113  -5.127  1.00 19.36           C
ATOM     78  O   THR C   3       3.538  19.542  -4.788  1.00 17.52           O
ATOM     79  CB  THR C   3       1.085  17.818  -3.613  1.00 18.73           C
ATOM     80  OG1 THR C   3       1.822  18.414  -2.541  1.00 17.99           O
ATOM     81  CG2 THR C   3       0.528  16.401  -3.193  1.00 18.38           C
ATOM     93  N   GLN C   5       1.147  21.626  -3.580  1.00 27.70           N
ATOM     94  CA  GLN C   5       1.222  22.374  -2.295  1.00 30.69           C
ATOM     95  C   GLN C   5       2.636  22.286  -1.742  1.00 32.95           C
ATOM     96  O   GLN C   5       3.200  23.289  -1.307  1.00 34.08           O
ATOM     97  CB  GLN C   5       0.196  21.855  -1.261  1.00 30.23           C
ATOM     98  N   THR C   6       3.206  21.079  -1.794  1.00 35.28           N
ATOM     99  CA  THR C   6       4.620  20.851  -1.497  1.00 36.53           C
ATOM    100  C   THR C   6       5.523  21.633  -2.440  1.00 37.91           C
ATOM    101  O   THR C   6       6.421  22.343  -1.983  1.00 38.33           O
ATOM    102  CB  THR C   6       4.961  19.349  -1.579  1.00 36.52           C
ATOM    103  OG1 THR C   6       4.163  18.637  -0.615  1.00 36.50           O
ATOM    104  CG2 THR C   6       6.473  19.083  -1.318  1.00 36.78           C
ATOM    105  N   ALA C   7       5.271  21.517  -3.748  1.00 39.25           N
ATOM    106  CA  ALA C   7       6.069  22.214  -4.782  1.00 40.03           C
ATOM    107  C   ALA C   7       6.076  23.736  -4.614  1.00 40.86           C
ATOM    108  O   ALA C   7       7.074  24.399  -4.914  1.00 40.40           O
ATOM    109  CB  ALA C   7       5.570  21.846  -6.186  1.00 40.19           C
ATOM    110  N   ARG C   8       4.962  24.280  -4.126  1.00 41.52           N
ATOM    111  CA  ARG C   8       4.802  25.723  -4.012  1.00 42.17           C
ATOM    112  C   ARG C   8       4.835  26.111  -2.542  1.00 42.72           C
ATOM    113  O   ARG C   8       5.738  26.830  -2.115  1.00 43.19           O
ATOM    114  CB  ARG C   8       3.491  26.193  -4.698  1.00 42.51           C
ATOM    115  CG  ARG C   8       3.404  25.846  -6.217  1.00 41.95           C
ATOM    116  CD  ARG C   8       2.539  26.841  -7.044  1.00 41.39           C
ATOM    117  NE  ARG C   8       1.124  26.876  -6.639  1.00 40.44           N
ATOM    118  CZ  ARG C   8       0.240  27.824  -7.008  1.00 41.02           C
ATOM    119  NH1 ARG C   8      -1.023  27.745  -6.568  1.00 41.24           N
ATOM    120  NH2 ARG C   8       0.596  28.856  -7.811  1.00 37.32           N
TER     121      ARG C   8
HETATM  122  O   HOH A  18      -6.322  26.883  -7.323  1.00 23.43           O
HETATM  123  O   HOH A  30      -5.563  23.502 -11.278  1.00 13.88           O
HETATM  124  O   HOH A 104       0.446  28.176 -11.503  1.00 14.60           O
HETATM  125  O   HOH A 332      -6.921  22.567  -9.213  1.00 26.11           O
HETATM  126  O   HOH A 348      -1.730  20.083  -3.900  1.00 28.44           O
CONECT   77   76   78   82
CONECT   91   83   92   93
CONECT   83   82   84   91
CONECT   84   83   85
CONECT   86   85   87
CONECT   87   86   88
CONECT   85   84   86
CONECT   89   88
CONECT   90   88
CONECT   82   77   83
CONECT   88   87   89   90
CONECT   92   91
CONECT   93   91   94
END
