# Supplementary material for: Scaffold repositioning of spiro-acridine derivatives as fungi chitinase inhibitor by target fishing and in vitro studies
Source: Sci Rep. 2023 May 5;13:7320. doi: 10.1038/s41598-023-33279-9 (PMC10163251; doi:10.1038/s41598-023-33279-9)
Supplement: Supplementary file 2 — Supplementary Information 2. [file 41598_2023_33279_MOESM2_ESM.zip › PDBQT_TARGETS_ALL/3mg6_LZT.pdb]

HEADER    HYDROLASE                               05-APR-10   3MG6              
TITLE     STRUCTURE OF YEAST 20S OPEN-GATE PROTEASOME WITH COMPOUND 6           
CAVEAT     3MG6    MANY PEPTIDE C-N BOND LINKAGE ERRORS WERE OBSERVED IN THIS   
CAVEAT   2 3MG6    ENTRY. THE ACCEPTED RANGE FOR THE PEPTIDE BOND LENGTH IS     
CAVEAT   3 3MG6    1.30 - 1.45 A.                                               
COMPND    MOL_ID: 1;                                                            
COMPND   2 MOLECULE: PROTEASOME COMPONENT Y7;                                   
COMPND   3 CHAIN: A, O;                                                         
COMPND   4 SYNONYM: MACROPAIN SUBUNIT Y7, MULTICATALYTIC ENDOPEPTIDASE COMPLEX  
COMPND   5 SUBUNIT Y7, PROTEINASE YSCE SUBUNIT 7;                               
COMPND   6 EC: 3.4.25.1;                                                        
COMPND   7 MOL_ID: 2;                                                           
COMPND   8 MOLECULE: PROTEASOME COMPONENT Y13;                                  
COMPND   9 CHAIN: B, P;                                                         
COMPND  10 SYNONYM: MACROPAIN SUBUNIT Y13, MULTICATALYTIC ENDOPEPTIDASE COMPLEX 
COMPND  11 SUBUNIT Y13, PROTEINASE YSCE SUBUNIT 13;                             
COMPND  12 EC: 3.4.25.1;                                                        
COMPND  13 MOL_ID: 3;                                                           
COMPND  14 MOLECULE: PROTEASOME COMPONENT PRE6;                                 
COMPND  15 CHAIN: C, Q;                                                         
COMPND  16 SYNONYM: MACROPAIN SUBUNIT PRE6, MULTICATALYTIC ENDOPEPTIDASE COMPLEX
COMPND  17 SUBUNIT PRE6, PROTEINASE YSCE SUBUNIT PRE6;                          
COMPND  18 EC: 3.4.25.1;                                                        
COMPND  19 MOL_ID: 4;                                                           
COMPND  20 MOLECULE: PROTEASOME COMPONENT PUP2;                                 
COMPND  21 CHAIN: D, R;                                                         
COMPND  22 SYNONYM: MACROPAIN SUBUNIT PUP2, MULTICATALYTIC ENDOPEPTIDASE COMPLEX
COMPND  23 SUBUNIT PUP2, PROTEINASE YSCE SUBUNIT PUP2;                          
COMPND  24 EC: 3.4.25.1;                                                        
COMPND  25 MOL_ID: 5;                                                           
COMPND  26 MOLECULE: PROTEASOME COMPONENT PRE5;                                 
COMPND  27 CHAIN: E, S;                                                         
COMPND  28 SYNONYM: MACROPAIN SUBUNIT PRE5, MULTICATALYTIC ENDOPEPTIDASE COMPLEX
COMPND  29 SUBUNIT PRE5, PROTEINASE YSCE SUBUNIT PRE5;                          
COMPND  30 EC: 3.4.25.1;                                                        
COMPND  31 MOL_ID: 6;                                                           
COMPND  32 MOLECULE: PROTEASOME COMPONENT C1;                                   
COMPND  33 CHAIN: F, T;                                                         
COMPND  34 SYNONYM: MACROPAIN SUBUNIT C1, MULTICATALYTIC ENDOPEPTIDASE COMPLEX  
COMPND  35 SUBUNIT C1, PROTEINASE YSCE SUBUNIT 1;                               
COMPND  36 EC: 3.4.25.1;                                                        
COMPND  37 MOL_ID: 7;                                                           
COMPND  38 MOLECULE: PROTEASOME COMPONENT C7-ALPHA;                             
COMPND  39 CHAIN: G, U;                                                         
COMPND  40 SYNONYM: MACROPAIN SUBUNIT C7-ALPHA, MULTICATALYTIC ENDOPEPTIDASE    
COMPND  41 COMPLEX C7, PROTEASOME COMPONENT Y8, PROTEINASE YSCE SUBUNIT 7, SCL1 
COMPND  42 SUPPRESSOR PROTEIN;                                                  
COMPND  43 EC: 3.4.25.1;                                                        
COMPND  44 MOL_ID: 8;                                                           
COMPND  45 MOLECULE: PROTEASOME COMPONENT PUP1;                                 
COMPND  46 CHAIN: H, V;                                                         
COMPND  47 SYNONYM: MACROPAIN SUBUNIT PUP1, MULTICATALYTIC ENDOPEPTIDASE COMPLEX
COMPND  48 SUBUNIT PUP1, PROTEINASE YSCE SUBUNIT PUP1;                          
COMPND  49 EC: 3.4.25.1;                                                        
COMPND  50 MOL_ID: 9;                                                           
COMPND  51 MOLECULE: PROTEASOME COMPONENT PUP3;                                 
COMPND  52 CHAIN: I, W;                                                         
COMPND  53 SYNONYM: MACROPAIN SUBUNIT PUP3, MULTICATALYTIC ENDOPEPTIDASE COMPLEX
COMPND  54 SUBUNIT PUP3;                                                        
COMPND  55 EC: 3.4.25.1;                                                        
COMPND  56 MOL_ID: 10;                                                          
COMPND  57 MOLECULE: PROTEASOME COMPONENT C11;                                  
COMPND  58 CHAIN: J, X;                                                         
COMPND  59 SYNONYM: MACROPAIN SUBUNIT C11, MULTICATALYTIC ENDOPEPTIDASE COMPLEX 
COMPND  60 SUBUNIT C11, PROTEINASE YSCE SUBUNIT 11;                             
COMPND  61 EC: 3.4.25.1;                                                        
COMPND  62 MOL_ID: 11;                                                          
COMPND  63 MOLECULE: PROTEASOME COMPONENT PRE2;                                 
COMPND  64 CHAIN: K, Y;                                                         
COMPND  65 SYNONYM: MACROPAIN SUBUNIT PRE2, MULTICATALYTIC ENDOPEPTIDASE COMPLEX
COMPND  66 SUBUNIT PRE2, PROTEINASE YSCE SUBUNIT PRE2;                          
COMPND  67 EC: 3.4.25.1;                                                        
COMPND  68 MOL_ID: 12;                                                          
COMPND  69 MOLECULE: PROTEASOME COMPONENT C5;                                   
COMPND  70 CHAIN: L, Z;                                                         
COMPND  71 SYNONYM: MULTICATALYTIC ENDOPEPTIDASE COMPLEX SUBUNIT C5;            
COMPND  72 EC: 3.4.25.1;                                                        
COMPND  73 MOL_ID: 13;                                                          
COMPND  74 MOLECULE: PROTEASOME COMPONENT PRE4;                                 
COMPND  75 CHAIN: M, 1;                                                         
COMPND  76 SYNONYM: MACROPAIN SUBUNIT PRE4, MULTICATALYTIC ENDOPEPTIDASE COMPLEX
COMPND  77 SUBUNIT PRE4, PROTEINASE YSCE SUBUNIT PRE4;                          
COMPND  78 EC: 3.4.25.1;                                                        
COMPND  79 MOL_ID: 14;                                                          
COMPND  80 MOLECULE: PROTEASOME COMPONENT PRE3;                                 
COMPND  81 CHAIN: N, 2;                                                         
COMPND  82 SYNONYM: MACROPAIN SUBUNIT PRE3, MULTICATALYTIC ENDOPEPTIDASE COMPLEX
COMPND  83 SUBUNIT PRE3, PROTEINASE YSCE SUBUNIT PRE3;                          
COMPND  84 EC: 3.4.25.1                                                         
SOURCE    MOL_ID: 1;                                                            
SOURCE   2 ORGANISM_SCIENTIFIC: SACCHAROMYCES CEREVISIAE;                       
SOURCE   3 ORGANISM_COMMON: BREWER'S YEAST,LAGER BEER YEAST,YEAST;              
SOURCE   4 ORGANISM_TAXID: 4932;                                                
SOURCE   5 MOL_ID: 2;                                                           
SOURCE   6 ORGANISM_SCIENTIFIC: SACCHAROMYCES CEREVISIAE;                       
SOURCE   7 ORGANISM_COMMON: BREWER'S YEAST,LAGER BEER YEAST,YEAST;              
SOURCE   8 ORGANISM_TAXID: 4932;                                                
SOURCE   9 MOL_ID: 3;                                                           
SOURCE  10 ORGANISM_SCIENTIFIC: SACCHAROMYCES CEREVISIAE;                       
SOURCE  11 ORGANISM_COMMON: BREWER'S YEAST,LAGER BEER YEAST,YEAST;              
SOURCE  12 ORGANISM_TAXID: 4932;                                                
SOURCE  13 MOL_ID: 4;                                                           
SOURCE  14 ORGANISM_SCIENTIFIC: SACCHAROMYCES CEREVISIAE;                       
SOURCE  15 ORGANISM_COMMON: BREWER'S YEAST,LAGER BEER YEAST,YEAST;              
SOURCE  16 ORGANISM_TAXID: 4932;                                                
SOURCE  17 MOL_ID: 5;                                                           
SOURCE  18 ORGANISM_SCIENTIFIC: SACCHAROMYCES CEREVISIAE;                       
SOURCE  19 ORGANISM_COMMON: BREWER'S YEAST,LAGER BEER YEAST,YEAST;              
SOURCE  20 ORGANISM_TAXID: 4932;                                                
SOURCE  21 MOL_ID: 6;                                                           
SOURCE  22 ORGANISM_SCIENTIFIC: SACCHAROMYCES CEREVISIAE;                       
SOURCE  23 ORGANISM_COMMON: BREWER'S YEAST,LAGER BEER YEAST,YEAST;              
SOURCE  24 ORGANISM_TAXID: 4932;                                                
SOURCE  25 MOL_ID: 7;                                                           
SOURCE  26 ORGANISM_SCIENTIFIC: SACCHAROMYCES CEREVISIAE;                       
SOURCE  27 ORGANISM_COMMON: BREWER'S YEAST,LAGER BEER YEAST,YEAST;              
SOURCE  28 ORGANISM_TAXID: 4932;                                                
SOURCE  29 MOL_ID: 8;                                                           
SOURCE  30 ORGANISM_SCIENTIFIC: SACCHAROMYCES CEREVISIAE;                       
SOURCE  31 ORGANISM_COMMON: BREWER'S YEAST,LAGER BEER YEAST,YEAST;              
SOURCE  32 ORGANISM_TAXID: 4932;                                                
SOURCE  33 MOL_ID: 9;                                                           
SOURCE  34 ORGANISM_SCIENTIFIC: SACCHAROMYCES CEREVISIAE;                       
SOURCE  35 ORGANISM_COMMON: BREWER'S YEAST,LAGER BEER YEAST,YEAST;              
SOURCE  36 ORGANISM_TAXID: 4932;                                                
SOURCE  37 MOL_ID: 10;                                                          
SOURCE  38 ORGANISM_SCIENTIFIC: SACCHAROMYCES CEREVISIAE;                       
SOURCE  39 ORGANISM_COMMON: BREWER'S YEAST,LAGER BEER YEAST,YEAST;              
SOURCE  40 ORGANISM_TAXID: 4932;                                                
SOURCE  41 MOL_ID: 11;                                                          
SOURCE  42 ORGANISM_SCIENTIFIC: SACCHAROMYCES CEREVISIAE;                       
SOURCE  43 ORGANISM_COMMON: BREWER'S YEAST,LAGER BEER YEAST,YEAST;              
SOURCE  44 ORGANISM_TAXID: 4932;                                                
SOURCE  45 MOL_ID: 12;                                                          
SOURCE  46 ORGANISM_SCIENTIFIC: SACCHAROMYCES CEREVISIAE;                       
SOURCE  47 ORGANISM_COMMON: BREWER'S YEAST,LAGER BEER YEAST,YEAST;              
SOURCE  48 ORGANISM_TAXID: 4932;                                                
SOURCE  49 MOL_ID: 13;                                                          
SOURCE  50 ORGANISM_SCIENTIFIC: SACCHAROMYCES CEREVISIAE;                       
SOURCE  51 ORGANISM_COMMON: BREWER'S YEAST,LAGER BEER YEAST,YEAST;              
SOURCE  52 ORGANISM_TAXID: 4932;                                                
SOURCE  53 MOL_ID: 14;                                                          
SOURCE  54 ORGANISM_SCIENTIFIC: SACCHAROMYCES CEREVISIAE;                       
SOURCE  55 ORGANISM_COMMON: BREWER'S YEAST,LAGER BEER YEAST,YEAST;              
SOURCE  56 ORGANISM_TAXID: 4932                                                 
KEYWDS    20S PROTEASOME, HYDROLASE                                             
EXPDTA    X-RAY DIFFRACTION                                                     
AUTHOR    M.D.SINTCHAK                                                          
REVDAT   2   08-NOV-17 3MG6    1       REMARK                                   
REVDAT   1   18-MAY-11 3MG6    0                                                
JRNL        AUTH   C.BLACKBURN,K.M.GIGSTAD,P.HALES,K.GARCIA,M.JONES,            
JRNL        AUTH 2 F.J.BRUZZESE,C.BARRETT,J.X.LIU,T.A.SOUCY,D.S.SAPPAL,N.BUMP,  
JRNL        AUTH 3 E.J.OLHAVA,P.FLEMING,L.R.DICK,C.TSU,M.D.SINTCHAK,J.L.BLANK   
JRNL        TITL   CHARACTERIZATION OF A NEW SERIES OF NON-COVALENT PROTEASOME  
JRNL        TITL 2 INHIBITORS WITH EXQUISITE POTENCY AND SELECTIVITY FOR THE    
JRNL        TITL 3 20S BETA5-SUBUNIT.                                           
JRNL        REF    BIOCHEM.J.                    V. 430   461 2010              
JRNL        REFN                   ISSN 0264-6021                               
JRNL        PMID   20632995                                                     
JRNL        DOI    10.1042/BJ20100383                                           
REMARK   2                                                                      
REMARK   2 RESOLUTION.    2.60 ANGSTROMS.                                       
REMARK   3                                                                      
REMARK   3 REFINEMENT.                                                          
REMARK   3   PROGRAM     : REFMAC 5.2.0005                                      
REMARK   3   AUTHORS     : MURSHUDOV,VAGIN,DODSON                               
REMARK   3                                                                      
REMARK   3    REFINEMENT TARGET : MAXIMUM LIKELIHOOD                            
REMARK   3                                                                      
REMARK   3  DATA USED IN REFINEMENT.                                            
REMARK   3   RESOLUTION RANGE HIGH (ANGSTROMS) : 2.60                           
REMARK   3   RESOLUTION RANGE LOW  (ANGSTROMS) : 50.00                          
REMARK   3   DATA CUTOFF            (SIGMA(F)) : 0.000                          
REMARK   3   COMPLETENESS FOR RANGE        (%) : 95.4                           
REMARK   3   NUMBER OF REFLECTIONS             : 314176                         
REMARK   3                                                                      
REMARK   3  FIT TO DATA USED IN REFINEMENT.                                     
REMARK   3   CROSS-VALIDATION METHOD          : THROUGHOUT                      
REMARK   3   FREE R VALUE TEST SET SELECTION  : RANDOM                          
REMARK   3   R VALUE     (WORKING + TEST SET) : 0.215                           
REMARK   3   R VALUE            (WORKING SET) : 0.215                           
REMARK   3   FREE R VALUE                     : 0.249                           
REMARK   3   FREE R VALUE TEST SET SIZE   (%) : 1.000                           
REMARK   3   FREE R VALUE TEST SET COUNT      : 3189                            
REMARK   3                                                                      
REMARK   3  FIT IN THE HIGHEST RESOLUTION BIN.                                  
REMARK   3   TOTAL NUMBER OF BINS USED           : 20                           
REMARK   3   BIN RESOLUTION RANGE HIGH       (A) : 2.60                         
REMARK   3   BIN RESOLUTION RANGE LOW        (A) : 2.67                         
REMARK   3   REFLECTION IN BIN     (WORKING SET) : 17158                        
REMARK   3   BIN COMPLETENESS (WORKING+TEST) (%) : 71.80                        
REMARK   3   BIN R VALUE           (WORKING SET) : 0.3110                       
REMARK   3   BIN FREE R VALUE SET COUNT          : 173                          
REMARK   3   BIN FREE R VALUE                    : 0.3360                       
REMARK   3                                                                      
REMARK   3  NUMBER OF NON-HYDROGEN ATOMS USED IN REFINEMENT.                    
REMARK   3   PROTEIN ATOMS            : 49298                                   
REMARK   3   NUCLEIC ACID ATOMS       : 0                                       
REMARK   3   HETEROGEN ATOMS          : 120                                     
REMARK   3   SOLVENT ATOMS            : 858                                     
REMARK   3                                                                      
REMARK   3  B VALUES.                                                           
REMARK   3   FROM WILSON PLOT           (A**2) : NULL                           
REMARK   3   MEAN B VALUE      (OVERALL, A**2) : 55.26                          
REMARK   3   OVERALL ANISOTROPIC B VALUE.                                       
REMARK   3    B11 (A**2) : 2.64000                                              
REMARK   3    B22 (A**2) : -4.62000                                             
REMARK   3    B33 (A**2) : 1.61000                                              
REMARK   3    B12 (A**2) : 0.00000                                              
REMARK   3    B13 (A**2) : -0.45000                                             
REMARK   3    B23 (A**2) : 0.00000                                              
REMARK   3                                                                      
REMARK   3  ESTIMATED OVERALL COORDINATE ERROR.                                 
REMARK   3   ESU BASED ON R VALUE                            (A): 0.385         
REMARK   3   ESU BASED ON FREE R VALUE                       (A): 0.265         
REMARK   3   ESU BASED ON MAXIMUM LIKELIHOOD                 (A): 0.198         
REMARK   3   ESU FOR B VALUES BASED ON MAXIMUM LIKELIHOOD (A**2): 9.412         
REMARK   3                                                                      
REMARK   3 CORRELATION COEFFICIENTS.                                            
REMARK   3   CORRELATION COEFFICIENT FO-FC      : 0.942                         
REMARK   3   CORRELATION COEFFICIENT FO-FC FREE : 0.921                         
REMARK   3                                                                      
REMARK   3  RMS DEVIATIONS FROM IDEAL VALUES        COUNT    RMS    WEIGHT      
REMARK   3   BOND LENGTHS REFINED ATOMS        (A): 50252 ; 0.011 ; 0.022       
REMARK   3   BOND LENGTHS OTHERS               (A):  NULL ;  NULL ;  NULL       
REMARK   3   BOND ANGLES REFINED ATOMS   (DEGREES): 67882 ; 1.309 ; 1.965       
REMARK   3   BOND ANGLES OTHERS          (DEGREES):  NULL ;  NULL ;  NULL       
REMARK   3   TORSION ANGLES, PERIOD 1    (DEGREES):  6248 ; 6.263 ; 5.000       
REMARK   3   TORSION ANGLES, PERIOD 2    (DEGREES):  2250 ;36.967 ;24.444       
REMARK   3   TORSION ANGLES, PERIOD 3    (DEGREES):  8740 ;18.431 ;15.000       
REMARK   3   TORSION ANGLES, PERIOD 4    (DEGREES):   282 ;17.102 ;15.000       
REMARK   3   CHIRAL-CENTER RESTRAINTS       (A**3):  7658 ; 0.088 ; 0.200       
REMARK   3   GENERAL PLANES REFINED ATOMS      (A): 37602 ; 0.004 ; 0.020       
REMARK   3   GENERAL PLANES OTHERS             (A):  NULL ;  NULL ;  NULL       
REMARK   3   NON-BONDED CONTACTS REFINED ATOMS (A): 23628 ; 0.228 ; 0.200       
REMARK   3   NON-BONDED CONTACTS OTHERS        (A):  NULL ;  NULL ;  NULL       
REMARK   3   NON-BONDED TORSION REFINED ATOMS  (A): 34533 ; 0.306 ; 0.200       
REMARK   3   NON-BONDED TORSION OTHERS         (A):  NULL ;  NULL ;  NULL       
REMARK   3   H-BOND (X...Y) REFINED ATOMS      (A):  2170 ; 0.162 ; 0.200       
REMARK   3   H-BOND (X...Y) OTHERS             (A):  NULL ;  NULL ;  NULL       
REMARK   3   POTENTIAL METAL-ION REFINED ATOMS (A):  NULL ;  NULL ;  NULL       
REMARK   3   POTENTIAL METAL-ION OTHERS        (A):  NULL ;  NULL ;  NULL       
REMARK   3   SYMMETRY VDW REFINED ATOMS        (A):    19 ; 0.262 ; 0.200       
REMARK   3   SYMMETRY VDW OTHERS               (A):  NULL ;  NULL ;  NULL       
REMARK   3   SYMMETRY H-BOND REFINED ATOMS     (A):     3 ; 0.200 ; 0.200       
REMARK   3   SYMMETRY H-BOND OTHERS            (A):  NULL ;  NULL ;  NULL       
REMARK   3   SYMMETRY METAL-ION REFINED ATOMS  (A):  NULL ;  NULL ;  NULL       
REMARK   3   SYMMETRY METAL-ION OTHERS         (A):  NULL ;  NULL ;  NULL       
REMARK   3                                                                      
REMARK   3  ISOTROPIC THERMAL FACTOR RESTRAINTS.     COUNT   RMS    WEIGHT      
REMARK   3   MAIN-CHAIN BOND REFINED ATOMS  (A**2): 31916 ; 0.597 ; 1.500       
REMARK   3   MAIN-CHAIN BOND OTHER ATOMS    (A**2):  NULL ;  NULL ;  NULL       
REMARK   3   MAIN-CHAIN ANGLE REFINED ATOMS (A**2): 50272 ; 1.080 ; 2.000       
REMARK   3   MAIN-CHAIN ANGLE OTHER ATOMS   (A**2):  NULL ;  NULL ;  NULL       
REMARK   3   SIDE-CHAIN BOND REFINED ATOMS  (A**2): 20443 ; 1.413 ; 3.000       
REMARK   3   SIDE-CHAIN BOND OTHER ATOMS    (A**2):  NULL ;  NULL ;  NULL       
REMARK   3   SIDE-CHAIN ANGLE REFINED ATOMS (A**2): 17610 ; 2.341 ; 4.500       
REMARK   3   SIDE-CHAIN ANGLE OTHER ATOMS   (A**2):  NULL ;  NULL ;  NULL       
REMARK   3   LONG RANGE B REFINED ATOMS     (A**2):  NULL ;  NULL ;  NULL       
REMARK   3   LONG RANGE B OTHER ATOMS       (A**2):  NULL ;  NULL ;  NULL       
REMARK   3                                                                      
REMARK   3 ANISOTROPIC THERMAL FACTOR RESTRAINTS.    COUNT   RMS   WEIGHT       
REMARK   3   RIGID-BOND RESTRAINTS          (A**2):  NULL ;  NULL ;  NULL       
REMARK   3   SPHERICITY; FREE ATOMS         (A**2):  NULL ;  NULL ;  NULL       
REMARK   3   SPHERICITY; BONDED ATOMS       (A**2):  NULL ;  NULL ;  NULL       
REMARK   3                                                                      
REMARK   3  NCS RESTRAINTS STATISTICS                                           
REMARK   3   NUMBER OF DIFFERENT NCS GROUPS : 16                                
REMARK   3                                                                      
REMARK   3  NCS GROUP NUMBER               : 1                                  
REMARK   3     CHAIN NAMES                    : A O                             
REMARK   3     NUMBER OF COMPONENTS NCS GROUP : 1                               
REMARK   3       COMPONENT C  SSSEQI  TO  C   SSSEQI   CODE                     
REMARK   3           1     A      4       A     236      4                      
REMARK   3           1     O      4       O     236      4                      
REMARK   3                   GROUP CHAIN        COUNT   RMS     WEIGHT          
REMARK   3   MEDIUM POSITIONAL  1    A    (A):   1915 ; 0.760 ; 0.500           
REMARK   3   MEDIUM THERMAL     1    A (A**2):   1915 ; 0.660 ; 2.000           
REMARK   3                                                                      
REMARK   3  NCS GROUP NUMBER               : 2                                  
REMARK   3     CHAIN NAMES                    : B P                             
REMARK   3     NUMBER OF COMPONENTS NCS GROUP : 1                               
REMARK   3       COMPONENT C  SSSEQI  TO  C   SSSEQI   CODE                     
REMARK   3           1     B      4       B     239      4                      
REMARK   3           1     P      4       P     239      4                      
REMARK   3                   GROUP CHAIN        COUNT   RMS     WEIGHT          
REMARK   3   MEDIUM POSITIONAL  2    B    (A):   1829 ; 0.260 ; 0.500           
REMARK   3   MEDIUM THERMAL     2    B (A**2):   1829 ; 0.370 ; 2.000           
REMARK   3                                                                      
REMARK   3  NCS GROUP NUMBER               : 3                                  
REMARK   3     CHAIN NAMES                    : C Q                             
REMARK   3     NUMBER OF COMPONENTS NCS GROUP : 1                               
REMARK   3       COMPONENT C  SSSEQI  TO  C   SSSEQI   CODE                     
REMARK   3           1     C      7       C     243      4                      
REMARK   3           1     Q      7       Q     243      4                      
REMARK   3                   GROUP CHAIN        COUNT   RMS     WEIGHT          
REMARK   3   MEDIUM POSITIONAL  3    C    (A):   1891 ; 0.330 ; 0.500           
REMARK   3   MEDIUM THERMAL     3    C (A**2):   1891 ; 0.350 ; 2.000           
REMARK   3                                                                      
REMARK   3  NCS GROUP NUMBER               : 4                                  
REMARK   3     CHAIN NAMES                    : D R                             
REMARK   3     NUMBER OF COMPONENTS NCS GROUP : 1                               
REMARK   3       COMPONENT C  SSSEQI  TO  C   SSSEQI   CODE                     
REMARK   3           1     D      9       D     244      4                      
REMARK   3           1     R      9       R     244      4                      
REMARK   3                   GROUP CHAIN        COUNT   RMS     WEIGHT          
REMARK   3   MEDIUM POSITIONAL  4    D    (A):   1840 ; 0.510 ; 0.500           
REMARK   3   MEDIUM THERMAL     4    D (A**2):   1840 ; 0.480 ; 2.000           
REMARK   3                                                                      
REMARK   3  NCS GROUP NUMBER               : 5                                  
REMARK   3     CHAIN NAMES                    : E S                             
REMARK   3     NUMBER OF COMPONENTS NCS GROUP : 1                               
REMARK   3       COMPONENT C  SSSEQI  TO  C   SSSEQI   CODE                     
REMARK   3           1     E      4       E     233      4                      
REMARK   3           1     S      4       S     233      4                      
REMARK   3                   GROUP CHAIN        COUNT   RMS     WEIGHT          
REMARK   3   MEDIUM POSITIONAL  5    E    (A):   1756 ; 0.330 ; 0.500           
REMARK   3   MEDIUM THERMAL     5    E (A**2):   1756 ; 0.370 ; 2.000           
REMARK   3                                                                      
REMARK   3  NCS GROUP NUMBER               : 6                                  
REMARK   3     CHAIN NAMES                    : F T                             
REMARK   3     NUMBER OF COMPONENTS NCS GROUP : 1                               
REMARK   3       COMPONENT C  SSSEQI  TO  C   SSSEQI   CODE                     
REMARK   3           1     F      5       F     241      4                      
REMARK   3           1     T      5       T     241      4                      
REMARK   3                   GROUP CHAIN        COUNT   RMS     WEIGHT          
REMARK   3   MEDIUM POSITIONAL  6    F    (A):   1828 ; 0.390 ; 0.500           
REMARK   3   MEDIUM THERMAL     6    F (A**2):   1828 ; 0.390 ; 2.000           
REMARK   3                                                                      
REMARK   3  NCS GROUP NUMBER               : 7                                  
REMARK   3     CHAIN NAMES                    : G U                             
REMARK   3     NUMBER OF COMPONENTS NCS GROUP : 1                               
REMARK   3       COMPONENT C  SSSEQI  TO  C   SSSEQI   CODE                     
REMARK   3           1     G      6       G     240      4                      
REMARK   3           1     U      6       U     240      4                      
REMARK   3                   GROUP CHAIN        COUNT   RMS     WEIGHT          
REMARK   3   MEDIUM POSITIONAL  7    G    (A):   1897 ; 0.520 ; 0.500           
REMARK   3   MEDIUM THERMAL     7    G (A**2):   1897 ; 0.470 ; 2.000           
REMARK   3                                                                      
REMARK   3  NCS GROUP NUMBER               : 8                                  
REMARK   3     CHAIN NAMES                    : H V                             
REMARK   3     NUMBER OF COMPONENTS NCS GROUP : 1                               
REMARK   3       COMPONENT C  SSSEQI  TO  C   SSSEQI   CODE                     
REMARK   3           1     H      1       H     223      4                      
REMARK   3           1     V      1       V     223      4                      
REMARK   3                   GROUP CHAIN        COUNT   RMS     WEIGHT          
REMARK   3   MEDIUM POSITIONAL  8    H    (A):   1685 ; 0.150 ; 0.500           
REMARK   3   MEDIUM THERMAL     8    H (A**2):   1685 ; 0.550 ; 2.000           
REMARK   3                                                                      
REMARK   3  NCS GROUP NUMBER               : 9                                  
REMARK   3     CHAIN NAMES                    : I W                             
REMARK   3     NUMBER OF COMPONENTS NCS GROUP : 1                               
REMARK   3       COMPONENT C  SSSEQI  TO  C   SSSEQI   CODE                     
REMARK   3           1     I     -8       I     194      4                      
REMARK   3           1     W     -8       W     194      4                      
REMARK   3                   GROUP CHAIN        COUNT   RMS     WEIGHT          
REMARK   3   MEDIUM POSITIONAL  9    I    (A):   1581 ; 0.240 ; 0.500           
REMARK   3   MEDIUM THERMAL     9    I (A**2):   1581 ; 0.450 ; 2.000           
REMARK   3                                                                      
REMARK   3  NCS GROUP NUMBER               : 10                                 
REMARK   3     CHAIN NAMES                    : J X                             
REMARK   3     NUMBER OF COMPONENTS NCS GROUP : 1                               
REMARK   3       COMPONENT C  SSSEQI  TO  C   SSSEQI   CODE                     
REMARK   3           1     J     -1       J     193      4                      
REMARK   3           1     X     -1       X     193      4                      
REMARK   3                   GROUP CHAIN        COUNT   RMS     WEIGHT          
REMARK   3   MEDIUM POSITIONAL 10    J    (A):   1585 ; 0.460 ; 0.500           
REMARK   3   MEDIUM THERMAL    10    J (A**2):   1585 ; 0.430 ; 2.000           
REMARK   3                                                                      
REMARK   3  NCS GROUP NUMBER               : 11                                 
REMARK   3     CHAIN NAMES                    : K Y                             
REMARK   3     NUMBER OF COMPONENTS NCS GROUP : 1                               
REMARK   3       COMPONENT C  SSSEQI  TO  C   SSSEQI   CODE                     
REMARK   3           1     K      2       K     211      4                      
REMARK   3           1     Y      2       Y     211      4                      
REMARK   3                   GROUP CHAIN        COUNT   RMS     WEIGHT          
REMARK   3   MEDIUM POSITIONAL 11    K    (A):   1637 ; 0.180 ; 0.500           
REMARK   3   MEDIUM THERMAL    11    K (A**2):   1637 ; 0.460 ; 2.000           
REMARK   3                                                                      
REMARK   3  NCS GROUP NUMBER               : 12                                 
REMARK   3     CHAIN NAMES                    : L Z                             
REMARK   3     NUMBER OF COMPONENTS NCS GROUP : 1                               
REMARK   3       COMPONENT C  SSSEQI  TO  C   SSSEQI   CODE                     
REMARK   3           1     L     -9       L     194      4                      
REMARK   3           1     Z     -9       Z     194      4                      
REMARK   3                   GROUP CHAIN        COUNT   RMS     WEIGHT          
REMARK   3   MEDIUM POSITIONAL 12    L    (A):   1757 ; 0.970 ; 0.500           
REMARK   3   MEDIUM THERMAL    12    L (A**2):   1757 ; 0.590 ; 2.000           
REMARK   3                                                                      
REMARK   3  NCS GROUP NUMBER               : 13                                 
REMARK   3     CHAIN NAMES                    : M 1                             
REMARK   3     NUMBER OF COMPONENTS NCS GROUP : 1                               
REMARK   3       COMPONENT C  SSSEQI  TO  C   SSSEQI   CODE                     
REMARK   3           1     M     -8       M     211      4                      
REMARK   3           1     1     -8       1     211      4                      
REMARK   3                   GROUP CHAIN        COUNT   RMS     WEIGHT          
REMARK   3   MEDIUM POSITIONAL 13    M    (A):   1807 ; 0.330 ; 0.500           
REMARK   3   MEDIUM THERMAL    13    M (A**2):   1807 ; 0.500 ; 2.000           
REMARK   3                                                                      
REMARK   3  NCS GROUP NUMBER               : 14                                 
REMARK   3     CHAIN NAMES                    : N 2                             
REMARK   3     NUMBER OF COMPONENTS NCS GROUP : 1                               
REMARK   3       COMPONENT C  SSSEQI  TO  C   SSSEQI   CODE                     
REMARK   3           1     N      1       N     187      4                      
REMARK   3           1     2      1       2     187      4                      
REMARK   3                   GROUP CHAIN        COUNT   RMS     WEIGHT          
REMARK   3   MEDIUM POSITIONAL 14    N    (A):   1512 ; 0.760 ; 0.500           
REMARK   3   MEDIUM THERMAL    14    N (A**2):   1512 ; 0.610 ; 2.000           
REMARK   3                                                                      
REMARK   3  NCS GROUP NUMBER               : 15                                 
REMARK   3     CHAIN NAMES                    : K Y                             
REMARK   3     NUMBER OF COMPONENTS NCS GROUP : 1                               
REMARK   3       COMPONENT C  SSSEQI  TO  C   SSSEQI   CODE                     
REMARK   3           1     K      1       K     213      4                      
REMARK   3           1     Y      1       Y     212      4                      
REMARK   3                   GROUP CHAIN        COUNT   RMS     WEIGHT          
REMARK   3   MEDIUM POSITIONAL 15    K    (A):     43 ; 0.070 ; 0.500           
REMARK   3   MEDIUM THERMAL    15    K (A**2):     43 ; 0.670 ; 2.000           
REMARK   3                                                                      
REMARK   3  NCS GROUP NUMBER               : 16                                 
REMARK   3     CHAIN NAMES                    : K Y                             
REMARK   3     NUMBER OF COMPONENTS NCS GROUP : 1                               
REMARK   3       COMPONENT C  SSSEQI  TO  C   SSSEQI   CODE                     
REMARK   3           1     K      1       K     214      4                      
REMARK   3           1     Y      1       Y     213      4                      
REMARK   3                   GROUP CHAIN        COUNT   RMS     WEIGHT          
REMARK   3   MEDIUM POSITIONAL 16    K    (A):     12 ; 0.160 ; 0.500           
REMARK   3   MEDIUM THERMAL    16    K (A**2):     12 ; 0.360 ; 2.000           
REMARK   3                                                                      
REMARK   3  TLS DETAILS                                                         
REMARK   3   NUMBER OF TLS GROUPS  : NULL                                       
REMARK   3                                                                      
REMARK   3  BULK SOLVENT MODELLING.                                             
REMARK   3   METHOD USED : MASK                                                 
REMARK   3   PARAMETERS FOR MASK CALCULATION                                    
REMARK   3   VDW PROBE RADIUS   : 1.20                                          
REMARK   3   ION PROBE RADIUS   : 0.80                                          
REMARK   3   SHRINKAGE RADIUS   : 0.80                                          
REMARK   3                                                                      
REMARK   3  OTHER REFINEMENT REMARKS: HYDROGENS HAVE BEEN ADDED IN THE RIDING   
REMARK   3  POSITIONS                                                           
REMARK   4                                                                      
REMARK   4 3MG6 COMPLIES WITH FORMAT V. 3.30, 13-JUL-11                         
REMARK 100                                                                      
REMARK 100 THIS ENTRY HAS BEEN PROCESSED BY RCSB ON 08-APR-10.                  
REMARK 100 THE DEPOSITION ID IS D_1000058504.                                   
REMARK 200                                                                      
REMARK 200 EXPERIMENTAL DETAILS                                                 
REMARK 200  EXPERIMENT TYPE                : X-RAY DIFFRACTION                  
REMARK 200  DATE OF DATA COLLECTION        : NULL                               
REMARK 200  TEMPERATURE           (KELVIN) : NULL                               
REMARK 200  PH                             : 7.0                                
REMARK 200  NUMBER OF CRYSTALS USED        : 1                                  
REMARK 200                                                                      
REMARK 200  SYNCHROTRON              (Y/N) : Y                                  
REMARK 200  RADIATION SOURCE               : APS                                
REMARK 200  BEAMLINE                       : 31-ID                              
REMARK 200  X-RAY GENERATOR MODEL          : NULL                               
REMARK 200  MONOCHROMATIC OR LAUE    (M/L) : M                                  
REMARK 200  WAVELENGTH OR RANGE        (A) : NULL                               
REMARK 200  MONOCHROMATOR                  : NULL                               
REMARK 200  OPTICS                         : NULL                               
REMARK 200                                                                      
REMARK 200  DETECTOR TYPE                  : CCD                                
REMARK 200  DETECTOR MANUFACTURER          : MAR CCD 165 MM                     
REMARK 200  INTENSITY-INTEGRATION SOFTWARE : DENZO                              
REMARK 200  DATA SCALING SOFTWARE          : SCALEPACK                          
REMARK 200                                                                      
REMARK 200  NUMBER OF UNIQUE REFLECTIONS   : 315914                             
REMARK 200  RESOLUTION RANGE HIGH      (A) : 2.600                              
REMARK 200  RESOLUTION RANGE LOW       (A) : 149.070                            
REMARK 200  REJECTION CRITERIA  (SIGMA(I)) : NULL                               
REMARK 200                                                                      
REMARK 200 OVERALL.                                                             
REMARK 200  COMPLETENESS FOR RANGE     (%) : 96.3                               
REMARK 200  DATA REDUNDANCY                : 7.100                              
REMARK 200  R MERGE                    (I) : 0.09200                            
REMARK 200  R SYM                      (I) : NULL                               
REMARK 200  <I/SIGMA(I)> FOR THE DATA SET  : 11.1000                            
REMARK 200                                                                      
REMARK 200 IN THE HIGHEST RESOLUTION SHELL.                                     
REMARK 200  HIGHEST RESOLUTION SHELL, RANGE HIGH (A) : 2.60                     
REMARK 200  HIGHEST RESOLUTION SHELL, RANGE LOW  (A) : 2.69                     
REMARK 200  COMPLETENESS FOR SHELL     (%) : 76.9                               
REMARK 200  DATA REDUNDANCY IN SHELL       : 3.30                               
REMARK 200  R MERGE FOR SHELL          (I) : 0.35300                            
REMARK 200  R SYM FOR SHELL            (I) : NULL                               
REMARK 200  <I/SIGMA(I)> FOR SHELL         : NULL                               
REMARK 200                                                                      
REMARK 200 DIFFRACTION PROTOCOL: SINGLE WAVELENGTH                              
REMARK 200 METHOD USED TO DETERMINE THE STRUCTURE: MOLECULAR REPLACEMENT        
REMARK 200 SOFTWARE USED: NULL                                                  
REMARK 200 STARTING MODEL: PDB ENTRY 1G0U                                       
REMARK 200                                                                      
REMARK 200 REMARK: NULL                                                         
REMARK 280                                                                      
REMARK 280 CRYSTAL                                                              
REMARK 280 SOLVENT CONTENT, VS   (%): 67.71                                     
REMARK 280 MATTHEWS COEFFICIENT, VM (ANGSTROMS**3/DA): 3.81                     
REMARK 280                                                                      
REMARK 280 CRYSTALLIZATION CONDITIONS: 100 MM MES, 40 MM MGOAC, 15% 2-METHYL    
REMARK 280  -2,4-PENTANEDIOL (MPD), 10 MM EDTA, PH 7.0, VAPOR DIFFUSION,        
REMARK 280  HANGING DROP, TEMPERATURE 293K                                      
REMARK 290                                                                      
REMARK 290 CRYSTALLOGRAPHIC SYMMETRY                                            
REMARK 290 SYMMETRY OPERATORS FOR SPACE GROUP: P 1 21 1                         
REMARK 290                                                                      
REMARK 290      SYMOP   SYMMETRY                                                
REMARK 290     NNNMMM   OPERATOR                                                
REMARK 290       1555   X,Y,Z                                                   
REMARK 290       2555   -X,Y+1/2,-Z                                             
REMARK 290                                                                      
REMARK 290     WHERE NNN -> OPERATOR NUMBER                                     
REMARK 290           MMM -> TRANSLATION VECTOR                                  
REMARK 290                                                                      
REMARK 290 CRYSTALLOGRAPHIC SYMMETRY TRANSFORMATIONS                            
REMARK 290 THE FOLLOWING TRANSFORMATIONS OPERATE ON THE ATOM/HETATM             
REMARK 290 RECORDS IN THIS ENTRY TO PRODUCE CRYSTALLOGRAPHICALLY                
REMARK 290 RELATED MOLECULES.                                                   
REMARK 290   SMTRY1   1  1.000000  0.000000  0.000000        0.00000            
REMARK 290   SMTRY2   1  0.000000  1.000000  0.000000        0.00000            
REMARK 290   SMTRY3   1  0.000000  0.000000  1.000000        0.00000            
REMARK 290   SMTRY1   2 -1.000000  0.000000  0.000000        0.00000            
REMARK 290   SMTRY2   2  0.000000  1.000000  0.000000      149.82300            
REMARK 290   SMTRY3   2  0.000000  0.000000 -1.000000        0.00000            
REMARK 290                                                                      
REMARK 290 REMARK: NULL                                                         
REMARK 300                                                                      
REMARK 300 BIOMOLECULE: 1                                                       
REMARK 300 SEE REMARK 350 FOR THE AUTHOR PROVIDED AND/OR PROGRAM                
REMARK 300 GENERATED ASSEMBLY INFORMATION FOR THE STRUCTURE IN                  
REMARK 300 THIS ENTRY. THE REMARK MAY ALSO PROVIDE INFORMATION ON               
REMARK 300 BURIED SURFACE AREA.                                                 
REMARK 350                                                                      
REMARK 350 COORDINATES FOR A COMPLETE MULTIMER REPRESENTING THE KNOWN           
REMARK 350 BIOLOGICALLY SIGNIFICANT OLIGOMERIZATION STATE OF THE                
REMARK 350 MOLECULE CAN BE GENERATED BY APPLYING BIOMT TRANSFORMATIONS          
REMARK 350 GIVEN BELOW.  BOTH NON-CRYSTALLOGRAPHIC AND                          
REMARK 350 CRYSTALLOGRAPHIC OPERATIONS ARE GIVEN.                               
REMARK 350                                                                      
REMARK 350 BIOMOLECULE: 1                                                       
REMARK 350 AUTHOR DETERMINED BIOLOGICAL UNIT: 28-MERIC                          
REMARK 350 SOFTWARE DETERMINED QUATERNARY STRUCTURE: 28-MERIC                   
REMARK 350 SOFTWARE USED: PISA                                                  
REMARK 350 TOTAL BURIED SURFACE AREA: 116790 ANGSTROM**2                        
REMARK 350 SURFACE AREA OF THE COMPLEX: 217920 ANGSTROM**2                      
REMARK 350 CHANGE IN SOLVENT FREE ENERGY: -437.0 KCAL/MOL                       
REMARK 350 APPLY THE FOLLOWING TO CHAINS: A, B, C, D, E, F, G, H, I, J,         
REMARK 350                    AND CHAINS: K, L, M, N, O, P, Q, R, S,            
REMARK 350                    AND CHAINS: T, U, V, W, X, Y, Z, 1, 2             
REMARK 350   BIOMT1   1  1.000000  0.000000  0.000000        0.00000            
REMARK 350   BIOMT2   1  0.000000  1.000000  0.000000        0.00000            
REMARK 350   BIOMT3   1  0.000000  0.000000  1.000000        0.00000            
REMARK 465                                                                      
REMARK 465 MISSING RESIDUES                                                     
REMARK 465 THE FOLLOWING RESIDUES WERE NOT LOCATED IN THE                       
REMARK 465 EXPERIMENT. (M=MODEL NUMBER; RES=RESIDUE NAME; C=CHAIN               
REMARK 465 IDENTIFIER; SSSEQ=SEQUENCE NUMBER; I=INSERTION CODE.)                
REMARK 465                                                                      
REMARK 465   M RES C SSSEQI                                                     
REMARK 465     MET B     3                                                      
REMARK 465     GLY B     4                                                      
REMARK 465     SER B     5                                                      
REMARK 465     ARG B     6                                                      
REMARK 465     ARG B     7                                                      
REMARK 465     TYR B     8                                                      
REMARK 465     ASP B     9                                                      
REMARK 465     SER B    10                                                      
REMARK 465     ARG B    11                                                      
REMARK 465     THR B    12                                                      
REMARK 465     MET C     5                                                      
REMARK 465     SER C     6                                                      
REMARK 465     MET D     1                                                      
REMARK 465     PHE D     2                                                      
REMARK 465     LEU D     3                                                      
REMARK 465     THR D     4                                                      
REMARK 465     ARG D     5                                                      
REMARK 465     SER D     6                                                      
REMARK 465     GLU D     7                                                      
REMARK 465     TYR D     8                                                      
REMARK 465     MET E     3                                                      
REMARK 465     MET F     1                                                      
REMARK 465     THR F     2                                                      
REMARK 465     SER F     3                                                      
REMARK 465     ILE F     4                                                      
REMARK 465     GLY F     5                                                      
REMARK 465     THR F     6                                                      
REMARK 465     GLY F     7                                                      
REMARK 465     TYR F     8                                                      
REMARK 465     ASP F     9                                                      
REMARK 465     LEU F    10                                                      
REMARK 465     SER F    11                                                      
REMARK 465     MET G    -3                                                      
REMARK 465     SER G    -2                                                      
REMARK 465     GLY G    -1                                                      
REMARK 465     ALA G     0                                                      
REMARK 465     ALA G     1                                                      
REMARK 465     ALA G     2                                                      
REMARK 465     ALA G     3                                                      
REMARK 465     SER G     4                                                      
REMARK 465     ALA G     5                                                      
REMARK 465     MET I    -9                                                      
REMARK 465     MET L   -28                                                      
REMARK 465     ALA L   -27                                                      
REMARK 465     THR L   -26                                                      
REMARK 465     ILE L   -25                                                      
REMARK 465     ALA L   -24                                                      
REMARK 465     SER L   -23                                                      
REMARK 465     GLU L   -22                                                      
REMARK 465     TYR L   -21                                                      
REMARK 465     SER L   -20                                                      
REMARK 465     SER L   -19                                                      
REMARK 465     GLU L   -18                                                      
REMARK 465     ALA L   -17                                                      
REMARK 465     SER L   -16                                                      
REMARK 465     ASN L   -15                                                      
REMARK 465     THR L   -14                                                      
REMARK 465     PRO L   -13                                                      
REMARK 465     ILE L   -12                                                      
REMARK 465     GLU L   -11                                                      
REMARK 465     HIS L   -10                                                      
REMARK 465     MET M   -41                                                      
REMARK 465     ASN M   -40                                                      
REMARK 465     HIS M   -39                                                      
REMARK 465     ASP M   -38                                                      
REMARK 465     PRO M   -37                                                      
REMARK 465     PHE M   -36                                                      
REMARK 465     SER M   -35                                                      
REMARK 465     TRP M   -34                                                      
REMARK 465     GLY M   -33                                                      
REMARK 465     ARG M   -32                                                      
REMARK 465     PRO M   -31                                                      
REMARK 465     ALA M   -30                                                      
REMARK 465     ASP M   -29                                                      
REMARK 465     SER M   -28                                                      
REMARK 465     THR M   -27                                                      
REMARK 465     TYR M   -26                                                      
REMARK 465     GLY M   -25                                                      
REMARK 465     ALA M   -24                                                      
REMARK 465     TYR M   -23                                                      
REMARK 465     ASN M   -22                                                      
REMARK 465     THR M   -21                                                      
REMARK 465     GLN M   -20                                                      
REMARK 465     ILE M   -19                                                      
REMARK 465     ALA M   -18                                                      
REMARK 465     ASN M   -17                                                      
REMARK 465     ALA M   -16                                                      
REMARK 465     GLY M   -15                                                      
REMARK 465     ALA M   -14                                                      
REMARK 465     SER M   -13                                                      
REMARK 465     PRO M   -12                                                      
REMARK 465     MET M   -11                                                      
REMARK 465     VAL M   -10                                                      
REMARK 465     ASN M    -9                                                      
REMARK 465     MET P     3                                                      
REMARK 465     GLY P     4                                                      
REMARK 465     SER P     5                                                      
REMARK 465     ARG P     6                                                      
REMARK 465     ARG P     7                                                      
REMARK 465     TYR P     8                                                      
REMARK 465     ASP P     9                                                      
REMARK 465     SER P    10                                                      
REMARK 465     ARG P    11                                                      
REMARK 465     THR P    12                                                      
REMARK 465     MET Q     5                                                      
REMARK 465     SER Q     6                                                      
REMARK 465     MET R     1                                                      
REMARK 465     PHE R     2                                                      
REMARK 465     LEU R     3                                                      
REMARK 465     THR R     4                                                      
REMARK 465     ARG R     5                                                      
REMARK 465     SER R     6                                                      
REMARK 465     GLU R     7                                                      
REMARK 465     TYR R     8                                                      
REMARK 465     MET S     3                                                      
REMARK 465     MET T     1                                                      
REMARK 465     THR T     2                                                      
REMARK 465     SER T     3                                                      
REMARK 465     ILE T     4                                                      
REMARK 465     GLY T     5                                                      
REMARK 465     THR T     6                                                      
REMARK 465     GLY T     7                                                      
REMARK 465     TYR T     8                                                      
REMARK 465     ASP T     9                                                      
REMARK 465     LEU T    10                                                      
REMARK 465     SER T    11                                                      
REMARK 465     MET U    -3                                                      
REMARK 465     SER U    -2                                                      
REMARK 465     GLY U    -1                                                      
REMARK 465     ALA U     0                                                      
REMARK 465     ALA U     1                                                      
REMARK 465     ALA U     2                                                      
REMARK 465     ALA U     3                                                      
REMARK 465     SER U     4                                                      
REMARK 465     ALA U     5                                                      
REMARK 465     MET W    -9                                                      
REMARK 465     MET Z   -28                                                      
REMARK 465     ALA Z   -27                                                      
REMARK 465     THR Z   -26                                                      
REMARK 465     ILE Z   -25                                                      
REMARK 465     ALA Z   -24                                                      
REMARK 465     SER Z   -23                                                      
REMARK 465     GLU Z   -22                                                      
REMARK 465     TYR Z   -21                                                      
REMARK 465     SER Z   -20                                                      
REMARK 465     SER Z   -19                                                      
REMARK 465     GLU Z   -18                                                      
REMARK 465     ALA Z   -17                                                      
REMARK 465     SER Z   -16                                                      
REMARK 465     ASN Z   -15                                                      
REMARK 465     THR Z   -14                                                      
REMARK 465     PRO Z   -13                                                      
REMARK 465     ILE Z   -12                                                      
REMARK 465     GLU Z   -11                                                      
REMARK 465     HIS Z   -10                                                      
REMARK 465     MET 1   -41                                                      
REMARK 465     ASN 1   -40                                                      
REMARK 465     HIS 1   -39                                                      
REMARK 465     ASP 1   -38                                                      
REMARK 465     PRO 1   -37                                                      
REMARK 465     PHE 1   -36                                                      
REMARK 465     SER 1   -35                                                      
REMARK 465     TRP 1   -34                                                      
REMARK 465     GLY 1   -33                                                      
REMARK 465     ARG 1   -32                                                      
REMARK 465     PRO 1   -31                                                      
REMARK 465     ALA 1   -30                                                      
REMARK 465     ASP 1   -29                                                      
REMARK 465     SER 1   -28                                                      
REMARK 465     THR 1   -27                                                      
REMARK 465     TYR 1   -26                                                      
REMARK 465     GLY 1   -25                                                      
REMARK 465     ALA 1   -24                                                      
REMARK 465     TYR 1   -23                                                      
REMARK 465     ASN 1   -22                                                      
REMARK 465     THR 1   -21                                                      
REMARK 465     GLN 1   -20                                                      
REMARK 465     ILE 1   -19                                                      
REMARK 465     ALA 1   -18                                                      
REMARK 465     ASN 1   -17                                                      
REMARK 465     ALA 1   -16                                                      
REMARK 465     GLY 1   -15                                                      
REMARK 465     ALA 1   -14                                                      
REMARK 465     SER 1   -13                                                      
REMARK 465     PRO 1   -12                                                      
REMARK 465     MET 1   -11                                                      
REMARK 465     VAL 1   -10                                                      
REMARK 465     ASN 1    -9                                                      
REMARK 500                                                                      
REMARK 500 GEOMETRY AND STEREOCHEMISTRY                                         
REMARK 500 SUBTOPIC: CLOSE CONTACTS IN SAME ASYMMETRIC UNIT                     
REMARK 500                                                                      
REMARK 500 THE FOLLOWING ATOMS ARE IN CLOSE CONTACT.                            
REMARK 500                                                                      
REMARK 500  ATM1  RES C  SSEQI   ATM2  RES C  SSEQI           DISTANCE          
REMARK 500   O    GLN H    91     N    GLY H    93              1.59            
REMARK 500   O    THR Q   185     O    HOH Q  1044              2.04            
REMARK 500                                                                      
REMARK 500 REMARK: NULL                                                         
REMARK 500                                                                      
REMARK 500 GEOMETRY AND STEREOCHEMISTRY                                         
REMARK 500 SUBTOPIC: COVALENT BOND ANGLES                                       
REMARK 500                                                                      
REMARK 500 THE STEREOCHEMICAL PARAMETERS OF THE FOLLOWING RESIDUES              
REMARK 500 HAVE VALUES WHICH DEVIATE FROM EXPECTED VALUES BY MORE               
REMARK 500 THAN 6*RMSD (M=MODEL NUMBER; RES=RESIDUE NAME; C=CHAIN               
REMARK 500 IDENTIFIER; SSEQ=SEQUENCE NUMBER; I=INSERTION CODE).                 
REMARK 500                                                                      
REMARK 500 STANDARD TABLE:                                                      
REMARK 500 FORMAT: (10X,I3,1X,A3,1X,A1,I4,A1,3(1X,A4,2X),12X,F5.1)              
REMARK 500                                                                      
REMARK 500 EXPECTED VALUES PROTEIN: ENGH AND HUBER, 1999                        
REMARK 500 EXPECTED VALUES NUCLEIC ACID: CLOWNEY ET AL 1996                     
REMARK 500                                                                      
REMARK 500  M RES CSSEQI ATM1   ATM2   ATM3                                     
REMARK 500    LEU D  59   CA  -  CB  -  CG  ANGL. DEV. =  14.1 DEGREES          
REMARK 500    ARG M  91   NE  -  CZ  -  NH1 ANGL. DEV. =   3.2 DEGREES          
REMARK 500    ASP M 166   CB  -  CG  -  OD2 ANGL. DEV. =   5.7 DEGREES          
REMARK 500                                                                      
REMARK 500 REMARK: NULL                                                         
REMARK 500                                                                      
REMARK 500 GEOMETRY AND STEREOCHEMISTRY                                         
REMARK 500 SUBTOPIC: TORSION ANGLES                                             
REMARK 500                                                                      
REMARK 500 TORSION ANGLES OUTSIDE THE EXPECTED RAMACHANDRAN REGIONS:            
REMARK 500 (M=MODEL NUMBER; RES=RESIDUE NAME; C=CHAIN IDENTIFIER;               
REMARK 500 SSEQ=SEQUENCE NUMBER; I=INSERTION CODE).                             
REMARK 500                                                                      
REMARK 500 STANDARD TABLE:                                                      
REMARK 500 FORMAT:(10X,I3,1X,A3,1X,A1,I4,A1,4X,F7.2,3X,F7.2)                    
REMARK 500                                                                      
REMARK 500 EXPECTED VALUES: GJ KLEYWEGT AND TA JONES (1996). PHI/PSI-           
REMARK 500 CHOLOGY: RAMACHANDRAN REVISITED. STRUCTURE 4, 1395 - 1400            
REMARK 500                                                                      
REMARK 500  M RES CSSEQI        PSI       PHI                                   
REMARK 500    THR A   5      139.53     62.97                                   
REMARK 500    LYS A  53       96.62    -68.03                                   
REMARK 500    TYR A 100      -59.07   -142.44                                   
REMARK 500    LYS A 167      -81.43    -25.45                                   
REMARK 500    GLU A 203      -75.64    -50.13                                   
REMARK 500    LEU A 217F     -13.61    -44.15                                   
REMARK 500    VAL B  54       96.40     -3.09                                   
REMARK 500    THR B  55     -146.23    -83.59                                   
REMARK 500    ASN B  71     -159.24   -148.30                                   
REMARK 500    SER B 204A     -73.18    -40.29                                   
REMARK 500    ASP B 208        2.29    -65.14                                   
REMARK 500    LYS B 216A      44.38    -86.86                                   
REMARK 500    ALA B 217      -82.84     44.92                                   
REMARK 500    ASP B 218C     -71.93   -159.70                                   
REMARK 500    PRO C  17      -37.20    -33.29                                   
REMARK 500    THR C  35      154.29    -49.00                                   
REMARK 500    LEU C  58       34.81    -98.38                                   
REMARK 500    GLN C 202       77.86     59.36                                   
REMARK 500    ALA C 207     -142.40    -66.33                                   
REMARK 500    LYS C 208       11.19    -67.76                                   
REMARK 500    GLN C 241      -34.96   -158.03                                   
REMARK 500    ARG D  10      -61.02   -129.43                                   
REMARK 500    THR D  42     -151.30    -97.58                                   
REMARK 500    ARG D 122       47.18    -84.38                                   
REMARK 500    GLU D 123B     -34.43   -132.01                                   
REMARK 500    ALA D 123D      99.17    -11.96                                   
REMARK 500    SER D 123E      80.27    -21.34                                   
REMARK 500    LEU D 127       65.69   -109.75                                   
REMARK 500    MET D 128      138.47    176.70                                   
REMARK 500    PRO D 153       -5.05    -60.00                                   
REMARK 500    ASP D 208     -162.66   -126.24                                   
REMARK 500    ASN E   6      -88.10    -55.61                                   
REMARK 500    SER E  42     -159.19   -115.56                                   
REMARK 500    ASP E  56      166.01    165.90                                   
REMARK 500    GLN E 125       -4.28   -153.87                                   
REMARK 500    ASP E 142     -154.39   -133.46                                   
REMARK 500    LEU E 180      -69.33    -17.98                                   
REMARK 500    GLN E 199        3.40    -55.63                                   
REMARK 500    ASP E 203     -113.42    -58.63                                   
REMARK 500    LYS E 217      -64.00    -12.64                                   
REMARK 500    LYS E 231       17.61    -67.48                                   
REMARK 500    PRO F  17      -19.85    -48.77                                   
REMARK 500    CYS F  42     -168.02   -112.49                                   
REMARK 500    ASP F  44       13.79   -145.21                                   
REMARK 500    ASP F  71     -135.00     57.22                                   
REMARK 500    LYS F 104      -40.25     74.40                                   
REMARK 500    LYS F 143      -32.44    -37.57                                   
REMARK 500    GLU F 180E      42.57    -77.41                                   
REMARK 500    GLU F 203      -56.19    -29.18                                   
REMARK 500    ASN F 205       39.41    -86.51                                   
REMARK 500                                                                      
REMARK 500 THIS ENTRY HAS     164 RAMACHANDRAN OUTLIERS.                        
REMARK 500                                                                      
REMARK 500 REMARK: NULL                                                         
REMARK 500                                                                      
REMARK 500 GEOMETRY AND STEREOCHEMISTRY                                         
REMARK 500 SUBTOPIC: NON-CIS, NON-TRANS                                         
REMARK 500                                                                      
REMARK 500 THE FOLLOWING PEPTIDE BONDS DEVIATE SIGNIFICANTLY FROM BOTH          
REMARK 500 CIS AND TRANS CONFORMATION.  CIS BONDS, IF ANY, ARE LISTED           
REMARK 500 ON CISPEP RECORDS.  TRANS IS DEFINED AS 180 +/- 30 AND               
REMARK 500 CIS IS DEFINED AS 0 +/- 30 DEGREES.                                  
REMARK 500                                 MODEL     OMEGA                      
REMARK 500 GLY H  181     LYS H  182                 -149.91                    
REMARK 500 THR O  217N    ASP O  217O                 145.32                    
REMARK 500                                                                      
REMARK 500 REMARK: NULL                                                         
REMARK 620                                                                      
REMARK 620 METAL COORDINATION                                                   
REMARK 620 (M=MODEL NUMBER; RES=RESIDUE NAME; C=CHAIN IDENTIFIER;               
REMARK 620 SSEQ=SEQUENCE NUMBER; I=INSERTION CODE):                             
REMARK 620                                                                      
REMARK 620 COORDINATION ANGLES FOR:  M RES CSSEQI METAL                         
REMARK 620                              MG H 224  MG                            
REMARK 620 N RES CSSEQI ATOM                                                    
REMARK 620 1 SER H 169   O                                                      
REMARK 620 2 ILE H 163   O   116.3                                              
REMARK 620 3 ASP H 166   O    89.4 124.0                                        
REMARK 620 4 ASP Z 194   OXT  94.4  97.6 131.0                                  
REMARK 620 5 HOH H 263   O   157.6  83.1  88.3  70.7                            
REMARK 620 N                    1     2     3     4                             
REMARK 620                                                                      
REMARK 620 COORDINATION ANGLES FOR:  M RES CSSEQI METAL                         
REMARK 620                              MG K 212  MG                            
REMARK 620 N RES CSSEQI ATOM                                                    
REMARK 620 1 ASP W 194   O                                                      
REMARK 620 2 ASP K 166   O   152.3                                              
REMARK 620 3 ALA K 163   O    92.7 102.7                                        
REMARK 620 4 SER K 169   O   106.0  93.7 100.8                                  
REMARK 620 N                    1     2     3                                   
REMARK 620                                                                      
REMARK 620 COORDINATION ANGLES FOR:  M RES CSSEQI METAL                         
REMARK 620                              MG G 241  MG                            
REMARK 620 N RES CSSEQI ATOM                                                    
REMARK 620 1 MET G 129   O                                                      
REMARK 620 2 ARG G 126   O   105.3                                              
REMARK 620 3 TYR G 123   O   103.6 103.4                                        
REMARK 620 4 THR G  13   OG1 161.1  87.0  87.1                                  
REMARK 620 N                    1     2     3                                   
REMARK 620                                                                      
REMARK 620 COORDINATION ANGLES FOR:  M RES CSSEQI METAL                         
REMARK 620                              MG I 196  MG                            
REMARK 620 N RES CSSEQI ATOM                                                    
REMARK 620 1 ALA I 163   O                                                      
REMARK 620 2 ASP I 166   O    83.1                                              
REMARK 620 3 SER I 169   O   115.4  95.9                                        
REMARK 620 N                    1     2                                         
REMARK 620                                                                      
REMARK 620 COORDINATION ANGLES FOR:  M RES CSSEQI METAL                         
REMARK 620                              MG L 196  MG                            
REMARK 620 N RES CSSEQI ATOM                                                    
REMARK 620 1 THR L 163   O                                                      
REMARK 620 2 HIS L 166   O    99.7                                              
REMARK 620 3 VAL L 169   O   114.8  91.0                                        
REMARK 620 N                    1     2                                         
REMARK 620                                                                      
REMARK 620 COORDINATION ANGLES FOR:  M RES CSSEQI METAL                         
REMARK 620                              MG N 188  MG                            
REMARK 620 N RES CSSEQI ATOM                                                    
REMARK 620 1 ILE N 163   O                                                      
REMARK 620 2 SER N 169   O   117.9                                              
REMARK 620 3 ASP N 166   O    81.1  79.6                                        
REMARK 620 N                    1     2                                         
REMARK 620                                                                      
REMARK 620 COORDINATION ANGLES FOR:  M RES CSSEQI METAL                         
REMARK 620                              MG L 195  MG                            
REMARK 620 N RES CSSEQI ATOM                                                    
REMARK 620 1 SER L  75   OG                                                     
REMARK 620 2 GLU D 105   OE2 162.6                                              
REMARK 620 3 SER L  78   OG   87.9  75.4                                        
REMARK 620 4 HOH L 480   O   106.5  71.9  98.0                                  
REMARK 620 N                    1     2     3                                   
REMARK 620                                                                      
REMARK 620 COORDINATION ANGLES FOR:  M RES CSSEQI METAL                         
REMARK 620                              MG F 242  MG                            
REMARK 620 N RES CSSEQI ATOM                                                    
REMARK 620 1 ALA F 164   O                                                      
REMARK 620 2 HOH F 351   O   109.4                                              
REMARK 620 N                    1                                               
REMARK 620                                                                      
REMARK 620 COORDINATION ANGLES FOR:  M RES CSSEQI METAL                         
REMARK 620                              MG I 195  MG                            
REMARK 620 N RES CSSEQI ATOM                                                    
REMARK 620 1 SER I 131   OG                                                     
REMARK 620 2 GLY I 128   O    80.2                                              
REMARK 620 N                    1                                               
REMARK 800                                                                      
REMARK 800 SITE                                                                 
REMARK 800 SITE_IDENTIFIER: AC1                                                 
REMARK 800 EVIDENCE_CODE: SOFTWARE                                              
REMARK 800 SITE_DESCRIPTION: BINDING SITE FOR RESIDUE MG F 242                  
REMARK 800                                                                      
REMARK 800 SITE_IDENTIFIER: AC2                                                 
REMARK 800 EVIDENCE_CODE: SOFTWARE                                              
REMARK 800 SITE_DESCRIPTION: BINDING SITE FOR RESIDUE MG F 243                  
REMARK 800                                                                      
REMARK 800 SITE_IDENTIFIER: AC3                                                 
REMARK 800 EVIDENCE_CODE: SOFTWARE                                              
REMARK 800 SITE_DESCRIPTION: BINDING SITE FOR RESIDUE MG G 241                  
REMARK 800                                                                      
REMARK 800 SITE_IDENTIFIER: AC4                                                 
REMARK 800 EVIDENCE_CODE: SOFTWARE                                              
REMARK 800 SITE_DESCRIPTION: BINDING SITE FOR RESIDUE MG H 224                  
REMARK 800                                                                      
REMARK 800 SITE_IDENTIFIER: AC5                                                 
REMARK 800 EVIDENCE_CODE: SOFTWARE                                              
REMARK 800 SITE_DESCRIPTION: BINDING SITE FOR RESIDUE MG I 195                  
REMARK 800                                                                      
REMARK 800 SITE_IDENTIFIER: AC6                                                 
REMARK 800 EVIDENCE_CODE: SOFTWARE                                              
REMARK 800 SITE_DESCRIPTION: BINDING SITE FOR RESIDUE MG I 196                  
REMARK 800                                                                      
REMARK 800 SITE_IDENTIFIER: AC7                                                 
REMARK 800 EVIDENCE_CODE: SOFTWARE                                              
REMARK 800 SITE_DESCRIPTION: BINDING SITE FOR RESIDUE MG K 212                  
REMARK 800                                                                      
REMARK 800 SITE_IDENTIFIER: AC8                                                 
REMARK 800 EVIDENCE_CODE: SOFTWARE                                              
REMARK 800 SITE_DESCRIPTION: BINDING SITE FOR RESIDUE LZT K 213                 
REMARK 800                                                                      
REMARK 800 SITE_IDENTIFIER: AC9                                                 
REMARK 800 EVIDENCE_CODE: SOFTWARE                                              
REMARK 800 SITE_DESCRIPTION: BINDING SITE FOR RESIDUE MES K 214                 
REMARK 800                                                                      
REMARK 800 SITE_IDENTIFIER: BC1                                                 
REMARK 800 EVIDENCE_CODE: SOFTWARE                                              
REMARK 800 SITE_DESCRIPTION: BINDING SITE FOR RESIDUE MG L 195                  
REMARK 800                                                                      
REMARK 800 SITE_IDENTIFIER: BC2                                                 
REMARK 800 EVIDENCE_CODE: SOFTWARE                                              
REMARK 800 SITE_DESCRIPTION: BINDING SITE FOR RESIDUE MG L 196                  
REMARK 800                                                                      
REMARK 800 SITE_IDENTIFIER: BC3                                                 
REMARK 800 EVIDENCE_CODE: SOFTWARE                                              
REMARK 800 SITE_DESCRIPTION: BINDING SITE FOR RESIDUE MG N 188                  
REMARK 800                                                                      
REMARK 800 SITE_IDENTIFIER: BC4                                                 
REMARK 800 EVIDENCE_CODE: SOFTWARE                                              
REMARK 800 SITE_DESCRIPTION: BINDING SITE FOR RESIDUE LZT Y 212                 
REMARK 800                                                                      
REMARK 800 SITE_IDENTIFIER: BC5                                                 
REMARK 800 EVIDENCE_CODE: SOFTWARE                                              
REMARK 800 SITE_DESCRIPTION: BINDING SITE FOR RESIDUE MES Y 213                 
REMARK 900                                                                      
REMARK 900 RELATED ENTRIES                                                      
REMARK 900 RELATED ID: 3MG0   RELATED DB: PDB                                   
REMARK 900 RELATED ID: 3MG4   RELATED DB: PDB                                   
REMARK 900 RELATED ID: 3MG7   RELATED DB: PDB                                   
REMARK 900 RELATED ID: 3MG8   RELATED DB: PDB                                   
DBREF  3MG6 A    4   236  UNP    P23639   PSA2_YEAST       1    250             
DBREF  3MG6 B    3   239  UNP    P23638   PSA4_YEAST       1    245             
DBREF  3MG6 C    5   243  UNP    P40303   PSA7_YEAST       1    243             
DBREF  3MG6 D    1   244  UNP    P32379   PSA5_YEAST       1    250             
DBREF  3MG6 E    3   233  UNP    P40302   PSA1_YEAST       1    234             
DBREF  3MG6 F    1   241  UNP    P21242   PSA3_YEAST       1    248             
DBREF  3MG6 G   -3   240  UNP    P21243   PSA6_YEAST       1    252             
DBREF  3MG6 H    1   223  UNP    P25043   PSB7_YEAST      30    251             
DBREF  3MG6 I   -9   194  UNP    P25451   PSB3_YEAST       1    205             
DBREF  3MG6 J   -1   193  UNP    P22141   PSB2_YEAST       1    198             
DBREF  3MG6 K    1   211  UNP    P30656   PSB5_YEAST      76    287             
DBREF  3MG6 L  -28   194  UNP    P23724   PSB1_YEAST       1    241             
DBREF  3MG6 M  -41   211  UNP    P30657   PSB4_YEAST       1    266             
DBREF  3MG6 N    1   187J UNP    P38624   PSB6_YEAST      20    215             
DBREF  3MG6 O    4   236  UNP    P23639   PSA2_YEAST       1    250             
DBREF  3MG6 P    3   239  UNP    P23638   PSA4_YEAST       1    245             
DBREF  3MG6 Q    5   243  UNP    P40303   PSA7_YEAST       1    243             
DBREF  3MG6 R    1   244  UNP    P32379   PSA5_YEAST       1    250             
DBREF  3MG6 S    3   233  UNP    P40302   PSA1_YEAST       1    234             
DBREF  3MG6 T    1   241  UNP    P21242   PSA3_YEAST       1    248             
DBREF  3MG6 U   -3   240  UNP    P21243   PSA6_YEAST       1    252             
DBREF  3MG6 V    1   223  UNP    P25043   PSB7_YEAST      30    251             
DBREF  3MG6 W   -9   194  UNP    P25451   PSB3_YEAST       1    205             
DBREF  3MG6 X   -1   193  UNP    P22141   PSB2_YEAST       1    198             
DBREF  3MG6 Y    1   211  UNP    P30656   PSB5_YEAST      76    287             
DBREF  3MG6 Z  -28   194  UNP    P23724   PSB1_YEAST       1    241             
DBREF  3MG6 1  -41   211  UNP    P30657   PSB4_YEAST       1    266             
DBREF  3MG6 2    1   187J UNP    P38624   PSB6_YEAST      20    215             
SEQRES   1 A  250  MET THR ASP ARG TYR SER PHE SER LEU THR THR PHE SER          
SEQRES   2 A  250  PRO SER GLY LYS LEU GLY GLN ILE ASP TYR ALA LEU THR          
SEQRES   3 A  250  ALA VAL LYS GLN GLY VAL THR SER LEU GLY ILE LYS ALA          
SEQRES   4 A  250  THR ASN GLY VAL VAL ILE ALA THR GLU LYS LYS SER SER          
SEQRES   5 A  250  SER PRO LEU ALA MET SER GLU THR LEU SER LYS VAL SER          
SEQRES   6 A  250  LEU LEU THR PRO ASP ILE GLY ALA VAL TYR SER GLY MET          
SEQRES   7 A  250  GLY PRO ASP TYR ARG VAL LEU VAL ASP LYS SER ARG LYS          
SEQRES   8 A  250  VAL ALA HIS THR SER TYR LYS ARG ILE TYR GLY GLU TYR          
SEQRES   9 A  250  PRO PRO THR LYS LEU LEU VAL SER GLU VAL ALA LYS ILE          
SEQRES  10 A  250  MET GLN GLU ALA THR GLN SER GLY GLY VAL ARG PRO PHE          
SEQRES  11 A  250  GLY VAL SER LEU LEU ILE ALA GLY HIS ASP GLU PHE ASN          
SEQRES  12 A  250  GLY PHE SER LEU TYR GLN VAL ASP PRO SER GLY SER TYR          
SEQRES  13 A  250  PHE PRO TRP LYS ALA THR ALA ILE GLY LYS GLY SER VAL          
SEQRES  14 A  250  ALA ALA LYS THR PHE LEU GLU LYS ARG TRP ASN ASP GLU          
SEQRES  15 A  250  LEU GLU LEU GLU ASP ALA ILE HIS ILE ALA LEU LEU THR          
SEQRES  16 A  250  LEU LYS GLU SER VAL GLU GLY GLU PHE ASN GLY ASP THR          
SEQRES  17 A  250  ILE GLU LEU ALA ILE ILE GLY ASP GLU ASN PRO ASP LEU          
SEQRES  18 A  250  LEU GLY TYR THR GLY ILE PRO THR ASP LYS GLY PRO ARG          
SEQRES  19 A  250  PHE ARG LYS LEU THR SER GLN GLU ILE ASN ASP ARG LEU          
SEQRES  20 A  250  GLU ALA LEU                                                  
SEQRES   1 B  245  MET GLY SER ARG ARG TYR ASP SER ARG THR THR ILE PHE          
SEQRES   2 B  245  SER PRO GLU GLY ARG LEU TYR GLN VAL GLU TYR ALA LEU          
SEQRES   3 B  245  GLU SER ILE SER HIS ALA GLY THR ALA ILE GLY ILE MET          
SEQRES   4 B  245  ALA SER ASP GLY ILE VAL LEU ALA ALA GLU ARG LYS VAL          
SEQRES   5 B  245  THR SER THR LEU LEU GLU GLN ASP THR SER THR GLU LYS          
SEQRES   6 B  245  LEU TYR LYS LEU ASN ASP LYS ILE ALA VAL ALA VAL ALA          
SEQRES   7 B  245  GLY LEU THR ALA ASP ALA GLU ILE LEU ILE ASN THR ALA          
SEQRES   8 B  245  ARG ILE HIS ALA GLN ASN TYR LEU LYS THR TYR ASN GLU          
SEQRES   9 B  245  ASP ILE PRO VAL GLU ILE LEU VAL ARG ARG LEU SER ASP          
SEQRES  10 B  245  ILE LYS GLN GLY TYR THR GLN HIS GLY GLY LEU ARG PRO          
SEQRES  11 B  245  PHE GLY VAL SER PHE ILE TYR ALA GLY TYR ASP ASP ARG          
SEQRES  12 B  245  TYR GLY TYR GLN LEU TYR THR SER ASN PRO SER GLY ASN          
SEQRES  13 B  245  TYR THR GLY TRP LYS ALA ILE SER VAL GLY ALA ASN THR          
SEQRES  14 B  245  SER ALA ALA GLN THR LEU LEU GLN MET ASP TYR LYS ASP          
SEQRES  15 B  245  ASP MET LYS VAL ASP ASP ALA ILE GLU LEU ALA LEU LYS          
SEQRES  16 B  245  THR LEU SER LYS THR THR ASP SER SER ALA LEU THR TYR          
SEQRES  17 B  245  ASP ARG LEU GLU PHE ALA THR ILE ARG LYS GLY ALA ASN          
SEQRES  18 B  245  ASP GLY GLU VAL TYR GLN LYS ILE PHE LYS PRO GLN GLU          
SEQRES  19 B  245  ILE LYS ASP ILE LEU VAL LYS THR GLY ILE THR                  
SEQRES   1 C  243  MET SER GLY TYR ASP ARG ALA LEU SER ILE PHE SER PRO          
SEQRES   2 C  243  ASP GLY HIS ILE PHE GLN VAL GLU TYR ALA LEU GLU ALA          
SEQRES   3 C  243  VAL LYS ARG GLY THR CYS ALA VAL GLY VAL LYS GLY LYS          
SEQRES   4 C  243  ASN CYS VAL VAL LEU GLY CYS GLU ARG ARG SER THR LEU          
SEQRES   5 C  243  LYS LEU GLN ASP THR ARG ILE THR PRO SER LYS VAL SER          
SEQRES   6 C  243  LYS ILE ASP SER HIS VAL VAL LEU SER PHE SER GLY LEU          
SEQRES   7 C  243  ASN ALA ASP SER ARG ILE LEU ILE GLU LYS ALA ARG VAL          
SEQRES   8 C  243  GLU ALA GLN SER HIS ARG LEU THR LEU GLU ASP PRO VAL          
SEQRES   9 C  243  THR VAL GLU TYR LEU THR ARG TYR VAL ALA GLY VAL GLN          
SEQRES  10 C  243  GLN ARG TYR THR GLN SER GLY GLY VAL ARG PRO PHE GLY          
SEQRES  11 C  243  VAL SER THR LEU ILE ALA GLY PHE ASP PRO ARG ASP ASP          
SEQRES  12 C  243  GLU PRO LYS LEU TYR GLN THR GLU PRO SER GLY ILE TYR          
SEQRES  13 C  243  SER SER TRP SER ALA GLN THR ILE GLY ARG ASN SER LYS          
SEQRES  14 C  243  THR VAL ARG GLU PHE LEU GLU LYS ASN TYR ASP ARG LYS          
SEQRES  15 C  243  GLU PRO PRO ALA THR VAL GLU GLU CYS VAL LYS LEU THR          
SEQRES  16 C  243  VAL ARG SER LEU LEU GLU VAL VAL GLN THR GLY ALA LYS          
SEQRES  17 C  243  ASN ILE GLU ILE THR VAL VAL LYS PRO ASP SER ASP ILE          
SEQRES  18 C  243  VAL ALA LEU SER SER GLU GLU ILE ASN GLN TYR VAL THR          
SEQRES  19 C  243  GLN ILE GLU GLN GLU LYS GLN GLU GLN                          
SEQRES   1 D  250  MET PHE LEU THR ARG SER GLU TYR ASP ARG GLY VAL SER          
SEQRES   2 D  250  THR PHE SER PRO GLU GLY ARG LEU PHE GLN VAL GLU TYR          
SEQRES   3 D  250  SER LEU GLU ALA ILE LYS LEU GLY SER THR ALA ILE GLY          
SEQRES   4 D  250  ILE ALA THR LYS GLU GLY VAL VAL LEU GLY VAL GLU LYS          
SEQRES   5 D  250  ARG ALA THR SER PRO LEU LEU GLU SER ASP SER ILE GLU          
SEQRES   6 D  250  LYS ILE VAL GLU ILE ASP ARG HIS ILE GLY CYS ALA MET          
SEQRES   7 D  250  SER GLY LEU THR ALA ASP ALA ARG SER MET ILE GLU HIS          
SEQRES   8 D  250  ALA ARG THR ALA ALA VAL THR HIS ASN LEU TYR TYR ASP          
SEQRES   9 D  250  GLU ASP ILE ASN VAL GLU SER LEU THR GLN SER VAL CYS          
SEQRES  10 D  250  ASP LEU ALA LEU ARG PHE GLY GLU GLY ALA SER GLY GLU          
SEQRES  11 D  250  GLU ARG LEU MET SER ARG PRO PHE GLY VAL ALA LEU LEU          
SEQRES  12 D  250  ILE ALA GLY HIS ASP ALA ASP ASP GLY TYR GLN LEU PHE          
SEQRES  13 D  250  HIS ALA GLU PRO SER GLY THR PHE TYR ARG TYR ASN ALA          
SEQRES  14 D  250  LYS ALA ILE GLY SER GLY SER GLU GLY ALA GLN ALA GLU          
SEQRES  15 D  250  LEU LEU ASN GLU TRP HIS SER SER LEU THR LEU LYS GLU          
SEQRES  16 D  250  ALA GLU LEU LEU VAL LEU LYS ILE LEU LYS GLN VAL MET          
SEQRES  17 D  250  GLU GLU LYS LEU ASP GLU ASN ASN ALA GLN LEU SER CYS          
SEQRES  18 D  250  ILE THR LYS GLN ASP GLY PHE LYS ILE TYR ASP ASN GLU          
SEQRES  19 D  250  LYS THR ALA GLU LEU ILE LYS GLU LEU LYS GLU LYS GLU          
SEQRES  20 D  250  ALA ALA GLU                                                  
SEQRES   1 E  234  MET PHE ARG ASN ASN TYR ASP GLY ASP THR VAL THR PHE          
SEQRES   2 E  234  SER PRO THR GLY ARG LEU PHE GLN VAL GLU TYR ALA LEU          
SEQRES   3 E  234  GLU ALA ILE LYS GLN GLY SER VAL THR VAL GLY LEU ARG          
SEQRES   4 E  234  SER ASN THR HIS ALA VAL LEU VAL ALA LEU LYS ARG ASN          
SEQRES   5 E  234  ALA ASP GLU LEU SER SER TYR GLN LYS LYS ILE ILE LYS          
SEQRES   6 E  234  CYS ASP GLU HIS MET GLY LEU SER LEU ALA GLY LEU ALA          
SEQRES   7 E  234  PRO ASP ALA ARG VAL LEU SER ASN TYR LEU ARG GLN GLN          
SEQRES   8 E  234  CYS ASN TYR SER SER LEU VAL PHE ASN ARG LYS LEU ALA          
SEQRES   9 E  234  VAL GLU ARG ALA GLY HIS LEU LEU CYS ASP LYS ALA GLN          
SEQRES  10 E  234  LYS ASN THR GLN SER TYR GLY GLY ARG PRO TYR GLY VAL          
SEQRES  11 E  234  GLY LEU LEU ILE ILE GLY TYR ASP LYS SER GLY ALA HIS          
SEQRES  12 E  234  LEU LEU GLU PHE GLN PRO SER GLY ASN VAL THR GLU LEU          
SEQRES  13 E  234  TYR GLY THR ALA ILE GLY ALA ARG SER GLN GLY ALA LYS          
SEQRES  14 E  234  THR TYR LEU GLU ARG THR LEU ASP THR PHE ILE LYS ILE          
SEQRES  15 E  234  ASP GLY ASN PRO ASP GLU LEU ILE LYS ALA GLY VAL GLU          
SEQRES  16 E  234  ALA ILE SER GLN SER LEU ARG ASP GLU SER LEU THR VAL          
SEQRES  17 E  234  ASP ASN LEU SER ILE ALA ILE VAL GLY LYS ASP THR PRO          
SEQRES  18 E  234  PHE THR ILE TYR ASP GLY GLU ALA VAL ALA LYS TYR ILE          
SEQRES   1 F  248  MET THR SER ILE GLY THR GLY TYR ASP LEU SER ASN SER          
SEQRES   2 F  248  VAL PHE SER PRO ASP GLY ARG ASN PHE GLN VAL GLU TYR          
SEQRES   3 F  248  ALA VAL LYS ALA VAL GLU ASN GLY THR THR SER ILE GLY          
SEQRES   4 F  248  ILE LYS CYS ASN ASP GLY VAL VAL PHE ALA VAL GLU LYS          
SEQRES   5 F  248  LEU ILE THR SER LYS LEU LEU VAL PRO GLN LYS ASN VAL          
SEQRES   6 F  248  LYS ILE GLN VAL VAL ASP ARG HIS ILE GLY CYS VAL TYR          
SEQRES   7 F  248  SER GLY LEU ILE PRO ASP GLY ARG HIS LEU VAL ASN ARG          
SEQRES   8 F  248  GLY ARG GLU GLU ALA ALA SER PHE LYS LYS LEU TYR LYS          
SEQRES   9 F  248  THR PRO ILE PRO ILE PRO ALA PHE ALA ASP ARG LEU GLY          
SEQRES  10 F  248  GLN TYR VAL GLN ALA HIS THR LEU TYR ASN SER VAL ARG          
SEQRES  11 F  248  PRO PHE GLY VAL SER THR ILE PHE GLY GLY VAL ASP LYS          
SEQRES  12 F  248  ASN GLY ALA HIS LEU TYR MET LEU GLU PRO SER GLY SER          
SEQRES  13 F  248  TYR TRP GLY TYR LYS GLY ALA ALA THR GLY LYS GLY ARG          
SEQRES  14 F  248  GLN SER ALA LYS ALA GLU LEU GLU LYS LEU VAL ASP HIS          
SEQRES  15 F  248  HIS PRO GLU GLY LEU SER ALA ARG GLU ALA VAL LYS GLN          
SEQRES  16 F  248  ALA ALA LYS ILE ILE TYR LEU ALA HIS GLU ASP ASN LYS          
SEQRES  17 F  248  GLU LYS ASP PHE GLU LEU GLU ILE SER TRP CYS SER LEU          
SEQRES  18 F  248  SER GLU THR ASN GLY LEU HIS LYS PHE VAL LYS GLY ASP          
SEQRES  19 F  248  LEU LEU GLN GLU ALA ILE ASP PHE ALA GLN LYS GLU ILE          
SEQRES  20 F  248  ASN                                                          
SEQRES   1 G  252  MET SER GLY ALA ALA ALA ALA SER ALA ALA GLY TYR ASP          
SEQRES   2 G  252  ARG HIS ILE THR ILE PHE SER PRO GLU GLY ARG LEU TYR          
SEQRES   3 G  252  GLN VAL GLU TYR ALA PHE LYS ALA THR ASN GLN THR ASN          
SEQRES   4 G  252  ILE ASN SER LEU ALA VAL ARG GLY LYS ASP CYS THR VAL          
SEQRES   5 G  252  VAL ILE SER GLN LYS LYS VAL PRO ASP LYS LEU LEU ASP          
SEQRES   6 G  252  PRO THR THR VAL SER TYR ILE PHE CYS ILE SER ARG THR          
SEQRES   7 G  252  ILE GLY MET VAL VAL ASN GLY PRO ILE PRO ASP ALA ARG          
SEQRES   8 G  252  ASN ALA ALA LEU ARG ALA LYS ALA GLU ALA ALA GLU PHE          
SEQRES   9 G  252  ARG TYR LYS TYR GLY TYR ASP MET PRO CYS ASP VAL LEU          
SEQRES  10 G  252  ALA LYS ARG MET ALA ASN LEU SER GLN ILE TYR THR GLN          
SEQRES  11 G  252  ARG ALA TYR MET ARG PRO LEU GLY VAL ILE LEU THR PHE          
SEQRES  12 G  252  VAL SER VAL ASP GLU GLU LEU GLY PRO SER ILE TYR LYS          
SEQRES  13 G  252  THR ASP PRO ALA GLY TYR TYR VAL GLY TYR LYS ALA THR          
SEQRES  14 G  252  ALA THR GLY PRO LYS GLN GLN GLU ILE THR THR ASN LEU          
SEQRES  15 G  252  GLU ASN HIS PHE LYS LYS SER LYS ILE ASP HIS ILE ASN          
SEQRES  16 G  252  GLU GLU SER TRP GLU LYS VAL VAL GLU PHE ALA ILE THR          
SEQRES  17 G  252  HIS MET ILE ASP ALA LEU GLY THR GLU PHE SER LYS ASN          
SEQRES  18 G  252  ASP LEU GLU VAL GLY VAL ALA THR LYS ASP LYS PHE PHE          
SEQRES  19 G  252  THR LEU SER ALA GLU ASN ILE GLU GLU ARG LEU VAL ALA          
SEQRES  20 G  252  ILE ALA GLU GLN ASP                                          
SEQRES   1 H  222  THR THR ILE VAL GLY VAL LYS PHE ASN ASN GLY VAL VAL          
SEQRES   2 H  222  ILE ALA ALA ASP THR ARG SER THR GLN GLY PRO ILE VAL          
SEQRES   3 H  222  ALA ASP LYS ASN CYS ALA LYS LEU HIS ARG ILE SER PRO          
SEQRES   4 H  222  LYS ILE TRP CYS ALA GLY ALA GLY THR ALA ALA ASP THR          
SEQRES   5 H  222  GLU ALA VAL THR GLN LEU ILE GLY SER ASN ILE GLU LEU          
SEQRES   6 H  222  HIS SER LEU TYR THR SER ARG GLU PRO ARG VAL VAL SER          
SEQRES   7 H  222  ALA LEU GLN MET LEU LYS GLN HIS LEU PHE LYS TYR GLN          
SEQRES   8 H  222  GLY HIS ILE GLY ALA TYR LEU ILE VAL ALA GLY VAL ASP          
SEQRES   9 H  222  PRO THR GLY SER HIS LEU PHE SER ILE HIS ALA HIS GLY          
SEQRES  10 H  222  SER THR ASP VAL GLY TYR TYR LEU SER LEU GLY SER GLY          
SEQRES  11 H  222  SER LEU ALA ALA MET ALA VAL LEU GLU SER HIS TRP LYS          
SEQRES  12 H  222  GLN ASP LEU THR LYS GLU GLU ALA ILE LYS LEU ALA SER          
SEQRES  13 H  222  ASP ALA ILE GLN ALA GLY ILE TRP ASN ASP LEU GLY SER          
SEQRES  14 H  222  GLY SER ASN VAL ASP VAL CYS VAL MET GLU ILE GLY LYS          
SEQRES  15 H  222  ASP ALA GLU TYR LEU ARG ASN TYR LEU THR PRO ASN VAL          
SEQRES  16 H  222  ARG GLU GLU LYS GLN LYS SER TYR LYS PHE PRO ARG GLY          
SEQRES  17 H  222  THR THR ALA VAL LEU LYS GLU SER ILE VAL ASN ILE CYS          
SEQRES  18 H  222  ASP                                                          
SEQRES   1 I  205  MET SER ASP PRO SER SER ILE ASN GLY GLY ILE VAL VAL          
SEQRES   2 I  205  ALA MET THR GLY LYS ASP CYS VAL ALA ILE ALA CYS ASP          
SEQRES   3 I  205  LEU ARG LEU GLY SER GLN SER LEU GLY VAL SER ASN LYS          
SEQRES   4 I  205  PHE GLU LYS ILE PHE HIS TYR GLY HIS VAL PHE LEU GLY          
SEQRES   5 I  205  ILE THR GLY LEU ALA THR ASP VAL THR THR LEU ASN GLU          
SEQRES   6 I  205  MET PHE ARG TYR LYS THR ASN LEU TYR LYS LEU LYS GLU          
SEQRES   7 I  205  GLU ARG ALA ILE GLU PRO GLU THR PHE THR GLN LEU VAL          
SEQRES   8 I  205  SER SER SER LEU TYR GLU ARG ARG PHE GLY PRO TYR PHE          
SEQRES   9 I  205  VAL GLY PRO VAL VAL ALA GLY ILE ASN SER LYS SER GLY          
SEQRES  10 I  205  LYS PRO PHE ILE ALA GLY PHE ASP LEU ILE GLY CYS ILE          
SEQRES  11 I  205  ASP GLU ALA LYS ASP PHE ILE VAL SER GLY THR ALA SER          
SEQRES  12 I  205  ASP GLN LEU PHE GLY MET CYS GLU SER LEU TYR GLU PRO          
SEQRES  13 I  205  ASN LEU GLU PRO GLU ASP LEU PHE GLU THR ILE SER GLN          
SEQRES  14 I  205  ALA LEU LEU ASN ALA ALA ASP ARG ASP ALA LEU SER GLY          
SEQRES  15 I  205  TRP GLY ALA VAL VAL TYR ILE ILE LYS LYS ASP GLU VAL          
SEQRES  16 I  205  VAL LYS ARG TYR LEU LYS MET ARG GLN ASP                      
SEQRES   1 J  198  MET ASP ILE ILE LEU GLY ILE ARG VAL GLN ASP SER VAL          
SEQRES   2 J  198  ILE LEU ALA SER SER LYS ALA VAL THR ARG GLY ILE SER          
SEQRES   3 J  198  VAL LEU LYS ASP SER ASP ASP LYS THR ARG GLN LEU SER          
SEQRES   4 J  198  PRO HIS THR LEU MET SER PHE ALA GLY GLU ALA GLY ASP          
SEQRES   5 J  198  THR VAL GLN PHE ALA GLU TYR ILE GLN ALA ASN ILE GLN          
SEQRES   6 J  198  LEU TYR SER ILE ARG GLU ASP TYR GLU LEU SER PRO GLN          
SEQRES   7 J  198  ALA VAL SER SER PHE VAL ARG GLN GLU LEU ALA LYS SER          
SEQRES   8 J  198  ILE ARG SER ARG ARG PRO TYR GLN VAL ASN VAL LEU ILE          
SEQRES   9 J  198  GLY GLY TYR ASP LYS LYS LYS ASN LYS PRO GLU LEU TYR          
SEQRES  10 J  198  GLN ILE ASP TYR LEU GLY THR LYS VAL GLU LEU PRO TYR          
SEQRES  11 J  198  GLY ALA HIS GLY TYR SER GLY PHE TYR THR PHE SER LEU          
SEQRES  12 J  198  LEU ASP HIS HIS TYR ARG PRO ASP MET THR THR GLU GLU          
SEQRES  13 J  198  GLY LEU ASP LEU LEU LYS LEU CYS VAL GLN GLU LEU GLU          
SEQRES  14 J  198  LYS ARG MET PRO MET ASP PHE LYS GLY VAL ILE VAL LYS          
SEQRES  15 J  198  ILE VAL ASP LYS ASP GLY ILE ARG GLN VAL ASP ASP PHE          
SEQRES  16 J  198  GLN ALA GLN                                                  
SEQRES   1 K  212  THR THR THR LEU ALA PHE ARG PHE GLN GLY GLY ILE ILE          
SEQRES   2 K  212  VAL ALA VAL ASP SER ARG ALA THR ALA GLY ASN TRP VAL          
SEQRES   3 K  212  ALA SER GLN THR VAL LYS LYS VAL ILE GLU ILE ASN PRO          
SEQRES   4 K  212  PHE LEU LEU GLY THR MET ALA GLY GLY ALA ALA ASP CYS          
SEQRES   5 K  212  GLN PHE TRP GLU THR TRP LEU GLY SER GLN CYS ARG LEU          
SEQRES   6 K  212  HIS GLU LEU ARG GLU LYS GLU ARG ILE SER VAL ALA ALA          
SEQRES   7 K  212  ALA SER LYS ILE LEU SER ASN LEU VAL TYR GLN TYR LYS          
SEQRES   8 K  212  GLY ALA GLY LEU SER MET GLY THR MET ILE CYS GLY TYR          
SEQRES   9 K  212  THR ARG LYS GLU GLY PRO THR ILE TYR TYR VAL ASP SER          
SEQRES  10 K  212  ASP GLY THR ARG LEU LYS GLY ASP ILE PHE CYS VAL GLY          
SEQRES  11 K  212  SER GLY GLN THR PHE ALA TYR GLY VAL LEU ASP SER ASN          
SEQRES  12 K  212  TYR LYS TRP ASP LEU SER VAL GLU ASP ALA LEU TYR LEU          
SEQRES  13 K  212  GLY LYS ARG SER ILE LEU ALA ALA ALA HIS ARG ASP ALA          
SEQRES  14 K  212  TYR SER GLY GLY SER VAL ASN LEU TYR HIS VAL THR GLU          
SEQRES  15 K  212  ASP GLY TRP ILE TYR HIS GLY ASN HIS ASP VAL GLY GLU          
SEQRES  16 K  212  LEU PHE TRP LYS VAL LYS GLU GLU GLU GLY SER PHE ASN          
SEQRES  17 K  212  ASN VAL ILE GLY                                              
SEQRES   1 L  241  MET ALA THR ILE ALA SER GLU TYR SER SER GLU ALA SER          
SEQRES   2 L  241  ASN THR PRO ILE GLU HIS GLN PHE ASN PRO TYR GLY ASP          
SEQRES   3 L  241  ASN GLY GLY THR ILE LEU GLY ILE ALA GLY GLU ASP PHE          
SEQRES   4 L  241  ALA VAL LEU ALA GLY ASP THR ARG ASN ILE THR ASP TYR          
SEQRES   5 L  241  SER ILE ASN SER ARG TYR GLU PRO LYS VAL PHE ASP CYS          
SEQRES   6 L  241  GLY ASP ASN ILE VAL MET SER ALA ASN GLY PHE ALA ALA          
SEQRES   7 L  241  ASP GLY ASP ALA LEU VAL LYS ARG PHE LYS ASN SER VAL          
SEQRES   8 L  241  LYS TRP TYR HIS PHE ASP HIS ASN ASP LYS LYS LEU SER          
SEQRES   9 L  241  ILE ASN SER ALA ALA ARG ASN ILE GLN HIS LEU LEU TYR          
SEQRES  10 L  241  GLY LYS ARG PHE PHE PRO TYR TYR VAL HIS THR ILE ILE          
SEQRES  11 L  241  ALA GLY LEU ASP GLU ASP GLY LYS GLY ALA VAL TYR SER          
SEQRES  12 L  241  PHE ASP PRO VAL GLY SER TYR GLU ARG GLU GLN CYS ARG          
SEQRES  13 L  241  ALA GLY GLY ALA ALA ALA SER LEU ILE MET PRO PHE LEU          
SEQRES  14 L  241  ASP ASN GLN VAL ASN PHE LYS ASN GLN TYR GLU PRO GLY          
SEQRES  15 L  241  THR ASN GLY LYS VAL LYS LYS PRO LEU LYS TYR LEU SER          
SEQRES  16 L  241  VAL GLU GLU VAL ILE LYS LEU VAL ARG ASP SER PHE THR          
SEQRES  17 L  241  SER ALA THR GLU ARG HIS ILE GLN VAL GLY ASP GLY LEU          
SEQRES  18 L  241  GLU ILE LEU ILE VAL THR LYS ASP GLY VAL ARG LYS GLU          
SEQRES  19 L  241  PHE TYR GLU LEU LYS ARG ASP                                  
SEQRES   1 M  266  MET ASN HIS ASP PRO PHE SER TRP GLY ARG PRO ALA ASP          
SEQRES   2 M  266  SER THR TYR GLY ALA TYR ASN THR GLN ILE ALA ASN ALA          
SEQRES   3 M  266  GLY ALA SER PRO MET VAL ASN THR GLN GLN PRO ILE VAL          
SEQRES   4 M  266  THR GLY THR SER VAL ILE SER MET LYS TYR ASP ASN GLY          
SEQRES   5 M  266  VAL ILE ILE ALA ALA ASP ASN LEU GLY SER TYR GLY SER          
SEQRES   6 M  266  LEU LEU ARG PHE ASN GLY VAL GLU ARG LEU ILE PRO VAL          
SEQRES   7 M  266  GLY ASP ASN THR VAL VAL GLY ILE SER GLY ASP ILE SER          
SEQRES   8 M  266  ASP MET GLN HIS ILE GLU ARG LEU LEU LYS ASP LEU VAL          
SEQRES   9 M  266  THR GLU ASN ALA TYR ASP ASN PRO LEU ALA ASP ALA GLU          
SEQRES  10 M  266  GLU ALA LEU GLU PRO SER TYR ILE PHE GLU TYR LEU ALA          
SEQRES  11 M  266  THR VAL MET TYR GLN ARG ARG SER LYS MET ASN PRO LEU          
SEQRES  12 M  266  TRP ASN ALA ILE ILE VAL ALA GLY VAL GLN SER ASN GLY          
SEQRES  13 M  266  ASP GLN PHE LEU ARG TYR VAL ASN LEU LEU GLY VAL THR          
SEQRES  14 M  266  TYR SER SER PRO THR LEU ALA THR GLY PHE GLY ALA HIS          
SEQRES  15 M  266  MET ALA ASN PRO LEU LEU ARG LYS VAL VAL ASP ARG GLU          
SEQRES  16 M  266  SER ASP ILE PRO LYS THR THR VAL GLN VAL ALA GLU GLU          
SEQRES  17 M  266  ALA ILE VAL ASN ALA MET ARG VAL LEU TYR TYR ARG ASP          
SEQRES  18 M  266  ALA ARG SER SER ARG ASN PHE SER LEU ALA ILE ILE ASP          
SEQRES  19 M  266  LYS ASN THR GLY LEU THR PHE LYS LYS ASN LEU GLN VAL          
SEQRES  20 M  266  GLU ASN MET LYS TRP ASP PHE ALA LYS ASP ILE LYS GLY          
SEQRES  21 M  266  TYR GLY THR GLN LYS ILE                                      
SEQRES   1 N  196  THR SER ILE MET ALA VAL THR PHE LYS ASP GLY VAL ILE          
SEQRES   2 N  196  LEU GLY ALA ASP SER ARG THR THR THR GLY ALA TYR ILE          
SEQRES   3 N  196  ALA ASN ARG VAL THR ASP LYS LEU THR ARG VAL HIS ASP          
SEQRES   4 N  196  LYS ILE TRP CYS CYS ARG SER GLY SER ALA ALA ASP THR          
SEQRES   5 N  196  GLN ALA ILE ALA ASP ILE VAL GLN TYR HIS LEU GLU LEU          
SEQRES   6 N  196  TYR THR SER GLN TYR GLY THR PRO SER THR GLU THR ALA          
SEQRES   7 N  196  ALA SER VAL PHE LYS GLU LEU CYS TYR GLU ASN LYS ASP          
SEQRES   8 N  196  ASN LEU THR ALA GLY ILE ILE VAL ALA GLY TYR ASP ASP          
SEQRES   9 N  196  LYS ASN LYS GLY GLU VAL TYR THR ILE PRO LEU GLY GLY          
SEQRES  10 N  196  SER VAL HIS LYS LEU PRO TYR ALA ILE ALA GLY SER GLY          
SEQRES  11 N  196  SER THR PHE ILE TYR GLY TYR CYS ASP LYS ASN PHE ARG          
SEQRES  12 N  196  GLU ASN MET SER LYS GLU GLU THR VAL ASP PHE ILE LYS          
SEQRES  13 N  196  HIS SER LEU SER GLN ALA ILE LYS TRP ASP GLY SER SER          
SEQRES  14 N  196  GLY GLY VAL ILE ARG MET VAL VAL LEU THR ALA ALA GLY          
SEQRES  15 N  196  VAL GLU ARG LEU ILE PHE TYR PRO ASP GLU TYR GLU GLN          
SEQRES  16 N  196  LEU                                                          
SEQRES   1 O  250  MET THR ASP ARG TYR SER PHE SER LEU THR THR PHE SER          
SEQRES   2 O  250  PRO SER GLY LYS LEU GLY GLN ILE ASP TYR ALA LEU THR          
SEQRES   3 O  250  ALA VAL LYS GLN GLY VAL THR SER LEU GLY ILE LYS ALA          
SEQRES   4 O  250  THR ASN GLY VAL VAL ILE ALA THR GLU LYS LYS SER SER          
SEQRES   5 O  250  SER PRO LEU ALA MET SER GLU THR LEU SER LYS VAL SER          
SEQRES   6 O  250  LEU LEU THR PRO ASP ILE GLY ALA VAL TYR SER GLY MET          
SEQRES   7 O  250  GLY PRO ASP TYR ARG VAL LEU VAL ASP LYS SER ARG LYS          
SEQRES   8 O  250  VAL ALA HIS THR SER TYR LYS ARG ILE TYR GLY GLU TYR          
SEQRES   9 O  250  PRO PRO THR LYS LEU LEU VAL SER GLU VAL ALA LYS ILE          
SEQRES  10 O  250  MET GLN GLU ALA THR GLN SER GLY GLY VAL ARG PRO PHE          
SEQRES  11 O  250  GLY VAL SER LEU LEU ILE ALA GLY HIS ASP GLU PHE ASN          
SEQRES  12 O  250  GLY PHE SER LEU TYR GLN VAL ASP PRO SER GLY SER TYR          
SEQRES  13 O  250  PHE PRO TRP LYS ALA THR ALA ILE GLY LYS GLY SER VAL          
SEQRES  14 O  250  ALA ALA LYS THR PHE LEU GLU LYS ARG TRP ASN ASP GLU          
SEQRES  15 O  250  LEU GLU LEU GLU ASP ALA ILE HIS ILE ALA LEU LEU THR          
SEQRES  16 O  250  LEU LYS GLU SER VAL GLU GLY GLU PHE ASN GLY ASP THR          
SEQRES  17 O  250  ILE GLU LEU ALA ILE ILE GLY ASP GLU ASN PRO ASP LEU          
SEQRES  18 O  250  LEU GLY TYR THR GLY ILE PRO THR ASP LYS GLY PRO ARG          
SEQRES  19 O  250  PHE ARG LYS LEU THR SER GLN GLU ILE ASN ASP ARG LEU          
SEQRES  20 O  250  GLU ALA LEU                                                  
SEQRES   1 P  245  MET GLY SER ARG ARG TYR ASP SER ARG THR THR ILE PHE          
SEQRES   2 P  245  SER PRO GLU GLY ARG LEU TYR GLN VAL GLU TYR ALA LEU          
SEQRES   3 P  245  GLU SER ILE SER HIS ALA GLY THR ALA ILE GLY ILE MET          
SEQRES   4 P  245  ALA SER ASP GLY ILE VAL LEU ALA ALA GLU ARG LYS VAL          
SEQRES   5 P  245  THR SER THR LEU LEU GLU GLN ASP THR SER THR GLU LYS          
SEQRES   6 P  245  LEU TYR LYS LEU ASN ASP LYS ILE ALA VAL ALA VAL ALA          
SEQRES   7 P  245  GLY LEU THR ALA ASP ALA GLU ILE LEU ILE ASN THR ALA          
SEQRES   8 P  245  ARG ILE HIS ALA GLN ASN TYR LEU LYS THR TYR ASN GLU          
SEQRES   9 P  245  ASP ILE PRO VAL GLU ILE LEU VAL ARG ARG LEU SER ASP          
SEQRES  10 P  245  ILE LYS GLN GLY TYR THR GLN HIS GLY GLY LEU ARG PRO          
SEQRES  11 P  245  PHE GLY VAL SER PHE ILE TYR ALA GLY TYR ASP ASP ARG          
SEQRES  12 P  245  TYR GLY TYR GLN LEU TYR THR SER ASN PRO SER GLY ASN          
SEQRES  13 P  245  TYR THR GLY TRP LYS ALA ILE SER VAL GLY ALA ASN THR          
SEQRES  14 P  245  SER ALA ALA GLN THR LEU LEU GLN MET ASP TYR LYS ASP          
SEQRES  15 P  245  ASP MET LYS VAL ASP ASP ALA ILE GLU LEU ALA LEU LYS          
SEQRES  16 P  245  THR LEU SER LYS THR THR ASP SER SER ALA LEU THR TYR          
SEQRES  17 P  245  ASP ARG LEU GLU PHE ALA THR ILE ARG LYS GLY ALA ASN          
SEQRES  18 P  245  ASP GLY GLU VAL TYR GLN LYS ILE PHE LYS PRO GLN GLU          
SEQRES  19 P  245  ILE LYS ASP ILE LEU VAL LYS THR GLY ILE THR                  
SEQRES   1 Q  243  MET SER GLY TYR ASP ARG ALA LEU SER ILE PHE SER PRO          
SEQRES   2 Q  243  ASP GLY HIS ILE PHE GLN VAL GLU TYR ALA LEU GLU ALA          
SEQRES   3 Q  243  VAL LYS ARG GLY THR CYS ALA VAL GLY VAL LYS GLY LYS          
SEQRES   4 Q  243  ASN CYS VAL VAL LEU GLY CYS GLU ARG ARG SER THR LEU          
SEQRES   5 Q  243  LYS LEU GLN ASP THR ARG ILE THR PRO SER LYS VAL SER          
SEQRES   6 Q  243  LYS ILE ASP SER HIS VAL VAL LEU SER PHE SER GLY LEU          
SEQRES   7 Q  243  ASN ALA ASP SER ARG ILE LEU ILE GLU LYS ALA ARG VAL          
SEQRES   8 Q  243  GLU ALA GLN SER HIS ARG LEU THR LEU GLU ASP PRO VAL          
SEQRES   9 Q  243  THR VAL GLU TYR LEU THR ARG TYR VAL ALA GLY VAL GLN          
SEQRES  10 Q  243  GLN ARG TYR THR GLN SER GLY GLY VAL ARG PRO PHE GLY          
SEQRES  11 Q  243  VAL SER THR LEU ILE ALA GLY PHE ASP PRO ARG ASP ASP          
SEQRES  12 Q  243  GLU PRO LYS LEU TYR GLN THR GLU PRO SER GLY ILE TYR          
SEQRES  13 Q  243  SER SER TRP SER ALA GLN THR ILE GLY ARG ASN SER LYS          
SEQRES  14 Q  243  THR VAL ARG GLU PHE LEU GLU LYS ASN TYR ASP ARG LYS          
SEQRES  15 Q  243  GLU PRO PRO ALA THR VAL GLU GLU CYS VAL LYS LEU THR          
SEQRES  16 Q  243  VAL ARG SER LEU LEU GLU VAL VAL GLN THR GLY ALA LYS          
SEQRES  17 Q  243  ASN ILE GLU ILE THR VAL VAL LYS PRO ASP SER ASP ILE          
SEQRES  18 Q  243  VAL ALA LEU SER SER GLU GLU ILE ASN GLN TYR VAL THR          
SEQRES  19 Q  243  GLN ILE GLU GLN GLU LYS GLN GLU GLN                          
SEQRES   1 R  250  MET PHE LEU THR ARG SER GLU TYR ASP ARG GLY VAL SER          
SEQRES   2 R  250  THR PHE SER PRO GLU GLY ARG LEU PHE GLN VAL GLU TYR          
SEQRES   3 R  250  SER LEU GLU ALA ILE LYS LEU GLY SER THR ALA ILE GLY          
SEQRES   4 R  250  ILE ALA THR LYS GLU GLY VAL VAL LEU GLY VAL GLU LYS          
SEQRES   5 R  250  ARG ALA THR SER PRO LEU LEU GLU SER ASP SER ILE GLU          
SEQRES   6 R  250  LYS ILE VAL GLU ILE ASP ARG HIS ILE GLY CYS ALA MET          
SEQRES   7 R  250  SER GLY LEU THR ALA ASP ALA ARG SER MET ILE GLU HIS          
SEQRES   8 R  250  ALA ARG THR ALA ALA VAL THR HIS ASN LEU TYR TYR ASP          
SEQRES   9 R  250  GLU ASP ILE ASN VAL GLU SER LEU THR GLN SER VAL CYS          
SEQRES  10 R  250  ASP LEU ALA LEU ARG PHE GLY GLU GLY ALA SER GLY GLU          
SEQRES  11 R  250  GLU ARG LEU MET SER ARG PRO PHE GLY VAL ALA LEU LEU          
SEQRES  12 R  250  ILE ALA GLY HIS ASP ALA ASP ASP GLY TYR GLN LEU PHE          
SEQRES  13 R  250  HIS ALA GLU PRO SER GLY THR PHE TYR ARG TYR ASN ALA          
SEQRES  14 R  250  LYS ALA ILE GLY SER GLY SER GLU GLY ALA GLN ALA GLU          
SEQRES  15 R  250  LEU LEU ASN GLU TRP HIS SER SER LEU THR LEU LYS GLU          
SEQRES  16 R  250  ALA GLU LEU LEU VAL LEU LYS ILE LEU LYS GLN VAL MET          
SEQRES  17 R  250  GLU GLU LYS LEU ASP GLU ASN ASN ALA GLN LEU SER CYS          
SEQRES  18 R  250  ILE THR LYS GLN ASP GLY PHE LYS ILE TYR ASP ASN GLU          
SEQRES  19 R  250  LYS THR ALA GLU LEU ILE LYS GLU LEU LYS GLU LYS GLU          
SEQRES  20 R  250  ALA ALA GLU                                                  
SEQRES   1 S  234  MET PHE ARG ASN ASN TYR ASP GLY ASP THR VAL THR PHE          
SEQRES   2 S  234  SER PRO THR GLY ARG LEU PHE GLN VAL GLU TYR ALA LEU          
SEQRES   3 S  234  GLU ALA ILE LYS GLN GLY SER VAL THR VAL GLY LEU ARG          
SEQRES   4 S  234  SER ASN THR HIS ALA VAL LEU VAL ALA LEU LYS ARG ASN          
SEQRES   5 S  234  ALA ASP GLU LEU SER SER TYR GLN LYS LYS ILE ILE LYS          
SEQRES   6 S  234  CYS ASP GLU HIS MET GLY LEU SER LEU ALA GLY LEU ALA          
SEQRES   7 S  234  PRO ASP ALA ARG VAL LEU SER ASN TYR LEU ARG GLN GLN          
SEQRES   8 S  234  CYS ASN TYR SER SER LEU VAL PHE ASN ARG LYS LEU ALA          
SEQRES   9 S  234  VAL GLU ARG ALA GLY HIS LEU LEU CYS ASP LYS ALA GLN          
SEQRES  10 S  234  LYS ASN THR GLN SER TYR GLY GLY ARG PRO TYR GLY VAL          
SEQRES  11 S  234  GLY LEU LEU ILE ILE GLY TYR ASP LYS SER GLY ALA HIS          
SEQRES  12 S  234  LEU LEU GLU PHE GLN PRO SER GLY ASN VAL THR GLU LEU          
SEQRES  13 S  234  TYR GLY THR ALA ILE GLY ALA ARG SER GLN GLY ALA LYS          
SEQRES  14 S  234  THR TYR LEU GLU ARG THR LEU ASP THR PHE ILE LYS ILE          
SEQRES  15 S  234  ASP GLY ASN PRO ASP GLU LEU ILE LYS ALA GLY VAL GLU          
SEQRES  16 S  234  ALA ILE SER GLN SER LEU ARG ASP GLU SER LEU THR VAL          
SEQRES  17 S  234  ASP ASN LEU SER ILE ALA ILE VAL GLY LYS ASP THR PRO          
SEQRES  18 S  234  PHE THR ILE TYR ASP GLY GLU ALA VAL ALA LYS TYR ILE          
SEQRES   1 T  248  MET THR SER ILE GLY THR GLY TYR ASP LEU SER ASN SER          
SEQRES   2 T  248  VAL PHE SER PRO ASP GLY ARG ASN PHE GLN VAL GLU TYR          
SEQRES   3 T  248  ALA VAL LYS ALA VAL GLU ASN GLY THR THR SER ILE GLY          
SEQRES   4 T  248  ILE LYS CYS ASN ASP GLY VAL VAL PHE ALA VAL GLU LYS          
SEQRES   5 T  248  LEU ILE THR SER LYS LEU LEU VAL PRO GLN LYS ASN VAL          
SEQRES   6 T  248  LYS ILE GLN VAL VAL ASP ARG HIS ILE GLY CYS VAL TYR          
SEQRES   7 T  248  SER GLY LEU ILE PRO ASP GLY ARG HIS LEU VAL ASN ARG          
SEQRES   8 T  248  GLY ARG GLU GLU ALA ALA SER PHE LYS LYS LEU TYR LYS          
SEQRES   9 T  248  THR PRO ILE PRO ILE PRO ALA PHE ALA ASP ARG LEU GLY          
SEQRES  10 T  248  GLN TYR VAL GLN ALA HIS THR LEU TYR ASN SER VAL ARG          
SEQRES  11 T  248  PRO PHE GLY VAL SER THR ILE PHE GLY GLY VAL ASP LYS          
SEQRES  12 T  248  ASN GLY ALA HIS LEU TYR MET LEU GLU PRO SER GLY SER          
SEQRES  13 T  248  TYR TRP GLY TYR LYS GLY ALA ALA THR GLY LYS GLY ARG          
SEQRES  14 T  248  GLN SER ALA LYS ALA GLU LEU GLU LYS LEU VAL ASP HIS          
SEQRES  15 T  248  HIS PRO GLU GLY LEU SER ALA ARG GLU ALA VAL LYS GLN          
SEQRES  16 T  248  ALA ALA LYS ILE ILE TYR LEU ALA HIS GLU ASP ASN LYS          
SEQRES  17 T  248  GLU LYS ASP PHE GLU LEU GLU ILE SER TRP CYS SER LEU          
SEQRES  18 T  248  SER GLU THR ASN GLY LEU HIS LYS PHE VAL LYS GLY ASP          
SEQRES  19 T  248  LEU LEU GLN GLU ALA ILE ASP PHE ALA GLN LYS GLU ILE          
SEQRES  20 T  248  ASN                                                          
SEQRES   1 U  252  MET SER GLY ALA ALA ALA ALA SER ALA ALA GLY TYR ASP          
SEQRES   2 U  252  ARG HIS ILE THR ILE PHE SER PRO GLU GLY ARG LEU TYR          
SEQRES   3 U  252  GLN VAL GLU TYR ALA PHE LYS ALA THR ASN GLN THR ASN          
SEQRES   4 U  252  ILE ASN SER LEU ALA VAL ARG GLY LYS ASP CYS THR VAL          
SEQRES   5 U  252  VAL ILE SER GLN LYS LYS VAL PRO ASP LYS LEU LEU ASP          
SEQRES   6 U  252  PRO THR THR VAL SER TYR ILE PHE CYS ILE SER ARG THR          
SEQRES   7 U  252  ILE GLY MET VAL VAL ASN GLY PRO ILE PRO ASP ALA ARG          
SEQRES   8 U  252  ASN ALA ALA LEU ARG ALA LYS ALA GLU ALA ALA GLU PHE          
SEQRES   9 U  252  ARG TYR LYS TYR GLY TYR ASP MET PRO CYS ASP VAL LEU          
SEQRES  10 U  252  ALA LYS ARG MET ALA ASN LEU SER GLN ILE TYR THR GLN          
SEQRES  11 U  252  ARG ALA TYR MET ARG PRO LEU GLY VAL ILE LEU THR PHE          
SEQRES  12 U  252  VAL SER VAL ASP GLU GLU LEU GLY PRO SER ILE TYR LYS          
SEQRES  13 U  252  THR ASP PRO ALA GLY TYR TYR VAL GLY TYR LYS ALA THR          
SEQRES  14 U  252  ALA THR GLY PRO LYS GLN GLN GLU ILE THR THR ASN LEU          
SEQRES  15 U  252  GLU ASN HIS PHE LYS LYS SER LYS ILE ASP HIS ILE ASN          
SEQRES  16 U  252  GLU GLU SER TRP GLU LYS VAL VAL GLU PHE ALA ILE THR          
SEQRES  17 U  252  HIS MET ILE ASP ALA LEU GLY THR GLU PHE SER LYS ASN          
SEQRES  18 U  252  ASP LEU GLU VAL GLY VAL ALA THR LYS ASP LYS PHE PHE          
SEQRES  19 U  252  THR LEU SER ALA GLU ASN ILE GLU GLU ARG LEU VAL ALA          
SEQRES  20 U  252  ILE ALA GLU GLN ASP                                          
SEQRES   1 V  222  THR THR ILE VAL GLY VAL LYS PHE ASN ASN GLY VAL VAL          
SEQRES   2 V  222  ILE ALA ALA ASP THR ARG SER THR GLN GLY PRO ILE VAL          
SEQRES   3 V  222  ALA ASP LYS ASN CYS ALA LYS LEU HIS ARG ILE SER PRO          
SEQRES   4 V  222  LYS ILE TRP CYS ALA GLY ALA GLY THR ALA ALA ASP THR          
SEQRES   5 V  222  GLU ALA VAL THR GLN LEU ILE GLY SER ASN ILE GLU LEU          
SEQRES   6 V  222  HIS SER LEU TYR THR SER ARG GLU PRO ARG VAL VAL SER          
SEQRES   7 V  222  ALA LEU GLN MET LEU LYS GLN HIS LEU PHE LYS TYR GLN          
SEQRES   8 V  222  GLY HIS ILE GLY ALA TYR LEU ILE VAL ALA GLY VAL ASP          
SEQRES   9 V  222  PRO THR GLY SER HIS LEU PHE SER ILE HIS ALA HIS GLY          
SEQRES  10 V  222  SER THR ASP VAL GLY TYR TYR LEU SER LEU GLY SER GLY          
SEQRES  11 V  222  SER LEU ALA ALA MET ALA VAL LEU GLU SER HIS TRP LYS          
SEQRES  12 V  222  GLN ASP LEU THR LYS GLU GLU ALA ILE LYS LEU ALA SER          
SEQRES  13 V  222  ASP ALA ILE GLN ALA GLY ILE TRP ASN ASP LEU GLY SER          
SEQRES  14 V  222  GLY SER ASN VAL ASP VAL CYS VAL MET GLU ILE GLY LYS          
SEQRES  15 V  222  ASP ALA GLU TYR LEU ARG ASN TYR LEU THR PRO ASN VAL          
SEQRES  16 V  222  ARG GLU GLU LYS GLN LYS SER TYR LYS PHE PRO ARG GLY          
SEQRES  17 V  222  THR THR ALA VAL LEU LYS GLU SER ILE VAL ASN ILE CYS          
SEQRES  18 V  222  ASP                                                          
SEQRES   1 W  205  MET SER ASP PRO SER SER ILE ASN GLY GLY ILE VAL VAL          
SEQRES   2 W  205  ALA MET THR GLY LYS ASP CYS VAL ALA ILE ALA CYS ASP          
SEQRES   3 W  205  LEU ARG LEU GLY SER GLN SER LEU GLY VAL SER ASN LYS          
SEQRES   4 W  205  PHE GLU LYS ILE PHE HIS TYR GLY HIS VAL PHE LEU GLY          
SEQRES   5 W  205  ILE THR GLY LEU ALA THR ASP VAL THR THR LEU ASN GLU          
SEQRES   6 W  205  MET PHE ARG TYR LYS THR ASN LEU TYR LYS LEU LYS GLU          
SEQRES   7 W  205  GLU ARG ALA ILE GLU PRO GLU THR PHE THR GLN LEU VAL          
SEQRES   8 W  205  SER SER SER LEU TYR GLU ARG ARG PHE GLY PRO TYR PHE          
SEQRES   9 W  205  VAL GLY PRO VAL VAL ALA GLY ILE ASN SER LYS SER GLY          
SEQRES  10 W  205  LYS PRO PHE ILE ALA GLY PHE ASP LEU ILE GLY CYS ILE          
SEQRES  11 W  205  ASP GLU ALA LYS ASP PHE ILE VAL SER GLY THR ALA SER          
SEQRES  12 W  205  ASP GLN LEU PHE GLY MET CYS GLU SER LEU TYR GLU PRO          
SEQRES  13 W  205  ASN LEU GLU PRO GLU ASP LEU PHE GLU THR ILE SER GLN          
SEQRES  14 W  205  ALA LEU LEU ASN ALA ALA ASP ARG ASP ALA LEU SER GLY          
SEQRES  15 W  205  TRP GLY ALA VAL VAL TYR ILE ILE LYS LYS ASP GLU VAL          
SEQRES  16 W  205  VAL LYS ARG TYR LEU LYS MET ARG GLN ASP                      
SEQRES   1 X  198  MET ASP ILE ILE LEU GLY ILE ARG VAL GLN ASP SER VAL          
SEQRES   2 X  198  ILE LEU ALA SER SER LYS ALA VAL THR ARG GLY ILE SER          
SEQRES   3 X  198  VAL LEU LYS ASP SER ASP ASP LYS THR ARG GLN LEU SER          
SEQRES   4 X  198  PRO HIS THR LEU MET SER PHE ALA GLY GLU ALA GLY ASP          
SEQRES   5 X  198  THR VAL GLN PHE ALA GLU TYR ILE GLN ALA ASN ILE GLN          
SEQRES   6 X  198  LEU TYR SER ILE ARG GLU ASP TYR GLU LEU SER PRO GLN          
SEQRES   7 X  198  ALA VAL SER SER PHE VAL ARG GLN GLU LEU ALA LYS SER          
SEQRES   8 X  198  ILE ARG SER ARG ARG PRO TYR GLN VAL ASN VAL LEU ILE          
SEQRES   9 X  198  GLY GLY TYR ASP LYS LYS LYS ASN LYS PRO GLU LEU TYR          
SEQRES  10 X  198  GLN ILE ASP TYR LEU GLY THR LYS VAL GLU LEU PRO TYR          
SEQRES  11 X  198  GLY ALA HIS GLY TYR SER GLY PHE TYR THR PHE SER LEU          
SEQRES  12 X  198  LEU ASP HIS HIS TYR ARG PRO ASP MET THR THR GLU GLU          
SEQRES  13 X  198  GLY LEU ASP LEU LEU LYS LEU CYS VAL GLN GLU LEU GLU          
SEQRES  14 X  198  LYS ARG MET PRO MET ASP PHE LYS GLY VAL ILE VAL LYS          
SEQRES  15 X  198  ILE VAL ASP LYS ASP GLY ILE ARG GLN VAL ASP ASP PHE          
SEQRES  16 X  198  GLN ALA GLN                                                  
SEQRES   1 Y  212  THR THR THR LEU ALA PHE ARG PHE GLN GLY GLY ILE ILE          
SEQRES   2 Y  212  VAL ALA VAL ASP SER ARG ALA THR ALA GLY ASN TRP VAL          
SEQRES   3 Y  212  ALA SER GLN THR VAL LYS LYS VAL ILE GLU ILE ASN PRO          
SEQRES   4 Y  212  PHE LEU LEU GLY THR MET ALA GLY GLY ALA ALA ASP CYS          
SEQRES   5 Y  212  GLN PHE TRP GLU THR TRP LEU GLY SER GLN CYS ARG LEU          
SEQRES   6 Y  212  HIS GLU LEU ARG GLU LYS GLU ARG ILE SER VAL ALA ALA          
SEQRES   7 Y  212  ALA SER LYS ILE LEU SER ASN LEU VAL TYR GLN TYR LYS          
SEQRES   8 Y  212  GLY ALA GLY LEU SER MET GLY THR MET ILE CYS GLY TYR          
SEQRES   9 Y  212  THR ARG LYS GLU GLY PRO THR ILE TYR TYR VAL ASP SER          
SEQRES  10 Y  212  ASP GLY THR ARG LEU LYS GLY ASP ILE PHE CYS VAL GLY          
SEQRES  11 Y  212  SER GLY GLN THR PHE ALA TYR GLY VAL LEU ASP SER ASN          
SEQRES  12 Y  212  TYR LYS TRP ASP LEU SER VAL GLU ASP ALA LEU TYR LEU          
SEQRES  13 Y  212  GLY LYS ARG SER ILE LEU ALA ALA ALA HIS ARG ASP ALA          
SEQRES  14 Y  212  TYR SER GLY GLY SER VAL ASN LEU TYR HIS VAL THR GLU          
SEQRES  15 Y  212  ASP GLY TRP ILE TYR HIS GLY ASN HIS ASP VAL GLY GLU          
SEQRES  16 Y  212  LEU PHE TRP LYS VAL LYS GLU GLU GLU GLY SER PHE ASN          
SEQRES  17 Y  212  ASN VAL ILE GLY                                              
SEQRES   1 Z  241  MET ALA THR ILE ALA SER GLU TYR SER SER GLU ALA SER          
SEQRES   2 Z  241  ASN THR PRO ILE GLU HIS GLN PHE ASN PRO TYR GLY ASP          
SEQRES   3 Z  241  ASN GLY GLY THR ILE LEU GLY ILE ALA GLY GLU ASP PHE          
SEQRES   4 Z  241  ALA VAL LEU ALA GLY ASP THR ARG ASN ILE THR ASP TYR          
SEQRES   5 Z  241  SER ILE ASN SER ARG TYR GLU PRO LYS VAL PHE ASP CYS          
SEQRES   6 Z  241  GLY ASP ASN ILE VAL MET SER ALA ASN GLY PHE ALA ALA          
SEQRES   7 Z  241  ASP GLY ASP ALA LEU VAL LYS ARG PHE LYS ASN SER VAL          
SEQRES   8 Z  241  LYS TRP TYR HIS PHE ASP HIS ASN ASP LYS LYS LEU SER          
SEQRES   9 Z  241  ILE ASN SER ALA ALA ARG ASN ILE GLN HIS LEU LEU TYR          
SEQRES  10 Z  241  GLY LYS ARG PHE PHE PRO TYR TYR VAL HIS THR ILE ILE          
SEQRES  11 Z  241  ALA GLY LEU ASP GLU ASP GLY LYS GLY ALA VAL TYR SER          
SEQRES  12 Z  241  PHE ASP PRO VAL GLY SER TYR GLU ARG GLU GLN CYS ARG          
SEQRES  13 Z  241  ALA GLY GLY ALA ALA ALA SER LEU ILE MET PRO PHE LEU          
SEQRES  14 Z  241  ASP ASN GLN VAL ASN PHE LYS ASN GLN TYR GLU PRO GLY          
SEQRES  15 Z  241  THR ASN GLY LYS VAL LYS LYS PRO LEU LYS TYR LEU SER          
SEQRES  16 Z  241  VAL GLU GLU VAL ILE LYS LEU VAL ARG ASP SER PHE THR          
SEQRES  17 Z  241  SER ALA THR GLU ARG HIS ILE GLN VAL GLY ASP GLY LEU          
SEQRES  18 Z  241  GLU ILE LEU ILE VAL THR LYS ASP GLY VAL ARG LYS GLU          
SEQRES  19 Z  241  PHE TYR GLU LEU LYS ARG ASP                                  
SEQRES   1 1  266  MET ASN HIS ASP PRO PHE SER TRP GLY ARG PRO ALA ASP          
SEQRES   2 1  266  SER THR TYR GLY ALA TYR ASN THR GLN ILE ALA ASN ALA          
SEQRES   3 1  266  GLY ALA SER PRO MET VAL ASN THR GLN GLN PRO ILE VAL          
SEQRES   4 1  266  THR GLY THR SER VAL ILE SER MET LYS TYR ASP ASN GLY          
SEQRES   5 1  266  VAL ILE ILE ALA ALA ASP ASN LEU GLY SER TYR GLY SER          
SEQRES   6 1  266  LEU LEU ARG PHE ASN GLY VAL GLU ARG LEU ILE PRO VAL          
SEQRES   7 1  266  GLY ASP ASN THR VAL VAL GLY ILE SER GLY ASP ILE SER          
SEQRES   8 1  266  ASP MET GLN HIS ILE GLU ARG LEU LEU LYS ASP LEU VAL          
SEQRES   9 1  266  THR GLU ASN ALA TYR ASP ASN PRO LEU ALA ASP ALA GLU          
SEQRES  10 1  266  GLU ALA LEU GLU PRO SER TYR ILE PHE GLU TYR LEU ALA          
SEQRES  11 1  266  THR VAL MET TYR GLN ARG ARG SER LYS MET ASN PRO LEU          
SEQRES  12 1  266  TRP ASN ALA ILE ILE VAL ALA GLY VAL GLN SER ASN GLY          
SEQRES  13 1  266  ASP GLN PHE LEU ARG TYR VAL ASN LEU LEU GLY VAL THR          
SEQRES  14 1  266  TYR SER SER PRO THR LEU ALA THR GLY PHE GLY ALA HIS          
SEQRES  15 1  266  MET ALA ASN PRO LEU LEU ARG LYS VAL VAL ASP ARG GLU          
SEQRES  16 1  266  SER ASP ILE PRO LYS THR THR VAL GLN VAL ALA GLU GLU          
SEQRES  17 1  266  ALA ILE VAL ASN ALA MET ARG VAL LEU TYR TYR ARG ASP          
SEQRES  18 1  266  ALA ARG SER SER ARG ASN PHE SER LEU ALA ILE ILE ASP          
SEQRES  19 1  266  LYS ASN THR GLY LEU THR PHE LYS LYS ASN LEU GLN VAL          
SEQRES  20 1  266  GLU ASN MET LYS TRP ASP PHE ALA LYS ASP ILE LYS GLY          
SEQRES  21 1  266  TYR GLY THR GLN LYS ILE                                      
SEQRES   1 2  196  THR SER ILE MET ALA VAL THR PHE LYS ASP GLY VAL ILE          
SEQRES   2 2  196  LEU GLY ALA ASP SER ARG THR THR THR GLY ALA TYR ILE          
SEQRES   3 2  196  ALA ASN ARG VAL THR ASP LYS LEU THR ARG VAL HIS ASP          
SEQRES   4 2  196  LYS ILE TRP CYS CYS ARG SER GLY SER ALA ALA ASP THR          
SEQRES   5 2  196  GLN ALA ILE ALA ASP ILE VAL GLN TYR HIS LEU GLU LEU          
SEQRES   6 2  196  TYR THR SER GLN TYR GLY THR PRO SER THR GLU THR ALA          
SEQRES   7 2  196  ALA SER VAL PHE LYS GLU LEU CYS TYR GLU ASN LYS ASP          
SEQRES   8 2  196  ASN LEU THR ALA GLY ILE ILE VAL ALA GLY TYR ASP ASP          
SEQRES   9 2  196  LYS ASN LYS GLY GLU VAL TYR THR ILE PRO LEU GLY GLY          
SEQRES  10 2  196  SER VAL HIS LYS LEU PRO TYR ALA ILE ALA GLY SER GLY          
SEQRES  11 2  196  SER THR PHE ILE TYR GLY TYR CYS ASP LYS ASN PHE ARG          
SEQRES  12 2  196  GLU ASN MET SER LYS GLU GLU THR VAL ASP PHE ILE LYS          
SEQRES  13 2  196  HIS SER LEU SER GLN ALA ILE LYS TRP ASP GLY SER SER          
SEQRES  14 2  196  GLY GLY VAL ILE ARG MET VAL VAL LEU THR ALA ALA GLY          
SEQRES  15 2  196  VAL GLU ARG LEU ILE PHE TYR PRO ASP GLU TYR GLU GLN          
SEQRES  16 2  196  LEU                                                          
HET     MG  F 242       1                                                       
HET     MG  F 243       1                                                       
HET     MG  G 241       1                                                       
HET     MG  H 224       1                                                       
HET     MG  I 195       1                                                       
HET     MG  I 196       1                                                       
HET     MG  K 212       1                                                       
HET    LZT  K 213      43                                                       
HET    MES  K 214      12                                                       
HET     MG  L 195       1                                                       
HET     MG  L 196       1                                                       
HET     MG  N 188       1                                                       
HET    LZT  Y 212      43                                                       
HET    MES  Y 213      12                                                       
HETNAM      MG MAGNESIUM ION                                                    
HETNAM     LZT N~2~-{[(1S)-6-METHOXY-3-OXO-2,3-DIHYDRO-1H-INDEN-1-              
HETNAM   2 LZT  YL]ACETYL}-N-{(1S)-1-[(4-METHYLBENZYL)CARBAMOYL]-3-             
HETNAM   3 LZT  PHENYLPROPYL}-L-THREONINAMIDE                                   
HETNAM     MES 2-(N-MORPHOLINO)-ETHANESULFONIC ACID                             
FORMUL  29   MG    10(MG 2+)                                                    
FORMUL  36  LZT    2(C34 H39 N3 O6)                                             
FORMUL  37  MES    2(C6 H13 N O4 S)                                             
FORMUL  43  HOH   *858(H2 O)                                                    
HELIX    1   1 GLY K   48  ALA K   50  1                                   3
HELIX    2   2 CYS K   52  GLN K   53  1                                   2
SHEET    1   1 1 ALA K  20  ALA K  22  0
SHEET    2   2 1 ALA K  27  ALA K  27  0
SHEET    3   3 1 MET K  45  GLY K  47  0
LINK         O   SER H 169                MG    MG H 224     1555   1555  2.11  
LINK         O   ASP W 194                MG    MG K 212     1555   1555  2.17  
LINK         O   MET G 129                MG    MG G 241     1555   1555  2.24  
LINK         O   ARG G 126                MG    MG G 241     1555   1555  2.25  
LINK         O   ASP K 166                MG    MG K 212     1555   1555  2.26  
LINK         O   ALA I 163                MG    MG I 196     1555   1555  2.27  
LINK         O   ILE H 163                MG    MG H 224     1555   1555  2.28  
LINK         O   ASP I 166                MG    MG I 196     1555   1555  2.28  
LINK         O   ASP H 166                MG    MG H 224     1555   1555  2.29  
LINK         O   TYR G 123                MG    MG G 241     1555   1555  2.30  
LINK         O   THR L 163                MG    MG L 196     1555   1555  2.33  
LINK         O   ILE N 163                MG    MG N 188     1555   1555  2.35  
LINK         O   ALA K 163                MG    MG K 212     1555   1555  2.36  
LINK         O   SER N 169                MG    MG N 188     1555   1555  2.39  
LINK         OG  SER L  75                MG    MG L 195     1555   1555  2.41  
LINK         O   ALA F 164                MG    MG F 242     1555   1555  2.42  
LINK         O   HIS L 166                MG    MG L 196     1555   1555  2.42  
LINK         O   VAL L 169                MG    MG L 196     1555   1555  2.45  
LINK         OG  SER I 131                MG    MG I 195     1555   1555  2.47  
LINK         OE2 GLU D 105                MG    MG L 195     1555   1555  2.47  
LINK         O   ASP N 166                MG    MG N 188     1555   1555  2.50  
LINK         O   SER K 169                MG    MG K 212     1555   1555  2.53  
LINK         O   SER I 169                MG    MG I 196     1555   1555  2.55  
LINK         OXT ASP Z 194                MG    MG H 224     1555   1555  2.56  
LINK         OG  SER F  13                MG    MG F 243     1555   1555  2.57  
LINK         O   GLY I 128                MG    MG I 195     1555   1555  2.64  
LINK         OG1 THR G  13                MG    MG G 241     1555   1555  2.66  
LINK         OG  SER L  78                MG    MG L 195     1555   1555  2.78  
LINK        MG    MG L 195                 O   HOH L 480     1555   1555  2.41  
LINK        MG    MG H 224                 O   HOH H 263     1555   1555  2.70  
LINK        MG    MG F 242                 O   HOH F 351     1555   1555  2.94  
SITE     1 AC1  4 ALA F 164  THR F 165  LYS F 173  HOH F 351                    
SITE     1 AC2  4 SER F  13  ASN F 127  ALA G 127  TYR G 128                    
SITE     1 AC3  4 THR G  13  TYR G 123  ARG G 126  MET G 129                    
SITE     1 AC4  6 GLY H 162  ILE H 163  ASP H 166  SER H 169                    
SITE     2 AC4  6 HOH H 263  ASP Z 194                                          
SITE     1 AC5  3 GLY I 128  SER I 131  HOH I 663                               
SITE     1 AC6  3 ALA I 163  ASP I 166  SER I 169                               
SITE     1 AC7  5 ARG K  19  ALA K 163  ASP K 166  SER K 169                    
SITE     2 AC7  5 ASP W 194                                                     
SITE     1 AC8 14 THR K   1  ALA K  20  THR K  21  VAL K  31                    
SITE     2 AC8 14 LYS K  33  GLY K  47  GLY K  48  ALA K  49                    
SITE     3 AC8 14 SER K  96  MES K 214  PRO L  94  TYR L  96                    
SITE     4 AC8 14 ASP L 114  HOH L 939                                          
SITE     1 AC9  4 THR K   1  GLY K  47  SER K 129  LZT K 213                    
SITE     1 BC1  4 GLU D 105  SER L  75  SER L  78  HOH L 480                    
SITE     1 BC2  3 THR L 163  HIS L 166  VAL L 169                               
SITE     1 BC3  5 LEU 1  26  ARG N  19  ILE N 163  ASP N 166                    
SITE     2 BC3  5 SER N 169                                                     
SITE     1 BC4 13 THR Y   1  ALA Y  20  THR Y  21  VAL Y  31                    
SITE     2 BC4 13 LYS Y  32  GLY Y  47  GLY Y  48  ALA Y  49                    
SITE     3 BC4 13 SER Y  96  HOH Y 218  TYR Z  96  ASP Z 114                    
SITE     4 BC4 13 PRO Z 115                                                     
SITE     1 BC5  5 THR Y   1  GLY Y  47  GLY Y 128  SER Y 129                    
SITE     2 BC5  5 TYR Y 168                                                     
CRYST1  137.253  299.646  145.785  90.00 113.67  90.00 P 1 21 1      4          
ORIGX1      1.000000  0.000000  0.000000        0.00000                         
ORIGX2      0.000000  1.000000  0.000000        0.00000                         
ORIGX3      0.000000  0.000000  1.000000        0.00000                         
SCALE1      0.007286  0.000000  0.003194        0.00000                         
SCALE2      0.000000  0.003337  0.000000        0.00000                         
SCALE3      0.000000  0.000000  0.007490        0.00000                         
ATOM      1  N   THR K   1      11.794-140.285   9.107  1.00 35.44           N
ATOM      2  CA  THR K   1      11.546-139.122   8.226  1.00 35.95           C
ATOM      3  C   THR K   1      12.155-139.326   6.854  1.00 36.53           C
ATOM      4  O   THR K   1      13.293-139.825   6.718  1.00 36.43           O
ATOM      5  CB  THR K   1      12.117-137.808   8.810  1.00 35.62           C
ATOM      6  OG1 THR K   1      11.359-137.431   9.953  1.00 37.31           O
ATOM      7  CG2 THR K   1      12.006-136.686   7.819  1.00 36.34           C
TER       8      THR K   1
ATOM      9  N   ARG K  19       5.424-138.701   9.513  1.00 39.27           N
ATOM     10  CA  ARG K  19       5.492-139.603  10.672  1.00 39.64           C
ATOM     11  C   ARG K  19       6.422-139.100  11.781  1.00 38.96           C
ATOM     12  O   ARG K  19       7.554-138.700  11.525  1.00 38.89           O
ATOM     13  CB  ARG K  19       5.893-141.020  10.224  1.00 40.01           C
ATOM     14  CG  ARG K  19       6.390-141.905  11.365  1.00 41.98           C
ATOM     15  CD  ARG K  19       6.414-143.353  11.008  1.00 44.38           C
ATOM     16  NE  ARG K  19       5.083-143.837  10.680  1.00 46.29           N
ATOM     17  CZ  ARG K  19       4.812-145.091  10.353  1.00 46.53           C
ATOM     18  NH1 ARG K  19       5.782-145.997  10.334  1.00 46.66           N
ATOM     19  NH2 ARG K  19       3.567-145.429  10.050  1.00 48.08           N
ATOM     20  N   ALA K  20       5.934-139.128  13.012  1.00 38.55           N
ATOM     21  CA  ALA K  20       6.762-138.820  14.171  1.00 38.51           C
ATOM     22  C   ALA K  20       6.930-140.069  15.055  1.00 38.50           C
ATOM     23  O   ALA K  20       5.945-140.712  15.411  1.00 38.63           O
ATOM     24  CB  ALA K  20       6.134-137.678  14.979  1.00 38.15           C
ATOM     25  N   THR K  21       8.164-140.390  15.426  1.00 38.44           N
ATOM     26  CA  THR K  21       8.436-141.539  16.306  1.00 38.47           C
ATOM     27  C   THR K  21       9.260-141.206  17.560  1.00 38.91           C
ATOM     28  O   THR K  21      10.094-140.285  17.549  1.00 38.89           O
ATOM     29  CB  THR K  21       9.199-142.664  15.552  1.00 38.07           C
ATOM     30  OG1 THR K  21      10.417-142.136  15.011  1.00 37.34           O
ATOM     31  CG2 THR K  21       8.352-143.257  14.427  1.00 37.88           C
ATOM     32  N   ALA K  22       9.030-141.968  18.627  1.00 39.32           N
ATOM     33  CA  ALA K  22       9.955-142.012  19.776  1.00 40.11           C
ATOM     34  C   ALA K  22      10.320-143.480  20.031  1.00 40.60           C
ATOM     35  O   ALA K  22       9.494-144.270  20.525  1.00 40.58           O
ATOM     36  CB  ALA K  22       9.337-141.368  21.031  1.00 39.42           C
TER      37      ALA K  22
ATOM     38  N   ALA K  27       4.519-141.797  17.238  1.00 40.93           N
ATOM     39  CA  ALA K  27       4.011-140.686  18.055  1.00 41.30           C
ATOM     40  C   ALA K  27       2.861-139.953  17.370  1.00 41.66           C
ATOM     41  O   ALA K  27       1.854-139.631  18.008  1.00 41.68           O
ATOM     42  CB  ALA K  27       5.131-139.714  18.385  1.00 40.97           C
TER      43      ALA K  27
ATOM     44  N   VAL K  31       2.085-135.022  11.397  1.00 45.40           N
ATOM     45  CA  VAL K  31       3.006-133.963  11.739  1.00 45.08           C
ATOM     46  C   VAL K  31       3.329-133.123  10.486  1.00 45.34           C
ATOM     47  O   VAL K  31       3.291-133.648   9.380  1.00 45.16           O
ATOM     48  CB  VAL K  31       4.241-134.619  12.414  1.00 44.85           C
ATOM     49  CG1 VAL K  31       5.499-134.319  11.693  1.00 45.74           C
ATOM     50  CG2 VAL K  31       4.299-134.296  13.899  1.00 43.18           C
ATOM     51  N   LYS K  32       3.600-131.819  10.667  1.00 45.58           N
ATOM     52  CA  LYS K  32       3.969-130.904   9.571  1.00 45.53           C
ATOM     53  C   LYS K  32       5.472-130.697   9.404  1.00 44.78           C
ATOM     54  O   LYS K  32       6.098-130.004  10.185  1.00 44.98           O
ATOM     55  CB  LYS K  32       3.315-129.543   9.788  1.00 46.59           C
ATOM     56  CG  LYS K  32       2.152-129.228   8.862  1.00 48.84           C
ATOM     57  CD  LYS K  32       0.960-130.184   9.044  1.00 52.33           C
ATOM     58  CE  LYS K  32      -0.213-129.817   8.081  1.00 52.37           C
ATOM     59  NZ  LYS K  32      -0.991-131.021   7.623  1.00 53.35           N
ATOM     60  N   LYS K  33       6.053-131.264   8.363  1.00 44.19           N
ATOM     61  CA  LYS K  33       7.499-131.218   8.210  1.00 44.09           C
ATOM     62  C   LYS K  33       7.975-130.147   7.237  1.00 44.29           C
ATOM     63  O   LYS K  33       9.176-130.009   6.974  1.00 44.61           O
ATOM     64  CB  LYS K  33       8.044-132.606   7.836  1.00 43.95           C
ATOM     65  CG  LYS K  33       7.851-133.654   8.937  1.00 43.42           C
ATOM     66  CD  LYS K  33       8.617-134.924   8.638  1.00 44.31           C
ATOM     67  CE  LYS K  33       8.262-136.021   9.617  1.00 44.30           C
ATOM     68  NZ  LYS K  33       8.724-137.334   9.114  1.00 44.23           N
TER      69      LYS K  33
ATOM     70  N   MET K  45      11.934-130.314   7.478  1.00 42.39           N
ATOM     71  CA  MET K  45      12.439-130.740   8.773  1.00 42.50           C
ATOM     72  C   MET K  45      12.716-132.254   8.901  1.00 41.59           C
ATOM     73  O   MET K  45      11.819-133.081   8.694  1.00 41.31           O
ATOM     74  CB  MET K  45      11.457-130.296   9.863  1.00 42.79           C
ATOM     75  CG  MET K  45      11.155-128.793   9.925  1.00 43.02           C
ATOM     76  SD  MET K  45       9.775-128.601  11.069  1.00 44.66           S
ATOM     77  CE  MET K  45       8.982-127.075  10.557  1.00 45.67           C
ATOM     78  N   ALA K  46      13.957-132.606   9.251  1.00 40.68           N
ATOM     79  CA  ALA K  46      14.296-133.975   9.699  1.00 39.55           C
ATOM     80  C   ALA K  46      15.245-133.978  10.903  1.00 39.08           C
ATOM     81  O   ALA K  46      16.110-133.079  11.041  1.00 39.12           O
ATOM     82  CB  ALA K  46      14.880-134.778   8.577  1.00 39.14           C
ATOM     83  N   GLY K  47      15.090-134.997  11.755  1.00 38.02           N
ATOM     84  CA  GLY K  47      15.827-135.125  13.016  1.00 36.74           C
ATOM     85  C   GLY K  47      14.933-134.888  14.218  1.00 36.47           C
ATOM     86  O   GLY K  47      13.786-135.340  14.256  1.00 36.24           O
ATOM     87  N   GLY K  48      15.464-134.173  15.206  1.00 36.71           N
ATOM     88  CA  GLY K  48      14.705-133.771  16.384  1.00 36.65           C
ATOM     89  C   GLY K  48      13.537-132.876  16.011  1.00 37.20           C
ATOM     90  O   GLY K  48      13.707-131.786  15.425  1.00 36.78           O
ATOM     91  N   ALA K  49      12.339-133.356  16.325  1.00 37.12           N
ATOM     92  CA  ALA K  49      11.131-132.593  16.067  1.00 37.44           C
ATOM     93  C   ALA K  49      11.252-131.179  16.663  1.00 37.43           C
ATOM     94  O   ALA K  49      11.235-130.193  15.929  1.00 38.21           O
ATOM     95  CB  ALA K  49       9.913-133.325  16.612  1.00 36.98           C
ATOM     96  N   ALA K  50      11.406-131.093  17.981  1.00 36.90           N
ATOM     97  CA  ALA K  50      11.517-129.816  18.678  1.00 36.56           C
ATOM     98  C   ALA K  50      12.601-128.916  18.082  1.00 36.65           C
ATOM     99  O   ALA K  50      12.322-127.785  17.724  1.00 36.84           O
ATOM    100  CB  ALA K  50      11.766-130.043  20.154  1.00 36.12           C
TER     101      ALA K  50
ATOM    102  N   CYS K  52      13.978-128.902  15.183  1.00 37.70           N
ATOM    103  CA  CYS K  52      13.571-128.434  13.865  1.00 38.36           C
ATOM    104  C   CYS K  52      12.456-127.354  13.930  1.00 38.01           C
ATOM    105  O   CYS K  52      12.626-126.250  13.423  1.00 38.06           O
ATOM    106  CB  CYS K  52      13.120-129.615  13.017  1.00 38.29           C
ATOM    107  SG  CYS K  52      14.456-130.565  12.330  1.00 40.50           S
ATOM    108  N   GLN K  53      11.337-127.686  14.560  1.00 37.54           N
ATOM    109  CA  GLN K  53      10.204-126.774  14.693  1.00 37.99           C
ATOM    110  C   GLN K  53      10.632-125.443  15.304  1.00 38.12           C
ATOM    111  O   GLN K  53      10.288-124.379  14.798  1.00 38.88           O
ATOM    112  CB  GLN K  53       9.121-127.402  15.575  1.00 37.94           C
ATOM    113  CG  GLN K  53       7.711-127.087  15.154  1.00 37.47           C
ATOM    114  CD  GLN K  53       6.692-127.856  15.976  1.00 38.19           C
ATOM    115  OE1 GLN K  53       6.632-127.731  17.203  1.00 37.22           O
ATOM    116  NE2 GLN K  53       5.880-128.652  15.300  1.00 37.71           N
TER     117      GLN K  53
ATOM    118  N   SER K  96      19.994-131.784  16.793  1.00 40.93           N
ATOM    119  CA  SER K  96      19.879-132.850  15.802  1.00 41.56           C
ATOM    120  C   SER K  96      18.886-132.464  14.707  1.00 41.91           C
ATOM    121  O   SER K  96      17.664-132.561  14.887  1.00 41.53           O
ATOM    122  CB  SER K  96      19.458-134.157  16.489  1.00 41.62           C
ATOM    123  OG  SER K  96      19.609-135.260  15.619  1.00 41.28           O
TER     124      SER K  96
ATOM    125  N   ARG L  91      15.816-126.950  26.930  1.00 39.03           N
ATOM    126  CA  ARG L  91      16.312-127.944  25.993  1.00 38.99           C
ATOM    127  C   ARG L  91      17.503-128.772  26.497  1.00 39.86           C
ATOM    128  O   ARG L  91      17.573-129.975  26.212  1.00 40.23           O
ATOM    129  CB  ARG L  91      16.668-127.257  24.673  1.00 38.70           C
ATOM    130  CG  ARG L  91      17.290-128.137  23.603  1.00 37.56           C
ATOM    131  CD  ARG L  91      16.409-129.353  23.203  1.00 35.70           C
ATOM    132  NE  ARG L  91      17.105-130.092  22.159  1.00 34.13           N
ATOM    133  CZ  ARG L  91      18.172-130.863  22.378  1.00 33.30           C
ATOM    134  NH1 ARG L  91      18.636-131.032  23.610  1.00 31.19           N
ATOM    135  NH2 ARG L  91      18.773-131.470  21.365  1.00 32.02           N
TER     136      ARG L  91
ATOM    137  N   PRO L  94      16.024-130.823  30.404  1.00 38.29           N
ATOM    138  CA  PRO L  94      14.598-130.763  30.108  1.00 38.77           C
ATOM    139  C   PRO L  94      13.679-131.029  31.272  1.00 39.44           C
ATOM    140  O   PRO L  94      14.097-131.537  32.316  1.00 39.84           O
ATOM    141  CB  PRO L  94      14.409-131.856  29.055  1.00 38.38           C
ATOM    142  CG  PRO L  94      15.788-132.168  28.584  1.00 38.44           C
ATOM    143  CD  PRO L  94      16.666-131.958  29.734  1.00 37.94           C
ATOM    144  N   TYR L  95      12.427-130.651  31.075  1.00 40.35           N
ATOM    145  CA  TYR L  95      11.334-131.117  31.893  1.00 41.52           C
ATOM    146  C   TYR L  95      10.976-132.531  31.413  1.00 42.04           C
ATOM    147  O   TYR L  95      10.786-132.749  30.217  1.00 41.94           O
ATOM    148  CB  TYR L  95      10.126-130.212  31.705  1.00 41.95           C
ATOM    149  CG  TYR L  95      10.247-128.807  32.253  1.00 42.59           C
ATOM    150  CD1 TYR L  95      10.262-127.701  31.393  1.00 42.40           C
ATOM    151  CD2 TYR L  95      10.294-128.578  33.632  1.00 43.45           C
ATOM    152  CE1 TYR L  95      10.347-126.397  31.889  1.00 43.02           C
ATOM    153  CE2 TYR L  95      10.381-127.278  34.152  1.00 44.31           C
ATOM    154  CZ  TYR L  95      10.406-126.186  33.274  1.00 45.06           C
ATOM    155  OH  TYR L  95      10.497-124.899  33.789  1.00 44.30           O
ATOM    156  N   TYR L  96      10.904-133.490  32.336  1.00 42.78           N
ATOM    157  CA  TYR L  96      10.512-134.864  31.997  1.00 43.12           C
ATOM    158  C   TYR L  96       9.014-134.971  32.097  1.00 42.58           C
ATOM    159  O   TYR L  96       8.485-135.655  32.968  1.00 42.52           O
ATOM    160  CB  TYR L  96      11.177-135.885  32.927  1.00 44.36           C
ATOM    161  CG  TYR L  96      12.467-136.429  32.390  1.00 45.79           C
ATOM    162  CD1 TYR L  96      13.341-135.600  31.702  1.00 46.91           C
ATOM    163  CD2 TYR L  96      12.818-137.770  32.561  1.00 46.90           C
ATOM    164  CE1 TYR L  96      14.536-136.067  31.205  1.00 48.46           C
ATOM    165  CE2 TYR L  96      14.030-138.262  32.055  1.00 47.56           C
ATOM    166  CZ  TYR L  96      14.883-137.393  31.377  1.00 48.46           C
ATOM    167  OH  TYR L  96      16.094-137.797  30.845  1.00 49.60           O
TER     168      TYR L  96
ATOM    169  N   ASP L 114       5.966-132.822  23.068  1.00 38.69           N
ATOM    170  CA  ASP L 114       7.006-133.718  23.562  1.00 38.23           C
ATOM    171  C   ASP L 114       7.739-132.988  24.711  1.00 37.95           C
ATOM    172  O   ASP L 114       7.376-131.848  25.023  1.00 37.35           O
ATOM    173  CB  ASP L 114       7.904-134.248  22.430  1.00 37.95           C
ATOM    174  CG  ASP L 114       8.985-133.294  22.023  1.00 39.31           C
ATOM    175  OD1 ASP L 114       9.834-133.698  21.198  1.00 40.63           O
ATOM    176  OD2 ASP L 114       8.998-132.142  22.495  1.00 41.66           O
ATOM    177  N   PRO L 115       8.707-133.653  25.397  1.00 37.78           N
ATOM    178  CA  PRO L 115       9.328-132.971  26.547  1.00 37.49           C
ATOM    179  C   PRO L 115      10.132-131.698  26.221  1.00 37.54           C
ATOM    180  O   PRO L 115      10.383-130.882  27.116  1.00 37.44           O
ATOM    181  CB  PRO L 115      10.229-134.057  27.153  1.00 37.43           C
ATOM    182  CG  PRO L 115       9.634-135.348  26.653  1.00 37.40           C
ATOM    183  CD  PRO L 115       9.229-135.026  25.251  1.00 37.26           C
ATOM    184  N   VAL L 116      10.512-131.512  24.964  1.00 37.34           N
ATOM    185  CA  VAL L 116      11.314-130.348  24.608  1.00 37.73           C
ATOM    186  C   VAL L 116      10.625-129.334  23.663  1.00 38.54           C
ATOM    187  O   VAL L 116      11.285-128.464  23.076  1.00 38.71           O
ATOM    188  CB  VAL L 116      12.748-130.730  24.156  1.00 37.48           C
ATOM    189  CG1 VAL L 116      13.560-131.139  25.372  1.00 36.97           C
ATOM    190  CG2 VAL L 116      12.733-131.840  23.089  1.00 36.81           C
TER     191      VAL L 116
ATOM    192  N   SER L 118       8.289-129.659  20.954  1.00 40.89           N
ATOM    193  CA  SER L 118       7.631-130.000  19.709  1.00 41.51           C
ATOM    194  C   SER L 118       6.128-130.151  19.959  1.00 41.52           C
ATOM    195  O   SER L 118       5.732-130.785  20.935  1.00 41.80           O
ATOM    196  CB  SER L 118       8.180-131.309  19.209  1.00 41.73           C
ATOM    197  OG  SER L 118       7.688-131.532  17.913  1.00 44.47           O
TER     198      SER L 118
HETATM  242  O1  MES K 214      16.311-144.583  14.870  1.00 85.75           O
HETATM  243  C2  MES K 214      15.603-143.504  15.488  1.00 84.93           C
HETATM  244  C3  MES K 214      14.949-142.696  14.371  1.00 84.49           C
HETATM  245  N4  MES K 214      16.002-142.138  13.499  1.00 84.21           N
HETATM  246  C5  MES K 214      16.859-143.205  12.931  1.00 85.04           C
HETATM  247  C6  MES K 214      17.387-144.140  14.027  1.00 85.74           C
HETATM  248  C7  MES K 214      15.370-141.390  12.394  1.00 83.44           C
HETATM  249  C8  MES K 214      15.384-139.868  12.658  1.00 82.00           C
HETATM  250  S   MES K 214      15.173-138.896  11.304  1.00 79.91           S
HETATM  251  O1S MES K 214      14.342-137.751  11.735  1.00 79.28           O
HETATM  252  O2S MES K 214      16.485-138.435  10.795  1.00 78.86           O
HETATM  253  O3S MES K 214      14.483-139.618  10.213  1.00 80.03           O
HETATM  254  O   HOH K 462      13.715-142.256  18.827  1.00 38.91           O
HETATM  255  O   HOH K 631      12.384-143.150  16.615  1.00 51.11           O
HETATM  256  O   HOH L 939      11.711-133.508  19.580  1.00 29.93           O
CONECT  199  200  206  210
CONECT  209  207  210
CONECT  210  199  209  211
CONECT  211  210  240
CONECT  212  213
CONECT  213  212  214  218
CONECT  214  213  215
CONECT  215  214  216
CONECT  216  215  217  219
CONECT  217  216  218
CONECT  200  199  201
CONECT  218  213  217
CONECT  219  216  220
CONECT  221  220  222  223
CONECT  223  221  224  225
CONECT  224  223  226
CONECT  226  224  234
CONECT  227  225  228  229
CONECT  201  200  202  204
CONECT  229  227  230  231
CONECT  231  229  232  233
CONECT  233  231
CONECT  234  226  235  236
CONECT  235  234  237
CONECT  236  234  239
CONECT  237  235  238
CONECT  238  237  239
CONECT  239  236  238
CONECT  240  211  230  241
CONECT  203  202
CONECT  204  201  205
CONECT  205  204  206
CONECT  206  199  205  207
CONECT  207  206  208  209
CONECT  220  219  221
CONECT  225  223  227
CONECT  230  229  240
CONECT  208  207
CONECT  222  221
CONECT  228  227
CONECT  232  231
CONECT  202  201  203
CONECT  241  240
CONECT  243  242  244
CONECT  244  243  245
CONECT  246  245  247
CONECT  247  242  246
CONECT  248  245  249
CONECT  249  248  250
CONECT  245  244  246  248
CONECT  242  243  247
CONECT  251  250
CONECT  252  250
CONECT  253  250
CONECT  250  249  251  252  253
END
