# Supplementary material for: Scaffold repositioning of spiro-acridine derivatives as fungi chitinase inhibitor by target fishing and in vitro studies
Source: Sci Rep. 2023 May 5;13:7320. doi: 10.1038/s41598-023-33279-9 (PMC10163251; doi:10.1038/s41598-023-33279-9)
Supplement: Supplementary file 2 — Supplementary Information 2. [file 41598_2023_33279_MOESM2_ESM.zip › PDBQT_TARGETS_ALL/3npa_LLP.pdb]

HEADER    TRANSFERASE/TRANSFERASE INHIBITOR       28-JUN-10   3NPA              
TITLE     GLYCOGEN PHOSPHORYLASE COMPLEXED WITH 2,5-DIHYDROXY-4-(BETA-D-        
TITLE    2 GLUCOPYRANOSYL)-BROMO-BENZENE                                        
COMPND    MOL_ID: 1;                                                            
COMPND   2 MOLECULE: GLYCOGEN PHOSPHORYLASE, MUSCLE FORM;                       
COMPND   3 CHAIN: A;                                                            
COMPND   4 SYNONYM: MYOPHOSPHORYLASE;                                           
COMPND   5 EC: 2.4.1.1                                                          
SOURCE    MOL_ID: 1;                                                            
SOURCE   2 ORGANISM_SCIENTIFIC: ORYCTOLAGUS CUNICULUS;                          
SOURCE   3 ORGANISM_COMMON: EUROPEAN RABBIT,JAPANESE WHITE RABBIT,DOMESTIC      
SOURCE   4 RABBIT,RABBITS;                                                      
SOURCE   5 ORGANISM_TAXID: 9986;                                                
SOURCE   6 OTHER_DETAILS: MUSCLE                                                
KEYWDS    GLYCOGENOLYSIS, TYPE 2 DIABETES, TRANSFERASE-TRANSFERASE INHIBITOR    
KEYWDS   2 COMPLEX                                                              
EXPDTA    X-RAY DIFFRACTION                                                     
AUTHOR    K.-M.ALEXACOU                                                         
REVDAT   3   19-JUN-13 3NPA    1       JRNL                                     
REVDAT   2   31-AUG-11 3NPA    1       JRNL   VERSN                             
REVDAT   1   08-JUN-11 3NPA    0                                                
JRNL        AUTH   K.M.ALEXACOU,Y.Z.ZHANG,J.P.PRALY,S.E.ZOGRAPHOS,E.D.CHRYSINA, 
JRNL        AUTH 2 N.G.OIKONOMAKOS,D.D.LEONIDAS                                 
JRNL        TITL   HALOGEN-SUBSTITUTED (C-BETA-D-GLUCOPYRANOSYL)-HYDROQUINONE   
JRNL        TITL 2 REGIOISOMERS: SYNTHESIS, ENZYMATIC EVALUATION AND THEIR      
JRNL        TITL 3 BINDING TO GLYCOGEN PHOSPHORYLASE.                           
JRNL        REF    BIOORG.MED.CHEM.              V.  19  5125 2011              
JRNL        REFN                   ISSN 0968-0896                               
JRNL        PMID   21821421                                                     
JRNL        DOI    10.1016/J.BMC.2011.07.024                                    
REMARK   2                                                                      
REMARK   2 RESOLUTION.    1.97 ANGSTROMS.                                       
REMARK   3                                                                      
REMARK   3 REFINEMENT.                                                          
REMARK   3   PROGRAM     : REFMAC 5.2.0019                                      
REMARK   3   AUTHORS     : MURSHUDOV,VAGIN,DODSON                               
REMARK   3                                                                      
REMARK   3    REFINEMENT TARGET : MAXIMUM LIKELIHOOD                            
REMARK   3                                                                      
REMARK   3  DATA USED IN REFINEMENT.                                            
REMARK   3   RESOLUTION RANGE HIGH (ANGSTROMS) : 1.97                           
REMARK   3   RESOLUTION RANGE LOW  (ANGSTROMS) : 30.00                          
REMARK   3   DATA CUTOFF            (SIGMA(F)) : NULL                           
REMARK   3   COMPLETENESS FOR RANGE        (%) : 93.2                           
REMARK   3   NUMBER OF REFLECTIONS             : 61530                          
REMARK   3                                                                      
REMARK   3  FIT TO DATA USED IN REFINEMENT.                                     
REMARK   3   CROSS-VALIDATION METHOD          : THROUGHOUT                      
REMARK   3   FREE R VALUE TEST SET SELECTION  : RANDOM                          
REMARK   3   R VALUE     (WORKING + TEST SET) : 0.192                           
REMARK   3   R VALUE            (WORKING SET) : 0.191                           
REMARK   3   FREE R VALUE                     : 0.213                           
REMARK   3   FREE R VALUE TEST SET SIZE   (%) : 5.000                           
REMARK   3   FREE R VALUE TEST SET COUNT      : 3267                            
REMARK   3                                                                      
REMARK   3  FIT IN THE HIGHEST RESOLUTION BIN.                                  
REMARK   3   TOTAL NUMBER OF BINS USED           : 20                           
REMARK   3   BIN RESOLUTION RANGE HIGH       (A) : 1.97                         
REMARK   3   BIN RESOLUTION RANGE LOW        (A) : 2.02                         
REMARK   3   REFLECTION IN BIN     (WORKING SET) : 4370                         
REMARK   3   BIN COMPLETENESS (WORKING+TEST) (%) : 90.59                        
REMARK   3   BIN R VALUE           (WORKING SET) : 0.2340                       
REMARK   3   BIN FREE R VALUE SET COUNT          : 222                          
REMARK   3   BIN FREE R VALUE                    : 0.2570                       
REMARK   3                                                                      
REMARK   3  NUMBER OF NON-HYDROGEN ATOMS USED IN REFINEMENT.                    
REMARK   3   PROTEIN ATOMS            : 6604                                    
REMARK   3   NUCLEIC ACID ATOMS       : 0                                       
REMARK   3   HETEROGEN ATOMS          : 20                                      
REMARK   3   SOLVENT ATOMS            : 335                                     
REMARK   3                                                                      
REMARK   3  B VALUES.                                                           
REMARK   3   FROM WILSON PLOT           (A**2) : 26.50                          
REMARK   3   MEAN B VALUE      (OVERALL, A**2) : 27.84                          
REMARK   3   OVERALL ANISOTROPIC B VALUE.                                       
REMARK   3    B11 (A**2) : 0.76000                                              
REMARK   3    B22 (A**2) : 0.76000                                              
REMARK   3    B33 (A**2) : -1.52000                                             
REMARK   3    B12 (A**2) : 0.00000                                              
REMARK   3    B13 (A**2) : 0.00000                                              
REMARK   3    B23 (A**2) : 0.00000                                              
REMARK   3                                                                      
REMARK   3  ESTIMATED OVERALL COORDINATE ERROR.                                 
REMARK   3   ESU BASED ON R VALUE                            (A): 0.178         
REMARK   3   ESU BASED ON FREE R VALUE                       (A): 0.147         
REMARK   3   ESU BASED ON MAXIMUM LIKELIHOOD                 (A): 0.095         
REMARK   3   ESU FOR B VALUES BASED ON MAXIMUM LIKELIHOOD (A**2): 3.278         
REMARK   3                                                                      
REMARK   3 CORRELATION COEFFICIENTS.                                            
REMARK   3   CORRELATION COEFFICIENT FO-FC      : 0.956                         
REMARK   3   CORRELATION COEFFICIENT FO-FC FREE : 0.947                         
REMARK   3                                                                      
REMARK   3  RMS DEVIATIONS FROM IDEAL VALUES        COUNT    RMS    WEIGHT      
REMARK   3   BOND LENGTHS REFINED ATOMS        (A):  6785 ; 0.007 ; 0.022       
REMARK   3   BOND LENGTHS OTHERS               (A):  NULL ;  NULL ;  NULL       
REMARK   3   BOND ANGLES REFINED ATOMS   (DEGREES):  9188 ; 1.022 ; 1.957       
REMARK   3   BOND ANGLES OTHERS          (DEGREES):  NULL ;  NULL ;  NULL       
REMARK   3   TORSION ANGLES, PERIOD 1    (DEGREES):   807 ; 5.030 ; 5.000       
REMARK   3   TORSION ANGLES, PERIOD 2    (DEGREES):   349 ;33.647 ;23.553       
REMARK   3   TORSION ANGLES, PERIOD 3    (DEGREES):  1180 ;14.864 ;15.000       
REMARK   3   TORSION ANGLES, PERIOD 4    (DEGREES):    59 ;19.753 ;15.000       
REMARK   3   CHIRAL-CENTER RESTRAINTS       (A**3):   994 ; 0.074 ; 0.200       
REMARK   3   GENERAL PLANES REFINED ATOMS      (A):  5201 ; 0.003 ; 0.020       
REMARK   3   GENERAL PLANES OTHERS             (A):  NULL ;  NULL ;  NULL       
REMARK   3   NON-BONDED CONTACTS REFINED ATOMS (A):  2817 ; 0.181 ; 0.200       
REMARK   3   NON-BONDED CONTACTS OTHERS        (A):  NULL ;  NULL ;  NULL       
REMARK   3   NON-BONDED TORSION REFINED ATOMS  (A):  4609 ; 0.302 ; 0.200       
REMARK   3   NON-BONDED TORSION OTHERS         (A):  NULL ;  NULL ;  NULL       
REMARK   3   H-BOND (X...Y) REFINED ATOMS      (A):   365 ; 0.093 ; 0.200       
REMARK   3   H-BOND (X...Y) OTHERS             (A):  NULL ;  NULL ;  NULL       
REMARK   3   POTENTIAL METAL-ION REFINED ATOMS (A):  NULL ;  NULL ;  NULL       
REMARK   3   POTENTIAL METAL-ION OTHERS        (A):  NULL ;  NULL ;  NULL       
REMARK   3   SYMMETRY VDW REFINED ATOMS        (A):    29 ; 0.143 ; 0.200       
REMARK   3   SYMMETRY VDW OTHERS               (A):  NULL ;  NULL ;  NULL       
REMARK   3   SYMMETRY H-BOND REFINED ATOMS     (A):     5 ; 0.069 ; 0.200       
REMARK   3   SYMMETRY H-BOND OTHERS            (A):  NULL ;  NULL ;  NULL       
REMARK   3   SYMMETRY METAL-ION REFINED ATOMS  (A):  NULL ;  NULL ;  NULL       
REMARK   3   SYMMETRY METAL-ION OTHERS         (A):  NULL ;  NULL ;  NULL       
REMARK   3                                                                      
REMARK   3  ISOTROPIC THERMAL FACTOR RESTRAINTS.     COUNT   RMS    WEIGHT      
REMARK   3   MAIN-CHAIN BOND REFINED ATOMS  (A**2):  4174 ; 0.521 ; 1.500       
REMARK   3   MAIN-CHAIN BOND OTHER ATOMS    (A**2):  NULL ;  NULL ;  NULL       
REMARK   3   MAIN-CHAIN ANGLE REFINED ATOMS (A**2):  6518 ; 0.888 ; 2.000       
REMARK   3   SIDE-CHAIN BOND REFINED ATOMS  (A**2):  3001 ; 1.202 ; 3.000       
REMARK   3   SIDE-CHAIN ANGLE REFINED ATOMS (A**2):  2670 ; 1.905 ; 4.500       
REMARK   3                                                                      
REMARK   3 ANISOTROPIC THERMAL FACTOR RESTRAINTS.    COUNT   RMS   WEIGHT       
REMARK   3   RIGID-BOND RESTRAINTS          (A**2):  NULL ;  NULL ;  NULL       
REMARK   3   SPHERICITY; FREE ATOMS         (A**2):  NULL ;  NULL ;  NULL       
REMARK   3   SPHERICITY; BONDED ATOMS       (A**2):  NULL ;  NULL ;  NULL       
REMARK   3                                                                      
REMARK   3  NCS RESTRAINTS STATISTICS                                           
REMARK   3   NUMBER OF DIFFERENT NCS GROUPS : NULL                              
REMARK   3                                                                      
REMARK   3  TLS DETAILS                                                         
REMARK   3   NUMBER OF TLS GROUPS  : NULL                                       
REMARK   3                                                                      
REMARK   3  BULK SOLVENT MODELLING.                                             
REMARK   3   METHOD USED : MASK                                                 
REMARK   3   PARAMETERS FOR MASK CALCULATION                                    
REMARK   3   VDW PROBE RADIUS   : 1.40                                          
REMARK   3   ION PROBE RADIUS   : 0.80                                          
REMARK   3   SHRINKAGE RADIUS   : 0.80                                          
REMARK   3                                                                      
REMARK   3  OTHER REFINEMENT REMARKS: HYDROGENS HAVE BEEN ADDED IN THE RIDING   
REMARK   3  POSITIONS                                                           
REMARK   4                                                                      
REMARK   4 3NPA COMPLIES WITH FORMAT V. 3.30, 13-JUL-11                         
REMARK 100                                                                      
REMARK 100 THIS ENTRY HAS BEEN PROCESSED BY RCSB ON 01-JUL-10.                  
REMARK 100 THE RCSB ID CODE IS RCSB060109.                                      
REMARK 200                                                                      
REMARK 200 EXPERIMENTAL DETAILS                                                 
REMARK 200  EXPERIMENT TYPE                : X-RAY DIFFRACTION                  
REMARK 200  DATE OF DATA COLLECTION        : 24-MAY-05                          
REMARK 200  TEMPERATURE           (KELVIN) : 298                                
REMARK 200  PH                             : 6.7                                
REMARK 200  NUMBER OF CRYSTALS USED        : 1                                  
REMARK 200                                                                      
REMARK 200  SYNCHROTRON              (Y/N) : Y                                  
REMARK 200  RADIATION SOURCE               : SRS                                
REMARK 200  BEAMLINE                       : PX10.1                             
REMARK 200  X-RAY GENERATOR MODEL          : NULL                               
REMARK 200  MONOCHROMATIC OR LAUE    (M/L) : M                                  
REMARK 200  WAVELENGTH OR RANGE        (A) : 1.488                              
REMARK 200  MONOCHROMATOR                  : CRYSTAL                            
REMARK 200  OPTICS                         : NULL                               
REMARK 200                                                                      
REMARK 200  DETECTOR TYPE                  : CCD                                
REMARK 200  DETECTOR MANUFACTURER          : MARMOSAIC 225 MM CCD               
REMARK 200  INTENSITY-INTEGRATION SOFTWARE : DENZO                              
REMARK 200  DATA SCALING SOFTWARE          : SCALEPACK                          
REMARK 200                                                                      
REMARK 200  NUMBER OF UNIQUE REFLECTIONS   : 64845                              
REMARK 200  RESOLUTION RANGE HIGH      (A) : 1.969                              
REMARK 200  RESOLUTION RANGE LOW       (A) : 30.000                             
REMARK 200  REJECTION CRITERIA  (SIGMA(I)) : -3.000                             
REMARK 200                                                                      
REMARK 200 OVERALL.                                                             
REMARK 200  COMPLETENESS FOR RANGE     (%) : 93.9                               
REMARK 200  DATA REDUNDANCY                : 3.700                              
REMARK 200  R MERGE                    (I) : 0.06500                            
REMARK 200  R SYM                      (I) : NULL                               
REMARK 200  <I/SIGMA(I)> FOR THE DATA SET  : 11.3000                            
REMARK 200                                                                      
REMARK 200 IN THE HIGHEST RESOLUTION SHELL.                                     
REMARK 200  HIGHEST RESOLUTION SHELL, RANGE HIGH (A) : 1.97                     
REMARK 200  HIGHEST RESOLUTION SHELL, RANGE LOW  (A) : 2.00                     
REMARK 200  COMPLETENESS FOR SHELL     (%) : 90.0                               
REMARK 200  DATA REDUNDANCY IN SHELL       : 3.80                               
REMARK 200  R MERGE FOR SHELL          (I) : 0.29800                            
REMARK 200  R SYM FOR SHELL            (I) : NULL                               
REMARK 200  <I/SIGMA(I)> FOR SHELL         : 4.200                              
REMARK 200                                                                      
REMARK 200 DIFFRACTION PROTOCOL: SINGLE WAVELENGTH                              
REMARK 200 METHOD USED TO DETERMINE THE STRUCTURE: FOURIER SYNTHESIS            
REMARK 200 SOFTWARE USED: CNS                                                   
REMARK 200 STARTING MODEL: PDB ENTRY 2PRJ                                       
REMARK 200                                                                      
REMARK 200 REMARK: NULL                                                         
REMARK 280                                                                      
REMARK 280 CRYSTAL                                                              
REMARK 280 SOLVENT CONTENT, VS   (%): 50.25                                     
REMARK 280 MATTHEWS COEFFICIENT, VM (ANGSTROMS**3/DA): 2.47                     
REMARK 280                                                                      
REMARK 280 CRYSTALLIZATION CONDITIONS: 20 MG/ML PROTEIN IN A BUFFER             
REMARK 280  CONSISTING OF 10 MM BES, 0.5 MM EDTA, 3 MM DTT. T-STATE GPB         
REMARK 280  CRYSTALS SOAKED WITH 20 MM INHIBITOR FOR 6 HRS, PH 6.7, SMALL       
REMARK 280  TUBES, TEMPERATURE 289K                                             
REMARK 290                                                                      
REMARK 290 CRYSTALLOGRAPHIC SYMMETRY                                            
REMARK 290 SYMMETRY OPERATORS FOR SPACE GROUP: P 43 21 2                        
REMARK 290                                                                      
REMARK 290      SYMOP   SYMMETRY                                                
REMARK 290     NNNMMM   OPERATOR                                                
REMARK 290       1555   X,Y,Z                                                   
REMARK 290       2555   -X,-Y,Z+1/2                                             
REMARK 290       3555   -Y+1/2,X+1/2,Z+3/4                                      
REMARK 290       4555   Y+1/2,-X+1/2,Z+1/4                                      
REMARK 290       5555   -X+1/2,Y+1/2,-Z+3/4                                     
REMARK 290       6555   X+1/2,-Y+1/2,-Z+1/4                                     
REMARK 290       7555   Y,X,-Z                                                  
REMARK 290       8555   -Y,-X,-Z+1/2                                            
REMARK 290                                                                      
REMARK 290     WHERE NNN -> OPERATOR NUMBER                                     
REMARK 290           MMM -> TRANSLATION VECTOR                                  
REMARK 290                                                                      
REMARK 290 CRYSTALLOGRAPHIC SYMMETRY TRANSFORMATIONS                            
REMARK 290 THE FOLLOWING TRANSFORMATIONS OPERATE ON THE ATOM/HETATM             
REMARK 290 RECORDS IN THIS ENTRY TO PRODUCE CRYSTALLOGRAPHICALLY                
REMARK 290 RELATED MOLECULES.                                                   
REMARK 290   SMTRY1   1  1.000000  0.000000  0.000000        0.00000            
REMARK 290   SMTRY2   1  0.000000  1.000000  0.000000        0.00000            
REMARK 290   SMTRY3   1  0.000000  0.000000  1.000000        0.00000            
REMARK 290   SMTRY1   2 -1.000000  0.000000  0.000000        0.00000            
REMARK 290   SMTRY2   2  0.000000 -1.000000  0.000000        0.00000            
REMARK 290   SMTRY3   2  0.000000  0.000000  1.000000       58.21950            
REMARK 290   SMTRY1   3  0.000000 -1.000000  0.000000       64.35100            
REMARK 290   SMTRY2   3  1.000000  0.000000  0.000000       64.35100            
REMARK 290   SMTRY3   3  0.000000  0.000000  1.000000       87.32925            
REMARK 290   SMTRY1   4  0.000000  1.000000  0.000000       64.35100            
REMARK 290   SMTRY2   4 -1.000000  0.000000  0.000000       64.35100            
REMARK 290   SMTRY3   4  0.000000  0.000000  1.000000       29.10975            
REMARK 290   SMTRY1   5 -1.000000  0.000000  0.000000       64.35100            
REMARK 290   SMTRY2   5  0.000000  1.000000  0.000000       64.35100            
REMARK 290   SMTRY3   5  0.000000  0.000000 -1.000000       87.32925            
REMARK 290   SMTRY1   6  1.000000  0.000000  0.000000       64.35100            
REMARK 290   SMTRY2   6  0.000000 -1.000000  0.000000       64.35100            
REMARK 290   SMTRY3   6  0.000000  0.000000 -1.000000       29.10975            
REMARK 290   SMTRY1   7  0.000000  1.000000  0.000000        0.00000            
REMARK 290   SMTRY2   7  1.000000  0.000000  0.000000        0.00000            
REMARK 290   SMTRY3   7  0.000000  0.000000 -1.000000        0.00000            
REMARK 290   SMTRY1   8  0.000000 -1.000000  0.000000        0.00000            
REMARK 290   SMTRY2   8 -1.000000  0.000000  0.000000        0.00000            
REMARK 290   SMTRY3   8  0.000000  0.000000 -1.000000       58.21950            
REMARK 290                                                                      
REMARK 290 REMARK: NULL                                                         
REMARK 300                                                                      
REMARK 300 BIOMOLECULE: 1                                                       
REMARK 300 SEE REMARK 350 FOR THE AUTHOR PROVIDED AND/OR PROGRAM                
REMARK 300 GENERATED ASSEMBLY INFORMATION FOR THE STRUCTURE IN                  
REMARK 300 THIS ENTRY. THE REMARK MAY ALSO PROVIDE INFORMATION ON               
REMARK 300 BURIED SURFACE AREA.                                                 
REMARK 350                                                                      
REMARK 350 COORDINATES FOR A COMPLETE MULTIMER REPRESENTING THE KNOWN           
REMARK 350 BIOLOGICALLY SIGNIFICANT OLIGOMERIZATION STATE OF THE                
REMARK 350 MOLECULE CAN BE GENERATED BY APPLYING BIOMT TRANSFORMATIONS          
REMARK 350 GIVEN BELOW.  BOTH NON-CRYSTALLOGRAPHIC AND                          
REMARK 350 CRYSTALLOGRAPHIC OPERATIONS ARE GIVEN.                               
REMARK 350                                                                      
REMARK 350 BIOMOLECULE: 1                                                       
REMARK 350 AUTHOR DETERMINED BIOLOGICAL UNIT: DIMERIC                           
REMARK 350 SOFTWARE DETERMINED QUATERNARY STRUCTURE: DIMERIC                    
REMARK 350 SOFTWARE USED: PISA                                                  
REMARK 350 TOTAL BURIED SURFACE AREA: 4500 ANGSTROM**2                          
REMARK 350 SURFACE AREA OF THE COMPLEX: 56730 ANGSTROM**2                       
REMARK 350 CHANGE IN SOLVENT FREE ENERGY: -21.0 KCAL/MOL                        
REMARK 350 APPLY THE FOLLOWING TO CHAINS: A                                     
REMARK 350   BIOMT1   1  1.000000  0.000000  0.000000        0.00000            
REMARK 350   BIOMT2   1  0.000000  1.000000  0.000000        0.00000            
REMARK 350   BIOMT3   1  0.000000  0.000000  1.000000        0.00000            
REMARK 350   BIOMT1   2  0.000000  1.000000  0.000000        0.00000            
REMARK 350   BIOMT2   2  1.000000  0.000000  0.000000        0.00000            
REMARK 350   BIOMT3   2  0.000000  0.000000 -1.000000      116.43900            
REMARK 375                                                                      
REMARK 375 SPECIAL POSITION                                                     
REMARK 375 THE FOLLOWING ATOMS ARE FOUND TO BE WITHIN 0.15 ANGSTROMS            
REMARK 375 OF A SYMMETRY RELATED ATOM AND ARE ASSUMED TO BE ON SPECIAL          
REMARK 375 POSITIONS.                                                           
REMARK 375                                                                      
REMARK 375 ATOM RES CSSEQI                                                      
REMARK 375      HOH A1137  LIES ON A SPECIAL POSITION.                          
REMARK 465                                                                      
REMARK 465 MISSING RESIDUES                                                     
REMARK 465 THE FOLLOWING RESIDUES WERE NOT LOCATED IN THE                       
REMARK 465 EXPERIMENT. (M=MODEL NUMBER; RES=RESIDUE NAME; C=CHAIN               
REMARK 465 IDENTIFIER; SSSEQ=SEQUENCE NUMBER; I=INSERTION CODE.)                
REMARK 465                                                                      
REMARK 465   M RES C SSSEQI                                                     
REMARK 465     SER A     1                                                      
REMARK 465     ARG A     2                                                      
REMARK 465     PRO A     3                                                      
REMARK 465     LEU A     4                                                      
REMARK 465     SER A     5                                                      
REMARK 465     ASP A     6                                                      
REMARK 465     GLN A     7                                                      
REMARK 465     GLU A     8                                                      
REMARK 465     LYS A     9                                                      
REMARK 465     ARG A    10                                                      
REMARK 465     LYS A    11                                                      
REMARK 465     LYS A   255                                                      
REMARK 465     ASP A   256                                                      
REMARK 465     PHE A   257                                                      
REMARK 465     ASN A   258                                                      
REMARK 465     VAL A   259                                                      
REMARK 465     GLY A   260                                                      
REMARK 465     LYS A   315                                                      
REMARK 465     PHE A   316                                                      
REMARK 465     GLY A   317                                                      
REMARK 465     CYS A   318                                                      
REMARK 465     ARG A   319                                                      
REMARK 465     ASP A   320                                                      
REMARK 465     PRO A   321                                                      
REMARK 465     VAL A   322                                                      
REMARK 465     ARG A   323                                                      
REMARK 465     PRO A   837                                                      
REMARK 465     ASP A   838                                                      
REMARK 465     GLU A   839                                                      
REMARK 465     LYS A   840                                                      
REMARK 465     ILE A   841                                                      
REMARK 465     PRO A   842                                                      
REMARK 500                                                                      
REMARK 500 GEOMETRY AND STEREOCHEMISTRY                                         
REMARK 500 SUBTOPIC: TORSION ANGLES                                             
REMARK 500                                                                      
REMARK 500 TORSION ANGLES OUTSIDE THE EXPECTED RAMACHANDRAN REGIONS:            
REMARK 500 (M=MODEL NUMBER; RES=RESIDUE NAME; C=CHAIN IDENTIFIER;               
REMARK 500 SSEQ=SEQUENCE NUMBER; I=INSERTION CODE).                             
REMARK 500                                                                      
REMARK 500 STANDARD TABLE:                                                      
REMARK 500 FORMAT:(10X,I3,1X,A3,1X,A1,I4,A1,4X,F7.2,3X,F7.2)                    
REMARK 500                                                                      
REMARK 500 EXPECTED VALUES: GJ KLEYWEGT AND TA JONES (1996). PHI/PSI-           
REMARK 500 CHOLOGY: RAMACHANDRAN REVISITED. STRUCTURE 4, 1395 - 1400            
REMARK 500                                                                      
REMARK 500  M RES CSSEQI        PSI       PHI                                   
REMARK 500    ALA A  19       75.03   -112.57                                   
REMARK 500    LEU A 131       39.80    -89.16                                   
REMARK 500    TYR A 203     -135.78     61.29                                   
REMARK 500    GLN A 211       60.49   -114.89                                   
REMARK 500    ASN A 253       16.37     57.22                                   
REMARK 500    ASP A 339     -166.16     66.99                                   
REMARK 500    THR A 466      -93.11   -119.99                                   
REMARK 500    LEU A 492      -65.25   -144.26                                   
REMARK 500    ASP A 514       70.80   -153.36                                   
REMARK 500    LYS A 568      165.22    172.94                                   
REMARK 500    SER A 674      -59.08   -136.44                                   
REMARK 500    SER A 751       74.18   -152.97                                   
REMARK 500    HIS A 768       53.24   -140.39                                   
REMARK 500                                                                      
REMARK 500 REMARK: NULL                                                         
REMARK 500                                                                      
REMARK 500 GEOMETRY AND STEREOCHEMISTRY                                         
REMARK 500 SUBTOPIC: CHIRAL CENTERS                                             
REMARK 500                                                                      
REMARK 500 UNEXPECTED CONFIGURATION OF THE FOLLOWING CHIRAL                     
REMARK 500 CENTER(S) USING IMPROPER CA--C--CB--N CHIRALITY                      
REMARK 500 FOR AMINO ACIDS AND C1'--O4'--N1(N9)--C2' FOR                        
REMARK 500 NUCLEIC ACIDS OR EQUIVALENT ANGLE                                    
REMARK 500 M=MODEL NUMBER; RES=RESIDUE NAME; C=CHAIN                            
REMARK 500 IDENTIFIER; SSEQ=SEQUENCE NUMBER; I=INSERTION CODE                   
REMARK 500                                                                      
REMARK 500 STANDARD TABLE:                                                      
REMARK 500 FORMAT: (10X,I3,1X,A3,1X,A1,I4,A1,6X,F5.1,6X,A1,10X,A1,3X,A16)       
REMARK 500                                                                      
REMARK 500  M RES CSSEQI    IMPROPER   EXPECTED   FOUND DETAILS                 
REMARK 500    VAL A 565        24.9      L          L   OUTSIDE RANGE           
REMARK 500                                                                      
REMARK 500 REMARK: NULL                                                         
REMARK 800                                                                      
REMARK 800 SITE                                                                 
REMARK 800 SITE_IDENTIFIER: AC1                                                 
REMARK 800 EVIDENCE_CODE: SOFTWARE                                              
REMARK 800 SITE_DESCRIPTION: BINDING SITE FOR RESIDUE Z57 A 998                 
REMARK 900                                                                      
REMARK 900 RELATED ENTRIES                                                      
REMARK 900 RELATED ID: 3NP7   RELATED DB: PDB                                   
REMARK 900 RELATED ID: 3NP9   RELATED DB: PDB                                   
DBREF  3NPA A    1   842  UNP    P00489   PYGM_RABIT       2    843             
SEQRES   1 A  842  SER ARG PRO LEU SER ASP GLN GLU LYS ARG LYS GLN ILE          
SEQRES   2 A  842  SER VAL ARG GLY LEU ALA GLY VAL GLU ASN VAL THR GLU          
SEQRES   3 A  842  LEU LYS LYS ASN PHE ASN ARG HIS LEU HIS PHE THR LEU          
SEQRES   4 A  842  VAL LYS ASP ARG ASN VAL ALA THR PRO ARG ASP TYR TYR          
SEQRES   5 A  842  PHE ALA LEU ALA HIS THR VAL ARG ASP HIS LEU VAL GLY          
SEQRES   6 A  842  ARG TRP ILE ARG THR GLN GLN HIS TYR TYR GLU LYS ASP          
SEQRES   7 A  842  PRO LYS ARG ILE TYR TYR LEU SER LEU GLU PHE TYR MET          
SEQRES   8 A  842  GLY ARG THR LEU GLN ASN THR MET VAL ASN LEU ALA LEU          
SEQRES   9 A  842  GLU ASN ALA CYS ASP GLU ALA THR TYR GLN LEU GLY LEU          
SEQRES  10 A  842  ASP MET GLU GLU LEU GLU GLU ILE GLU GLU ASP ALA GLY          
SEQRES  11 A  842  LEU GLY ASN GLY GLY LEU GLY ARG LEU ALA ALA CYS PHE          
SEQRES  12 A  842  LEU ASP SER MET ALA THR LEU GLY LEU ALA ALA TYR GLY          
SEQRES  13 A  842  TYR GLY ILE ARG TYR GLU PHE GLY ILE PHE ASN GLN LYS          
SEQRES  14 A  842  ILE CYS GLY GLY TRP GLN MET GLU GLU ALA ASP ASP TRP          
SEQRES  15 A  842  LEU ARG TYR GLY ASN PRO TRP GLU LYS ALA ARG PRO GLU          
SEQRES  16 A  842  PHE THR LEU PRO VAL HIS PHE TYR GLY ARG VAL GLU HIS          
SEQRES  17 A  842  THR SER GLN GLY ALA LYS TRP VAL ASP THR GLN VAL VAL          
SEQRES  18 A  842  LEU ALA MET PRO TYR ASP THR PRO VAL PRO GLY TYR ARG          
SEQRES  19 A  842  ASN ASN VAL VAL ASN THR MET ARG LEU TRP SER ALA LYS          
SEQRES  20 A  842  ALA PRO ASN ASP PHE ASN LEU LYS ASP PHE ASN VAL GLY          
SEQRES  21 A  842  GLY TYR ILE GLN ALA VAL LEU ASP ARG ASN LEU ALA GLU          
SEQRES  22 A  842  ASN ILE SER ARG VAL LEU TYR PRO ASN ASP ASN PHE PHE          
SEQRES  23 A  842  GLU GLY LYS GLU LEU ARG LEU LYS GLN GLU TYR PHE VAL          
SEQRES  24 A  842  VAL ALA ALA THR LEU GLN ASP ILE ILE ARG ARG PHE LYS          
SEQRES  25 A  842  SER SER LYS PHE GLY CYS ARG ASP PRO VAL ARG THR ASN          
SEQRES  26 A  842  PHE ASP ALA PHE PRO ASP LYS VAL ALA ILE GLN LEU ASN          
SEQRES  27 A  842  ASP THR HIS PRO SER LEU ALA ILE PRO GLU LEU MET ARG          
SEQRES  28 A  842  VAL LEU VAL ASP LEU GLU ARG LEU ASP TRP ASP LYS ALA          
SEQRES  29 A  842  TRP GLU VAL THR VAL LYS THR CYS ALA TYR THR ASN HIS          
SEQRES  30 A  842  THR VAL LEU PRO GLU ALA LEU GLU ARG TRP PRO VAL HIS          
SEQRES  31 A  842  LEU LEU GLU THR LEU LEU PRO ARG HIS LEU GLN ILE ILE          
SEQRES  32 A  842  TYR GLU ILE ASN GLN ARG PHE LEU ASN ARG VAL ALA ALA          
SEQRES  33 A  842  ALA PHE PRO GLY ASP VAL ASP ARG LEU ARG ARG MET SER          
SEQRES  34 A  842  LEU VAL GLU GLU GLY ALA VAL LYS ARG ILE ASN MET ALA          
SEQRES  35 A  842  HIS LEU CYS ILE ALA GLY SER HIS ALA VAL ASN GLY VAL          
SEQRES  36 A  842  ALA ARG ILE HIS SER GLU ILE LEU LYS LYS THR ILE PHE          
SEQRES  37 A  842  LYS ASP PHE TYR GLU LEU GLU PRO HIS LYS PHE GLN ASN          
SEQRES  38 A  842  LYS THR ASN GLY ILE THR PRO ARG ARG TRP LEU VAL LEU          
SEQRES  39 A  842  CYS ASN PRO GLY LEU ALA GLU ILE ILE ALA GLU ARG ILE          
SEQRES  40 A  842  GLY GLU GLU TYR ILE SER ASP LEU ASP GLN LEU ARG LYS          
SEQRES  41 A  842  LEU LEU SER TYR VAL ASP ASP GLU ALA PHE ILE ARG ASP          
SEQRES  42 A  842  VAL ALA LYS VAL LYS GLN GLU ASN LYS LEU LYS PHE ALA          
SEQRES  43 A  842  ALA TYR LEU GLU ARG GLU TYR LYS VAL HIS ILE ASN PRO          
SEQRES  44 A  842  ASN SER LEU PHE ASP VAL GLN VAL LYS ARG ILE HIS GLU          
SEQRES  45 A  842  TYR LYS ARG GLN LEU LEU ASN CYS LEU HIS VAL ILE THR          
SEQRES  46 A  842  LEU TYR ASN ARG ILE LYS LYS GLU PRO ASN LYS PHE VAL          
SEQRES  47 A  842  VAL PRO ARG THR VAL MET ILE GLY GLY LYS ALA ALA PRO          
SEQRES  48 A  842  GLY TYR HIS MET ALA LYS MET ILE ILE LYS LEU ILE THR          
SEQRES  49 A  842  ALA ILE GLY ASP VAL VAL ASN HIS ASP PRO VAL VAL GLY          
SEQRES  50 A  842  ASP ARG LEU ARG VAL ILE PHE LEU GLU ASN TYR ARG VAL          
SEQRES  51 A  842  SER LEU ALA GLU LYS VAL ILE PRO ALA ALA ASP LEU SER          
SEQRES  52 A  842  GLU GLN ILE SER THR ALA GLY THR GLU ALA SER GLY THR          
SEQRES  53 A  842  GLY ASN MET LLP PHE MET LEU ASN GLY ALA LEU THR ILE          
SEQRES  54 A  842  GLY THR MET ASP GLY ALA ASN VAL GLU MET ALA GLU GLU          
SEQRES  55 A  842  ALA GLY GLU GLU ASN PHE PHE ILE PHE GLY MET ARG VAL          
SEQRES  56 A  842  GLU ASP VAL ASP ARG LEU ASP GLN ARG GLY TYR ASN ALA          
SEQRES  57 A  842  GLN GLU TYR TYR ASP ARG ILE PRO GLU LEU ARG GLN ILE          
SEQRES  58 A  842  ILE GLU GLN LEU SER SER GLY PHE PHE SER PRO LYS GLN          
SEQRES  59 A  842  PRO ASP LEU PHE LYS ASP ILE VAL ASN MET LEU MET HIS          
SEQRES  60 A  842  HIS ASP ARG PHE LYS VAL PHE ALA ASP TYR GLU GLU TYR          
SEQRES  61 A  842  VAL LYS CYS GLN GLU ARG VAL SER ALA LEU TYR LYS ASN          
SEQRES  62 A  842  PRO ARG GLU TRP THR ARG MET VAL ILE ARG ASN ILE ALA          
SEQRES  63 A  842  THR SER GLY LYS PHE SER SER ASP ARG THR ILE ALA GLN          
SEQRES  64 A  842  TYR ALA ARG GLU ILE TRP GLY VAL GLU PRO SER ARG GLN          
SEQRES  65 A  842  ARG LEU PRO ALA PRO ASP GLU LYS ILE PRO                      
MODRES 3NPA LLP A  680  LYS                                                     
HET    LLP  A 680      24                                                       
HET    Z57  A 998      20                                                       
HETNAM     LLP 2-LYSINE(3-HYDROXY-2-METHYL-5-PHOSPHONOOXYMETHYL-                
HETNAM   2 LLP  PYRIDIN-4-YLMETHANE)                                            
HETNAM     Z57 (1S)-1,5-ANHYDRO-1-(4-BROMO-2,5-DIHYDROXYPHENYL)-D-              
HETNAM   2 Z57  GLUCITOL                                                        
HETSYN     LLP N'-PYRIDOXYL-LYSINE-5'-MONOPHOSPHATE                             
FORMUL   1  LLP    C14 H24 N3 O7 P                                              
FORMUL   2  Z57    C12 H15 BR O7                                                
FORMUL   3  HOH   *335(H2 O)                                                    
HELIX    1   1 GLY A  134  GLY A  135  1                                   2
HELIX    2   2 ARG A  138  ARG A  138  1                                   1
HELIX    3   3 ARG A  649  VAL A  650  1                                   2
HELIX    4   4 ALA A  653  ALA A  653  1                                   1
HELIX    5   5 ILE A  657  ILE A  657  1                                   1
HELIX    6   6 THR A  676  ASN A  684  1                                   9
SHEET    1   1 1 TYR A  90  TYR A  90  0
SHEET    2   2 1 VAL A 567  VAL A 567  0
SHEET    3   3 1 GLN A 665  GLN A 665  0
LINK         C   LLP A 680                 N   PHE A 681     1555   1555  1.33  
LINK         C   MET A 679                 N   LLP A 680     1555   1555  1.34  
SITE     1 AC1 15 GLY A 135  LEU A 136  ASP A 283  ASN A 284                    
SITE     2 AC1 15 ASP A 339  HIS A 377  THR A 378  ASN A 484                    
SITE     3 AC1 15 TYR A 573  GLU A 672  ALA A 673  SER A 674                    
SITE     4 AC1 15 GLY A 675  HOH A 934  HOH A 961                               
CRYST1  128.702  128.702  116.439  90.00  90.00  90.00 P 43 21 2     8          
ORIGX1      1.000000  0.000000  0.000000        0.00000                         
ORIGX2      0.000000  1.000000  0.000000        0.00000                         
ORIGX3      0.000000  0.000000  1.000000        0.00000                         
SCALE1      0.007770  0.000000  0.000000        0.00000                         
SCALE2      0.000000  0.007770  0.000000        0.00000                         
SCALE3      0.000000  0.000000  0.008588        0.00000                         
ATOM      1  N   TYR A  90      26.726  19.900  37.508  1.00 18.18           N
ATOM      2  CA  TYR A  90      25.633  20.816  37.222  1.00 19.18           C
ATOM      3  C   TYR A  90      24.328  20.021  37.135  1.00 19.08           C
ATOM      4  O   TYR A  90      23.861  19.714  36.038  1.00 18.97           O
ATOM      5  CB  TYR A  90      25.920  21.489  35.886  1.00 20.16           C
ATOM      6  CG  TYR A  90      25.411  22.891  35.672  1.00 21.43           C
ATOM      7  CD1 TYR A  90      24.465  23.482  36.511  1.00 22.86           C
ATOM      8  CD2 TYR A  90      25.866  23.619  34.578  1.00 23.07           C
ATOM      9  CE1 TYR A  90      24.015  24.793  36.265  1.00 23.75           C
ATOM     10  CE2 TYR A  90      25.424  24.889  34.328  1.00 23.75           C
ATOM     11  CZ  TYR A  90      24.507  25.473  35.160  1.00 22.70           C
ATOM     12  OH  TYR A  90      24.112  26.748  34.848  1.00 24.67           O
TER      13      TYR A  90
ATOM     14  N   ASN A 133      29.282  25.541  36.024  1.00 17.22           N
ATOM     15  CA  ASN A 133      29.262  26.773  35.237  1.00 17.21           C
ATOM     16  C   ASN A 133      28.541  26.632  33.907  1.00 17.17           C
ATOM     17  O   ASN A 133      27.844  27.550  33.469  1.00 17.31           O
ATOM     18  CB  ASN A 133      30.694  27.230  34.974  1.00 17.12           C
ATOM     19  CG  ASN A 133      31.264  28.016  36.120  1.00 17.74           C
ATOM     20  OD1 ASN A 133      30.859  29.156  36.360  1.00 17.77           O
ATOM     21  ND2 ASN A 133      32.211  27.419  36.842  1.00 17.99           N
ATOM     22  N   GLY A 134      28.723  25.483  33.262  1.00 16.79           N
ATOM     23  CA  GLY A 134      28.177  25.260  31.929  1.00 16.66           C
ATOM     24  C   GLY A 134      28.421  23.846  31.465  1.00 16.61           C
ATOM     25  O   GLY A 134      28.102  22.895  32.181  1.00 16.44           O
ATOM     26  N   GLY A 135      29.021  23.720  30.281  1.00 16.61           N
ATOM     27  CA  GLY A 135      29.155  22.441  29.583  1.00 16.94           C
ATOM     28  C   GLY A 135      29.921  21.351  30.311  1.00 17.20           C
ATOM     29  O   GLY A 135      29.514  20.189  30.297  1.00 17.01           O
TER      30      GLY A 135
ATOM     31  N   ARG A 138      27.783  20.227  33.301  1.00 15.85           N
ATOM     32  CA  ARG A 138      26.580  19.505  32.865  1.00 15.72           C
ATOM     33  C   ARG A 138      26.942  18.134  32.301  1.00 15.22           C
ATOM     34  O   ARG A 138      26.186  17.179  32.468  1.00 15.30           O
ATOM     35  CB  ARG A 138      25.748  20.330  31.867  1.00 15.61           C
ATOM     36  CG  ARG A 138      24.447  19.644  31.391  1.00 16.03           C
ATOM     37  CD  ARG A 138      23.524  19.257  32.562  1.00 15.60           C
ATOM     38  NE  ARG A 138      23.068  17.871  32.438  1.00 16.96           N
ATOM     39  CZ  ARG A 138      22.248  17.255  33.288  1.00 16.70           C
ATOM     40  NH1 ARG A 138      21.775  17.892  34.350  1.00 16.64           N
ATOM     41  NH2 ARG A 138      21.906  15.988  33.077  1.00 16.48           N
TER      42      ARG A 138
ATOM     43  N   ILE A 486      24.527  13.657  25.608  1.00 16.84           N
ATOM     44  CA  ILE A 486      23.590  14.172  26.608  1.00 16.87           C
ATOM     45  C   ILE A 486      22.625  13.054  26.990  1.00 17.06           C
ATOM     46  O   ILE A 486      22.371  12.147  26.186  1.00 16.91           O
ATOM     47  CB  ILE A 486      22.775  15.373  26.073  1.00 17.16           C
ATOM     48  CG1 ILE A 486      21.969  14.971  24.825  1.00 17.90           C
ATOM     49  CG2 ILE A 486      23.700  16.575  25.801  1.00 16.98           C
ATOM     50  CD1 ILE A 486      20.917  15.966  24.408  1.00 19.51           C
TER      51      ILE A 486
ATOM     52  N   TRP A 491      16.862  15.252  28.862  1.00 17.60           N
ATOM     53  CA  TRP A 491      16.836  16.127  27.687  1.00 17.67           C
ATOM     54  C   TRP A 491      15.846  15.736  26.587  1.00 18.36           C
ATOM     55  O   TRP A 491      15.879  16.289  25.485  1.00 18.13           O
ATOM     56  CB  TRP A 491      18.253  16.347  27.137  1.00 17.46           C
ATOM     57  CG  TRP A 491      19.141  17.012  28.151  1.00 16.83           C
ATOM     58  CD1 TRP A 491      20.216  16.461  28.785  1.00 16.64           C
ATOM     59  CD2 TRP A 491      18.997  18.338  28.682  1.00 16.41           C
ATOM     60  NE1 TRP A 491      20.763  17.367  29.664  1.00 16.23           N
ATOM     61  CE2 TRP A 491      20.038  18.527  29.619  1.00 16.06           C
ATOM     62  CE3 TRP A 491      18.101  19.390  28.445  1.00 16.01           C
ATOM     63  CZ2 TRP A 491      20.199  19.718  30.329  1.00 16.57           C
ATOM     64  CZ3 TRP A 491      18.263  20.578  29.151  1.00 16.93           C
ATOM     65  CH2 TRP A 491      19.309  20.731  30.079  1.00 16.82           C
TER      66      TRP A 491
ATOM     67  N   VAL A 567      21.656  30.035  23.508  1.00 17.33           N
ATOM     68  CA  VAL A 567      21.807  29.960  24.959  1.00 17.24           C
ATOM     69  C   VAL A 567      23.051  29.153  25.336  1.00 17.22           C
ATOM     70  O   VAL A 567      23.223  28.001  24.933  1.00 17.13           O
ATOM     71  CB  VAL A 567      20.538  29.428  25.685  1.00 17.49           C
ATOM     72  CG1 VAL A 567      19.407  30.457  25.636  1.00 17.99           C
ATOM     73  CG2 VAL A 567      20.081  28.072  25.122  1.00 17.08           C
ATOM     74  N   LYS A 568      23.919  29.794  26.109  1.00 17.18           N
ATOM     75  CA  LYS A 568      25.230  29.263  26.477  1.00 17.07           C
ATOM     76  C   LYS A 568      25.935  30.395  27.208  1.00 17.43           C
ATOM     77  O   LYS A 568      25.499  31.545  27.125  1.00 17.50           O
ATOM     78  CB  LYS A 568      26.042  28.851  25.232  1.00 16.91           C
ATOM     79  CG  LYS A 568      26.133  29.914  24.117  1.00 16.47           C
ATOM     80  CD  LYS A 568      26.819  29.354  22.852  1.00 17.05           C
ATOM     81  CE  LYS A 568      25.916  28.370  22.096  1.00 16.37           C
ATOM     82  NZ  LYS A 568      26.578  27.052  21.882  1.00 14.42           N
TER      83      LYS A 568
ATOM     84  N   LYS A 574      32.366  32.111  21.511  1.00 18.30           N
ATOM     85  CA  LYS A 574      31.018  31.640  21.162  1.00 18.50           C
ATOM     86  C   LYS A 574      30.280  32.609  20.227  1.00 18.49           C
ATOM     87  O   LYS A 574      29.240  32.269  19.651  1.00 18.42           O
ATOM     88  CB  LYS A 574      30.203  31.356  22.428  1.00 18.31           C
ATOM     89  CG  LYS A 574      30.701  30.119  23.207  1.00 18.41           C
ATOM     90  CD  LYS A 574      30.120  30.066  24.615  1.00 19.00           C
ATOM     91  CE  LYS A 574      30.698  28.927  25.446  1.00 19.07           C
ATOM     92  NZ  LYS A 574      30.267  27.574  24.944  1.00 20.18           N
TER      93      LYS A 574
ATOM     94  N   TYR A 648      20.001  32.173  32.759  1.00 19.99           N
ATOM     95  CA  TYR A 648      20.098  30.881  32.083  1.00 19.65           C
ATOM     96  C   TYR A 648      20.797  29.861  32.969  1.00 19.60           C
ATOM     97  O   TYR A 648      21.878  30.113  33.516  1.00 19.45           O
ATOM     98  CB  TYR A 648      20.805  30.998  30.725  1.00 19.48           C
ATOM     99  CG  TYR A 648      20.865  29.689  29.953  1.00 19.58           C
ATOM    100  CD1 TYR A 648      19.695  29.054  29.510  1.00 19.37           C
ATOM    101  CD2 TYR A 648      22.087  29.088  29.665  1.00 18.40           C
ATOM    102  CE1 TYR A 648      19.750  27.845  28.806  1.00 18.81           C
ATOM    103  CE2 TYR A 648      22.151  27.875  28.960  1.00 19.12           C
ATOM    104  CZ  TYR A 648      20.987  27.267  28.533  1.00 18.99           C
ATOM    105  OH  TYR A 648      21.068  26.080  27.835  1.00 18.94           O
ATOM    106  N   ARG A 649      20.148  28.713  33.108  1.00 19.25           N
ATOM    107  CA  ARG A 649      20.546  27.666  34.029  1.00 18.99           C
ATOM    108  C   ARG A 649      19.854  26.394  33.548  1.00 18.83           C
ATOM    109  O   ARG A 649      19.064  26.455  32.599  1.00 18.46           O
ATOM    110  CB  ARG A 649      20.108  28.030  35.452  1.00 19.26           C
ATOM    111  CG  ARG A 649      18.589  28.125  35.634  1.00 20.47           C
ATOM    112  CD  ARG A 649      18.224  28.937  36.864  1.00 23.71           C
ATOM    113  NE  ARG A 649      16.778  28.949  37.106  1.00 25.93           N
ATOM    114  CZ  ARG A 649      15.910  29.761  36.505  1.00 26.93           C
ATOM    115  NH1 ARG A 649      14.618  29.682  36.806  1.00 28.53           N
ATOM    116  NH2 ARG A 649      16.314  30.643  35.597  1.00 27.65           N
ATOM    117  N   VAL A 650      20.125  25.259  34.192  1.00 18.60           N
ATOM    118  CA  VAL A 650      19.573  23.967  33.727  1.00 18.94           C
ATOM    119  C   VAL A 650      18.034  23.983  33.638  1.00 19.27           C
ATOM    120  O   VAL A 650      17.467  23.586  32.614  1.00 18.86           O
ATOM    121  CB  VAL A 650      20.100  22.759  34.560  1.00 19.02           C
ATOM    122  CG1 VAL A 650      19.388  21.448  34.174  1.00 19.49           C
ATOM    123  CG2 VAL A 650      21.611  22.605  34.376  1.00 19.12           C
TER     124      VAL A 650
ATOM    125  N   ALA A 653      16.938  25.935  30.603  1.00 19.47           N
ATOM    126  CA  ALA A 653      17.248  25.153  29.397  1.00 19.79           C
ATOM    127  C   ALA A 653      16.145  24.130  29.099  1.00 20.05           C
ATOM    128  O   ALA A 653      15.749  23.948  27.946  1.00 19.69           O
ATOM    129  CB  ALA A 653      18.592  24.449  29.545  1.00 19.45           C
TER     130      ALA A 653
ATOM    131  N   ILE A 657      14.664  25.057  25.340  1.00 21.35           N
ATOM    132  CA  ILE A 657      15.150  24.161  24.284  1.00 21.18           C
ATOM    133  C   ILE A 657      14.012  23.440  23.520  1.00 20.98           C
ATOM    134  O   ILE A 657      14.020  23.448  22.293  1.00 21.15           O
ATOM    135  CB  ILE A 657      16.307  23.229  24.760  1.00 21.12           C
ATOM    136  CG1 ILE A 657      17.543  24.080  25.109  1.00 20.95           C
ATOM    137  CG2 ILE A 657      16.652  22.191  23.693  1.00 21.66           C
ATOM    138  CD1 ILE A 657      18.733  23.306  25.632  1.00 20.82           C
TER     139      ILE A 657
ATOM    140  N   GLN A 665      24.811  27.786  16.810  1.00 15.96           N
ATOM    141  CA  GLN A 665      26.056  27.147  17.241  1.00 16.05           C
ATOM    142  C   GLN A 665      27.209  27.674  16.384  1.00 16.20           C
ATOM    143  O   GLN A 665      27.709  26.993  15.487  1.00 16.28           O
ATOM    144  CB  GLN A 665      25.933  25.626  17.155  1.00 15.90           C
ATOM    145  CG  GLN A 665      24.678  25.061  17.835  1.00 15.71           C
ATOM    146  CD  GLN A 665      24.682  25.244  19.341  1.00 17.21           C
ATOM    147  OE1 GLN A 665      25.742  25.291  19.970  1.00 17.81           O
ATOM    148  NE2 GLN A 665      23.493  25.323  19.933  1.00 16.85           N
TER     149      GLN A 665
ATOM    150  N   GLU A 672      35.316  25.680  19.966  1.00 18.71           N
ATOM    151  CA  GLU A 672      34.377  24.932  20.806  1.00 18.21           C
ATOM    152  C   GLU A 672      34.768  23.455  20.752  1.00 18.04           C
ATOM    153  O   GLU A 672      34.545  22.793  19.743  1.00 17.78           O
ATOM    154  CB  GLU A 672      32.927  25.146  20.331  1.00 18.46           C
ATOM    155  CG  GLU A 672      31.842  24.651  21.304  1.00 18.38           C
ATOM    156  CD  GLU A 672      31.713  25.536  22.529  1.00 18.10           C
ATOM    157  OE1 GLU A 672      32.407  25.261  23.528  1.00 19.13           O
ATOM    158  OE2 GLU A 672      30.946  26.527  22.485  1.00 17.68           O
TER     159      GLU A 672
ATOM    160  N   GLY A 675      30.797  21.221  22.516  1.00 16.73           N
ATOM    161  CA  GLY A 675      29.441  21.738  22.661  1.00 16.90           C
ATOM    162  C   GLY A 675      28.536  20.579  23.044  1.00 16.56           C
ATOM    163  O   GLY A 675      28.758  19.441  22.614  1.00 16.93           O
ATOM    164  N   THR A 676      27.542  20.855  23.881  1.00 16.67           N
ATOM    165  CA  THR A 676      26.518  19.861  24.231  1.00 16.79           C
ATOM    166  C   THR A 676      25.110  20.437  24.069  1.00 16.96           C
ATOM    167  O   THR A 676      24.165  19.697  23.788  1.00 17.49           O
ATOM    168  CB  THR A 676      26.690  19.293  25.654  1.00 16.54           C
ATOM    169  OG1 THR A 676      26.794  20.368  26.589  1.00 16.55           O
ATOM    170  CG2 THR A 676      27.929  18.404  25.749  1.00 16.82           C
ATOM    171  N   GLY A 677      24.980  21.751  24.236  1.00 17.03           N
ATOM    172  CA  GLY A 677      23.732  22.458  23.931  1.00 16.89           C
ATOM    173  C   GLY A 677      23.263  22.117  22.524  1.00 16.93           C
ATOM    174  O   GLY A 677      22.073  21.880  22.304  1.00 16.39           O
ATOM    175  N   ASN A 678      24.207  22.073  21.578  1.00 16.63           N
ATOM    176  CA  ASN A 678      23.911  21.661  20.196  1.00 16.98           C
ATOM    177  C   ASN A 678      23.118  20.351  20.084  1.00 17.04           C
ATOM    178  O   ASN A 678      22.148  20.257  19.314  1.00 17.35           O
ATOM    179  CB  ASN A 678      25.173  21.646  19.296  1.00 16.47           C
ATOM    180  CG  ASN A 678      26.360  20.856  19.884  1.00 17.08           C
ATOM    181  OD1 ASN A 678      27.458  20.869  19.306  1.00 19.18           O
ATOM    182  ND2 ASN A 678      26.156  20.165  20.996  1.00 13.44           N
ATOM    183  N   MET A 679      23.518  19.360  20.877  1.00 17.10           N
ATOM    184  CA  MET A 679      22.870  18.047  20.879  1.00 17.43           C
ATOM    185  C   MET A 679      21.462  18.118  21.457  1.00 17.47           C
ATOM    186  O   MET A 679      20.553  17.451  20.956  1.00 17.50           O
ATOM    187  CB  MET A 679      23.711  17.032  21.652  1.00 17.27           C
ATOM    188  CG  MET A 679      25.100  16.824  21.067  1.00 17.40           C
ATOM    189  SD  MET A 679      26.177  16.055  22.277  1.00 17.71           S
ATOM    190  CE  MET A 679      27.766  16.206  21.459  1.00 17.39           C
ATOM    215  N   PHE A 681      19.333  20.686  21.374  1.00 17.92           N
ATOM    216  CA  PHE A 681      18.452  21.293  20.377  1.00 18.72           C
ATOM    217  C   PHE A 681      18.086  20.321  19.255  1.00 19.18           C
ATOM    218  O   PHE A 681      16.946  20.318  18.784  1.00 19.53           O
ATOM    219  CB  PHE A 681      19.098  22.535  19.761  1.00 18.58           C
ATOM    220  CG  PHE A 681      19.092  23.738  20.657  1.00 19.45           C
ATOM    221  CD1 PHE A 681      17.983  24.573  20.713  1.00 19.91           C
ATOM    222  CD2 PHE A 681      20.205  24.051  21.429  1.00 20.03           C
ATOM    223  CE1 PHE A 681      17.983  25.703  21.535  1.00 21.10           C
ATOM    224  CE2 PHE A 681      20.213  25.178  22.254  1.00 20.35           C
ATOM    225  CZ  PHE A 681      19.109  25.998  22.309  1.00 20.02           C
ATOM    226  N   MET A 682      19.057  19.520  18.826  1.00 19.58           N
ATOM    227  CA  MET A 682      18.853  18.530  17.767  1.00 20.47           C
ATOM    228  C   MET A 682      17.816  17.478  18.172  1.00 20.63           C
ATOM    229  O   MET A 682      16.975  17.085  17.360  1.00 20.85           O
ATOM    230  CB  MET A 682      20.176  17.848  17.418  1.00 20.65           C
ATOM    231  CG  MET A 682      20.127  16.961  16.174  1.00 20.47           C
ATOM    232  SD  MET A 682      21.661  16.047  15.948  1.00 21.43           S
ATOM    233  CE  MET A 682      21.355  15.246  14.374  1.00 22.15           C
ATOM    234  N   LEU A 683      17.885  17.040  19.429  1.00 20.56           N
ATOM    235  CA  LEU A 683      16.991  16.016  19.965  1.00 21.07           C
ATOM    236  C   LEU A 683      15.555  16.527  20.125  1.00 20.85           C
ATOM    237  O   LEU A 683      14.601  15.741  20.103  1.00 21.38           O
ATOM    238  CB  LEU A 683      17.537  15.494  21.306  1.00 21.10           C
ATOM    239  CG  LEU A 683      16.909  14.271  21.988  1.00 21.78           C
ATOM    240  CD1 LEU A 683      16.828  13.071  21.045  1.00 22.67           C
ATOM    241  CD2 LEU A 683      17.690  13.908  23.247  1.00 21.33           C
ATOM    242  N   ASN A 684      15.416  17.845  20.260  1.00 20.53           N
ATOM    243  CA  ASN A 684      14.141  18.475  20.580  1.00 20.61           C
ATOM    244  C   ASN A 684      13.436  19.213  19.441  1.00 20.16           C
ATOM    245  O   ASN A 684      12.485  19.962  19.671  1.00 20.44           O
ATOM    246  CB  ASN A 684      14.302  19.372  21.805  1.00 20.30           C
ATOM    247  CG  ASN A 684      14.274  18.577  23.083  1.00 20.90           C
ATOM    248  OD1 ASN A 684      13.202  18.232  23.584  1.00 20.17           O
ATOM    249  ND2 ASN A 684      15.450  18.249  23.604  1.00 19.60           N
TER     250      ASN A 684
HETATM  251  C1  Z57 A 998      33.811  24.187  30.134  1.00 23.35           C
HETATM  252  O1  Z57 A 998      32.474  24.419  30.262  1.00 22.55           O
HETATM  253  C2  Z57 A 998      34.305  23.492  29.023  1.00 21.98           C
HETATM  254  C3  Z57 A 998      35.674  23.253  28.910  1.00 22.99           C
HETATM  255  C4  Z57 A 998      36.544  23.724  29.891  1.00 22.75           C
HETATM  256  O4  Z57 A 998      37.875  23.495  29.785  1.00 23.27           O
HETATM  257  C5  Z57 A 998      36.057  24.421  30.989  1.00 23.31           C
HETATM  258 BR5  Z57 A 998      37.282  25.040  32.305  1.00 27.71          Br
HETATM  259  C6  Z57 A 998      34.688  24.653  31.120  1.00 22.69           C
HETATM  260  C1' Z57 A 998      33.344  22.960  27.946  1.00 21.02           C
HETATM  261  C2' Z57 A 998      33.739  23.186  26.473  1.00 18.63           C
HETATM  262  O2' Z57 A 998      33.949  24.585  26.207  1.00 17.06           O
HETATM  263  C3' Z57 A 998      32.656  22.575  25.549  1.00 17.44           C
HETATM  264  O3' Z57 A 998      33.059  22.666  24.178  1.00 16.76           O
HETATM  265  C4' Z57 A 998      32.378  21.103  25.919  1.00 17.11           C
HETATM  266  O4' Z57 A 998      31.210  20.622  25.236  1.00 16.98           O
HETATM  267  C5' Z57 A 998      32.191  20.927  27.445  1.00 17.49           C
HETATM  268  O5' Z57 A 998      33.312  21.517  28.143  1.00 16.56           O
HETATM  269  C6' Z57 A 998      32.104  19.456  27.875  1.00 15.88           C
HETATM  270  O6' Z57 A 998      33.201  18.737  27.304  1.00 15.95           O
HETATM  271  O   HOH A 873      29.004  27.352  20.677  1.00 22.84           O
HETATM  272  O   HOH A 897      29.969  25.997  28.971  1.00 26.17           O
HETATM  273  O   HOH A 899      28.004  27.408  27.695  1.00 17.46           O
HETATM  274  O   HOH A 907      26.840  23.556  21.717  1.00 16.70           O
HETATM  275  O   HOH A 949      23.625  25.805  22.999  1.00 17.20           O
HETATM  276  O   HOH A 950      23.372  25.953  26.485  1.00 18.02           O
HETATM  277  O   HOH A 955      25.443  27.909  31.964  1.00 20.93           O
HETATM  278  O   HOH A 960      27.036  19.231  28.919  1.00 19.03           O
HETATM  279  O   HOH A 961      29.147  21.820  26.309  1.00 16.86           O
CONECT  185  184  186  206
CONECT  213  207  214  215
CONECT  192  191  193  194
CONECT  193  192
CONECT  194  192  195  196
CONECT  196  194  197  198
CONECT  197  196  212
CONECT  198  196  199  200
CONECT  200  198  201
CONECT  199  191  198
CONECT  207  206  208  213
CONECT  208  207  209
CONECT  210  209  211
CONECT  211  210  212
CONECT  209  208  210
CONECT  206  185  207
CONECT  191  192  199
CONECT  212  197  211
CONECT  214  213
CONECT  195  194
CONECT  203  202
CONECT  204  202
CONECT  205  202
CONECT  201  200  202
CONECT  202  201  203  204  205
CONECT  215  213  216
CONECT  258  257
CONECT  251  252  253  259
CONECT  260  253  261  268
CONECT  253  251  254  260
CONECT  261  260  262  263
CONECT  254  253  255
CONECT  263  261  264  265
CONECT  255  254  256  257
CONECT  265  263  266  267
CONECT  257  255  258  259
CONECT  267  265  268  269
CONECT  259  251  257
CONECT  269  267  270
CONECT  252  251
CONECT  262  261
CONECT  264  263
CONECT  256  255
CONECT  266  265
CONECT  268  260  267
CONECT  270  269
END
