# Supplementary material for: Scaffold repositioning of spiro-acridine derivatives as fungi chitinase inhibitor by target fishing and in vitro studies
Source: Sci Rep. 2023 May 5;13:7320. doi: 10.1038/s41598-023-33279-9 (PMC10163251; doi:10.1038/s41598-023-33279-9)
Supplement: Supplementary file 2 — Supplementary Information 2. [file 41598_2023_33279_MOESM2_ESM.zip › PDBQT_TARGETS_ALL/3nus_SEP.pdb]

HEADER    TRANSFERASE                             07-JUL-10   3NUS              
TITLE     PHOSPHOINOSITIDE-DEPENDENT KINASE-1 (PDK1) WITH FRAGMENT8             
COMPND    MOL_ID: 1;                                                            
COMPND   2 MOLECULE: PHOSPHOINOSITIDE-DEPENDENT KINASE-1;                       
COMPND   3 CHAIN: A;                                                            
COMPND   4 FRAGMENT: UNP RESIDUES 65-350;                                       
COMPND   5 ENGINEERED: YES                                                      
SOURCE    MOL_ID: 1;                                                            
SOURCE   2 ORGANISM_SCIENTIFIC: HOMO SAPIENS;                                   
SOURCE   3 ORGANISM_COMMON: HUMAN;                                              
SOURCE   4 ORGANISM_TAXID: 9606;                                                
SOURCE   5 GENE: PKB-LIKE 1;                                                    
SOURCE   6 EXPRESSION_SYSTEM: BACULOVIRUS;                                      
SOURCE   7 EXPRESSION_SYSTEM_TAXID: 10469                                       
KEYWDS    KINASE DOMAIN, TRANSFERASE                                            
EXPDTA    X-RAY DIFFRACTION                                                     
AUTHOR    N.CAMPOBASSO,P.WARD                                                   
REVDAT   2   10-OCT-18 3NUS    1       COMPND JRNL                              
REVDAT   1   25-MAY-11 3NUS    0                                                
JRNL        AUTH   J.R.MEDINA,C.W.BLACKLEDGE,D.A.HEERDING,N.CAMPOBASSO,P.WARD,  
JRNL        AUTH 2 J.BRIAND,L.WRIGHT,J.M.AXTEN                                  
JRNL        TITL   AMINOINDAZOLE PDK1 INHIBITORS: A CASE STUDY IN               
JRNL        TITL 2 FRAGMENT-BASED DRUG DISCOVERY.                               
JRNL        REF    ACS MED CHEM LETT             V.   1   439 2010              
JRNL        REFN                   ISSN 1948-5875                               
JRNL        PMID   24900229                                                     
JRNL        DOI    10.1021/ML100136N                                            
REMARK   2                                                                      
REMARK   2 RESOLUTION.    2.75 ANGSTROMS.                                       
REMARK   3                                                                      
REMARK   3 REFINEMENT.                                                          
REMARK   3   PROGRAM     : PHENIX                                               
REMARK   3   AUTHORS     : PAUL ADAMS,PAVEL AFONINE,VINCENT CHEN,IAN            
REMARK   3               : DAVIS,KRESHNA GOPAL,RALF GROSSE-KUNSTLEVE,           
REMARK   3               : LI-WEI HUNG,ROBERT IMMORMINO,TOM IOERGER,            
REMARK   3               : AIRLIE MCCOY,ERIK MCKEE,NIGEL MORIARTY,              
REMARK   3               : REETAL PAI,RANDY READ,JANE RICHARDSON,               
REMARK   3               : DAVID RICHARDSON,TOD ROMO,JIM SACCHETTINI,           
REMARK   3               : NICHOLAS SAUTER,JACOB SMITH,LAURENT                  
REMARK   3               : STORONI,TOM TERWILLIGER,PETER ZWART                  
REMARK   3                                                                      
REMARK   3    REFINEMENT TARGET : ML                                            
REMARK   3                                                                      
REMARK   3  DATA USED IN REFINEMENT.                                            
REMARK   3   RESOLUTION RANGE HIGH (ANGSTROMS) : 2.75                           
REMARK   3   RESOLUTION RANGE LOW  (ANGSTROMS) : 43.10                          
REMARK   3   MIN(FOBS/SIGMA_FOBS)              : 1.340                          
REMARK   3   COMPLETENESS FOR RANGE        (%) : 100.0                          
REMARK   3   NUMBER OF REFLECTIONS             : 10949                          
REMARK   3                                                                      
REMARK   3  FIT TO DATA USED IN REFINEMENT.                                     
REMARK   3   R VALUE     (WORKING + TEST SET) : 0.177                           
REMARK   3   R VALUE            (WORKING SET) : 0.174                           
REMARK   3   FREE R VALUE                     : 0.236                           
REMARK   3   FREE R VALUE TEST SET SIZE   (%) : 4.790                           
REMARK   3   FREE R VALUE TEST SET COUNT      : 525                             
REMARK   3                                                                      
REMARK   3  FIT TO DATA USED IN REFINEMENT (IN BINS).                           
REMARK   3   BIN  RESOLUTION RANGE  COMPL.    NWORK NFREE   RWORK  RFREE        
REMARK   3     1 43.1005 -  4.3640    1.00     2683   140  0.1654 0.2110        
REMARK   3     2  4.3640 -  3.4643    1.00     2600   128  0.1454 0.1877        
REMARK   3     3  3.4643 -  3.0265    1.00     2589   127  0.1827 0.2769        
REMARK   3     4  3.0265 -  2.7500    1.00     2552   130  0.1958 0.3200        
REMARK   3                                                                      
REMARK   3  BULK SOLVENT MODELLING.                                             
REMARK   3   METHOD USED        : FLAT BULK SOLVENT MODEL                       
REMARK   3   SOLVENT RADIUS     : 1.11                                          
REMARK   3   SHRINKAGE RADIUS   : 0.90                                          
REMARK   3   K_SOL              : 0.37                                          
REMARK   3   B_SOL              : 23.43                                         
REMARK   3                                                                      
REMARK   3  ERROR ESTIMATES.                                                    
REMARK   3   COORDINATE ERROR (MAXIMUM-LIKELIHOOD BASED)     : 0.400            
REMARK   3   PHASE ERROR (DEGREES, MAXIMUM-LIKELIHOOD BASED) : NULL             
REMARK   3                                                                      
REMARK   3  B VALUES.                                                           
REMARK   3   FROM WILSON PLOT           (A**2) : NULL                           
REMARK   3   MEAN B VALUE      (OVERALL, A**2) : 33.34                          
REMARK   3   OVERALL ANISOTROPIC B VALUE.                                       
REMARK   3    B11 (A**2) : 2.66810                                              
REMARK   3    B22 (A**2) : 2.66810                                              
REMARK   3    B33 (A**2) : -5.33610                                             
REMARK   3    B12 (A**2) : 0.00000                                              
REMARK   3    B13 (A**2) : 0.00000                                              
REMARK   3    B23 (A**2) : 0.00000                                              
REMARK   3                                                                      
REMARK   3  TWINNING INFORMATION.                                               
REMARK   3   FRACTION: NULL                                                     
REMARK   3   OPERATOR: NULL                                                     
REMARK   3                                                                      
REMARK   3  DEVIATIONS FROM IDEAL VALUES.                                       
REMARK   3                 RMSD          COUNT                                  
REMARK   3   BOND      :  0.005           2368                                  
REMARK   3   ANGLE     :  0.871           3182                                  
REMARK   3   CHIRALITY :  0.058            344                                  
REMARK   3   PLANARITY :  0.003            399                                  
REMARK   3   DIHEDRAL  : 15.248            864                                  
REMARK   3                                                                      
REMARK   3  TLS DETAILS                                                         
REMARK   3   NUMBER OF TLS GROUPS  : NULL                                       
REMARK   3                                                                      
REMARK   3  NCS DETAILS                                                         
REMARK   3   NUMBER OF NCS GROUPS : NULL                                        
REMARK   3                                                                      
REMARK   3  OTHER REFINEMENT REMARKS: NULL                                      
REMARK   4                                                                      
REMARK   4 3NUS COMPLIES WITH FORMAT V. 3.30, 13-JUL-11                         
REMARK 100                                                                      
REMARK 100 THIS ENTRY HAS BEEN PROCESSED BY RCSB ON 22-JUL-10.                  
REMARK 100 THE DEPOSITION ID IS D_1000060304.                                   
REMARK 200                                                                      
REMARK 200 EXPERIMENTAL DETAILS                                                 
REMARK 200  EXPERIMENT TYPE                : X-RAY DIFFRACTION                  
REMARK 200  DATE OF DATA COLLECTION        : 21-FEB-08                          
REMARK 200  TEMPERATURE           (KELVIN) : 100                                
REMARK 200  PH                             : 9                                  
REMARK 200  NUMBER OF CRYSTALS USED        : 1                                  
REMARK 200                                                                      
REMARK 200  SYNCHROTRON              (Y/N) : Y                                  
REMARK 200  RADIATION SOURCE               : APS                                
REMARK 200  BEAMLINE                       : 17-ID                              
REMARK 200  X-RAY GENERATOR MODEL          : NULL                               
REMARK 200  MONOCHROMATIC OR LAUE    (M/L) : NULL                               
REMARK 200  WAVELENGTH OR RANGE        (A) : 1.00                               
REMARK 200  MONOCHROMATOR                  : NULL                               
REMARK 200  OPTICS                         : NULL                               
REMARK 200                                                                      
REMARK 200  DETECTOR TYPE                  : CCD                                
REMARK 200  DETECTOR MANUFACTURER          : ADSC QUANTUM 210                   
REMARK 200  INTENSITY-INTEGRATION SOFTWARE : DENZO                              
REMARK 200  DATA SCALING SOFTWARE          : SCALEPACK                          
REMARK 200                                                                      
REMARK 200  NUMBER OF UNIQUE REFLECTIONS   : 10960                              
REMARK 200  RESOLUTION RANGE HIGH      (A) : 2.750                              
REMARK 200  RESOLUTION RANGE LOW       (A) : 50.000                             
REMARK 200  REJECTION CRITERIA  (SIGMA(I)) : NULL                               
REMARK 200                                                                      
REMARK 200 OVERALL.                                                             
REMARK 200  COMPLETENESS FOR RANGE     (%) : 100.0                              
REMARK 200  DATA REDUNDANCY                : 7.400                              
REMARK 200  R MERGE                    (I) : 0.11400                            
REMARK 200  R SYM                      (I) : NULL                               
REMARK 200  <I/SIGMA(I)> FOR THE DATA SET  : 7.2000                             
REMARK 200                                                                      
REMARK 200 IN THE HIGHEST RESOLUTION SHELL.                                     
REMARK 200  HIGHEST RESOLUTION SHELL, RANGE HIGH (A) : 2.75                     
REMARK 200  HIGHEST RESOLUTION SHELL, RANGE LOW  (A) : 2.85                     
REMARK 200  COMPLETENESS FOR SHELL     (%) : 100.0                              
REMARK 200  DATA REDUNDANCY IN SHELL       : 7.40                               
REMARK 200  R MERGE FOR SHELL          (I) : 0.47700                            
REMARK 200  R SYM FOR SHELL            (I) : NULL                               
REMARK 200  <I/SIGMA(I)> FOR SHELL         : NULL                               
REMARK 200                                                                      
REMARK 200 DIFFRACTION PROTOCOL: SINGLE WAVELENGTH                              
REMARK 200 METHOD USED TO DETERMINE THE STRUCTURE: MOLECULAR REPLACEMENT        
REMARK 200 SOFTWARE USED: PHASER                                                
REMARK 200 STARTING MODEL: NULL                                                 
REMARK 200                                                                      
REMARK 200 REMARK: NULL                                                         
REMARK 280                                                                      
REMARK 280 CRYSTAL                                                              
REMARK 280 SOLVENT CONTENT, VS   (%): 60.65                                     
REMARK 280 MATTHEWS COEFFICIENT, VM (ANGSTROMS**3/DA): 3.13                     
REMARK 280                                                                      
REMARK 280 CRYSTALLIZATION CONDITIONS: 2M AMMONIUM SULFATE, 0.1M TRIS, PH 9,    
REMARK 280  SITTING DROP, TEMPERATURE 298K                                      
REMARK 290                                                                      
REMARK 290 CRYSTALLOGRAPHIC SYMMETRY                                            
REMARK 290 SYMMETRY OPERATORS FOR SPACE GROUP: P 32 2 1                         
REMARK 290                                                                      
REMARK 290      SYMOP   SYMMETRY                                                
REMARK 290     NNNMMM   OPERATOR                                                
REMARK 290       1555   X,Y,Z                                                   
REMARK 290       2555   -Y,X-Y,Z+2/3                                            
REMARK 290       3555   -X+Y,-X,Z+1/3                                           
REMARK 290       4555   Y,X,-Z                                                  
REMARK 290       5555   X-Y,-Y,-Z+1/3                                           
REMARK 290       6555   -X,-X+Y,-Z+2/3                                          
REMARK 290                                                                      
REMARK 290     WHERE NNN -> OPERATOR NUMBER                                     
REMARK 290           MMM -> TRANSLATION VECTOR                                  
REMARK 290                                                                      
REMARK 290 CRYSTALLOGRAPHIC SYMMETRY TRANSFORMATIONS                            
REMARK 290 THE FOLLOWING TRANSFORMATIONS OPERATE ON THE ATOM/HETATM             
REMARK 290 RECORDS IN THIS ENTRY TO PRODUCE CRYSTALLOGRAPHICALLY                
REMARK 290 RELATED MOLECULES.                                                   
REMARK 290   SMTRY1   1  1.000000  0.000000  0.000000        0.00000            
REMARK 290   SMTRY2   1  0.000000  1.000000  0.000000        0.00000            
REMARK 290   SMTRY3   1  0.000000  0.000000  1.000000        0.00000            
REMARK 290   SMTRY1   2 -0.500000 -0.866025  0.000000        0.00000            
REMARK 290   SMTRY2   2  0.866025 -0.500000  0.000000        0.00000            
REMARK 290   SMTRY3   2  0.000000  0.000000  1.000000       31.39133            
REMARK 290   SMTRY1   3 -0.500000  0.866025  0.000000        0.00000            
REMARK 290   SMTRY2   3 -0.866025 -0.500000  0.000000        0.00000            
REMARK 290   SMTRY3   3  0.000000  0.000000  1.000000       15.69567            
REMARK 290   SMTRY1   4 -0.500000  0.866025  0.000000        0.00000            
REMARK 290   SMTRY2   4  0.866025  0.500000  0.000000        0.00000            
REMARK 290   SMTRY3   4  0.000000  0.000000 -1.000000        0.00000            
REMARK 290   SMTRY1   5  1.000000  0.000000  0.000000        0.00000            
REMARK 290   SMTRY2   5  0.000000 -1.000000  0.000000        0.00000            
REMARK 290   SMTRY3   5  0.000000  0.000000 -1.000000       15.69567            
REMARK 290   SMTRY1   6 -0.500000 -0.866025  0.000000        0.00000            
REMARK 290   SMTRY2   6 -0.866025  0.500000  0.000000        0.00000            
REMARK 290   SMTRY3   6  0.000000  0.000000 -1.000000       31.39133            
REMARK 290                                                                      
REMARK 290 REMARK: NULL                                                         
REMARK 300                                                                      
REMARK 300 BIOMOLECULE: 1, 2                                                    
REMARK 300 SEE REMARK 350 FOR THE AUTHOR PROVIDED AND/OR PROGRAM                
REMARK 300 GENERATED ASSEMBLY INFORMATION FOR THE STRUCTURE IN                  
REMARK 300 THIS ENTRY. THE REMARK MAY ALSO PROVIDE INFORMATION ON               
REMARK 300 BURIED SURFACE AREA.                                                 
REMARK 350                                                                      
REMARK 350 COORDINATES FOR A COMPLETE MULTIMER REPRESENTING THE KNOWN           
REMARK 350 BIOLOGICALLY SIGNIFICANT OLIGOMERIZATION STATE OF THE                
REMARK 350 MOLECULE CAN BE GENERATED BY APPLYING BIOMT TRANSFORMATIONS          
REMARK 350 GIVEN BELOW.  BOTH NON-CRYSTALLOGRAPHIC AND                          
REMARK 350 CRYSTALLOGRAPHIC OPERATIONS ARE GIVEN.                               
REMARK 350                                                                      
REMARK 350 BIOMOLECULE: 1                                                       
REMARK 350 AUTHOR DETERMINED BIOLOGICAL UNIT: MONOMERIC                         
REMARK 350 APPLY THE FOLLOWING TO CHAINS: A                                     
REMARK 350   BIOMT1   1  1.000000  0.000000  0.000000        0.00000            
REMARK 350   BIOMT2   1  0.000000  1.000000  0.000000        0.00000            
REMARK 350   BIOMT3   1  0.000000  0.000000  1.000000        0.00000            
REMARK 350                                                                      
REMARK 350 BIOMOLECULE: 2                                                       
REMARK 350 SOFTWARE DETERMINED QUATERNARY STRUCTURE: DIMERIC                    
REMARK 350 SOFTWARE USED: PISA                                                  
REMARK 350 TOTAL BURIED SURFACE AREA: 4620 ANGSTROM**2                          
REMARK 350 SURFACE AREA OF THE COMPLEX: 24870 ANGSTROM**2                       
REMARK 350 CHANGE IN SOLVENT FREE ENERGY: -94.0 KCAL/MOL                        
REMARK 350 APPLY THE FOLLOWING TO CHAINS: A                                     
REMARK 350   BIOMT1   1  1.000000  0.000000  0.000000        0.00000            
REMARK 350   BIOMT2   1  0.000000  1.000000  0.000000        0.00000            
REMARK 350   BIOMT3   1  0.000000  0.000000  1.000000        0.00000            
REMARK 350   BIOMT1   2  1.000000  0.000000  0.000000        0.00000            
REMARK 350   BIOMT2   2  0.000000 -1.000000  0.000000        0.00000            
REMARK 350   BIOMT3   2  0.000000  0.000000 -1.000000       15.69567            
REMARK 375                                                                      
REMARK 375 SPECIAL POSITION                                                     
REMARK 375 THE FOLLOWING ATOMS ARE FOUND TO BE WITHIN 0.15 ANGSTROMS            
REMARK 375 OF A SYMMETRY RELATED ATOM AND ARE ASSUMED TO BE ON SPECIAL          
REMARK 375 POSITIONS.                                                           
REMARK 375                                                                      
REMARK 375 ATOM RES CSSEQI                                                      
REMARK 375      HOH A   8  LIES ON A SPECIAL POSITION.                          
REMARK 465                                                                      
REMARK 465 MISSING RESIDUES                                                     
REMARK 465 THE FOLLOWING RESIDUES WERE NOT LOCATED IN THE                       
REMARK 465 EXPERIMENT. (M=MODEL NUMBER; RES=RESIDUE NAME; C=CHAIN               
REMARK 465 IDENTIFIER; SSSEQ=SEQUENCE NUMBER; I=INSERTION CODE.)                
REMARK 465                                                                      
REMARK 465   M RES C SSSEQI                                                     
REMARK 465     PRO A   232                                                      
REMARK 465     GLU A   233                                                      
REMARK 465     SER A   234                                                      
REMARK 465     LYS A   235                                                      
REMARK 465     GLN A   236                                                      
REMARK 465     ALA A   237                                                      
REMARK 465     ARG A   238                                                      
REMARK 465     ALA A   239                                                      
REMARK 465     ASN A   240                                                      
REMARK 470                                                                      
REMARK 470 MISSING ATOM                                                         
REMARK 470 THE FOLLOWING RESIDUES HAVE MISSING ATOMS (M=MODEL NUMBER;           
REMARK 470 RES=RESIDUE NAME; C=CHAIN IDENTIFIER; SSEQ=SEQUENCE NUMBER;          
REMARK 470 I=INSERTION CODE):                                                   
REMARK 470   M RES CSSEQI  ATOMS                                                
REMARK 470     GLN A  73    CG   CD   OE1  NE2                                  
REMARK 470     ARG A  75    CG   CD   NE   CZ   NH1  NH2                        
REMARK 470     GLU A 303    CG   CD   OE1  OE2                                  
REMARK 470     LYS A 304    CG   CD   CE   NZ                                   
REMARK 470     GLU A 348    CG   CD   OE1  OE2                                  
REMARK 470     LYS A 357    CG   CD   CE   NZ                                   
REMARK 500                                                                      
REMARK 500 GEOMETRY AND STEREOCHEMISTRY                                         
REMARK 500 SUBTOPIC: TORSION ANGLES                                             
REMARK 500                                                                      
REMARK 500 TORSION ANGLES OUTSIDE THE EXPECTED RAMACHANDRAN REGIONS:            
REMARK 500 (M=MODEL NUMBER; RES=RESIDUE NAME; C=CHAIN IDENTIFIER;               
REMARK 500 SSEQ=SEQUENCE NUMBER; I=INSERTION CODE).                             
REMARK 500                                                                      
REMARK 500 STANDARD TABLE:                                                      
REMARK 500 FORMAT:(10X,I3,1X,A3,1X,A1,I4,A1,4X,F7.2,3X,F7.2)                    
REMARK 500                                                                      
REMARK 500 EXPECTED VALUES: GJ KLEYWEGT AND TA JONES (1996). PHI/PSI-           
REMARK 500 CHOLOGY: RAMACHANDRAN REVISITED. STRUCTURE 4, 1395 - 1400            
REMARK 500                                                                      
REMARK 500  M RES CSSEQI        PSI       PHI                                   
REMARK 500    ASP A 151     -150.16   -111.90                                   
REMARK 500    ARG A 204       -6.20     82.78                                   
REMARK 500    ASP A 205       45.97   -151.76                                   
REMARK 500    LYS A 207      159.93    177.68                                   
REMARK 500    ASP A 223       79.24     67.79                                   
REMARK 500    GLU A 256      -17.90   -147.60                                   
REMARK 500    GLU A 331       21.41     81.72                                   
REMARK 500    ASN A 349       35.00   -141.38                                   
REMARK 500                                                                      
REMARK 500 REMARK: NULL                                                         
REMARK 800                                                                      
REMARK 800 SITE                                                                 
REMARK 800 SITE_IDENTIFIER: AC1                                                 
REMARK 800 EVIDENCE_CODE: SOFTWARE                                              
REMARK 800 SITE_DESCRIPTION: BINDING SITE FOR RESIDUE GOL A 359                 
REMARK 800                                                                      
REMARK 800 SITE_IDENTIFIER: AC2                                                 
REMARK 800 EVIDENCE_CODE: SOFTWARE                                              
REMARK 800 SITE_DESCRIPTION: BINDING SITE FOR RESIDUE GOL A 360                 
REMARK 800                                                                      
REMARK 800 SITE_IDENTIFIER: AC3                                                 
REMARK 800 EVIDENCE_CODE: SOFTWARE                                              
REMARK 800 SITE_DESCRIPTION: BINDING SITE FOR RESIDUE GOL A 363                 
REMARK 800                                                                      
REMARK 800 SITE_IDENTIFIER: AC4                                                 
REMARK 800 EVIDENCE_CODE: SOFTWARE                                              
REMARK 800 SITE_DESCRIPTION: BINDING SITE FOR RESIDUE GOL A 365                 
REMARK 800                                                                      
REMARK 800 SITE_IDENTIFIER: AC5                                                 
REMARK 800 EVIDENCE_CODE: SOFTWARE                                              
REMARK 800 SITE_DESCRIPTION: BINDING SITE FOR RESIDUE JNZ A 374                 
REMARK 800                                                                      
REMARK 800 SITE_IDENTIFIER: AC6                                                 
REMARK 800 EVIDENCE_CODE: SOFTWARE                                              
REMARK 800 SITE_DESCRIPTION: BINDING SITE FOR RESIDUE SO4 A 2                   
REMARK 800                                                                      
REMARK 800 SITE_IDENTIFIER: AC7                                                 
REMARK 800 EVIDENCE_CODE: SOFTWARE                                              
REMARK 800 SITE_DESCRIPTION: BINDING SITE FOR RESIDUE SO4 A 3                   
REMARK 800                                                                      
REMARK 800 SITE_IDENTIFIER: AC8                                                 
REMARK 800 EVIDENCE_CODE: SOFTWARE                                              
REMARK 800 SITE_DESCRIPTION: BINDING SITE FOR RESIDUE SO4 A 4                   
REMARK 900                                                                      
REMARK 900 RELATED ENTRIES                                                      
REMARK 900 RELATED ID: 3NUN   RELATED DB: PDB                                   
REMARK 900 RELATED ID: 3NUU   RELATED DB: PDB                                   
REMARK 900 RELATED ID: 3NUY   RELATED DB: PDB                                   
DBREF  3NUS A   73   358  UNP    Q9UPJ8   Q9UPJ8_HUMAN    65    350             
SEQRES   1 A  286  GLN PRO ARG LYS LYS ARG PRO GLU ASP PHE LYS PHE GLY          
SEQRES   2 A  286  LYS ILE LEU GLY GLU GLY SER PHE SER THR VAL VAL LEU          
SEQRES   3 A  286  ALA ARG GLU LEU ALA THR SER ARG GLU TYR ALA ILE LYS          
SEQRES   4 A  286  ILE LEU GLU LYS ARG HIS ILE ILE LYS GLU ASN LYS VAL          
SEQRES   5 A  286  PRO TYR VAL THR ARG GLU ARG ASP VAL MET SER ARG LEU          
SEQRES   6 A  286  ASP HIS PRO PHE PHE VAL LYS LEU TYR PHE THR PHE GLN          
SEQRES   7 A  286  ASP ASP GLU LYS LEU TYR PHE GLY LEU SER TYR ALA LYS          
SEQRES   8 A  286  ASN GLY GLU LEU LEU LYS TYR ILE ARG LYS ILE GLY SER          
SEQRES   9 A  286  PHE ASP GLU THR CYS THR ARG PHE TYR THR ALA GLU ILE          
SEQRES  10 A  286  VAL SER ALA LEU GLU TYR LEU HIS GLY LYS GLY ILE ILE          
SEQRES  11 A  286  HIS ARG ASP LEU LYS PRO GLU ASN ILE LEU LEU ASN GLU          
SEQRES  12 A  286  ASP MET HIS ILE GLN ILE THR ASP PHE GLY THR ALA LYS          
SEQRES  13 A  286  VAL LEU SER PRO GLU SER LYS GLN ALA ARG ALA ASN SEP          
SEQRES  14 A  286  PHE VAL GLY THR ALA GLN TYR VAL SER PRO GLU LEU LEU          
SEQRES  15 A  286  THR GLU LYS SER ALA CYS LYS SER SER ASP LEU TRP ALA          
SEQRES  16 A  286  LEU GLY CYS ILE ILE TYR GLN LEU VAL ALA GLY LEU PRO          
SEQRES  17 A  286  PRO PHE ARG ALA GLY ASN GLU TYR LEU ILE PHE GLN LYS          
SEQRES  18 A  286  ILE ILE LYS LEU GLU TYR ASP PHE PRO GLU LYS PHE PHE          
SEQRES  19 A  286  PRO LYS ALA ARG ASP LEU VAL GLU LYS LEU LEU VAL LEU          
SEQRES  20 A  286  ASP ALA THR LYS ARG LEU GLY CYS GLU GLU MET GLU GLY          
SEQRES  21 A  286  TYR GLY PRO LEU LYS ALA HIS PRO PHE PHE GLU SER VAL          
SEQRES  22 A  286  THR TRP GLU ASN LEU HIS GLN GLN THR PRO PRO LYS LEU          
MODRES 3NUS SEP A  241  SER  PHOSPHOSERINE                                      
HET    SEP  A 241      10                                                       
HET    GOL  A 359       6                                                       
HET    GOL  A 360       6                                                       
HET    GOL  A 363       6                                                       
HET    GOL  A 365       6                                                       
HET    JNZ  A 374      10                                                       
HET    SO4  A   2       5                                                       
HET    SO4  A   3       5                                                       
HET    SO4  A   4       5                                                       
HETNAM     SEP PHOSPHOSERINE                                                    
HETNAM     GOL GLYCEROL                                                         
HETNAM     JNZ 1H-INDAZOL-3-AMINE                                               
HETNAM     SO4 SULFATE ION                                                      
HETSYN     SEP PHOSPHONOSERINE                                                  
HETSYN     GOL GLYCERIN; PROPANE-1,2,3-TRIOL                                    
FORMUL   1  SEP    C3 H8 N O6 P                                                 
FORMUL   2  GOL    4(C3 H8 O3)                                                  
FORMUL   6  JNZ    C7 H7 N3                                                     
FORMUL   7  SO4    3(O4 S 2-)                                                   
FORMUL  10  HOH   *13(H2 O)                                                     
HELIX    1   1 TYR A  126  TYR A  126  1                                   1
HELIX    2   2 ARG A  129  ARG A  129  1                                   1
HELIX    3   3 LYS A  257  LYS A  257  1                                   1
SHEET    1   1 1 LYS A 228  LYS A 228  0
LINK         C   SEP A 241                 N   PHE A 242     1555   1555  1.33  
SITE     1 AC1  5 SO4 A   3  GLU A 107  TYR A 146  SER A 160                    
SITE     2 AC1  5 TYR A 161                                                     
SITE     1 AC2  4 PHE A  82  PHE A  84  GLU A 194  LYS A 337                    
SITE     1 AC3  3 LYS A 154  TYR A 156  GLU A 331                               
SITE     1 AC4 10 ALA A 103  THR A 104  SER A 105  HIS A 139                    
SITE     2 AC4 10 SER A 191  TRP A 347  GLU A 348  ASN A 349                    
SITE     3 AC4 10 LEU A 350  HIS A 351                                          
SITE     1 AC5  5 ALA A 109  SER A 160  TYR A 161  ALA A 162                    
SITE     2 AC5  5 LEU A 212                                                     
SITE     1 AC6  5 LYS A  76  ARG A 131  THR A 148  PHE A 149                    
SITE     2 AC6  5 GLN A 150                                                     
SITE     1 AC7  5 ARG A 106  PRO A 140  HIS A 351  GOL A 359                    
SITE     2 AC7  5 HOH A 361                                                     
SITE     1 AC8  4 GLY A  91  SER A  92  PHE A  93  SER A  94                    
CRYST1  123.497  123.497   47.087  90.00  90.00 120.00 P 32 2 1      6          
ORIGX1      1.000000  0.000000  0.000000        0.00000                         
ORIGX2      0.000000  1.000000  0.000000        0.00000                         
ORIGX3      0.000000  0.000000  1.000000        0.00000                         
SCALE1      0.008097  0.004675  0.000000        0.00000                         
SCALE2      0.000000  0.009350  0.000000        0.00000                         
SCALE3      0.000000  0.000000  0.021237        0.00000                         
ATOM      1  N   TYR A 126     -58.550  21.394   8.532  1.00 16.50           N
ATOM      2  CA  TYR A 126     -57.124  21.266   8.243  1.00 32.59           C
ATOM      3  C   TYR A 126     -56.538  19.995   8.843  1.00 25.24           C
ATOM      4  O   TYR A 126     -55.760  19.293   8.197  1.00 38.20           O
ATOM      5  CB  TYR A 126     -56.349  22.502   8.714  1.00 34.06           C
ATOM      6  CG  TYR A 126     -56.596  23.743   7.867  1.00 75.29           C
ATOM      7  CD1 TYR A 126     -55.630  24.206   6.979  1.00 70.89           C
ATOM      8  CD2 TYR A 126     -57.796  24.449   7.951  1.00 64.30           C
ATOM      9  CE1 TYR A 126     -55.844  25.337   6.200  1.00 64.29           C
ATOM     10  CE2 TYR A 126     -58.020  25.584   7.175  1.00 81.01           C
ATOM     11  CZ  TYR A 126     -57.038  26.022   6.301  1.00 91.78           C
ATOM     12  OH  TYR A 126     -57.240  27.143   5.523  1.00 77.89           O
TER      13      TYR A 126
ATOM     14  N   ARG A 129     -57.923  17.048   6.903  1.00 32.27           N
ATOM     15  CA  ARG A 129     -57.225  16.934   5.626  1.00 20.16           C
ATOM     16  C   ARG A 129     -55.830  16.330   5.785  1.00 29.38           C
ATOM     17  O   ARG A 129     -55.433  15.470   4.999  1.00 33.64           O
ATOM     18  CB  ARG A 129     -57.132  18.297   4.936  1.00 25.62           C
ATOM     19  CG  ARG A 129     -57.203  18.210   3.428  1.00 28.78           C
ATOM     20  CD  ARG A 129     -56.962  19.548   2.746  1.00 60.77           C
ATOM     21  NE  ARG A 129     -57.973  20.553   3.061  1.00 63.40           N
ATOM     22  CZ  ARG A 129     -57.709  21.710   3.662  1.00 83.94           C
ATOM     23  NH1 ARG A 129     -56.461  22.009   4.010  1.00 59.91           N
ATOM     24  NH2 ARG A 129     -58.690  22.570   3.910  1.00 62.49           N
TER      25      ARG A 129
ATOM     26  N   ARG A 204     -48.225  22.661  -1.103  1.00 30.03           N
ATOM     27  CA  ARG A 204     -48.576  24.065  -0.876  1.00 21.45           C
ATOM     28  C   ARG A 204     -47.668  24.818   0.089  1.00 20.95           C
ATOM     29  O   ARG A 204     -47.812  26.024   0.264  1.00 41.09           O
ATOM     30  CB  ARG A 204     -50.029  24.205  -0.422  1.00 27.39           C
ATOM     31  CG  ARG A 204     -51.035  24.038  -1.525  1.00 18.74           C
ATOM     32  CD  ARG A 204     -52.284  24.832  -1.237  1.00 23.61           C
ATOM     33  NE  ARG A 204     -53.049  24.270  -0.130  1.00 31.60           N
ATOM     34  CZ  ARG A 204     -54.040  24.907   0.482  1.00 32.67           C
ATOM     35  NH1 ARG A 204     -54.377  26.131   0.097  1.00 43.55           N
ATOM     36  NH2 ARG A 204     -54.688  24.325   1.478  1.00 59.69           N
TER      37      ARG A 204
ATOM     38  N   LYS A 228     -53.625  20.303  -0.127  1.00 41.62           N
ATOM     39  CA  LYS A 228     -54.945  20.283  -0.741  1.00 41.10           C
ATOM     40  C   LYS A 228     -55.035  19.096  -1.682  1.00 31.02           C
ATOM     41  O   LYS A 228     -54.073  18.784  -2.379  1.00 41.32           O
ATOM     42  CB  LYS A 228     -55.207  21.576  -1.519  1.00 34.97           C
ATOM     43  CG  LYS A 228     -56.628  21.699  -2.085  1.00 76.96           C
ATOM     44  CD  LYS A 228     -57.686  21.827  -0.979  1.00105.71           C
ATOM     45  CE  LYS A 228     -59.087  22.065  -1.548  1.00 78.28           C
ATOM     46  NZ  LYS A 228     -60.137  22.085  -0.488  1.00 50.70           N
TER      47      LYS A 228
ATOM     58  N   PHE A 242     -55.275  29.664   1.734  1.00108.00           N
ATOM     59  CA  PHE A 242     -54.167  29.817   2.671  1.00105.06           C
ATOM     60  C   PHE A 242     -52.900  30.260   1.943  1.00 91.08           C
ATOM     61  O   PHE A 242     -52.813  30.152   0.722  1.00 86.59           O
ATOM     62  CB  PHE A 242     -53.943  28.494   3.419  1.00 97.53           C
ATOM     63  CG  PHE A 242     -52.498  28.087   3.537  1.00 69.44           C
ATOM     64  CD1 PHE A 242     -51.811  28.251   4.727  1.00 79.75           C
ATOM     65  CD2 PHE A 242     -51.832  27.525   2.461  1.00 60.93           C
ATOM     66  CE1 PHE A 242     -50.483  27.871   4.837  1.00 66.87           C
ATOM     67  CE2 PHE A 242     -50.507  27.145   2.565  1.00 46.16           C
ATOM     68  CZ  PHE A 242     -49.833  27.317   3.753  1.00 48.13           C
ATOM     69  N   VAL A 243     -51.922  30.759   2.693  1.00 78.86           N
ATOM     70  CA  VAL A 243     -50.657  31.189   2.102  1.00 93.30           C
ATOM     71  C   VAL A 243     -49.466  30.574   2.841  1.00 78.77           C
ATOM     72  O   VAL A 243     -49.357  30.695   4.062  1.00 97.07           O
ATOM     73  CB  VAL A 243     -50.527  32.728   2.107  1.00111.75           C
ATOM     74  CG1 VAL A 243     -49.371  33.167   1.219  1.00 41.53           C
ATOM     75  CG2 VAL A 243     -51.832  33.376   1.653  1.00 95.55           C
TER      76      VAL A 243
ATOM     77  N   LYS A 257     -55.062  34.035  -5.334  1.00 72.67           N
ATOM     78  CA  LYS A 257     -55.510  33.196  -4.221  1.00 89.30           C
ATOM     79  C   LYS A 257     -55.796  31.765  -4.680  1.00 86.84           C
ATOM     80  O   LYS A 257     -56.548  31.034  -4.032  1.00 95.84           O
ATOM     81  CB  LYS A 257     -56.749  33.788  -3.535  1.00109.68           C
ATOM     82  CG  LYS A 257     -56.473  34.506  -2.218  1.00112.49           C
ATOM     83  CD  LYS A 257     -57.768  34.977  -1.557  1.00 87.79           C
ATOM     84  CE  LYS A 257     -57.507  35.584  -0.187  1.00 86.69           C
ATOM     85  NZ  LYS A 257     -56.959  34.585   0.777  1.00111.18           N
CONECT   52   49   53   58
CONECT   49   48   50   52
CONECT   50   49   51
CONECT   48   49
CONECT   53   52
CONECT   55   54
CONECT   56   54
CONECT   57   54
CONECT   51   50   54
CONECT   54   51   55   56   57
CONECT   58   52   59
END
