# Supplementary material for: Scaffold repositioning of spiro-acridine derivatives as fungi chitinase inhibitor by target fishing and in vitro studies
Source: Sci Rep. 2023 May 5;13:7320. doi: 10.1038/s41598-023-33279-9 (PMC10163251; doi:10.1038/s41598-023-33279-9)
Supplement: Supplementary file 2 — Supplementary Information 2. [file 41598_2023_33279_MOESM2_ESM.zip › PDBQT_TARGETS_ALL/3o57_ZG2.pdb]

HEADER    HYDROLASE/HYDROLASE INHIBITOR           28-JUL-10   3O57              
TITLE     CATALYTIC DOMAIN OF HUMAN PHOSPHODIESTERASE 4B2B IN COMPLEX WITH A 5- 
TITLE    2 HETEROCYCLE PYRAZOLOPYRIDINE INHIBITOR                               
COMPND    MOL_ID: 1;                                                            
COMPND   2 MOLECULE: CAMP-SPECIFIC 3',5'-CYCLIC PHOSPHODIESTERASE 4B;           
COMPND   3 CHAIN: A;                                                            
COMPND   4 FRAGMENT: CATALYTIC DOMAIN, UNP RESIDUES 324-675;                    
COMPND   5 SYNONYM: DPDE4, PDE32;                                               
COMPND   6 EC: 3.1.4.17;                                                        
COMPND   7 ENGINEERED: YES;                                                     
COMPND   8 MUTATION: YES                                                        
SOURCE    MOL_ID: 1;                                                            
SOURCE   2 ORGANISM_SCIENTIFIC: HOMO SAPIENS;                                   
SOURCE   3 ORGANISM_COMMON: HUMAN;                                              
SOURCE   4 ORGANISM_TAXID: 9606;                                                
SOURCE   5 GENE: PDE4B, DPDE4;                                                  
SOURCE   6 EXPRESSION_SYSTEM: SPODOPTERA FRUGIPERDA;                            
SOURCE   7 EXPRESSION_SYSTEM_COMMON: FALL ARMYWORM;                             
SOURCE   8 EXPRESSION_SYSTEM_TAXID: 7108;                                       
SOURCE   9 EXPRESSION_SYSTEM_VECTOR_TYPE: BACULOVIRUS                           
KEYWDS    PDE, HYDROLASE, PHOSPHODIESTERASE, CAMP BINDING, HYDROLASE-HYDROLASE  
KEYWDS   2 INHIBITOR COMPLEX                                                    
EXPDTA    X-RAY DIFFRACTION                                                     
AUTHOR    D.O.SOMERS,M.NEU                                                      
REVDAT   1   03-AUG-11 3O57    0                                                
JRNL        AUTH   C.J.MITCHELL,S.P.BALLANTINE,D.M.COE,C.M.COOK,C.J.DELVES,     
JRNL        AUTH 2 M.D.DOWLE,C.D.EDLIN,J.N.HAMBLIN,S.HOLMAN,M.R.JOHNSON,        
JRNL        AUTH 3 P.S.JONES,S.E.KEELING,M.KRANZ,M.LINDVALL,F.S.LUCAS,M.NEU,    
JRNL        AUTH 4 Y.E.SOLANKE,D.O.SOMERS,N.A.TRIVEDI,J.O.WISEMAN               
JRNL        TITL   PYRAZOLOPYRIDINES AS POTENT PDE4B INHIBITORS: 5-HETEROCYCLE  
JRNL        TITL 2 SAR.                                                         
JRNL        REF    BIOORG.MED.CHEM.LETT.         V.  20  5803 2010              
JRNL        REFN                   ISSN 0960-894X                               
JRNL        PMID   20732811                                                     
JRNL        DOI    10.1016/J.BMCL.2010.07.136                                   
REMARK   2                                                                      
REMARK   2 RESOLUTION.    2.00 ANGSTROMS.                                       
REMARK   3                                                                      
REMARK   3 REFINEMENT.                                                          
REMARK   3   PROGRAM     : REFMAC 5.5.0109                                      
REMARK   3   AUTHORS     : MURSHUDOV,VAGIN,DODSON                               
REMARK   3                                                                      
REMARK   3    REFINEMENT TARGET : MAXIMUM LIKELIHOOD                            
REMARK   3                                                                      
REMARK   3  DATA USED IN REFINEMENT.                                            
REMARK   3   RESOLUTION RANGE HIGH (ANGSTROMS) : 2.00                           
REMARK   3   RESOLUTION RANGE LOW  (ANGSTROMS) : 20.00                          
REMARK   3   DATA CUTOFF            (SIGMA(F)) : 0.000                          
REMARK   3   COMPLETENESS FOR RANGE        (%) : 100.0                          
REMARK   3   NUMBER OF REFLECTIONS             : 30445                          
REMARK   3                                                                      
REMARK   3  FIT TO DATA USED IN REFINEMENT.                                     
REMARK   3   CROSS-VALIDATION METHOD          : THROUGHOUT                      
REMARK   3   FREE R VALUE TEST SET SELECTION  : RANDOM                          
REMARK   3   R VALUE     (WORKING + TEST SET) : 0.190                           
REMARK   3   R VALUE            (WORKING SET) : 0.187                           
REMARK   3   FREE R VALUE                     : 0.240                           
REMARK   3   FREE R VALUE TEST SET SIZE   (%) : 5.000                           
REMARK   3   FREE R VALUE TEST SET COUNT      : 1537                            
REMARK   3                                                                      
REMARK   3  FIT IN THE HIGHEST RESOLUTION BIN.                                  
REMARK   3   TOTAL NUMBER OF BINS USED           : 20                           
REMARK   3   BIN RESOLUTION RANGE HIGH       (A) : 2.00                         
REMARK   3   BIN RESOLUTION RANGE LOW        (A) : 2.05                         
REMARK   3   REFLECTION IN BIN     (WORKING SET) : 2103                         
REMARK   3   BIN COMPLETENESS (WORKING+TEST) (%) : 100.00                       
REMARK   3   BIN R VALUE           (WORKING SET) : 0.2790                       
REMARK   3   BIN FREE R VALUE SET COUNT          : 95                           
REMARK   3   BIN FREE R VALUE                    : 0.3140                       
REMARK   3                                                                      
REMARK   3  NUMBER OF NON-HYDROGEN ATOMS USED IN REFINEMENT.                    
REMARK   3   PROTEIN ATOMS            : 2711                                    
REMARK   3   NUCLEIC ACID ATOMS       : 0                                       
REMARK   3   HETEROGEN ATOMS          : 49                                      
REMARK   3   SOLVENT ATOMS            : 297                                     
REMARK   3                                                                      
REMARK   3  B VALUES.                                                           
REMARK   3   FROM WILSON PLOT           (A**2) : 30.30                          
REMARK   3   MEAN B VALUE      (OVERALL, A**2) : 39.23                          
REMARK   3   OVERALL ANISOTROPIC B VALUE.                                       
REMARK   3    B11 (A**2) : -1.82000                                             
REMARK   3    B22 (A**2) : -1.19000                                             
REMARK   3    B33 (A**2) : 3.01000                                              
REMARK   3    B12 (A**2) : 0.00000                                              
REMARK   3    B13 (A**2) : 0.00000                                              
REMARK   3    B23 (A**2) : 0.00000                                              
REMARK   3                                                                      
REMARK   3  ESTIMATED OVERALL COORDINATE ERROR.                                 
REMARK   3   ESU BASED ON R VALUE                            (A): NULL          
REMARK   3   ESU BASED ON FREE R VALUE                       (A): 0.159         
REMARK   3   ESU BASED ON MAXIMUM LIKELIHOOD                 (A): 0.118         
REMARK   3   ESU FOR B VALUES BASED ON MAXIMUM LIKELIHOOD (A**2): 4.300         
REMARK   3                                                                      
REMARK   3 CORRELATION COEFFICIENTS.                                            
REMARK   3   CORRELATION COEFFICIENT FO-FC      : 0.962                         
REMARK   3   CORRELATION COEFFICIENT FO-FC FREE : 0.934                         
REMARK   3                                                                      
REMARK   3  RMS DEVIATIONS FROM IDEAL VALUES        COUNT    RMS    WEIGHT      
REMARK   3   BOND LENGTHS REFINED ATOMS        (A):  2828 ; 0.017 ; 0.021       
REMARK   3   BOND LENGTHS OTHERS               (A):  1856 ; 0.001 ; 0.020       
REMARK   3   BOND ANGLES REFINED ATOMS   (DEGREES):  3838 ; 1.406 ; 1.961       
REMARK   3   BOND ANGLES OTHERS          (DEGREES):  4539 ; 0.986 ; 3.002       
REMARK   3   TORSION ANGLES, PERIOD 1    (DEGREES):   337 ; 5.175 ; 5.000       
REMARK   3   TORSION ANGLES, PERIOD 2    (DEGREES):   140 ;36.277 ;25.000       
REMARK   3   TORSION ANGLES, PERIOD 3    (DEGREES):   491 ;15.331 ;15.000       
REMARK   3   TORSION ANGLES, PERIOD 4    (DEGREES):    13 ;22.243 ;15.000       
REMARK   3   CHIRAL-CENTER RESTRAINTS       (A**3):   429 ; 0.098 ; 0.200       
REMARK   3   GENERAL PLANES REFINED ATOMS      (A):  3129 ; 0.007 ; 0.020       
REMARK   3   GENERAL PLANES OTHERS             (A):   550 ; 0.001 ; 0.020       
REMARK   3   NON-BONDED CONTACTS REFINED ATOMS (A):  NULL ;  NULL ;  NULL       
REMARK   3   NON-BONDED CONTACTS OTHERS        (A):  NULL ;  NULL ;  NULL       
REMARK   3   NON-BONDED TORSION REFINED ATOMS  (A):  NULL ;  NULL ;  NULL       
REMARK   3   NON-BONDED TORSION OTHERS         (A):  NULL ;  NULL ;  NULL       
REMARK   3   H-BOND (X...Y) REFINED ATOMS      (A):  NULL ;  NULL ;  NULL       
REMARK   3   H-BOND (X...Y) OTHERS             (A):  NULL ;  NULL ;  NULL       
REMARK   3   POTENTIAL METAL-ION REFINED ATOMS (A):  NULL ;  NULL ;  NULL       
REMARK   3   POTENTIAL METAL-ION OTHERS        (A):  NULL ;  NULL ;  NULL       
REMARK   3   SYMMETRY VDW REFINED ATOMS        (A):  NULL ;  NULL ;  NULL       
REMARK   3   SYMMETRY VDW OTHERS               (A):  NULL ;  NULL ;  NULL       
REMARK   3   SYMMETRY H-BOND REFINED ATOMS     (A):  NULL ;  NULL ;  NULL       
REMARK   3   SYMMETRY H-BOND OTHERS            (A):  NULL ;  NULL ;  NULL       
REMARK   3   SYMMETRY METAL-ION REFINED ATOMS  (A):  NULL ;  NULL ;  NULL       
REMARK   3   SYMMETRY METAL-ION OTHERS         (A):  NULL ;  NULL ;  NULL       
REMARK   3                                                                      
REMARK   3  ISOTROPIC THERMAL FACTOR RESTRAINTS.     COUNT   RMS    WEIGHT      
REMARK   3   MAIN-CHAIN BOND REFINED ATOMS  (A**2):  1681 ; 2.016 ; 3.000       
REMARK   3   MAIN-CHAIN BOND OTHER ATOMS    (A**2):   673 ; 0.641 ; 3.000       
REMARK   3   MAIN-CHAIN ANGLE REFINED ATOMS (A**2):  2726 ; 3.125 ; 4.000       
REMARK   3   SIDE-CHAIN BOND REFINED ATOMS  (A**2):  1147 ; 3.949 ; 5.000       
REMARK   3   SIDE-CHAIN ANGLE REFINED ATOMS (A**2):  1111 ; 5.653 ; 7.000       
REMARK   3                                                                      
REMARK   3 ANISOTROPIC THERMAL FACTOR RESTRAINTS.    COUNT   RMS   WEIGHT       
REMARK   3   RIGID-BOND RESTRAINTS          (A**2):  NULL ;  NULL ;  NULL       
REMARK   3   SPHERICITY; FREE ATOMS         (A**2):  NULL ;  NULL ;  NULL       
REMARK   3   SPHERICITY; BONDED ATOMS       (A**2):  NULL ;  NULL ;  NULL       
REMARK   3                                                                      
REMARK   3  NCS RESTRAINTS STATISTICS                                           
REMARK   3   NUMBER OF DIFFERENT NCS GROUPS : NULL                              
REMARK   3                                                                      
REMARK   3  TLS DETAILS                                                         
REMARK   3   NUMBER OF TLS GROUPS  : NULL                                       
REMARK   3                                                                      
REMARK   3  BULK SOLVENT MODELLING.                                             
REMARK   3   METHOD USED : BABINET MODEL WITH MASK                              
REMARK   3   PARAMETERS FOR MASK CALCULATION                                    
REMARK   3   VDW PROBE RADIUS   : 1.40                                          
REMARK   3   ION PROBE RADIUS   : 0.80                                          
REMARK   3   SHRINKAGE RADIUS   : 0.80                                          
REMARK   3                                                                      
REMARK   3  OTHER REFINEMENT REMARKS: HYDROGENS HAVE BEEN ADDED IN THE RIDING   
REMARK   3  POSITIONS U VALUES : REFINED INDIVIDUALLY                           
REMARK   4                                                                      
REMARK   4 3O57 COMPLIES WITH FORMAT V. 3.30, 13-JUL-11                         
REMARK 100                                                                      
REMARK 100 THIS ENTRY HAS BEEN PROCESSED BY RCSB ON 29-JUL-10.                  
REMARK 100 THE RCSB ID CODE IS RCSB060679.                                      
REMARK 200                                                                      
REMARK 200 EXPERIMENTAL DETAILS                                                 
REMARK 200  EXPERIMENT TYPE                : X-RAY DIFFRACTION                  
REMARK 200  DATE OF DATA COLLECTION        : 20-NOV-04                          
REMARK 200  TEMPERATURE           (KELVIN) : 100                                
REMARK 200  PH                             : 6.5                                
REMARK 200  NUMBER OF CRYSTALS USED        : 1                                  
REMARK 200                                                                      
REMARK 200  SYNCHROTRON              (Y/N) : Y                                  
REMARK 200  RADIATION SOURCE               : APS                                
REMARK 200  BEAMLINE                       : 17-ID                              
REMARK 200  X-RAY GENERATOR MODEL          : NULL                               
REMARK 200  MONOCHROMATIC OR LAUE    (M/L) : M                                  
REMARK 200  WAVELENGTH OR RANGE        (A) : 1.0                                
REMARK 200  MONOCHROMATOR                  : NULL                               
REMARK 200  OPTICS                         : NULL                               
REMARK 200                                                                      
REMARK 200  DETECTOR TYPE                  : CCD                                
REMARK 200  DETECTOR MANUFACTURER          : ADSC QUANTUM 210                   
REMARK 200  INTENSITY-INTEGRATION SOFTWARE : MOSFLM                             
REMARK 200  DATA SCALING SOFTWARE          : SCALA                              
REMARK 200                                                                      
REMARK 200  NUMBER OF UNIQUE REFLECTIONS   : 30473                              
REMARK 200  RESOLUTION RANGE HIGH      (A) : 2.000                              
REMARK 200  RESOLUTION RANGE LOW       (A) : 29.794                             
REMARK 200  REJECTION CRITERIA  (SIGMA(I)) : NULL                               
REMARK 200                                                                      
REMARK 200 OVERALL.                                                             
REMARK 200  COMPLETENESS FOR RANGE     (%) : 99.9                               
REMARK 200  DATA REDUNDANCY                : 5.400                              
REMARK 200  R MERGE                    (I) : 0.08800                            
REMARK 200  R SYM                      (I) : 0.08800                            
REMARK 200  <I/SIGMA(I)> FOR THE DATA SET  : 15.0000                            
REMARK 200                                                                      
REMARK 200 IN THE HIGHEST RESOLUTION SHELL.                                     
REMARK 200  HIGHEST RESOLUTION SHELL, RANGE HIGH (A) : 2.00                     
REMARK 200  HIGHEST RESOLUTION SHELL, RANGE LOW  (A) : 2.11                     
REMARK 200  COMPLETENESS FOR SHELL     (%) : 99.9                               
REMARK 200  DATA REDUNDANCY IN SHELL       : 5.40                               
REMARK 200  R MERGE FOR SHELL          (I) : 0.51900                            
REMARK 200  R SYM FOR SHELL            (I) : 0.51900                            
REMARK 200  <I/SIGMA(I)> FOR SHELL         : 1.100                              
REMARK 200                                                                      
REMARK 200 DIFFRACTION PROTOCOL: SINGLE WAVELENGTH                              
REMARK 200 METHOD USED TO DETERMINE THE STRUCTURE: FOURIER SYNTHESIS            
REMARK 200 SOFTWARE USED: REFMAC                                                
REMARK 200 STARTING MODEL: 3D3P                                                 
REMARK 200                                                                      
REMARK 200 REMARK: NULL                                                         
REMARK 280                                                                      
REMARK 280 CRYSTAL                                                              
REMARK 280 SOLVENT CONTENT, VS   (%): 55.15                                     
REMARK 280 MATTHEWS COEFFICIENT, VM (ANGSTROMS**3/DA): 2.74                     
REMARK 280                                                                      
REMARK 280 CRYSTALLIZATION CONDITIONS: 14-18% PEG 3000, 10% GLYCEROL, 50MM      
REMARK 280  SODIUM CACODYLATE PH 6.5, 100MM SODIUM ACETATE, 1M SODIUM           
REMARK 280  CHLORIDE, 1% DMF, 5MM DTT, VAPOR DIFFUSION, SITTING DROP,           
REMARK 280  TEMPERATURE 277K                                                    
REMARK 290                                                                      
REMARK 290 CRYSTALLOGRAPHIC SYMMETRY                                            
REMARK 290 SYMMETRY OPERATORS FOR SPACE GROUP: I 21 21 21                       
REMARK 290                                                                      
REMARK 290      SYMOP   SYMMETRY                                                
REMARK 290     NNNMMM   OPERATOR                                                
REMARK 290       1555   X,Y,Z                                                   
REMARK 290       2555   -X+1/2,-Y,Z+1/2                                         
REMARK 290       3555   -X,Y+1/2,-Z+1/2                                         
REMARK 290       4555   X+1/2,-Y+1/2,-Z                                         
REMARK 290       5555   X+1/2,Y+1/2,Z+1/2                                       
REMARK 290       6555   -X,-Y+1/2,Z                                             
REMARK 290       7555   -X+1/2,Y,-Z                                             
REMARK 290       8555   X,-Y,-Z+1/2                                             
REMARK 290                                                                      
REMARK 290     WHERE NNN -> OPERATOR NUMBER                                     
REMARK 290           MMM -> TRANSLATION VECTOR                                  
REMARK 290                                                                      
REMARK 290 CRYSTALLOGRAPHIC SYMMETRY TRANSFORMATIONS                            
REMARK 290 THE FOLLOWING TRANSFORMATIONS OPERATE ON THE ATOM/HETATM             
REMARK 290 RECORDS IN THIS ENTRY TO PRODUCE CRYSTALLOGRAPHICALLY                
REMARK 290 RELATED MOLECULES.                                                   
REMARK 290   SMTRY1   1  1.000000  0.000000  0.000000        0.00000            
REMARK 290   SMTRY2   1  0.000000  1.000000  0.000000        0.00000            
REMARK 290   SMTRY3   1  0.000000  0.000000  1.000000        0.00000            
REMARK 290   SMTRY1   2 -1.000000  0.000000  0.000000       44.31100            
REMARK 290   SMTRY2   2  0.000000 -1.000000  0.000000        0.00000            
REMARK 290   SMTRY3   2  0.000000  0.000000  1.000000       52.92650            
REMARK 290   SMTRY1   3 -1.000000  0.000000  0.000000        0.00000            
REMARK 290   SMTRY2   3  0.000000  1.000000  0.000000       47.45350            
REMARK 290   SMTRY3   3  0.000000  0.000000 -1.000000       52.92650            
REMARK 290   SMTRY1   4  1.000000  0.000000  0.000000       44.31100            
REMARK 290   SMTRY2   4  0.000000 -1.000000  0.000000       47.45350            
REMARK 290   SMTRY3   4  0.000000  0.000000 -1.000000        0.00000            
REMARK 290   SMTRY1   5  1.000000  0.000000  0.000000       44.31100            
REMARK 290   SMTRY2   5  0.000000  1.000000  0.000000       47.45350            
REMARK 290   SMTRY3   5  0.000000  0.000000  1.000000       52.92650            
REMARK 290   SMTRY1   6 -1.000000  0.000000  0.000000        0.00000            
REMARK 290   SMTRY2   6  0.000000 -1.000000  0.000000       47.45350            
REMARK 290   SMTRY3   6  0.000000  0.000000  1.000000        0.00000            
REMARK 290   SMTRY1   7 -1.000000  0.000000  0.000000       44.31100            
REMARK 290   SMTRY2   7  0.000000  1.000000  0.000000        0.00000            
REMARK 290   SMTRY3   7  0.000000  0.000000 -1.000000        0.00000            
REMARK 290   SMTRY1   8  1.000000  0.000000  0.000000        0.00000            
REMARK 290   SMTRY2   8  0.000000 -1.000000  0.000000        0.00000            
REMARK 290   SMTRY3   8  0.000000  0.000000 -1.000000       52.92650            
REMARK 290                                                                      
REMARK 290 REMARK: NULL                                                         
REMARK 300                                                                      
REMARK 300 BIOMOLECULE: 1                                                       
REMARK 300 SEE REMARK 350 FOR THE AUTHOR PROVIDED AND/OR PROGRAM                
REMARK 300 GENERATED ASSEMBLY INFORMATION FOR THE STRUCTURE IN                  
REMARK 300 THIS ENTRY. THE REMARK MAY ALSO PROVIDE INFORMATION ON               
REMARK 300 BURIED SURFACE AREA.                                                 
REMARK 350                                                                      
REMARK 350 COORDINATES FOR A COMPLETE MULTIMER REPRESENTING THE KNOWN           
REMARK 350 BIOLOGICALLY SIGNIFICANT OLIGOMERIZATION STATE OF THE                
REMARK 350 MOLECULE CAN BE GENERATED BY APPLYING BIOMT TRANSFORMATIONS          
REMARK 350 GIVEN BELOW.  BOTH NON-CRYSTALLOGRAPHIC AND                          
REMARK 350 CRYSTALLOGRAPHIC OPERATIONS ARE GIVEN.                               
REMARK 350                                                                      
REMARK 350 BIOMOLECULE: 1                                                       
REMARK 350 AUTHOR DETERMINED BIOLOGICAL UNIT: MONOMERIC                         
REMARK 350 APPLY THE FOLLOWING TO CHAINS: A                                     
REMARK 350   BIOMT1   1  1.000000  0.000000  0.000000        0.00000            
REMARK 350   BIOMT2   1  0.000000  1.000000  0.000000        0.00000            
REMARK 350   BIOMT3   1  0.000000  0.000000  1.000000        0.00000            
REMARK 375                                                                      
REMARK 375 SPECIAL POSITION                                                     
REMARK 375 THE FOLLOWING ATOMS ARE FOUND TO BE WITHIN 0.15 ANGSTROMS            
REMARK 375 OF A SYMMETRY RELATED ATOM AND ARE ASSUMED TO BE ON SPECIAL          
REMARK 375 POSITIONS.                                                           
REMARK 375                                                                      
REMARK 375 ATOM RES CSSEQI                                                      
REMARK 375      HOH A  96  LIES ON A SPECIAL POSITION.                          
REMARK 375      HOH A 583  LIES ON A SPECIAL POSITION.                          
REMARK 465                                                                      
REMARK 465 MISSING RESIDUES                                                     
REMARK 465 THE FOLLOWING RESIDUES WERE NOT LOCATED IN THE                       
REMARK 465 EXPERIMENT. (M=MODEL NUMBER; RES=RESIDUE NAME; C=CHAIN               
REMARK 465 IDENTIFIER; SSSEQ=SEQUENCE NUMBER; I=INSERTION CODE.)                
REMARK 465                                                                      
REMARK 465   M RES C SSSEQI                                                     
REMARK 465     MET A   151                                                      
REMARK 465     PRO A   488                                                      
REMARK 465     ALA A   489                                                      
REMARK 465     PRO A   490                                                      
REMARK 465     PRO A   491                                                      
REMARK 465     LEU A   492                                                      
REMARK 465     ASP A   493                                                      
REMARK 465     GLU A   494                                                      
REMARK 465     GLN A   495                                                      
REMARK 465     ASN A   496                                                      
REMARK 465     ARG A   497                                                      
REMARK 465     ASP A   498                                                      
REMARK 465     CYS A   499                                                      
REMARK 465     GLN A   500                                                      
REMARK 465     GLY A   501                                                      
REMARK 465     LEU A   502                                                      
REMARK 465     MET A   503                                                      
REMARK 500                                                                      
REMARK 500 GEOMETRY AND STEREOCHEMISTRY                                         
REMARK 500 SUBTOPIC: CLOSE CONTACTS IN SAME ASYMMETRIC UNIT                     
REMARK 500                                                                      
REMARK 500 THE FOLLOWING ATOMS ARE IN CLOSE CONTACT.                            
REMARK 500                                                                      
REMARK 500  ATM1  RES C  SSEQI   ATM2  RES C  SSEQI           DISTANCE          
REMARK 500   SG   CYS A   432    AS    ARS A     3              1.91            
REMARK 500   SG   CYS A   320    AS    ARS A     2              1.97            
REMARK 500   O    HOH A   109     O    HOH A   581              1.97            
REMARK 500   ND2  ASN A   376     OD2  ASP A   379              1.99            
REMARK 500   OH   TYR A   480     O    HOH A    49              2.10            
REMARK 500   OD1  ASN A   189     O    HOH A    89              2.14            
REMARK 500   OD2  ASP A   172     O    HOH A   533              2.16            
REMARK 500   OG1  THR A   367     O    HOH A   625              2.17            
REMARK 500   O    HOH A   604     O    HOH A   606              2.18            
REMARK 500   O    ILE A   484     O    HOH A   571              2.19            
REMARK 500                                                                      
REMARK 500 REMARK: NULL                                                         
REMARK 500                                                                      
REMARK 500 GEOMETRY AND STEREOCHEMISTRY                                         
REMARK 500 SUBTOPIC: COVALENT BOND LENGTHS                                      
REMARK 500                                                                      
REMARK 500 THE STEREOCHEMICAL PARAMETERS OF THE FOLLOWING RESIDUES              
REMARK 500 HAVE VALUES WHICH DEVIATE FROM EXPECTED VALUES BY MORE               
REMARK 500 THAN 6*RMSD (M=MODEL NUMBER; RES=RESIDUE NAME; C=CHAIN               
REMARK 500 IDENTIFIER; SSEQ=SEQUENCE NUMBER; I=INSERTION CODE).                 
REMARK 500                                                                      
REMARK 500 STANDARD TABLE:                                                      
REMARK 500 FORMAT: (10X,I3,1X,2(A3,1X,A1,I4,A1,1X,A4,3X),1X,F6.3)               
REMARK 500                                                                      
REMARK 500 EXPECTED VALUES PROTEIN: ENGH AND HUBER, 1999                        
REMARK 500 EXPECTED VALUES NUCLEIC ACID: CLOWNEY ET AL 1996                     
REMARK 500                                                                      
REMARK 500  M RES CSSEQI ATM1   RES CSSEQI ATM2   DEVIATION                     
REMARK 500    CYS A 320   CB    CYS A 320   SG      0.107                       
REMARK 500                                                                      
REMARK 500 REMARK: NULL                                                         
REMARK 500                                                                      
REMARK 500 GEOMETRY AND STEREOCHEMISTRY                                         
REMARK 500 SUBTOPIC: TORSION ANGLES                                             
REMARK 500                                                                      
REMARK 500 TORSION ANGLES OUTSIDE THE EXPECTED RAMACHANDRAN REGIONS:            
REMARK 500 (M=MODEL NUMBER; RES=RESIDUE NAME; C=CHAIN IDENTIFIER;               
REMARK 500 SSEQ=SEQUENCE NUMBER; I=INSERTION CODE).                             
REMARK 500                                                                      
REMARK 500 STANDARD TABLE:                                                      
REMARK 500 FORMAT:(10X,I3,1X,A3,1X,A1,I4,A1,4X,F7.2,3X,F7.2)                    
REMARK 500                                                                      
REMARK 500 EXPECTED VALUES: GJ KLEYWEGT AND TA JONES (1996). PHI/PSI-           
REMARK 500 CHOLOGY: RAMACHANDRAN REVISITED. STRUCTURE 4, 1395 - 1400            
REMARK 500                                                                      
REMARK 500  M RES CSSEQI        PSI       PHI                                   
REMARK 500    SER A 301       55.13     39.88                                   
REMARK 500    SER A 399      151.77    -49.04                                   
REMARK 500    THR A 436      -31.22   -134.04                                   
REMARK 500    ILE A 450      -56.75   -127.77                                   
REMARK 500    GLN A 463      135.90    -36.73                                   
REMARK 500                                                                      
REMARK 500 REMARK: NULL                                                         
REMARK 620                                                                      
REMARK 620 METAL COORDINATION                                                   
REMARK 620 (M=MODEL NUMBER; RES=RESIDUE NAME; C=CHAIN IDENTIFIER;               
REMARK 620 SSEQ=SEQUENCE NUMBER; I=INSERTION CODE):                             
REMARK 620                                                                      
REMARK 620 COORDINATION ANGLES FOR:  M RES CSSEQI METAL                         
REMARK 620                              MG A 504  MG                            
REMARK 620 N RES CSSEQI ATOM                                                    
REMARK 620 1 HOH A  75   O                                                      
REMARK 620 2 ASP A 275   OD1  90.6                                              
REMARK 620 3 HOH A  71   O    79.9  95.1                                        
REMARK 620 4 HOH A  72   O   177.3  87.9 102.5                                  
REMARK 620 5 HOH A  69   O    89.3  85.3 169.2  88.3                            
REMARK 620 6 HOH A  70   O    92.2 171.8  93.0  89.0  87.0                      
REMARK 620 N                    1     2     3     4     5                       
REMARK 620                                                                      
REMARK 620 COORDINATION ANGLES FOR:  M RES CSSEQI METAL                         
REMARK 620                              ZN A   1  ZN                            
REMARK 620 N RES CSSEQI ATOM                                                    
REMARK 620 1 ASP A 392   OD1                                                    
REMARK 620 2 HIS A 238   NE2  92.2                                              
REMARK 620 3 HIS A 274   NE2  88.3  99.3                                        
REMARK 620 4 ASP A 275   OD2 177.5  89.9  90.1                                  
REMARK 620 5 HOH A  71   O    91.3 161.1  99.4  87.1                            
REMARK 620 6 HOH A 516   O    85.3  91.3 167.8  96.0  70.5                      
REMARK 620 N                    1     2     3     4     5                       
REMARK 800                                                                      
REMARK 800 SITE                                                                 
REMARK 800 SITE_IDENTIFIER: AC1                                                 
REMARK 800 EVIDENCE_CODE: SOFTWARE                                              
REMARK 800 SITE_DESCRIPTION: BINDING SITE FOR RESIDUE ZN A 1                    
REMARK 800                                                                      
REMARK 800 SITE_IDENTIFIER: AC2                                                 
REMARK 800 EVIDENCE_CODE: SOFTWARE                                              
REMARK 800 SITE_DESCRIPTION: BINDING SITE FOR RESIDUE MG A 504                  
REMARK 800                                                                      
REMARK 800 SITE_IDENTIFIER: AC3                                                 
REMARK 800 EVIDENCE_CODE: SOFTWARE                                              
REMARK 800 SITE_DESCRIPTION: BINDING SITE FOR RESIDUE ARS A 505                 
REMARK 800                                                                      
REMARK 800 SITE_IDENTIFIER: AC4                                                 
REMARK 800 EVIDENCE_CODE: SOFTWARE                                              
REMARK 800 SITE_DESCRIPTION: BINDING SITE FOR RESIDUE ARS A 2                   
REMARK 800                                                                      
REMARK 800 SITE_IDENTIFIER: AC5                                                 
REMARK 800 EVIDENCE_CODE: SOFTWARE                                              
REMARK 800 SITE_DESCRIPTION: BINDING SITE FOR RESIDUE ARS A 3                   
REMARK 800                                                                      
REMARK 800 SITE_IDENTIFIER: AC6                                                 
REMARK 800 EVIDENCE_CODE: SOFTWARE                                              
REMARK 800 SITE_DESCRIPTION: BINDING SITE FOR RESIDUE ZG2 A 506                 
REMARK 800                                                                      
REMARK 800 SITE_IDENTIFIER: AC7                                                 
REMARK 800 EVIDENCE_CODE: SOFTWARE                                              
REMARK 800 SITE_DESCRIPTION: BINDING SITE FOR RESIDUE GOL A 507                 
REMARK 900                                                                      
REMARK 900 RELATED ENTRIES                                                      
REMARK 900 RELATED ID: 3D3P   RELATED DB: PDB                                   
REMARK 900 CRYSTAL STRUCTURE OF PDE4B CATALYTIC DOMAIN IN COMPLEX WITH          
REMARK 900 A PYRAZOLOPYRIDINE INHIBITOR                                         
REMARK 900 RELATED ID: 3O56   RELATED DB: PDB                                   
REMARK 900 CATALYTIC DOMAIN OF HUMAN PHOSPHODIESTERASE 4B2B IN COMPLEX          
REMARK 900 WITH A 5-HETEROCYCLE PYRAZOLOPYRIDINE INHIBITOR                      
DBREF  3O57 A  152   503  UNP    Q07343   PDE4B_HUMAN    324    675             
SEQADV 3O57 MET A  151  UNP  Q07343              INITIATING METHIONINE          
SEQADV 3O57 ALA A  482  UNP  Q07343    SER   654 ENGINEERED MUTATION            
SEQADV 3O57 ALA A  487  UNP  Q07343    SER   659 ENGINEERED MUTATION            
SEQADV 3O57 ALA A  489  UNP  Q07343    SER   661 ENGINEERED MUTATION            
SEQRES   1 A  353  MET SER ILE SER ARG PHE GLY VAL ASN THR GLU ASN GLU          
SEQRES   2 A  353  ASP HIS LEU ALA LYS GLU LEU GLU ASP LEU ASN LYS TRP          
SEQRES   3 A  353  GLY LEU ASN ILE PHE ASN VAL ALA GLY TYR SER HIS ASN          
SEQRES   4 A  353  ARG PRO LEU THR CYS ILE MET TYR ALA ILE PHE GLN GLU          
SEQRES   5 A  353  ARG ASP LEU LEU LYS THR PHE ARG ILE SER SER ASP THR          
SEQRES   6 A  353  PHE ILE THR TYR MET MET THR LEU GLU ASP HIS TYR HIS          
SEQRES   7 A  353  SER ASP VAL ALA TYR HIS ASN SER LEU HIS ALA ALA ASP          
SEQRES   8 A  353  VAL ALA GLN SER THR HIS VAL LEU LEU SER THR PRO ALA          
SEQRES   9 A  353  LEU ASP ALA VAL PHE THR ASP LEU GLU ILE LEU ALA ALA          
SEQRES  10 A  353  ILE PHE ALA ALA ALA ILE HIS ASP VAL ASP HIS PRO GLY          
SEQRES  11 A  353  VAL SER ASN GLN PHE LEU ILE ASN THR ASN SER GLU LEU          
SEQRES  12 A  353  ALA LEU MET TYR ASN ASP GLU SER VAL LEU GLU ASN HIS          
SEQRES  13 A  353  HIS LEU ALA VAL GLY PHE LYS LEU LEU GLN GLU GLU HIS          
SEQRES  14 A  353  CYS ASP ILE PHE MET ASN LEU THR LYS LYS GLN ARG GLN          
SEQRES  15 A  353  THR LEU ARG LYS MET VAL ILE ASP MET VAL LEU ALA THR          
SEQRES  16 A  353  ASP MET SER LYS HIS MET SER LEU LEU ALA ASP LEU LYS          
SEQRES  17 A  353  THR MET VAL GLU THR LYS LYS VAL THR SER SER GLY VAL          
SEQRES  18 A  353  LEU LEU LEU ASP ASN TYR THR ASP ARG ILE GLN VAL LEU          
SEQRES  19 A  353  ARG ASN MET VAL HIS CYS ALA ASP LEU SER ASN PRO THR          
SEQRES  20 A  353  LYS SER LEU GLU LEU TYR ARG GLN TRP THR ASP ARG ILE          
SEQRES  21 A  353  MET GLU GLU PHE PHE GLN GLN GLY ASP LYS GLU ARG GLU          
SEQRES  22 A  353  ARG GLY MET GLU ILE SER PRO MET CYS ASP LYS HIS THR          
SEQRES  23 A  353  ALA SER VAL GLU LYS SER GLN VAL GLY PHE ILE ASP TYR          
SEQRES  24 A  353  ILE VAL HIS PRO LEU TRP GLU THR TRP ALA ASP LEU VAL          
SEQRES  25 A  353  GLN PRO ASP ALA GLN ASP ILE LEU ASP THR LEU GLU ASP          
SEQRES  26 A  353  ASN ARG ASN TRP TYR GLN ALA MET ILE PRO GLN ALA PRO          
SEQRES  27 A  353  ALA PRO PRO LEU ASP GLU GLN ASN ARG ASP CYS GLN GLY          
SEQRES  28 A  353  LEU MET                                                      
HET     ZN  A   1       1                                                       
HET     MG  A 504       1                                                       
HET    ARS  A 505       2                                                       
HET    ARS  A   2       1                                                       
HET    ARS  A   3       1                                                       
HET    ZG2  A 506      46                                                       
HET    GOL  A 507       6                                                       
HETNAM      ZN ZINC ION                                                         
HETNAM      MG MAGNESIUM ION                                                    
HETNAM     ARS ARSENIC                                                          
HETNAM     ZG2 5-[5-BENZYL-4-(2-OXO-2-PYRROLIDIN-1-YLETHYL)-1,3-                
HETNAM   2 ZG2  OXAZOL-2-YL]-1-ETHYL-N-(TETRAHYDRO-2H-PYRAN-4-YL)-1H-           
HETNAM   3 ZG2  PYRAZOLO[3,4-B]PYRIDIN-4-AMINE                                  
HETNAM     GOL GLYCEROL                                                         
HETSYN     GOL GLYCERIN; PROPANE-1,2,3-TRIOL                                    
FORMUL   2   ZN    ZN 2+                                                        
FORMUL   3   MG    MG 2+                                                        
FORMUL   4  ARS    3(AS)                                                        
FORMUL   7  ZG2    C29 H34 N6 O3                                                
FORMUL   8  GOL    C3 H8 O3                                                     
FORMUL   9  HOH   *297(H2 O)                                                    
HELIX    1   1 THR A  345  THR A  345  1                                   1
HELIX    2   2 MET A  347  MET A  347  1                                   1
HELIX    3   3 ASP A  392  LEU A  393  1                                   2
HELIX    4   4 ASN A  395  PRO A  396  1                                   2
HELIX    5   5 TYR A  403  TYR A  403  1                                   1
HELIX    6   6 TRP A  406  THR A  407  1                                   2
HELIX    7   7 ILE A  410  ILE A  410  1                                   1
HELIX    8   8 PHE A  414  PHE A  414  1                                   1
HELIX    9   9 MET A  431  CYS A  432  1                                   2
HELIX   10  10 SER A  442  GLN A  443  1                                   2
HELIX   11  11 GLY A  445  PHE A  446  1                                   2
HELIX   12  12 TYR A  449  ILE A  450  1                                   2
LINK        MG    MG A 504                 O   HOH A  75     1555   1555  2.04  
LINK         OD1 ASP A 275                MG    MG A 504     1555   1555  2.07  
LINK        MG    MG A 504                 O   HOH A  71     1555   1555  2.11  
LINK         OD1 ASP A 392                ZN    ZN A   1     1555   1555  2.13  
LINK         NE2 HIS A 238                ZN    ZN A   1     1555   1555  2.14  
LINK        MG    MG A 504                 O   HOH A  72     1555   1555  2.14  
LINK         NE2 HIS A 274                ZN    ZN A   1     1555   1555  2.15  
LINK         OD2 ASP A 275                ZN    ZN A   1     1555   1555  2.16  
LINK        MG    MG A 504                 O   HOH A  69     1555   1555  2.18  
LINK        MG    MG A 504                 O   HOH A  70     1555   1555  2.26  
LINK        ZN    ZN A   1                 O   HOH A  71     1555   1555  2.27  
LINK        ZN    ZN A   1                 O   HOH A 516     1555   1555  2.66  
CISPEP   1 GLN A  463    PRO A  464          0        -5.51                     
SITE     1 AC1  6 HOH A  71  HIS A 238  HIS A 274  ASP A 275                    
SITE     2 AC1  6 ASP A 392  HOH A 516                                          
SITE     1 AC2  6 HOH A  69  HOH A  70  HOH A  71  HOH A  72                    
SITE     2 AC2  6 HOH A  75  ASP A 275                                          
SITE     1 AC3  2 PHE A 156  CYS A 194                                          
SITE     1 AC4  1 CYS A 320                                                     
SITE     1 AC5  3 SER A 429  CYS A 432  ZG2 A 506                               
SITE     1 AC6 18 ARS A   3  HOH A   5  HOH A  15  HOH A  53                    
SITE     2 AC6 18 TYR A 233  SER A 282  MET A 347  LEU A 393                    
SITE     3 AC6 18 ASN A 395  THR A 407  ILE A 410  PHE A 414                    
SITE     4 AC6 18 MET A 431  GLN A 443  GLY A 445  PHE A 446                    
SITE     5 AC6 18 HOH A 519  HOH A 551                                          
SITE     1 AC7  5 THR A 208  PHE A 209  ARG A 210  ASN A 325                    
SITE     2 AC7  5 GLN A 330                                                     
CRYST1   88.622   94.907  105.853  90.00  90.00  90.00 I 21 21 21    8          
ORIGX1      1.000000  0.000000  0.000000        0.00000                         
ORIGX2      0.000000  1.000000  0.000000        0.00000                         
ORIGX3      0.000000  0.000000  1.000000        0.00000                         
SCALE1      0.011284  0.000000  0.000000        0.00000                         
SCALE2      0.000000  0.010537  0.000000        0.00000                         
SCALE3      0.000000  0.000000  0.009447        0.00000                         
ATOM      1  N   TYR A 233      44.368  36.303  62.881  1.00 24.92           N
ATOM      2  CA  TYR A 233      44.094  37.411  62.049  1.00 25.22           C
ATOM      3  C   TYR A 233      44.785  37.339  60.661  1.00 26.28           C
ATOM      4  O   TYR A 233      44.131  37.520  59.627  1.00 22.71           O
ATOM      5  CB  TYR A 233      44.505  38.677  62.780  1.00 25.84           C
ATOM      6  CG  TYR A 233      44.237  39.908  61.989  1.00 21.12           C
ATOM      7  CD1 TYR A 233      43.023  40.554  62.071  1.00 22.49           C
ATOM      8  CD2 TYR A 233      45.216  40.453  61.172  1.00 22.48           C
ATOM      9  CE1 TYR A 233      42.774  41.705  61.369  1.00 18.09           C
ATOM     10  CE2 TYR A 233      44.965  41.592  60.434  1.00 18.77           C
ATOM     11  CZ  TYR A 233      43.716  42.209  60.532  1.00 22.68           C
ATOM     12  OH  TYR A 233      43.440  43.378  59.808  1.00 26.23           O
ATOM     13  N   HIS A 234      46.104  37.173  60.677  1.00 24.43           N
ATOM     14  CA  HIS A 234      46.920  37.202  59.451  1.00 24.78           C
ATOM     15  C   HIS A 234      46.813  35.854  58.696  1.00 25.48           C
ATOM     16  O   HIS A 234      47.821  35.215  58.424  1.00 26.49           O
ATOM     17  CB  HIS A 234      48.384  37.581  59.779  1.00 23.71           C
ATOM     18  CG  HIS A 234      48.556  39.021  60.218  1.00 26.22           C
ATOM     19  ND1 HIS A 234      48.752  39.379  61.530  1.00 26.63           N
ATOM     20  CD2 HIS A 234      48.502  40.184  59.524  1.00 32.07           C
ATOM     21  CE1 HIS A 234      48.844  40.694  61.626  1.00 31.46           C
ATOM     22  NE2 HIS A 234      48.700  41.210  60.423  1.00 30.37           N
TER      23      HIS A 234
ATOM     24  N   THR A 345      53.918  48.121  53.652  1.00 26.90           N
ATOM     25  CA  THR A 345      52.981  47.691  54.654  1.00 26.35           C
ATOM     26  C   THR A 345      53.663  47.476  56.027  1.00 26.27           C
ATOM     27  O   THR A 345      52.979  47.211  57.005  1.00 28.03           O
ATOM     28  CB  THR A 345      52.165  46.414  54.209  1.00 28.39           C
ATOM     29  OG1 THR A 345      53.031  45.285  54.104  1.00 25.06           O
ATOM     30  CG2 THR A 345      51.512  46.651  52.846  1.00 25.40           C
TER      31      THR A 345
ATOM     32  N   MET A 347      54.707  48.441  59.427  1.00 31.95           N
ATOM     33  CA  MET A 347      54.248  49.584  60.258  1.00 34.46           C
ATOM     34  C   MET A 347      55.394  50.490  60.726  1.00 36.65           C
ATOM     35  O   MET A 347      55.181  51.668  60.983  1.00 35.75           O
ATOM     36  CB  MET A 347      53.434  49.123  61.477  1.00 33.79           C
ATOM     37  CG  MET A 347      51.935  48.893  61.204  1.00 32.62           C
ATOM     38  SD  MET A 347      51.118  50.258  60.347  1.00 39.53           S
ATOM     39  CE  MET A 347      50.821  51.392  61.714  1.00 42.40           C
TER      40      MET A 347
ATOM     41  N   ASP A 392      45.185  47.777  53.961  1.00 26.25           N
ATOM     42  CA  ASP A 392      45.677  46.950  55.094  1.00 25.17           C
ATOM     43  C   ASP A 392      45.124  47.499  56.403  1.00 23.83           C
ATOM     44  O   ASP A 392      44.787  46.728  57.301  1.00 26.26           O
ATOM     45  CB  ASP A 392      47.184  47.015  55.097  1.00 22.28           C
ATOM     46  CG  ASP A 392      47.863  45.906  55.853  1.00 25.98           C
ATOM     47  OD1 ASP A 392      47.314  44.816  56.081  1.00 24.93           O
ATOM     48  OD2 ASP A 392      49.067  46.144  56.171  1.00 27.07           O
ATOM     49  N   LEU A 393      45.015  48.825  56.495  1.00 27.04           N
ATOM     50  CA  LEU A 393      44.474  49.508  57.669  1.00 28.20           C
ATOM     51  C   LEU A 393      43.023  49.970  57.455  1.00 31.02           C
ATOM     52  O   LEU A 393      42.626  51.059  57.929  1.00 29.93           O
ATOM     53  CB  LEU A 393      45.367  50.728  57.994  1.00 29.56           C
ATOM     54  CG  LEU A 393      46.830  50.415  58.322  1.00 31.17           C
ATOM     55  CD1 LEU A 393      47.539  51.654  58.724  1.00 29.36           C
ATOM     56  CD2 LEU A 393      46.891  49.388  59.405  1.00 35.90           C
TER      57      LEU A 393
ATOM     58  N   ASN A 395      40.142  47.988  58.304  1.00 25.39           N
ATOM     59  CA  ASN A 395      39.111  47.326  59.069  1.00 26.11           C
ATOM     60  C   ASN A 395      38.228  48.342  59.853  1.00 33.01           C
ATOM     61  O   ASN A 395      37.028  48.114  60.021  1.00 27.42           O
ATOM     62  CB  ASN A 395      39.640  46.370  60.127  1.00 26.84           C
ATOM     63  CG  ASN A 395      40.443  45.172  59.571  1.00 31.79           C
ATOM     64  OD1 ASN A 395      41.147  44.547  60.335  1.00 27.82           O
ATOM     65  ND2 ASN A 395      40.359  44.889  58.268  1.00 26.17           N
ATOM     66  N   PRO A 396      38.857  49.390  60.436  1.00 34.01           N
ATOM     67  CA  PRO A 396      38.031  50.321  61.245  1.00 35.55           C
ATOM     68  C   PRO A 396      37.091  51.201  60.445  1.00 34.10           C
ATOM     69  O   PRO A 396      36.183  51.816  61.036  1.00 36.03           O
ATOM     70  CB  PRO A 396      39.067  51.166  61.994  1.00 34.76           C
ATOM     71  CG  PRO A 396      40.329  50.270  62.049  1.00 36.83           C
ATOM     72  CD  PRO A 396      40.295  49.602  60.674  1.00 34.74           C
TER      73      PRO A 396
ATOM     74  N   TYR A 403      34.044  45.310  61.489  1.00 31.70           N
ATOM     75  CA  TYR A 403      35.119  45.818  62.349  1.00 33.33           C
ATOM     76  C   TYR A 403      35.232  45.049  63.651  1.00 33.57           C
ATOM     77  O   TYR A 403      36.323  44.638  64.046  1.00 33.88           O
ATOM     78  CB  TYR A 403      34.878  47.294  62.622  1.00 35.36           C
ATOM     79  CG  TYR A 403      35.952  48.037  63.410  1.00 38.85           C
ATOM     80  CD1 TYR A 403      37.268  47.538  63.546  1.00 30.28           C
ATOM     81  CD2 TYR A 403      35.660  49.289  63.964  1.00 38.67           C
ATOM     82  CE1 TYR A 403      38.228  48.230  64.266  1.00 37.31           C
ATOM     83  CE2 TYR A 403      36.618  49.999  64.671  1.00 42.00           C
ATOM     84  CZ  TYR A 403      37.897  49.470  64.817  1.00 40.26           C
ATOM     85  OH  TYR A 403      38.816  50.202  65.482  1.00 33.25           O
TER      86      TYR A 403
ATOM     87  N   TRP A 406      36.856  41.688  63.094  1.00 25.00           N
ATOM     88  CA  TRP A 406      38.272  41.908  62.830  1.00 27.40           C
ATOM     89  C   TRP A 406      39.071  42.192  64.117  1.00 29.85           C
ATOM     90  O   TRP A 406      40.080  41.555  64.373  1.00 28.08           O
ATOM     91  CB  TRP A 406      38.499  43.051  61.865  1.00 23.93           C
ATOM     92  CG  TRP A 406      38.106  42.779  60.452  1.00 28.95           C
ATOM     93  CD1 TRP A 406      37.329  43.565  59.672  1.00 28.48           C
ATOM     94  CD2 TRP A 406      38.561  41.702  59.608  1.00 26.91           C
ATOM     95  NE1 TRP A 406      37.202  43.011  58.406  1.00 26.92           N
ATOM     96  CE2 TRP A 406      37.939  41.864  58.347  1.00 25.91           C
ATOM     97  CE3 TRP A 406      39.397  40.605  59.804  1.00 27.99           C
ATOM     98  CZ2 TRP A 406      38.144  40.972  57.268  1.00 26.45           C
ATOM     99  CZ3 TRP A 406      39.579  39.693  58.712  1.00 29.58           C
ATOM    100  CH2 TRP A 406      38.971  39.904  57.479  1.00 22.85           C
ATOM    101  N   THR A 407      38.587  43.144  64.927  1.00 31.73           N
ATOM    102  CA  THR A 407      39.164  43.405  66.266  1.00 29.36           C
ATOM    103  C   THR A 407      39.311  42.184  67.111  1.00 27.88           C
ATOM    104  O   THR A 407      40.376  41.920  67.641  1.00 33.45           O
ATOM    105  CB  THR A 407      38.342  44.439  67.045  1.00 28.76           C
ATOM    106  OG1 THR A 407      38.412  45.675  66.350  1.00 24.87           O
ATOM    107  CG2 THR A 407      38.906  44.617  68.470  1.00 32.65           C
TER     108      THR A 407
ATOM    109  N   ILE A 410      42.353  40.156  65.691  1.00 25.56           N
ATOM    110  CA  ILE A 410      43.686  40.660  65.919  1.00 29.15           C
ATOM    111  C   ILE A 410      44.097  40.569  67.390  1.00 31.84           C
ATOM    112  O   ILE A 410      45.290  40.369  67.678  1.00 28.03           O
ATOM    113  CB  ILE A 410      43.953  42.025  65.308  1.00 32.50           C
ATOM    114  CG1 ILE A 410      45.476  42.157  65.067  1.00 32.56           C
ATOM    115  CG2 ILE A 410      43.375  43.190  66.178  1.00 30.46           C
ATOM    116  CD1 ILE A 410      45.829  43.204  64.086  1.00 39.12           C
TER     117      ILE A 410
ATOM    118  N   PHE A 414      47.290  38.789  68.932  1.00 29.77           N
ATOM    119  CA  PHE A 414      48.164  39.559  69.806  1.00 33.40           C
ATOM    120  C   PHE A 414      48.294  38.933  71.177  1.00 33.83           C
ATOM    121  O   PHE A 414      49.412  38.704  71.649  1.00 34.57           O
ATOM    122  CB  PHE A 414      47.712  41.005  69.943  1.00 32.27           C
ATOM    123  CG  PHE A 414      47.973  41.857  68.766  1.00 34.30           C
ATOM    124  CD1 PHE A 414      48.756  41.435  67.706  1.00 37.61           C
ATOM    125  CD2 PHE A 414      47.427  43.129  68.717  1.00 36.92           C
ATOM    126  CE1 PHE A 414      48.981  42.261  66.617  1.00 34.54           C
ATOM    127  CE2 PHE A 414      47.647  43.967  67.648  1.00 39.97           C
ATOM    128  CZ  PHE A 414      48.436  43.529  66.576  1.00 40.63           C
TER     129      PHE A 414
ATOM    130  N   MET A 431      50.449  45.776  74.739  1.00 49.06           N
ATOM    131  CA  MET A 431      49.215  45.565  73.970  1.00 49.70           C
ATOM    132  C   MET A 431      48.925  44.083  73.708  1.00 45.56           C
ATOM    133  O   MET A 431      47.803  43.739  73.301  1.00 42.20           O
ATOM    134  CB  MET A 431      49.269  46.311  72.639  1.00 51.29           C
ATOM    135  CG  MET A 431      49.463  47.830  72.776  1.00 62.37           C
ATOM    136  SD  MET A 431      47.944  48.836  72.641  1.00 76.98           S
ATOM    137  CE  MET A 431      46.973  48.131  73.980  1.00 72.08           C
ATOM    138  N   CYS A 432      49.923  43.222  73.944  1.00 40.32           N
ATOM    139  CA  CYS A 432      49.792  41.779  73.767  1.00 36.63           C
ATOM    140  C   CYS A 432      49.518  41.082  75.066  1.00 37.79           C
ATOM    141  O   CYS A 432      49.413  39.855  75.099  1.00 36.53           O
ATOM    142  CB  CYS A 432      51.049  41.185  73.125  1.00 39.46           C
ATOM    143  SG  CYS A 432      51.382  41.785  71.437  1.00 39.66           S
TER     144      CYS A 432
ATOM    145  N   SER A 442      42.639  50.114  72.974  1.00 40.77           N
ATOM    146  CA  SER A 442      43.588  49.868  71.883  1.00 40.94           C
ATOM    147  C   SER A 442      43.054  50.333  70.536  1.00 38.17           C
ATOM    148  O   SER A 442      43.754  51.002  69.776  1.00 39.26           O
ATOM    149  CB  SER A 442      43.940  48.398  71.879  1.00 43.03           C
ATOM    150  OG  SER A 442      44.540  48.095  73.117  1.00 50.69           O
ATOM    151  N   GLN A 443      41.770  50.085  70.288  1.00 38.02           N
ATOM    152  CA  GLN A 443      41.138  50.532  69.054  1.00 35.09           C
ATOM    153  C   GLN A 443      40.980  52.041  69.038  1.00 33.23           C
ATOM    154  O   GLN A 443      41.332  52.695  68.064  1.00 28.97           O
ATOM    155  CB  GLN A 443      39.795  49.808  68.843  1.00 35.45           C
ATOM    156  CG  GLN A 443      39.934  48.294  68.572  1.00 34.03           C
ATOM    157  CD  GLN A 443      40.975  48.003  67.485  1.00 29.20           C
ATOM    158  OE1 GLN A 443      40.921  48.562  66.392  1.00 32.62           O
ATOM    159  NE2 GLN A 443      41.957  47.180  67.813  1.00 34.65           N
TER     160      GLN A 443
ATOM    161  N   GLY A 445      42.772  54.125  70.648  1.00 36.40           N
ATOM    162  CA  GLY A 445      44.171  54.563  70.471  1.00 36.15           C
ATOM    163  C   GLY A 445      44.647  54.372  69.039  1.00 33.98           C
ATOM    164  O   GLY A 445      45.166  55.290  68.436  1.00 31.77           O
ATOM    165  N   PHE A 446      44.436  53.163  68.501  1.00 35.59           N
ATOM    166  CA  PHE A 446      44.861  52.866  67.125  1.00 36.96           C
ATOM    167  C   PHE A 446      44.224  53.786  66.110  1.00 33.96           C
ATOM    168  O   PHE A 446      44.890  54.262  65.207  1.00 34.32           O
ATOM    169  CB  PHE A 446      44.578  51.404  66.748  1.00 39.11           C
ATOM    170  CG  PHE A 446      45.333  50.947  65.513  1.00 45.64           C
ATOM    171  CD1 PHE A 446      46.722  51.073  65.447  1.00 48.76           C
ATOM    172  CD2 PHE A 446      44.660  50.378  64.421  1.00 51.74           C
ATOM    173  CE1 PHE A 446      47.433  50.648  64.297  1.00 51.47           C
ATOM    174  CE2 PHE A 446      45.361  49.959  63.283  1.00 47.64           C
ATOM    175  CZ  PHE A 446      46.750  50.099  63.229  1.00 49.53           C
TER     176      PHE A 446
ATOM    177  N   TYR A 449      45.619  57.572  66.783  1.00 47.58           N
ATOM    178  CA  TYR A 449      47.034  57.771  66.486  1.00 46.88           C
ATOM    179  C   TYR A 449      47.484  57.329  65.115  1.00 45.00           C
ATOM    180  O   TYR A 449      48.438  57.896  64.582  1.00 39.69           O
ATOM    181  CB  TYR A 449      47.883  57.142  67.605  1.00 50.13           C
ATOM    182  CG  TYR A 449      47.637  57.867  68.921  1.00 54.64           C
ATOM    183  CD1 TYR A 449      48.016  59.202  69.072  1.00 60.57           C
ATOM    184  CD2 TYR A 449      46.979  57.248  69.988  1.00 57.54           C
ATOM    185  CE1 TYR A 449      47.782  59.890  70.274  1.00 62.77           C
ATOM    186  CE2 TYR A 449      46.733  57.926  71.181  1.00 60.88           C
ATOM    187  CZ  TYR A 449      47.145  59.246  71.317  1.00 63.75           C
ATOM    188  OH  TYR A 449      46.920  59.925  72.495  1.00 68.28           O
ATOM    189  N   ILE A 450      46.782  56.364  64.503  1.00 44.17           N
ATOM    190  CA  ILE A 450      47.255  55.786  63.240  1.00 40.41           C
ATOM    191  C   ILE A 450      46.201  55.786  62.099  1.00 37.64           C
ATOM    192  O   ILE A 450      46.449  56.313  61.037  1.00 36.51           O
ATOM    193  CB  ILE A 450      47.779  54.344  63.473  1.00 40.95           C
ATOM    194  CG1 ILE A 450      49.006  54.350  64.411  1.00 43.06           C
ATOM    195  CG2 ILE A 450      48.131  53.669  62.136  1.00 34.29           C
ATOM    196  CD1 ILE A 450      50.327  54.778  63.722  1.00 37.62           C
TER     197      ILE A 450
HETATM  198 MG   MG  A 504      51.940  42.625  57.131  1.00 23.25          Mg
HETATM  199 AS   ARS A   3      51.849  43.602  71.093  0.70 43.75          As
HETATM  246  O   HOH A   5      42.854  47.176  59.370  1.00 28.00           O
HETATM  247  O   HOH A  11      50.426  48.320  56.390  1.00 24.45           O
HETATM  248  O   HOH A  14      52.619  42.026  61.024  1.00 25.62           O
HETATM  249  O   HOH A  15      53.317  46.094  60.386  1.00 37.00           O
HETATM  250  O   HOH A  70      53.074  44.460  57.802  1.00 24.10           O
HETATM  251  O   HOH A  71      50.131  43.691  56.902  1.00 26.90           O
HETATM  252  O   HOH A  75      51.125  42.354  58.986  1.00 26.47           O
HETATM  253  O   HOH A 515      46.030  45.145  59.290  1.00 25.14           O
HETATM  254  O   HOH A 516      48.154  43.538  58.968  1.00 30.48           O
HETATM  255  O   HOH A 519      51.503  41.966  63.427  1.00 45.00           O
HETATM  256  O   HOH A 551      52.055  51.002  64.885  0.35 33.43           O
CONECT  198  250  251  252
CONECT  200  201
CONECT  209  208  210
CONECT  210  209  211
CONECT  212  211  213
CONECT  213  208  212
CONECT  214  206  215  218
CONECT  215  214  216
CONECT  201  200  202
CONECT  217  202  205  216
CONECT  218  214  219  230
CONECT  220  219  221  222  229
CONECT  221  220  223
CONECT  222  220  224
CONECT  223  221  225  244
CONECT  224  222  226  245
CONECT  227  225  242
CONECT  228  226  243
CONECT  229  220  230  231
CONECT  231  229  232
CONECT  232  231  233  236
CONECT  233  232  234
CONECT  234  233  235
CONECT  235  234  237
CONECT  236  232  237
CONECT  237  235  236
CONECT  238  225  240
CONECT  239  226  241
CONECT  240  238  242
CONECT  241  239  243
CONECT  242  227  240
CONECT  243  228  241
CONECT  204  203  205
CONECT  205  204  206  217
CONECT  206  205  207  214
CONECT  208  207  209  213
CONECT  216  215  217
CONECT  219  218  220
CONECT  225  223  227  238
CONECT  226  224  228  239
CONECT  202  201  203  217
CONECT  203  202  204
CONECT  207  206  208
CONECT  211  210  212
CONECT  230  218  229
CONECT  244  223
CONECT  245  224
CONECT  250  198
CONECT  251  198
CONECT  252  198
END
