# Supplementary material for: Scaffold repositioning of spiro-acridine derivatives as fungi chitinase inhibitor by target fishing and in vitro studies
Source: Sci Rep. 2023 May 5;13:7320. doi: 10.1038/s41598-023-33279-9 (PMC10163251; doi:10.1038/s41598-023-33279-9)
Supplement: Supplementary file 2 — Supplementary Information 2. [file 41598_2023_33279_MOESM2_ESM.zip › PDBQT_TARGETS_ALL/3olg_G6D.pdb]

HEADER    HYDROLASE/HYDROLASE INHIBITOR           26-AUG-10   3OLG              
TITLE     STRUCTURES OF HUMAN PANCREATIC ALPHA-AMYLASE IN COMPLEX WITH          
TITLE    2 ACARVIOSTATIN III03                                                  
CAVEAT     3OLG    GLC A 514 HAS WRONG CHIRALITY AT ATOM C1                     
COMPND    MOL_ID: 1;                                                            
COMPND   2 MOLECULE: PANCREATIC ALPHA-AMYLASE;                                  
COMPND   3 CHAIN: A;                                                            
COMPND   4 SYNONYM: PA, 1,4-ALPHA-D-GLUCAN GLUCANOHYDROLASE;                    
COMPND   5 EC: 3.2.1.1;                                                         
COMPND   6 ENGINEERED: YES                                                      
SOURCE    MOL_ID: 1;                                                            
SOURCE   2 ORGANISM_SCIENTIFIC: HOMO SAPIENS;                                   
SOURCE   3 ORGANISM_COMMON: HUMAN;                                              
SOURCE   4 ORGANISM_TAXID: 9606;                                                
SOURCE   5 GENE: AMY2A;                                                         
SOURCE   6 EXPRESSION_SYSTEM: SACCHAROMYCES CEREVISIAE;                         
SOURCE   7 EXPRESSION_SYSTEM_COMMON: YEAST;                                     
SOURCE   8 EXPRESSION_SYSTEM_TAXID: 4932                                        
KEYWDS    GLYCOSYLATION, HYDROLASE-HYDROLASE INHIBITOR COMPLEX, ACARVIOSTATIN   
KEYWDS   2 III03                                                                
EXPDTA    X-RAY DIFFRACTION                                                     
AUTHOR    X.QIN,L.REN                                                           
REVDAT   4   25-OCT-17 3OLG    1       CAVEAT HETSYN LINK   ATOM                
REVDAT   3   04-OCT-17 3OLG    1       REMARK                                   
REVDAT   2   27-APR-11 3OLG    1       SITE   REMARK KEYWDS                     
REVDAT   1   13-APR-11 3OLG    0                                                
JRNL        AUTH   X.QIN,L.REN,X.YANG,F.BAI,L.WANG,P.GENG,G.BAI,Y.SHEN          
JRNL        TITL   STRUCTURES OF HUMAN PANCREATIC ALPHA-AMYLASE IN COMPLEX WITH 
JRNL        TITL 2 ACARVIOSTATINS: IMPLICATIONS FOR DRUG DESIGN AGAINST TYPE II 
JRNL        TITL 3 DIABETES.                                                    
JRNL        REF    J.STRUCT.BIOL.                V. 174   196 2011              
JRNL        REFN                   ISSN 1047-8477                               
JRNL        PMID   21111049                                                     
JRNL        DOI    10.1016/J.JSB.2010.11.020                                    
REMARK   2                                                                      
REMARK   2 RESOLUTION.    2.30 ANGSTROMS.                                       
REMARK   3                                                                      
REMARK   3 REFINEMENT.                                                          
REMARK   3   PROGRAM     : CNS 1.2                                              
REMARK   3   AUTHORS     : BRUNGER,ADAMS,CLORE,DELANO,GROS,GROSSE-              
REMARK   3               : KUNSTLEVE,JIANG,KUSZEWSKI,NILGES,PANNU,              
REMARK   3               : READ,RICE,SIMONSON,WARREN                            
REMARK   3                                                                      
REMARK   3  REFINEMENT TARGET : ENGH & HUBER                                    
REMARK   3                                                                      
REMARK   3  DATA USED IN REFINEMENT.                                            
REMARK   3   RESOLUTION RANGE HIGH (ANGSTROMS) : 2.30                           
REMARK   3   RESOLUTION RANGE LOW  (ANGSTROMS) : 40.87                          
REMARK   3   DATA CUTOFF            (SIGMA(F)) : 0.000                          
REMARK   3   DATA CUTOFF HIGH         (ABS(F)) : 130540.080                     
REMARK   3   DATA CUTOFF LOW          (ABS(F)) : 0.0000                         
REMARK   3   COMPLETENESS (WORKING+TEST)   (%) : 94.6                           
REMARK   3   NUMBER OF REFLECTIONS             : 23036                          
REMARK   3                                                                      
REMARK   3  FIT TO DATA USED IN REFINEMENT.                                     
REMARK   3   CROSS-VALIDATION METHOD          : THROUGHOUT                      
REMARK   3   FREE R VALUE TEST SET SELECTION  : RANDOM                          
REMARK   3   R VALUE            (WORKING SET) : 0.193                           
REMARK   3   FREE R VALUE                     : 0.216                           
REMARK   3   FREE R VALUE TEST SET SIZE   (%) : 4.800                           
REMARK   3   FREE R VALUE TEST SET COUNT      : 1113                            
REMARK   3   ESTIMATED ERROR OF FREE R VALUE  : 0.006                           
REMARK   3                                                                      
REMARK   3  FIT IN THE HIGHEST RESOLUTION BIN.                                  
REMARK   3   TOTAL NUMBER OF BINS USED           : 6                            
REMARK   3   BIN RESOLUTION RANGE HIGH       (A) : 2.30                         
REMARK   3   BIN RESOLUTION RANGE LOW        (A) : 2.44                         
REMARK   3   BIN COMPLETENESS (WORKING+TEST) (%) : 90.40                        
REMARK   3   REFLECTIONS IN BIN    (WORKING SET) : 3427                         
REMARK   3   BIN R VALUE           (WORKING SET) : 0.2300                       
REMARK   3   BIN FREE R VALUE                    : 0.3120                       
REMARK   3   BIN FREE R VALUE TEST SET SIZE  (%) : 4.60                         
REMARK   3   BIN FREE R VALUE TEST SET COUNT     : 164                          
REMARK   3   ESTIMATED ERROR OF BIN FREE R VALUE : 0.024                        
REMARK   3                                                                      
REMARK   3  NUMBER OF NON-HYDROGEN ATOMS USED IN REFINEMENT.                    
REMARK   3   PROTEIN ATOMS            : 3939                                    
REMARK   3   NUCLEIC ACID ATOMS       : 0                                       
REMARK   3   HETEROGEN ATOMS          : 182                                     
REMARK   3   SOLVENT ATOMS            : 263                                     
REMARK   3                                                                      
REMARK   3  B VALUES.                                                           
REMARK   3   FROM WILSON PLOT           (A**2) : 18.30                          
REMARK   3   MEAN B VALUE      (OVERALL, A**2) : 23.90                          
REMARK   3   OVERALL ANISOTROPIC B VALUE.                                       
REMARK   3    B11 (A**2) : 1.14000                                              
REMARK   3    B22 (A**2) : -3.06000                                             
REMARK   3    B33 (A**2) : 1.92000                                              
REMARK   3    B12 (A**2) : 0.00000                                              
REMARK   3    B13 (A**2) : 0.00000                                              
REMARK   3    B23 (A**2) : 0.00000                                              
REMARK   3                                                                      
REMARK   3  ESTIMATED COORDINATE ERROR.                                         
REMARK   3   ESD FROM LUZZATI PLOT        (A) : 0.24                            
REMARK   3   ESD FROM SIGMAA              (A) : 0.21                            
REMARK   3   LOW RESOLUTION CUTOFF        (A) : 5.00                            
REMARK   3                                                                      
REMARK   3  CROSS-VALIDATED ESTIMATED COORDINATE ERROR.                         
REMARK   3   ESD FROM C-V LUZZATI PLOT    (A) : 0.28                            
REMARK   3   ESD FROM C-V SIGMAA          (A) : 0.32                            
REMARK   3                                                                      
REMARK   3  RMS DEVIATIONS FROM IDEAL VALUES.                                   
REMARK   3   BOND LENGTHS                 (A) : 0.008                           
REMARK   3   BOND ANGLES            (DEGREES) : 1.600                           
REMARK   3   DIHEDRAL ANGLES        (DEGREES) : 24.70                           
REMARK   3   IMPROPER ANGLES        (DEGREES) : 1.230                           
REMARK   3                                                                      
REMARK   3  ISOTROPIC THERMAL MODEL : RESTRAINED                                
REMARK   3                                                                      
REMARK   3  ISOTROPIC THERMAL FACTOR RESTRAINTS.    RMS    SIGMA                
REMARK   3   MAIN-CHAIN BOND              (A**2) : 0.960 ; 1.500                
REMARK   3   MAIN-CHAIN ANGLE             (A**2) : 1.530 ; 2.000                
REMARK   3   SIDE-CHAIN BOND              (A**2) : 1.750 ; 2.000                
REMARK   3   SIDE-CHAIN ANGLE             (A**2) : 2.500 ; 2.500                
REMARK   3                                                                      
REMARK   3  BULK SOLVENT MODELING.                                              
REMARK   3   METHOD USED : FLAT MODEL                                           
REMARK   3   KSOL        : 0.40                                                 
REMARK   3   BSOL        : 42.94                                                
REMARK   3                                                                      
REMARK   3  NCS MODEL : NULL                                                    
REMARK   3                                                                      
REMARK   3  NCS RESTRAINTS.                         RMS   SIGMA/WEIGHT          
REMARK   3   GROUP  1  POSITIONAL            (A) : NULL  ; NULL                 
REMARK   3   GROUP  1  B-FACTOR           (A**2) : NULL  ; NULL                 
REMARK   3                                                                      
REMARK   3  PARAMETER FILE  1  : PROTEIN_REP.PARAM                              
REMARK   3  PARAMETER FILE  2  : WATER_REP.PARAM                                
REMARK   3  PARAMETER FILE  3  : CARBOHYDRATE.PARAM                             
REMARK   3  PARAMETER FILE  4  : ION.PARAM                                      
REMARK   3  PARAMETER FILE  5  : PCA.PARAM                                      
REMARK   3  PARAMETER FILE  6  : NULL                                           
REMARK   3  TOPOLOGY FILE  1   : PROTEIN.TOP                                    
REMARK   3  TOPOLOGY FILE  2   : WATER.TOP                                      
REMARK   3  TOPOLOGY FILE  3   : CARBOHYDRATE.TOP                               
REMARK   3  TOPOLOGY FILE  4   : ION.TOP                                        
REMARK   3  TOPOLOGY FILE  5   : PCA.TOP                                        
REMARK   3  TOPOLOGY FILE  6   : NULL                                           
REMARK   3                                                                      
REMARK   3  OTHER REFINEMENT REMARKS: BULK SOLVENT MODEL USED                   
REMARK   4                                                                      
REMARK   4 3OLG COMPLIES WITH FORMAT V. 3.30, 13-JUL-11                         
REMARK 100                                                                      
REMARK 100 THIS ENTRY HAS BEEN PROCESSED BY PDBJ ON 13-SEP-10.                  
REMARK 100 THE DEPOSITION ID IS D_1000061264.                                   
REMARK 200                                                                      
REMARK 200 EXPERIMENTAL DETAILS                                                 
REMARK 200  EXPERIMENT TYPE                : X-RAY DIFFRACTION                  
REMARK 200  DATE OF DATA COLLECTION        : 13-DEC-09                          
REMARK 200  TEMPERATURE           (KELVIN) : 100                                
REMARK 200  PH                             : 7.5                                
REMARK 200  NUMBER OF CRYSTALS USED        : 1                                  
REMARK 200                                                                      
REMARK 200  SYNCHROTRON              (Y/N) : Y                                  
REMARK 200  RADIATION SOURCE               : BSRF                               
REMARK 200  BEAMLINE                       : 1W2B                               
REMARK 200  X-RAY GENERATOR MODEL          : NULL                               
REMARK 200  MONOCHROMATIC OR LAUE    (M/L) : M                                  
REMARK 200  WAVELENGTH OR RANGE        (A) : 1.0                                
REMARK 200  MONOCHROMATOR                  : GRAPHITE                           
REMARK 200  OPTICS                         : NULL                               
REMARK 200                                                                      
REMARK 200  DETECTOR TYPE                  : IMAGE PLATE                        
REMARK 200  DETECTOR MANUFACTURER          : MAR555 FLAT PANEL                  
REMARK 200  INTENSITY-INTEGRATION SOFTWARE : HKL-2000                           
REMARK 200  DATA SCALING SOFTWARE          : HKL-2000                           
REMARK 200                                                                      
REMARK 200  NUMBER OF UNIQUE REFLECTIONS   : 23036                              
REMARK 200  RESOLUTION RANGE HIGH      (A) : 2.300                              
REMARK 200  RESOLUTION RANGE LOW       (A) : 40.870                             
REMARK 200  REJECTION CRITERIA  (SIGMA(I)) : 2.000                              
REMARK 200                                                                      
REMARK 200 OVERALL.                                                             
REMARK 200  COMPLETENESS FOR RANGE     (%) : 99.8                               
REMARK 200  DATA REDUNDANCY                : NULL                               
REMARK 200  R MERGE                    (I) : NULL                               
REMARK 200  R SYM                      (I) : NULL                               
REMARK 200  <I/SIGMA(I)> FOR THE DATA SET  : NULL                               
REMARK 200                                                                      
REMARK 200 IN THE HIGHEST RESOLUTION SHELL.                                     
REMARK 200  HIGHEST RESOLUTION SHELL, RANGE HIGH (A) : 2.30                     
REMARK 200  HIGHEST RESOLUTION SHELL, RANGE LOW  (A) : 2.34                     
REMARK 200  COMPLETENESS FOR SHELL     (%) : 98.3                               
REMARK 200  DATA REDUNDANCY IN SHELL       : NULL                               
REMARK 200  R MERGE FOR SHELL          (I) : NULL                               
REMARK 200  R SYM FOR SHELL            (I) : NULL                               
REMARK 200  <I/SIGMA(I)> FOR SHELL         : NULL                               
REMARK 200                                                                      
REMARK 200 DIFFRACTION PROTOCOL: SINGLE WAVELENGTH                              
REMARK 200 METHOD USED TO DETERMINE THE STRUCTURE: MOLECULAR REPLACEMENT        
REMARK 200 SOFTWARE USED: PHASES                                                
REMARK 200 STARTING MODEL: 1B2Y                                                 
REMARK 200                                                                      
REMARK 200 REMARK: NULL                                                         
REMARK 280                                                                      
REMARK 280 CRYSTAL                                                              
REMARK 280 SOLVENT CONTENT, VS   (%): 48.02                                     
REMARK 280 MATTHEWS COEFFICIENT, VM (ANGSTROMS**3/DA): 2.37                     
REMARK 280                                                                      
REMARK 280 CRYSTALLIZATION CONDITIONS: 60% 2-METHYLPENTAN-2,4 DIOL, 100MM       
REMARK 280  CACODYLATE PH 7.5, VAPOR DIFFUSION, HANGING DROP, TEMPERATURE       
REMARK 280  293K                                                                
REMARK 290                                                                      
REMARK 290 CRYSTALLOGRAPHIC SYMMETRY                                            
REMARK 290 SYMMETRY OPERATORS FOR SPACE GROUP: P 21 21 21                       
REMARK 290                                                                      
REMARK 290      SYMOP   SYMMETRY                                                
REMARK 290     NNNMMM   OPERATOR                                                
REMARK 290       1555   X,Y,Z                                                   
REMARK 290       2555   -X+1/2,-Y,Z+1/2                                         
REMARK 290       3555   -X,Y+1/2,-Z+1/2                                         
REMARK 290       4555   X+1/2,-Y+1/2,-Z                                         
REMARK 290                                                                      
REMARK 290     WHERE NNN -> OPERATOR NUMBER                                     
REMARK 290           MMM -> TRANSLATION VECTOR                                  
REMARK 290                                                                      
REMARK 290 CRYSTALLOGRAPHIC SYMMETRY TRANSFORMATIONS                            
REMARK 290 THE FOLLOWING TRANSFORMATIONS OPERATE ON THE ATOM/HETATM             
REMARK 290 RECORDS IN THIS ENTRY TO PRODUCE CRYSTALLOGRAPHICALLY                
REMARK 290 RELATED MOLECULES.                                                   
REMARK 290   SMTRY1   1  1.000000  0.000000  0.000000        0.00000            
REMARK 290   SMTRY2   1  0.000000  1.000000  0.000000        0.00000            
REMARK 290   SMTRY3   1  0.000000  0.000000  1.000000        0.00000            
REMARK 290   SMTRY1   2 -1.000000  0.000000  0.000000       26.18950            
REMARK 290   SMTRY2   2  0.000000 -1.000000  0.000000        0.00000            
REMARK 290   SMTRY3   2  0.000000  0.000000  1.000000       67.87150            
REMARK 290   SMTRY1   3 -1.000000  0.000000  0.000000        0.00000            
REMARK 290   SMTRY2   3  0.000000  1.000000  0.000000       37.26450            
REMARK 290   SMTRY3   3  0.000000  0.000000 -1.000000       67.87150            
REMARK 290   SMTRY1   4  1.000000  0.000000  0.000000       26.18950            
REMARK 290   SMTRY2   4  0.000000 -1.000000  0.000000       37.26450            
REMARK 290   SMTRY3   4  0.000000  0.000000 -1.000000        0.00000            
REMARK 290                                                                      
REMARK 290 REMARK: NULL                                                         
REMARK 300                                                                      
REMARK 300 BIOMOLECULE: 1                                                       
REMARK 300 SEE REMARK 350 FOR THE AUTHOR PROVIDED AND/OR PROGRAM                
REMARK 300 GENERATED ASSEMBLY INFORMATION FOR THE STRUCTURE IN                  
REMARK 300 THIS ENTRY. THE REMARK MAY ALSO PROVIDE INFORMATION ON               
REMARK 300 BURIED SURFACE AREA.                                                 
REMARK 350                                                                      
REMARK 350 COORDINATES FOR A COMPLETE MULTIMER REPRESENTING THE KNOWN           
REMARK 350 BIOLOGICALLY SIGNIFICANT OLIGOMERIZATION STATE OF THE                
REMARK 350 MOLECULE CAN BE GENERATED BY APPLYING BIOMT TRANSFORMATIONS          
REMARK 350 GIVEN BELOW.  BOTH NON-CRYSTALLOGRAPHIC AND                          
REMARK 350 CRYSTALLOGRAPHIC OPERATIONS ARE GIVEN.                               
REMARK 350                                                                      
REMARK 350 BIOMOLECULE: 1                                                       
REMARK 350 AUTHOR DETERMINED BIOLOGICAL UNIT: MONOMERIC                         
REMARK 350 SOFTWARE DETERMINED QUATERNARY STRUCTURE: MONOMERIC                  
REMARK 350 SOFTWARE USED: PISA                                                  
REMARK 350 APPLY THE FOLLOWING TO CHAINS: A                                     
REMARK 350   BIOMT1   1  1.000000  0.000000  0.000000        0.00000            
REMARK 350   BIOMT2   1  0.000000  1.000000  0.000000        0.00000            
REMARK 350   BIOMT3   1  0.000000  0.000000  1.000000        0.00000            
REMARK 465                                                                      
REMARK 465 MISSING RESIDUES                                                     
REMARK 465 THE FOLLOWING RESIDUES WERE NOT LOCATED IN THE                       
REMARK 465 EXPERIMENT. (M=MODEL NUMBER; RES=RESIDUE NAME; C=CHAIN               
REMARK 465 IDENTIFIER; SSSEQ=SEQUENCE NUMBER; I=INSERTION CODE.)                
REMARK 465                                                                      
REMARK 465   M RES C SSSEQI                                                     
REMARK 465     GLN A     1                                                      
REMARK 500                                                                      
REMARK 500 GEOMETRY AND STEREOCHEMISTRY                                         
REMARK 500 SUBTOPIC: CLOSE CONTACTS IN SAME ASYMMETRIC UNIT                     
REMARK 500                                                                      
REMARK 500 THE FOLLOWING ATOMS ARE IN CLOSE CONTACT.                            
REMARK 500                                                                      
REMARK 500  ATM1  RES C  SSEQI   ATM2  RES C  SSEQI           DISTANCE          
REMARK 500   O5   GLC A   514     O4   BGC A   515              2.15            
REMARK 500                                                                      
REMARK 500 REMARK: NULL                                                         
REMARK 500                                                                      
REMARK 500 GEOMETRY AND STEREOCHEMISTRY                                         
REMARK 500 SUBTOPIC: TORSION ANGLES                                             
REMARK 500                                                                      
REMARK 500 TORSION ANGLES OUTSIDE THE EXPECTED RAMACHANDRAN REGIONS:            
REMARK 500 (M=MODEL NUMBER; RES=RESIDUE NAME; C=CHAIN IDENTIFIER;               
REMARK 500 SSEQ=SEQUENCE NUMBER; I=INSERTION CODE).                             
REMARK 500                                                                      
REMARK 500 STANDARD TABLE:                                                      
REMARK 500 FORMAT:(10X,I3,1X,A3,1X,A1,I4,A1,4X,F7.2,3X,F7.2)                    
REMARK 500                                                                      
REMARK 500 EXPECTED VALUES: GJ KLEYWEGT AND TA JONES (1996). PHI/PSI-           
REMARK 500 CHOLOGY: RAMACHANDRAN REVISITED. STRUCTURE 4, 1395 - 1400            
REMARK 500                                                                      
REMARK 500  M RES CSSEQI        PSI       PHI                                   
REMARK 500    TYR A  31      -56.12   -141.18                                   
REMARK 500    MET A 102     -136.02   -113.50                                   
REMARK 500    ASP A 317       54.12   -109.43                                   
REMARK 500    PRO A 345       66.57    -69.33                                   
REMARK 500    ASN A 350     -130.03     60.46                                   
REMARK 500    SER A 414     -106.56   -133.57                                   
REMARK 500    ASP A 433       31.03    -85.14                                   
REMARK 500    ASN A 459       61.08     37.34                                   
REMARK 500    PRO A 486       41.88    -72.73                                   
REMARK 500                                                                      
REMARK 500 REMARK: NULL                                                         
REMARK 600                                                                      
REMARK 600 HETEROGEN                                                            
REMARK 600                                                                      
REMARK 600 ACARVIOSTATIN III03 IS COMPOSED OF RESIDUE 500-506                   
REMARK 620                                                                      
REMARK 620 METAL COORDINATION                                                   
REMARK 620 (M=MODEL NUMBER; RES=RESIDUE NAME; C=CHAIN IDENTIFIER;               
REMARK 620 SSEQ=SEQUENCE NUMBER; I=INSERTION CODE):                             
REMARK 620                                                                      
REMARK 620 COORDINATION ANGLES FOR:  M RES CSSEQI METAL                         
REMARK 620                              CA A 497  CA                            
REMARK 620 N RES CSSEQI ATOM                                                    
REMARK 620 1 HIS A 201   O                                                      
REMARK 620 2 ARG A 158   O    77.8                                              
REMARK 620 3 ASN A 100   OD1  77.9 154.2                                        
REMARK 620 4 ASP A 167   OD2 152.8  75.9 129.1                                  
REMARK 620 5 HOH A1002   O    87.6  74.6  95.8  91.8                            
REMARK 620 6 HOH A1004   O   130.9 124.0  68.2  71.2  62.7                      
REMARK 620 7 ASP A 167   OD1 144.0 115.5  89.4  48.6 127.6  71.5                
REMARK 620 8 HOH A1001   O    81.7  78.1 106.7  86.5 152.3 141.0  69.8          
REMARK 620 N                    1     2     3     4     5     6     7           
REMARK 800                                                                      
REMARK 800 SITE                                                                 
REMARK 800 SITE_IDENTIFIER: AC1                                                 
REMARK 800 EVIDENCE_CODE: SOFTWARE                                              
REMARK 800 SITE_DESCRIPTION: BINDING SITE FOR RESIDUE CA A 497                  
REMARK 800                                                                      
REMARK 800 SITE_IDENTIFIER: AC2                                                 
REMARK 800 EVIDENCE_CODE: SOFTWARE                                              
REMARK 800 SITE_DESCRIPTION: BINDING SITE FOR RESIDUE CL A 498                  
REMARK 800                                                                      
REMARK 800 SITE_IDENTIFIER: AC3                                                 
REMARK 800 EVIDENCE_CODE: SOFTWARE                                              
REMARK 800 SITE_DESCRIPTION: BINDING SITE FOR RESIDUE SO4 A 499                 
REMARK 800                                                                      
REMARK 800 SITE_IDENTIFIER: AC4                                                 
REMARK 800 EVIDENCE_CODE: SOFTWARE                                              
REMARK 800 SITE_DESCRIPTION: BINDING SITE FOR RESIDUE GLC A 507                 
REMARK 800                                                                      
REMARK 800 SITE_IDENTIFIER: AC5                                                 
REMARK 800 EVIDENCE_CODE: SOFTWARE                                              
REMARK 800 SITE_DESCRIPTION: BINDING SITE FOR RESIDUE GLC A 508                 
REMARK 800                                                                      
REMARK 800 SITE_IDENTIFIER: AC6                                                 
REMARK 800 EVIDENCE_CODE: SOFTWARE                                              
REMARK 800 SITE_DESCRIPTION: BINDING SITE FOR RESIDUE GLC A 509                 
REMARK 800                                                                      
REMARK 800 SITE_IDENTIFIER: AC7                                                 
REMARK 800 EVIDENCE_CODE: SOFTWARE                                              
REMARK 800 SITE_DESCRIPTION: BINDING SITE FOR RESIDUE BGC A 510                 
REMARK 800                                                                      
REMARK 800 SITE_IDENTIFIER: AC8                                                 
REMARK 800 EVIDENCE_CODE: SOFTWARE                                              
REMARK 800 SITE_DESCRIPTION: BINDING SITE FOR RESIDUE PCA A 511                 
REMARK 800                                                                      
REMARK 800 SITE_IDENTIFIER: AC9                                                 
REMARK 800 EVIDENCE_CODE: SOFTWARE                                              
REMARK 800 SITE_DESCRIPTION: BINDING SITE FOR RESIDUE GLC A 512                 
REMARK 800                                                                      
REMARK 800 SITE_IDENTIFIER: BC1                                                 
REMARK 800 EVIDENCE_CODE: SOFTWARE                                              
REMARK 800 SITE_DESCRIPTION: BINDING SITE FOR RESIDUE GLC A 513                 
REMARK 800                                                                      
REMARK 800 SITE_IDENTIFIER: BC2                                                 
REMARK 800 EVIDENCE_CODE: SOFTWARE                                              
REMARK 800 SITE_DESCRIPTION: BINDING SITE FOR RESIDUE GLC A 514                 
REMARK 800                                                                      
REMARK 800 SITE_IDENTIFIER: BC3                                                 
REMARK 800 EVIDENCE_CODE: SOFTWARE                                              
REMARK 800 SITE_DESCRIPTION: BINDING SITE FOR RESIDUE BGC A 515                 
REMARK 800                                                                      
REMARK 800 SITE_IDENTIFIER: BC4                                                 
REMARK 800 EVIDENCE_CODE: SOFTWARE                                              
REMARK 800 SITE_DESCRIPTION: BINDING SITE FOR LINKED RESIDUES A 500 to 506      
REMARK 900                                                                      
REMARK 900 RELATED ENTRIES                                                      
REMARK 900 RELATED ID: 3OLD   RELATED DB: PDB                                   
REMARK 900 RELATED ID: 3OLE   RELATED DB: PDB                                   
REMARK 900 RELATED ID: 3OLI   RELATED DB: PDB                                   
DBREF  3OLG A    1   496  UNP    P04746   AMYP_HUMAN      16    511             
SEQADV 3OLG MET A  287  UNP  P04746    VAL   302 ENGINEERED MUTATION            
SEQRES   1 A  496  GLN TYR SER PRO ASN THR GLN GLN GLY ARG THR SER ILE          
SEQRES   2 A  496  VAL HIS LEU PHE GLU TRP ARG TRP VAL ASP ILE ALA LEU          
SEQRES   3 A  496  GLU CYS GLU ARG TYR LEU ALA PRO LYS GLY PHE GLY GLY          
SEQRES   4 A  496  VAL GLN VAL SER PRO PRO ASN GLU ASN VAL ALA ILE TYR          
SEQRES   5 A  496  ASN PRO PHE ARG PRO TRP TRP GLU ARG TYR GLN PRO VAL          
SEQRES   6 A  496  SER TYR LYS LEU CYS THR ARG SER GLY ASN GLU ASP GLU          
SEQRES   7 A  496  PHE ARG ASN MET VAL THR ARG CYS ASN ASN VAL GLY VAL          
SEQRES   8 A  496  ARG ILE TYR VAL ASP ALA VAL ILE ASN HIS MET CYS GLY          
SEQRES   9 A  496  ASN ALA VAL SER ALA GLY THR SER SER THR CYS GLY SER          
SEQRES  10 A  496  TYR PHE ASN PRO GLY SER ARG ASP PHE PRO ALA VAL PRO          
SEQRES  11 A  496  TYR SER GLY TRP ASP PHE ASN ASP GLY LYS CYS LYS THR          
SEQRES  12 A  496  GLY SER GLY ASP ILE GLU ASN TYR ASN ASP ALA THR GLN          
SEQRES  13 A  496  VAL ARG ASP CYS ARG LEU THR GLY LEU LEU ASP LEU ALA          
SEQRES  14 A  496  LEU GLU LYS ASP TYR VAL ARG SER LYS ILE ALA GLU TYR          
SEQRES  15 A  496  MET ASN HIS LEU ILE ASP ILE GLY VAL ALA GLY PHE ARG          
SEQRES  16 A  496  LEU ASP ALA SER LYS HIS MET TRP PRO GLY ASP ILE LYS          
SEQRES  17 A  496  ALA ILE LEU ASP LYS LEU HIS ASN LEU ASN SER ASN TRP          
SEQRES  18 A  496  PHE PRO ALA GLY SER LYS PRO PHE ILE TYR GLN GLU VAL          
SEQRES  19 A  496  ILE ASP LEU GLY GLY GLU PRO ILE LYS SER SER ASP TYR          
SEQRES  20 A  496  PHE GLY ASN GLY ARG VAL THR GLU PHE LYS TYR GLY ALA          
SEQRES  21 A  496  LYS LEU GLY THR VAL ILE ARG LYS TRP ASN GLY GLU LYS          
SEQRES  22 A  496  MET SER TYR LEU LYS ASN TRP GLY GLU GLY TRP GLY PHE          
SEQRES  23 A  496  MET PRO SER ASP ARG ALA LEU VAL PHE VAL ASP ASN HIS          
SEQRES  24 A  496  ASP ASN GLN ARG GLY HIS GLY ALA GLY GLY ALA SER ILE          
SEQRES  25 A  496  LEU THR PHE TRP ASP ALA ARG LEU TYR LYS MET ALA VAL          
SEQRES  26 A  496  GLY PHE MET LEU ALA HIS PRO TYR GLY PHE THR ARG VAL          
SEQRES  27 A  496  MET SER SER TYR ARG TRP PRO ARG GLN PHE GLN ASN GLY          
SEQRES  28 A  496  ASN ASP VAL ASN ASP TRP VAL GLY PRO PRO ASN ASN ASN          
SEQRES  29 A  496  GLY VAL ILE LYS GLU VAL THR ILE ASN PRO ASP THR THR          
SEQRES  30 A  496  CYS GLY ASN ASP TRP VAL CYS GLU HIS ARG TRP ARG GLN          
SEQRES  31 A  496  ILE ARG ASN MET VAL ILE PHE ARG ASN VAL VAL ASP GLY          
SEQRES  32 A  496  GLN PRO PHE THR ASN TRP TYR ASP ASN GLY SER ASN GLN          
SEQRES  33 A  496  VAL ALA PHE GLY ARG GLY ASN ARG GLY PHE ILE VAL PHE          
SEQRES  34 A  496  ASN ASN ASP ASP TRP SER PHE SER LEU THR LEU GLN THR          
SEQRES  35 A  496  GLY LEU PRO ALA GLY THR TYR CYS ASP VAL ILE SER GLY          
SEQRES  36 A  496  ASP LYS ILE ASN GLY ASN CYS THR GLY ILE LYS ILE TYR          
SEQRES  37 A  496  VAL SER ASP ASP GLY LYS ALA HIS PHE SER ILE SER ASN          
SEQRES  38 A  496  SER ALA GLU ASP PRO PHE ILE ALA ILE HIS ALA GLU SER          
SEQRES  39 A  496  LYS LEU                                                      
HET     CA  A 497       1                                                       
HET     CL  A 498       1                                                       
HET    SO4  A 499       5                                                       
HET    HSD  A 500      12                                                       
HET    G6D  A 501       9                                                       
HET    GLC  A 502      11                                                       
HET    HSD  A 503      12                                                       
HET    G6D  A 504       9                                                       
HET    GLC  A 505      11                                                       
HET    BGC  A 506      12                                                       
HET    GLC  A 507      11                                                       
HET    GLC  A 508      11                                                       
HET    GLC  A 509      11                                                       
HET    BGC  A 510      12                                                       
HET    PCA  A 511       8                                                       
HET    GLC  A 512      12                                                       
HET    GLC  A 513      11                                                       
HET    GLC  A 514      11                                                       
HET    BGC  A 515      12                                                       
HETNAM      CA CALCIUM ION                                                      
HETNAM      CL CHLORIDE ION                                                     
HETNAM     SO4 SULFATE ION                                                      
HETNAM     HSD (1S,2S,3R,6R)-6-AMINO-4-(HYDROXYMETHYL)CYCLOHEX-4-ENE-           
HETNAM   2 HSD  1,2,3-TRIOL                                                     
HETNAM     G6D 6-DEOXY-ALPHA-D-GLUCOSE                                          
HETNAM     GLC ALPHA-D-GLUCOSE                                                  
HETNAM     BGC BETA-D-GLUCOSE                                                   
HETNAM     PCA PYROGLUTAMIC ACID                                                
HETSYN     G6D D-QUINOVOSE                                                      
FORMUL   2   CA    CA 2+                                                        
FORMUL   3   CL    CL 1-                                                        
FORMUL   4  SO4    O4 S 2-                                                      
FORMUL   5  HSD    2(C7 H13 N O4)                                               
FORMUL   6  G6D    2(C6 H12 O5)                                                 
FORMUL   6  GLC    8(C6 H12 O6)                                                 
FORMUL   8  BGC    3(C6 H12 O6)                                                 
FORMUL  10  PCA    C5 H7 N O3                                                   
FORMUL  13  HOH   *263(H2 O)                                                    
HELIX    1   1 TRP A   59  TRP A   59  1                                   1
HELIX    2   2 GLN A   63  GLN A   63  1                                   1
HELIX    3   3 THR A  163  THR A  163  1                                   1
SHEET    1   1 1 GLY A 104  GLY A 104  0
SHEET    2   2 1 LEU A 165  LEU A 165  0
SSBOND   1 CYS A   28    CYS A   86                          1555   1555  2.04  
SSBOND   2 CYS A   70    CYS A  115                          1555   1555  2.04  
SSBOND   3 CYS A  141    CYS A  160                          1555   1555  2.04  
SSBOND   4 CYS A  378    CYS A  384                          1555   1555  2.03  
SSBOND   5 CYS A  450    CYS A  462                          1555   1555  2.03  
LINK         C1  GLC A 509                 O4  BGC A 510     1555   1555  1.37  
LINK         C1  GLC A 508                 O4  GLC A 509     1555   1555  1.37  
LINK         C1  GLC A 505                 O4  BGC A 506     1555   1555  1.38  
LINK         C1  GLC A 507                 O4  GLC A 508     1555   1555  1.38  
LINK         C1  GLC A 513                 O4  GLC A 514     1555   1555  1.40  
LINK         C1  G6D A 501                 O4  GLC A 502     1555   1555  1.43  
LINK         C1  G6D A 504                 O4  GLC A 505     1555   1555  1.43  
LINK         C1  GLC A 514                 O4  BGC A 515     1555   1555  1.44  
LINK         N1  HSD A 500                 C4  G6D A 501     1555   1555  1.45  
LINK         N1  HSD A 503                 C4  G6D A 504     1555   1555  1.45  
LINK         N   TYR A   2                 C   PCA A 511     1555   1555  1.47  
LINK         O   HIS A 201                CA    CA A 497     1555   1555  2.54  
LINK         O   ARG A 158                CA    CA A 497     1555   1555  2.56  
LINK         OD1 ASN A 100                CA    CA A 497     1555   1555  2.62  
LINK         OD2 ASP A 167                CA    CA A 497     1555   1555  2.67  
LINK        CA    CA A 497                 O   HOH A1002     1555   1555  2.67  
LINK        CA    CA A 497                 O   HOH A1004     1555   1555  2.68  
LINK         OD1 ASP A 167                CA    CA A 497     1555   1555  2.69  
LINK        CA    CA A 497                 O   HOH A1001     1555   1555  2.75  
LINK         C1  GLC A 502                 O2  HSD A 503     1555   1555  1.43  
CISPEP   1 ASN A   53    PRO A   54          0        -0.02                     
CISPEP   2 VAL A  129    PRO A  130          0        -0.06                     
SITE     1 AC1  7 ASN A 100  ARG A 158  ASP A 167  HIS A 201                    
SITE     2 AC1  7 HOH A1001  HOH A1002  HOH A1004                               
SITE     1 AC2  4 ARG A 195  ASN A 298  ARG A 337  HOH A 525                    
SITE     1 AC3  3 GLU A 149  ASN A 150  TYR A 151                               
SITE     1 AC4  1 GLC A 508                                                     
SITE     1 AC5  8 TYR A 131  SER A 132  TRP A 134  ASP A 135                    
SITE     2 AC5  8 TYR A 174  GLC A 507  GLC A 509  HOH A1029                    
SITE     1 AC6  7 TRP A 134  ASP A 135  LYS A 172  TYR A 174                    
SITE     2 AC6  7 GLC A 508  BGC A 510  HOH A 556                               
SITE     1 AC7  3 TRP A 134  GLN A 404  GLC A 509                               
SITE     1 AC8 10 TYR A   2  SER A   3  ARG A  80  LYS A 227                    
SITE     2 AC8 10 PRO A 228  PHE A 229  ILE A 230  ASN A 250                    
SITE     3 AC8 10 HOH A 965  HOH A 986                                          
SITE     1 AC9  5 ALA A 318  LYS A 322  THR A 377  TRP A 388                    
SITE     2 AC9  5 GLN A 390                                                     
SITE     1 BC1  1 GLC A 514                                                     
SITE     1 BC2  2 GLC A 513  BGC A 515                                          
SITE     1 BC3  9 LYS A 140  GLU A 171  TRP A 203  GLY A 205                    
SITE     2 BC3  9 ASP A 206  GLC A 514  HOH A 619  HOH A 990                    
SITE     3 BC3  9 HOH A 993                                                     
SITE     1 BC4 24 TRP A  58  TRP A  59  TYR A  62  GLN A  63                    
SITE     2 BC4 24 HIS A 101  ALA A 106  ASP A 147  TYR A 151                    
SITE     3 BC4 24 THR A 163  ARG A 195  ASP A 197  ALA A 198                    
SITE     4 BC4 24 LYS A 200  HIS A 201  GLU A 233  ILE A 235                    
SITE     5 BC4 24 LEU A 237  GLU A 240  HIS A 299  ASP A 300                    
SITE     6 BC4 24 HIS A 305  GLY A 306  HOH A 610  HOH A 930                    
CRYST1   52.379   74.529  135.743  90.00  90.00  90.00 P 21 21 21    4          
ORIGX1      1.000000  0.000000  0.000000        0.00000                         
ORIGX2      0.000000  1.000000  0.000000        0.00000                         
ORIGX3      0.000000  0.000000  1.000000        0.00000                         
SCALE1      0.019092  0.000000  0.000000        0.00000                         
SCALE2      0.000000  0.013418  0.000000        0.00000                         
SCALE3      0.000000  0.000000  0.007367        0.00000                         
ATOM      1  N   TRP A  59       0.894  -9.841  24.350  1.00 17.24           N
ATOM      2  CA  TRP A  59       0.358  -8.977  23.313  1.00 16.40           C
ATOM      3  C   TRP A  59       1.321  -8.167  22.434  1.00 17.16           C
ATOM      4  O   TRP A  59       0.880  -7.518  21.483  1.00 15.01           O
ATOM      5  CB  TRP A  59      -0.726  -8.057  23.893  1.00 17.30           C
ATOM      6  CG  TRP A  59      -0.436  -7.396  25.227  1.00 18.59           C
ATOM      7  CD1 TRP A  59      -0.953  -7.751  26.445  1.00 18.46           C
ATOM      8  CD2 TRP A  59       0.325  -6.200  25.450  1.00 17.99           C
ATOM      9  NE1 TRP A  59      -0.570  -6.845  27.407  1.00 20.15           N
ATOM     10  CE2 TRP A  59       0.214  -5.884  26.826  1.00 19.33           C
ATOM     11  CE3 TRP A  59       1.085  -5.364  24.621  1.00 17.73           C
ATOM     12  CZ2 TRP A  59       0.838  -4.764  27.394  1.00 18.46           C
ATOM     13  CZ3 TRP A  59       1.705  -4.247  25.185  1.00 18.09           C
ATOM     14  CH2 TRP A  59       1.575  -3.960  26.563  1.00 17.52           C
TER      15      TRP A  59
ATOM     16  N   GLN A  63       1.711  -6.351  17.497  1.00 16.42           N
ATOM     17  CA  GLN A  63       2.216  -5.043  17.095  1.00 16.38           C
ATOM     18  C   GLN A  63       3.343  -5.292  16.081  1.00 17.46           C
ATOM     19  O   GLN A  63       4.535  -5.298  16.418  1.00 17.01           O
ATOM     20  CB  GLN A  63       2.716  -4.252  18.313  1.00 16.26           C
ATOM     21  CG  GLN A  63       1.583  -3.825  19.253  1.00 17.74           C
ATOM     22  CD  GLN A  63       2.021  -2.837  20.321  1.00 19.44           C
ATOM     23  OE1 GLN A  63       2.735  -1.876  20.036  1.00 19.53           O
ATOM     24  NE2 GLN A  63       1.575  -3.055  21.558  1.00 19.12           N
TER      25      GLN A  63
ATOM     26  N   GLY A 104       1.809   0.214  18.089  1.00 27.98           N
ATOM     27  CA  GLY A 104       1.139   1.281  18.806  1.00 28.85           C
ATOM     28  C   GLY A 104       1.745   2.585  18.316  1.00 29.16           C
ATOM     29  O   GLY A 104       2.961   2.683  18.155  1.00 28.55           O
TER      30      GLY A 104
ATOM     31  N   THR A 163      -7.267   0.651  19.840  1.00 21.66           N
ATOM     32  CA  THR A 163      -6.419   0.971  20.982  1.00 22.10           C
ATOM     33  C   THR A 163      -5.073   1.585  20.579  1.00 22.30           C
ATOM     34  O   THR A 163      -4.021   1.249  21.125  1.00 21.82           O
ATOM     35  CB  THR A 163      -6.208  -0.241  21.912  1.00 22.70           C
ATOM     36  OG1 THR A 163      -5.618  -1.327  21.191  1.00 23.30           O
ATOM     37  CG2 THR A 163      -7.543  -0.670  22.507  1.00 22.16           C
TER      38      THR A 163
ATOM     39  N   LEU A 165      -3.386   1.302  17.726  1.00 23.46           N
ATOM     40  CA  LEU A 165      -2.558   0.596  16.756  1.00 23.74           C
ATOM     41  C   LEU A 165      -2.650   1.285  15.396  1.00 22.58           C
ATOM     42  O   LEU A 165      -3.746   1.488  14.863  1.00 21.79           O
ATOM     43  CB  LEU A 165      -3.005  -0.864  16.648  1.00 24.61           C
ATOM     44  CG  LEU A 165      -2.904  -1.672  17.948  1.00 25.93           C
ATOM     45  CD1 LEU A 165      -3.693  -2.967  17.830  1.00 26.72           C
ATOM     46  CD2 LEU A 165      -1.441  -1.955  18.253  1.00 25.16           C
TER      47      LEU A 165
ATOM     48  N   HIS A 305      -9.179 -10.421  28.192  1.00 20.63           N
ATOM     49  CA  HIS A 305      -9.064  -9.506  27.062  1.00 21.62           C
ATOM     50  C   HIS A 305     -10.194  -9.752  26.063  1.00 23.17           C
ATOM     51  O   HIS A 305     -10.832 -10.804  26.085  1.00 23.44           O
ATOM     52  CB  HIS A 305      -7.711  -9.669  26.370  1.00 21.02           C
ATOM     53  CG  HIS A 305      -6.597  -8.924  27.041  1.00 22.40           C
ATOM     54  ND1 HIS A 305      -5.854  -7.960  26.394  1.00 21.65           N
ATOM     55  CD2 HIS A 305      -6.102  -8.999  28.300  1.00 21.94           C
ATOM     56  CE1 HIS A 305      -4.949  -7.474  27.225  1.00 21.85           C
ATOM     57  NE2 HIS A 305      -5.078  -8.087  28.387  1.00 21.44           N
TER      58      HIS A 305
HETATM   59  N1  HSD A 500      -3.759   0.470  23.753  1.00 39.23           N
HETATM   60  C1  HSD A 500      -3.173   1.789  24.033  1.00 44.03           C
HETATM   61  C2  HSD A 500      -2.114   1.956  25.109  1.00 45.24           C
HETATM   62  C3  HSD A 500      -1.426   3.168  25.150  1.00 47.01           C
HETATM   63  C4  HSD A 500      -0.366   3.363  26.231  1.00 46.70           C
HETATM   64  O1  HSD A 500       0.856   3.998  25.837  1.00 47.13           O
HETATM   65  C5  HSD A 500      -1.784   4.423  24.356  1.00 47.61           C
HETATM   66  O2  HSD A 500      -0.538   4.861  23.817  1.00 48.56           O
HETATM   67  C6  HSD A 500      -2.892   4.168  23.324  1.00 47.38           C
HETATM   68  O3  HSD A 500      -3.598   5.331  22.873  1.00 47.25           O
HETATM   69  C7  HSD A 500      -3.844   3.148  23.927  1.00 46.65           C
HETATM   70  O4  HSD A 500      -5.236   3.059  23.605  1.00 48.20           O
HETATM   80  C1  GLC A 502      -3.830  -7.469  22.023  1.00 22.28           C
HETATM   81  C2  GLC A 502      -4.280  -7.010  23.420  1.00 22.23           C
HETATM   82  C3  GLC A 502      -4.312  -5.486  23.547  1.00 23.00           C
HETATM   83  C4  GLC A 502      -2.971  -4.943  23.073  1.00 23.72           C
HETATM   84  C5  GLC A 502      -2.782  -5.353  21.593  1.00 23.29           C
HETATM   85  C6  GLC A 502      -1.540  -4.782  20.920  1.00 21.30           C
HETATM   86  O2  GLC A 502      -5.574  -7.525  23.678  1.00 19.12           O
HETATM   87  O3  GLC A 502      -4.520  -5.141  24.910  1.00 23.45           O
HETATM   88  O4  GLC A 502      -2.898  -3.531  23.230  1.00 26.62           O
HETATM   89  O5  GLC A 502      -2.666  -6.792  21.528  1.00 24.08           O
HETATM   90  O6  GLC A 502      -0.368  -5.117  21.649  1.00 20.43           O
HETATM   91  O   HOH A 976      -2.754  -6.746  29.461  1.00 30.91           O
CONECT   60   59   61   69
CONECT   61   60   62
CONECT   62   61   63   65
CONECT   63   62   64
CONECT   65   62   66   67
CONECT   67   65   68   69
CONECT   69   60   67   70
CONECT   59   60   76
CONECT   64   63
CONECT   66   65
CONECT   68   67
CONECT   70   69
CONECT   71   73   78   88
CONECT   73   71   72   74
CONECT   74   73   75   76
CONECT   76   59   74   77
CONECT   77   76   78   79
CONECT   79   77
CONECT   72   73
CONECT   75   74
CONECT   78   71   77
CONECT   80   81   89
CONECT   81   80   82   86
CONECT   82   81   83   87
CONECT   83   82   84   88
CONECT   84   83   85   89
CONECT   85   84   90
CONECT   86   81
CONECT   87   82
CONECT   88   71   83
CONECT   89   80   84
CONECT   90   85
END
