# Supplementary material for: Scaffold repositioning of spiro-acridine derivatives as fungi chitinase inhibitor by target fishing and in vitro studies
Source: Sci Rep. 2023 May 5;13:7320. doi: 10.1038/s41598-023-33279-9 (PMC10163251; doi:10.1038/s41598-023-33279-9)
Supplement: Supplementary file 2 — Supplementary Information 2. [file 41598_2023_33279_MOESM2_ESM.zip › PDBQT_TARGETS_ALL/3owd_MEY.pdb]

HEADER    CHAPERONE                               17-SEP-10   3OWD              
TITLE     CRYSTAL STRUCTURE OF HSP90 WITH N-ARYL-BENZIMIDAZOLONE II             
COMPND    MOL_ID: 1;                                                            
COMPND   2 MOLECULE: HEAT SHOCK PROTEIN HSP 90-ALPHA;                           
COMPND   3 CHAIN: A;                                                            
COMPND   4 SYNONYM: HEAT SHOCK 86 KDA, HSP 86, HSP86, RENAL CARCINOMA ANTIGEN   
COMPND   5 NY-REN-38;                                                           
COMPND   6 ENGINEERED: YES                                                      
SOURCE    MOL_ID: 1;                                                            
SOURCE   2 ORGANISM_SCIENTIFIC: HOMO SAPIENS;                                   
SOURCE   3 ORGANISM_COMMON: HUMAN;                                              
SOURCE   4 ORGANISM_TAXID: 9606;                                                
SOURCE   5 GENE: HSP90AA1, HSP90A, HSPC1, HSPCA;                                
SOURCE   6 EXPRESSION_SYSTEM: ESCHERICHIA COLI;                                 
SOURCE   7 EXPRESSION_SYSTEM_TAXID: 562                                         
KEYWDS    HSP90, CHAPERONE                                                      
EXPDTA    X-RAY DIFFRACTION                                                     
AUTHOR    C.H.PARK                                                              
REVDAT   1   21-SEP-11 3OWD    0                                                
JRNL        AUTH   M.BRUNCKO,S.K.TAHIR,X.SONG,J.CHEN,H.DING,J.R.HUTH,S.JIN,     
JRNL        AUTH 2 R.A.JUDGE,D.J.MADAR,C.H.PARK,C.M.PARK,A.M.PETROS,C.TSE,      
JRNL        AUTH 3 S.H.ROSENBERG,S.W.ELMORE                                     
JRNL        TITL   N-ARYL-BENZIMIDAZOLONES AS NOVEL SMALL MOLECULE HSP90        
JRNL        TITL 2 INHIBITORS.                                                  
JRNL        REF    BIOORG.MED.CHEM.LETT.         V.  20  7503 2010              
JRNL        REFN                   ISSN 0960-894X                               
JRNL        PMID   21106457                                                     
JRNL        DOI    10.1016/J.BMCL.2010.10.010                                   
REMARK   2                                                                      
REMARK   2 RESOLUTION.    1.63 ANGSTROMS.                                       
REMARK   3                                                                      
REMARK   3 REFINEMENT.                                                          
REMARK   3   PROGRAM     : BUSTER-TNT 2.5.1                                     
REMARK   3   AUTHORS     : BRICOGNE,BLANC,BRANDL,FLENSBURG,KELLER,              
REMARK   3               : PACIOREK,ROVERSI,SMART,VONRHEIN,WOMACK,              
REMARK   3               : MATTHEWS,TEN EYCK,TRONRUD                            
REMARK   3                                                                      
REMARK   3  DATA USED IN REFINEMENT.                                            
REMARK   3   RESOLUTION RANGE HIGH (ANGSTROMS) : 1.63                           
REMARK   3   RESOLUTION RANGE LOW  (ANGSTROMS) : 50.00                          
REMARK   3   DATA CUTOFF            (SIGMA(F)) : 0.000                          
REMARK   3   COMPLETENESS FOR RANGE        (%) : 99.0                           
REMARK   3   NUMBER OF REFLECTIONS             : 34657                          
REMARK   3                                                                      
REMARK   3  FIT TO DATA USED IN REFINEMENT.                                     
REMARK   3   CROSS-VALIDATION METHOD           : THROUGHOUT                     
REMARK   3   FREE R VALUE TEST SET SELECTION   : RANDOM                         
REMARK   3   R VALUE     (WORKING + TEST SET)  : 0.167                          
REMARK   3   R VALUE            (WORKING SET)  : 0.165                          
REMARK   3   FREE R VALUE                      : 0.199                          
REMARK   3   FREE R VALUE TEST SET SIZE   (%)  : 5.040                          
REMARK   3   FREE R VALUE TEST SET COUNT       : 1745                           
REMARK   3   ESTIMATED ERROR OF FREE R VALUE   : NULL                           
REMARK   3                                                                      
REMARK   3  FIT IN THE HIGHEST RESOLUTION BIN.                                  
REMARK   3   TOTAL NUMBER OF BINS USED               : 9                        
REMARK   3   BIN RESOLUTION RANGE HIGH   (ANGSTROMS) : 1.63                     
REMARK   3   BIN RESOLUTION RANGE LOW    (ANGSTROMS) : 1.73                     
REMARK   3   BIN COMPLETENESS (WORKING+TEST)     (%) : 99.00                    
REMARK   3   REFLECTIONS IN BIN (WORKING + TEST SET) : 5311                     
REMARK   3   BIN R VALUE        (WORKING + TEST SET) : 0.1752                   
REMARK   3   REFLECTIONS IN BIN        (WORKING SET) : 5079                     
REMARK   3   BIN R VALUE               (WORKING SET) : 0.1733                   
REMARK   3   BIN FREE R VALUE                        : 0.2156                   
REMARK   3   BIN FREE R VALUE TEST SET SIZE      (%) : 4.37                     
REMARK   3   BIN FREE R VALUE TEST SET COUNT         : 232                      
REMARK   3   ESTIMATED ERROR OF BIN FREE R VALUE     : NULL                     
REMARK   3                                                                      
REMARK   3  NUMBER OF NON-HYDROGEN ATOMS USED IN REFINEMENT.                    
REMARK   3   PROTEIN ATOMS            : 1627                                    
REMARK   3   NUCLEIC ACID ATOMS       : 0                                       
REMARK   3   HETEROGEN ATOMS          : 34                                      
REMARK   3   SOLVENT ATOMS            : 402                                     
REMARK   3                                                                      
REMARK   3  B VALUES.                                                           
REMARK   3   FROM WILSON PLOT           (A**2) : NULL                           
REMARK   3   MEAN B VALUE      (OVERALL, A**2) : 23.36                          
REMARK   3   OVERALL ANISOTROPIC B VALUE.                                       
REMARK   3    B11 (A**2) : 0.40290                                              
REMARK   3    B22 (A**2) : -0.73570                                             
REMARK   3    B33 (A**2) : 0.33280                                              
REMARK   3    B12 (A**2) : 0.00000                                              
REMARK   3    B13 (A**2) : 0.00000                                              
REMARK   3    B23 (A**2) : 0.00000                                              
REMARK   3                                                                      
REMARK   3  ESTIMATED COORDINATE ERROR.                                         
REMARK   3   ESD FROM LUZZATI PLOT                    (A) : NULL                
REMARK   3   DPI (BLOW EQ-10) BASED ON R VALUE        (A) : NULL                
REMARK   3   DPI (BLOW EQ-9) BASED ON FREE R VALUE    (A) : NULL                
REMARK   3   DPI (CRUICKSHANK) BASED ON R VALUE       (A) : NULL                
REMARK   3   DPI (CRUICKSHANK) BASED ON FREE R VALUE  (A) : NULL                
REMARK   3                                                                      
REMARK   3   REFERENCES: BLOW, D. (2002) ACTA CRYST D58, 792-797                
REMARK   3               CRUICKSHANK, D.W.J. (1999) ACTA CRYST D55, 583-601     
REMARK   3                                                                      
REMARK   3 CORRELATION COEFFICIENTS.                                            
REMARK   3   CORRELATION COEFFICIENT FO-FC      : NULL                          
REMARK   3   CORRELATION COEFFICIENT FO-FC FREE : NULL                          
REMARK   3                                                                      
REMARK   3   NUMBER OF GEOMETRIC FUNCTION TERMS DEFINED : 15                    
REMARK   3   TERM                          COUNT    WEIGHT   FUNCTION.          
REMARK   3    BOND LENGTHS              : NULL   ; NULL   ; NULL                
REMARK   3    BOND ANGLES               : NULL   ; NULL   ; NULL                
REMARK   3    TORSION ANGLES            : NULL   ; NULL   ; NULL                
REMARK   3    TRIGONAL CARBON PLANES    : NULL   ; NULL   ; NULL                
REMARK   3    GENERAL PLANES            : NULL   ; NULL   ; NULL                
REMARK   3    ISOTROPIC THERMAL FACTORS : NULL   ; NULL   ; NULL                
REMARK   3    BAD NON-BONDED CONTACTS   : NULL   ; NULL   ; NULL                
REMARK   3    IMPROPER TORSIONS         : NULL   ; NULL   ; NULL                
REMARK   3    PSEUDOROTATION ANGLES     : NULL   ; NULL   ; NULL                
REMARK   3    CHIRAL IMPROPER TORSION   : NULL   ; NULL   ; NULL                
REMARK   3    SUM OF OCCUPANCIES        : NULL   ; NULL   ; NULL                
REMARK   3    UTILITY DISTANCES         : NULL   ; NULL   ; NULL                
REMARK   3    UTILITY ANGLES            : NULL   ; NULL   ; NULL                
REMARK   3    UTILITY TORSION           : NULL   ; NULL   ; NULL                
REMARK   3    IDEAL-DIST CONTACT TERM   : NULL   ; NULL   ; NULL                
REMARK   3                                                                      
REMARK   3   RMS DEVIATIONS FROM IDEAL VALUES.                                  
REMARK   3    BOND LENGTHS                       (A) : 0.010                    
REMARK   3    BOND ANGLES                  (DEGREES) : 1.30                     
REMARK   3    PEPTIDE OMEGA TORSION ANGLES (DEGREES) : NULL                     
REMARK   3    OTHER TORSION ANGLES         (DEGREES) : NULL                     
REMARK   3                                                                      
REMARK   3  TLS DETAILS                                                         
REMARK   3   NUMBER OF TLS GROUPS  : NULL                                       
REMARK   3                                                                      
REMARK   3  OTHER REFINEMENT REMARKS: NULL                                      
REMARK   4                                                                      
REMARK   4 3OWD COMPLIES WITH FORMAT V. 3.30, 13-JUL-11                         
REMARK 100                                                                      
REMARK 100 THIS ENTRY HAS BEEN PROCESSED BY RCSB ON 22-SEP-10.                  
REMARK 100 THE RCSB ID CODE IS RCSB061654.                                      
REMARK 200                                                                      
REMARK 200 EXPERIMENTAL DETAILS                                                 
REMARK 200  EXPERIMENT TYPE                : X-RAY DIFFRACTION                  
REMARK 200  DATE OF DATA COLLECTION        : 12-DEC-05                          
REMARK 200  TEMPERATURE           (KELVIN) : 110.0                              
REMARK 200  PH                             : 6.5                                
REMARK 200  NUMBER OF CRYSTALS USED        : 1                                  
REMARK 200                                                                      
REMARK 200  SYNCHROTRON              (Y/N) : Y                                  
REMARK 200  RADIATION SOURCE               : APS                                
REMARK 200  BEAMLINE                       : 17-ID                              
REMARK 200  X-RAY GENERATOR MODEL          : NULL                               
REMARK 200  MONOCHROMATIC OR LAUE    (M/L) : M                                  
REMARK 200  WAVELENGTH OR RANGE        (A) : 1.0                                
REMARK 200  MONOCHROMATOR                  : SI                                 
REMARK 200  OPTICS                         : NULL                               
REMARK 200                                                                      
REMARK 200  DETECTOR TYPE                  : CCD                                
REMARK 200  DETECTOR MANUFACTURER          : ADSC QUANTUM 210                   
REMARK 200  INTENSITY-INTEGRATION SOFTWARE : DENZO                              
REMARK 200  DATA SCALING SOFTWARE          : SCALEPACK                          
REMARK 200                                                                      
REMARK 200  NUMBER OF UNIQUE REFLECTIONS   : 34661                              
REMARK 200  RESOLUTION RANGE HIGH      (A) : 1.630                              
REMARK 200  RESOLUTION RANGE LOW       (A) : 64.130                             
REMARK 200  REJECTION CRITERIA  (SIGMA(I)) : 2.000                              
REMARK 200                                                                      
REMARK 200 OVERALL.                                                             
REMARK 200  COMPLETENESS FOR RANGE     (%) : 98.4                               
REMARK 200  DATA REDUNDANCY                : NULL                               
REMARK 200  R MERGE                    (I) : NULL                               
REMARK 200  R SYM                      (I) : NULL                               
REMARK 200  <I/SIGMA(I)> FOR THE DATA SET  : NULL                               
REMARK 200                                                                      
REMARK 200 IN THE HIGHEST RESOLUTION SHELL.                                     
REMARK 200  HIGHEST RESOLUTION SHELL, RANGE HIGH (A) : 1.63                     
REMARK 200  HIGHEST RESOLUTION SHELL, RANGE LOW  (A) : 1.69                     
REMARK 200  COMPLETENESS FOR SHELL     (%) : 85.3                               
REMARK 200  DATA REDUNDANCY IN SHELL       : NULL                               
REMARK 200  R MERGE FOR SHELL          (I) : NULL                               
REMARK 200  R SYM FOR SHELL            (I) : NULL                               
REMARK 200  <I/SIGMA(I)> FOR SHELL         : NULL                               
REMARK 200                                                                      
REMARK 200 DIFFRACTION PROTOCOL: SINGLE WAVELENGTH                              
REMARK 200 METHOD USED TO DETERMINE THE STRUCTURE: MOLECULAR REPLACEMENT        
REMARK 200 SOFTWARE USED: MOLREP                                                
REMARK 200 STARTING MODEL: NULL                                                 
REMARK 200                                                                      
REMARK 200 REMARK: NULL                                                         
REMARK 280                                                                      
REMARK 280 CRYSTAL                                                              
REMARK 280 SOLVENT CONTENT, VS   (%): 58.94                                     
REMARK 280 MATTHEWS COEFFICIENT, VM (ANGSTROMS**3/DA): 3.00                     
REMARK 280                                                                      
REMARK 280 CRYSTALLIZATION CONDITIONS: 0.2M NACL, 26 % PEG 3350, BTP, PH 6.5,   
REMARK 280  VAPOR DIFFUSION, HANGING DROP, TEMPERATURE 277K                     
REMARK 290                                                                      
REMARK 290 CRYSTALLOGRAPHIC SYMMETRY                                            
REMARK 290 SYMMETRY OPERATORS FOR SPACE GROUP: I 2 2 2                          
REMARK 290                                                                      
REMARK 290      SYMOP   SYMMETRY                                                
REMARK 290     NNNMMM   OPERATOR                                                
REMARK 290       1555   X,Y,Z                                                   
REMARK 290       2555   -X,-Y,Z                                                 
REMARK 290       3555   -X,Y,-Z                                                 
REMARK 290       4555   X,-Y,-Z                                                 
REMARK 290       5555   X+1/2,Y+1/2,Z+1/2                                       
REMARK 290       6555   -X+1/2,-Y+1/2,Z+1/2                                     
REMARK 290       7555   -X+1/2,Y+1/2,-Z+1/2                                     
REMARK 290       8555   X+1/2,-Y+1/2,-Z+1/2                                     
REMARK 290                                                                      
REMARK 290     WHERE NNN -> OPERATOR NUMBER                                     
REMARK 290           MMM -> TRANSLATION VECTOR                                  
REMARK 290                                                                      
REMARK 290 CRYSTALLOGRAPHIC SYMMETRY TRANSFORMATIONS                            
REMARK 290 THE FOLLOWING TRANSFORMATIONS OPERATE ON THE ATOM/HETATM             
REMARK 290 RECORDS IN THIS ENTRY TO PRODUCE CRYSTALLOGRAPHICALLY                
REMARK 290 RELATED MOLECULES.                                                   
REMARK 290   SMTRY1   1  1.000000  0.000000  0.000000        0.00000            
REMARK 290   SMTRY2   1  0.000000  1.000000  0.000000        0.00000            
REMARK 290   SMTRY3   1  0.000000  0.000000  1.000000        0.00000            
REMARK 290   SMTRY1   2 -1.000000  0.000000  0.000000        0.00000            
REMARK 290   SMTRY2   2  0.000000 -1.000000  0.000000        0.00000            
REMARK 290   SMTRY3   2  0.000000  0.000000  1.000000        0.00000            
REMARK 290   SMTRY1   3 -1.000000  0.000000  0.000000        0.00000            
REMARK 290   SMTRY2   3  0.000000  1.000000  0.000000        0.00000            
REMARK 290   SMTRY3   3  0.000000  0.000000 -1.000000        0.00000            
REMARK 290   SMTRY1   4  1.000000  0.000000  0.000000        0.00000            
REMARK 290   SMTRY2   4  0.000000 -1.000000  0.000000        0.00000            
REMARK 290   SMTRY3   4  0.000000  0.000000 -1.000000        0.00000            
REMARK 290   SMTRY1   5  1.000000  0.000000  0.000000       33.47150            
REMARK 290   SMTRY2   5  0.000000  1.000000  0.000000       42.78700            
REMARK 290   SMTRY3   5  0.000000  0.000000  1.000000       48.42200            
REMARK 290   SMTRY1   6 -1.000000  0.000000  0.000000       33.47150            
REMARK 290   SMTRY2   6  0.000000 -1.000000  0.000000       42.78700            
REMARK 290   SMTRY3   6  0.000000  0.000000  1.000000       48.42200            
REMARK 290   SMTRY1   7 -1.000000  0.000000  0.000000       33.47150            
REMARK 290   SMTRY2   7  0.000000  1.000000  0.000000       42.78700            
REMARK 290   SMTRY3   7  0.000000  0.000000 -1.000000       48.42200            
REMARK 290   SMTRY1   8  1.000000  0.000000  0.000000       33.47150            
REMARK 290   SMTRY2   8  0.000000 -1.000000  0.000000       42.78700            
REMARK 290   SMTRY3   8  0.000000  0.000000 -1.000000       48.42200            
REMARK 290                                                                      
REMARK 290 REMARK: NULL                                                         
REMARK 300                                                                      
REMARK 300 BIOMOLECULE: 1                                                       
REMARK 300 SEE REMARK 350 FOR THE AUTHOR PROVIDED AND/OR PROGRAM                
REMARK 300 GENERATED ASSEMBLY INFORMATION FOR THE STRUCTURE IN                  
REMARK 300 THIS ENTRY. THE REMARK MAY ALSO PROVIDE INFORMATION ON               
REMARK 300 BURIED SURFACE AREA.                                                 
REMARK 350                                                                      
REMARK 350 COORDINATES FOR A COMPLETE MULTIMER REPRESENTING THE KNOWN           
REMARK 350 BIOLOGICALLY SIGNIFICANT OLIGOMERIZATION STATE OF THE                
REMARK 350 MOLECULE CAN BE GENERATED BY APPLYING BIOMT TRANSFORMATIONS          
REMARK 350 GIVEN BELOW.  BOTH NON-CRYSTALLOGRAPHIC AND                          
REMARK 350 CRYSTALLOGRAPHIC OPERATIONS ARE GIVEN.                               
REMARK 350                                                                      
REMARK 350 BIOMOLECULE: 1                                                       
REMARK 350 AUTHOR DETERMINED BIOLOGICAL UNIT: MONOMERIC                         
REMARK 350 APPLY THE FOLLOWING TO CHAINS: A                                     
REMARK 350   BIOMT1   1  1.000000  0.000000  0.000000        0.00000            
REMARK 350   BIOMT2   1  0.000000  1.000000  0.000000        0.00000            
REMARK 350   BIOMT3   1  0.000000  0.000000  1.000000        0.00000            
REMARK 375                                                                      
REMARK 375 SPECIAL POSITION                                                     
REMARK 375 THE FOLLOWING ATOMS ARE FOUND TO BE WITHIN 0.15 ANGSTROMS            
REMARK 375 OF A SYMMETRY RELATED ATOM AND ARE ASSUMED TO BE ON SPECIAL          
REMARK 375 POSITIONS.                                                           
REMARK 375                                                                      
REMARK 375 ATOM RES CSSEQI                                                      
REMARK 375      HOH A 375  LIES ON A SPECIAL POSITION.                          
REMARK 375      HOH A 376  LIES ON A SPECIAL POSITION.                          
REMARK 500                                                                      
REMARK 500 GEOMETRY AND STEREOCHEMISTRY                                         
REMARK 500 SUBTOPIC: CLOSE CONTACTS IN SAME ASYMMETRIC UNIT                     
REMARK 500                                                                      
REMARK 500 THE FOLLOWING ATOMS ARE IN CLOSE CONTACT.                            
REMARK 500                                                                      
REMARK 500  ATM1  RES C  SSEQI   ATM2  RES C  SSEQI           DISTANCE          
REMARK 500   O    HOH A   384     O    HOH A   600              2.19            
REMARK 500                                                                      
REMARK 500 REMARK: NULL                                                         
REMARK 500                                                                      
REMARK 500 GEOMETRY AND STEREOCHEMISTRY                                         
REMARK 500 SUBTOPIC: TORSION ANGLES                                             
REMARK 500                                                                      
REMARK 500 TORSION ANGLES OUTSIDE THE EXPECTED RAMACHANDRAN REGIONS:            
REMARK 500 (M=MODEL NUMBER; RES=RESIDUE NAME; C=CHAIN IDENTIFIER;               
REMARK 500 SSEQ=SEQUENCE NUMBER; I=INSERTION CODE).                             
REMARK 500                                                                      
REMARK 500 STANDARD TABLE:                                                      
REMARK 500 FORMAT:(10X,I3,1X,A3,1X,A1,I4,A1,4X,F7.2,3X,F7.2)                    
REMARK 500                                                                      
REMARK 500 EXPECTED VALUES: GJ KLEYWEGT AND TA JONES (1996). PHI/PSI-           
REMARK 500 CHOLOGY: RAMACHANDRAN REVISITED. STRUCTURE 4, 1395 - 1400            
REMARK 500                                                                      
REMARK 500  M RES CSSEQI        PSI       PHI                                   
REMARK 500    ALA A 166     -143.81     64.44                                   
REMARK 500                                                                      
REMARK 500 REMARK: NULL                                                         
REMARK 525                                                                      
REMARK 525 SOLVENT                                                              
REMARK 525                                                                      
REMARK 525 THE SOLVENT MOLECULES HAVE CHAIN IDENTIFIERS THAT                    
REMARK 525 INDICATE THE POLYMER CHAIN WITH WHICH THEY ARE MOST                  
REMARK 525 CLOSELY ASSOCIATED. THE REMARK LISTS ALL THE SOLVENT                 
REMARK 525 MOLECULES WHICH ARE MORE THAN 5A AWAY FROM THE                       
REMARK 525 NEAREST POLYMER CHAIN (M = MODEL NUMBER;                             
REMARK 525 RES=RESIDUE NAME; C=CHAIN IDENTIFIER; SSEQ=SEQUENCE                  
REMARK 525 NUMBER; I=INSERTION CODE):                                           
REMARK 525                                                                      
REMARK 525  M RES CSSEQI                                                        
REMARK 525    HOH A 317        DISTANCE =  6.25 ANGSTROMS                       
REMARK 525    HOH A 393        DISTANCE =  9.22 ANGSTROMS                       
REMARK 800                                                                      
REMARK 800 SITE                                                                 
REMARK 800 SITE_IDENTIFIER: AC1                                                 
REMARK 800 EVIDENCE_CODE: SOFTWARE                                              
REMARK 800 SITE_DESCRIPTION: BINDING SITE FOR RESIDUE MEY A 1                   
REMARK 900                                                                      
REMARK 900 RELATED ENTRIES                                                      
REMARK 900 RELATED ID: 3OW6   RELATED DB: PDB                                   
REMARK 900 RELATED ID: 3OWB   RELATED DB: PDB                                   
DBREF  3OWD A   17   223  UNP    P07900   HS90A_HUMAN     17    223             
SEQADV 3OWD THR A   63  UNP  P07900    SER    63 CONFLICT                       
SEQRES   1 A  207  VAL GLU THR PHE ALA PHE GLN ALA GLU ILE ALA GLN LEU          
SEQRES   2 A  207  MET SER LEU ILE ILE ASN THR PHE TYR SER ASN LYS GLU          
SEQRES   3 A  207  ILE PHE LEU ARG GLU LEU ILE SER ASN SER SER ASP ALA          
SEQRES   4 A  207  LEU ASP LYS ILE ARG TYR GLU THR LEU THR ASP PRO SER          
SEQRES   5 A  207  LYS LEU ASP SER GLY LYS GLU LEU HIS ILE ASN LEU ILE          
SEQRES   6 A  207  PRO ASN LYS GLN ASP ARG THR LEU THR ILE VAL ASP THR          
SEQRES   7 A  207  GLY ILE GLY MET THR LYS ALA ASP LEU ILE ASN ASN LEU          
SEQRES   8 A  207  GLY THR ILE ALA LYS SER GLY THR LYS ALA PHE MET GLU          
SEQRES   9 A  207  ALA LEU GLN ALA GLY ALA ASP ILE SER MET ILE GLY GLN          
SEQRES  10 A  207  PHE GLY VAL GLY PHE TYR SER ALA TYR LEU VAL ALA GLU          
SEQRES  11 A  207  LYS VAL THR VAL ILE THR LYS HIS ASN ASP ASP GLU GLN          
SEQRES  12 A  207  TYR ALA TRP GLU SER SER ALA GLY GLY SER PHE THR VAL          
SEQRES  13 A  207  ARG THR ASP THR GLY GLU PRO MET GLY ARG GLY THR LYS          
SEQRES  14 A  207  VAL ILE LEU HIS LEU LYS GLU ASP GLN THR GLU TYR LEU          
SEQRES  15 A  207  GLU GLU ARG ARG ILE LYS GLU ILE VAL LYS LYS HIS SER          
SEQRES  16 A  207  GLN PHE ILE GLY TYR PRO ILE THR LEU PHE VAL GLU              
HET    MEY  A   1      34                                                       
HETNAM     MEY N-{[1-(5-CHLORO-2,4-DIHYDROXYPHENYL)-2-OXO-2,3-DIHYDRO-          
HETNAM   2 MEY  1H-BENZIMIDAZOL-5-YL]METHYL}NAPHTHALENE-1-SULFONAMIDE           
FORMUL   2  MEY    C24 H18 CL N3 O5 S                                           
FORMUL   3  HOH   *402(H2 O)                                                    
HELIX    1   1 LEU A   48  LEU A   48  1                                   1
HELIX    2   2 ASN A   51  SER A   52  1                                   2
HELIX    3   3 ASP A   54  ALA A   55  1                                   2
HELIX    4   4 LYS A   58  LYS A   58  1                                   1
HELIX    5   5 ASP A  102  ASP A  102  1                                   1
HELIX    6   6 ASN A  106  LEU A  107  1                                   2
HELIX    7   7 PHE A  138  PHE A  138  1                                   1
SHEET    1   1 1 ASP A  93  ASP A  93  0
SHEET    2   2 1 THR A 152  THR A 152  0
SHEET    3   3 1 THR A 184  THR A 184  0
SHEET    4   4 1 VAL A 186  VAL A 186  0
SITE     1 AC1 16 HOH A   5  HOH A  15  ASN A  51  ALA A  55                    
SITE     2 AC1 16 TYR A  61  ASP A  93  ILE A  96  GLY A  97                    
SITE     3 AC1 16 MET A  98  ASN A 106  PHE A 138  THR A 184                    
SITE     4 AC1 16 VAL A 186  HOH A 249  HOH A 403  HOH A 424                    
CRYST1   66.943   85.574   96.844  90.00  90.00  90.00 I 2 2 2       8          
ORIGX1      1.000000  0.000000  0.000000        0.00000                         
ORIGX2      0.000000  1.000000  0.000000        0.00000                         
ORIGX3      0.000000  0.000000  1.000000        0.00000                         
SCALE1      0.014938  0.000000  0.000000        0.00000                         
SCALE2      0.000000  0.011686  0.000000        0.00000                         
SCALE3      0.000000  0.000000  0.010326        0.00000                         
ATOM      1  N   LEU A  48       0.754  10.486  31.993  1.00 13.33           N
ATOM      2  CA  LEU A  48       1.304  11.037  30.745  1.00 12.59           C
ATOM      3  C   LEU A  48       2.552  10.264  30.335  1.00 13.59           C
ATOM      4  O   LEU A  48       2.761   9.987  29.141  1.00 13.54           O
ATOM      5  CB  LEU A  48       1.586  12.535  30.897  1.00 12.14           C
ATOM      6  CG  LEU A  48       0.266  13.308  31.115  1.00 13.24           C
ATOM      7  CD1 LEU A  48       0.623  14.802  31.367  1.00 14.95           C
ATOM      8  CD2 LEU A  48      -0.700  13.213  29.884  1.00 15.45           C
TER       9      LEU A  48
ATOM     10  N   ASN A  51       1.414   7.063  28.683  1.00 12.63           N
ATOM     11  CA  ASN A  51       1.042   7.271  27.283  1.00 11.82           C
ATOM     12  C   ASN A  51       2.283   7.426  26.389  1.00 14.00           C
ATOM     13  O   ASN A  51       2.346   6.843  25.314  1.00 13.04           O
ATOM     14  CB  ASN A  51       0.149   8.496  27.145  1.00 11.73           C
ATOM     15  CG  ASN A  51      -1.288   8.202  27.576  1.00 15.17           C
ATOM     16  OD1 ASN A  51      -1.635   7.057  27.923  1.00 16.88           O
ATOM     17  ND2 ASN A  51      -2.156   9.194  27.444  1.00 13.14           N
ATOM     18  N   SER A  52       3.291   8.139  26.875  1.00 12.51           N
ATOM     19  CA  SER A  52       4.537   8.312  26.113  1.00 11.65           C
ATOM     20  C   SER A  52       5.209   6.943  25.911  1.00 13.84           C
ATOM     21  O   SER A  52       5.678   6.614  24.818  1.00 13.60           O
ATOM     22  CB  SER A  52       5.482   9.254  26.867  1.00 12.03           C
ATOM     23  OG  SER A  52       5.016  10.612  26.824  1.00 14.13           O
TER      24      SER A  52
ATOM     25  N   ASP A  54       3.767   4.041  25.774  1.00 12.46           N
ATOM     26  CA  ASP A  54       3.002   3.305  24.757  1.00 11.96           C
ATOM     27  C   ASP A  54       3.401   3.804  23.352  1.00 12.48           C
ATOM     28  O   ASP A  54       3.522   3.014  22.406  1.00 12.53           O
ATOM     29  CB  ASP A  54       1.504   3.517  24.962  1.00 13.85           C
ATOM     30  CG  ASP A  54       0.970   2.850  26.240  1.00 14.74           C
ATOM     31  OD1 ASP A  54       1.712   2.089  26.904  1.00 14.85           O
ATOM     32  OD2 ASP A  54      -0.229   3.070  26.572  1.00 15.08           O
ATOM     33  N   ALA A  55       3.500   5.121  23.184  1.00 12.54           N
ATOM     34  CA  ALA A  55       3.863   5.674  21.867  1.00 12.70           C
ATOM     35  C   ALA A  55       5.270   5.259  21.423  1.00 14.97           C
ATOM     36  O   ALA A  55       5.503   4.999  20.242  1.00 14.22           O
ATOM     37  CB  ALA A  55       3.723   7.202  21.848  1.00 13.45           C
TER      38      ALA A  55
ATOM     39  N   LYS A  58       5.241   1.682  20.358  1.00 13.21           N
ATOM     40  CA  LYS A  58       4.667   1.529  19.040  1.00 12.22           C
ATOM     41  C   LYS A  58       5.662   1.865  17.915  1.00 15.49           C
ATOM     42  O   LYS A  58       5.776   1.102  16.936  1.00 15.20           O
ATOM     43  CB  LYS A  58       3.375   2.318  18.887  1.00 14.45           C
ATOM     44  CG  LYS A  58       2.687   1.986  17.567  1.00 13.62           C
ATOM     45  CD  LYS A  58       1.230   2.393  17.575  1.00 17.77           C
ATOM     46  CE  LYS A  58       0.560   1.986  16.266  1.00 14.87           C
ATOM     47  NZ  LYS A  58      -0.884   2.337  16.300  1.00 16.61           N
TER      48      LYS A  58
ATOM     49  N   ASP A  93       8.002  13.318  24.169  1.00 12.49           N
ATOM     50  CA  ASP A  93       8.489  11.959  23.870  1.00 12.83           C
ATOM     51  C   ASP A  93       8.723  11.889  22.365  1.00 15.59           C
ATOM     52  O   ASP A  93       8.182  12.689  21.589  1.00 14.58           O
ATOM     53  CB  ASP A  93       7.526  10.838  24.333  1.00 13.81           C
ATOM     54  CG  ASP A  93       6.217  10.817  23.539  1.00 14.63           C
ATOM     55  OD1 ASP A  93       6.262  10.539  22.332  1.00 15.61           O
ATOM     56  OD2 ASP A  93       5.144  11.075  24.127  1.00 13.72           O
TER      57      ASP A  93
ATOM     58  N   ILE A  96       5.596   7.391  18.361  1.00 12.68           N
ATOM     59  CA  ILE A  96       5.003   7.387  17.024  1.00 12.28           C
ATOM     60  C   ILE A  96       4.257   8.665  16.644  1.00 15.10           C
ATOM     61  O   ILE A  96       4.053   8.923  15.440  1.00 15.50           O
ATOM     62  CB  ILE A  96       4.076   6.159  16.862  1.00 15.81           C
ATOM     63  CG1 ILE A  96       3.679   5.964  15.405  1.00 18.14           C
ATOM     64  CG2 ILE A  96       2.807   6.335  17.759  1.00 15.44           C
ATOM     65  CD1 ILE A  96       3.105   4.569  15.117  1.00 24.33           C
ATOM     66  N   GLY A  97       3.827   9.445  17.641  1.00 13.41           N
ATOM     67  CA  GLY A  97       3.109  10.679  17.329  1.00 14.23           C
ATOM     68  C   GLY A  97       1.678  10.391  16.899  1.00 13.70           C
ATOM     69  O   GLY A  97       1.193   9.242  16.943  1.00 13.66           O
ATOM     70  N   MET A  98       0.990  11.458  16.505  1.00 12.39           N
ATOM     71  CA  MET A  98      -0.403  11.379  16.092  1.00 11.82           C
ATOM     72  C   MET A  98      -0.623  12.203  14.837  1.00 14.41           C
ATOM     73  O   MET A  98      -0.184  13.348  14.765  1.00 16.04           O
ATOM     74  CB  MET A  98      -1.320  11.950  17.202  1.00 12.82           C
ATOM     75  CG  MET A  98      -1.433  10.981  18.400  1.00 13.48           C
ATOM     76  SD  MET A  98      -2.412  11.633  19.793  1.00 14.83           S
ATOM     77  CE  MET A  98      -1.248  12.759  20.530  1.00 13.60           C
TER      78      MET A  98
ATOM     79  N   ASP A 102      -5.747  11.137  14.107  1.00 15.06           N
ATOM     80  CA  ASP A 102      -5.489  10.469  15.394  1.00 14.27           C
ATOM     81  C   ASP A 102      -5.836  11.401  16.556  1.00 16.31           C
ATOM     82  O   ASP A 102      -6.367  10.941  17.571  1.00 16.26           O
ATOM     83  CB  ASP A 102      -4.011  10.040  15.540  1.00 15.48           C
ATOM     84  CG  ASP A 102      -3.622   8.903  14.613  1.00 17.37           C
ATOM     85  OD1 ASP A 102      -4.507   8.145  14.129  1.00 17.04           O
ATOM     86  OD2 ASP A 102      -2.404   8.819  14.310  1.00 18.78           O
TER      87      ASP A 102
ATOM     88  N   ASN A 106      -8.770  10.156  18.960  1.00 16.26           N
ATOM     89  CA  ASN A 106      -8.297   9.640  20.242  1.00 16.77           C
ATOM     90  C   ASN A 106      -8.284  10.598  21.411  1.00 18.29           C
ATOM     91  O   ASN A 106      -8.184  10.164  22.556  1.00 18.69           O
ATOM     92  CB  ASN A 106      -6.915   8.987  20.035  1.00 15.89           C
ATOM     93  CG  ASN A 106      -6.988   7.800  19.078  1.00 22.35           C
ATOM     94  OD1 ASN A 106      -7.365   6.700  19.488  1.00 26.21           O
ATOM     95  ND2 ASN A 106      -6.769   8.038  17.783  1.00 19.46           N
ATOM     96  N   LEU A 107      -8.370  11.906  21.129  1.00 14.93           N
ATOM     97  CA  LEU A 107      -8.314  12.917  22.164  1.00 14.74           C
ATOM     98  C   LEU A 107      -9.580  13.743  22.228  1.00 18.16           C
ATOM     99  O   LEU A 107      -9.546  14.953  22.466  1.00 17.29           O
ATOM    100  CB  LEU A 107      -7.064  13.823  22.068  1.00 15.72           C
ATOM    101  CG  LEU A 107      -5.717  13.144  22.350  1.00 20.43           C
ATOM    102  CD1 LEU A 107      -4.657  14.272  22.490  1.00 18.65           C
ATOM    103  CD2 LEU A 107      -5.774  12.248  23.633  1.00 22.56           C
TER     104      LEU A 107
ATOM    105  N   PHE A 138      -4.965  10.292  29.929  1.00 12.67           N
ATOM    106  CA  PHE A 138      -4.552  11.611  29.448  1.00 11.22           C
ATOM    107  C   PHE A 138      -5.288  12.704  30.198  1.00 13.10           C
ATOM    108  O   PHE A 138      -4.701  13.740  30.543  1.00 12.81           O
ATOM    109  CB  PHE A 138      -4.910  11.743  27.963  1.00 12.46           C
ATOM    110  CG  PHE A 138      -4.855  13.166  27.457  1.00 13.01           C
ATOM    111  CD1 PHE A 138      -3.639  13.815  27.301  1.00 14.69           C
ATOM    112  CD2 PHE A 138      -6.030  13.838  27.144  1.00 14.04           C
ATOM    113  CE1 PHE A 138      -3.585  15.125  26.889  1.00 14.44           C
ATOM    114  CE2 PHE A 138      -5.996  15.158  26.707  1.00 15.78           C
ATOM    115  CZ  PHE A 138      -4.767  15.800  26.573  1.00 14.02           C
TER     116      PHE A 138
ATOM    117  N   THR A 152       2.103  17.610  18.130  1.00 12.60           N
ATOM    118  CA  THR A 152       2.446  16.248  17.710  1.00 12.76           C
ATOM    119  C   THR A 152       2.873  16.146  16.264  1.00 16.15           C
ATOM    120  O   THR A 152       2.409  16.927  15.425  1.00 15.59           O
ATOM    121  CB  THR A 152       1.256  15.291  18.039  1.00 15.80           C
ATOM    122  OG1 THR A 152       1.659  13.917  17.866  1.00 15.18           O
ATOM    123  CG2 THR A 152       0.048  15.598  17.137  1.00 15.36           C
TER     124      THR A 152
ATOM    125  N   THR A 184       5.408  13.522  20.428  1.00 13.71           N
ATOM    126  CA  THR A 184       4.344  14.319  21.035  1.00 12.78           C
ATOM    127  C   THR A 184       4.887  15.110  22.217  1.00 13.55           C
ATOM    128  O   THR A 184       5.684  14.590  23.022  1.00 15.12           O
ATOM    129  CB  THR A 184       3.219  13.362  21.457  1.00 14.07           C
ATOM    130  OG1 THR A 184       2.584  12.833  20.268  1.00 13.30           O
ATOM    131  CG2 THR A 184       2.170  14.082  22.379  1.00 14.32           C
TER     132      THR A 184
ATOM    133  N   VAL A 186       3.358  17.353  25.422  1.00 13.94           N
ATOM    134  CA  VAL A 186       2.167  17.744  26.166  1.00 12.65           C
ATOM    135  C   VAL A 186       2.586  18.908  27.037  1.00 16.18           C
ATOM    136  O   VAL A 186       3.431  18.740  27.930  1.00 15.83           O
ATOM    137  CB  VAL A 186       1.633  16.586  27.028  1.00 14.55           C
ATOM    138  CG1 VAL A 186       0.446  17.118  27.904  1.00 15.27           C
ATOM    139  CG2 VAL A 186       1.138  15.407  26.127  1.00 14.67           C
TER     140      VAL A 186
HETATM  175  O   HOH A   4       4.382  13.521  25.545  1.00 14.38           O
HETATM  176  O   HOH A   5       2.776  12.453  27.570  1.00 13.91           O
HETATM  177  O   HOH A  13      -5.110   8.489  27.660  1.00 16.30           O
HETATM  178  O   HOH A  15      -1.856   1.100  18.553  1.00 15.87           O
HETATM  179  O   HOH A 249      -6.750   3.843  23.387  1.00 35.08           O
HETATM  180  O   HOH A 281      -8.310   4.354  19.548  1.00 34.82           O
HETATM  181  O   HOH A 375      -0.017  -0.007  20.345  0.50 16.43           O
HETATM  182  O   HOH A 377      -0.023   0.258  24.598  0.50 49.89           O
HETATM  183  O   HOH A 379      -4.224   5.980  27.577  1.00 29.72           O
HETATM  184  O   HOH A 403       4.449  10.100  20.317  1.00 13.71           O
HETATM  185  O   HOH A 408      -1.112   7.671  16.527  1.00 17.92           O
HETATM  186  O   HOH A 421       1.594   1.100  22.185  1.00 16.99           O
HETATM  187  O   HOH A 424      -2.077   2.970  24.618  1.00 19.35           O
HETATM  188  O   HOH A 450      -0.464   5.013  16.160  1.00 19.81           O
HETATM  189  O   HOH A 497      -7.414   6.510  22.934  1.00 37.87           O
HETATM  190  O   HOH A 510      -7.341   8.560  26.128  1.00 29.84           O
HETATM  191  O   HOH A 583      -6.829   4.321  25.542  1.00 32.74           O
CONECT  141  142  144
CONECT  150  155  157
CONECT  151  158  162
CONECT  152  159  160
CONECT  153  144  146  154
CONECT  154  145  153  161
CONECT  155  147  150  164
CONECT  156  148  157  166
CONECT  157  150  156  165
CONECT  158  151  159  166
CONECT  159  152  158  171
CONECT  142  141  145
CONECT  160  152  162  172
CONECT  161  149  154  173
CONECT  162  151  160  174
CONECT  163  165  166  168
CONECT  164  155  167
CONECT  143  146  149
CONECT  144  141  153
CONECT  145  142  154
CONECT  146  143  153
CONECT  147  148  155
CONECT  148  147  156
CONECT  149  143  161
CONECT  174  162
CONECT  165  157  163
CONECT  166  156  158  163
CONECT  167  164  173
CONECT  168  163
CONECT  169  173
CONECT  170  173
CONECT  171  159
CONECT  172  160
CONECT  173  161  167  169  170
END
