# Supplementary material for: Scaffold repositioning of spiro-acridine derivatives as fungi chitinase inhibitor by target fishing and in vitro studies
Source: Sci Rep. 2023 May 5;13:7320. doi: 10.1038/s41598-023-33279-9 (PMC10163251; doi:10.1038/s41598-023-33279-9)
Supplement: Supplementary file 2 — Supplementary Information 2. [file 41598_2023_33279_MOESM2_ESM.zip › PDBQT_TARGETS_ALL/3oyn_ZZX.pdb]

HEADER    RECOMBINATION,VIRAL PROTEIN/DNA         23-SEP-10   3OYN              
TITLE     CRYSTAL STRUCTURE OF THE PFV N224H MUTANT INTASOME BOUND TO MAGNESIUM 
TITLE    2 AND THE INSTI MK2048                                                 
COMPND    MOL_ID: 1;                                                            
COMPND   2 MOLECULE: PFV INTEGRASE;                                             
COMPND   3 CHAIN: A, B;                                                         
COMPND   4 FRAGMENT: UNP RESIDUES 752 TO 1143;                                  
COMPND   5 SYNONYM: P42IN;                                                      
COMPND   6 ENGINEERED: YES;                                                     
COMPND   7 MOL_ID: 2;                                                           
COMPND   8 MOLECULE: DNA (5'-                                                   
COMPND   9 D(*AP*TP*TP*GP*TP*CP*AP*TP*GP*GP*AP*AP*TP*TP*TP*CP*GP*CP*A)-3');     
COMPND  10 CHAIN: C;                                                            
COMPND  11 ENGINEERED: YES;                                                     
COMPND  12 OTHER_DETAILS: 19 NUCLEOTIDE PREPROCESSED PFV DONOR DNA (NON-        
COMPND  13 TRANSFERRED STRAND);                                                 
COMPND  14 MOL_ID: 3;                                                           
COMPND  15 MOLECULE: DNA (5'-                                                   
COMPND  16 D(*TP*GP*CP*GP*AP*AP*AP*TP*TP*CP*CP*AP*TP*GP*AP*CP*A)-3');           
COMPND  17 CHAIN: D;                                                            
COMPND  18 ENGINEERED: YES;                                                     
COMPND  19 OTHER_DETAILS: 17 NUCLEOTIDE PREPROCESSED PFV DONOR DNA (TRANSFERRED 
COMPND  20 STRAND)                                                              
SOURCE    MOL_ID: 1;                                                            
SOURCE   2 ORGANISM_SCIENTIFIC: HUMAN SPUMARETROVIRUS;                          
SOURCE   3 ORGANISM_COMMON: SFVCPZ(HU);                                         
SOURCE   4 ORGANISM_TAXID: 11963;                                               
SOURCE   5 STRAIN: HSRV2;                                                       
SOURCE   6 GENE: POL;                                                           
SOURCE   7 EXPRESSION_SYSTEM: ESCHERICHIA COLI;                                 
SOURCE   8 EXPRESSION_SYSTEM_TAXID: 562;                                        
SOURCE   9 EXPRESSION_SYSTEM_STRAIN: PC2;                                       
SOURCE  10 EXPRESSION_SYSTEM_VECTOR_TYPE: PLASMID;                              
SOURCE  11 EXPRESSION_SYSTEM_PLASMID: PSSH6P-PFV-INFL;                          
SOURCE  12 MOL_ID: 2;                                                           
SOURCE  13 SYNTHETIC: YES;                                                      
SOURCE  14 OTHER_DETAILS: DONOR DNA NON-TRANSFERRED STRAND;                     
SOURCE  15 MOL_ID: 3;                                                           
SOURCE  16 SYNTHETIC: YES;                                                      
SOURCE  17 OTHER_DETAILS: DONOR DNA TRANSFERRED STRAND                          
KEYWDS    PROTEIN-DNA COMPLEX, TETRAMER, DNA INTEGRATION, ENDONUCLEASE, METAL-  
KEYWDS   2 BINDING, MULTIFUNCTIONAL ENZYME, NUCLEASE, NUCLEOTIDYLTRANSFERASE,   
KEYWDS   3 NUCLEUS, TRANSFERASE, VIRAL NUCLEOPROTEIN, VIRION, DNA-BINDING, ZINC 
KEYWDS   4 BINDING, HHCC MOTIF, VIRAL PROTEIN, RECOMBINATION, INHIBITOR, DNA-   
KEYWDS   5 BINDING PROTEIN-DNA COMPLEX, RECOMBINATION,VIRAL PROTEIN-DNA COMPLEX 
EXPDTA    X-RAY DIFFRACTION                                                     
AUTHOR    S.HARE,P.CHEREPANOV                                                   
REVDAT   2   01-DEC-10 3OYN    1       JRNL                                     
REVDAT   1   17-NOV-10 3OYN    0                                                
JRNL        AUTH   S.HARE,A.M.VOS,R.F.CLAYTON,J.W.THURING,M.D.CUMMINGS,         
JRNL        AUTH 2 P.CHEREPANOV                                                 
JRNL        TITL   MOLECULAR MECHANISMS OF RETROVIRAL INTEGRASE INHIBITION AND  
JRNL        TITL 2 THE EVOLUTION OF VIRAL RESISTANCE.                           
JRNL        REF    PROC.NATL.ACAD.SCI.USA        V. 107 20057 2010              
JRNL        REFN                   ISSN 0027-8424                               
JRNL        PMID   21030679                                                     
JRNL        DOI    10.1073/PNAS.1010246107                                      
REMARK   2                                                                      
REMARK   2 RESOLUTION.    2.68 ANGSTROMS.                                       
REMARK   3                                                                      
REMARK   3 REFINEMENT.                                                          
REMARK   3   PROGRAM     : REFMAC 5.5.0109                                      
REMARK   3   AUTHORS     : MURSHUDOV,VAGIN,DODSON                               
REMARK   3                                                                      
REMARK   3    REFINEMENT TARGET : MAXIMUM LIKELIHOOD                            
REMARK   3                                                                      
REMARK   3  DATA USED IN REFINEMENT.                                            
REMARK   3   RESOLUTION RANGE HIGH (ANGSTROMS) : 2.68                           
REMARK   3   RESOLUTION RANGE LOW  (ANGSTROMS) : 38.97                          
REMARK   3   DATA CUTOFF            (SIGMA(F)) : 0.000                          
REMARK   3   COMPLETENESS FOR RANGE        (%) : 97.2                           
REMARK   3   NUMBER OF REFLECTIONS             : 44428                          
REMARK   3                                                                      
REMARK   3  FIT TO DATA USED IN REFINEMENT.                                     
REMARK   3   CROSS-VALIDATION METHOD          : THROUGHOUT                      
REMARK   3   FREE R VALUE TEST SET SELECTION  : RANDOM                          
REMARK   3   R VALUE     (WORKING + TEST SET) : 0.209                           
REMARK   3   R VALUE            (WORKING SET) : 0.208                           
REMARK   3   FREE R VALUE                     : 0.231                           
REMARK   3   FREE R VALUE TEST SET SIZE   (%) : 5.100                           
REMARK   3   FREE R VALUE TEST SET COUNT      : 2249                            
REMARK   3                                                                      
REMARK   3  FIT IN THE HIGHEST RESOLUTION BIN.                                  
REMARK   3   TOTAL NUMBER OF BINS USED           : 20                           
REMARK   3   BIN RESOLUTION RANGE HIGH       (A) : 2.68                         
REMARK   3   BIN RESOLUTION RANGE LOW        (A) : 2.75                         
REMARK   3   REFLECTION IN BIN     (WORKING SET) : 3095                         
REMARK   3   BIN COMPLETENESS (WORKING+TEST) (%) : 98.52                        
REMARK   3   BIN R VALUE           (WORKING SET) : 0.3800                       
REMARK   3   BIN FREE R VALUE SET COUNT          : 172                          
REMARK   3   BIN FREE R VALUE                    : 0.4200                       
REMARK   3                                                                      
REMARK   3  NUMBER OF NON-HYDROGEN ATOMS USED IN REFINEMENT.                    
REMARK   3   PROTEIN ATOMS            : 4372                                    
REMARK   3   NUCLEIC ACID ATOMS       : 732                                     
REMARK   3   HETEROGEN ATOMS          : 75                                      
REMARK   3   SOLVENT ATOMS            : 189                                     
REMARK   3                                                                      
REMARK   3  B VALUES.                                                           
REMARK   3   FROM WILSON PLOT           (A**2) : NULL                           
REMARK   3   MEAN B VALUE      (OVERALL, A**2) : 65.78                          
REMARK   3   OVERALL ANISOTROPIC B VALUE.                                       
REMARK   3    B11 (A**2) : 1.67000                                              
REMARK   3    B22 (A**2) : 1.67000                                              
REMARK   3    B33 (A**2) : -3.34000                                             
REMARK   3    B12 (A**2) : 0.00000                                              
REMARK   3    B13 (A**2) : 0.00000                                              
REMARK   3    B23 (A**2) : 0.00000                                              
REMARK   3                                                                      
REMARK   3  ESTIMATED OVERALL COORDINATE ERROR.                                 
REMARK   3   ESU BASED ON R VALUE                            (A): NULL          
REMARK   3   ESU BASED ON FREE R VALUE                       (A): 0.227         
REMARK   3   ESU BASED ON MAXIMUM LIKELIHOOD                 (A): 0.177         
REMARK   3   ESU FOR B VALUES BASED ON MAXIMUM LIKELIHOOD (A**2): 8.784         
REMARK   3                                                                      
REMARK   3 CORRELATION COEFFICIENTS.                                            
REMARK   3   CORRELATION COEFFICIENT FO-FC      : 0.948                         
REMARK   3   CORRELATION COEFFICIENT FO-FC FREE : 0.933                         
REMARK   3                                                                      
REMARK   3  RMS DEVIATIONS FROM IDEAL VALUES        COUNT    RMS    WEIGHT      
REMARK   3   BOND LENGTHS REFINED ATOMS        (A):  5380 ; 0.011 ; 0.022       
REMARK   3   BOND LENGTHS OTHERS               (A):  NULL ;  NULL ;  NULL       
REMARK   3   BOND ANGLES REFINED ATOMS   (DEGREES):  7490 ; 1.493 ; 2.155       
REMARK   3   BOND ANGLES OTHERS          (DEGREES):  NULL ;  NULL ;  NULL       
REMARK   3   TORSION ANGLES, PERIOD 1    (DEGREES):   550 ; 5.849 ; 5.000       
REMARK   3   TORSION ANGLES, PERIOD 2    (DEGREES):   187 ;32.902 ;23.743       
REMARK   3   TORSION ANGLES, PERIOD 3    (DEGREES):   738 ;16.151 ;15.000       
REMARK   3   TORSION ANGLES, PERIOD 4    (DEGREES):    25 ;17.867 ;15.000       
REMARK   3   CHIRAL-CENTER RESTRAINTS       (A**3):   841 ; 0.082 ; 0.200       
REMARK   3   GENERAL PLANES REFINED ATOMS      (A):  3807 ; 0.007 ; 0.021       
REMARK   3   GENERAL PLANES OTHERS             (A):  NULL ;  NULL ;  NULL       
REMARK   3   NON-BONDED CONTACTS REFINED ATOMS (A):  NULL ;  NULL ;  NULL       
REMARK   3   NON-BONDED CONTACTS OTHERS        (A):  NULL ;  NULL ;  NULL       
REMARK   3   NON-BONDED TORSION REFINED ATOMS  (A):  NULL ;  NULL ;  NULL       
REMARK   3   NON-BONDED TORSION OTHERS         (A):  NULL ;  NULL ;  NULL       
REMARK   3   H-BOND (X...Y) REFINED ATOMS      (A):  NULL ;  NULL ;  NULL       
REMARK   3   H-BOND (X...Y) OTHERS             (A):  NULL ;  NULL ;  NULL       
REMARK   3   POTENTIAL METAL-ION REFINED ATOMS (A):  NULL ;  NULL ;  NULL       
REMARK   3   POTENTIAL METAL-ION OTHERS        (A):  NULL ;  NULL ;  NULL       
REMARK   3   SYMMETRY VDW REFINED ATOMS        (A):  NULL ;  NULL ;  NULL       
REMARK   3   SYMMETRY VDW OTHERS               (A):  NULL ;  NULL ;  NULL       
REMARK   3   SYMMETRY H-BOND REFINED ATOMS     (A):  NULL ;  NULL ;  NULL       
REMARK   3   SYMMETRY H-BOND OTHERS            (A):  NULL ;  NULL ;  NULL       
REMARK   3   SYMMETRY METAL-ION REFINED ATOMS  (A):  NULL ;  NULL ;  NULL       
REMARK   3   SYMMETRY METAL-ION OTHERS         (A):  NULL ;  NULL ;  NULL       
REMARK   3                                                                      
REMARK   3  ISOTROPIC THERMAL FACTOR RESTRAINTS.     COUNT   RMS    WEIGHT      
REMARK   3   MAIN-CHAIN BOND REFINED ATOMS  (A**2):  2777 ; 0.647 ; 1.500       
REMARK   3   MAIN-CHAIN BOND OTHER ATOMS    (A**2):  NULL ;  NULL ;  NULL       
REMARK   3   MAIN-CHAIN ANGLE REFINED ATOMS (A**2):  4538 ; 1.242 ; 2.000       
REMARK   3   SIDE-CHAIN BOND REFINED ATOMS  (A**2):  2603 ; 1.668 ; 3.000       
REMARK   3   SIDE-CHAIN ANGLE REFINED ATOMS (A**2):  2952 ; 2.879 ; 4.500       
REMARK   3                                                                      
REMARK   3 ANISOTROPIC THERMAL FACTOR RESTRAINTS.    COUNT   RMS   WEIGHT       
REMARK   3   RIGID-BOND RESTRAINTS          (A**2):  NULL ;  NULL ;  NULL       
REMARK   3   SPHERICITY; FREE ATOMS         (A**2):  NULL ;  NULL ;  NULL       
REMARK   3   SPHERICITY; BONDED ATOMS       (A**2):  NULL ;  NULL ;  NULL       
REMARK   3                                                                      
REMARK   3  NCS RESTRAINTS STATISTICS                                           
REMARK   3   NUMBER OF DIFFERENT NCS GROUPS : NULL                              
REMARK   3                                                                      
REMARK   3  TLS DETAILS                                                         
REMARK   3   NUMBER OF TLS GROUPS  : NULL                                       
REMARK   3                                                                      
REMARK   3  BULK SOLVENT MODELLING.                                             
REMARK   3   METHOD USED : MASK                                                 
REMARK   3   PARAMETERS FOR MASK CALCULATION                                    
REMARK   3   VDW PROBE RADIUS   : 1.40                                          
REMARK   3   ION PROBE RADIUS   : 0.80                                          
REMARK   3   SHRINKAGE RADIUS   : 0.80                                          
REMARK   3                                                                      
REMARK   3  OTHER REFINEMENT REMARKS: NULL                                      
REMARK   4                                                                      
REMARK   4 3OYN COMPLIES WITH FORMAT V. 3.20, 01-DEC-08                         
REMARK 100                                                                      
REMARK 100 THIS ENTRY HAS BEEN PROCESSED BY RCSB ON 05-OCT-10.                  
REMARK 100 THE RCSB ID CODE IS RCSB061736.                                      
REMARK 200                                                                      
REMARK 200 EXPERIMENTAL DETAILS                                                 
REMARK 200  EXPERIMENT TYPE                : X-RAY DIFFRACTION                  
REMARK 200  DATE OF DATA COLLECTION        : 30-JUN-10                          
REMARK 200  TEMPERATURE           (KELVIN) : 100                                
REMARK 200  PH                             : 6.5                                
REMARK 200  NUMBER OF CRYSTALS USED        : 1                                  
REMARK 200                                                                      
REMARK 200  SYNCHROTRON              (Y/N) : Y                                  
REMARK 200  RADIATION SOURCE               : DIAMOND                            
REMARK 200  BEAMLINE                       : I04                                
REMARK 200  X-RAY GENERATOR MODEL          : NULL                               
REMARK 200  MONOCHROMATIC OR LAUE    (M/L) : M                                  
REMARK 200  WAVELENGTH OR RANGE        (A) : 0.97630                            
REMARK 200  MONOCHROMATOR                  : SI(111)                            
REMARK 200  OPTICS                         : NULL                               
REMARK 200                                                                      
REMARK 200  DETECTOR TYPE                  : CCD                                
REMARK 200  DETECTOR MANUFACTURER          : ADSC QUANTUM 315                   
REMARK 200  INTENSITY-INTEGRATION SOFTWARE : MOSFLM                             
REMARK 200  DATA SCALING SOFTWARE          : SCALA                              
REMARK 200                                                                      
REMARK 200  NUMBER OF UNIQUE REFLECTIONS   : 44545                              
REMARK 200  RESOLUTION RANGE HIGH      (A) : 2.680                              
REMARK 200  RESOLUTION RANGE LOW       (A) : 38.968                             
REMARK 200  REJECTION CRITERIA  (SIGMA(I)) : -3.000                             
REMARK 200                                                                      
REMARK 200 OVERALL.                                                             
REMARK 200  COMPLETENESS FOR RANGE     (%) : 98.1                               
REMARK 200  DATA REDUNDANCY                : 5.100                              
REMARK 200  R MERGE                    (I) : NULL                               
REMARK 200  R SYM                      (I) : 0.09600                            
REMARK 200  <I/SIGMA(I)> FOR THE DATA SET  : 10.2000                            
REMARK 200                                                                      
REMARK 200 IN THE HIGHEST RESOLUTION SHELL.                                     
REMARK 200  HIGHEST RESOLUTION SHELL, RANGE HIGH (A) : 2.68                     
REMARK 200  HIGHEST RESOLUTION SHELL, RANGE LOW  (A) : 2.82                     
REMARK 200  COMPLETENESS FOR SHELL     (%) : 99.0                               
REMARK 200  DATA REDUNDANCY IN SHELL       : 5.20                               
REMARK 200  R MERGE FOR SHELL          (I) : 0.01000                            
REMARK 200  R SYM FOR SHELL            (I) : 1.02500                            
REMARK 200  <I/SIGMA(I)> FOR SHELL         : 1.600                              
REMARK 200                                                                      
REMARK 200 DIFFRACTION PROTOCOL: SINGLE WAVELENGTH                              
REMARK 200 METHOD USED TO DETERMINE THE STRUCTURE: MOLECULAR REPLACEMENT        
REMARK 200 SOFTWARE USED: PHASER                                                
REMARK 200 STARTING MODEL: PDB ENTRY 3OYB                                       
REMARK 200                                                                      
REMARK 200 REMARK: NULL                                                         
REMARK 280                                                                      
REMARK 280 CRYSTAL                                                              
REMARK 280 SOLVENT CONTENT, VS   (%): 69.02                                     
REMARK 280 MATTHEWS COEFFICIENT, VM (ANGSTROMS**3/DA): 3.97                     
REMARK 280                                                                      
REMARK 280 CRYSTALLIZATION CONDITIONS: 1.35 M AMMONIUM SULFATE, 25% (V/V)       
REMARK 280  GLYCEROL, 4.8% (V/V) 1,6-HEXANEDIOL, 50 MM MES-NAOH, 1MM EDTA, PH   
REMARK 280  6.5, VAPOR DIFFUSION, HANGING DROP, TEMPERATURE 291K                
REMARK 290                                                                      
REMARK 290 CRYSTALLOGRAPHIC SYMMETRY                                            
REMARK 290 SYMMETRY OPERATORS FOR SPACE GROUP: P 41 21 2                        
REMARK 290                                                                      
REMARK 290      SYMOP   SYMMETRY                                                
REMARK 290     NNNMMM   OPERATOR                                                
REMARK 290       1555   X,Y,Z                                                   
REMARK 290       2555   -X,-Y,Z+1/2                                             
REMARK 290       3555   -Y+1/2,X+1/2,Z+1/4                                      
REMARK 290       4555   Y+1/2,-X+1/2,Z+3/4                                      
REMARK 290       5555   -X+1/2,Y+1/2,-Z+1/4                                     
REMARK 290       6555   X+1/2,-Y+1/2,-Z+3/4                                     
REMARK 290       7555   Y,X,-Z                                                  
REMARK 290       8555   -Y,-X,-Z+1/2                                            
REMARK 290                                                                      
REMARK 290     WHERE NNN -> OPERATOR NUMBER                                     
REMARK 290           MMM -> TRANSLATION VECTOR                                  
REMARK 290                                                                      
REMARK 290 CRYSTALLOGRAPHIC SYMMETRY TRANSFORMATIONS                            
REMARK 290 THE FOLLOWING TRANSFORMATIONS OPERATE ON THE ATOM/HETATM             
REMARK 290 RECORDS IN THIS ENTRY TO PRODUCE CRYSTALLOGRAPHICALLY                
REMARK 290 RELATED MOLECULES.                                                   
REMARK 290   SMTRY1   1  1.000000  0.000000  0.000000        0.00000            
REMARK 290   SMTRY2   1  0.000000  1.000000  0.000000        0.00000            
REMARK 290   SMTRY3   1  0.000000  0.000000  1.000000        0.00000            
REMARK 290   SMTRY1   2 -1.000000  0.000000  0.000000        0.00000            
REMARK 290   SMTRY2   2  0.000000 -1.000000  0.000000        0.00000            
REMARK 290   SMTRY3   2  0.000000  0.000000  1.000000       61.52500            
REMARK 290   SMTRY1   3  0.000000 -1.000000  0.000000       80.33500            
REMARK 290   SMTRY2   3  1.000000  0.000000  0.000000       80.33500            
REMARK 290   SMTRY3   3  0.000000  0.000000  1.000000       30.76250            
REMARK 290   SMTRY1   4  0.000000  1.000000  0.000000       80.33500            
REMARK 290   SMTRY2   4 -1.000000  0.000000  0.000000       80.33500            
REMARK 290   SMTRY3   4  0.000000  0.000000  1.000000       92.28750            
REMARK 290   SMTRY1   5 -1.000000  0.000000  0.000000       80.33500            
REMARK 290   SMTRY2   5  0.000000  1.000000  0.000000       80.33500            
REMARK 290   SMTRY3   5  0.000000  0.000000 -1.000000       30.76250            
REMARK 290   SMTRY1   6  1.000000  0.000000  0.000000       80.33500            
REMARK 290   SMTRY2   6  0.000000 -1.000000  0.000000       80.33500            
REMARK 290   SMTRY3   6  0.000000  0.000000 -1.000000       92.28750            
REMARK 290   SMTRY1   7  0.000000  1.000000  0.000000        0.00000            
REMARK 290   SMTRY2   7  1.000000  0.000000  0.000000        0.00000            
REMARK 290   SMTRY3   7  0.000000  0.000000 -1.000000        0.00000            
REMARK 290   SMTRY1   8  0.000000 -1.000000  0.000000        0.00000            
REMARK 290   SMTRY2   8 -1.000000  0.000000  0.000000        0.00000            
REMARK 290   SMTRY3   8  0.000000  0.000000 -1.000000       61.52500            
REMARK 290                                                                      
REMARK 290 REMARK: NULL                                                         
REMARK 300                                                                      
REMARK 300 BIOMOLECULE: 1                                                       
REMARK 300 SEE REMARK 350 FOR THE AUTHOR PROVIDED AND/OR PROGRAM                
REMARK 300 GENERATED ASSEMBLY INFORMATION FOR THE STRUCTURE IN                  
REMARK 300 THIS ENTRY. THE REMARK MAY ALSO PROVIDE INFORMATION ON               
REMARK 300 BURIED SURFACE AREA.                                                 
REMARK 350                                                                      
REMARK 350 COORDINATES FOR A COMPLETE MULTIMER REPRESENTING THE KNOWN           
REMARK 350 BIOLOGICALLY SIGNIFICANT OLIGOMERIZATION STATE OF THE                
REMARK 350 MOLECULE CAN BE GENERATED BY APPLYING BIOMT TRANSFORMATIONS          
REMARK 350 GIVEN BELOW.  BOTH NON-CRYSTALLOGRAPHIC AND                          
REMARK 350 CRYSTALLOGRAPHIC OPERATIONS ARE GIVEN.                               
REMARK 350                                                                      
REMARK 350 BIOMOLECULE: 1                                                       
REMARK 350 AUTHOR DETERMINED BIOLOGICAL UNIT: OCTAMERIC                         
REMARK 350 SOFTWARE DETERMINED QUATERNARY STRUCTURE: OCTAMERIC                  
REMARK 350 SOFTWARE USED: PISA                                                  
REMARK 350 TOTAL BURIED SURFACE AREA: 28120 ANGSTROM**2                         
REMARK 350 SURFACE AREA OF THE COMPLEX: 57150 ANGSTROM**2                       
REMARK 350 CHANGE IN SOLVENT FREE ENERGY: -277.0 KCAL/MOL                       
REMARK 350 APPLY THE FOLLOWING TO CHAINS: A, B, C, D                            
REMARK 350   BIOMT1   1  1.000000  0.000000  0.000000        0.00000            
REMARK 350   BIOMT2   1  0.000000  1.000000  0.000000        0.00000            
REMARK 350   BIOMT3   1  0.000000  0.000000  1.000000        0.00000            
REMARK 350   BIOMT1   2  0.000000 -1.000000  0.000000        0.00000            
REMARK 350   BIOMT2   2 -1.000000  0.000000  0.000000        0.00000            
REMARK 350   BIOMT3   2  0.000000  0.000000 -1.000000      -61.52500            
REMARK 465                                                                      
REMARK 465 MISSING RESIDUES                                                     
REMARK 465 THE FOLLOWING RESIDUES WERE NOT LOCATED IN THE                       
REMARK 465 EXPERIMENT. (M=MODEL NUMBER; RES=RESIDUE NAME; C=CHAIN               
REMARK 465 IDENTIFIER; SSSEQ=SEQUENCE NUMBER; I=INSERTION CODE.)                
REMARK 465                                                                      
REMARK 465   M RES C SSSEQI                                                     
REMARK 465     GLY A    -2                                                      
REMARK 465     PRO A    -1                                                      
REMARK 465     GLY A     0                                                      
REMARK 465     CYS A     1                                                      
REMARK 465     ASN A     2                                                      
REMARK 465     THR A     3                                                      
REMARK 465     LYS A     4                                                      
REMARK 465     LYS A     5                                                      
REMARK 465     PRO A     6                                                      
REMARK 465     ASN A     7                                                      
REMARK 465     ASN A   376                                                      
REMARK 465     GLY A   377                                                      
REMARK 465     THR A   378                                                      
REMARK 465     THR A   379                                                      
REMARK 465     ASN A   380                                                      
REMARK 465     ASP A   381                                                      
REMARK 465     THR A   382                                                      
REMARK 465     ALA A   383                                                      
REMARK 465     THR A   384                                                      
REMARK 465     MET A   385                                                      
REMARK 465     ASP A   386                                                      
REMARK 465     HIS A   387                                                      
REMARK 465     LEU A   388                                                      
REMARK 465     GLU A   389                                                      
REMARK 465     LYS A   390                                                      
REMARK 465     ASN A   391                                                      
REMARK 465     GLU A   392                                                      
REMARK 465     GLY B    -2                                                      
REMARK 465     PRO B    -1                                                      
REMARK 465     GLY B     0                                                      
REMARK 465     CYS B     1                                                      
REMARK 465     ASN B     2                                                      
REMARK 465     THR B     3                                                      
REMARK 465     LYS B     4                                                      
REMARK 465     LYS B     5                                                      
REMARK 465     PRO B     6                                                      
REMARK 465     ASN B     7                                                      
REMARK 465     LEU B     8                                                      
REMARK 465     ASP B     9                                                      
REMARK 465     ALA B    10                                                      
REMARK 465     GLU B    11                                                      
REMARK 465     LEU B    12                                                      
REMARK 465     ASP B    13                                                      
REMARK 465     GLN B    14                                                      
REMARK 465     LEU B    15                                                      
REMARK 465     LEU B    16                                                      
REMARK 465     GLN B    17                                                      
REMARK 465     GLY B    18                                                      
REMARK 465     HIS B    19                                                      
REMARK 465     TYR B    20                                                      
REMARK 465     ILE B    21                                                      
REMARK 465     LYS B    22                                                      
REMARK 465     GLY B    23                                                      
REMARK 465     TYR B    24                                                      
REMARK 465     PRO B    25                                                      
REMARK 465     LYS B    26                                                      
REMARK 465     GLN B    27                                                      
REMARK 465     TYR B    28                                                      
REMARK 465     THR B    29                                                      
REMARK 465     TYR B    30                                                      
REMARK 465     PHE B    31                                                      
REMARK 465     LEU B    32                                                      
REMARK 465     GLU B    33                                                      
REMARK 465     ASP B    34                                                      
REMARK 465     GLY B    35                                                      
REMARK 465     LYS B    36                                                      
REMARK 465     VAL B    37                                                      
REMARK 465     LYS B    38                                                      
REMARK 465     VAL B    39                                                      
REMARK 465     SER B    40                                                      
REMARK 465     ARG B    41                                                      
REMARK 465     PRO B    42                                                      
REMARK 465     GLU B    43                                                      
REMARK 465     GLY B    44                                                      
REMARK 465     VAL B    45                                                      
REMARK 465     LYS B    46                                                      
REMARK 465     ILE B    47                                                      
REMARK 465     ILE B    48                                                      
REMARK 465     PRO B    49                                                      
REMARK 465     PRO B    50                                                      
REMARK 465     GLN B    51                                                      
REMARK 465     SER B    52                                                      
REMARK 465     ASP B    53                                                      
REMARK 465     ARG B    54                                                      
REMARK 465     GLN B    55                                                      
REMARK 465     LYS B    56                                                      
REMARK 465     ILE B    57                                                      
REMARK 465     VAL B    58                                                      
REMARK 465     LEU B    59                                                      
REMARK 465     GLN B    60                                                      
REMARK 465     ALA B    61                                                      
REMARK 465     HIS B    62                                                      
REMARK 465     ASN B    63                                                      
REMARK 465     LEU B    64                                                      
REMARK 465     ALA B    65                                                      
REMARK 465     HIS B    66                                                      
REMARK 465     THR B    67                                                      
REMARK 465     GLY B    68                                                      
REMARK 465     ARG B    69                                                      
REMARK 465     GLU B    70                                                      
REMARK 465     ALA B    71                                                      
REMARK 465     THR B    72                                                      
REMARK 465     LEU B    73                                                      
REMARK 465     LEU B    74                                                      
REMARK 465     LYS B    75                                                      
REMARK 465     ILE B    76                                                      
REMARK 465     ALA B    77                                                      
REMARK 465     ASN B    78                                                      
REMARK 465     LEU B    79                                                      
REMARK 465     TYR B    80                                                      
REMARK 465     TRP B    81                                                      
REMARK 465     TRP B    82                                                      
REMARK 465     PRO B    83                                                      
REMARK 465     ASN B    84                                                      
REMARK 465     MET B    85                                                      
REMARK 465     ARG B    86                                                      
REMARK 465     LYS B    87                                                      
REMARK 465     ASP B    88                                                      
REMARK 465     VAL B    89                                                      
REMARK 465     VAL B    90                                                      
REMARK 465     LYS B    91                                                      
REMARK 465     GLN B    92                                                      
REMARK 465     LEU B    93                                                      
REMARK 465     GLY B    94                                                      
REMARK 465     ARG B    95                                                      
REMARK 465     CYS B    96                                                      
REMARK 465     GLN B    97                                                      
REMARK 465     GLN B    98                                                      
REMARK 465     CYS B    99                                                      
REMARK 465     LEU B   100                                                      
REMARK 465     ILE B   101                                                      
REMARK 465     THR B   102                                                      
REMARK 465     ASN B   103                                                      
REMARK 465     ALA B   104                                                      
REMARK 465     SER B   105                                                      
REMARK 465     ASN B   106                                                      
REMARK 465     LYS B   107                                                      
REMARK 465     ALA B   108                                                      
REMARK 465     SER B   109                                                      
REMARK 465     GLY B   110                                                      
REMARK 465     PRO B   111                                                      
REMARK 465     ILE B   112                                                      
REMARK 465     LEU B   113                                                      
REMARK 465     ARG B   114                                                      
REMARK 465     PRO B   115                                                      
REMARK 465     THR B   300                                                      
REMARK 465     SER B   301                                                      
REMARK 465     LEU B   302                                                      
REMARK 465     TYR B   303                                                      
REMARK 465     HIS B   304                                                      
REMARK 465     PRO B   305                                                      
REMARK 465     SER B   306                                                      
REMARK 465     THR B   307                                                      
REMARK 465     PRO B   308                                                      
REMARK 465     PRO B   309                                                      
REMARK 465     ALA B   310                                                      
REMARK 465     SER B   311                                                      
REMARK 465     SER B   312                                                      
REMARK 465     ARG B   313                                                      
REMARK 465     SER B   314                                                      
REMARK 465     TRP B   315                                                      
REMARK 465     SER B   316                                                      
REMARK 465     PRO B   317                                                      
REMARK 465     VAL B   318                                                      
REMARK 465     VAL B   319                                                      
REMARK 465     GLY B   320                                                      
REMARK 465     GLN B   321                                                      
REMARK 465     LEU B   322                                                      
REMARK 465     VAL B   323                                                      
REMARK 465     GLN B   324                                                      
REMARK 465     GLU B   325                                                      
REMARK 465     ARG B   326                                                      
REMARK 465     VAL B   327                                                      
REMARK 465     ALA B   328                                                      
REMARK 465     ARG B   329                                                      
REMARK 465     PRO B   330                                                      
REMARK 465     ALA B   331                                                      
REMARK 465     SER B   332                                                      
REMARK 465     LEU B   333                                                      
REMARK 465     ARG B   334                                                      
REMARK 465     PRO B   335                                                      
REMARK 465     ARG B   336                                                      
REMARK 465     TRP B   337                                                      
REMARK 465     HIS B   338                                                      
REMARK 465     LYS B   339                                                      
REMARK 465     PRO B   340                                                      
REMARK 465     SER B   341                                                      
REMARK 465     THR B   342                                                      
REMARK 465     VAL B   343                                                      
REMARK 465     LEU B   344                                                      
REMARK 465     LYS B   345                                                      
REMARK 465     VAL B   346                                                      
REMARK 465     LEU B   347                                                      
REMARK 465     ASN B   348                                                      
REMARK 465     PRO B   349                                                      
REMARK 465     ARG B   350                                                      
REMARK 465     THR B   351                                                      
REMARK 465     VAL B   352                                                      
REMARK 465     VAL B   353                                                      
REMARK 465     ILE B   354                                                      
REMARK 465     LEU B   355                                                      
REMARK 465     ASP B   356                                                      
REMARK 465     HIS B   357                                                      
REMARK 465     LEU B   358                                                      
REMARK 465     GLY B   359                                                      
REMARK 465     ASN B   360                                                      
REMARK 465     ASN B   361                                                      
REMARK 465     ARG B   362                                                      
REMARK 465     THR B   363                                                      
REMARK 465     VAL B   364                                                      
REMARK 465     SER B   365                                                      
REMARK 465     ILE B   366                                                      
REMARK 465     ASP B   367                                                      
REMARK 465     ASN B   368                                                      
REMARK 465     LEU B   369                                                      
REMARK 465     LYS B   370                                                      
REMARK 465     PRO B   371                                                      
REMARK 465     THR B   372                                                      
REMARK 465     SER B   373                                                      
REMARK 465     HIS B   374                                                      
REMARK 465     GLN B   375                                                      
REMARK 465     ASN B   376                                                      
REMARK 465     GLY B   377                                                      
REMARK 465     THR B   378                                                      
REMARK 465     THR B   379                                                      
REMARK 465     ASN B   380                                                      
REMARK 465     ASP B   381                                                      
REMARK 465     THR B   382                                                      
REMARK 465     ALA B   383                                                      
REMARK 465     THR B   384                                                      
REMARK 465     MET B   385                                                      
REMARK 465     ASP B   386                                                      
REMARK 465     HIS B   387                                                      
REMARK 465     LEU B   388                                                      
REMARK 465     GLU B   389                                                      
REMARK 465     LYS B   390                                                      
REMARK 465     ASN B   391                                                      
REMARK 465     GLU B   392                                                      
REMARK 470                                                                      
REMARK 470 MISSING ATOM                                                         
REMARK 470 THE FOLLOWING RESIDUES HAVE MISSING ATOMS (M=MODEL NUMBER;           
REMARK 470 RES=RESIDUE NAME; C=CHAIN IDENTIFIER; SSEQ=SEQUENCE NUMBER;          
REMARK 470 I=INSERTION CODE):                                                   
REMARK 470   M RES CSSEQI  ATOMS                                                
REMARK 470     LEU A   8    CG   CD1  CD2                                       
REMARK 470     LYS A  26    CG   CD   CE   NZ                                   
REMARK 470     LYS A 241    CG   CD   CE   NZ                                   
REMARK 470     ARG A 329    CG   CD   NE   CZ   NH1  NH2                        
REMARK 470     HIS B 213    CG   ND1  CD2  CE1  NE2                             
REMARK 470     LYS B 241    CG   CD   CE   NZ                                   
REMARK 470     LYS B 262    CG   CD   CE   NZ                                   
REMARK 470     LEU B 292    CG   CD1  CD2                                       
REMARK 470     ARG B 299    CG   CD   NE   CZ   NH1  NH2                        
REMARK 500                                                                      
REMARK 500 GEOMETRY AND STEREOCHEMISTRY                                         
REMARK 500 SUBTOPIC: CLOSE CONTACTS IN SAME ASYMMETRIC UNIT                     
REMARK 500                                                                      
REMARK 500 THE FOLLOWING ATOMS ARE IN CLOSE CONTACT.                            
REMARK 500                                                                      
REMARK 500  ATM1  RES C  SSEQI   ATM2  RES C  SSEQI           DISTANCE          
REMARK 500   O    HOH A   457     O    HOH A   497              1.84            
REMARK 500   O    HOH A   503     O    HOH A   504              1.94            
REMARK 500   OE1  GLN A    97     O    HOH A   491              2.11            
REMARK 500   O2   SO4 A   399     O    HOH A   515              2.11            
REMARK 500   O    SER B   258     O    LEU B   261              2.16            
REMARK 500   O    HOH A   502     O    HOH A   503              2.18            
REMARK 500                                                                      
REMARK 500 REMARK: NULL                                                         
REMARK 500                                                                      
REMARK 500 GEOMETRY AND STEREOCHEMISTRY                                         
REMARK 500 SUBTOPIC: CLOSE CONTACTS                                             
REMARK 500                                                                      
REMARK 500 THE FOLLOWING ATOMS THAT ARE RELATED BY CRYSTALLOGRAPHIC             
REMARK 500 SYMMETRY ARE IN CLOSE CONTACT.  AN ATOM LOCATED WITHIN 0.15          
REMARK 500 ANGSTROMS OF A SYMMETRY RELATED ATOM IS ASSUMED TO BE ON A           
REMARK 500 SPECIAL POSITION AND IS, THEREFORE, LISTED IN REMARK 375             
REMARK 500 INSTEAD OF REMARK 500.  ATOMS WITH NON-BLANK ALTERNATE               
REMARK 500 LOCATION INDICATORS ARE NOT INCLUDED IN THE CALCULATIONS.            
REMARK 500                                                                      
REMARK 500 DISTANCE CUTOFF:                                                     
REMARK 500 2.2 ANGSTROMS FOR CONTACTS NOT INVOLVING HYDROGEN ATOMS              
REMARK 500 1.6 ANGSTROMS FOR CONTACTS INVOLVING HYDROGEN ATOMS                  
REMARK 500                                                                      
REMARK 500  ATM1  RES C  SSEQI   ATM2  RES C  SSEQI  SSYMOP   DISTANCE          
REMARK 500   O    HOH A   422     O    HOH D   501     8554     2.07            
REMARK 500                                                                      
REMARK 500 REMARK: NULL                                                         
REMARK 500                                                                      
REMARK 500 GEOMETRY AND STEREOCHEMISTRY                                         
REMARK 500 SUBTOPIC: COVALENT BOND LENGTHS                                      
REMARK 500                                                                      
REMARK 500 THE STEREOCHEMICAL PARAMETERS OF THE FOLLOWING RESIDUES              
REMARK 500 HAVE VALUES WHICH DEVIATE FROM EXPECTED VALUES BY MORE               
REMARK 500 THAN 6*RMSD (M=MODEL NUMBER; RES=RESIDUE NAME; C=CHAIN               
REMARK 500 IDENTIFIER; SSEQ=SEQUENCE NUMBER; I=INSERTION CODE).                 
REMARK 500                                                                      
REMARK 500 STANDARD TABLE:                                                      
REMARK 500 FORMAT: (10X,I3,1X,2(A3,1X,A1,I4,A1,1X,A4,3X),1X,F6.3)               
REMARK 500                                                                      
REMARK 500 EXPECTED VALUES PROTEIN: ENGH AND HUBER, 1999                        
REMARK 500 EXPECTED VALUES NUCLEIC ACID: CLOWNEY ET AL 1996                     
REMARK 500                                                                      
REMARK 500  M RES CSSEQI ATM1   RES CSSEQI ATM2   DEVIATION                     
REMARK 500     DG D   4   O3'    DG D   4   C3'    -0.036                       
REMARK 500     DC D  16   O3'    DC D  16   C3'    -0.042                       
REMARK 500                                                                      
REMARK 500 REMARK: NULL                                                         
REMARK 500                                                                      
REMARK 500 GEOMETRY AND STEREOCHEMISTRY                                         
REMARK 500 SUBTOPIC: COVALENT BOND ANGLES                                       
REMARK 500                                                                      
REMARK 500 THE STEREOCHEMICAL PARAMETERS OF THE FOLLOWING RESIDUES              
REMARK 500 HAVE VALUES WHICH DEVIATE FROM EXPECTED VALUES BY MORE               
REMARK 500 THAN 6*RMSD (M=MODEL NUMBER; RES=RESIDUE NAME; C=CHAIN               
REMARK 500 IDENTIFIER; SSEQ=SEQUENCE NUMBER; I=INSERTION CODE).                 
REMARK 500                                                                      
REMARK 500 STANDARD TABLE:                                                      
REMARK 500 FORMAT: (10X,I3,1X,A3,1X,A1,I4,A1,3(1X,A4,2X),12X,F5.1)              
REMARK 500                                                                      
REMARK 500 EXPECTED VALUES PROTEIN: ENGH AND HUBER, 1999                        
REMARK 500 EXPECTED VALUES NUCLEIC ACID: CLOWNEY ET AL 1996                     
REMARK 500                                                                      
REMARK 500  M RES CSSEQI ATM1   ATM2   ATM3                                     
REMARK 500     DA C   1   C3' -  O3' -  P   ANGL. DEV. =   7.2 DEGREES          
REMARK 500     DT C   3   C5  -  C4  -  O4  ANGL. DEV. =  -4.8 DEGREES          
REMARK 500     DC C   6   C3' -  C2' -  C1' ANGL. DEV. =  -5.3 DEGREES          
REMARK 500     DC C   6   O4' -  C1' -  N1  ANGL. DEV. =   2.8 DEGREES          
REMARK 500     DT C   8   O4' -  C4' -  C3' ANGL. DEV. =  -3.8 DEGREES          
REMARK 500     DG C   9   O4' -  C1' -  N9  ANGL. DEV. =   1.9 DEGREES          
REMARK 500     DG C  10   O5' -  C5' -  C4' ANGL. DEV. =  -5.2 DEGREES          
REMARK 500     DG C  10   O4' -  C1' -  N9  ANGL. DEV. =   2.6 DEGREES          
REMARK 500     DA C  12   O4' -  C1' -  N9  ANGL. DEV. =  -5.1 DEGREES          
REMARK 500     DG C  17   O4' -  C1' -  N9  ANGL. DEV. =  -4.2 DEGREES          
REMARK 500     DG D   2   O4' -  C1' -  N9  ANGL. DEV. =   1.9 DEGREES          
REMARK 500     DT D   1   C3' -  O3' -  P   ANGL. DEV. =   8.6 DEGREES          
REMARK 500     DC D  11   O4' -  C1' -  N1  ANGL. DEV. =   4.8 DEGREES          
REMARK 500     DA D  12   O4' -  C1' -  N9  ANGL. DEV. =  -4.4 DEGREES          
REMARK 500     DG D  14   O4' -  C1' -  N9  ANGL. DEV. =  -4.9 DEGREES          
REMARK 500     DC D  16   O4' -  C4' -  C3' ANGL. DEV. =  -2.5 DEGREES          
REMARK 500     DA D  17   O4' -  C1' -  N9  ANGL. DEV. =   5.0 DEGREES          
REMARK 500                                                                      
REMARK 500 REMARK: NULL                                                         
REMARK 500                                                                      
REMARK 500 GEOMETRY AND STEREOCHEMISTRY                                         
REMARK 500 SUBTOPIC: TORSION ANGLES                                             
REMARK 500                                                                      
REMARK 500 TORSION ANGLES OUTSIDE THE EXPECTED RAMACHANDRAN REGIONS:            
REMARK 500 (M=MODEL NUMBER; RES=RESIDUE NAME; C=CHAIN IDENTIFIER;               
REMARK 500 SSEQ=SEQUENCE NUMBER; I=INSERTION CODE).                             
REMARK 500                                                                      
REMARK 500 STANDARD TABLE:                                                      
REMARK 500 FORMAT:(10X,I3,1X,A3,1X,A1,I4,A1,4X,F7.2,3X,F7.2)                    
REMARK 500                                                                      
REMARK 500 EXPECTED VALUES: GJ KLEYWEGT AND TA JONES (1996). PHI/PSI-           
REMARK 500 CHOLOGY: RAMACHANDRAN REVISITED. STRUCTURE 4, 1395 - 1400            
REMARK 500                                                                      
REMARK 500  M RES CSSEQI        PSI       PHI                                   
REMARK 500    GLN A  17       43.26    -89.64                                   
REMARK 500    ASP A  34       23.72     49.16                                   
REMARK 500    ARG A 114       79.43   -115.00                                   
REMARK 500    ASP A 128      154.29    174.66                                   
REMARK 500    GLN A 186       31.63    -99.16                                   
REMARK 500    HIS A 213       71.11   -153.28                                   
REMARK 500    THR A 307      128.78    -39.96                                   
REMARK 500    HIS A 357      -23.27    103.37                                   
REMARK 500    GLN B 186       32.68    -92.37                                   
REMARK 500    TYR B 212      -10.86     66.90                                   
REMARK 500    HIS B 213       76.04   -117.65                                   
REMARK 500    SER B 216     -114.95   -132.42                                   
REMARK 500    ARG B 238       60.01   -156.36                                   
REMARK 500    LEU B 284      -10.08     64.91                                   
REMARK 500                                                                      
REMARK 500 REMARK: NULL                                                         
REMARK 500                                                                      
REMARK 500 GEOMETRY AND STEREOCHEMISTRY                                         
REMARK 500 SUBTOPIC: CHIRAL CENTERS                                             
REMARK 500                                                                      
REMARK 500 UNEXPECTED CONFIGURATION OF THE FOLLOWING CHIRAL                     
REMARK 500 CENTER(S) USING IMPROPER CA--C--CB--N CHIRALITY                      
REMARK 500 FOR AMINO ACIDS AND C1'--O4'--N1(N9)--C2' FOR                        
REMARK 500 NUCLEIC ACIDS OR EQUIVALENT ANGLE                                    
REMARK 500 M=MODEL NUMBER; RES=RESIDUE NAME; C=CHAIN                            
REMARK 500 IDENTIFIER; SSEQ=SEQUENCE NUMBER; I=INSERTION CODE                   
REMARK 500                                                                      
REMARK 500 STANDARD TABLE:                                                      
REMARK 500 FORMAT: (10X,I3,1X,A3,1X,A1,I4,A1,6X,F5.1,6X,A1,10X,A1,3X,A16)       
REMARK 500                                                                      
REMARK 500  M RES CSSEQI    IMPROPER   EXPECTED   FOUND DETAILS                 
REMARK 500    ASP A 356        24.4      L          L   OUTSIDE RANGE           
REMARK 500                                                                      
REMARK 500 REMARK: NULL                                                         
REMARK 620                                                                      
REMARK 620 METAL COORDINATION                                                   
REMARK 620 (M=MODEL NUMBER; RES=RESIDUE NAME; C=CHAIN IDENTIFIER;               
REMARK 620 SSEQ=SEQUENCE NUMBER; I=INSERTION CODE):                             
REMARK 620                                                                      
REMARK 620 COORDINATION ANGLES FOR:  M RES CSSEQI METAL                         
REMARK 620                              ZN A 393  ZN                            
REMARK 620 N RES CSSEQI ATOM                                                    
REMARK 620 1 HIS A  66   ND1                                                    
REMARK 620 2 HIS A  62   NE2 107.8                                              
REMARK 620 3 CYS A  96   SG  106.5 107.8                                        
REMARK 620 4 CYS A  99   SG  117.6 101.4 115.1                                  
REMARK 620 N                    1     2     3                                   
REMARK 620                                                                      
REMARK 620 COORDINATION ANGLES FOR:  M RES CSSEQI METAL                         
REMARK 620                              MG A 396  MG                            
REMARK 620 N RES CSSEQI ATOM                                                    
REMARK 620 1 HOH A 508   O                                                      
REMARK 620 2 ZZX A 398   OAE  96.9                                              
REMARK 620 3 ZZX A 398   OAG  90.5  96.6                                        
REMARK 620 4 ASP A 128   OD1  89.2 164.0  98.0                                  
REMARK 620 5 ASP A 185   OD1 165.5  84.0 103.8  86.4                            
REMARK 620 6 HOH A 400   O    84.5  83.0 174.9  83.0  81.2                      
REMARK 620 N                    1     2     3     4     5                       
REMARK 620                                                                      
REMARK 620 COORDINATION ANGLES FOR:  M RES CSSEQI METAL                         
REMARK 620                              MG A 397  MG                            
REMARK 620 N RES CSSEQI ATOM                                                    
REMARK 620 1 ZZX A 398   OAF                                                    
REMARK 620 2 ZZX A 398   OAG  95.5                                              
REMARK 620 3 GLU A 221   OE2  95.7 102.3                                        
REMARK 620 4 ASP A 128   OD2 173.6  90.8  83.8                                  
REMARK 620 5 HOH D  26   O    87.6  91.8 165.1  91.3                            
REMARK 620 6 GLU A 221   OE1  94.5 161.1  60.7  79.7 104.6                      
REMARK 620 N                    1     2     3     4     5                       
REMARK 800                                                                      
REMARK 800 SITE                                                                 
REMARK 800 SITE_IDENTIFIER: AC1                                                 
REMARK 800 EVIDENCE_CODE: SOFTWARE                                              
REMARK 800 SITE_DESCRIPTION: BINDING SITE FOR RESIDUE ZN A 393                  
REMARK 800                                                                      
REMARK 800 SITE_IDENTIFIER: AC2                                                 
REMARK 800 EVIDENCE_CODE: SOFTWARE                                              
REMARK 800 SITE_DESCRIPTION: BINDING SITE FOR RESIDUE SO4 B 393                 
REMARK 800                                                                      
REMARK 800 SITE_IDENTIFIER: AC3                                                 
REMARK 800 EVIDENCE_CODE: SOFTWARE                                              
REMARK 800 SITE_DESCRIPTION: BINDING SITE FOR RESIDUE SO4 A 394                 
REMARK 800                                                                      
REMARK 800 SITE_IDENTIFIER: AC4                                                 
REMARK 800 EVIDENCE_CODE: SOFTWARE                                              
REMARK 800 SITE_DESCRIPTION: BINDING SITE FOR RESIDUE GOL A 801                 
REMARK 800                                                                      
REMARK 800 SITE_IDENTIFIER: AC5                                                 
REMARK 800 EVIDENCE_CODE: SOFTWARE                                              
REMARK 800 SITE_DESCRIPTION: BINDING SITE FOR RESIDUE GOL A 802                 
REMARK 800                                                                      
REMARK 800 SITE_IDENTIFIER: AC6                                                 
REMARK 800 EVIDENCE_CODE: SOFTWARE                                              
REMARK 800 SITE_DESCRIPTION: BINDING SITE FOR RESIDUE GOL A 803                 
REMARK 800                                                                      
REMARK 800 SITE_IDENTIFIER: AC7                                                 
REMARK 800 EVIDENCE_CODE: SOFTWARE                                              
REMARK 800 SITE_DESCRIPTION: BINDING SITE FOR RESIDUE GOL A 805                 
REMARK 800                                                                      
REMARK 800 SITE_IDENTIFIER: AC8                                                 
REMARK 800 EVIDENCE_CODE: SOFTWARE                                              
REMARK 800 SITE_DESCRIPTION: BINDING SITE FOR RESIDUE MG A 396                  
REMARK 800                                                                      
REMARK 800 SITE_IDENTIFIER: AC9                                                 
REMARK 800 EVIDENCE_CODE: SOFTWARE                                              
REMARK 800 SITE_DESCRIPTION: BINDING SITE FOR RESIDUE MG A 397                  
REMARK 800                                                                      
REMARK 800 SITE_IDENTIFIER: BC1                                                 
REMARK 800 EVIDENCE_CODE: SOFTWARE                                              
REMARK 800 SITE_DESCRIPTION: BINDING SITE FOR RESIDUE ZZX A 398                 
REMARK 800                                                                      
REMARK 800 SITE_IDENTIFIER: BC2                                                 
REMARK 800 EVIDENCE_CODE: SOFTWARE                                              
REMARK 800 SITE_DESCRIPTION: BINDING SITE FOR RESIDUE SO4 A 399                 
REMARK 900                                                                      
REMARK 900 RELATED ENTRIES                                                      
REMARK 900 RELATED ID: 3DLR   RELATED DB: PDB                                   
REMARK 900 CATALYTIC CORE DOMAIN OF PFV INTEGRASE                               
REMARK 900 RELATED ID: 3L2Q   RELATED DB: PDB                                   
REMARK 900 PFV INTASOME IN APO FORM                                             
REMARK 900 RELATED ID: 3L2R   RELATED DB: PDB                                   
REMARK 900 PFV INTASOME IN COMPLEX WITH MAGNESIUM                               
REMARK 900 RELATED ID: 3L2U   RELATED DB: PDB                                   
REMARK 900 PFV INTASOME IN COMPLEX WITH MAGNESIUM AND ELVITEGRAVIR              
REMARK 900 RELATED ID: 3L2V   RELATED DB: PDB                                   
REMARK 900 PFV INTASOME IN COMPLEX WITH MANGANESE AND RALTEGRAVIR               
REMARK 900 RELATED ID: 3L2W   RELATED DB: PDB                                   
REMARK 900 PFV INTASOME IN COMPLEX WITH MANGANESE AND ELVITEGRAVIR              
REMARK 900 RELATED ID: 3OY9   RELATED DB: PDB                                   
REMARK 900 PFV INTASOME IN COMPLEX WITH MANGANESE                               
REMARK 900 RELATED ID: 3OYA   RELATED DB: PDB                                   
REMARK 900 PFV INTASOME IN COMPLEX WITH MAGNESIUM AND RALTEGRAVIR               
REMARK 900 RELATED ID: 3OYB   RELATED DB: PDB                                   
REMARK 900 PFV INTASOME IN COMPLEX WITH MAGNESIUM AND MK2048                    
REMARK 900 RELATED ID: 3OYC   RELATED DB: PDB                                   
REMARK 900 PFV INTASOME IN COMPLEX WITH MAGNESIUM AND PICA                      
REMARK 900 RELATED ID: 3OYD   RELATED DB: PDB                                   
REMARK 900 PFV INTASOME IN COMPLEX WITH MAGNESIUM AND GS9160                    
REMARK 900 RELATED ID: 3OYE   RELATED DB: PDB                                   
REMARK 900 PFV INTASOME IN COMPLEX WITH MAGNESIUM AND COMPOUND2                 
REMARK 900 RELATED ID: 3OYF   RELATED DB: PDB                                   
REMARK 900 PFV INTASOME IN COMPLEX WITH MAGNESIUM AND L870810                   
REMARK 900 RELATED ID: 3OYG   RELATED DB: PDB                                   
REMARK 900 PFV INTASOME IN COMPLEX WITH MAGNESIUM AND COMPOUND G                
REMARK 900 RELATED ID: 3OYH   RELATED DB: PDB                                   
REMARK 900 PFV INTASOME IN COMPLEX WITH MAGNESIUM AND MK0536                    
REMARK 900 RELATED ID: 3OYI   RELATED DB: PDB                                   
REMARK 900 S217Q PFV INTASOME IN COMPLEX WITH MANGANESE                         
REMARK 900 RELATED ID: 3OYJ   RELATED DB: PDB                                   
REMARK 900 S217Q PFV INTASOME IN COMPLEX WITH MAGNESIUM AND MK2048              
REMARK 900 RELATED ID: 3OYK   RELATED DB: PDB                                   
REMARK 900 S217H PFV INTASOME IN COMPLEX WITH MANGANESE                         
REMARK 900 RELATED ID: 3OYL   RELATED DB: PDB                                   
REMARK 900 S217H PFV INTASOME IN COMPLEX WITH MAGNESIUM AND MK2048              
REMARK 900 RELATED ID: 3OYM   RELATED DB: PDB                                   
REMARK 900 N224H PFV INTASOME IN COMPLEX WITH MANGANESE                         
DBREF  3OYN A    1   392  UNP    P14350   POL_FOAMV      752   1143             
DBREF  3OYN B    1   392  UNP    P14350   POL_FOAMV      752   1143             
DBREF  3OYN C    1    19  PDB    3OYN     3OYN             1     19             
DBREF  3OYN D    1    17  PDB    3OYN     3OYN             1     17             
SEQADV 3OYN GLY A   -2  UNP  P14350              EXPRESSION TAG                 
SEQADV 3OYN PRO A   -1  UNP  P14350              EXPRESSION TAG                 
SEQADV 3OYN GLY A    0  UNP  P14350              EXPRESSION TAG                 
SEQADV 3OYN SER A  217  UNP  P14350    GLY   968 VARIANT                        
SEQADV 3OYN GLY A  218  UNP  P14350    SER   969 VARIANT                        
SEQADV 3OYN HIS A  224  UNP  P14350    ASN   975 ENGINEERED MUTATION            
SEQADV 3OYN GLY B   -2  UNP  P14350              EXPRESSION TAG                 
SEQADV 3OYN PRO B   -1  UNP  P14350              EXPRESSION TAG                 
SEQADV 3OYN GLY B    0  UNP  P14350              EXPRESSION TAG                 
SEQADV 3OYN SER B  217  UNP  P14350    GLY   968 VARIANT                        
SEQADV 3OYN GLY B  218  UNP  P14350    SER   969 VARIANT                        
SEQADV 3OYN HIS B  224  UNP  P14350    ASN   975 ENGINEERED MUTATION            
SEQRES   1 A  395  GLY PRO GLY CYS ASN THR LYS LYS PRO ASN LEU ASP ALA          
SEQRES   2 A  395  GLU LEU ASP GLN LEU LEU GLN GLY HIS TYR ILE LYS GLY          
SEQRES   3 A  395  TYR PRO LYS GLN TYR THR TYR PHE LEU GLU ASP GLY LYS          
SEQRES   4 A  395  VAL LYS VAL SER ARG PRO GLU GLY VAL LYS ILE ILE PRO          
SEQRES   5 A  395  PRO GLN SER ASP ARG GLN LYS ILE VAL LEU GLN ALA HIS          
SEQRES   6 A  395  ASN LEU ALA HIS THR GLY ARG GLU ALA THR LEU LEU LYS          
SEQRES   7 A  395  ILE ALA ASN LEU TYR TRP TRP PRO ASN MET ARG LYS ASP          
SEQRES   8 A  395  VAL VAL LYS GLN LEU GLY ARG CYS GLN GLN CYS LEU ILE          
SEQRES   9 A  395  THR ASN ALA SER ASN LYS ALA SER GLY PRO ILE LEU ARG          
SEQRES  10 A  395  PRO ASP ARG PRO GLN LYS PRO PHE ASP LYS PHE PHE ILE          
SEQRES  11 A  395  ASP TYR ILE GLY PRO LEU PRO PRO SER GLN GLY TYR LEU          
SEQRES  12 A  395  TYR VAL LEU VAL VAL VAL ASP GLY MET THR GLY PHE THR          
SEQRES  13 A  395  TRP LEU TYR PRO THR LYS ALA PRO SER THR SER ALA THR          
SEQRES  14 A  395  VAL LYS SER LEU ASN VAL LEU THR SER ILE ALA ILE PRO          
SEQRES  15 A  395  LYS VAL ILE HIS SER ASP GLN GLY ALA ALA PHE THR SER          
SEQRES  16 A  395  SER THR PHE ALA GLU TRP ALA LYS GLU ARG GLY ILE HIS          
SEQRES  17 A  395  LEU GLU PHE SER THR PRO TYR HIS PRO GLN SER SER GLY          
SEQRES  18 A  395  LYS VAL GLU ARG LYS HIS SER ASP ILE LYS ARG LEU LEU          
SEQRES  19 A  395  THR LYS LEU LEU VAL GLY ARG PRO THR LYS TRP TYR ASP          
SEQRES  20 A  395  LEU LEU PRO VAL VAL GLN LEU ALA LEU ASN ASN THR TYR          
SEQRES  21 A  395  SER PRO VAL LEU LYS TYR THR PRO HIS GLN LEU LEU PHE          
SEQRES  22 A  395  GLY ILE ASP SER ASN THR PRO PHE ALA ASN GLN ASP THR          
SEQRES  23 A  395  LEU ASP LEU THR ARG GLU GLU GLU LEU SER LEU LEU GLN          
SEQRES  24 A  395  GLU ILE ARG THR SER LEU TYR HIS PRO SER THR PRO PRO          
SEQRES  25 A  395  ALA SER SER ARG SER TRP SER PRO VAL VAL GLY GLN LEU          
SEQRES  26 A  395  VAL GLN GLU ARG VAL ALA ARG PRO ALA SER LEU ARG PRO          
SEQRES  27 A  395  ARG TRP HIS LYS PRO SER THR VAL LEU LYS VAL LEU ASN          
SEQRES  28 A  395  PRO ARG THR VAL VAL ILE LEU ASP HIS LEU GLY ASN ASN          
SEQRES  29 A  395  ARG THR VAL SER ILE ASP ASN LEU LYS PRO THR SER HIS          
SEQRES  30 A  395  GLN ASN GLY THR THR ASN ASP THR ALA THR MET ASP HIS          
SEQRES  31 A  395  LEU GLU LYS ASN GLU                                          
SEQRES   1 B  395  GLY PRO GLY CYS ASN THR LYS LYS PRO ASN LEU ASP ALA          
SEQRES   2 B  395  GLU LEU ASP GLN LEU LEU GLN GLY HIS TYR ILE LYS GLY          
SEQRES   3 B  395  TYR PRO LYS GLN TYR THR TYR PHE LEU GLU ASP GLY LYS          
SEQRES   4 B  395  VAL LYS VAL SER ARG PRO GLU GLY VAL LYS ILE ILE PRO          
SEQRES   5 B  395  PRO GLN SER ASP ARG GLN LYS ILE VAL LEU GLN ALA HIS          
SEQRES   6 B  395  ASN LEU ALA HIS THR GLY ARG GLU ALA THR LEU LEU LYS          
SEQRES   7 B  395  ILE ALA ASN LEU TYR TRP TRP PRO ASN MET ARG LYS ASP          
SEQRES   8 B  395  VAL VAL LYS GLN LEU GLY ARG CYS GLN GLN CYS LEU ILE          
SEQRES   9 B  395  THR ASN ALA SER ASN LYS ALA SER GLY PRO ILE LEU ARG          
SEQRES  10 B  395  PRO ASP ARG PRO GLN LYS PRO PHE ASP LYS PHE PHE ILE          
SEQRES  11 B  395  ASP TYR ILE GLY PRO LEU PRO PRO SER GLN GLY TYR LEU          
SEQRES  12 B  395  TYR VAL LEU VAL VAL VAL ASP GLY MET THR GLY PHE THR          
SEQRES  13 B  395  TRP LEU TYR PRO THR LYS ALA PRO SER THR SER ALA THR          
SEQRES  14 B  395  VAL LYS SER LEU ASN VAL LEU THR SER ILE ALA ILE PRO          
SEQRES  15 B  395  LYS VAL ILE HIS SER ASP GLN GLY ALA ALA PHE THR SER          
SEQRES  16 B  395  SER THR PHE ALA GLU TRP ALA LYS GLU ARG GLY ILE HIS          
SEQRES  17 B  395  LEU GLU PHE SER THR PRO TYR HIS PRO GLN SER SER GLY          
SEQRES  18 B  395  LYS VAL GLU ARG LYS HIS SER ASP ILE LYS ARG LEU LEU          
SEQRES  19 B  395  THR LYS LEU LEU VAL GLY ARG PRO THR LYS TRP TYR ASP          
SEQRES  20 B  395  LEU LEU PRO VAL VAL GLN LEU ALA LEU ASN ASN THR TYR          
SEQRES  21 B  395  SER PRO VAL LEU LYS TYR THR PRO HIS GLN LEU LEU PHE          
SEQRES  22 B  395  GLY ILE ASP SER ASN THR PRO PHE ALA ASN GLN ASP THR          
SEQRES  23 B  395  LEU ASP LEU THR ARG GLU GLU GLU LEU SER LEU LEU GLN          
SEQRES  24 B  395  GLU ILE ARG THR SER LEU TYR HIS PRO SER THR PRO PRO          
SEQRES  25 B  395  ALA SER SER ARG SER TRP SER PRO VAL VAL GLY GLN LEU          
SEQRES  26 B  395  VAL GLN GLU ARG VAL ALA ARG PRO ALA SER LEU ARG PRO          
SEQRES  27 B  395  ARG TRP HIS LYS PRO SER THR VAL LEU LYS VAL LEU ASN          
SEQRES  28 B  395  PRO ARG THR VAL VAL ILE LEU ASP HIS LEU GLY ASN ASN          
SEQRES  29 B  395  ARG THR VAL SER ILE ASP ASN LEU LYS PRO THR SER HIS          
SEQRES  30 B  395  GLN ASN GLY THR THR ASN ASP THR ALA THR MET ASP HIS          
SEQRES  31 B  395  LEU GLU LYS ASN GLU                                          
SEQRES   1 C   19   DA  DT  DT  DG  DT  DC  DA  DT  DG  DG  DA  DA  DT          
SEQRES   2 C   19   DT  DT  DC  DG  DC  DA                                      
SEQRES   1 D   17   DT  DG  DC  DG  DA  DA  DA  DT  DT  DC  DC  DA  DT          
SEQRES   2 D   17   DG  DA  DC  DA                                              
HET     ZN  A 393       1                                                       
HET    SO4  A 394       5                                                       
HET    GOL  A 801       6                                                       
HET    GOL  A 802       6                                                       
HET    GOL  A 803       6                                                       
HET    GOL  A 805       6                                                       
HET    NH4  A 395       1                                                       
HET     MG  A 396       1                                                       
HET     MG  A 397       1                                                       
HET    ZZX  A 398      32                                                       
HET    SO4  A 399       5                                                       
HET    SO4  B 393       5                                                       
HETNAM      ZN ZINC ION                                                         
HETNAM     SO4 SULFATE ION                                                      
HETNAM     GOL GLYCEROL                                                         
HETNAM     NH4 AMMONIUM ION                                                     
HETNAM      MG MAGNESIUM ION                                                    
HETNAM     ZZX (6S)-2-(3-CHLORO-4-FLUOROBENZYL)-8-ETHYL-10-HYDROXY-N,           
HETNAM   2 ZZX  6-DIMETHYL-1,9-DIOXO-1,2,6,7,8,9-HEXAHYDROPYRAZINO[1',          
HETNAM   3 ZZX  2':1,5]PYRROLO[2,3-D]PYRIDAZINE-4-CARBOXAMIDE                   
HETSYN     GOL GLYCERIN; PROPANE-1,2,3-TRIOL                                    
FORMUL   5   ZN    ZN 2+                                                        
FORMUL   6  SO4    3(O4 S 2-)                                                   
FORMUL   7  GOL    4(C3 H8 O3)                                                  
FORMUL  11  NH4    H4 N 1+                                                      
FORMUL  12   MG    2(MG 2+)                                                     
FORMUL  14  ZZX    C21 H21 CL F N5 O4                                           
FORMUL  17  HOH   *189(H2 O)                                                    
HELIX    1   1 GLY A  187  GLY A  187  1                                   1
HELIX    2   2 HIS A  213  GLN A  215  1                                   3
HELIX    3   3 GLY A  218  GLY A  218  1                                   1
HELIX    4   4 GLU A  221  GLU A  221  1                                   1
HELIX    5   5 HIS A  224  HIS A  224  1                                   1
SHEET    1   1 1 ASP A 128  TYR A 129  0
LINK         ND1 HIS A  66                ZN    ZN A 393     1555   1555  1.95  
LINK         NE2 HIS A  62                ZN    ZN A 393     1555   1555  1.95  
LINK        MG    MG A 396                 O   HOH A 508     1555   1555  1.95  
LINK        MG    MG A 397                 OAF ZZX A 398     1555   1555  1.95  
LINK        MG    MG A 396                 OAE ZZX A 398     1555   1555  1.98  
LINK        MG    MG A 397                 OAG ZZX A 398     1555   1555  2.04  
LINK         OE2 GLU A 221                MG    MG A 397     1555   1555  2.04  
LINK        MG    MG A 396                 OAG ZZX A 398     1555   1555  2.04  
LINK         OD1 ASP A 128                MG    MG A 396     1555   1555  2.09  
LINK         OD2 ASP A 128                MG    MG A 397     1555   1555  2.12  
LINK         OD1 ASP A 185                MG    MG A 396     1555   1555  2.16  
LINK        MG    MG A 397                 O   HOH D  26     1555   1555  2.19  
LINK        MG    MG A 396                 O   HOH A 400     1555   1555  2.21  
LINK         SG  CYS A  96                ZN    ZN A 393     1555   1555  2.24  
LINK         SG  CYS A  99                ZN    ZN A 393     1555   1555  2.24  
LINK         OE1 GLU A 221                MG    MG A 397     1555   1555  2.28  
CISPEP   1 GLY A  131    PRO A  132          0         1.91                     
CISPEP   2 LEU A  358    GLY A  359          0        -5.27                     
CISPEP   3 GLY B  131    PRO B  132          0         1.85                     
SITE     1 AC1  4 HIS A  62  HIS A  66  CYS A  96  CYS A  99                    
SITE     1 AC2  5 LYS B 219  ARG B 222  SER B 258  PRO B 259                    
SITE     2 AC2  5 VAL B 260                                                     
SITE     1 AC3  3 HIS A 338  LYS A 339  HIS A 357                               
SITE     1 AC4  3 SER A 162  THR A 163  SER A 164                               
SITE     1 AC5  4 PRO A 135  SER A 136  GLN A 137  LYS A 241                    
SITE     1 AC6  4 LEU A 292  GLN A 296  GLN B 267  ASP B 273                    
SITE     1 AC7  5 GLN A  60  LEU A  79  TYR A  80  PRO A 277                    
SITE     2 AC7  5 PHE A 278                                                     
SITE     1 AC8  4 ASP A 128  ASP A 185   MG A 397  ZZX A 398                    
SITE     1 AC9  4 ASP A 128  GLU A 221   MG A 396  ZZX A 398                    
SITE     1 BC1 10 ASP A 128  ASP A 185  PRO A 214  GLN A 215                    
SITE     2 BC1 10 GLU A 221   MG A 396   MG A 397   DG C   4                    
SITE     3 BC1 10  DC D  16   DA D  17                                          
SITE     1 BC2  4 LYS A 228  SER A 332  LEU A 333  ARG A 336                    
CRYST1  160.670  160.670  123.050  90.00  90.00  90.00 P 41 21 2    16          
ORIGX1      1.000000  0.000000  0.000000        0.00000                         
ORIGX2      0.000000  1.000000  0.000000        0.00000                         
ORIGX3      0.000000  0.000000  1.000000        0.00000                         
SCALE1      0.006224  0.000000  0.000000        0.00000                         
SCALE2      0.000000  0.006224  0.000000        0.00000                         
SCALE3      0.000000  0.000000  0.008127        0.00000                         
ATOM      1  N   ASP A 128     -36.578  32.902 -10.335  1.00 46.75           N
ATOM      2  CA  ASP A 128     -36.236  32.614 -11.729  1.00 46.32           C
ATOM      3  C   ASP A 128     -34.728  32.603 -11.906  1.00 46.41           C
ATOM      4  O   ASP A 128     -33.995  33.243 -11.137  1.00 46.55           O
ATOM      5  CB  ASP A 128     -36.818  33.667 -12.662  1.00 46.02           C
ATOM      6  CG  ASP A 128     -36.857  33.213 -14.097  1.00 46.58           C
ATOM      7  OD1 ASP A 128     -36.820  31.991 -14.350  1.00 47.81           O
ATOM      8  OD2 ASP A 128     -36.923  34.073 -14.996  1.00 47.16           O
ATOM      9  N   TYR A 129     -34.271  31.866 -12.916  1.00 46.65           N
ATOM     10  CA  TYR A 129     -32.865  31.855 -13.303  1.00 46.85           C
ATOM     11  C   TYR A 129     -32.588  32.742 -14.505  1.00 47.38           C
ATOM     12  O   TYR A 129     -33.439  32.919 -15.391  1.00 46.68           O
ATOM     13  CB  TYR A 129     -32.390  30.445 -13.610  1.00 46.64           C
ATOM     14  CG  TYR A 129     -32.057  29.664 -12.387  1.00 47.68           C
ATOM     15  CD1 TYR A 129     -32.917  28.672 -11.908  1.00 48.21           C
ATOM     16  CD2 TYR A 129     -30.885  29.917 -11.692  1.00 49.94           C
ATOM     17  CE1 TYR A 129     -32.614  27.952 -10.771  1.00 49.62           C
ATOM     18  CE2 TYR A 129     -30.565  29.203 -10.546  1.00 52.69           C
ATOM     19  CZ  TYR A 129     -31.440  28.224 -10.088  1.00 52.80           C
ATOM     20  OH  TYR A 129     -31.110  27.535  -8.942  1.00 55.56           O
TER      21      TYR A 129
ATOM     22  N   ASP A 185     -41.822  30.016 -12.612  1.00 49.94           N
ATOM     23  CA  ASP A 185     -42.225  29.389 -13.876  1.00 50.32           C
ATOM     24  C   ASP A 185     -42.100  27.868 -13.722  1.00 50.66           C
ATOM     25  O   ASP A 185     -41.859  27.390 -12.617  1.00 50.90           O
ATOM     26  CB  ASP A 185     -41.431  29.934 -15.092  1.00 50.49           C
ATOM     27  CG  ASP A 185     -39.911  29.683 -15.007  1.00 49.88           C
ATOM     28  OD1 ASP A 185     -39.135  30.584 -15.417  1.00 48.44           O
ATOM     29  OD2 ASP A 185     -39.488  28.598 -14.554  1.00 49.25           O
ATOM     30  N   GLN A 186     -42.272  27.110 -14.802  1.00 51.03           N
ATOM     31  CA  GLN A 186     -42.211  25.655 -14.705  1.00 51.33           C
ATOM     32  C   GLN A 186     -40.881  25.063 -15.122  1.00 52.06           C
ATOM     33  O   GLN A 186     -40.828  23.945 -15.617  1.00 52.13           O
ATOM     34  CB  GLN A 186     -43.365  25.010 -15.468  1.00 51.14           C
ATOM     35  CG  GLN A 186     -44.688  25.253 -14.776  1.00 50.80           C
ATOM     36  CD  GLN A 186     -45.882  24.748 -15.545  1.00 51.08           C
ATOM     37  OE1 GLN A 186     -45.864  23.652 -16.120  1.00 51.41           O
ATOM     38  NE2 GLN A 186     -46.949  25.549 -15.552  1.00 50.95           N
ATOM     39  N   GLY A 187     -39.797  25.800 -14.901  1.00 53.07           N
ATOM     40  CA  GLY A 187     -38.459  25.264 -15.133  1.00 54.64           C
ATOM     41  C   GLY A 187     -38.228  24.023 -14.290  1.00 56.00           C
ATOM     42  O   GLY A 187     -38.715  23.938 -13.162  1.00 56.50           O
TER      43      GLY A 187
ATOM     44  N   TYR A 212     -44.533  28.624 -20.344  1.00 50.06           N
ATOM     45  CA  TYR A 212     -44.028  29.483 -21.413  1.00 49.91           C
ATOM     46  C   TYR A 212     -44.759  30.816 -21.467  1.00 49.16           C
ATOM     47  O   TYR A 212     -45.295  31.186 -22.514  1.00 49.57           O
ATOM     48  CB  TYR A 212     -44.095  28.761 -22.769  1.00 49.83           C
ATOM     49  CG  TYR A 212     -42.994  27.751 -22.913  1.00 50.94           C
ATOM     50  CD1 TYR A 212     -41.791  28.078 -23.559  1.00 52.09           C
ATOM     51  CD2 TYR A 212     -43.131  26.477 -22.371  1.00 51.01           C
ATOM     52  CE1 TYR A 212     -40.764  27.144 -23.671  1.00 52.33           C
ATOM     53  CE2 TYR A 212     -42.118  25.540 -22.468  1.00 50.94           C
ATOM     54  CZ  TYR A 212     -40.941  25.868 -23.116  1.00 53.13           C
ATOM     55  OH  TYR A 212     -39.951  24.898 -23.209  1.00 55.18           O
ATOM     56  N   HIS A 213     -44.784  31.513 -20.330  1.00 48.13           N
ATOM     57  CA  HIS A 213     -45.456  32.808 -20.206  1.00 47.45           C
ATOM     58  C   HIS A 213     -44.791  33.619 -19.104  1.00 48.10           C
ATOM     59  O   HIS A 213     -45.356  33.817 -18.018  1.00 48.27           O
ATOM     60  CB  HIS A 213     -46.958  32.653 -19.953  1.00 46.35           C
ATOM     61  CG  HIS A 213     -47.712  33.930 -20.078  1.00 43.76           C
ATOM     62  ND1 HIS A 213     -48.184  34.625 -18.990  1.00 41.63           N
ATOM     63  CD2 HIS A 213     -48.056  34.657 -21.162  1.00 43.50           C
ATOM     64  CE1 HIS A 213     -48.799  35.717 -19.396  1.00 40.02           C
ATOM     65  NE2 HIS A 213     -48.732  35.763 -20.712  1.00 41.82           N
ATOM     66  N   PRO A 214     -43.564  34.087 -19.376  1.00 48.39           N
ATOM     67  CA  PRO A 214     -42.757  34.761 -18.375  1.00 48.14           C
ATOM     68  C   PRO A 214     -43.330  36.074 -17.877  1.00 47.94           C
ATOM     69  O   PRO A 214     -42.874  36.565 -16.855  1.00 48.36           O
ATOM     70  CB  PRO A 214     -41.442  35.002 -19.110  1.00 48.61           C
ATOM     71  CG  PRO A 214     -41.807  34.944 -20.577  1.00 48.26           C
ATOM     72  CD  PRO A 214     -42.797  33.859 -20.613  1.00 48.41           C
ATOM     73  N   GLN A 215     -44.310  36.647 -18.563  1.00 47.49           N
ATOM     74  CA  GLN A 215     -44.981  37.814 -18.010  1.00 47.78           C
ATOM     75  C   GLN A 215     -45.585  37.490 -16.633  1.00 47.77           C
ATOM     76  O   GLN A 215     -45.684  38.351 -15.749  1.00 47.84           O
ATOM     77  CB  GLN A 215     -46.070  38.319 -18.947  1.00 48.11           C
ATOM     78  CG  GLN A 215     -45.555  38.794 -20.295  1.00 49.89           C
ATOM     79  CD  GLN A 215     -45.660  37.733 -21.383  1.00 52.78           C
ATOM     80  OE1 GLN A 215     -45.091  36.623 -21.290  1.00 51.80           O
ATOM     81  NE2 GLN A 215     -46.399  38.074 -22.434  1.00 55.41           N
TER      82      GLN A 215
ATOM     83  N   GLY A 218     -43.446  38.272 -14.156  1.00 46.14           N
ATOM     84  CA  GLY A 218     -43.007  39.632 -14.485  1.00 46.85           C
ATOM     85  C   GLY A 218     -42.204  40.410 -13.450  1.00 47.44           C
ATOM     86  O   GLY A 218     -41.255  41.121 -13.802  1.00 47.25           O
TER      87      GLY A 218
ATOM     88  N   GLU A 221     -38.921  38.872 -13.525  1.00 46.78           N
ATOM     89  CA  GLU A 221     -38.353  38.907 -14.874  1.00 46.58           C
ATOM     90  C   GLU A 221     -37.778  40.304 -15.112  1.00 46.58           C
ATOM     91  O   GLU A 221     -36.679  40.455 -15.654  1.00 46.32           O
ATOM     92  CB  GLU A 221     -39.384  38.530 -15.956  1.00 46.61           C
ATOM     93  CG  GLU A 221     -39.815  37.050 -16.011  1.00 46.51           C
ATOM     94  CD  GLU A 221     -38.690  36.099 -16.350  1.00 48.15           C
ATOM     95  OE1 GLU A 221     -37.495  36.505 -16.312  1.00 50.28           O
ATOM     96  OE2 GLU A 221     -38.981  34.925 -16.656  1.00 46.00           O
TER      97      GLU A 221
ATOM     98  N   HIS A 224     -34.332  41.188 -13.915  1.00 48.52           N
ATOM     99  CA  HIS A 224     -33.222  40.665 -14.716  1.00 48.83           C
ATOM    100  C   HIS A 224     -32.560  41.771 -15.549  1.00 48.95           C
ATOM    101  O   HIS A 224     -31.343  41.975 -15.533  1.00 49.07           O
ATOM    102  CB  HIS A 224     -33.731  39.602 -15.676  1.00 48.43           C
ATOM    103  CG  HIS A 224     -34.149  38.343 -15.008  1.00 49.14           C
ATOM    104  ND1 HIS A 224     -33.738  38.009 -13.743  1.00 49.63           N
ATOM    105  CD2 HIS A 224     -34.915  37.315 -15.444  1.00 49.69           C
ATOM    106  CE1 HIS A 224     -34.237  36.827 -13.423  1.00 51.31           C
ATOM    107  NE2 HIS A 224     -34.960  36.388 -14.438  1.00 50.43           N
TER     108      HIS A 224
ATOM    109  P   DG  C   4     -51.534  38.354 -17.231  1.00 46.45           P
ATOM    110  OP1 DG  C   4     -52.414  39.446 -17.693  1.00 46.21           O
ATOM    111  OP2 DG  C   4     -51.293  37.218 -18.132  1.00 47.27           O
ATOM    112  O5' DG  C   4     -50.117  38.913 -16.772  1.00 45.42           O
ATOM    113  C5' DG  C   4     -49.972  40.259 -16.378  1.00 45.32           C
ATOM    114  C4' DG  C   4     -48.644  40.460 -15.659  1.00 45.42           C
ATOM    115  O4' DG  C   4     -47.522  40.376 -16.582  1.00 45.14           O
ATOM    116  C3' DG  C   4     -48.523  41.799 -14.957  1.00 45.68           C
ATOM    117  O3' DG  C   4     -47.993  41.574 -13.653  1.00 44.89           O
ATOM    118  C2' DG  C   4     -47.624  42.621 -15.892  1.00 44.94           C
ATOM    119  C1' DG  C   4     -46.736  41.541 -16.498  1.00 46.02           C
ATOM    120  N9  DG  C   4     -46.174  41.864 -17.817  1.00 46.60           N
ATOM    121  C8  DG  C   4     -46.840  42.156 -18.990  1.00 46.99           C
ATOM    122  N7  DG  C   4     -46.052  42.408 -20.005  1.00 46.40           N
ATOM    123  C5  DG  C   4     -44.778  42.291 -19.474  1.00 46.31           C
ATOM    124  C6  DG  C   4     -43.508  42.440 -20.085  1.00 46.40           C
ATOM    125  O6  DG  C   4     -43.266  42.725 -21.261  1.00 46.32           O
ATOM    126  N1  DG  C   4     -42.445  42.233 -19.191  1.00 47.11           N
ATOM    127  C2  DG  C   4     -42.608  41.905 -17.856  1.00 47.15           C
ATOM    128  N2  DG  C   4     -41.505  41.723 -17.124  1.00 46.52           N
ATOM    129  N3  DG  C   4     -43.798  41.741 -17.279  1.00 47.54           N
ATOM    130  C4  DG  C   4     -44.838  41.953 -18.135  1.00 46.82           C
TER     131      DG  C   4
ATOM    132  P   DC  D  16     -33.268  41.640 -22.966  1.00 56.92           P
ATOM    133  OP1 DC  D  16     -31.781  41.642 -22.950  1.00 55.90           O
ATOM    134  OP2 DC  D  16     -34.047  41.151 -24.130  1.00 54.86           O
ATOM    135  O5' DC  D  16     -33.727  40.689 -21.740  1.00 57.03           O
ATOM    136  C5' DC  D  16     -33.192  40.793 -20.407  1.00 52.00           C
ATOM    137  C4' DC  D  16     -34.253  40.419 -19.394  1.00 50.98           C
ATOM    138  O4' DC  D  16     -35.365  41.320 -19.524  1.00 49.06           O
ATOM    139  C3' DC  D  16     -34.922  39.070 -19.552  1.00 51.36           C
ATOM    140  O3' DC  D  16     -34.158  38.133 -18.893  1.00 54.68           O
ATOM    141  C2' DC  D  16     -36.242  39.246 -18.811  1.00 49.44           C
ATOM    142  C1' DC  D  16     -36.497  40.740 -18.926  1.00 47.58           C
ATOM    143  N1  DC  D  16     -37.602  41.070 -19.828  1.00 47.79           N
ATOM    144  C2  DC  D  16     -38.728  41.753 -19.360  1.00 46.93           C
ATOM    145  O2  DC  D  16     -38.810  42.072 -18.175  1.00 48.58           O
ATOM    146  N3  DC  D  16     -39.720  42.046 -20.229  1.00 45.91           N
ATOM    147  C4  DC  D  16     -39.621  41.687 -21.510  1.00 45.05           C
ATOM    148  N4  DC  D  16     -40.622  42.000 -22.322  1.00 43.99           N
ATOM    149  C5  DC  D  16     -38.492  41.001 -22.015  1.00 45.05           C
ATOM    150  C6  DC  D  16     -37.512  40.725 -21.151  1.00 47.05           C
ATOM    151  P   DA  D  17     -33.241  37.064 -19.621  1.00 57.60           P
ATOM    152  OP1 DA  D  17     -33.761  35.770 -19.187  1.00 59.61           O
ATOM    153  OP2 DA  D  17     -31.848  37.371 -19.314  1.00 59.98           O
ATOM    154  O5' DA  D  17     -33.310  37.276 -21.185  1.00 65.18           O
ATOM    155  C5' DA  D  17     -34.463  37.014 -21.934  1.00 75.62           C
ATOM    156  C4' DA  D  17     -34.090  36.550 -23.322  1.00 82.94           C
ATOM    157  O4' DA  D  17     -33.448  35.269 -23.083  1.00 88.04           O
ATOM    158  C3' DA  D  17     -35.328  36.255 -24.167  1.00 85.89           C
ATOM    159  O3' DA  D  17     -35.785  37.385 -24.958  1.00 84.10           O
ATOM    160  C2' DA  D  17     -34.925  34.992 -24.948  1.00 89.38           C
ATOM    161  C1' DA  D  17     -33.898  34.292 -24.023  1.00 92.20           C
ATOM    162  N9  DA  D  17     -34.267  32.981 -23.387  1.00 96.21           N
ATOM    163  C8  DA  D  17     -34.732  31.866 -24.074  1.00 97.89           C
ATOM    164  N7  DA  D  17     -34.970  30.806 -23.318  1.00 98.30           N
ATOM    165  C5  DA  D  17     -34.637  31.226 -22.023  1.00 97.69           C
ATOM    166  C6  DA  D  17     -34.669  30.569 -20.749  1.00 97.04           C
ATOM    167  N6  DA  D  17     -35.062  29.299 -20.565  1.00 96.31           N
ATOM    168  N1  DA  D  17     -34.277  31.267 -19.655  1.00 96.38           N
ATOM    169  C2  DA  D  17     -33.873  32.533 -19.830  1.00 96.63           C
ATOM    170  N3  DA  D  17     -33.796  33.253 -20.963  1.00 96.78           N
ATOM    171  C4  DA  D  17     -34.195  32.558 -22.048  1.00 96.81           C
TER     172      DA  D  17
HETATM  173 MG   MG  A 396     -37.094  30.854 -16.080  1.00 39.45          Mg
HETATM  174 MG   MG  A 397     -37.055  34.401 -17.084  1.00 33.74          Mg
HETATM  207  O   HOH A 400     -36.778  29.163 -14.693  1.00 47.31           O
HETATM  208  O   HOH A 452     -40.201  32.979 -15.741  1.00 54.67           O
HETATM  209  O   HOH A 470     -44.642  34.798 -23.215  1.00 69.42           O
HETATM  210  O   HOH A 498     -32.981  28.434 -17.082  1.00 46.32           O
HETATM  211  O   HOH A 507     -34.928  26.871 -15.805  1.00 46.12           O
HETATM  212  O   HOH A 508     -35.160  30.785 -16.308  1.00 48.54           O
HETATM  213  O   HOH A 516     -42.944  29.449 -27.372  1.00 57.51           O
HETATM  214  O   HOH A 518     -43.236  35.888 -25.046  1.00 46.48           O
HETATM  215  O   HOH A 519     -42.666  27.791 -17.827  1.00 23.96           O
HETATM  216  O   HOH C 253     -44.900  41.986 -23.429  1.00 54.14           O
HETATM  217  O   HOH C 328     -43.778  40.376 -25.229  1.00 56.23           O
HETATM  218  O   HOH D  26     -34.876  34.331 -17.283  1.00 38.67           O
CONECT    7  173
CONECT    8  174
CONECT   28  173
CONECT   95  174
CONECT   96  174
CONECT  161  157  160  162
CONECT  169  168  170
CONECT  160  158  161
CONECT  158  156  159  160
CONECT  171  162  165  170
CONECT  156  155  157  158
CONECT  165  164  166  171
CONECT  155  154  156
CONECT  166  165  167  168
CONECT  163  162  164
CONECT  168  166  169
CONECT  170  169  171
CONECT  167  166
CONECT  164  163  165
CONECT  162  161  163  171
CONECT  159  158
CONECT  157  156  161
CONECT  154  151  155
CONECT  152  151
CONECT  153  151
CONECT  151  140  152  153  154
CONECT  173  179  181  207  212
CONECT  173    7   28
CONECT  174   95   96  180  181
CONECT  174  218    8
CONECT  175  187
CONECT  176  191
CONECT  177  203
CONECT  184  185  194
CONECT  185  184  195
CONECT  186  195  196
CONECT  187  175  204
CONECT  188  195  205
CONECT  189  203  204
CONECT  192  178  191  198
CONECT  193  179  199  204
CONECT  194  182  184  196
CONECT  195  185  186  188
CONECT  196  183  186  194
CONECT  197  181  199  201
CONECT  198  190  192  202
CONECT  199  193  197  206
CONECT  200  180  201  205
CONECT  201  197  200  202
CONECT  202  198  201  206
CONECT  203  177  189  206
CONECT  183  196
CONECT  182  194
CONECT  190  198  205
CONECT  191  176  192
CONECT  204  187  189  193
CONECT  205  188  190  200
CONECT  206  199  202  203
CONECT  178  192
CONECT  179  193
CONECT  179  173
CONECT  180  200
CONECT  180  174
CONECT  181  197
CONECT  181  173  174
CONECT  207  173
CONECT  212  173
CONECT  218  174
END
