# Supplementary material for: Scaffold repositioning of spiro-acridine derivatives as fungi chitinase inhibitor by target fishing and in vitro studies
Source: Sci Rep. 2023 May 5;13:7320. doi: 10.1038/s41598-023-33279-9 (PMC10163251; doi:10.1038/s41598-023-33279-9)
Supplement: Supplementary file 2 — Supplementary Information 2. [file 41598_2023_33279_MOESM2_ESM.zip › PDBQT_TARGETS_ALL/3oyp_0Y9.pdb]

HEADER    HYDROLASE/HYDROLASE INHIBITOR           23-SEP-10   3OYP              
TITLE     HCV NS3/4A IN COMPLEX WITH LIGAND 3                                   
COMPND    MOL_ID: 1;                                                            
COMPND   2 MOLECULE: SERINE PROTEASE NS3;                                       
COMPND   3 CHAIN: A, B;                                                         
COMPND   4 FRAGMENT: PROTEASE/HELICASE NS3 (P70), UNP RESIDUES 1027-1213;       
COMPND   5 SYNONYM: HEPACIVIRIN, NS3P, P70;                                     
COMPND   6 EC: 3.4.21.98, 3.6.1.15, 3.6.4.13;                                   
COMPND   7 ENGINEERED: YES;                                                     
COMPND   8 MOL_ID: 2;                                                           
COMPND   9 MOLECULE: NON-STRUCTURAL PROTEIN 4A;                                 
COMPND  10 CHAIN: C, D;                                                         
COMPND  11 FRAGMENT: NONSTRUCTURAL PROTEIN NS4A (P4), UNP RESIDUES 1677-1991;   
COMPND  12 SYNONYM: NS4A, P8;                                                   
COMPND  13 ENGINEERED: YES;                                                     
COMPND  14 MOL_ID: 3;                                                           
COMPND  15 MOLECULE: PEPTIDOMIMETIC INHIBITOR;                                  
COMPND  16 CHAIN: E, F;                                                         
COMPND  17 ENGINEERED: YES                                                      
SOURCE    MOL_ID: 1;                                                            
SOURCE   2 ORGANISM_SCIENTIFIC: HEPATITIS C VIRUS (ISOLATE JAPANESE);           
SOURCE   3 ORGANISM_COMMON: HCV;                                                
SOURCE   4 ORGANISM_TAXID: 11116;                                               
SOURCE   5 EXPRESSION_SYSTEM: ESCHERICHIA COLI;                                 
SOURCE   6 EXPRESSION_SYSTEM_TAXID: 562;                                        
SOURCE   7 MOL_ID: 2;                                                           
SOURCE   8 ORGANISM_SCIENTIFIC: HEPATITIS C VIRUS (ISOLATE JAPANESE);           
SOURCE   9 ORGANISM_COMMON: HCV;                                                
SOURCE  10 ORGANISM_TAXID: 11116;                                               
SOURCE  11 EXPRESSION_SYSTEM: ESCHERICHIA COLI;                                 
SOURCE  12 EXPRESSION_SYSTEM_TAXID: 562;                                        
SOURCE  13 MOL_ID: 3;                                                           
SOURCE  14 SYNTHETIC: YES                                                       
KEYWDS    SERINE PROTEASE, NS3, NS4A, HEPATITIS C VIRUS, PROTEASE INHIBITION,   
KEYWDS   2 HYDROLASE-HYDROLASE INHIBITOR COMPLEX                                
EXPDTA    X-RAY DIFFRACTION                                                     
AUTHOR    M.HAGEL,D.NIU,T.ST.MARTIN,M.P.SHEETS,L.QIAO,H.BERNARD,R.M.KARP,Z.ZHU, 
AUTHOR   2 M.T.LABENSKI,P.C.CHATURVEDI,M.NACHT,W.F.WESTLIN,R.C.PETTER,J.SINGH   
REVDAT   5   31-JAN-18 3OYP    1       AUTHOR JRNL                              
REVDAT   4   24-JAN-18 3OYP    1       JRNL                                     
REVDAT   3   19-DEC-12 3OYP    1       COMPND DBREF  HET    REMARK              
REVDAT   3 2                   1       VERSN                                    
REVDAT   2   29-DEC-10 3OYP    1       JRNL                                     
REVDAT   1   01-DEC-10 3OYP    0                                                
JRNL        AUTH   M.HAGEL,D.NIU,T.ST.MARTIN,M.P.SHEETS,L.QIAO,H.BERNARD,       
JRNL        AUTH 2 R.M.KARP,Z.ZHU,M.T.LABENSKI,P.CHATURVEDI,M.NACHT,            
JRNL        AUTH 3 W.F.WESTLIN,R.C.PETTER,J.SINGH                               
JRNL        TITL   SELECTIVE IRREVERSIBLE INHIBITION OF A PROTEASE BY TARGETING 
JRNL        TITL 2 A NONCATALYTIC CYSTEINE.                                     
JRNL        REF    NAT.CHEM.BIOL.                V.   7    22 2011              
JRNL        REFN                   ISSN 1552-4450                               
JRNL        PMID   21113170                                                     
JRNL        DOI    10.1038/NCHEMBIO.492                                         
REMARK   2                                                                      
REMARK   2 RESOLUTION.    2.76 ANGSTROMS.                                       
REMARK   3                                                                      
REMARK   3 REFINEMENT.                                                          
REMARK   3   PROGRAM     : REFMAC 5.2.0005                                      
REMARK   3   AUTHORS     : MURSHUDOV,VAGIN,DODSON                               
REMARK   3                                                                      
REMARK   3    REFINEMENT TARGET : MAXIMUM LIKELIHOOD                            
REMARK   3                                                                      
REMARK   3  DATA USED IN REFINEMENT.                                            
REMARK   3   RESOLUTION RANGE HIGH (ANGSTROMS) : 2.76                           
REMARK   3   RESOLUTION RANGE LOW  (ANGSTROMS) : 81.65                          
REMARK   3   DATA CUTOFF            (SIGMA(F)) : 0.000                          
REMARK   3   COMPLETENESS FOR RANGE        (%) : 100.0                          
REMARK   3   NUMBER OF REFLECTIONS             : 10158                          
REMARK   3                                                                      
REMARK   3  FIT TO DATA USED IN REFINEMENT.                                     
REMARK   3   CROSS-VALIDATION METHOD          : THROUGHOUT                      
REMARK   3   FREE R VALUE TEST SET SELECTION  : RANDOM                          
REMARK   3   R VALUE     (WORKING + TEST SET) : 0.219                           
REMARK   3   R VALUE            (WORKING SET) : 0.215                           
REMARK   3   FREE R VALUE                     : 0.274                           
REMARK   3   FREE R VALUE TEST SET SIZE   (%) : 7.000                           
REMARK   3   FREE R VALUE TEST SET COUNT      : 762                             
REMARK   3                                                                      
REMARK   3  FIT IN THE HIGHEST RESOLUTION BIN.                                  
REMARK   3   TOTAL NUMBER OF BINS USED           : 20                           
REMARK   3   BIN RESOLUTION RANGE HIGH       (A) : 2.76                         
REMARK   3   BIN RESOLUTION RANGE LOW        (A) : 2.83                         
REMARK   3   REFLECTION IN BIN     (WORKING SET) : 738                          
REMARK   3   BIN COMPLETENESS (WORKING+TEST) (%) : 99.88                        
REMARK   3   BIN R VALUE           (WORKING SET) : 0.3110                       
REMARK   3   BIN FREE R VALUE SET COUNT          : 67                           
REMARK   3   BIN FREE R VALUE                    : 0.3520                       
REMARK   3                                                                      
REMARK   3  NUMBER OF NON-HYDROGEN ATOMS USED IN REFINEMENT.                    
REMARK   3   PROTEIN ATOMS            : 2815                                    
REMARK   3   NUCLEIC ACID ATOMS       : 0                                       
REMARK   3   HETEROGEN ATOMS          : 2                                       
REMARK   3   SOLVENT ATOMS            : 10                                      
REMARK   3                                                                      
REMARK   3  B VALUES.                                                           
REMARK   3   FROM WILSON PLOT           (A**2) : NULL                           
REMARK   3   MEAN B VALUE      (OVERALL, A**2) : 36.83                          
REMARK   3   OVERALL ANISOTROPIC B VALUE.                                       
REMARK   3    B11 (A**2) : 0.18000                                              
REMARK   3    B22 (A**2) : 0.18000                                              
REMARK   3    B33 (A**2) : -0.27000                                             
REMARK   3    B12 (A**2) : 0.09000                                              
REMARK   3    B13 (A**2) : 0.00000                                              
REMARK   3    B23 (A**2) : 0.00000                                              
REMARK   3                                                                      
REMARK   3  ESTIMATED OVERALL COORDINATE ERROR.                                 
REMARK   3   ESU BASED ON R VALUE                            (A): NULL          
REMARK   3   ESU BASED ON FREE R VALUE                       (A): 0.408         
REMARK   3   ESU BASED ON MAXIMUM LIKELIHOOD                 (A): 0.319         
REMARK   3   ESU FOR B VALUES BASED ON MAXIMUM LIKELIHOOD (A**2): 16.216        
REMARK   3                                                                      
REMARK   3 CORRELATION COEFFICIENTS.                                            
REMARK   3   CORRELATION COEFFICIENT FO-FC      : 0.914                         
REMARK   3   CORRELATION COEFFICIENT FO-FC FREE : 0.849                         
REMARK   3                                                                      
REMARK   3  RMS DEVIATIONS FROM IDEAL VALUES        COUNT    RMS    WEIGHT      
REMARK   3   BOND LENGTHS REFINED ATOMS        (A):  2878 ; 0.006 ; 0.022       
REMARK   3   BOND LENGTHS OTHERS               (A):  2687 ; 0.005 ; 0.020       
REMARK   3   BOND ANGLES REFINED ATOMS   (DEGREES):  3934 ; 1.181 ; 2.011       
REMARK   3   BOND ANGLES OTHERS          (DEGREES):  6224 ; 3.427 ; 3.000       
REMARK   3   TORSION ANGLES, PERIOD 1    (DEGREES):   369 ; 5.522 ; 5.000       
REMARK   3   TORSION ANGLES, PERIOD 2    (DEGREES):    90 ;27.592 ;21.778       
REMARK   3   TORSION ANGLES, PERIOD 3    (DEGREES):   436 ;15.943 ;15.000       
REMARK   3   TORSION ANGLES, PERIOD 4    (DEGREES):    24 ;13.551 ;15.000       
REMARK   3   CHIRAL-CENTER RESTRAINTS       (A**3):   459 ; 0.056 ; 0.200       
REMARK   3   GENERAL PLANES REFINED ATOMS      (A):  3162 ; 0.003 ; 0.020       
REMARK   3   GENERAL PLANES OTHERS             (A):   558 ; 0.001 ; 0.020       
REMARK   3   NON-BONDED CONTACTS REFINED ATOMS (A):   574 ; 0.181 ; 0.200       
REMARK   3   NON-BONDED CONTACTS OTHERS        (A):  2707 ; 0.176 ; 0.200       
REMARK   3   NON-BONDED TORSION REFINED ATOMS  (A):  1417 ; 0.167 ; 0.200       
REMARK   3   NON-BONDED TORSION OTHERS         (A):  1647 ; 0.082 ; 0.200       
REMARK   3   H-BOND (X...Y) REFINED ATOMS      (A):    86 ; 0.320 ; 0.200       
REMARK   3   H-BOND (X...Y) OTHERS             (A):  NULL ;  NULL ;  NULL       
REMARK   3   POTENTIAL METAL-ION REFINED ATOMS (A):     2 ; 0.035 ; 0.200       
REMARK   3   POTENTIAL METAL-ION OTHERS        (A):  NULL ;  NULL ;  NULL       
REMARK   3   SYMMETRY VDW REFINED ATOMS        (A):    11 ; 0.095 ; 0.200       
REMARK   3   SYMMETRY VDW OTHERS               (A):    68 ; 0.145 ; 0.200       
REMARK   3   SYMMETRY H-BOND REFINED ATOMS     (A):     4 ; 0.082 ; 0.200       
REMARK   3   SYMMETRY H-BOND OTHERS            (A):  NULL ;  NULL ;  NULL       
REMARK   3   SYMMETRY METAL-ION REFINED ATOMS  (A):  NULL ;  NULL ;  NULL       
REMARK   3   SYMMETRY METAL-ION OTHERS         (A):  NULL ;  NULL ;  NULL       
REMARK   3                                                                      
REMARK   3  ISOTROPIC THERMAL FACTOR RESTRAINTS.     COUNT   RMS    WEIGHT      
REMARK   3   MAIN-CHAIN BOND REFINED ATOMS  (A**2):  2362 ; 1.195 ; 2.000       
REMARK   3   MAIN-CHAIN BOND OTHER ATOMS    (A**2):   772 ; 0.156 ; 2.000       
REMARK   3   MAIN-CHAIN ANGLE REFINED ATOMS (A**2):  2984 ; 1.514 ; 3.000       
REMARK   3   MAIN-CHAIN ANGLE OTHER ATOMS   (A**2):  NULL ;  NULL ;  NULL       
REMARK   3   SIDE-CHAIN BOND REFINED ATOMS  (A**2):  1213 ; 2.194 ; 4.000       
REMARK   3   SIDE-CHAIN BOND OTHER ATOMS    (A**2):  NULL ;  NULL ;  NULL       
REMARK   3   SIDE-CHAIN ANGLE REFINED ATOMS (A**2):   938 ; 3.035 ; 6.000       
REMARK   3   SIDE-CHAIN ANGLE OTHER ATOMS   (A**2):  NULL ;  NULL ;  NULL       
REMARK   3   LONG RANGE B REFINED ATOMS     (A**2):  NULL ;  NULL ;  NULL       
REMARK   3   LONG RANGE B OTHER ATOMS       (A**2):  NULL ;  NULL ;  NULL       
REMARK   3                                                                      
REMARK   3 ANISOTROPIC THERMAL FACTOR RESTRAINTS.    COUNT   RMS   WEIGHT       
REMARK   3   RIGID-BOND RESTRAINTS          (A**2):  NULL ;  NULL ;  NULL       
REMARK   3   SPHERICITY; FREE ATOMS         (A**2):  NULL ;  NULL ;  NULL       
REMARK   3   SPHERICITY; BONDED ATOMS       (A**2):  NULL ;  NULL ;  NULL       
REMARK   3                                                                      
REMARK   3  NCS RESTRAINTS STATISTICS                                           
REMARK   3   NUMBER OF DIFFERENT NCS GROUPS : NULL                              
REMARK   3                                                                      
REMARK   3  TLS DETAILS                                                         
REMARK   3   NUMBER OF TLS GROUPS  : NULL                                       
REMARK   3                                                                      
REMARK   3  BULK SOLVENT MODELLING.                                             
REMARK   3   METHOD USED : BABINET MODEL WITH MASK                              
REMARK   3   PARAMETERS FOR MASK CALCULATION                                    
REMARK   3   VDW PROBE RADIUS   : 1.20                                          
REMARK   3   ION PROBE RADIUS   : 0.80                                          
REMARK   3   SHRINKAGE RADIUS   : 0.80                                          
REMARK   3                                                                      
REMARK   3  OTHER REFINEMENT REMARKS: HYDROGENS HAVE BEEN ADDED IN THE RIDING   
REMARK   3  POSITIONS                                                           
REMARK   4                                                                      
REMARK   4 3OYP COMPLIES WITH FORMAT V. 3.30, 13-JUL-11                         
REMARK 100                                                                      
REMARK 100 THIS ENTRY HAS BEEN PROCESSED BY RCSB ON 24-SEP-10.                  
REMARK 100 THE DEPOSITION ID IS D_1000061738.                                   
REMARK 200                                                                      
REMARK 200 EXPERIMENTAL DETAILS                                                 
REMARK 200  EXPERIMENT TYPE                : X-RAY DIFFRACTION                  
REMARK 200  DATE OF DATA COLLECTION        : 04-DEC-09                          
REMARK 200  TEMPERATURE           (KELVIN) : 100                                
REMARK 200  PH                             : 5.2                                
REMARK 200  NUMBER OF CRYSTALS USED        : 1                                  
REMARK 200                                                                      
REMARK 200  SYNCHROTRON              (Y/N) : Y                                  
REMARK 200  RADIATION SOURCE               : SLS                                
REMARK 200  BEAMLINE                       : X06SA                              
REMARK 200  X-RAY GENERATOR MODEL          : NULL                               
REMARK 200  MONOCHROMATIC OR LAUE    (M/L) : M                                  
REMARK 200  WAVELENGTH OR RANGE        (A) : 1.0000                             
REMARK 200  MONOCHROMATOR                  : NULL                               
REMARK 200  OPTICS                         : MIRRORS                            
REMARK 200                                                                      
REMARK 200  DETECTOR TYPE                  : CCD                                
REMARK 200  DETECTOR MANUFACTURER          : PILATUS 6M                         
REMARK 200  INTENSITY-INTEGRATION SOFTWARE : XDS                                
REMARK 200  DATA SCALING SOFTWARE          : XDS, XSCALE                        
REMARK 200                                                                      
REMARK 200  NUMBER OF UNIQUE REFLECTIONS   : 10926                              
REMARK 200  RESOLUTION RANGE HIGH      (A) : 2.760                              
REMARK 200  RESOLUTION RANGE LOW       (A) : 81.650                             
REMARK 200  REJECTION CRITERIA  (SIGMA(I)) : 0.000                              
REMARK 200                                                                      
REMARK 200 OVERALL.                                                             
REMARK 200  COMPLETENESS FOR RANGE     (%) : 98.9                               
REMARK 200  DATA REDUNDANCY                : 6.700                              
REMARK 200  R MERGE                    (I) : 0.12300                            
REMARK 200  R SYM                      (I) : NULL                               
REMARK 200  <I/SIGMA(I)> FOR THE DATA SET  : NULL                               
REMARK 200                                                                      
REMARK 200 IN THE HIGHEST RESOLUTION SHELL.                                     
REMARK 200  HIGHEST RESOLUTION SHELL, RANGE HIGH (A) : 2.76                     
REMARK 200  HIGHEST RESOLUTION SHELL, RANGE LOW  (A) : 2.90                     
REMARK 200  COMPLETENESS FOR SHELL     (%) : 92.6                               
REMARK 200  DATA REDUNDANCY IN SHELL       : 6.90                               
REMARK 200  R MERGE FOR SHELL          (I) : 0.64300                            
REMARK 200  R SYM FOR SHELL            (I) : NULL                               
REMARK 200  <I/SIGMA(I)> FOR SHELL         : NULL                               
REMARK 200                                                                      
REMARK 200 DIFFRACTION PROTOCOL: SINGLE WAVELENGTH                              
REMARK 200 METHOD USED TO DETERMINE THE STRUCTURE: OTHER                        
REMARK 200 SOFTWARE USED: MOLREP                                                
REMARK 200 STARTING MODEL: 1DXP                                                 
REMARK 200                                                                      
REMARK 200 REMARK: NONE                                                         
REMARK 280                                                                      
REMARK 280 CRYSTAL                                                              
REMARK 280 SOLVENT CONTENT, VS   (%): 51.11                                     
REMARK 280 MATTHEWS COEFFICIENT, VM (ANGSTROMS**3/DA): 2.51                     
REMARK 280                                                                      
REMARK 280 CRYSTALLIZATION CONDITIONS: NACL, PH 5.2, VAPOR DIFFUSION, SITTING   
REMARK 280  DROP, TEMPERATURE 293K                                              
REMARK 290                                                                      
REMARK 290 CRYSTALLOGRAPHIC SYMMETRY                                            
REMARK 290 SYMMETRY OPERATORS FOR SPACE GROUP: P 61                             
REMARK 290                                                                      
REMARK 290      SYMOP   SYMMETRY                                                
REMARK 290     NNNMMM   OPERATOR                                                
REMARK 290       1555   X,Y,Z                                                   
REMARK 290       2555   -Y,X-Y,Z+1/3                                            
REMARK 290       3555   -X+Y,-X,Z+2/3                                           
REMARK 290       4555   -X,-Y,Z+1/2                                             
REMARK 290       5555   Y,-X+Y,Z+5/6                                            
REMARK 290       6555   X-Y,X,Z+1/6                                             
REMARK 290                                                                      
REMARK 290     WHERE NNN -> OPERATOR NUMBER                                     
REMARK 290           MMM -> TRANSLATION VECTOR                                  
REMARK 290                                                                      
REMARK 290 CRYSTALLOGRAPHIC SYMMETRY TRANSFORMATIONS                            
REMARK 290 THE FOLLOWING TRANSFORMATIONS OPERATE ON THE ATOM/HETATM             
REMARK 290 RECORDS IN THIS ENTRY TO PRODUCE CRYSTALLOGRAPHICALLY                
REMARK 290 RELATED MOLECULES.                                                   
REMARK 290   SMTRY1   1  1.000000  0.000000  0.000000        0.00000            
REMARK 290   SMTRY2   1  0.000000  1.000000  0.000000        0.00000            
REMARK 290   SMTRY3   1  0.000000  0.000000  1.000000        0.00000            
REMARK 290   SMTRY1   2 -0.500000 -0.866025  0.000000        0.00000            
REMARK 290   SMTRY2   2  0.866025 -0.500000  0.000000        0.00000            
REMARK 290   SMTRY3   2  0.000000  0.000000  1.000000       27.70967            
REMARK 290   SMTRY1   3 -0.500000  0.866025  0.000000        0.00000            
REMARK 290   SMTRY2   3 -0.866025 -0.500000  0.000000        0.00000            
REMARK 290   SMTRY3   3  0.000000  0.000000  1.000000       55.41933            
REMARK 290   SMTRY1   4 -1.000000  0.000000  0.000000        0.00000            
REMARK 290   SMTRY2   4  0.000000 -1.000000  0.000000        0.00000            
REMARK 290   SMTRY3   4  0.000000  0.000000  1.000000       41.56450            
REMARK 290   SMTRY1   5  0.500000  0.866025  0.000000        0.00000            
REMARK 290   SMTRY2   5 -0.866025  0.500000  0.000000        0.00000            
REMARK 290   SMTRY3   5  0.000000  0.000000  1.000000       69.27417            
REMARK 290   SMTRY1   6  0.500000 -0.866025  0.000000        0.00000            
REMARK 290   SMTRY2   6  0.866025  0.500000  0.000000        0.00000            
REMARK 290   SMTRY3   6  0.000000  0.000000  1.000000       13.85483            
REMARK 290                                                                      
REMARK 290 REMARK: NULL                                                         
REMARK 300                                                                      
REMARK 300 BIOMOLECULE: 1, 2                                                    
REMARK 300 SEE REMARK 350 FOR THE AUTHOR PROVIDED AND/OR PROGRAM                
REMARK 300 GENERATED ASSEMBLY INFORMATION FOR THE STRUCTURE IN                  
REMARK 300 THIS ENTRY. THE REMARK MAY ALSO PROVIDE INFORMATION ON               
REMARK 300 BURIED SURFACE AREA.                                                 
REMARK 350                                                                      
REMARK 350 COORDINATES FOR A COMPLETE MULTIMER REPRESENTING THE KNOWN           
REMARK 350 BIOLOGICALLY SIGNIFICANT OLIGOMERIZATION STATE OF THE                
REMARK 350 MOLECULE CAN BE GENERATED BY APPLYING BIOMT TRANSFORMATIONS          
REMARK 350 GIVEN BELOW.  BOTH NON-CRYSTALLOGRAPHIC AND                          
REMARK 350 CRYSTALLOGRAPHIC OPERATIONS ARE GIVEN.                               
REMARK 350                                                                      
REMARK 350 BIOMOLECULE: 1                                                       
REMARK 350 AUTHOR DETERMINED BIOLOGICAL UNIT: TRIMERIC                          
REMARK 350 SOFTWARE DETERMINED QUATERNARY STRUCTURE: TRIMERIC                   
REMARK 350 SOFTWARE USED: PISA                                                  
REMARK 350 TOTAL BURIED SURFACE AREA: 3650 ANGSTROM**2                          
REMARK 350 SURFACE AREA OF THE COMPLEX: 8270 ANGSTROM**2                        
REMARK 350 CHANGE IN SOLVENT FREE ENERGY: -48.0 KCAL/MOL                        
REMARK 350 APPLY THE FOLLOWING TO CHAINS: A, C, E                               
REMARK 350   BIOMT1   1  1.000000  0.000000  0.000000        0.00000            
REMARK 350   BIOMT2   1  0.000000  1.000000  0.000000        0.00000            
REMARK 350   BIOMT3   1  0.000000  0.000000  1.000000        0.00000            
REMARK 350                                                                      
REMARK 350 BIOMOLECULE: 2                                                       
REMARK 350 AUTHOR DETERMINED BIOLOGICAL UNIT: TRIMERIC                          
REMARK 350 SOFTWARE DETERMINED QUATERNARY STRUCTURE: TRIMERIC                   
REMARK 350 SOFTWARE USED: PISA                                                  
REMARK 350 TOTAL BURIED SURFACE AREA: 3710 ANGSTROM**2                          
REMARK 350 SURFACE AREA OF THE COMPLEX: 8190 ANGSTROM**2                        
REMARK 350 CHANGE IN SOLVENT FREE ENERGY: -47.0 KCAL/MOL                        
REMARK 350 APPLY THE FOLLOWING TO CHAINS: B, D, F                               
REMARK 350   BIOMT1   1  1.000000  0.000000  0.000000        0.00000            
REMARK 350   BIOMT2   1  0.000000  1.000000  0.000000        0.00000            
REMARK 350   BIOMT3   1  0.000000  0.000000  1.000000        0.00000            
REMARK 400                                                                      
REMARK 400 COMPOUND                                                             
REMARK 400                                                                      
REMARK 400 THE N-PROPANOYL-D-ALANYL-(4R)-4-[(7-BROMOISOQUINOLIN-1-YL)OXY]-N-{   
REMARK 400 (1R,2R)-1-[(CYCLOPROPYLSULFONYL)CARBAMOYL]-2-ETHENYLCYCLOPROPYL}-L-  
REMARK 400 PROLINAMIDE IS PEPTIDE-LIKE, A MEMBER OF ANTIVIRAL CLASS.            
REMARK 400                                                                      
REMARK 400  GROUP: 1                                                            
REMARK 400   NAME: N-PROPANOYL-D-ALANYL-(4R)-4-[(7-BROMOISOQUINOLIN-1-YL)OXY]-  
REMARK 400         N-{(1R,2R)-1-[(CYCLOPROPYLSULFONYL)CARBAMOYL]-2-             
REMARK 400         ETHENYLCYCLOPROPYL}-L-PROLINAMIDE                            
REMARK 400   CHAIN: E, F                                                        
REMARK 400   COMPONENT_1: PEPTIDE LIKE POLYMER                                  
REMARK 400   DESCRIPTION: NULL                                                  
REMARK 465                                                                      
REMARK 465 MISSING RESIDUES                                                     
REMARK 465 THE FOLLOWING RESIDUES WERE NOT LOCATED IN THE                       
REMARK 465 EXPERIMENT. (M=MODEL NUMBER; RES=RESIDUE NAME; C=CHAIN               
REMARK 465 IDENTIFIER; SSSEQ=SEQUENCE NUMBER; I=INSERTION CODE.)                
REMARK 465                                                                      
REMARK 465   M RES C SSSEQI                                                     
REMARK 465     ALA A     1                                                      
REMARK 465     GLU A   176                                                      
REMARK 465     THR A   177                                                      
REMARK 465     THR A   178                                                      
REMARK 465     MET A   179                                                      
REMARK 465     ARG A   180                                                      
REMARK 465     SER A   181                                                      
REMARK 465     PRO A   182                                                      
REMARK 465     VAL A   183                                                      
REMARK 465     PHE A   184                                                      
REMARK 465     THR A   185                                                      
REMARK 465     ASP A   186                                                      
REMARK 465     ASN A   187                                                      
REMARK 465     GLU B   176                                                      
REMARK 465     THR B   177                                                      
REMARK 465     THR B   178                                                      
REMARK 465     MET B   179                                                      
REMARK 465     ARG B   180                                                      
REMARK 465     SER B   181                                                      
REMARK 465     PRO B   182                                                      
REMARK 465     VAL B   183                                                      
REMARK 465     PHE B   184                                                      
REMARK 465     THR B   185                                                      
REMARK 465     ASP B   186                                                      
REMARK 465     ASN B   187                                                      
REMARK 465     LYS C   220                                                      
REMARK 465     GLY C   233                                                      
REMARK 465     ARG C   234                                                      
REMARK 465     LYS C   235                                                      
REMARK 465     LYS D   220                                                      
REMARK 465     GLY D   233                                                      
REMARK 465     ARG D   234                                                      
REMARK 465     LYS D   235                                                      
REMARK 500                                                                      
REMARK 500 GEOMETRY AND STEREOCHEMISTRY                                         
REMARK 500 SUBTOPIC: COVALENT BOND ANGLES                                       
REMARK 500                                                                      
REMARK 500 THE STEREOCHEMICAL PARAMETERS OF THE FOLLOWING RESIDUES              
REMARK 500 HAVE VALUES WHICH DEVIATE FROM EXPECTED VALUES BY MORE               
REMARK 500 THAN 6*RMSD (M=MODEL NUMBER; RES=RESIDUE NAME; C=CHAIN               
REMARK 500 IDENTIFIER; SSEQ=SEQUENCE NUMBER; I=INSERTION CODE).                 
REMARK 500                                                                      
REMARK 500 STANDARD TABLE:                                                      
REMARK 500 FORMAT: (10X,I3,1X,A3,1X,A1,I4,A1,3(1X,A4,2X),12X,F5.1)              
REMARK 500                                                                      
REMARK 500 EXPECTED VALUES PROTEIN: ENGH AND HUBER, 1999                        
REMARK 500 EXPECTED VALUES NUCLEIC ACID: CLOWNEY ET AL 1996                     
REMARK 500                                                                      
REMARK 500  M RES CSSEQI ATM1   ATM2   ATM3                                     
REMARK 500    CYS B 145   CA  -  CB  -  SG  ANGL. DEV. =   7.2 DEGREES          
REMARK 500                                                                      
REMARK 500 REMARK: NULL                                                         
REMARK 500                                                                      
REMARK 500 GEOMETRY AND STEREOCHEMISTRY                                         
REMARK 500 SUBTOPIC: TORSION ANGLES                                             
REMARK 500                                                                      
REMARK 500 TORSION ANGLES OUTSIDE THE EXPECTED RAMACHANDRAN REGIONS:            
REMARK 500 (M=MODEL NUMBER; RES=RESIDUE NAME; C=CHAIN IDENTIFIER;               
REMARK 500 SSEQ=SEQUENCE NUMBER; I=INSERTION CODE).                             
REMARK 500                                                                      
REMARK 500 STANDARD TABLE:                                                      
REMARK 500 FORMAT:(10X,I3,1X,A3,1X,A1,I4,A1,4X,F7.2,3X,F7.2)                    
REMARK 500                                                                      
REMARK 500 EXPECTED VALUES: GJ KLEYWEGT AND TA JONES (1996). PHI/PSI-           
REMARK 500 CHOLOGY: RAMACHANDRAN REVISITED. STRUCTURE 4, 1395 - 1400            
REMARK 500                                                                      
REMARK 500  M RES CSSEQI        PSI       PHI                                   
REMARK 500    THR A  38     -157.92   -124.59                                   
REMARK 500    CYS A  99      -26.80   -156.96                                   
REMARK 500    THR B  38     -163.69   -123.76                                   
REMARK 500    PHE B  43     -169.85   -165.60                                   
REMARK 500    SER B 147       35.80    -97.47                                   
REMARK 500                                                                      
REMARK 500 REMARK: NULL                                                         
REMARK 800                                                                      
REMARK 800 SITE                                                                 
REMARK 800 SITE_IDENTIFIER: AC1                                                 
REMARK 800 EVIDENCE_CODE: SOFTWARE                                              
REMARK 800 SITE_DESCRIPTION: BINDING SITE FOR RESIDUE ZN A 201                  
REMARK 800                                                                      
REMARK 800 SITE_IDENTIFIER: AC2                                                 
REMARK 800 EVIDENCE_CODE: SOFTWARE                                              
REMARK 800 SITE_DESCRIPTION: BINDING SITE FOR RESIDUE ZN B 201                  
REMARK 800                                                                      
REMARK 800 SITE_IDENTIFIER: AC3                                                 
REMARK 800 EVIDENCE_CODE: SOFTWARE                                              
REMARK 800 SITE_DESCRIPTION: BINDING SITE FOR CHAIN E OF PEPTIDOMIMETIC         
REMARK 800  INHIBITOR                                                           
REMARK 800                                                                      
REMARK 800 SITE_IDENTIFIER: AC4                                                 
REMARK 800 EVIDENCE_CODE: SOFTWARE                                              
REMARK 800 SITE_DESCRIPTION: BINDING SITE FOR CHAIN F OF PEPTIDOMIMETIC         
REMARK 800  INHIBITOR                                                           
DBREF  3OYP A    1   187  UNP    P26662   POLG_HCVJA    1027   1213             
DBREF  3OYP B    1   187  UNP    P26662   POLG_HCVJA    1027   1213             
DBREF  3OYP C  221   234  UNP    P26662   POLG_HCVJA    1677   1690             
DBREF  3OYP D  221   234  UNP    P26662   POLG_HCVJA    1677   1690             
DBREF  3OYP E    1     5  PDB    3OYP     3OYP             1      5             
DBREF  3OYP F    1     5  PDB    3OYP     3OYP             1      5             
SEQADV 3OYP ILE A  114  UNP  P26662    VAL  1140 VARIANT                        
SEQADV 3OYP VAL A  132  UNP  P26662    ILE  1158 VARIANT                        
SEQADV 3OYP ILE B  114  UNP  P26662    VAL  1140 VARIANT                        
SEQADV 3OYP VAL B  132  UNP  P26662    ILE  1158 VARIANT                        
SEQADV 3OYP LYS C  220  UNP  P26662              EXPRESSION TAG                 
SEQADV 3OYP LYS C  235  UNP  P26662              EXPRESSION TAG                 
SEQADV 3OYP LYS D  220  UNP  P26662              EXPRESSION TAG                 
SEQADV 3OYP LYS D  235  UNP  P26662              EXPRESSION TAG                 
SEQRES   1 A  187  ALA PRO ILE THR ALA TYR SER GLN GLN THR ARG GLY LEU          
SEQRES   2 A  187  LEU GLY CYS ILE ILE THR SER LEU THR GLY ARG ASP LYS          
SEQRES   3 A  187  ASN GLN VAL ASP GLY GLU VAL GLN VAL LEU SER THR ALA          
SEQRES   4 A  187  THR GLN SER PHE LEU ALA THR CYS VAL ASN GLY VAL CYS          
SEQRES   5 A  187  TRP THR VAL TYR HIS GLY ALA GLY SER LYS THR LEU ALA          
SEQRES   6 A  187  GLY PRO LYS GLY PRO ILE THR GLN MET TYR THR ASN VAL          
SEQRES   7 A  187  ASP GLN ASP LEU VAL GLY TRP PRO ALA PRO PRO GLY ALA          
SEQRES   8 A  187  ARG SER MET THR PRO CYS THR CYS GLY SER SER ASP LEU          
SEQRES   9 A  187  TYR LEU VAL THR ARG HIS ALA ASP VAL ILE PRO VAL ARG          
SEQRES  10 A  187  ARG ARG GLY ASP SER ARG GLY SER LEU LEU SER PRO ARG          
SEQRES  11 A  187  PRO VAL SER TYR LEU LYS GLY SER SER GLY GLY PRO LEU          
SEQRES  12 A  187  LEU CYS PRO SER GLY HIS VAL VAL GLY ILE PHE ARG ALA          
SEQRES  13 A  187  ALA VAL CYS THR ARG GLY VAL ALA LYS ALA VAL ASP PHE          
SEQRES  14 A  187  ILE PRO VAL GLU SER MET GLU THR THR MET ARG SER PRO          
SEQRES  15 A  187  VAL PHE THR ASP ASN                                          
SEQRES   1 B  187  ALA PRO ILE THR ALA TYR SER GLN GLN THR ARG GLY LEU          
SEQRES   2 B  187  LEU GLY CYS ILE ILE THR SER LEU THR GLY ARG ASP LYS          
SEQRES   3 B  187  ASN GLN VAL ASP GLY GLU VAL GLN VAL LEU SER THR ALA          
SEQRES   4 B  187  THR GLN SER PHE LEU ALA THR CYS VAL ASN GLY VAL CYS          
SEQRES   5 B  187  TRP THR VAL TYR HIS GLY ALA GLY SER LYS THR LEU ALA          
SEQRES   6 B  187  GLY PRO LYS GLY PRO ILE THR GLN MET TYR THR ASN VAL          
SEQRES   7 B  187  ASP GLN ASP LEU VAL GLY TRP PRO ALA PRO PRO GLY ALA          
SEQRES   8 B  187  ARG SER MET THR PRO CYS THR CYS GLY SER SER ASP LEU          
SEQRES   9 B  187  TYR LEU VAL THR ARG HIS ALA ASP VAL ILE PRO VAL ARG          
SEQRES  10 B  187  ARG ARG GLY ASP SER ARG GLY SER LEU LEU SER PRO ARG          
SEQRES  11 B  187  PRO VAL SER TYR LEU LYS GLY SER SER GLY GLY PRO LEU          
SEQRES  12 B  187  LEU CYS PRO SER GLY HIS VAL VAL GLY ILE PHE ARG ALA          
SEQRES  13 B  187  ALA VAL CYS THR ARG GLY VAL ALA LYS ALA VAL ASP PHE          
SEQRES  14 B  187  ILE PRO VAL GLU SER MET GLU THR THR MET ARG SER PRO          
SEQRES  15 B  187  VAL PHE THR ASP ASN                                          
SEQRES   1 C   16  LYS GLY SER VAL VAL ILE VAL GLY ARG ILE ILE LEU SER          
SEQRES   2 C   16  GLY ARG LYS                                                  
SEQRES   1 D   16  LYS GLY SER VAL VAL ILE VAL GLY ARG ILE ILE LEU SER          
SEQRES   2 D   16  GLY ARG LYS                                                  
SEQRES   1 E    5  PPI DAL 0Y8 0Y9 0YA                                          
SEQRES   1 F    5  PPI DAL 0Y8 0Y9 0YA                                          
MODRES 3OYP 0Y8 E    3  PRO                                                     
MODRES 3OYP 0Y8 F    3  PRO                                                     
HET    PPI  E   1       4                                                       
HET    DAL  E   2       5                                                       
HET    0Y8  E   3      19                                                       
HET    0Y9  E   4       8                                                       
HET    0YA  E   5       7                                                       
HET    PPI  F   1       4                                                       
HET    DAL  F   2       5                                                       
HET    0Y8  F   3      19                                                       
HET    0Y9  F   4       8                                                       
HET    0YA  F   5       7                                                       
HET     ZN  A 201       1                                                       
HET     ZN  B 201       1                                                       
HETNAM     PPI PROPANOIC ACID                                                   
HETNAM     DAL D-ALANINE                                                        
HETNAM     0Y8 (4R)-4-[(7-BROMOISOQUINOLIN-1-YL)OXY]-L-PROLINE                  
HETNAM     0Y9 (1R,2S)-1-AMINO-2-ETHENYLCYCLOPROPANECARBOXYLIC ACID             
HETNAM     0YA CYCLOPROPANESULFONAMIDE                                          
HETNAM      ZN ZINC ION                                                         
FORMUL   5  PPI    2(C3 H6 O2)                                                  
FORMUL   5  DAL    2(C3 H7 N O2)                                                
FORMUL   5  0Y8    2(C14 H13 BR N2 O3)                                          
FORMUL   5  0Y9    2(C6 H9 N O2)                                                
FORMUL   5  0YA    2(C3 H7 N O2 S)                                              
FORMUL   7   ZN    2(ZN 2+)                                                     
FORMUL   9  HOH   *10(H2 O)                                                     
HELIX    1   1 HIS A   57  HIS A   57  1                                   1
HELIX    2   2 VAL A  132  VAL A  132  1                                   1
HELIX    3   3 LEU A  135  LYS A  136  1                                   2
SHEET    1   1 1 PHE A 154  ALA A 157  0
SSBOND   1 CYS B   99    CYS B  145                          1555   1555  2.06  
LINK         C26 0Y9 F   4                 N28 0YA F   5     1555   1555  1.38  
LINK         C26 0Y9 E   4                 N28 0YA E   5     1555   1555  1.38  
LINK         C1  PPI F   1                 N   DAL F   2     1555   1555  1.38  
LINK         C18 0Y8 F   3                 N20 0Y9 F   4     1555   1555  1.38  
LINK         C1  PPI E   1                 N   DAL E   2     1555   1555  1.39  
LINK         C   DAL F   2                 N16 0Y8 F   3     1555   1555  1.41  
LINK         C   DAL E   2                 N16 0Y8 E   3     1555   1555  1.41  
LINK         SG  CYS B 159                 C3  PPI F   1     1555   1555  1.81  
LINK         SG  CYS A 159                 C3  PPI E   1     1555   1555  1.81  
LINK         C18 0Y8 E   3                 N20 0Y9 E   4     1555   1555  1.39  
SITE     1 AC1  4 CYS A  97  CYS A  99  CYS A 145  HOH A 305                    
SITE     1 AC2  4 CYS B  97  THR B  98  CYS B  99  CYS B 145                    
SITE     1 AC3 16 GLN A  41  PHE A  43  HIS A  57  GLY A  58                    
SITE     2 AC3 16 ASP A  81  VAL A 132  LEU A 135  LYS A 136                    
SITE     3 AC3 16 GLY A 137  SER A 138  SER A 139  PHE A 154                    
SITE     4 AC3 16 ARG A 155  ALA A 156  ALA A 157  CYS A 159                    
SITE     1 AC4 15 GLN B  41  SER B  42  PHE B  43  HIS B  57                    
SITE     2 AC4 15 ASP B  81  LEU B 135  LYS B 136  GLY B 137                    
SITE     3 AC4 15 SER B 138  SER B 139  PHE B 154  ARG B 155                    
SITE     4 AC4 15 ALA B 156  ALA B 157  CYS B 159                               
CRYST1   94.401   94.401   83.129  90.00  90.00 120.00 P 61         12          
ORIGX1      1.000000  0.000000  0.000000        0.00000                         
ORIGX2      0.000000  1.000000  0.000000        0.00000                         
ORIGX3      0.000000  0.000000  1.000000        0.00000                         
SCALE1      0.010593  0.006116  0.000000        0.00000                         
SCALE2      0.000000  0.012232  0.000000        0.00000                         
SCALE3      0.000000  0.000000  0.012029        0.00000                         
ATOM      1  N   HIS A  57      11.708 -28.269  -0.741  1.00 27.99           N
ATOM      2  CA  HIS A  57      12.140 -27.780  -2.059  1.00 28.90           C
ATOM      3  C   HIS A  57      11.190 -26.741  -2.678  1.00 29.01           C
ATOM      4  O   HIS A  57      11.488 -26.182  -3.734  1.00 29.47           O
ATOM      5  CB  HIS A  57      12.407 -28.946  -3.028  1.00 28.88           C
ATOM      6  CG  HIS A  57      11.179 -29.531  -3.660  1.00 30.72           C
ATOM      7  ND1 HIS A  57      10.553 -30.659  -3.172  1.00 32.68           N
ATOM      8  CD2 HIS A  57      10.488 -29.170  -4.768  1.00 30.39           C
ATOM      9  CE1 HIS A  57       9.520 -30.955  -3.940  1.00 31.78           C
ATOM     10  NE2 HIS A  57       9.456 -30.064  -4.914  1.00 31.39           N
TER      11      HIS A  57
ATOM     12  N   VAL A 132       3.987 -34.998 -16.969  1.00 36.23           N
ATOM     13  CA  VAL A 132       4.684 -34.423 -15.823  1.00 36.79           C
ATOM     14  C   VAL A 132       4.042 -33.107 -15.375  1.00 37.04           C
ATOM     15  O   VAL A 132       4.048 -32.787 -14.188  1.00 38.52           O
ATOM     16  CB  VAL A 132       6.193 -34.213 -16.131  1.00 37.11           C
ATOM     17  CG1 VAL A 132       6.402 -33.115 -17.187  1.00 38.27           C
ATOM     18  CG2 VAL A 132       6.968 -33.903 -14.860  1.00 36.38           C
TER      19      VAL A 132
ATOM     20  N   LEU A 135       1.275 -33.255 -12.802  1.00 34.51           N
ATOM     21  CA  LEU A 135       1.744 -33.489 -11.434  1.00 33.20           C
ATOM     22  C   LEU A 135       2.503 -32.295 -10.835  1.00 31.88           C
ATOM     23  O   LEU A 135       2.569 -32.157  -9.607  1.00 29.91           O
ATOM     24  CB  LEU A 135       2.643 -34.735 -11.400  1.00 33.61           C
ATOM     25  CG  LEU A 135       1.991 -36.118 -11.243  1.00 33.16           C
ATOM     26  CD1 LEU A 135       0.661 -36.230 -11.950  1.00 31.13           C
ATOM     27  CD2 LEU A 135       2.943 -37.204 -11.742  1.00 33.90           C
ATOM     28  N   LYS A 136       3.086 -31.453 -11.692  1.00 29.98           N
ATOM     29  CA  LYS A 136       3.880 -30.308 -11.228  1.00 29.32           C
ATOM     30  C   LYS A 136       3.036 -29.361 -10.398  1.00 27.03           C
ATOM     31  O   LYS A 136       1.936 -28.990 -10.802  1.00 24.38           O
ATOM     32  CB  LYS A 136       4.501 -29.535 -12.401  1.00 30.20           C
ATOM     33  CG  LYS A 136       5.858 -30.047 -12.841  1.00 31.17           C
ATOM     34  CD  LYS A 136       6.978 -29.632 -11.882  1.00 32.38           C
ATOM     35  CE  LYS A 136       8.301 -30.309 -12.252  1.00 33.52           C
ATOM     36  NZ  LYS A 136       9.485 -29.478 -11.897  1.00 35.28           N
ATOM     37  N   GLY A 137       3.563 -28.976  -9.240  1.00 26.57           N
ATOM     38  CA  GLY A 137       2.857 -28.079  -8.335  1.00 27.11           C
ATOM     39  C   GLY A 137       1.976 -28.806  -7.337  1.00 27.84           C
ATOM     40  O   GLY A 137       1.286 -28.159  -6.545  1.00 28.95           O
ATOM     41  N   SER A 138       1.989 -30.143  -7.371  1.00 27.35           N
ATOM     42  CA  SER A 138       1.211 -30.958  -6.429  1.00 26.21           C
ATOM     43  C   SER A 138       2.075 -31.519  -5.295  1.00 25.59           C
ATOM     44  O   SER A 138       1.589 -32.291  -4.468  1.00 25.49           O
ATOM     45  CB  SER A 138       0.486 -32.098  -7.157  1.00 25.89           C
ATOM     46  OG  SER A 138      -0.567 -31.605  -7.965  1.00 22.50           O
ATOM     47  N   SER A 139       3.349 -31.133  -5.256  1.00 25.29           N
ATOM     48  CA  SER A 139       4.211 -31.445  -4.119  1.00 26.67           C
ATOM     49  C   SER A 139       3.525 -31.080  -2.820  1.00 25.92           C
ATOM     50  O   SER A 139       2.857 -30.053  -2.738  1.00 26.32           O
ATOM     51  CB  SER A 139       5.515 -30.659  -4.189  1.00 27.53           C
ATOM     52  OG  SER A 139       6.316 -31.097  -5.260  1.00 31.55           O
TER      53      SER A 139
ATOM     54  N   PHE A 154       3.364 -36.328  -1.043  1.00 28.82           N
ATOM     55  CA  PHE A 154       3.985 -36.407  -2.365  1.00 28.57           C
ATOM     56  C   PHE A 154       5.251 -35.546  -2.459  1.00 28.54           C
ATOM     57  O   PHE A 154       5.225 -34.358  -2.134  1.00 27.79           O
ATOM     58  CB  PHE A 154       2.940 -35.986  -3.411  1.00 27.74           C
ATOM     59  CG  PHE A 154       3.405 -36.078  -4.846  1.00 28.62           C
ATOM     60  CD1 PHE A 154       4.272 -37.082  -5.272  1.00 29.87           C
ATOM     61  CD2 PHE A 154       2.928 -35.175  -5.785  1.00 24.58           C
ATOM     62  CE1 PHE A 154       4.677 -37.150  -6.597  1.00 28.40           C
ATOM     63  CE2 PHE A 154       3.325 -35.243  -7.099  1.00 26.52           C
ATOM     64  CZ  PHE A 154       4.197 -36.236  -7.510  1.00 28.84           C
ATOM     65  N   ARG A 155       6.348 -36.160  -2.910  1.00 28.93           N
ATOM     66  CA  ARG A 155       7.676 -35.531  -2.905  1.00 29.87           C
ATOM     67  C   ARG A 155       8.283 -35.391  -4.304  1.00 30.44           C
ATOM     68  O   ARG A 155       8.704 -34.305  -4.706  1.00 31.41           O
ATOM     69  CB  ARG A 155       8.621 -36.344  -2.011  1.00 29.37           C
ATOM     70  CG  ARG A 155      10.050 -35.818  -1.940  1.00 29.05           C
ATOM     71  CD  ARG A 155      10.799 -36.406  -0.751  1.00 30.23           C
ATOM     72  NE  ARG A 155      10.931 -37.865  -0.828  1.00 30.88           N
ATOM     73  CZ  ARG A 155      11.366 -38.640   0.168  1.00 27.90           C
ATOM     74  NH1 ARG A 155      11.713 -38.113   1.336  1.00 25.98           N
ATOM     75  NH2 ARG A 155      11.452 -39.957   0.003  1.00 27.39           N
ATOM     76  N   ALA A 156       8.346 -36.495  -5.037  1.00 31.61           N
ATOM     77  CA  ALA A 156       8.986 -36.493  -6.349  1.00 32.62           C
ATOM     78  C   ALA A 156       8.385 -37.546  -7.266  1.00 33.04           C
ATOM     79  O   ALA A 156       7.745 -38.487  -6.805  1.00 34.09           O
ATOM     80  CB  ALA A 156      10.481 -36.718  -6.196  1.00 32.17           C
ATOM     81  N   ALA A 157       8.600 -37.376  -8.566  1.00 33.67           N
ATOM     82  CA  ALA A 157       8.101 -38.309  -9.573  1.00 34.25           C
ATOM     83  C   ALA A 157       9.252 -38.839 -10.428  1.00 34.63           C
ATOM     84  O   ALA A 157      10.287 -38.189 -10.556  1.00 34.21           O
ATOM     85  CB  ALA A 157       7.065 -37.626 -10.440  1.00 34.31           C
TER      86      ALA A 157
HETATM   87  C1  PPI E   1      11.198 -34.921 -12.292  1.00 39.68           C
HETATM   88  C2  PPI E   1      10.440 -35.395 -13.505  1.00 38.96           C
HETATM   89  C3  PPI E   1       9.729 -36.734 -13.305  1.00 40.34           C
HETATM   90  O1  PPI E   1      11.497 -33.748 -12.231  1.00 42.48           O
HETATM   91  N   DAL E   2      11.560 -35.774 -11.263  1.00 35.16           N
HETATM   92  CA  DAL E   2      12.319 -35.314 -10.086  1.00 37.23           C
HETATM   93  CB  DAL E   2      12.956 -36.522  -9.386  1.00 34.89           C
HETATM   94  C   DAL E   2      11.445 -34.526  -9.094  1.00 38.92           C
HETATM   95  O   DAL E   2      10.340 -34.966  -8.869  1.00 40.83           O
HETATM   96  C1  0Y8 E   3      15.157 -30.743  -3.601  1.00 42.16           C
HETATM   97  N2  0Y8 E   3      14.586 -31.060  -4.826  1.00 41.46           N
HETATM   98  C3  0Y8 E   3      15.272 -31.718  -2.622  1.00 41.84           C
HETATM   99  C4  0Y8 E   3      14.132 -32.346  -5.081  1.00 40.97           C
HETATM  100  C5  0Y8 E   3      14.821 -33.004  -2.873  1.00 40.93           C
HETATM  101  C6  0Y8 E   3      14.249 -33.326  -4.102  1.00 40.61           C
HETATM  102  C7  0Y8 E   3      13.933 -35.586  -3.334  1.00 41.19           C
HETATM  103  C8  0Y8 E   3      13.805 -34.624  -4.329  1.00 40.77           C
HETATM  104  C9  0Y8 E   3      14.503 -35.267  -2.112  1.00 40.48           C
HETATM  105  C10 0Y8 E   3      14.949 -33.973  -1.884  1.00 41.61           C
HETATM  106 BR1  0Y8 E   3      13.335 -37.339  -3.641  0.60 45.58          Br
HETATM  107  O12 0Y8 E   3      13.573 -32.656  -6.289  1.00 40.28           O
HETATM  108  C13 0Y8 E   3      13.193 -31.762  -7.331  1.00 37.79           C
HETATM  109  C14 0Y8 E   3      11.774 -31.263  -7.169  1.00 38.51           C
HETATM  110  C15 0Y8 E   3      11.013 -32.543  -7.488  1.00 37.78           C
HETATM  111  N16 0Y8 E   3      11.843 -33.341  -8.451  1.00 37.64           N
HETATM  112  C17 0Y8 E   3      13.129 -32.625  -8.585  1.00 38.42           C
HETATM  113  C18 0Y8 E   3       9.630 -32.393  -8.100  1.00 36.15           C
HETATM  114  O19 0Y8 E   3       9.521 -32.072  -9.266  1.00 34.13           O
HETATM  123  N28 0YA E   5       7.320 -30.184  -7.437  1.00 33.28           N
HETATM  124  S29 0YA E   5       6.707 -28.660  -7.372  1.00 30.32           S
HETATM  125  O30 0YA E   5       6.521 -28.133  -8.700  1.00 31.09           O
HETATM  126  O31 0YA E   5       5.427 -28.696  -6.715  1.00 29.53           O
HETATM  127  C32 0YA E   5       7.813 -27.621  -6.401  1.00 30.03           C
HETATM  128  C33 0YA E   5       7.563 -27.452  -4.884  1.00 33.41           C
HETATM  129  C34 0YA E   5       7.399 -26.295  -5.821  1.00 31.30           C
CONECT   87   88   90   91
CONECT   88   87   89
CONECT   89   88
CONECT   90   87
CONECT   94   92   95  111
CONECT   92   91   93   94
CONECT   93   92
CONECT   91   87   92
CONECT   95   94
CONECT  106  102
CONECT   96   97   98
CONECT  105  100  104
CONECT  108  107  109  112
CONECT  109  108  110
CONECT  110  109  111  113
CONECT  112  108  111
CONECT  113  110  114  115
CONECT   98   96  100
CONECT   99   97  101  107
CONECT  100   98  101  105
CONECT  101   99  100  103
CONECT  102  103  104  106
CONECT  103  101  102
CONECT  104  102  105
CONECT  111   94  110  112
CONECT   97   96   99
CONECT  107   99  108
CONECT  114  113
CONECT  116  115  117  118  121
CONECT  117  116  118  119
CONECT  118  116  117
CONECT  119  117  120
CONECT  120  119
CONECT  121  116  122  123
CONECT  115  113  116
CONECT  122  121
CONECT  127  124  128  129
CONECT  128  127  129
CONECT  129  127  128
CONECT  123  121  124
CONECT  125  124
CONECT  126  124
CONECT  124  123  125  126  127
END
