# Supplementary material for: Scaffold repositioning of spiro-acridine derivatives as fungi chitinase inhibitor by target fishing and in vitro studies
Source: Sci Rep. 2023 May 5;13:7320. doi: 10.1038/s41598-023-33279-9 (PMC10163251; doi:10.1038/s41598-023-33279-9)
Supplement: Supplementary file 2 — Supplementary Information 2. [file 41598_2023_33279_MOESM2_ESM.zip › PDBQT_TARGETS_ALL/3p4q_SF4.pdb]

HEADER    OXIDOREDUCTASE                          06-OCT-10   3P4Q              
TITLE     CRYSTAL STRUCTURE OF MENAQUINOL:OXIDOREDUCTASE IN COMPLEX WITH        
TITLE    2 OXALOACETATE                                                         
COMPND    MOL_ID: 1;                                                            
COMPND   2 MOLECULE: FUMARATE REDUCTASE FLAVOPROTEIN SUBUNIT;                   
COMPND   3 CHAIN: A, M;                                                         
COMPND   4 EC: 1.3.99.1;                                                        
COMPND   5 ENGINEERED: YES;                                                     
COMPND   6 MOL_ID: 2;                                                           
COMPND   7 MOLECULE: FUMARATE REDUCTASE IRON-SULFUR PROTEIN;                    
COMPND   8 CHAIN: B, N;                                                         
COMPND   9 EC: 1.3.99.1;                                                        
COMPND  10 ENGINEERED: YES;                                                     
COMPND  11 MOL_ID: 3;                                                           
COMPND  12 MOLECULE: FUMARATE REDUCTASE SUBUNIT C;                              
COMPND  13 CHAIN: C, O;                                                         
COMPND  14 ENGINEERED: YES;                                                     
COMPND  15 MOL_ID: 4;                                                           
COMPND  16 MOLECULE: FUMARATE REDUCTASE SUBUNIT D;                              
COMPND  17 CHAIN: D, P;                                                         
COMPND  18 ENGINEERED: YES                                                      
SOURCE    MOL_ID: 1;                                                            
SOURCE   2 ORGANISM_SCIENTIFIC: ESCHERICHIA COLI 042;                           
SOURCE   3 ORGANISM_TAXID: 216592;                                              
SOURCE   4 STRAIN: 042 / EAEC;                                                  
SOURCE   5 GENE: FRDA, EC042_4630;                                              
SOURCE   6 EXPRESSION_SYSTEM: ESCHERICHIA COLI;                                 
SOURCE   7 EXPRESSION_SYSTEM_TAXID: 562;                                        
SOURCE   8 MOL_ID: 2;                                                           
SOURCE   9 ORGANISM_SCIENTIFIC: ESCHERICHIA COLI 536;                           
SOURCE  10 ORGANISM_TAXID: 362663;                                              
SOURCE  11 STRAIN: 536 / UPEC;                                                  
SOURCE  12 GENE: ECP_4399;                                                      
SOURCE  13 EXPRESSION_SYSTEM: ESCHERICHIA COLI;                                 
SOURCE  14 EXPRESSION_SYSTEM_TAXID: 562;                                        
SOURCE  15 MOL_ID: 3;                                                           
SOURCE  16 ORGANISM_SCIENTIFIC: ESCHERICHIA COLI DH1;                           
SOURCE  17 ORGANISM_TAXID: 536056;                                              
SOURCE  18 STRAIN: DSM 4235 / NCIB 12045 / K12 / DH1;                           
SOURCE  19 ATCC: 33849;                                                         
SOURCE  20 GENE: FRDC, ECDH1_3838;                                              
SOURCE  21 EXPRESSION_SYSTEM: ESCHERICHIA COLI;                                 
SOURCE  22 EXPRESSION_SYSTEM_TAXID: 562;                                        
SOURCE  23 MOL_ID: 4;                                                           
SOURCE  24 ORGANISM_SCIENTIFIC: ESCHERICHIA COLI DH1;                           
SOURCE  25 ORGANISM_TAXID: 536056;                                              
SOURCE  26 STRAIN: DSM 4235 / NCIB 12045 / K12 / DH1;                           
SOURCE  27 ATCC: 33849;                                                         
SOURCE  28 GENE: FRDD, ECDH1_3839;                                              
SOURCE  29 EXPRESSION_SYSTEM: ESCHERICHIA COLI;                                 
SOURCE  30 EXPRESSION_SYSTEM_TAXID: 562                                         
KEYWDS    OXIDOREDUCTASE                                                        
EXPDTA    X-RAY DIFFRACTION                                                     
AUTHOR    T.M.TOMASIAK,T.L.ARCHULETA,J.ANDRELL,C.LUNA-CHAVEZ,T.A.DAVIS,         
AUTHOR   2 M.SARWAR,A.J.HAM,W.H.MCDONALD,V.YANKOWSKAYA,H.A.STERN,J.N.JOHNSTON,  
AUTHOR   3 E.MAKLASHINA,G.CECCHINI,T.M.IVERSON                                  
REVDAT   2   16-MAR-11 3P4Q    1       JRNL                                     
REVDAT   1   08-DEC-10 3P4Q    0                                                
JRNL        AUTH   T.M.TOMASIAK,T.L.ARCHULETA,J.ANDRELL,C.LUNA-CHAVEZ,          
JRNL        AUTH 2 T.A.DAVIS,M.SARWAR,A.J.HAM,W.H.MCDONALD,V.YANKOVSKAYA,       
JRNL        AUTH 3 H.A.STERN,J.N.JOHNSTON,E.MAKLASHINA,G.CECCHINI,T.M.IVERSON   
JRNL        TITL   GEOMETRIC RESTRAINT DRIVES ON- AND OFF-PATHWAY CATALYSIS BY  
JRNL        TITL 2 THE ESCHERICHIA COLI MENAQUINOL:FUMARATE REDUCTASE.          
JRNL        REF    J.BIOL.CHEM.                  V. 286  3047 2011              
JRNL        REFN                   ISSN 0021-9258                               
JRNL        PMID   21098488                                                     
JRNL        DOI    10.1074/JBC.M110.192849                                      
REMARK   2                                                                      
REMARK   2 RESOLUTION.    3.35 ANGSTROMS.                                       
REMARK   3                                                                      
REMARK   3 REFINEMENT.                                                          
REMARK   3   PROGRAM     : REFMAC 5.5.0109                                      
REMARK   3   AUTHORS     : MURSHUDOV,VAGIN,DODSON                               
REMARK   3                                                                      
REMARK   3    REFINEMENT TARGET : NULL                                          
REMARK   3                                                                      
REMARK   3  DATA USED IN REFINEMENT.                                            
REMARK   3   RESOLUTION RANGE HIGH (ANGSTROMS) : 3.35                           
REMARK   3   RESOLUTION RANGE LOW  (ANGSTROMS) : 47.57                          
REMARK   3   DATA CUTOFF            (SIGMA(F)) : NULL                           
REMARK   3   COMPLETENESS FOR RANGE        (%) : 89.2                           
REMARK   3   NUMBER OF REFLECTIONS             : 47428                          
REMARK   3                                                                      
REMARK   3  FIT TO DATA USED IN REFINEMENT.                                     
REMARK   3   CROSS-VALIDATION METHOD          : NULL                            
REMARK   3   FREE R VALUE TEST SET SELECTION  : NULL                            
REMARK   3   R VALUE     (WORKING + TEST SET) : 0.221                           
REMARK   3   R VALUE            (WORKING SET) : 0.220                           
REMARK   3   FREE R VALUE                     : 0.261                           
REMARK   3   FREE R VALUE TEST SET SIZE   (%) : 1.900                           
REMARK   3   FREE R VALUE TEST SET COUNT      : 920                             
REMARK   3                                                                      
REMARK   3  FIT IN THE HIGHEST RESOLUTION BIN.                                  
REMARK   3   TOTAL NUMBER OF BINS USED           : NULL                         
REMARK   3   BIN RESOLUTION RANGE HIGH       (A) : 3.35                         
REMARK   3   BIN RESOLUTION RANGE LOW        (A) : 3.44                         
REMARK   3   REFLECTION IN BIN     (WORKING SET) : 2810                         
REMARK   3   BIN COMPLETENESS (WORKING+TEST) (%) : 74.02                        
REMARK   3   BIN R VALUE           (WORKING SET) : 0.2710                       
REMARK   3   BIN FREE R VALUE SET COUNT          : 56                           
REMARK   3   BIN FREE R VALUE                    : 0.3460                       
REMARK   3                                                                      
REMARK   3  NUMBER OF NON-HYDROGEN ATOMS USED IN REFINEMENT.                    
REMARK   3   PROTEIN ATOMS            : 16642                                   
REMARK   3   NUCLEIC ACID ATOMS       : 0                                       
REMARK   3   HETEROGEN ATOMS          : 162                                     
REMARK   3   SOLVENT ATOMS            : 0                                       
REMARK   3                                                                      
REMARK   3  B VALUES.                                                           
REMARK   3   FROM WILSON PLOT           (A**2) : NULL                           
REMARK   3   MEAN B VALUE      (OVERALL, A**2) : 95.45                          
REMARK   3   OVERALL ANISOTROPIC B VALUE.                                       
REMARK   3    B11 (A**2) : -0.11000                                             
REMARK   3    B22 (A**2) : -3.10000                                             
REMARK   3    B33 (A**2) : 3.21000                                              
REMARK   3    B12 (A**2) : 0.00000                                              
REMARK   3    B13 (A**2) : 0.00000                                              
REMARK   3    B23 (A**2) : 0.00000                                              
REMARK   3                                                                      
REMARK   3  ESTIMATED OVERALL COORDINATE ERROR.                                 
REMARK   3   ESU BASED ON R VALUE                            (A): NULL          
REMARK   3   ESU BASED ON FREE R VALUE                       (A): NULL          
REMARK   3   ESU BASED ON MAXIMUM LIKELIHOOD                 (A): 0.436         
REMARK   3   ESU FOR B VALUES BASED ON MAXIMUM LIKELIHOOD (A**2): 55.396        
REMARK   3                                                                      
REMARK   3 CORRELATION COEFFICIENTS.                                            
REMARK   3   CORRELATION COEFFICIENT FO-FC      : 0.901                         
REMARK   3   CORRELATION COEFFICIENT FO-FC FREE : 0.878                         
REMARK   3                                                                      
REMARK   3  RMS DEVIATIONS FROM IDEAL VALUES        COUNT    RMS    WEIGHT      
REMARK   3   BOND LENGTHS REFINED ATOMS        (A): 17233 ; 0.011 ; 0.022       
REMARK   3   BOND LENGTHS OTHERS               (A):  NULL ;  NULL ;  NULL       
REMARK   3   BOND ANGLES REFINED ATOMS   (DEGREES): 23454 ; 1.868 ; 1.966       
REMARK   3   BOND ANGLES OTHERS          (DEGREES):  NULL ;  NULL ;  NULL       
REMARK   3   TORSION ANGLES, PERIOD 1    (DEGREES):  2130 ; 4.973 ; 5.000       
REMARK   3   TORSION ANGLES, PERIOD 2    (DEGREES):   748 ;32.661 ;23.529       
REMARK   3   TORSION ANGLES, PERIOD 3    (DEGREES):  2810 ;17.400 ;15.000       
REMARK   3   TORSION ANGLES, PERIOD 4    (DEGREES):   110 ;15.539 ;15.000       
REMARK   3   CHIRAL-CENTER RESTRAINTS       (A**3):  2562 ; 0.449 ; 0.200       
REMARK   3   GENERAL PLANES REFINED ATOMS      (A): 13074 ; 0.005 ; 0.021       
REMARK   3   GENERAL PLANES OTHERS             (A):  NULL ;  NULL ;  NULL       
REMARK   3   NON-BONDED CONTACTS REFINED ATOMS (A):  NULL ;  NULL ;  NULL       
REMARK   3   NON-BONDED CONTACTS OTHERS        (A):  NULL ;  NULL ;  NULL       
REMARK   3   NON-BONDED TORSION REFINED ATOMS  (A):  NULL ;  NULL ;  NULL       
REMARK   3   NON-BONDED TORSION OTHERS         (A):  NULL ;  NULL ;  NULL       
REMARK   3   H-BOND (X...Y) REFINED ATOMS      (A):  NULL ;  NULL ;  NULL       
REMARK   3   H-BOND (X...Y) OTHERS             (A):  NULL ;  NULL ;  NULL       
REMARK   3   POTENTIAL METAL-ION REFINED ATOMS (A):  NULL ;  NULL ;  NULL       
REMARK   3   POTENTIAL METAL-ION OTHERS        (A):  NULL ;  NULL ;  NULL       
REMARK   3   SYMMETRY VDW REFINED ATOMS        (A):  NULL ;  NULL ;  NULL       
REMARK   3   SYMMETRY VDW OTHERS               (A):  NULL ;  NULL ;  NULL       
REMARK   3   SYMMETRY H-BOND REFINED ATOMS     (A):  NULL ;  NULL ;  NULL       
REMARK   3   SYMMETRY H-BOND OTHERS            (A):  NULL ;  NULL ;  NULL       
REMARK   3   SYMMETRY METAL-ION REFINED ATOMS  (A):  NULL ;  NULL ;  NULL       
REMARK   3   SYMMETRY METAL-ION OTHERS         (A):  NULL ;  NULL ;  NULL       
REMARK   3                                                                      
REMARK   3  ISOTROPIC THERMAL FACTOR RESTRAINTS.     COUNT   RMS    WEIGHT      
REMARK   3   MAIN-CHAIN BOND REFINED ATOMS  (A**2): 10608 ; 0.281 ; 1.500       
REMARK   3   MAIN-CHAIN BOND OTHER ATOMS    (A**2):  NULL ;  NULL ;  NULL       
REMARK   3   MAIN-CHAIN ANGLE REFINED ATOMS (A**2): 17044 ; 0.518 ; 2.000       
REMARK   3   SIDE-CHAIN BOND REFINED ATOMS  (A**2):  6625 ; 0.468 ; 3.000       
REMARK   3   SIDE-CHAIN ANGLE REFINED ATOMS (A**2):  6328 ; 0.839 ; 4.500       
REMARK   3                                                                      
REMARK   3 ANISOTROPIC THERMAL FACTOR RESTRAINTS.    COUNT   RMS   WEIGHT       
REMARK   3   RIGID-BOND RESTRAINTS          (A**2):  NULL ;  NULL ;  NULL       
REMARK   3   SPHERICITY; FREE ATOMS         (A**2):  NULL ;  NULL ;  NULL       
REMARK   3   SPHERICITY; BONDED ATOMS       (A**2):  NULL ;  NULL ;  NULL       
REMARK   3                                                                      
REMARK   3  NCS RESTRAINTS STATISTICS                                           
REMARK   3   NUMBER OF DIFFERENT NCS GROUPS : NULL                              
REMARK   3                                                                      
REMARK   3  TLS DETAILS                                                         
REMARK   3   NUMBER OF TLS GROUPS  : 46                                         
REMARK   3                                                                      
REMARK   3   TLS GROUP : 1                                                      
REMARK   3    NUMBER OF COMPONENTS GROUP : 1                                    
REMARK   3    COMPONENTS        C SSSEQI   TO  C SSSEQI                         
REMARK   3    RESIDUE RANGE :   A     0        A   189                          
REMARK   3    ORIGIN FOR THE GROUP (A):  18.2118  19.9208 -12.2784              
REMARK   3    T TENSOR                                                          
REMARK   3      T11:   0.2733 T22:   0.4056                                     
REMARK   3      T33:   0.3641 T12:   0.0278                                     
REMARK   3      T13:   0.0118 T23:   0.0156                                     
REMARK   3    L TENSOR                                                          
REMARK   3      L11:   1.4065 L22:   0.9107                                     
REMARK   3      L33:   1.0319 L12:   0.3667                                     
REMARK   3      L13:  -0.0078 L23:   0.4274                                     
REMARK   3    S TENSOR                                                          
REMARK   3      S11:  -0.0510 S12:   0.0063 S13:  -0.0754                       
REMARK   3      S21:  -0.0233 S22:   0.0547 S23:  -0.0917                       
REMARK   3      S31:   0.1410 S32:   0.0750 S33:  -0.0037                       
REMARK   3                                                                      
REMARK   3   TLS GROUP : 2                                                      
REMARK   3    NUMBER OF COMPONENTS GROUP : 1                                    
REMARK   3    COMPONENTS        C SSSEQI   TO  C SSSEQI                         
REMARK   3    RESIDUE RANGE :   A   190        A   245                          
REMARK   3    ORIGIN FOR THE GROUP (A):   4.8335  31.1389 -12.0754              
REMARK   3    T TENSOR                                                          
REMARK   3      T11:   0.2306 T22:   0.4666                                     
REMARK   3      T33:   0.3988 T12:   0.0257                                     
REMARK   3      T13:  -0.0070 T23:   0.0349                                     
REMARK   3    L TENSOR                                                          
REMARK   3      L11:   0.3418 L22:   2.6900                                     
REMARK   3      L33:   2.6250 L12:   0.4871                                     
REMARK   3      L13:  -0.5684 L23:  -0.6450                                     
REMARK   3    S TENSOR                                                          
REMARK   3      S11:  -0.0546 S12:   0.0175 S13:   0.0107                       
REMARK   3      S21:  -0.2590 S22:   0.0525 S23:  -0.0441                       
REMARK   3      S31:  -0.0007 S32:  -0.1795 S33:   0.0022                       
REMARK   3                                                                      
REMARK   3   TLS GROUP : 3                                                      
REMARK   3    NUMBER OF COMPONENTS GROUP : 1                                    
REMARK   3    COMPONENTS        C SSSEQI   TO  C SSSEQI                         
REMARK   3    RESIDUE RANGE :   A   246        A   312                          
REMARK   3    ORIGIN FOR THE GROUP (A):  13.5390  53.0978 -15.7341              
REMARK   3    T TENSOR                                                          
REMARK   3      T11:   0.3328 T22:   0.3789                                     
REMARK   3      T33:   0.4293 T12:  -0.0165                                     
REMARK   3      T13:   0.1470 T23:  -0.0353                                     
REMARK   3    L TENSOR                                                          
REMARK   3      L11:   5.3601 L22:   4.3007                                     
REMARK   3      L33:   3.3246 L12:   0.0254                                     
REMARK   3      L13:   0.5479 L23:  -0.7719                                     
REMARK   3    S TENSOR                                                          
REMARK   3      S11:   0.4038 S12:  -0.1577 S13:   0.2752                       
REMARK   3      S21:   0.0261 S22:  -0.0359 S23:  -0.0338                       
REMARK   3      S31:  -0.5438 S32:   0.0772 S33:  -0.3679                       
REMARK   3                                                                      
REMARK   3   TLS GROUP : 4                                                      
REMARK   3    NUMBER OF COMPONENTS GROUP : 1                                    
REMARK   3    COMPONENTS        C SSSEQI   TO  C SSSEQI                         
REMARK   3    RESIDUE RANGE :   A   313        A   350                          
REMARK   3    ORIGIN FOR THE GROUP (A):  18.0354  44.8363 -30.0771              
REMARK   3    T TENSOR                                                          
REMARK   3      T11:   0.9602 T22:   0.4484                                     
REMARK   3      T33:   0.7020 T12:  -0.2816                                     
REMARK   3      T13:   0.4943 T23:  -0.1354                                     
REMARK   3    L TENSOR                                                          
REMARK   3      L11:   3.0481 L22:   2.8281                                     
REMARK   3      L33:   2.3946 L12:   2.3670                                     
REMARK   3      L13:  -2.0765 L23:  -2.4028                                     
REMARK   3    S TENSOR                                                          
REMARK   3      S11:   0.1159 S12:   0.1815 S13:  -0.0046                       
REMARK   3      S21:  -0.3006 S22:  -0.0907 S23:  -0.3581                       
REMARK   3      S31:  -0.2830 S32:   0.3272 S33:  -0.0252                       
REMARK   3                                                                      
REMARK   3   TLS GROUP : 5                                                      
REMARK   3    NUMBER OF COMPONENTS GROUP : 1                                    
REMARK   3    COMPONENTS        C SSSEQI   TO  C SSSEQI                         
REMARK   3    RESIDUE RANGE :   A   351        A   434                          
REMARK   3    ORIGIN FOR THE GROUP (A):  10.3006  18.6143  -4.1485              
REMARK   3    T TENSOR                                                          
REMARK   3      T11:   0.3249 T22:   0.4525                                     
REMARK   3      T33:   0.3645 T12:   0.0216                                     
REMARK   3      T13:   0.0139 T23:   0.0129                                     
REMARK   3    L TENSOR                                                          
REMARK   3      L11:   1.4289 L22:   1.4246                                     
REMARK   3      L33:   0.8168 L12:   0.5722                                     
REMARK   3      L13:  -0.2356 L23:  -0.0227                                     
REMARK   3    S TENSOR                                                          
REMARK   3      S11:  -0.0867 S12:  -0.1448 S13:  -0.1508                       
REMARK   3      S21:   0.2020 S22:   0.0826 S23:  -0.0618                       
REMARK   3      S31:   0.1479 S32:  -0.0174 S33:   0.0040                       
REMARK   3                                                                      
REMARK   3   TLS GROUP : 6                                                      
REMARK   3    NUMBER OF COMPONENTS GROUP : 1                                    
REMARK   3    COMPONENTS        C SSSEQI   TO  C SSSEQI                         
REMARK   3    RESIDUE RANGE :   A   435        A   466                          
REMARK   3    ORIGIN FOR THE GROUP (A): -10.0660  28.4231 -14.8268              
REMARK   3    T TENSOR                                                          
REMARK   3      T11:   0.2396 T22:   0.5540                                     
REMARK   3      T33:   0.5511 T12:   0.0105                                     
REMARK   3      T13:   0.0090 T23:   0.0980                                     
REMARK   3    L TENSOR                                                          
REMARK   3      L11:   2.4135 L22:   1.8730                                     
REMARK   3      L33:   1.4668 L12:   1.0272                                     
REMARK   3      L13:   0.8234 L23:   1.5789                                     
REMARK   3    S TENSOR                                                          
REMARK   3      S11:  -0.2044 S12:   0.0251 S13:   0.2971                       
REMARK   3      S21:  -0.0082 S22:  -0.0105 S23:   0.5039                       
REMARK   3      S31:  -0.0359 S32:  -0.1813 S33:   0.2149                       
REMARK   3                                                                      
REMARK   3   TLS GROUP : 7                                                      
REMARK   3    NUMBER OF COMPONENTS GROUP : 1                                    
REMARK   3    COMPONENTS        C SSSEQI   TO  C SSSEQI                         
REMARK   3    RESIDUE RANGE :   A   467        A   576                          
REMARK   3    ORIGIN FOR THE GROUP (A):  -2.4644  31.9611  -3.0641              
REMARK   3    T TENSOR                                                          
REMARK   3      T11:   0.2789 T22:   0.4194                                     
REMARK   3      T33:   0.3668 T12:  -0.0022                                     
REMARK   3      T13:   0.0278 T23:   0.0040                                     
REMARK   3    L TENSOR                                                          
REMARK   3      L11:   1.3114 L22:   0.8615                                     
REMARK   3      L33:   1.2864 L12:  -0.0504                                     
REMARK   3      L13:  -0.0933 L23:   0.3369                                     
REMARK   3    S TENSOR                                                          
REMARK   3      S11:  -0.0032 S12:  -0.2353 S13:   0.0759                       
REMARK   3      S21:   0.1258 S22:  -0.0256 S23:   0.1605                       
REMARK   3      S31:  -0.0013 S32:  -0.2298 S33:   0.0288                       
REMARK   3                                                                      
REMARK   3   TLS GROUP : 8                                                      
REMARK   3    NUMBER OF COMPONENTS GROUP : 1                                    
REMARK   3    COMPONENTS        C SSSEQI   TO  C SSSEQI                         
REMARK   3    RESIDUE RANGE :   B     1        B    76                          
REMARK   3    ORIGIN FOR THE GROUP (A):  -3.8698  26.4314 -35.6744              
REMARK   3    T TENSOR                                                          
REMARK   3      T11:   0.2631 T22:   0.4896                                     
REMARK   3      T33:   0.3577 T12:  -0.0140                                     
REMARK   3      T13:  -0.0204 T23:   0.0039                                     
REMARK   3    L TENSOR                                                          
REMARK   3      L11:   1.3571 L22:   1.3760                                     
REMARK   3      L33:   1.9467 L12:   0.8019                                     
REMARK   3      L13:   0.4216 L23:   0.7008                                     
REMARK   3    S TENSOR                                                          
REMARK   3      S11:   0.0584 S12:   0.2267 S13:   0.1450                       
REMARK   3      S21:  -0.1117 S22:  -0.0341 S23:   0.1942                       
REMARK   3      S31:  -0.0428 S32:  -0.2968 S33:  -0.0243                       
REMARK   3                                                                      
REMARK   3   TLS GROUP : 9                                                      
REMARK   3    NUMBER OF COMPONENTS GROUP : 1                                    
REMARK   3    COMPONENTS        C SSSEQI   TO  C SSSEQI                         
REMARK   3    RESIDUE RANGE :   B    77        B   105                          
REMARK   3    ORIGIN FOR THE GROUP (A):   1.4219  23.6168 -39.6048              
REMARK   3    T TENSOR                                                          
REMARK   3      T11:   0.3697 T22:   0.5019                                     
REMARK   3      T33:   0.4565 T12:   0.0015                                     
REMARK   3      T13:   0.0557 T23:  -0.0179                                     
REMARK   3    L TENSOR                                                          
REMARK   3      L11:   1.6790 L22:   2.8267                                     
REMARK   3      L33:   1.0333 L12:   1.5975                                     
REMARK   3      L13:  -0.2036 L23:   0.9425                                     
REMARK   3    S TENSOR                                                          
REMARK   3      S11:   0.0053 S12:   0.1959 S13:   0.0189                       
REMARK   3      S21:  -0.2274 S22:  -0.0633 S23:   0.0100                       
REMARK   3      S31:  -0.1290 S32:  -0.2743 S33:   0.0580                       
REMARK   3                                                                      
REMARK   3   TLS GROUP : 10                                                     
REMARK   3    NUMBER OF COMPONENTS GROUP : 1                                    
REMARK   3    COMPONENTS        C SSSEQI   TO  C SSSEQI                         
REMARK   3    RESIDUE RANGE :   B   106        B   141                          
REMARK   3    ORIGIN FOR THE GROUP (A):  29.1400  15.6958 -25.2884              
REMARK   3    T TENSOR                                                          
REMARK   3      T11:   0.3157 T22:   0.4531                                     
REMARK   3      T33:   0.3698 T12:   0.0472                                     
REMARK   3      T13:   0.1264 T23:  -0.0321                                     
REMARK   3    L TENSOR                                                          
REMARK   3      L11:   2.8324 L22:   3.0798                                     
REMARK   3      L33:   2.4259 L12:   1.6848                                     
REMARK   3      L13:   2.0079 L23:   0.8041                                     
REMARK   3    S TENSOR                                                          
REMARK   3      S11:  -0.1278 S12:  -0.0783 S13:  -0.0713                       
REMARK   3      S21:  -0.0707 S22:   0.0121 S23:  -0.1480                       
REMARK   3      S31:   0.3196 S32:  -0.0092 S33:   0.1157                       
REMARK   3                                                                      
REMARK   3   TLS GROUP : 11                                                     
REMARK   3    NUMBER OF COMPONENTS GROUP : 1                                    
REMARK   3    COMPONENTS        C SSSEQI   TO  C SSSEQI                         
REMARK   3    RESIDUE RANGE :   B   142        B   179                          
REMARK   3    ORIGIN FOR THE GROUP (A):  19.9520  16.3141 -37.9042              
REMARK   3    T TENSOR                                                          
REMARK   3      T11:   0.3046 T22:   0.3933                                     
REMARK   3      T33:   0.3361 T12:  -0.0368                                     
REMARK   3      T13:   0.0918 T23:  -0.0012                                     
REMARK   3    L TENSOR                                                          
REMARK   3      L11:   5.6564 L22:   1.6415                                     
REMARK   3      L33:   4.6711 L12:  -1.5624                                     
REMARK   3      L13:   1.8816 L23:  -1.1171                                     
REMARK   3    S TENSOR                                                          
REMARK   3      S11:  -0.2158 S12:   0.0406 S13:  -0.0299                       
REMARK   3      S21:  -0.0605 S22:   0.1106 S23:   0.0509                       
REMARK   3      S31:   0.3796 S32:   0.0964 S33:   0.1052                       
REMARK   3                                                                      
REMARK   3   TLS GROUP : 12                                                     
REMARK   3    NUMBER OF COMPONENTS GROUP : 1                                    
REMARK   3    COMPONENTS        C SSSEQI   TO  C SSSEQI                         
REMARK   3    RESIDUE RANGE :   B   180        B   225                          
REMARK   3    ORIGIN FOR THE GROUP (A):  26.1256  15.3805 -39.1637              
REMARK   3    T TENSOR                                                          
REMARK   3      T11:   0.4396 T22:   0.4237                                     
REMARK   3      T33:   0.4289 T12:  -0.0103                                     
REMARK   3      T13:   0.0961 T23:  -0.0058                                     
REMARK   3    L TENSOR                                                          
REMARK   3      L11:   0.9717 L22:   0.3529                                     
REMARK   3      L33:   2.0857 L12:   0.3887                                     
REMARK   3      L13:   0.2075 L23:   0.7060                                     
REMARK   3    S TENSOR                                                          
REMARK   3      S11:  -0.0270 S12:   0.0843 S13:  -0.1017                       
REMARK   3      S21:   0.0393 S22:   0.0443 S23:  -0.0885                       
REMARK   3      S31:   0.2633 S32:   0.0907 S33:  -0.0172                       
REMARK   3                                                                      
REMARK   3   TLS GROUP : 13                                                     
REMARK   3    NUMBER OF COMPONENTS GROUP : 1                                    
REMARK   3    COMPONENTS        C SSSEQI   TO  C SSSEQI                         
REMARK   3    RESIDUE RANGE :   B   226        B   243                          
REMARK   3    ORIGIN FOR THE GROUP (A):  38.8032   5.6889 -42.6931              
REMARK   3    T TENSOR                                                          
REMARK   3      T11:   0.5074 T22:   0.6102                                     
REMARK   3      T33:   0.8359 T12:  -0.0061                                     
REMARK   3      T13:  -0.0463 T23:   0.1443                                     
REMARK   3    L TENSOR                                                          
REMARK   3      L11:  12.8578 L22:  11.7939                                     
REMARK   3      L33:   3.9610 L12: -12.2233                                     
REMARK   3      L13:  -3.3323 L23:   3.7313                                     
REMARK   3    S TENSOR                                                          
REMARK   3      S11:  -0.1697 S12:  -1.2606 S13:   0.4708                       
REMARK   3      S21:   0.2659 S22:   0.9971 S23:  -0.7441                       
REMARK   3      S31:   0.9285 S32:   0.0763 S33:  -0.8274                       
REMARK   3                                                                      
REMARK   3   TLS GROUP : 14                                                     
REMARK   3    NUMBER OF COMPONENTS GROUP : 1                                    
REMARK   3    COMPONENTS        C SSSEQI   TO  C SSSEQI                         
REMARK   3    RESIDUE RANGE :   C     1        C    40                          
REMARK   3    ORIGIN FOR THE GROUP (A):  12.2527  14.4803 -55.0983              
REMARK   3    T TENSOR                                                          
REMARK   3      T11:   0.3714 T22:   0.5804                                     
REMARK   3      T33:   0.4263 T12:  -0.0880                                     
REMARK   3      T13:   0.0005 T23:  -0.0736                                     
REMARK   3    L TENSOR                                                          
REMARK   3      L11:   2.5041 L22:   1.0273                                     
REMARK   3      L33:   2.6316 L12:   0.9586                                     
REMARK   3      L13:  -2.5140 L23:  -1.0696                                     
REMARK   3    S TENSOR                                                          
REMARK   3      S11:   0.1710 S12:   0.1956 S13:   0.2945                       
REMARK   3      S21:  -0.1691 S22:   0.0408 S23:   0.3085                       
REMARK   3      S31:  -0.0046 S32:  -0.3232 S33:  -0.2119                       
REMARK   3                                                                      
REMARK   3   TLS GROUP : 15                                                     
REMARK   3    NUMBER OF COMPONENTS GROUP : 1                                    
REMARK   3    COMPONENTS        C SSSEQI   TO  C SSSEQI                         
REMARK   3    RESIDUE RANGE :   C    41        C    67                          
REMARK   3    ORIGIN FOR THE GROUP (A):  34.8805  12.9320 -84.2887              
REMARK   3    T TENSOR                                                          
REMARK   3      T11:   0.9311 T22:   0.5779                                     
REMARK   3      T33:   0.5056 T12:  -0.0246                                     
REMARK   3      T13:   0.2115 T23:  -0.1389                                     
REMARK   3    L TENSOR                                                          
REMARK   3      L11:   1.0354 L22:   0.9749                                     
REMARK   3      L33:   3.1653 L12:  -0.9333                                     
REMARK   3      L13:   1.7514 L23:  -1.7302                                     
REMARK   3    S TENSOR                                                          
REMARK   3      S11:   0.2281 S12:   0.0863 S13:  -0.3242                       
REMARK   3      S21:  -0.4846 S22:   0.0597 S23:   0.1097                       
REMARK   3      S31:   0.6050 S32:  -0.0706 S33:  -0.2878                       
REMARK   3                                                                      
REMARK   3   TLS GROUP : 16                                                     
REMARK   3    NUMBER OF COMPONENTS GROUP : 1                                    
REMARK   3    COMPONENTS        C SSSEQI   TO  C SSSEQI                         
REMARK   3    RESIDUE RANGE :   C    68        C    81                          
REMARK   3    ORIGIN FOR THE GROUP (A):  25.3933  22.9295 -73.6722              
REMARK   3    T TENSOR                                                          
REMARK   3      T11:   0.6853 T22:   0.5282                                     
REMARK   3      T33:   0.3322 T12:   0.0563                                     
REMARK   3      T13:   0.0466 T23:  -0.0137                                     
REMARK   3    L TENSOR                                                          
REMARK   3      L11:   3.6374 L22:   1.0546                                     
REMARK   3      L33:   0.8323 L12:   1.9523                                     
REMARK   3      L13:  -1.7397 L23:  -0.9349                                     
REMARK   3    S TENSOR                                                          
REMARK   3      S11:   0.0674 S12:  -0.0702 S13:   0.0923                       
REMARK   3      S21:  -0.0346 S22:  -0.0318 S23:   0.0384                       
REMARK   3      S31:  -0.0176 S32:   0.0365 S33:  -0.0356                       
REMARK   3                                                                      
REMARK   3   TLS GROUP : 17                                                     
REMARK   3    NUMBER OF COMPONENTS GROUP : 1                                    
REMARK   3    COMPONENTS        C SSSEQI   TO  C SSSEQI                         
REMARK   3    RESIDUE RANGE :   C    82        C   126                          
REMARK   3    ORIGIN FOR THE GROUP (A):  36.0508  28.4748 -54.3632              
REMARK   3    T TENSOR                                                          
REMARK   3      T11:   0.3976 T22:   0.5619                                     
REMARK   3      T33:   0.5425 T12:   0.0066                                     
REMARK   3      T13:   0.1003 T23:  -0.0547                                     
REMARK   3    L TENSOR                                                          
REMARK   3      L11:   0.1594 L22:   0.9126                                     
REMARK   3      L33:   6.1838 L12:  -0.0171                                     
REMARK   3      L13:  -0.1872 L23:  -2.1594                                     
REMARK   3    S TENSOR                                                          
REMARK   3      S11:   0.0094 S12:  -0.2877 S13:  -0.0426                       
REMARK   3      S21:  -0.0604 S22:  -0.0526 S23:   0.1338                       
REMARK   3      S31:  -0.2642 S32:   0.3876 S33:   0.0431                       
REMARK   3                                                                      
REMARK   3   TLS GROUP : 18                                                     
REMARK   3    NUMBER OF COMPONENTS GROUP : 1                                    
REMARK   3    COMPONENTS        C SSSEQI   TO  C SSSEQI                         
REMARK   3    RESIDUE RANGE :   C   127        C   130                          
REMARK   3    ORIGIN FOR THE GROUP (A):  47.6313  29.6212 -78.8458              
REMARK   3    T TENSOR                                                          
REMARK   3      T11:   0.8355 T22:   0.4414                                     
REMARK   3      T33:   0.9310 T12:  -0.2975                                     
REMARK   3      T13:   0.2101 T23:  -0.0726                                     
REMARK   3    L TENSOR                                                          
REMARK   3      L11:  12.9479 L22:  28.5049                                     
REMARK   3      L33:  14.1848 L12: -19.2109                                     
REMARK   3      L13:  13.5520 L23: -20.1081                                     
REMARK   3    S TENSOR                                                          
REMARK   3      S11:  -0.3295 S12:   0.3192 S13:   0.7303                       
REMARK   3      S21:   0.4626 S22:  -0.4540 S23:  -1.1083                       
REMARK   3      S31:  -0.3306 S32:   0.3285 S33:   0.7835                       
REMARK   3                                                                      
REMARK   3   TLS GROUP : 19                                                     
REMARK   3    NUMBER OF COMPONENTS GROUP : 1                                    
REMARK   3    COMPONENTS        C SSSEQI   TO  C SSSEQI                         
REMARK   3    RESIDUE RANGE :   D     0        D    17                          
REMARK   3    ORIGIN FOR THE GROUP (A):  28.3867   3.4794 -46.0921              
REMARK   3    T TENSOR                                                          
REMARK   3      T11:   0.6114 T22:   0.4126                                     
REMARK   3      T33:   0.4748 T12:  -0.0446                                     
REMARK   3      T13:   0.1471 T23:  -0.0399                                     
REMARK   3    L TENSOR                                                          
REMARK   3      L11:   1.8383 L22:   1.5880                                     
REMARK   3      L33:  10.2039 L12:  -0.4786                                     
REMARK   3      L13:  -1.8649 L23:  -2.2372                                     
REMARK   3    S TENSOR                                                          
REMARK   3      S11:  -0.1349 S12:   0.5226 S13:  -0.3909                       
REMARK   3      S21:  -0.3311 S22:   0.3329 S23:   0.4047                       
REMARK   3      S31:   1.1172 S32:  -0.8313 S33:  -0.1980                       
REMARK   3                                                                      
REMARK   3   TLS GROUP : 20                                                     
REMARK   3    NUMBER OF COMPONENTS GROUP : 1                                    
REMARK   3    COMPONENTS        C SSSEQI   TO  C SSSEQI                         
REMARK   3    RESIDUE RANGE :   D    18        D    47                          
REMARK   3    ORIGIN FOR THE GROUP (A):  36.4593  23.3341 -74.2755              
REMARK   3    T TENSOR                                                          
REMARK   3      T11:   0.6030 T22:   0.3799                                     
REMARK   3      T33:   0.4354 T12:  -0.0427                                     
REMARK   3      T13:   0.1305 T23:   0.0093                                     
REMARK   3    L TENSOR                                                          
REMARK   3      L11:   1.8951 L22:   1.0857                                     
REMARK   3      L33:   0.0303 L12:  -0.4790                                     
REMARK   3      L13:   0.1825 L23:   0.0626                                     
REMARK   3    S TENSOR                                                          
REMARK   3      S11:  -0.0283 S12:   0.2297 S13:   0.1686                       
REMARK   3      S21:  -0.2636 S22:   0.0423 S23:  -0.3188                       
REMARK   3      S31:  -0.0218 S32:   0.0422 S33:  -0.0140                       
REMARK   3                                                                      
REMARK   3   TLS GROUP : 21                                                     
REMARK   3    NUMBER OF COMPONENTS GROUP : 1                                    
REMARK   3    COMPONENTS        C SSSEQI   TO  C SSSEQI                         
REMARK   3    RESIDUE RANGE :   D    48        D    66                          
REMARK   3    ORIGIN FOR THE GROUP (A):  47.3954  16.0408 -78.5782              
REMARK   3    T TENSOR                                                          
REMARK   3      T11:   0.5742 T22:   0.3580                                     
REMARK   3      T33:   0.5051 T12:   0.0596                                     
REMARK   3      T13:   0.2718 T23:  -0.0044                                     
REMARK   3    L TENSOR                                                          
REMARK   3      L11:   2.9755 L22:   8.9780                                     
REMARK   3      L33:   0.7171 L12:   4.1578                                     
REMARK   3      L13:   0.3298 L23:   1.9247                                     
REMARK   3    S TENSOR                                                          
REMARK   3      S11:   0.0063 S12:  -0.2732 S13:  -0.4852                       
REMARK   3      S21:  -0.7278 S22:   0.0871 S23:  -0.7533                       
REMARK   3      S31:  -0.3747 S32:   0.1622 S33:  -0.0934                       
REMARK   3                                                                      
REMARK   3   TLS GROUP : 22                                                     
REMARK   3    NUMBER OF COMPONENTS GROUP : 1                                    
REMARK   3    COMPONENTS        C SSSEQI   TO  C SSSEQI                         
REMARK   3    RESIDUE RANGE :   D    67        D    92                          
REMARK   3    ORIGIN FOR THE GROUP (A):  26.7556   9.2101 -62.0595              
REMARK   3    T TENSOR                                                          
REMARK   3      T11:   0.5840 T22:   0.4285                                     
REMARK   3      T33:   0.4281 T12:  -0.0016                                     
REMARK   3      T13:   0.0941 T23:  -0.0019                                     
REMARK   3    L TENSOR                                                          
REMARK   3      L11:   9.2432 L22:   0.7254                                     
REMARK   3      L33:   1.7697 L12:  -0.0563                                     
REMARK   3      L13:  -2.9621 L23:   0.7787                                     
REMARK   3    S TENSOR                                                          
REMARK   3      S11:  -0.1408 S12:  -0.1734 S13:  -0.6606                       
REMARK   3      S21:  -0.1732 S22:  -0.1871 S23:   0.0815                       
REMARK   3      S31:  -0.0286 S32:  -0.1450 S33:   0.3280                       
REMARK   3                                                                      
REMARK   3   TLS GROUP : 23                                                     
REMARK   3    NUMBER OF COMPONENTS GROUP : 1                                    
REMARK   3    COMPONENTS        C SSSEQI   TO  C SSSEQI                         
REMARK   3    RESIDUE RANGE :   D    93        D   118                          
REMARK   3    ORIGIN FOR THE GROUP (A):  33.2922   1.4130 -67.3958              
REMARK   3    T TENSOR                                                          
REMARK   3      T11:   0.5677 T22:   0.2440                                     
REMARK   3      T33:   0.3930 T12:   0.0178                                     
REMARK   3      T13:   0.0815 T23:  -0.0355                                     
REMARK   3    L TENSOR                                                          
REMARK   3      L11:  22.3298 L22:   4.4700                                     
REMARK   3      L33:   5.4128 L12:   5.8030                                     
REMARK   3      L13:  -9.2206 L23:  -3.8264                                     
REMARK   3    S TENSOR                                                          
REMARK   3      S11:  -0.4136 S12:   0.5174 S13:  -1.5694                       
REMARK   3      S21:   0.0413 S22:  -0.3417 S23:  -0.4844                       
REMARK   3      S31:   0.4090 S32:  -0.2899 S33:   0.7552                       
REMARK   3                                                                      
REMARK   3   TLS GROUP : 24                                                     
REMARK   3    NUMBER OF COMPONENTS GROUP : 1                                    
REMARK   3    COMPONENTS        C SSSEQI   TO  C SSSEQI                         
REMARK   3    RESIDUE RANGE :   M     0        M   128                          
REMARK   3    ORIGIN FOR THE GROUP (A):   5.5951 -41.0284 -27.9756              
REMARK   3    T TENSOR                                                          
REMARK   3      T11:   0.8002 T22:   0.4937                                     
REMARK   3      T33:   1.2535 T12:   0.0546                                     
REMARK   3      T13:   0.9644 T23:   0.2466                                     
REMARK   3    L TENSOR                                                          
REMARK   3      L11:   0.5556 L22:   0.2170                                     
REMARK   3      L33:   1.9591 L12:  -0.1246                                     
REMARK   3      L13:   0.9853 L23:  -0.3807                                     
REMARK   3    S TENSOR                                                          
REMARK   3      S11:   0.1699 S12:  -0.1500 S13:   0.0118                       
REMARK   3      S21:   0.2182 S22:   0.3026 S23:   0.3790                       
REMARK   3      S31:  -0.1300 S32:  -0.3756 S33:  -0.4725                       
REMARK   3                                                                      
REMARK   3   TLS GROUP : 25                                                     
REMARK   3    NUMBER OF COMPONENTS GROUP : 1                                    
REMARK   3    COMPONENTS        C SSSEQI   TO  C SSSEQI                         
REMARK   3    RESIDUE RANGE :   M   129        M   229                          
REMARK   3    ORIGIN FOR THE GROUP (A):  15.7096 -35.4945 -14.6041              
REMARK   3    T TENSOR                                                          
REMARK   3      T11:   1.5374 T22:   0.0040                                     
REMARK   3      T33:   0.8617 T12:  -0.0628                                     
REMARK   3      T13:   1.0420 T23:  -0.0545                                     
REMARK   3    L TENSOR                                                          
REMARK   3      L11:   2.1433 L22:   0.3878                                     
REMARK   3      L33:   0.1859 L12:   0.4631                                     
REMARK   3      L13:   0.0464 L23:  -0.2114                                     
REMARK   3    S TENSOR                                                          
REMARK   3      S11:   0.4443 S12:  -0.0412 S13:   0.3078                       
REMARK   3      S21:   0.7027 S22:  -0.0531 S23:   0.5493                       
REMARK   3      S31:  -0.4039 S32:   0.0223 S33:  -0.3912                       
REMARK   3                                                                      
REMARK   3   TLS GROUP : 26                                                     
REMARK   3    NUMBER OF COMPONENTS GROUP : 1                                    
REMARK   3    COMPONENTS        C SSSEQI   TO  C SSSEQI                         
REMARK   3    RESIDUE RANGE :   M   230        M   281                          
REMARK   3    ORIGIN FOR THE GROUP (A):  17.6562 -65.7021 -32.1235              
REMARK   3    T TENSOR                                                          
REMARK   3      T11:   0.7753 T22:   0.2904                                     
REMARK   3      T33:   0.4425 T12:  -0.1324                                     
REMARK   3      T13:   0.3421 T23:   0.1192                                     
REMARK   3    L TENSOR                                                          
REMARK   3      L11:   0.5351 L22:   7.9935                                     
REMARK   3      L33:   4.7441 L12:   0.3476                                     
REMARK   3      L13:  -1.4601 L23:   1.4409                                     
REMARK   3    S TENSOR                                                          
REMARK   3      S11:   0.0843 S12:   0.2850 S13:   0.2271                       
REMARK   3      S21:  -0.3504 S22:   0.3797 S23:   0.6583                       
REMARK   3      S31:  -0.4056 S32:  -0.6620 S33:  -0.4639                       
REMARK   3                                                                      
REMARK   3   TLS GROUP : 27                                                     
REMARK   3    NUMBER OF COMPONENTS GROUP : 1                                    
REMARK   3    COMPONENTS        C SSSEQI   TO  C SSSEQI                         
REMARK   3    RESIDUE RANGE :   M   282        M   363                          
REMARK   3    ORIGIN FOR THE GROUP (A):  23.2761 -60.5286 -29.8130              
REMARK   3    T TENSOR                                                          
REMARK   3      T11:   0.9120 T22:   0.1749                                     
REMARK   3      T33:   0.4387 T12:  -0.0629                                     
REMARK   3      T13:   0.3949 T23:  -0.0083                                     
REMARK   3    L TENSOR                                                          
REMARK   3      L11:   3.3347 L22:   3.6697                                     
REMARK   3      L33:   2.3903 L12:   1.5503                                     
REMARK   3      L13:  -1.6054 L23:   1.2997                                     
REMARK   3    S TENSOR                                                          
REMARK   3      S11:   0.1264 S12:   0.0858 S13:   0.0543                       
REMARK   3      S21:  -0.3607 S22:   0.1975 S23:  -0.1301                       
REMARK   3      S31:  -0.7487 S32:   0.0432 S33:  -0.3239                       
REMARK   3                                                                      
REMARK   3   TLS GROUP : 28                                                     
REMARK   3    NUMBER OF COMPONENTS GROUP : 1                                    
REMARK   3    COMPONENTS        C SSSEQI   TO  C SSSEQI                         
REMARK   3    RESIDUE RANGE :   M   364        M   394                          
REMARK   3    ORIGIN FOR THE GROUP (A):   3.6387 -43.4774 -14.9230              
REMARK   3    T TENSOR                                                          
REMARK   3      T11:   1.6986 T22:   0.0785                                     
REMARK   3      T33:   1.2262 T12:   0.0360                                     
REMARK   3      T13:   1.2284 T23:   0.1011                                     
REMARK   3    L TENSOR                                                          
REMARK   3      L11:   6.2414 L22:   0.2889                                     
REMARK   3      L33:   3.5963 L12:  -1.3113                                     
REMARK   3      L13:   4.7361 L23:  -0.9992                                     
REMARK   3    S TENSOR                                                          
REMARK   3      S11:   0.5624 S12:  -0.5647 S13:  -0.7899                       
REMARK   3      S21:  -0.2769 S22:   0.0590 S23:   0.0454                       
REMARK   3      S31:   0.5163 S32:  -0.4213 S33:  -0.6213                       
REMARK   3                                                                      
REMARK   3   TLS GROUP : 29                                                     
REMARK   3    NUMBER OF COMPONENTS GROUP : 1                                    
REMARK   3    COMPONENTS        C SSSEQI   TO  C SSSEQI                         
REMARK   3    RESIDUE RANGE :   M   395        M   504                          
REMARK   3    ORIGIN FOR THE GROUP (A):  20.8682 -42.0929  -5.6619              
REMARK   3    T TENSOR                                                          
REMARK   3      T11:   1.6726 T22:   0.2322                                     
REMARK   3      T33:   0.6213 T12:  -0.3169                                     
REMARK   3      T13:   0.4828 T23:   0.0589                                     
REMARK   3    L TENSOR                                                          
REMARK   3      L11:   0.1599 L22:   0.0759                                     
REMARK   3      L33:   0.9427 L12:   0.0352                                     
REMARK   3      L13:  -0.3339 L23:   0.0491                                     
REMARK   3    S TENSOR                                                          
REMARK   3      S11:   0.2284 S12:  -0.0791 S13:   0.1911                       
REMARK   3      S21:   0.3426 S22:  -0.0532 S23:   0.1241                       
REMARK   3      S31:  -0.0081 S32:   0.1463 S33:  -0.1752                       
REMARK   3                                                                      
REMARK   3   TLS GROUP : 30                                                     
REMARK   3    NUMBER OF COMPONENTS GROUP : 1                                    
REMARK   3    COMPONENTS        C SSSEQI   TO  C SSSEQI                         
REMARK   3    RESIDUE RANGE :   M   505        M   576                          
REMARK   3    ORIGIN FOR THE GROUP (A):   6.9786 -56.3153  -6.5106              
REMARK   3    T TENSOR                                                          
REMARK   3      T11:   1.0296 T22:   0.3359                                     
REMARK   3      T33:   0.6449 T12:   0.0591                                     
REMARK   3      T13:   0.6294 T23:   0.1357                                     
REMARK   3    L TENSOR                                                          
REMARK   3      L11:   1.5725 L22:   1.5917                                     
REMARK   3      L33:   2.3944 L12:   0.7334                                     
REMARK   3      L13:  -1.2071 L23:  -1.9102                                     
REMARK   3    S TENSOR                                                          
REMARK   3      S11:   0.1191 S12:  -0.5045 S13:  -0.1726                       
REMARK   3      S21:   0.4558 S22:   0.1993 S23:   0.4201                       
REMARK   3      S31:  -0.4402 S32:  -0.0906 S33:  -0.3184                       
REMARK   3                                                                      
REMARK   3   TLS GROUP : 31                                                     
REMARK   3    NUMBER OF COMPONENTS GROUP : 1                                    
REMARK   3    COMPONENTS        C SSSEQI   TO  C SSSEQI                         
REMARK   3    RESIDUE RANGE :   N     1        N    20                          
REMARK   3    ORIGIN FOR THE GROUP (A):  47.7166 -38.2989 -16.9590              
REMARK   3    T TENSOR                                                          
REMARK   3      T11:   2.6889 T22:   0.4770                                     
REMARK   3      T33:   0.2251 T12:  -0.7440                                     
REMARK   3      T13:  -0.2235 T23:   0.0448                                     
REMARK   3    L TENSOR                                                          
REMARK   3      L11:   9.4554 L22:   0.1249                                     
REMARK   3      L33:   0.1575 L12:  -1.0111                                     
REMARK   3      L13:  -1.2033 L23:   0.1263                                     
REMARK   3    S TENSOR                                                          
REMARK   3      S11:   0.0509 S12:  -1.5288 S13:   0.5722                       
REMARK   3      S21:   0.1924 S22:   0.0482 S23:  -0.0939                       
REMARK   3      S31:  -0.0120 S32:   0.2062 S33:  -0.0991                       
REMARK   3                                                                      
REMARK   3   TLS GROUP : 32                                                     
REMARK   3    NUMBER OF COMPONENTS GROUP : 1                                    
REMARK   3    COMPONENTS        C SSSEQI   TO  C SSSEQI                         
REMARK   3    RESIDUE RANGE :   N    21        N    57                          
REMARK   3    ORIGIN FOR THE GROUP (A):  41.4345 -43.0308 -17.8678              
REMARK   3    T TENSOR                                                          
REMARK   3      T11:   1.6926 T22:   0.7754                                     
REMARK   3      T33:   0.4416 T12:  -0.4593                                     
REMARK   3      T13:   0.1074 T23:  -0.3544                                     
REMARK   3    L TENSOR                                                          
REMARK   3      L11:   2.1982 L22:   1.7553                                     
REMARK   3      L33:   6.0692 L12:   1.8982                                     
REMARK   3      L13:  -3.6452 L23:  -3.1984                                     
REMARK   3    S TENSOR                                                          
REMARK   3      S11:   0.7178 S12:  -0.5425 S13:  -0.1671                       
REMARK   3      S21:   0.8538 S22:  -0.8202 S23:   0.0207                       
REMARK   3      S31:  -1.3833 S32:   1.0194 S33:   0.1023                       
REMARK   3                                                                      
REMARK   3   TLS GROUP : 33                                                     
REMARK   3    NUMBER OF COMPONENTS GROUP : 1                                    
REMARK   3    COMPONENTS        C SSSEQI   TO  C SSSEQI                         
REMARK   3    RESIDUE RANGE :   N    58        N    87                          
REMARK   3    ORIGIN FOR THE GROUP (A):  39.4520 -42.3975 -29.5206              
REMARK   3    T TENSOR                                                          
REMARK   3      T11:   1.1796 T22:   0.1668                                     
REMARK   3      T33:   0.5438 T12:  -0.2165                                     
REMARK   3      T13:   0.1266 T23:  -0.0332                                     
REMARK   3    L TENSOR                                                          
REMARK   3      L11:   1.3464 L22:   4.4239                                     
REMARK   3      L33:   4.6792 L12:  -0.5382                                     
REMARK   3      L13:   0.0988 L23:  -4.4663                                     
REMARK   3    S TENSOR                                                          
REMARK   3      S11:   0.4592 S12:   0.0366 S13:  -0.6789                       
REMARK   3      S21:   0.7041 S22:  -0.6719 S23:   0.0732                       
REMARK   3      S31:  -0.7860 S32:   0.6793 S33:   0.2127                       
REMARK   3                                                                      
REMARK   3   TLS GROUP : 34                                                     
REMARK   3    NUMBER OF COMPONENTS GROUP : 1                                    
REMARK   3    COMPONENTS        C SSSEQI   TO  C SSSEQI                         
REMARK   3    RESIDUE RANGE :   N    88        N   142                          
REMARK   3    ORIGIN FOR THE GROUP (A):  22.2862 -29.2996 -33.6889              
REMARK   3    T TENSOR                                                          
REMARK   3      T11:   1.0689 T22:   0.1303                                     
REMARK   3      T33:   0.7150 T12:  -0.0460                                     
REMARK   3      T13:   0.6317 T23:   0.1751                                     
REMARK   3    L TENSOR                                                          
REMARK   3      L11:   8.1491 L22:   1.6011                                     
REMARK   3      L33:   1.9778 L12:  -0.3605                                     
REMARK   3      L13:   2.5179 L23:  -0.8394                                     
REMARK   3    S TENSOR                                                          
REMARK   3      S11:   0.5428 S12:   0.1878 S13:   0.2687                       
REMARK   3      S21:   1.1646 S22:  -0.1090 S23:   0.6673                       
REMARK   3      S31:  -0.1319 S32:  -0.0975 S33:  -0.4338                       
REMARK   3                                                                      
REMARK   3   TLS GROUP : 35                                                     
REMARK   3    NUMBER OF COMPONENTS GROUP : 1                                    
REMARK   3    COMPONENTS        C SSSEQI   TO  C SSSEQI                         
REMARK   3    RESIDUE RANGE :   N   143        N   195                          
REMARK   3    ORIGIN FOR THE GROUP (A):  24.7459 -25.8434 -39.9870              
REMARK   3    T TENSOR                                                          
REMARK   3      T11:   0.8050 T22:   0.2097                                     
REMARK   3      T33:   0.5704 T12:   0.0142                                     
REMARK   3      T13:   0.5725 T23:   0.0421                                     
REMARK   3    L TENSOR                                                          
REMARK   3      L11:   6.3677 L22:   7.5239                                     
REMARK   3      L33:   1.7818 L12:   0.3838                                     
REMARK   3      L13:   1.3908 L23:   1.1333                                     
REMARK   3    S TENSOR                                                          
REMARK   3      S11:  -0.0133 S12:   0.3893 S13:   0.1452                       
REMARK   3      S21:   0.5675 S22:   0.0102 S23:   0.7386                       
REMARK   3      S31:  -0.5647 S32:  -0.0496 S33:   0.0031                       
REMARK   3                                                                      
REMARK   3   TLS GROUP : 36                                                     
REMARK   3    NUMBER OF COMPONENTS GROUP : 1                                    
REMARK   3    COMPONENTS        C SSSEQI   TO  C SSSEQI                         
REMARK   3    RESIDUE RANGE :   N   196        N   243                          
REMARK   3    ORIGIN FOR THE GROUP (A):  28.3104 -22.4084 -47.5042              
REMARK   3    T TENSOR                                                          
REMARK   3      T11:   0.5040 T22:   0.1966                                     
REMARK   3      T33:   0.6417 T12:  -0.0734                                     
REMARK   3      T13:   0.4382 T23:   0.0279                                     
REMARK   3    L TENSOR                                                          
REMARK   3      L11:   1.0602 L22:   4.6170                                     
REMARK   3      L33:   4.0265 L12:  -1.0469                                     
REMARK   3      L13:   1.1177 L23:  -1.3074                                     
REMARK   3    S TENSOR                                                          
REMARK   3      S11:  -0.1052 S12:   0.0867 S13:   0.0252                       
REMARK   3      S21:   0.2681 S22:   0.2712 S23:   0.6864                       
REMARK   3      S31:  -0.1983 S32:  -0.1805 S33:  -0.1661                       
REMARK   3                                                                      
REMARK   3   TLS GROUP : 37                                                     
REMARK   3    NUMBER OF COMPONENTS GROUP : 1                                    
REMARK   3    COMPONENTS        C SSSEQI   TO  C SSSEQI                         
REMARK   3    RESIDUE RANGE :   O     1        O    17                          
REMARK   3    ORIGIN FOR THE GROUP (A):  44.7774 -21.6146 -26.3978              
REMARK   3    T TENSOR                                                          
REMARK   3      T11:   1.7454 T22:   0.2212                                     
REMARK   3      T33:   0.7413 T12:  -0.5140                                     
REMARK   3      T13:   0.5843 T23:  -0.1352                                     
REMARK   3    L TENSOR                                                          
REMARK   3      L11:   9.2165 L22:   0.2173                                     
REMARK   3      L33:   1.2377 L12:  -0.2358                                     
REMARK   3      L13:   3.3553 L23:  -0.1383                                     
REMARK   3    S TENSOR                                                          
REMARK   3      S11:   0.7571 S12:   0.2572 S13:  -0.7835                       
REMARK   3      S21:   0.5706 S22:  -0.2884 S23:   0.2606                       
REMARK   3      S31:   0.1633 S32:   0.1333 S33:  -0.4688                       
REMARK   3                                                                      
REMARK   3   TLS GROUP : 38                                                     
REMARK   3    NUMBER OF COMPONENTS GROUP : 1                                    
REMARK   3    COMPONENTS        C SSSEQI   TO  C SSSEQI                         
REMARK   3    RESIDUE RANGE :   O    18        O    54                          
REMARK   3    ORIGIN FOR THE GROUP (A):  51.3653 -20.1207 -60.3684              
REMARK   3    T TENSOR                                                          
REMARK   3      T11:   0.4996 T22:   0.3320                                     
REMARK   3      T33:   0.5645 T12:  -0.0445                                     
REMARK   3      T13:   0.1588 T23:   0.0219                                     
REMARK   3    L TENSOR                                                          
REMARK   3      L11:   0.5211 L22:   3.4813                                     
REMARK   3      L33:  12.9734 L12:   1.0958                                     
REMARK   3      L13:  -2.2869 L23:  -3.8574                                     
REMARK   3    S TENSOR                                                          
REMARK   3      S11:  -0.0368 S12:  -0.0102 S13:  -0.2364                       
REMARK   3      S21:   0.2724 S22:  -0.3467 S23:  -0.5445                       
REMARK   3      S31:  -0.2387 S32:   0.1542 S33:   0.3835                       
REMARK   3                                                                      
REMARK   3   TLS GROUP : 39                                                     
REMARK   3    NUMBER OF COMPONENTS GROUP : 1                                    
REMARK   3    COMPONENTS        C SSSEQI   TO  C SSSEQI                         
REMARK   3    RESIDUE RANGE :   O    55        O    92                          
REMARK   3    ORIGIN FOR THE GROUP (A):  52.6834 -25.4317 -64.8202              
REMARK   3    T TENSOR                                                          
REMARK   3      T11:   0.4611 T22:   0.5002                                     
REMARK   3      T33:   0.5302 T12:   0.0376                                     
REMARK   3      T13:   0.1925 T23:   0.0765                                     
REMARK   3    L TENSOR                                                          
REMARK   3      L11:   0.4130 L22:   1.1299                                     
REMARK   3      L33:   1.0393 L12:  -0.6363                                     
REMARK   3      L13:  -0.3717 L23:   0.7131                                     
REMARK   3    S TENSOR                                                          
REMARK   3      S11:   0.1023 S12:   0.1127 S13:   0.2050                       
REMARK   3      S21:   0.0227 S22:   0.0084 S23:  -0.2111                       
REMARK   3      S31:  -0.0567 S32:  -0.1992 S33:  -0.1107                       
REMARK   3                                                                      
REMARK   3   TLS GROUP : 40                                                     
REMARK   3    NUMBER OF COMPONENTS GROUP : 1                                    
REMARK   3    COMPONENTS        C SSSEQI   TO  C SSSEQI                         
REMARK   3    RESIDUE RANGE :   O    93        O   112                          
REMARK   3    ORIGIN FOR THE GROUP (A):  26.0856 -38.2903 -57.7377              
REMARK   3    T TENSOR                                                          
REMARK   3      T11:   0.6677 T22:   0.5541                                     
REMARK   3      T33:   0.9470 T12:  -0.1418                                     
REMARK   3      T13:   0.3457 T23:   0.2171                                     
REMARK   3    L TENSOR                                                          
REMARK   3      L11:   0.8262 L22:   2.0665                                     
REMARK   3      L33:   3.9072 L12:   0.7850                                     
REMARK   3      L13:   1.6703 L23:   0.8113                                     
REMARK   3    S TENSOR                                                          
REMARK   3      S11:   0.1483 S12:   0.0751 S13:  -0.1349                       
REMARK   3      S21:  -0.1707 S22:   0.3618 S23:   0.5689                       
REMARK   3      S31:   0.6168 S32:   0.1042 S33:  -0.5100                       
REMARK   3                                                                      
REMARK   3   TLS GROUP : 41                                                     
REMARK   3    NUMBER OF COMPONENTS GROUP : 1                                    
REMARK   3    COMPONENTS        C SSSEQI   TO  C SSSEQI                         
REMARK   3    RESIDUE RANGE :   O   113        O   130                          
REMARK   3    ORIGIN FOR THE GROUP (A):  43.3544 -31.9645 -77.2692              
REMARK   3    T TENSOR                                                          
REMARK   3      T11:   0.8252 T22:   1.0090                                     
REMARK   3      T33:   0.6246 T12:  -0.4584                                     
REMARK   3      T13:   0.2773 T23:  -0.1393                                     
REMARK   3    L TENSOR                                                          
REMARK   3      L11:   2.0596 L22:  10.1335                                     
REMARK   3      L33:   0.0048 L12:  -4.5441                                     
REMARK   3      L13:  -0.0858 L23:   0.1863                                     
REMARK   3    S TENSOR                                                          
REMARK   3      S11:   0.1450 S12:   0.3090 S13:   0.0806                       
REMARK   3      S21:  -0.2987 S22:  -0.2655 S23:  -0.2423                       
REMARK   3      S31:  -0.0006 S32:  -0.0232 S33:   0.1206                       
REMARK   3                                                                      
REMARK   3   TLS GROUP : 42                                                     
REMARK   3    NUMBER OF COMPONENTS GROUP : 1                                    
REMARK   3    COMPONENTS        C SSSEQI   TO  C SSSEQI                         
REMARK   3    RESIDUE RANGE :   P     0        P    15                          
REMARK   3    ORIGIN FOR THE GROUP (A):  28.7919 -12.1904 -44.7574              
REMARK   3    T TENSOR                                                          
REMARK   3      T11:   1.1410 T22:   0.2129                                     
REMARK   3      T33:   0.8875 T12:   0.1734                                     
REMARK   3      T13:   0.5989 T23:   0.1312                                     
REMARK   3    L TENSOR                                                          
REMARK   3      L11:   6.9893 L22:   1.0619                                     
REMARK   3      L33:  17.3323 L12:   1.6084                                     
REMARK   3      L13:   8.2150 L23:  -0.4055                                     
REMARK   3    S TENSOR                                                          
REMARK   3      S11:   0.2456 S12:  -0.2284 S13:   0.8892                       
REMARK   3      S21:   0.3580 S22:  -0.1658 S23:   0.5384                       
REMARK   3      S31:  -0.5708 S32:   0.1835 S33:  -0.0798                       
REMARK   3                                                                      
REMARK   3   TLS GROUP : 43                                                     
REMARK   3    NUMBER OF COMPONENTS GROUP : 1                                    
REMARK   3    COMPONENTS        C SSSEQI   TO  C SSSEQI                         
REMARK   3    RESIDUE RANGE :   P    16        P    47                          
REMARK   3    ORIGIN FOR THE GROUP (A):  48.9017 -25.6960 -71.4021              
REMARK   3    T TENSOR                                                          
REMARK   3      T11:   0.5356 T22:   0.2442                                     
REMARK   3      T33:   0.5397 T12:   0.0663                                     
REMARK   3      T13:   0.1561 T23:  -0.0193                                     
REMARK   3    L TENSOR                                                          
REMARK   3      L11:   7.9563 L22:   0.8641                                     
REMARK   3      L33:   2.1467 L12:  -0.4599                                     
REMARK   3      L13:  -3.4513 L23:  -0.0348                                     
REMARK   3    S TENSOR                                                          
REMARK   3      S11:   0.0675 S12:   0.2866 S13:  -0.1631                       
REMARK   3      S21:  -0.4848 S22:   0.0127 S23:  -0.0024                       
REMARK   3      S31:   0.3119 S32:  -0.2175 S33:  -0.0802                       
REMARK   3                                                                      
REMARK   3   TLS GROUP : 44                                                     
REMARK   3    NUMBER OF COMPONENTS GROUP : 1                                    
REMARK   3    COMPONENTS        C SSSEQI   TO  C SSSEQI                         
REMARK   3    RESIDUE RANGE :   P    48        P    78                          
REMARK   3    ORIGIN FOR THE GROUP (A):  45.3780 -16.4879 -76.4488              
REMARK   3    T TENSOR                                                          
REMARK   3      T11:   0.7161 T22:   0.2289                                     
REMARK   3      T33:   0.5611 T12:  -0.0197                                     
REMARK   3      T13:   0.1085 T23:  -0.0128                                     
REMARK   3    L TENSOR                                                          
REMARK   3      L11:   2.2818 L22:   3.0434                                     
REMARK   3      L33:   2.5942 L12:   0.2256                                     
REMARK   3      L13:  -0.6576 L23:  -2.7253                                     
REMARK   3    S TENSOR                                                          
REMARK   3      S11:  -0.0558 S12:   0.3299 S13:   0.2569                       
REMARK   3      S21:  -0.4212 S22:   0.2418 S23:   0.2694                       
REMARK   3      S31:   0.2598 S32:  -0.3262 S33:  -0.1860                       
REMARK   3                                                                      
REMARK   3   TLS GROUP : 45                                                     
REMARK   3    NUMBER OF COMPONENTS GROUP : 1                                    
REMARK   3    COMPONENTS        C SSSEQI   TO  C SSSEQI                         
REMARK   3    RESIDUE RANGE :   P    79        P    97                          
REMARK   3    ORIGIN FOR THE GROUP (A):  45.6047 -13.2415 -47.2397              
REMARK   3    T TENSOR                                                          
REMARK   3      T11:   0.7579 T22:   0.3934                                     
REMARK   3      T33:   0.6341 T12:  -0.1142                                     
REMARK   3      T13:   0.2657 T23:   0.0480                                     
REMARK   3    L TENSOR                                                          
REMARK   3      L11:   3.7519 L22:   8.9095                                     
REMARK   3      L33:   0.0717 L12:  -5.2580                                     
REMARK   3      L13:   0.2993 L23:  -0.6878                                     
REMARK   3    S TENSOR                                                          
REMARK   3      S11:  -0.1357 S12:  -0.3730 S13:  -0.4361                       
REMARK   3      S21:   0.9798 S22:   0.1341 S23:   0.3301                       
REMARK   3      S31:  -0.1649 S32:   0.0258 S33:   0.0016                       
REMARK   3                                                                      
REMARK   3   TLS GROUP : 46                                                     
REMARK   3    NUMBER OF COMPONENTS GROUP : 1                                    
REMARK   3    COMPONENTS        C SSSEQI   TO  C SSSEQI                         
REMARK   3    RESIDUE RANGE :   P    98        P   118                          
REMARK   3    ORIGIN FOR THE GROUP (A):  44.5796  -6.5120 -65.4616              
REMARK   3    T TENSOR                                                          
REMARK   3      T11:   0.5458 T22:   0.2047                                     
REMARK   3      T33:   0.7091 T12:  -0.0101                                     
REMARK   3      T13:   0.1590 T23:  -0.0154                                     
REMARK   3    L TENSOR                                                          
REMARK   3      L11:   4.8587 L22:   4.2884                                     
REMARK   3      L33:   0.4024 L12:  -0.8769                                     
REMARK   3      L13:   1.3843 L23:  -0.4069                                     
REMARK   3    S TENSOR                                                          
REMARK   3      S11:  -0.0460 S12:   0.0446 S13:   0.1527                       
REMARK   3      S21:  -0.2951 S22:  -0.0548 S23:   0.2972                       
REMARK   3      S31:  -0.0127 S32:   0.0179 S33:   0.1008                       
REMARK   3                                                                      
REMARK   3  BULK SOLVENT MODELLING.                                             
REMARK   3   METHOD USED : MASK                                                 
REMARK   3   PARAMETERS FOR MASK CALCULATION                                    
REMARK   3   VDW PROBE RADIUS   : NULL                                          
REMARK   3   ION PROBE RADIUS   : NULL                                          
REMARK   3   SHRINKAGE RADIUS   : NULL                                          
REMARK   3                                                                      
REMARK   3  OTHER REFINEMENT REMARKS: HYDROGENS HAVE BEEN ADDED IN THE          
REMARK   4                                                                      
REMARK   4 3P4Q COMPLIES WITH FORMAT V. 3.20, 01-DEC-08                         
REMARK 100                                                                      
REMARK 100 THIS ENTRY HAS BEEN PROCESSED BY RCSB ON 19-NOV-10.                  
REMARK 100 THE RCSB ID CODE IS RCSB061953.                                      
REMARK 200                                                                      
REMARK 200 EXPERIMENTAL DETAILS                                                 
REMARK 200  EXPERIMENT TYPE                : X-RAY DIFFRACTION                  
REMARK 200  DATE OF DATA COLLECTION        : NULL                               
REMARK 200  TEMPERATURE           (KELVIN) : NULL                               
REMARK 200  PH                             : 5.8                                
REMARK 200  NUMBER OF CRYSTALS USED        : 1                                  
REMARK 200                                                                      
REMARK 200  SYNCHROTRON              (Y/N) : Y                                  
REMARK 200  RADIATION SOURCE               : SSRL                               
REMARK 200  BEAMLINE                       : BL9-2                              
REMARK 200  X-RAY GENERATOR MODEL          : NULL                               
REMARK 200  MONOCHROMATIC OR LAUE    (M/L) : M                                  
REMARK 200  WAVELENGTH OR RANGE        (A) : 1.0                                
REMARK 200  MONOCHROMATOR                  : NULL                               
REMARK 200  OPTICS                         : NULL                               
REMARK 200                                                                      
REMARK 200  DETECTOR TYPE                  : NULL                               
REMARK 200  DETECTOR MANUFACTURER          : NULL                               
REMARK 200  INTENSITY-INTEGRATION SOFTWARE : NULL                               
REMARK 200  DATA SCALING SOFTWARE          : SCALEPACK                          
REMARK 200                                                                      
REMARK 200  NUMBER OF UNIQUE REFLECTIONS   : 47456                              
REMARK 200  RESOLUTION RANGE HIGH      (A) : 3.350                              
REMARK 200  RESOLUTION RANGE LOW       (A) : 50.000                             
REMARK 200  REJECTION CRITERIA  (SIGMA(I)) : NULL                               
REMARK 200                                                                      
REMARK 200 OVERALL.                                                             
REMARK 200  COMPLETENESS FOR RANGE     (%) : 88.9                               
REMARK 200  DATA REDUNDANCY                : 3.100                              
REMARK 200  R MERGE                    (I) : 0.09900                            
REMARK 200  R SYM                      (I) : NULL                               
REMARK 200  <I/SIGMA(I)> FOR THE DATA SET  : 10.2000                            
REMARK 200                                                                      
REMARK 200 IN THE HIGHEST RESOLUTION SHELL.                                     
REMARK 200  HIGHEST RESOLUTION SHELL, RANGE HIGH (A) : 3.35                     
REMARK 200  HIGHEST RESOLUTION SHELL, RANGE LOW  (A) : 3.47                     
REMARK 200  COMPLETENESS FOR SHELL     (%) : 73.9                               
REMARK 200  DATA REDUNDANCY IN SHELL       : 2.20                               
REMARK 200  R MERGE FOR SHELL          (I) : 0.23700                            
REMARK 200  R SYM FOR SHELL            (I) : NULL                               
REMARK 200  <I/SIGMA(I)> FOR SHELL         : NULL                               
REMARK 200                                                                      
REMARK 200 DIFFRACTION PROTOCOL: SINGLE WAVELENGTH                              
REMARK 200 METHOD USED TO DETERMINE THE STRUCTURE: NULL                         
REMARK 200 SOFTWARE USED: NULL                                                  
REMARK 200 STARTING MODEL: NULL                                                 
REMARK 200                                                                      
REMARK 200 REMARK: NULL                                                         
REMARK 280                                                                      
REMARK 280 CRYSTAL                                                              
REMARK 280 SOLVENT CONTENT, VS   (%): 67.94                                     
REMARK 280 MATTHEWS COEFFICIENT, VM (ANGSTROMS**3/DA): 3.84                     
REMARK 280                                                                      
REMARK 280 CRYSTALLIZATION CONDITIONS: 12.5% PEG 5000 MME, 85MM MGAC, 100MM     
REMARK 280  CITRATE PH 5.8, 0.1% W/V DTT, 0.1MM EDTA, 5MM FUMARATE, VAPOR       
REMARK 280  DIFFUSION, TEMPERATURE 298K                                         
REMARK 290                                                                      
REMARK 290 CRYSTALLOGRAPHIC SYMMETRY                                            
REMARK 290 SYMMETRY OPERATORS FOR SPACE GROUP: P 21 21 21                       
REMARK 290                                                                      
REMARK 290      SYMOP   SYMMETRY                                                
REMARK 290     NNNMMM   OPERATOR                                                
REMARK 290       1555   X,Y,Z                                                   
REMARK 290       2555   -X+1/2,-Y,Z+1/2                                         
REMARK 290       3555   -X,Y+1/2,-Z+1/2                                         
REMARK 290       4555   X+1/2,-Y+1/2,-Z                                         
REMARK 290                                                                      
REMARK 290     WHERE NNN -> OPERATOR NUMBER                                     
REMARK 290           MMM -> TRANSLATION VECTOR                                  
REMARK 290                                                                      
REMARK 290 CRYSTALLOGRAPHIC SYMMETRY TRANSFORMATIONS                            
REMARK 290 THE FOLLOWING TRANSFORMATIONS OPERATE ON THE ATOM/HETATM             
REMARK 290 RECORDS IN THIS ENTRY TO PRODUCE CRYSTALLOGRAPHICALLY                
REMARK 290 RELATED MOLECULES.                                                   
REMARK 290   SMTRY1   1  1.000000  0.000000  0.000000        0.00000            
REMARK 290   SMTRY2   1  0.000000  1.000000  0.000000        0.00000            
REMARK 290   SMTRY3   1  0.000000  0.000000  1.000000        0.00000            
REMARK 290   SMTRY1   2 -1.000000  0.000000  0.000000       48.32050            
REMARK 290   SMTRY2   2  0.000000 -1.000000  0.000000        0.00000            
REMARK 290   SMTRY3   2  0.000000  0.000000  1.000000      136.40150            
REMARK 290   SMTRY1   3 -1.000000  0.000000  0.000000        0.00000            
REMARK 290   SMTRY2   3  0.000000  1.000000  0.000000       68.98200            
REMARK 290   SMTRY3   3  0.000000  0.000000 -1.000000      136.40150            
REMARK 290   SMTRY1   4  1.000000  0.000000  0.000000       48.32050            
REMARK 290   SMTRY2   4  0.000000 -1.000000  0.000000       68.98200            
REMARK 290   SMTRY3   4  0.000000  0.000000 -1.000000        0.00000            
REMARK 290                                                                      
REMARK 290 REMARK: NULL                                                         
REMARK 300                                                                      
REMARK 300 BIOMOLECULE: 1, 2                                                    
REMARK 300 SEE REMARK 350 FOR THE AUTHOR PROVIDED AND/OR PROGRAM                
REMARK 300 GENERATED ASSEMBLY INFORMATION FOR THE STRUCTURE IN                  
REMARK 300 THIS ENTRY. THE REMARK MAY ALSO PROVIDE INFORMATION ON               
REMARK 300 BURIED SURFACE AREA.                                                 
REMARK 350                                                                      
REMARK 350 COORDINATES FOR A COMPLETE MULTIMER REPRESENTING THE KNOWN           
REMARK 350 BIOLOGICALLY SIGNIFICANT OLIGOMERIZATION STATE OF THE                
REMARK 350 MOLECULE CAN BE GENERATED BY APPLYING BIOMT TRANSFORMATIONS          
REMARK 350 GIVEN BELOW.  BOTH NON-CRYSTALLOGRAPHIC AND                          
REMARK 350 CRYSTALLOGRAPHIC OPERATIONS ARE GIVEN.                               
REMARK 350                                                                      
REMARK 350 BIOMOLECULE: 1                                                       
REMARK 350 AUTHOR DETERMINED BIOLOGICAL UNIT: TETRAMERIC                        
REMARK 350 SOFTWARE DETERMINED QUATERNARY STRUCTURE: TETRAMERIC                 
REMARK 350 SOFTWARE USED: PISA                                                  
REMARK 350 TOTAL BURIED SURFACE AREA: 17600 ANGSTROM**2                         
REMARK 350 SURFACE AREA OF THE COMPLEX: 39920 ANGSTROM**2                       
REMARK 350 CHANGE IN SOLVENT FREE ENERGY: -159.0 KCAL/MOL                       
REMARK 350 APPLY THE FOLLOWING TO CHAINS: A, B, C, D                            
REMARK 350   BIOMT1   1  1.000000  0.000000  0.000000        0.00000            
REMARK 350   BIOMT2   1  0.000000  1.000000  0.000000        0.00000            
REMARK 350   BIOMT3   1  0.000000  0.000000  1.000000        0.00000            
REMARK 350                                                                      
REMARK 350 BIOMOLECULE: 2                                                       
REMARK 350 AUTHOR DETERMINED BIOLOGICAL UNIT: TETRAMERIC                        
REMARK 350 SOFTWARE DETERMINED QUATERNARY STRUCTURE: TETRAMERIC                 
REMARK 350 SOFTWARE USED: PISA                                                  
REMARK 350 TOTAL BURIED SURFACE AREA: 17380 ANGSTROM**2                         
REMARK 350 SURFACE AREA OF THE COMPLEX: 41360 ANGSTROM**2                       
REMARK 350 CHANGE IN SOLVENT FREE ENERGY: -150.0 KCAL/MOL                       
REMARK 350 APPLY THE FOLLOWING TO CHAINS: M, N, O, P                            
REMARK 350   BIOMT1   1  1.000000  0.000000  0.000000        0.00000            
REMARK 350   BIOMT2   1  0.000000  1.000000  0.000000        0.00000            
REMARK 350   BIOMT3   1  0.000000  0.000000  1.000000        0.00000            
REMARK 500                                                                      
REMARK 500 GEOMETRY AND STEREOCHEMISTRY                                         
REMARK 500 SUBTOPIC: CLOSE CONTACTS IN SAME ASYMMETRIC UNIT                     
REMARK 500                                                                      
REMARK 500 THE FOLLOWING ATOMS ARE IN CLOSE CONTACT.                            
REMARK 500                                                                      
REMARK 500  ATM1  RES C  SSEQI   ATM2  RES C  SSEQI           DISTANCE          
REMARK 500   SG   CYS B   154    FE3   SF4 B   246              1.51            
REMARK 500   NH2  ARG M   525     OG1  THR M   551              1.54            
REMARK 500   CE1  TYR M   356     OE1  GLU M   379              1.61            
REMARK 500   SG   CYS B   151    FE1   SF4 B   246              1.80            
REMARK 500   SG   CYS N   214    FE3   SF4 N   244              1.85            
REMARK 500   CD1  TYR M   356     OE1  GLU M   379              2.02            
REMARK 500   CZ   TYR M   356     OE1  GLU M   379              2.04            
REMARK 500   OE2  GLU M   527     NH1  ARG M   529              2.08            
REMARK 500   CA   VAL N    11     OG   SER N    23              2.15            
REMARK 500   NE2  HIS A    44     C8M  FAD A   601              2.17            
REMARK 500                                                                      
REMARK 500 REMARK: NULL                                                         
REMARK 500                                                                      
REMARK 500 GEOMETRY AND STEREOCHEMISTRY                                         
REMARK 500 SUBTOPIC: TORSION ANGLES                                             
REMARK 500                                                                      
REMARK 500 TORSION ANGLES OUTSIDE THE EXPECTED RAMACHANDRAN REGIONS:            
REMARK 500 (M=MODEL NUMBER; RES=RESIDUE NAME; C=CHAIN IDENTIFIER;               
REMARK 500 SSEQ=SEQUENCE NUMBER; I=INSERTION CODE).                             
REMARK 500                                                                      
REMARK 500 STANDARD TABLE:                                                      
REMARK 500 FORMAT:(10X,I3,1X,A3,1X,A1,I4,A1,4X,F7.2,3X,F7.2)                    
REMARK 500                                                                      
REMARK 500 EXPECTED VALUES: GJ KLEYWEGT AND TA JONES (1996). PHI/PSI-           
REMARK 500 CHOLOGY: RAMACHANDRAN REVISITED. STRUCTURE 4, 1395 - 1400            
REMARK 500                                                                      
REMARK 500  M RES CSSEQI        PSI       PHI                                   
REMARK 500    ALA A  56      -31.52   -132.93                                   
REMARK 500    ALA A 128     -132.72     50.03                                   
REMARK 500    LYS A 130       59.24   -102.23                                   
REMARK 500    LYS A 280       -7.41     77.63                                   
REMARK 500    MET A 282     -131.97     60.12                                   
REMARK 500    SER A 393        2.20     84.94                                   
REMARK 500    GLN A 442      122.54    -38.11                                   
REMARK 500    ARG A 525       97.85    -65.01                                   
REMARK 500    THR A 571      -79.49   -108.45                                   
REMARK 500    SER B  56      -67.49    178.84                                   
REMARK 500    ARG B  58       -8.45     74.67                                   
REMARK 500    ASP B 101     -110.46     41.95                                   
REMARK 500    SER C  13        1.08    -68.53                                   
REMARK 500    THR D 117       -5.93     97.85                                   
REMARK 500    HIS M  59       39.95    -79.32                                   
REMARK 500    PRO M 107      -36.13    -38.09                                   
REMARK 500    MET M 119      108.10    -52.37                                   
REMARK 500    ARG M 123       27.08   -142.58                                   
REMARK 500    ALA M 128     -121.71     47.81                                   
REMARK 500    ASP M 159      149.26   -176.70                                   
REMARK 500    ARG M 168       75.50   -111.23                                   
REMARK 500    LYS M 280       -4.88     79.11                                   
REMARK 500    MET M 282     -124.50     55.73                                   
REMARK 500    PRO M 286      125.35    -33.62                                   
REMARK 500    CYS M 367       -4.30     62.91                                   
REMARK 500    SER M 393        3.81     82.22                                   
REMARK 500    THR M 571      -91.22   -111.02                                   
REMARK 500    PRO M 575       -6.31    -57.19                                   
REMARK 500    ASP N  31     -147.06   -119.15                                   
REMARK 500    SER N  56      -34.45   -130.12                                   
REMARK 500    ARG N  58       -3.62     68.63                                   
REMARK 500    CYS N  65        8.68    -64.22                                   
REMARK 500    ASP N 101     -107.44     47.79                                   
REMARK 500    ALA N 115        7.51    -68.68                                   
REMARK 500    PRO N 170      -71.42    -60.08                                   
REMARK 500    LYS O  99     -114.83     54.52                                   
REMARK 500                                                                      
REMARK 500 REMARK: NULL                                                         
REMARK 500                                                                      
REMARK 500 GEOMETRY AND STEREOCHEMISTRY                                         
REMARK 500 SUBTOPIC: CHIRAL CENTERS                                             
REMARK 500                                                                      
REMARK 500 UNEXPECTED CONFIGURATION OF THE FOLLOWING CHIRAL                     
REMARK 500 CENTER(S) USING IMPROPER CA--C--CB--N CHIRALITY                      
REMARK 500 FOR AMINO ACIDS AND C1'--O4'--N1(N9)--C2' FOR                        
REMARK 500 NUCLEIC ACIDS OR EQUIVALENT ANGLE                                    
REMARK 500 M=MODEL NUMBER; RES=RESIDUE NAME; C=CHAIN                            
REMARK 500 IDENTIFIER; SSEQ=SEQUENCE NUMBER; I=INSERTION CODE                   
REMARK 500                                                                      
REMARK 500 STANDARD TABLE:                                                      
REMARK 500 FORMAT: (10X,I3,1X,A3,1X,A1,I4,A1,6X,F5.1,6X,A1,10X,A1,3X,A16)       
REMARK 500                                                                      
REMARK 500  M RES CSSEQI    IMPROPER   EXPECTED   FOUND DETAILS                 
REMARK 500    THR D 117        22.9      L          L   OUTSIDE RANGE           
REMARK 500    ILE D 118        24.3      L          L   OUTSIDE RANGE           
REMARK 500                                                                      
REMARK 500 REMARK: NULL                                                         
REMARK 620                                                                      
REMARK 620 METAL COORDINATION                                                   
REMARK 620 (M=MODEL NUMBER; RES=RESIDUE NAME; C=CHAIN IDENTIFIER;               
REMARK 620 SSEQ=SEQUENCE NUMBER; I=INSERTION CODE):                             
REMARK 620                                                                      
REMARK 620 COORDINATION ANGLES FOR:  M RES CSSEQI METAL                         
REMARK 620                             SF4 B 246  FE2                           
REMARK 620 N RES CSSEQI ATOM                                                    
REMARK 620 1 CYS B 148   SG                                                     
REMARK 620 2 SF4 B 246   S1  119.0                                              
REMARK 620 3 SF4 B 246   S3  107.9 101.6                                        
REMARK 620 4 SF4 B 246   S4  113.5 112.3  99.8                                  
REMARK 620 N                    1     2     3                                   
REMARK 620                                                                      
REMARK 620 COORDINATION ANGLES FOR:  M RES CSSEQI METAL                         
REMARK 620                             SF4 N 244  FE1                           
REMARK 620 N RES CSSEQI ATOM                                                    
REMARK 620 1 CYS N 151   SG                                                     
REMARK 620 2 SF4 N 244   S2   78.5                                              
REMARK 620 3 SF4 N 244   S3  111.9 105.6                                        
REMARK 620 4 SF4 N 244   S4  140.7 105.2 104.8                                  
REMARK 620 N                    1     2     3                                   
REMARK 620                                                                      
REMARK 620 COORDINATION ANGLES FOR:  M RES CSSEQI METAL                         
REMARK 620                             SF4 N 244  FE4                           
REMARK 620 N RES CSSEQI ATOM                                                    
REMARK 620 1 CYS N 154   SG                                                     
REMARK 620 2 SF4 N 244   S1   94.0                                              
REMARK 620 3 SF4 N 244   S2  114.2 107.9                                        
REMARK 620 4 SF4 N 244   S3  129.1 102.8 105.7                                  
REMARK 620 N                    1     2     3                                   
REMARK 620                                                                      
REMARK 620 COORDINATION ANGLES FOR:  M RES CSSEQI METAL                         
REMARK 620                             FES B 244  FE1                           
REMARK 620 N RES CSSEQI ATOM                                                    
REMARK 620 1 CYS B  65   SG                                                     
REMARK 620 2 FES B 244   S1  113.6                                              
REMARK 620 3 FES B 244   S2   78.7  91.8                                        
REMARK 620 4 CYS B  77   SG  106.3 139.2 104.2                                  
REMARK 620 N                    1     2     3                                   
REMARK 620                                                                      
REMARK 620 COORDINATION ANGLES FOR:  M RES CSSEQI METAL                         
REMARK 620                             F3S B 245  FE4                           
REMARK 620 N RES CSSEQI ATOM                                                    
REMARK 620 1 CYS B 158   SG                                                     
REMARK 620 2 F3S B 245   S2  116.3                                              
REMARK 620 3 F3S B 245   S3  110.8 100.0                                        
REMARK 620 4 F3S B 245   S4  116.5 108.6 102.6                                  
REMARK 620 N                    1     2     3                                   
REMARK 620                                                                      
REMARK 620 COORDINATION ANGLES FOR:  M RES CSSEQI METAL                         
REMARK 620                             F3S B 245  FE1                           
REMARK 620 N RES CSSEQI ATOM                                                    
REMARK 620 1 CYS B 204   SG                                                     
REMARK 620 2 F3S B 245   S1  106.3                                              
REMARK 620 3 F3S B 245   S2  111.1 107.9                                        
REMARK 620 4 F3S B 245   S3  125.9  99.7 104.5                                  
REMARK 620 N                    1     2     3                                   
REMARK 620                                                                      
REMARK 620 COORDINATION ANGLES FOR:  M RES CSSEQI METAL                         
REMARK 620                             SF4 B 246  FE4                           
REMARK 620 N RES CSSEQI ATOM                                                    
REMARK 620 1 CYS B 214   SG                                                     
REMARK 620 2 SF4 B 246   S1  114.8                                              
REMARK 620 3 SF4 B 246   S2  125.1  96.6                                        
REMARK 620 4 SF4 B 246   S3  111.4 102.7 103.1                                  
REMARK 620 N                    1     2     3                                   
REMARK 620                                                                      
REMARK 620 COORDINATION ANGLES FOR:  M RES CSSEQI METAL                         
REMARK 620                             FES N 245  FE2                           
REMARK 620 N RES CSSEQI ATOM                                                    
REMARK 620 1 CYS N  62   SG                                                     
REMARK 620 2 FES N 245   S1   98.1                                              
REMARK 620 3 FES N 245   S2  115.1  90.1                                        
REMARK 620 4 CYS N  57   SG  122.6 119.2 107.3                                  
REMARK 620 N                    1     2     3                                   
REMARK 620                                                                      
REMARK 620 COORDINATION ANGLES FOR:  M RES CSSEQI METAL                         
REMARK 620                             F3S N 246  FE4                           
REMARK 620 N RES CSSEQI ATOM                                                    
REMARK 620 1 CYS N 158   SG                                                     
REMARK 620 2 F3S N 246   S2  113.7                                              
REMARK 620 3 F3S N 246   S3  106.9 101.7                                        
REMARK 620 4 F3S N 246   S4  114.2 116.0 102.2                                  
REMARK 620 N                    1     2     3                                   
REMARK 620                                                                      
REMARK 620 COORDINATION ANGLES FOR:  M RES CSSEQI METAL                         
REMARK 620                             FES N 245  FE1                           
REMARK 620 N RES CSSEQI ATOM                                                    
REMARK 620 1 CYS N  77   SG                                                     
REMARK 620 2 FES N 245   S1  160.4                                              
REMARK 620 3 FES N 245   S2   81.0  90.2                                        
REMARK 620 4 CYS N  65   SG   55.3 143.2 117.5                                  
REMARK 620 N                    1     2     3                                   
REMARK 620                                                                      
REMARK 620 COORDINATION ANGLES FOR:  M RES CSSEQI METAL                         
REMARK 620                             F3S B 245  FE3                           
REMARK 620 N RES CSSEQI ATOM                                                    
REMARK 620 1 CYS B 210   SG                                                     
REMARK 620 2 F3S B 245   S1  116.3                                              
REMARK 620 3 F3S B 245   S3  116.6 101.6                                        
REMARK 620 4 F3S B 245   S4  107.0 108.1 106.7                                  
REMARK 620 N                    1     2     3                                   
REMARK 620                                                                      
REMARK 620 COORDINATION ANGLES FOR:  M RES CSSEQI METAL                         
REMARK 620                             FES B 244  FE2                           
REMARK 620 N RES CSSEQI ATOM                                                    
REMARK 620 1 CYS B  62   SG                                                     
REMARK 620 2 FES B 244   S1  106.7                                              
REMARK 620 3 FES B 244   S2  128.9  89.8                                        
REMARK 620 4 CYS B  57   SG  117.7 103.5 103.9                                  
REMARK 620 N                    1     2     3                                   
REMARK 620                                                                      
REMARK 620 COORDINATION ANGLES FOR:  M RES CSSEQI METAL                         
REMARK 620                             F3S N 246  FE1                           
REMARK 620 N RES CSSEQI ATOM                                                    
REMARK 620 1 CYS N 204   SG                                                     
REMARK 620 2 F3S N 246   S1   95.3                                              
REMARK 620 3 F3S N 246   S2  120.8 101.6                                        
REMARK 620 4 F3S N 246   S3  126.5  98.9 106.3                                  
REMARK 620 N                    1     2     3                                   
REMARK 620                                                                      
REMARK 620 COORDINATION ANGLES FOR:  M RES CSSEQI METAL                         
REMARK 620                             F3S N 246  FE3                           
REMARK 620 N RES CSSEQI ATOM                                                    
REMARK 620 1 CYS N 210   SG                                                     
REMARK 620 2 F3S N 246   S1  108.7                                              
REMARK 620 3 F3S N 246   S3  129.5 104.8                                        
REMARK 620 4 F3S N 246   S4   98.8 114.8 100.2                                  
REMARK 620 N                    1     2     3                                   
REMARK 620                                                                      
REMARK 620 COORDINATION ANGLES FOR:  M RES CSSEQI METAL                         
REMARK 620                             SF4 N 244  FE2                           
REMARK 620 N RES CSSEQI ATOM                                                    
REMARK 620 1 CYS N 148   SG                                                     
REMARK 620 2 SF4 N 244   S1   97.2                                              
REMARK 620 3 SF4 N 244   S3  122.5 103.7                                        
REMARK 620 4 SF4 N 244   S4  120.0 105.1 105.3                                  
REMARK 620 N                    1     2     3                                   
REMARK 800                                                                      
REMARK 800 SITE                                                                 
REMARK 800 SITE_IDENTIFIER: AC1                                                 
REMARK 800 EVIDENCE_CODE: SOFTWARE                                              
REMARK 800 SITE_DESCRIPTION: BINDING SITE FOR RESIDUE FAD A 601                 
REMARK 800                                                                      
REMARK 800 SITE_IDENTIFIER: AC2                                                 
REMARK 800 EVIDENCE_CODE: SOFTWARE                                              
REMARK 800 SITE_DESCRIPTION: BINDING SITE FOR RESIDUE OAA A 702                 
REMARK 800                                                                      
REMARK 800 SITE_IDENTIFIER: AC3                                                 
REMARK 800 EVIDENCE_CODE: SOFTWARE                                              
REMARK 800 SITE_DESCRIPTION: BINDING SITE FOR RESIDUE FES B 244                 
REMARK 800                                                                      
REMARK 800 SITE_IDENTIFIER: AC4                                                 
REMARK 800 EVIDENCE_CODE: SOFTWARE                                              
REMARK 800 SITE_DESCRIPTION: BINDING SITE FOR RESIDUE F3S B 245                 
REMARK 800                                                                      
REMARK 800 SITE_IDENTIFIER: AC5                                                 
REMARK 800 EVIDENCE_CODE: SOFTWARE                                              
REMARK 800 SITE_DESCRIPTION: BINDING SITE FOR RESIDUE SF4 B 246                 
REMARK 800                                                                      
REMARK 800 SITE_IDENTIFIER: AC6                                                 
REMARK 800 EVIDENCE_CODE: SOFTWARE                                              
REMARK 800 SITE_DESCRIPTION: BINDING SITE FOR RESIDUE FAD M 601                 
REMARK 800                                                                      
REMARK 800 SITE_IDENTIFIER: AC7                                                 
REMARK 800 EVIDENCE_CODE: SOFTWARE                                              
REMARK 800 SITE_DESCRIPTION: BINDING SITE FOR RESIDUE OAA M 802                 
REMARK 800                                                                      
REMARK 800 SITE_IDENTIFIER: AC8                                                 
REMARK 800 EVIDENCE_CODE: SOFTWARE                                              
REMARK 800 SITE_DESCRIPTION: BINDING SITE FOR RESIDUE SF4 N 244                 
REMARK 800                                                                      
REMARK 800 SITE_IDENTIFIER: AC9                                                 
REMARK 800 EVIDENCE_CODE: SOFTWARE                                              
REMARK 800 SITE_DESCRIPTION: BINDING SITE FOR RESIDUE FES N 245                 
REMARK 800                                                                      
REMARK 800 SITE_IDENTIFIER: BC1                                                 
REMARK 800 EVIDENCE_CODE: SOFTWARE                                              
REMARK 800 SITE_DESCRIPTION: BINDING SITE FOR RESIDUE F3S N 246                 
REMARK 900                                                                      
REMARK 900 RELATED ENTRIES                                                      
REMARK 900 RELATED ID: 3P4P   RELATED DB: PDB                                   
REMARK 900 RELATED ID: 3P4R   RELATED DB: PDB                                   
REMARK 900 RELATED ID: 3P4S   RELATED DB: PDB                                   
DBREF  3P4Q A    0   576  UNP    D3GV56   D3GV56_ECO44     1    577             
DBREF  3P4Q B    1   243  UNP    Q0T9N6   Q0T9N6_ECOL5     2    244             
DBREF  3P4Q C    1   130  UNP    C9QU46   C9QU46_ECOD1     2    131             
DBREF  3P4Q D    0   118  UNP    C9QU47   C9QU47_ECOD1     1    119             
DBREF  3P4Q M    0   576  UNP    D3GV56   D3GV56_ECO44     1    577             
DBREF  3P4Q N    1   243  UNP    Q0T9N6   Q0T9N6_ECOL5     2    244             
DBREF  3P4Q O    1   130  UNP    C9QU46   C9QU46_ECOD1     2    131             
DBREF  3P4Q P    0   118  UNP    C9QU47   C9QU47_ECOD1     1    119             
SEQRES   1 A  577  MET GLN THR PHE GLN ALA ASP LEU ALA ILE VAL GLY ALA          
SEQRES   2 A  577  GLY GLY ALA GLY LEU ARG ALA ALA ILE ALA ALA ALA GLN          
SEQRES   3 A  577  ALA ASN PRO ASN ALA LYS ILE ALA LEU ILE SER LYS VAL          
SEQRES   4 A  577  TYR PRO MET ARG SER HIS THR VAL ALA ALA GLU GLY GLY          
SEQRES   5 A  577  SER ALA ALA VAL ALA GLN ASP HIS ASP SER PHE GLU TYR          
SEQRES   6 A  577  HIS PHE HIS ASP THR VAL ALA GLY GLY ASP TRP LEU CYS          
SEQRES   7 A  577  GLU GLN ASP VAL VAL ASP TYR PHE VAL HIS HIS CYS PRO          
SEQRES   8 A  577  THR GLU MET THR GLN LEU GLU LEU TRP GLY CYS PRO TRP          
SEQRES   9 A  577  SER ARG ARG PRO ASP GLY SER VAL ASN VAL ARG ARG PHE          
SEQRES  10 A  577  GLY GLY MET LYS ILE GLU ARG THR TRP PHE ALA ALA ASP          
SEQRES  11 A  577  LYS THR GLY PHE HIS MET LEU HIS THR LEU PHE GLN THR          
SEQRES  12 A  577  SER LEU GLN PHE PRO GLN ILE GLN ARG PHE ASP GLU HIS          
SEQRES  13 A  577  PHE VAL LEU ASP ILE LEU VAL ASP ASP GLY HIS VAL ARG          
SEQRES  14 A  577  GLY LEU VAL ALA MET ASN MET MET GLU GLY THR LEU VAL          
SEQRES  15 A  577  GLN ILE ARG ALA ASN ALA VAL VAL MET ALA THR GLY GLY          
SEQRES  16 A  577  ALA GLY ARG VAL TYR ARG TYR ASN THR ASN GLY GLY ILE          
SEQRES  17 A  577  VAL THR GLY ASP GLY MET GLY MET ALA LEU SER HIS GLY          
SEQRES  18 A  577  VAL PRO LEU ARG ASP MET GLU PHE VAL GLN TYR HIS PRO          
SEQRES  19 A  577  THR GLY LEU PRO GLY SER GLY ILE LEU MET THR GLU GLY          
SEQRES  20 A  577  CYS ARG GLY GLU GLY GLY ILE LEU VAL ASN LYS ASN GLY          
SEQRES  21 A  577  TYR ARG TYR LEU GLN ASP TYR GLY MET GLY PRO GLU THR          
SEQRES  22 A  577  PRO LEU GLY GLU PRO LYS ASN LYS TYR MET GLU LEU GLY          
SEQRES  23 A  577  PRO ARG ASP LYS VAL SER GLN ALA PHE TRP HIS GLU TRP          
SEQRES  24 A  577  ARG LYS GLY ASN THR ILE SER THR PRO ARG GLY ASP VAL          
SEQRES  25 A  577  VAL TYR LEU ASP LEU ARG HIS LEU GLY GLU LYS LYS LEU          
SEQRES  26 A  577  HIS GLU ARG LEU PRO PHE ILE CYS GLU LEU ALA LYS ALA          
SEQRES  27 A  577  TYR VAL GLY VAL ASP PRO VAL LYS GLU PRO ILE PRO VAL          
SEQRES  28 A  577  ARG PRO THR ALA HIS TYR THR MET GLY GLY ILE GLU THR          
SEQRES  29 A  577  ASP GLN ASN CYS GLU THR ARG ILE LYS GLY LEU PHE ALA          
SEQRES  30 A  577  VAL GLY GLU CYS SER SER VAL GLY LEU HIS GLY ALA ASN          
SEQRES  31 A  577  ARG LEU GLY SER ASN SER LEU ALA GLU LEU VAL VAL PHE          
SEQRES  32 A  577  GLY ARG LEU ALA GLY GLU GLN ALA THR GLU ARG ALA ALA          
SEQRES  33 A  577  THR ALA GLY ASN GLY ASN GLU ALA ALA ILE GLU ALA GLN          
SEQRES  34 A  577  ALA ALA GLY VAL GLU GLN ARG LEU LYS ASP LEU VAL ASN          
SEQRES  35 A  577  GLN ASP GLY GLY GLU ASN TRP ALA LYS ILE ARG ASP GLU          
SEQRES  36 A  577  MET GLY LEU ALA MET GLU GLU GLY CYS GLY ILE TYR ARG          
SEQRES  37 A  577  THR PRO GLU LEU MET GLN LYS THR ILE ASP LYS LEU ALA          
SEQRES  38 A  577  GLU LEU GLN GLU ARG PHE LYS ARG VAL ARG ILE THR ASP          
SEQRES  39 A  577  THR SER SER VAL PHE ASN THR ASP LEU LEU TYR THR ILE          
SEQRES  40 A  577  GLU LEU GLY HIS GLY LEU ASN VAL ALA GLU CYS MET ALA          
SEQRES  41 A  577  HIS SER ALA MET ALA ARG LYS GLU SER ARG GLY ALA HIS          
SEQRES  42 A  577  GLN ARG LEU ASP GLU GLY CYS THR GLU ARG ASP ASP VAL          
SEQRES  43 A  577  ASN PHE LEU LYS HIS THR LEU ALA PHE ARG ASP ALA ASP          
SEQRES  44 A  577  GLY THR THR ARG LEU GLU TYR SER ASP VAL LYS ILE THR          
SEQRES  45 A  577  THR LEU PRO PRO ALA                                          
SEQRES   1 B  243  ALA GLU MET LYS ASN LEU LYS ILE GLU VAL VAL ARG TYR          
SEQRES   2 B  243  ASN PRO GLU VAL ASP THR ALA PRO HIS SER ALA PHE TYR          
SEQRES   3 B  243  GLU VAL PRO TYR ASP ALA THR THR SER LEU LEU ASP ALA          
SEQRES   4 B  243  LEU GLY TYR ILE LYS ASP ASN LEU ALA PRO ASP LEU SER          
SEQRES   5 B  243  TYR ARG TRP SER CYS ARG MET ALA ILE CYS GLY SER CYS          
SEQRES   6 B  243  GLY MET MET VAL ASN ASN VAL PRO LYS LEU ALA CYS LYS          
SEQRES   7 B  243  THR PHE LEU ARG ASP TYR THR ASP GLY MET LYS VAL GLU          
SEQRES   8 B  243  ALA LEU ALA ASN PHE PRO ILE GLU ARG ASP LEU VAL VAL          
SEQRES   9 B  243  ASP MET THR HIS PHE ILE GLU SER LEU GLU ALA ILE LYS          
SEQRES  10 B  243  PRO TYR ILE ILE GLY ASN SER ARG THR ALA ASP GLN GLY          
SEQRES  11 B  243  THR ASN ILE GLN THR PRO ALA GLN MET ALA LYS TYR HIS          
SEQRES  12 B  243  GLN PHE SER GLY CYS ILE ASN CYS GLY LEU CYS TYR ALA          
SEQRES  13 B  243  ALA CYS PRO GLN PHE GLY LEU ASN PRO GLU PHE ILE GLY          
SEQRES  14 B  243  PRO ALA ALA ILE THR LEU ALA HIS ARG TYR ASN GLU ASP          
SEQRES  15 B  243  SER ARG ASP HIS GLY LYS LYS GLU ARG MET ALA GLN LEU          
SEQRES  16 B  243  ASN SER GLN ASN GLY VAL TRP SER CYS THR PHE VAL GLY          
SEQRES  17 B  243  TYR CYS SER GLU VAL CYS PRO LYS HIS VAL ASP PRO ALA          
SEQRES  18 B  243  ALA ALA ILE GLN GLN GLY LYS VAL GLU SER SER LYS ASP          
SEQRES  19 B  243  PHE LEU ILE ALA THR LEU LYS PRO ARG                          
SEQRES   1 C  130  THR THR LYS ARG LYS PRO TYR VAL ARG PRO MET THR SER          
SEQRES   2 C  130  THR TRP TRP LYS LYS LEU PRO PHE TYR ARG PHE TYR MET          
SEQRES   3 C  130  LEU ARG GLU GLY THR ALA VAL PRO ALA VAL TRP PHE SER          
SEQRES   4 C  130  ILE GLU LEU ILE PHE GLY LEU PHE ALA LEU LYS ASN GLY          
SEQRES   5 C  130  PRO GLU ALA TRP ALA GLY PHE VAL ASP PHE LEU GLN ASN          
SEQRES   6 C  130  PRO VAL ILE VAL ILE ILE ASN LEU ILE THR LEU ALA ALA          
SEQRES   7 C  130  ALA LEU LEU HIS THR LYS THR TRP PHE GLU LEU ALA PRO          
SEQRES   8 C  130  LYS ALA ALA ASN ILE ILE VAL LYS ASP GLU LYS MET GLY          
SEQRES   9 C  130  PRO GLU PRO ILE ILE LYS SER LEU TRP ALA VAL THR VAL          
SEQRES  10 C  130  VAL ALA THR ILE VAL ILE LEU PHE VAL ALA LEU TYR TRP          
SEQRES   1 D  119  MET ILE ASN PRO ASN PRO LYS ARG SER ASP GLU PRO VAL          
SEQRES   2 D  119  PHE TRP GLY LEU PHE GLY ALA GLY GLY MET TRP SER ALA          
SEQRES   3 D  119  ILE ILE ALA PRO VAL MET ILE LEU LEU VAL GLY ILE LEU          
SEQRES   4 D  119  LEU PRO LEU GLY LEU PHE PRO GLY ASP ALA LEU SER TYR          
SEQRES   5 D  119  GLU ARG VAL LEU ALA PHE ALA GLN SER PHE ILE GLY ARG          
SEQRES   6 D  119  VAL PHE LEU PHE LEU MET ILE VAL LEU PRO LEU TRP CYS          
SEQRES   7 D  119  GLY LEU HIS ARG MET HIS HIS ALA MET HIS ASP LEU LYS          
SEQRES   8 D  119  ILE HIS VAL PRO ALA GLY LYS TRP VAL PHE TYR GLY LEU          
SEQRES   9 D  119  ALA ALA ILE LEU THR VAL VAL THR LEU ILE GLY VAL VAL          
SEQRES  10 D  119  THR ILE                                                      
SEQRES   1 M  577  MET GLN THR PHE GLN ALA ASP LEU ALA ILE VAL GLY ALA          
SEQRES   2 M  577  GLY GLY ALA GLY LEU ARG ALA ALA ILE ALA ALA ALA GLN          
SEQRES   3 M  577  ALA ASN PRO ASN ALA LYS ILE ALA LEU ILE SER LYS VAL          
SEQRES   4 M  577  TYR PRO MET ARG SER HIS THR VAL ALA ALA GLU GLY GLY          
SEQRES   5 M  577  SER ALA ALA VAL ALA GLN ASP HIS ASP SER PHE GLU TYR          
SEQRES   6 M  577  HIS PHE HIS ASP THR VAL ALA GLY GLY ASP TRP LEU CYS          
SEQRES   7 M  577  GLU GLN ASP VAL VAL ASP TYR PHE VAL HIS HIS CYS PRO          
SEQRES   8 M  577  THR GLU MET THR GLN LEU GLU LEU TRP GLY CYS PRO TRP          
SEQRES   9 M  577  SER ARG ARG PRO ASP GLY SER VAL ASN VAL ARG ARG PHE          
SEQRES  10 M  577  GLY GLY MET LYS ILE GLU ARG THR TRP PHE ALA ALA ASP          
SEQRES  11 M  577  LYS THR GLY PHE HIS MET LEU HIS THR LEU PHE GLN THR          
SEQRES  12 M  577  SER LEU GLN PHE PRO GLN ILE GLN ARG PHE ASP GLU HIS          
SEQRES  13 M  577  PHE VAL LEU ASP ILE LEU VAL ASP ASP GLY HIS VAL ARG          
SEQRES  14 M  577  GLY LEU VAL ALA MET ASN MET MET GLU GLY THR LEU VAL          
SEQRES  15 M  577  GLN ILE ARG ALA ASN ALA VAL VAL MET ALA THR GLY GLY          
SEQRES  16 M  577  ALA GLY ARG VAL TYR ARG TYR ASN THR ASN GLY GLY ILE          
SEQRES  17 M  577  VAL THR GLY ASP GLY MET GLY MET ALA LEU SER HIS GLY          
SEQRES  18 M  577  VAL PRO LEU ARG ASP MET GLU PHE VAL GLN TYR HIS PRO          
SEQRES  19 M  577  THR GLY LEU PRO GLY SER GLY ILE LEU MET THR GLU GLY          
SEQRES  20 M  577  CYS ARG GLY GLU GLY GLY ILE LEU VAL ASN LYS ASN GLY          
SEQRES  21 M  577  TYR ARG TYR LEU GLN ASP TYR GLY MET GLY PRO GLU THR          
SEQRES  22 M  577  PRO LEU GLY GLU PRO LYS ASN LYS TYR MET GLU LEU GLY          
SEQRES  23 M  577  PRO ARG ASP LYS VAL SER GLN ALA PHE TRP HIS GLU TRP          
SEQRES  24 M  577  ARG LYS GLY ASN THR ILE SER THR PRO ARG GLY ASP VAL          
SEQRES  25 M  577  VAL TYR LEU ASP LEU ARG HIS LEU GLY GLU LYS LYS LEU          
SEQRES  26 M  577  HIS GLU ARG LEU PRO PHE ILE CYS GLU LEU ALA LYS ALA          
SEQRES  27 M  577  TYR VAL GLY VAL ASP PRO VAL LYS GLU PRO ILE PRO VAL          
SEQRES  28 M  577  ARG PRO THR ALA HIS TYR THR MET GLY GLY ILE GLU THR          
SEQRES  29 M  577  ASP GLN ASN CYS GLU THR ARG ILE LYS GLY LEU PHE ALA          
SEQRES  30 M  577  VAL GLY GLU CYS SER SER VAL GLY LEU HIS GLY ALA ASN          
SEQRES  31 M  577  ARG LEU GLY SER ASN SER LEU ALA GLU LEU VAL VAL PHE          
SEQRES  32 M  577  GLY ARG LEU ALA GLY GLU GLN ALA THR GLU ARG ALA ALA          
SEQRES  33 M  577  THR ALA GLY ASN GLY ASN GLU ALA ALA ILE GLU ALA GLN          
SEQRES  34 M  577  ALA ALA GLY VAL GLU GLN ARG LEU LYS ASP LEU VAL ASN          
SEQRES  35 M  577  GLN ASP GLY GLY GLU ASN TRP ALA LYS ILE ARG ASP GLU          
SEQRES  36 M  577  MET GLY LEU ALA MET GLU GLU GLY CYS GLY ILE TYR ARG          
SEQRES  37 M  577  THR PRO GLU LEU MET GLN LYS THR ILE ASP LYS LEU ALA          
SEQRES  38 M  577  GLU LEU GLN GLU ARG PHE LYS ARG VAL ARG ILE THR ASP          
SEQRES  39 M  577  THR SER SER VAL PHE ASN THR ASP LEU LEU TYR THR ILE          
SEQRES  40 M  577  GLU LEU GLY HIS GLY LEU ASN VAL ALA GLU CYS MET ALA          
SEQRES  41 M  577  HIS SER ALA MET ALA ARG LYS GLU SER ARG GLY ALA HIS          
SEQRES  42 M  577  GLN ARG LEU ASP GLU GLY CYS THR GLU ARG ASP ASP VAL          
SEQRES  43 M  577  ASN PHE LEU LYS HIS THR LEU ALA PHE ARG ASP ALA ASP          
SEQRES  44 M  577  GLY THR THR ARG LEU GLU TYR SER ASP VAL LYS ILE THR          
SEQRES  45 M  577  THR LEU PRO PRO ALA                                          
SEQRES   1 N  243  ALA GLU MET LYS ASN LEU LYS ILE GLU VAL VAL ARG TYR          
SEQRES   2 N  243  ASN PRO GLU VAL ASP THR ALA PRO HIS SER ALA PHE TYR          
SEQRES   3 N  243  GLU VAL PRO TYR ASP ALA THR THR SER LEU LEU ASP ALA          
SEQRES   4 N  243  LEU GLY TYR ILE LYS ASP ASN LEU ALA PRO ASP LEU SER          
SEQRES   5 N  243  TYR ARG TRP SER CYS ARG MET ALA ILE CYS GLY SER CYS          
SEQRES   6 N  243  GLY MET MET VAL ASN ASN VAL PRO LYS LEU ALA CYS LYS          
SEQRES   7 N  243  THR PHE LEU ARG ASP TYR THR ASP GLY MET LYS VAL GLU          
SEQRES   8 N  243  ALA LEU ALA ASN PHE PRO ILE GLU ARG ASP LEU VAL VAL          
SEQRES   9 N  243  ASP MET THR HIS PHE ILE GLU SER LEU GLU ALA ILE LYS          
SEQRES  10 N  243  PRO TYR ILE ILE GLY ASN SER ARG THR ALA ASP GLN GLY          
SEQRES  11 N  243  THR ASN ILE GLN THR PRO ALA GLN MET ALA LYS TYR HIS          
SEQRES  12 N  243  GLN PHE SER GLY CYS ILE ASN CYS GLY LEU CYS TYR ALA          
SEQRES  13 N  243  ALA CYS PRO GLN PHE GLY LEU ASN PRO GLU PHE ILE GLY          
SEQRES  14 N  243  PRO ALA ALA ILE THR LEU ALA HIS ARG TYR ASN GLU ASP          
SEQRES  15 N  243  SER ARG ASP HIS GLY LYS LYS GLU ARG MET ALA GLN LEU          
SEQRES  16 N  243  ASN SER GLN ASN GLY VAL TRP SER CYS THR PHE VAL GLY          
SEQRES  17 N  243  TYR CYS SER GLU VAL CYS PRO LYS HIS VAL ASP PRO ALA          
SEQRES  18 N  243  ALA ALA ILE GLN GLN GLY LYS VAL GLU SER SER LYS ASP          
SEQRES  19 N  243  PHE LEU ILE ALA THR LEU LYS PRO ARG                          
SEQRES   1 O  130  THR THR LYS ARG LYS PRO TYR VAL ARG PRO MET THR SER          
SEQRES   2 O  130  THR TRP TRP LYS LYS LEU PRO PHE TYR ARG PHE TYR MET          
SEQRES   3 O  130  LEU ARG GLU GLY THR ALA VAL PRO ALA VAL TRP PHE SER          
SEQRES   4 O  130  ILE GLU LEU ILE PHE GLY LEU PHE ALA LEU LYS ASN GLY          
SEQRES   5 O  130  PRO GLU ALA TRP ALA GLY PHE VAL ASP PHE LEU GLN ASN          
SEQRES   6 O  130  PRO VAL ILE VAL ILE ILE ASN LEU ILE THR LEU ALA ALA          
SEQRES   7 O  130  ALA LEU LEU HIS THR LYS THR TRP PHE GLU LEU ALA PRO          
SEQRES   8 O  130  LYS ALA ALA ASN ILE ILE VAL LYS ASP GLU LYS MET GLY          
SEQRES   9 O  130  PRO GLU PRO ILE ILE LYS SER LEU TRP ALA VAL THR VAL          
SEQRES  10 O  130  VAL ALA THR ILE VAL ILE LEU PHE VAL ALA LEU TYR TRP          
SEQRES   1 P  119  MET ILE ASN PRO ASN PRO LYS ARG SER ASP GLU PRO VAL          
SEQRES   2 P  119  PHE TRP GLY LEU PHE GLY ALA GLY GLY MET TRP SER ALA          
SEQRES   3 P  119  ILE ILE ALA PRO VAL MET ILE LEU LEU VAL GLY ILE LEU          
SEQRES   4 P  119  LEU PRO LEU GLY LEU PHE PRO GLY ASP ALA LEU SER TYR          
SEQRES   5 P  119  GLU ARG VAL LEU ALA PHE ALA GLN SER PHE ILE GLY ARG          
SEQRES   6 P  119  VAL PHE LEU PHE LEU MET ILE VAL LEU PRO LEU TRP CYS          
SEQRES   7 P  119  GLY LEU HIS ARG MET HIS HIS ALA MET HIS ASP LEU LYS          
SEQRES   8 P  119  ILE HIS VAL PRO ALA GLY LYS TRP VAL PHE TYR GLY LEU          
SEQRES   9 P  119  ALA ALA ILE LEU THR VAL VAL THR LEU ILE GLY VAL VAL          
SEQRES  10 P  119  THR ILE                                                      
HET    FAD  A 601      53                                                       
HET    OAA  A 702       9                                                       
HET    FES  B 244       4                                                       
HET    F3S  B 245       7                                                       
HET    SF4  B 246       8                                                       
HET    FAD  M 601      53                                                       
HET    OAA  M 802       9                                                       
HET    SF4  N 244       8                                                       
HET    FES  N 245       4                                                       
HET    F3S  N 246       7                                                       
HETNAM     FAD FLAVIN-ADENINE DINUCLEOTIDE                                      
HETNAM     OAA OXALOACETATE ION                                                 
HETNAM     FES FE2/S2 (INORGANIC) CLUSTER                                       
HETNAM     F3S FE3-S4 CLUSTER                                                   
HETNAM     SF4 IRON/SULFUR CLUSTER                                              
FORMUL   9  FAD    2(C27 H33 N9 O15 P2)                                         
FORMUL  10  OAA    2(C4 H3 O5 1-)                                               
FORMUL  11  FES    2(FE2 S2)                                                    
FORMUL  12  F3S    2(FE3 S4)                                                    
FORMUL  13  SF4    2(FE4 S4)                                                    
HELIX    1   1 PHE B  109  PHE B  109  1                                   1
HELIX    2   2 CYS B  148  CYS B  148  1                                   1
HELIX    3   3 GLY B  152  CYS B  154  1                                   3
HELIX    4   4 ALA B  171  ALA B  171  1                                   1
HELIX    5   5 CYS B  210  CYS B  210  1                                   1
HELIX    6   6 VAL B  213  CYS B  214  1                                   2
HELIX    7   7 PRO B  220  PRO B  220  1                                   1
SSBOND   1 CYS N   65    CYS N   77                          1555   1555  2.03  
LINK         SG  CYS B 148                FE2  SF4 B 246     1555   1555  1.96  
LINK         SG  CYS N 151                FE1  SF4 N 244     1555   1555  1.97  
LINK         SG  CYS N 154                FE4  SF4 N 244     1555   1555  1.98  
LINK         SG  CYS B  65                FE1  FES B 244     1555   1555  2.05  
LINK         SG  CYS B 158                FE4  F3S B 245     1555   1555  2.08  
LINK         SG  CYS B 204                FE1  F3S B 245     1555   1555  2.12  
LINK         SG  CYS B 214                FE4  SF4 B 246     1555   1555  2.13  
LINK         SG  CYS N  62                FE2  FES N 245     1555   1555  2.14  
LINK         SG  CYS N 158                FE4  F3S N 246     1555   1555  2.14  
LINK         SG  CYS N  77                FE1  FES N 245     1555   1555  2.17  
LINK         SG  CYS N  57                FE2  FES N 245     1555   1555  2.19  
LINK         SG  CYS B 210                FE3  F3S B 245     1555   1555  2.20  
LINK         SG  CYS N  65                FE1  FES N 245     1555   1555  2.21  
LINK         SG  CYS B  62                FE2  FES B 244     1555   1555  2.21  
LINK         SG  CYS N 204                FE1  F3S N 246     1555   1555  2.21  
LINK         SG  CYS N 210                FE3  F3S N 246     1555   1555  2.22  
LINK         SG  CYS B  77                FE1  FES B 244     1555   1555  2.22  
LINK         SG  CYS N 148                FE2  SF4 N 244     1555   1555  2.23  
LINK         SG  CYS B  57                FE2  FES B 244     1555   1555  2.24  
CISPEP   1 GLY A  269    PRO A  270          0         2.06                     
CISPEP   2 GLY C  104    PRO C  105          0        -8.56                     
CISPEP   3 GLY M  269    PRO M  270          0         1.93                     
SITE     1 AC1 35 GLY A  11  ALA A  12  GLY A  13  GLY A  14                    
SITE     2 AC1 35 ALA A  15  SER A  36  LYS A  37  VAL A  38                    
SITE     3 AC1 35 SER A  43  HIS A  44  THR A  45  ALA A  48                    
SITE     4 AC1 35 GLY A  50  GLY A  51  HIS A 155  PHE A 156                    
SITE     5 AC1 35 VAL A 157  ALA A 191  THR A 192  GLY A 193                    
SITE     6 AC1 35 THR A 203  ASN A 204  ASP A 211  LEU A 242                    
SITE     7 AC1 35 HIS A 355  TYR A 356  GLY A 378  GLU A 379                    
SITE     8 AC1 35 ARG A 390  SER A 393  ASN A 394  SER A 395                    
SITE     9 AC1 35 LEU A 396  LEU A 399  OAA A 702                               
SITE     1 AC2 11 GLY A  50  PHE A 116  HIS A 232  LEU A 242                    
SITE     2 AC2 11 THR A 244  GLU A 245  HIS A 355  ARG A 390                    
SITE     3 AC2 11 GLY A 392  SER A 393  FAD A 601                               
SITE     1 AC3  8 SER B  56  CYS B  57  ARG B  58  CYS B  62                    
SITE     2 AC3  8 GLY B  63  SER B  64  CYS B  65  CYS B  77                    
SITE     1 AC4 10 CYS B 158  GLN B 160  CYS B 204  THR B 205                    
SITE     2 AC4 10 PHE B 206  VAL B 207  GLY B 208  TYR B 209                    
SITE     3 AC4 10 CYS B 210  ILE B 224                                          
SITE     1 AC5  6 CYS B 148  ILE B 149  CYS B 151  GLY B 152                    
SITE     2 AC5  6 CYS B 154  CYS B 214                                          
SITE     1 AC6 32 GLY M  11  ALA M  12  GLY M  13  GLY M  14                    
SITE     2 AC6 32 ILE M  35  SER M  36  LYS M  37  SER M  43                    
SITE     3 AC6 32 HIS M  44  THR M  45  ALA M  47  ALA M  48                    
SITE     4 AC6 32 GLY M  50  GLY M  51  HIS M 155  PHE M 156                    
SITE     5 AC6 32 VAL M 157  ALA M 191  THR M 192  GLY M 193                    
SITE     6 AC6 32 THR M 203  ASN M 204  ILE M 207  LEU M 242                    
SITE     7 AC6 32 HIS M 355  TYR M 356  GLU M 379  SER M 393                    
SITE     8 AC6 32 SER M 395  LEU M 396  LEU M 399  OAA M 802                    
SITE     1 AC7 10 PHE M 116  HIS M 232  THR M 244  GLU M 245                    
SITE     2 AC7 10 ARG M 287  HIS M 355  ARG M 390  GLY M 392                    
SITE     3 AC7 10 SER M 393  FAD M 601                                          
SITE     1 AC8  9 CYS N 148  ILE N 149  ASN N 150  CYS N 151                    
SITE     2 AC8  9 GLY N 152  LEU N 153  CYS N 154  CYS N 214                    
SITE     3 AC8  9 VAL N 218                                                     
SITE     1 AC9  9 CYS N  57  ARG N  58  ALA N  60  ILE N  61                    
SITE     2 AC9  9 CYS N  62  GLY N  63  SER N  64  CYS N  65                    
SITE     3 AC9  9 CYS N  77                                                     
SITE     1 BC1 10 CYS N 158  GLN N 160  CYS N 204  THR N 205                    
SITE     2 BC1 10 PHE N 206  VAL N 207  GLY N 208  CYS N 210                    
SITE     3 BC1 10 ALA N 221  ILE N 224                                          
CRYST1   96.641  137.964  272.803  90.00  90.00  90.00 P 21 21 21    8          
ORIGX1      1.000000  0.000000  0.000000        0.00000                         
ORIGX2      0.000000  1.000000  0.000000        0.00000                         
ORIGX3      0.000000  0.000000  1.000000        0.00000                         
SCALE1      0.010348  0.000000  0.000000        0.00000                         
SCALE2      0.000000  0.007248  0.000000        0.00000                         
SCALE3      0.000000  0.000000  0.003666        0.00000                         
ATOM      1  N   PHE B 109      12.671  10.106 -34.466  1.00 57.86           N
ANISOU    1  N   PHE B 109     7155   7594   7234  -1108    415   -425       N
ATOM      2  CA  PHE B 109      13.601  11.184 -34.178  1.00 56.57           C
ANISOU    2  CA  PHE B 109     6933   7473   7087   -959    451   -451       C
ATOM      3  C   PHE B 109      14.340  10.857 -32.900  1.00 55.56           C
ANISOU    3  C   PHE B 109     6755   7445   6910   -873    648   -455       C
ATOM      4  O   PHE B 109      15.549  10.650 -32.915  1.00 54.84           O
ANISOU    4  O   PHE B 109     6803   7314   6720   -796    745   -426       O
ATOM      5  CB  PHE B 109      12.873  12.517 -34.028  1.00 57.07           C
ANISOU    5  CB  PHE B 109     6751   7588   7344   -910    298   -522       C
ATOM      6  CG  PHE B 109      13.789  13.711 -33.969  1.00 56.71           C
ANISOU    6  CG  PHE B 109     6681   7541   7323   -780    272   -535       C
ATOM      7  CD1 PHE B 109      13.539  14.829 -34.752  1.00 57.73           C
ANISOU    7  CD1 PHE B 109     6789   7584   7561   -778     38   -536       C
ATOM      8  CD2 PHE B 109      14.902  13.721 -33.131  1.00 56.52           C
ANISOU    8  CD2 PHE B 109     6664   7589   7222   -672    452   -534       C
ATOM      9  CE1 PHE B 109      14.379  15.938 -34.701  1.00 57.39           C
ANISOU    9  CE1 PHE B 109     6737   7528   7542   -683    -10   -531       C
ATOM     10  CE2 PHE B 109      15.753  14.821 -33.077  1.00 56.08           C
ANISOU   10  CE2 PHE B 109     6585   7530   7192   -567    418   -539       C
ATOM     11  CZ  PHE B 109      15.485  15.935 -33.863  1.00 56.53           C
ANISOU   11  CZ  PHE B 109     6625   7503   7352   -578    189   -536       C
TER      12      PHE B 109
ATOM     13  N   CYS B 148      20.934  23.263 -31.835  1.00 45.45           N
ANISOU   13  N   CYS B 148     4982   6286   5999    226     62   -645       N
ATOM     14  CA  CYS B 148      19.725  22.609 -32.322  1.00 44.63           C
ANISOU   14  CA  CYS B 148     4898   6244   5814    203    229   -545       C
ATOM     15  C   CYS B 148      18.706  22.341 -31.223  1.00 45.42           C
ANISOU   15  C   CYS B 148     4977   6540   5739    407    294   -625       C
ATOM     16  O   CYS B 148      19.024  21.697 -30.219  1.00 45.92           O
ANISOU   16  O   CYS B 148     5028   6773   5645    531    365   -637       O
ATOM     17  CB  CYS B 148      20.059  21.305 -33.022  1.00 43.28           C
ANISOU   17  CB  CYS B 148     4757   6109   5578     77    420   -370       C
ATOM     18  SG  CYS B 148      18.576  20.532 -33.646  1.00 42.74           S
ANISOU   18  SG  CYS B 148     4710   6079   5449      4    567   -267       S
ATOM     19  N   ILE B 149      17.476  22.809 -31.450  1.00 45.78           N
ANISOU   19  N   ILE B 149     4997   6601   5796    448    279   -648       N
ATOM     20  CA  ILE B 149      16.397  22.756 -30.457  1.00 46.78           C
ANISOU   20  CA  ILE B 149     5057   6974   5745    667    330   -713       C
ATOM     21  C   ILE B 149      15.433  21.589 -30.672  1.00 46.17           C
ANISOU   21  C   ILE B 149     4926   7060   5556    574    542   -502       C
ATOM     22  O   ILE B 149      14.434  21.470 -29.959  1.00 47.44           O
ANISOU   22  O   ILE B 149     4986   7477   5563    722    610   -485       O
ATOM     23  CB  ILE B 149      15.603  24.084 -30.399  1.00 48.31           C
ANISOU   23  CB  ILE B 149     5227   7126   6002    835    158   -892       C
ATOM     24  CG1 ILE B 149      15.000  24.413 -31.770  1.00 47.65           C
ANISOU   24  CG1 ILE B 149     5149   6872   6082    655    142   -776       C
ATOM     25  CG2 ILE B 149      16.492  25.223 -29.900  1.00 49.62           C
ANISOU   25  CG2 ILE B 149     5453   7116   6285    955    -97  -1137       C
ATOM     26  CD1 ILE B 149      13.919  25.480 -31.734  1.00 49.44           C
ANISOU   26  CD1 ILE B 149     5336   7107   6340    848     19   -900       C
ATOM     27  N   ASN B 150      15.723  20.739 -31.657  1.00 44.67           N
ANISOU   27  N   ASN B 150     4793   6735   5442    334    633   -341       N
ATOM     28  CA  ASN B 150      15.007  19.467 -31.850  1.00 44.45           C
ANISOU   28  CA  ASN B 150     4745   6793   5351    204    798   -146       C
ATOM     29  C   ASN B 150      13.597  19.558 -32.423  1.00 44.95           C
ANISOU   29  C   ASN B 150     4721   6933   5427    125    817    -76       C
ATOM     30  O   ASN B 150      12.794  18.635 -32.272  1.00 45.77           O
ANISOU   30  O   ASN B 150     4757   7164   5468     39    927     86       O
ATOM     31  CB  ASN B 150      14.989  18.655 -30.550  1.00 45.45           C
ANISOU   31  CB  ASN B 150     4822   7138   5307    328    908    -58       C
ATOM     32  CG  ASN B 150      16.355  18.163 -30.157  1.00 44.80           C
ANISOU   32  CG  ASN B 150     4828   6984   5210    361    919    -63       C
ATOM     33  OD1 ASN B 150      17.370  18.739 -30.545  1.00 44.40           O
ANISOU   33  OD1 ASN B 150     4839   6781   5250    353    818   -184       O
ATOM     34  ND2 ASN B 150      16.396  17.092 -29.384  1.00 45.28           N
ANISOU   34  ND2 ASN B 150     4877   7168   5161    395   1038     98       N
ATOM     35  N   CYS B 151      13.312  20.675 -33.082  1.00 44.88           N
ANISOU   35  N   CYS B 151     4701   6841   5511    146    696   -176       N
ATOM     36  CA  CYS B 151      12.025  20.935 -33.726  1.00 45.52           C
ANISOU   36  CA  CYS B 151     4688   7002   5607     95    689   -121       C
ATOM     37  C   CYS B 151      11.691  19.871 -34.759  1.00 44.73           C
ANISOU   37  C   CYS B 151     4607   6843   5544   -178    764     32       C
ATOM     38  O   CYS B 151      10.527  19.488 -34.922  1.00 45.61           O
ANISOU   38  O   CYS B 151     4606   7104   5619   -258    807    136       O
ATOM     39  CB  CYS B 151      12.064  22.290 -34.414  1.00 45.61           C
ANISOU   39  CB  CYS B 151     4723   6860   5748    150    525   -231       C
ATOM     40  SG  CYS B 151      13.409  22.379 -35.614  1.00 44.60           S
ANISOU   40  SG  CYS B 151     4729   6443   5775    -53    462   -201       S
ATOM     41  N   GLY B 152      12.714  19.390 -35.452  1.00 43.23           N
ANISOU   41  N   GLY B 152     4550   6455   5418   -311    765     35       N
ATOM     42  CA  GLY B 152      12.503  18.332 -36.415  1.00 42.71           C
ANISOU   42  CA  GLY B 152     4536   6316   5376   -531    808    121       C
ATOM     43  C   GLY B 152      12.080  18.858 -37.764  1.00 42.33           C
ANISOU   43  C   GLY B 152     4472   6233   5377   -634    728    109       C
ATOM     44  O   GLY B 152      11.833  18.080 -38.683  1.00 42.64           O
ANISOU   44  O   GLY B 152     4551   6231   5418   -802    732    140       O
ATOM     45  N   LEU B 153      12.009  20.179 -37.894  1.00 42.04           N
ANISOU   45  N   LEU B 153     4387   6204   5383   -521    637     61       N
ATOM     46  CA  LEU B 153      11.768  20.792 -39.196  1.00 41.82           C
ANISOU   46  CA  LEU B 153     4344   6146   5401   -599    554     88       C
ATOM     47  C   LEU B 153      12.710  20.247 -40.274  1.00 41.08           C
ANISOU   47  C   LEU B 153     4350   5960   5297   -729    567    104       C
ATOM     48  O   LEU B 153      12.274  20.040 -41.405  1.00 41.43           O
ANISOU   48  O   LEU B 153     4382   6052   5306   -840    543    137       O
ATOM     49  CB  LEU B 153      11.882  22.317 -39.131  1.00 42.24           C
ANISOU   49  CB  LEU B 153     4365   6137   5546   -453    429     55       C
ATOM     50  CG  LEU B 153      10.917  23.143 -38.279  1.00 43.26           C
ANISOU   50  CG  LEU B 153     4398   6362   5677   -250    375     -5       C
ATOM     51  CD1 LEU B 153      10.876  24.561 -38.824  1.00 44.37           C
ANISOU   51  CD1 LEU B 153     4536   6374   5950   -163    211     -8       C
ATOM     52  CD2 LEU B 153       9.526  22.560 -38.258  1.00 43.71           C
ANISOU   52  CD2 LEU B 153     4323   6650   5633   -282    445     57       C
ATOM     53  N   CYS B 154      13.983  20.013 -39.927  1.00 40.21           N
ANISOU   53  N   CYS B 154     4324   5761   5194   -691    602     75       N
ATOM     54  CA  CYS B 154      14.954  19.442 -40.871  1.00 39.80           C
ANISOU   54  CA  CYS B 154     4348   5678   5096   -760    631     84       C
ATOM     55  C   CYS B 154      14.410  18.162 -41.511  1.00 40.29           C
ANISOU   55  C   CYS B 154     4472   5756   5081   -870    671     53       C
ATOM     56  O   CYS B 154      14.537  17.963 -42.723  1.00 40.68           O
ANISOU   56  O   CYS B 154     4543   5851   5062   -926    648     41       O
ATOM     57  CB  CYS B 154      16.311  19.162 -40.213  1.00 39.12           C
ANISOU   57  CB  CYS B 154     4321   5533   5009   -682    678     59       C
ATOM     58  SG  CYS B 154      16.415  19.391 -38.441  1.00 39.35           S
ANISOU   58  SG  CYS B 154     4335   5543   5074   -544    685     10       S
TER      59      CYS B 154
ATOM     60  N   ALA B 171      19.282  16.343 -38.206  1.00 35.25           N
ANISOU   60  N   ALA B 171     4066   4937   4392   -430    906    -12       N
ATOM     61  CA  ALA B 171      19.399  16.741 -36.818  1.00 34.82           C
ANISOU   61  CA  ALA B 171     3962   4915   4353   -336    898     -8       C
ATOM     62  C   ALA B 171      20.270  15.753 -36.061  1.00 35.22           C
ANISOU   62  C   ALA B 171     4079   4954   4348   -222    970      8       C
ATOM     63  O   ALA B 171      21.281  16.141 -35.473  1.00 35.27           O
ANISOU   63  O   ALA B 171     4036   5025   4338   -121    950     -5       O
ATOM     64  CB  ALA B 171      18.034  16.864 -36.188  1.00 34.85           C
ANISOU   64  CB  ALA B 171     3926   4949   4367   -361    896      9       C
TER      65      ALA B 171
ATOM     66  N   CYS B 210      17.263  21.226 -45.477  1.00 47.52           N
ANISOU   66  N   CYS B 210     5878   6375   5803   -302    872    -15       N
ATOM     67  CA  CYS B 210      17.223  21.202 -44.020  1.00 47.71           C
ANISOU   67  CA  CYS B 210     5903   6363   5862   -288    874    -31       C
ATOM     68  C   CYS B 210      17.787  22.495 -43.429  1.00 47.78           C
ANISOU   68  C   CYS B 210     5923   6317   5912   -239    838      5       C
ATOM     69  O   CYS B 210      17.207  23.070 -42.513  1.00 47.80           O
ANISOU   69  O   CYS B 210     5910   6322   5931   -206    813    -11       O
ATOM     70  CB  CYS B 210      17.979  19.982 -43.480  1.00 47.48           C
ANISOU   70  CB  CYS B 210     5904   6289   5847   -325    920    -45       C
ATOM     71  SG  CYS B 210      19.610  19.717 -44.216  1.00 47.62           S
ANISOU   71  SG  CYS B 210     5949   6263   5881   -328    942    -19       S
TER      72      CYS B 210
ATOM     73  N   VAL B 213      15.431  25.611 -43.701  1.00 51.16           N
ANISOU   73  N   VAL B 213     6318   6796   6325    -67    678      7       N
ATOM     74  CA  VAL B 213      14.311  25.576 -42.772  1.00 51.16           C
ANISOU   74  CA  VAL B 213     6258   6857   6321    -34    666    -62       C
ATOM     75  C   VAL B 213      14.729  25.717 -41.326  1.00 50.87           C
ANISOU   75  C   VAL B 213     6223   6774   6331    -35    681    -80       C
ATOM     76  O   VAL B 213      13.887  26.033 -40.487  1.00 51.09           O
ANISOU   76  O   VAL B 213     6205   6847   6361      2    661   -137       O
ATOM     77  CB  VAL B 213      13.499  24.265 -42.873  1.00 51.10           C
ANISOU   77  CB  VAL B 213     6198   6952   6265    -94    709   -118       C
ATOM     78  CG1 VAL B 213      12.940  24.091 -44.269  1.00 51.22           C
ANISOU   78  CG1 VAL B 213     6197   7037   6227    -95    695   -114       C
ATOM     79  CG2 VAL B 213      14.339  23.064 -42.453  1.00 50.54           C
ANISOU   79  CG2 VAL B 213     6155   6841   6206   -177    776   -112       C
ATOM     80  N   CYS B 214      16.005  25.471 -41.024  1.00 50.43           N
ANISOU   80  N   CYS B 214     6210   6644   6307    -78    715    -41       N
ATOM     81  CA  CYS B 214      16.426  25.445 -39.623  1.00 50.22           C
ANISOU   81  CA  CYS B 214     6179   6587   6315    -87    733    -59       C
ATOM     82  C   CYS B 214      16.028  26.750 -38.944  1.00 50.12           C
ANISOU   82  C   CYS B 214     6158   6555   6331    -18    684    -80       C
ATOM     83  O   CYS B 214      16.482  27.816 -39.355  1.00 50.53           O
ANISOU   83  O   CYS B 214     6256   6538   6404     19    648    -41       O
ATOM     84  CB  CYS B 214      17.925  25.243 -39.485  1.00 49.80           C
ANISOU   84  CB  CYS B 214     6169   6463   6289   -123    763    -14       C
ATOM     85  SG  CYS B 214      18.310  24.816 -37.786  1.00 51.27           S
ANISOU   85  SG  CYS B 214     6342   6639   6499   -143    789    -40       S
ATOM     86  N   PRO B 215      15.202  26.691 -37.887  1.00 49.72           N
ANISOU   86  N   PRO B 215     6054   6562   6277     -6    682   -146       N
ATOM     87  CA  PRO B 215      14.896  27.951 -37.210  1.00 49.57           C
ANISOU   87  CA  PRO B 215     6025   6520   6289     67    636   -177       C
ATOM     88  C   PRO B 215      16.100  28.633 -36.525  1.00 49.00           C
ANISOU   88  C   PRO B 215     6002   6350   6266     60    639   -144       C
ATOM     89  O   PRO B 215      16.181  29.861 -36.526  1.00 49.43           O
ANISOU   89  O   PRO B 215     6090   6340   6349    118    595   -139       O
ATOM     90  CB  PRO B 215      13.837  27.559 -36.173  1.00 49.65           C
ANISOU   90  CB  PRO B 215     5956   6635   6276     61    645   -265       C
ATOM     91  CG  PRO B 215      13.774  26.092 -36.174  1.00 49.58           C
ANISOU   91  CG  PRO B 215     5933   6680   6224    -32    702   -265       C
ATOM     92  CD  PRO B 215      14.271  25.622 -37.493  1.00 49.82           C
ANISOU   92  CD  PRO B 215     6010   6675   6245    -53    713   -203       C
ATOM     93  N   LYS B 216      17.015  27.833 -35.971  1.00 48.10           N
ANISOU   93  N   LYS B 216     5895   6223   6157     -8    689   -123       N
ATOM     94  CA  LYS B 216      18.150  28.285 -35.144  1.00 47.45           C
ANISOU   94  CA  LYS B 216     5839   6080   6111    -25    701   -105       C
ATOM     95  C   LYS B 216      19.464  28.463 -35.917  1.00 47.12           C
ANISOU   95  C   LYS B 216     5854   5971   6079    -54    712    -38       C
ATOM     96  O   LYS B 216      20.535  28.607 -35.318  1.00 47.01           O
ANISOU   96  O   LYS B 216     5852   5926   6083    -83    731    -25       O
ATOM     97  CB  LYS B 216      18.349  27.331 -33.958  1.00 46.98           C
ANISOU   97  CB  LYS B 216     5746   6062   6041    -74    741   -127       C
ATOM     98  CG  LYS B 216      17.211  27.367 -32.955  1.00 47.22           C
ANISOU   98  CG  LYS B 216     5718   6166   6057    -64    733   -200       C
ATOM     99  CD  LYS B 216      17.280  28.628 -32.133  1.00 47.52           C
ANISOU   99  CD  LYS B 216     5747   6177   6131    -21    705   -235       C
ATOM    100  CE  LYS B 216      16.007  29.424 -32.273  1.00 48.30           C
ANISOU  100  CE  LYS B 216     5809   6314   6229     53    659   -299       C
ATOM    101  NZ  LYS B 216      16.252  30.856 -31.950  1.00 49.48           N
ANISOU  101  NZ  LYS B 216     5985   6390   6425    115    620   -317       N
TER     102      LYS B 216
ATOM    103  N   VAL B 218      21.456  26.550 -37.748  1.00 44.37           N
ANISOU  103  N   VAL B 218     5542   5626   5691   -152    787     47       N
ATOM    104  CA  VAL B 218      22.448  25.549 -37.379  1.00 43.43           C
ANISOU  104  CA  VAL B 218     5415   5518   5570   -180    824     49       C
ATOM    105  C   VAL B 218      23.251  25.042 -38.593  1.00 43.33           C
ANISOU  105  C   VAL B 218     5414   5513   5537   -205    845     72       C
ATOM    106  O   VAL B 218      24.423  24.670 -38.457  1.00 43.01           O
ANISOU  106  O   VAL B 218     5367   5478   5497   -218    866     72       O
ATOM    107  CB  VAL B 218      21.751  24.390 -36.633  1.00 43.01           C
ANISOU  107  CB  VAL B 218     5343   5494   5504   -182    839     20       C
ATOM    108  CG1 VAL B 218      22.682  23.225 -36.408  1.00 42.99           C
ANISOU  108  CG1 VAL B 218     5351   5489   5495   -195    867     25       C
ATOM    109  CG2 VAL B 218      21.195  24.888 -35.316  1.00 42.55           C
ANISOU  109  CG2 VAL B 218     5263   5445   5459   -170    825    -10       C
TER     110      VAL B 218
ATOM    111  N   PRO B 220      22.695  22.209 -40.579  1.00 42.90           N
ANISOU  111  N   PRO B 220     5362   5517   5420   -236    898     48       N
ATOM    112  CA  PRO B 220      22.974  20.782 -40.476  1.00 42.76           C
ANISOU  112  CA  PRO B 220     5357   5496   5395   -239    926     26       C
ATOM    113  C   PRO B 220      23.630  20.199 -41.720  1.00 42.96           C
ANISOU  113  C   PRO B 220     5382   5540   5401   -251    947     17       C
ATOM    114  O   PRO B 220      24.472  19.311 -41.595  1.00 43.26           O
ANISOU  114  O   PRO B 220     5427   5566   5443   -235    964     -3       O
ATOM    115  CB  PRO B 220      21.588  20.162 -40.277  1.00 42.70           C
ANISOU  115  CB  PRO B 220     5357   5500   5367   -257    928      5       C
ATOM    116  CG  PRO B 220      20.630  21.212 -40.676  1.00 42.96           C
ANISOU  116  CG  PRO B 220     5366   5566   5392   -253    902     11       C
ATOM    117  CD  PRO B 220      21.279  22.487 -40.297  1.00 42.87           C
ANISOU  117  CD  PRO B 220     5351   5530   5410   -228    878     37       C
TER     118      PRO B 220
CONECT   18  120
CONECT   85  122
CONECT  119  124  125  126
CONECT  120  123  125  126
CONECT  120   18
CONECT  121  123  124  126
CONECT  122  123  124  125
CONECT  122   85
CONECT  123  120  121  122
CONECT  124  119  121  122
CONECT  125  119  120  122
CONECT  126  119  120  121
END
