# Supplementary material for: Scaffold repositioning of spiro-acridine derivatives as fungi chitinase inhibitor by target fishing and in vitro studies
Source: Sci Rep. 2023 May 5;13:7320. doi: 10.1038/s41598-023-33279-9 (PMC10163251; doi:10.1038/s41598-023-33279-9)
Supplement: Supplementary file 2 — Supplementary Information 2. [file 41598_2023_33279_MOESM2_ESM.zip › PDBQT_TARGETS_ALL/3p76_P76.pdb]

HEADER    HYDROLASE                               12-OCT-10   3P76              
TITLE     X-RAY CRYSTAL STRUCTURE OF AQUIFEX AEOLICUS LPXC COMPLEXED SCH1379777 
COMPND    MOL_ID: 1;                                                            
COMPND   2 MOLECULE: UDP-3-O-[3-HYDROXYMYRISTOYL] N-ACETYLGLUCOSAMINE           
COMPND   3 DEACETYLASE;                                                         
COMPND   4 CHAIN: A;                                                            
COMPND   5 FRAGMENT: UNP RESIDUES 1-271;                                        
COMPND   6 SYNONYM: UDP-3-O-ACYL-GLCNAC DEACETYLASE;                            
COMPND   7 EC: 3.5.1.-                                                          
SOURCE    MOL_ID: 1;                                                            
SOURCE   2 ORGANISM_SCIENTIFIC: AQUIFEX AEOLICUS;                               
SOURCE   3 ORGANISM_TAXID: 63363                                                
KEYWDS    AMIDOHYDROLASES, AMINO ACID MOTIFS, BINDING SITES, DRUG DESIGN,       
KEYWDS   2 ENZYME INHIBITORS, ESCHERICHIA COLI PROTEINS, HYDROPHOBICITY, LIPID  
KEYWDS   3 A, PROTEIN CONFORMATION, PROTEIN FOLDING, RECOMBINANT FUSION         
KEYWDS   4 PROTEINS, STRUCTURE-ACTIVITY RELATIONSHIP, HYDROLASE                 
EXPDTA    X-RAY DIFFRACTION                                                     
AUTHOR    P.ORTH                                                                
REVDAT   2   16-MAR-11 3P76    1       JRNL                                     
REVDAT   1   09-FEB-11 3P76    0                                                
JRNL        AUTH   U.FARUK MANSOOR,D.VITHARANA,P.A.REDDY,D.L.DAUBARAS,          
JRNL        AUTH 2 P.MCNICHOLAS,P.ORTH,T.BLACK,M.ARSHAD SIDDIQUI                
JRNL        TITL   DESIGN AND SYNTHESIS OF POTENT GRAM-NEGATIVE SPECIFIC LPXC   
JRNL        TITL 2 INHIBITORS.                                                  
JRNL        REF    BIOORG.MED.CHEM.LETT.         V.  21  1155 2011              
JRNL        REFN                   ISSN 0960-894X                               
JRNL        PMID   21273067                                                     
JRNL        DOI    10.1016/J.BMCL.2010.12.111                                   
REMARK   2                                                                      
REMARK   2 RESOLUTION.    1.93 ANGSTROMS.                                       
REMARK   3                                                                      
REMARK   3 REFINEMENT.                                                          
REMARK   3   PROGRAM     : BUSTER 2.9.4                                         
REMARK   3   AUTHORS     : BRICOGNE,BLANC,BRANDL,FLENSBURG,KELLER,              
REMARK   3               : PACIOREK,ROVERSI,SMART,VONRHEIN,WOMACK,              
REMARK   3               : MATTHEWS,TEN EYCK,TRONRUD                            
REMARK   3                                                                      
REMARK   3  DATA USED IN REFINEMENT.                                            
REMARK   3   RESOLUTION RANGE HIGH (ANGSTROMS) : 1.93                           
REMARK   3   RESOLUTION RANGE LOW  (ANGSTROMS) : 29.44                          
REMARK   3   DATA CUTOFF            (SIGMA(F)) : 0.000                          
REMARK   3   COMPLETENESS FOR RANGE        (%) : 99.1                           
REMARK   3   NUMBER OF REFLECTIONS             : 24215                          
REMARK   3                                                                      
REMARK   3  FIT TO DATA USED IN REFINEMENT.                                     
REMARK   3   CROSS-VALIDATION METHOD           : THROUGHOUT                     
REMARK   3   FREE R VALUE TEST SET SELECTION   : RANDOM                         
REMARK   3   R VALUE     (WORKING + TEST SET)  : 0.169                          
REMARK   3   R VALUE            (WORKING SET)  : 0.168                          
REMARK   3   FREE R VALUE                      : 0.185                          
REMARK   3   FREE R VALUE TEST SET SIZE   (%)  : 4.950                          
REMARK   3   FREE R VALUE TEST SET COUNT       : 1197                           
REMARK   3   ESTIMATED ERROR OF FREE R VALUE   : NULL                           
REMARK   3                                                                      
REMARK   3  FIT IN THE HIGHEST RESOLUTION BIN.                                  
REMARK   3   TOTAL NUMBER OF BINS USED               : 12                       
REMARK   3   BIN RESOLUTION RANGE HIGH   (ANGSTROMS) : 1.93                     
REMARK   3   BIN RESOLUTION RANGE LOW    (ANGSTROMS) : 2.02                     
REMARK   3   BIN COMPLETENESS (WORKING+TEST)     (%) : 99.10                    
REMARK   3   REFLECTIONS IN BIN (WORKING + TEST SET) : 2781                     
REMARK   3   BIN R VALUE        (WORKING + TEST SET) : 0.1850                   
REMARK   3   REFLECTIONS IN BIN        (WORKING SET) : 2641                     
REMARK   3   BIN R VALUE               (WORKING SET) : 0.1850                   
REMARK   3   BIN FREE R VALUE                        : 0.1960                   
REMARK   3   BIN FREE R VALUE TEST SET SIZE      (%) : 5.03                     
REMARK   3   BIN FREE R VALUE TEST SET COUNT         : 140                      
REMARK   3   ESTIMATED ERROR OF BIN FREE R VALUE     : NULL                     
REMARK   3                                                                      
REMARK   3  NUMBER OF NON-HYDROGEN ATOMS USED IN REFINEMENT.                    
REMARK   3   PROTEIN ATOMS            : 2141                                    
REMARK   3   NUCLEIC ACID ATOMS       : 0                                       
REMARK   3   HETEROGEN ATOMS          : 38                                      
REMARK   3   SOLVENT ATOMS            : 208                                     
REMARK   3                                                                      
REMARK   3  B VALUES.                                                           
REMARK   3   FROM WILSON PLOT           (A**2) : NULL                           
REMARK   3   MEAN B VALUE      (OVERALL, A**2) : 26.75                          
REMARK   3   OVERALL ANISOTROPIC B VALUE.                                       
REMARK   3    B11 (A**2) : -0.22300                                             
REMARK   3    B22 (A**2) : -0.22300                                             
REMARK   3    B33 (A**2) : 0.44600                                              
REMARK   3    B12 (A**2) : 0.00000                                              
REMARK   3    B13 (A**2) : 0.00000                                              
REMARK   3    B23 (A**2) : 0.00000                                              
REMARK   3                                                                      
REMARK   3  ESTIMATED COORDINATE ERROR.                                         
REMARK   3   ESD FROM LUZZATI PLOT                    (A) : 0.20                
REMARK   3   DPI (BLOW EQ-10) BASED ON R VALUE        (A) : NULL                
REMARK   3   DPI (BLOW EQ-9) BASED ON FREE R VALUE    (A) : NULL                
REMARK   3   DPI (CRUICKSHANK) BASED ON R VALUE       (A) : NULL                
REMARK   3   DPI (CRUICKSHANK) BASED ON FREE R VALUE  (A) : NULL                
REMARK   3                                                                      
REMARK   3   REFERENCES: BLOW, D. (2002) ACTA CRYST D58, 792-797                
REMARK   3               CRUICKSHANK, D.W.J. (1999) ACTA CRYST D55, 583-601     
REMARK   3                                                                      
REMARK   3 CORRELATION COEFFICIENTS.                                            
REMARK   3   CORRELATION COEFFICIENT FO-FC      : 0.960                         
REMARK   3   CORRELATION COEFFICIENT FO-FC FREE : 0.953                         
REMARK   3                                                                      
REMARK   3   NUMBER OF GEOMETRIC FUNCTION TERMS DEFINED : 15                    
REMARK   3   TERM                          COUNT    WEIGHT   FUNCTION.          
REMARK   3    BOND LENGTHS              : NULL   ; NULL   ; NULL                
REMARK   3    BOND ANGLES               : NULL   ; NULL   ; NULL                
REMARK   3    TORSION ANGLES            : NULL   ; NULL   ; NULL                
REMARK   3    TRIGONAL CARBON PLANES    : NULL   ; NULL   ; NULL                
REMARK   3    GENERAL PLANES            : NULL   ; NULL   ; NULL                
REMARK   3    ISOTROPIC THERMAL FACTORS : NULL   ; NULL   ; NULL                
REMARK   3    BAD NON-BONDED CONTACTS   : NULL   ; NULL   ; NULL                
REMARK   3    IMPROPER TORSIONS         : NULL   ; NULL   ; NULL                
REMARK   3    PSEUDOROTATION ANGLES     : NULL   ; NULL   ; NULL                
REMARK   3    CHIRAL IMPROPER TORSION   : NULL   ; NULL   ; NULL                
REMARK   3    SUM OF OCCUPANCIES        : NULL   ; NULL   ; NULL                
REMARK   3    UTILITY DISTANCES         : NULL   ; NULL   ; NULL                
REMARK   3    UTILITY ANGLES            : NULL   ; NULL   ; NULL                
REMARK   3    UTILITY TORSION           : NULL   ; NULL   ; NULL                
REMARK   3    IDEAL-DIST CONTACT TERM   : NULL   ; NULL   ; NULL                
REMARK   3                                                                      
REMARK   3   RMS DEVIATIONS FROM IDEAL VALUES.                                  
REMARK   3    BOND LENGTHS                       (A) : NULL                     
REMARK   3    BOND ANGLES                  (DEGREES) : NULL                     
REMARK   3    PEPTIDE OMEGA TORSION ANGLES (DEGREES) : NULL                     
REMARK   3    OTHER TORSION ANGLES         (DEGREES) : NULL                     
REMARK   3                                                                      
REMARK   3  TLS DETAILS                                                         
REMARK   3   NUMBER OF TLS GROUPS  : 1                                          
REMARK   3                                                                      
REMARK   3   TLS GROUP : 1                                                      
REMARK   3    SELECTION:   A    2    A  268                                     
REMARK   3    ORIGIN FOR THE GROUP (A):   -2.7308   29.7424   -0.0018           
REMARK   3    T TENSOR                                                          
REMARK   3     T11:   -0.0364 T22:   -0.0415                                    
REMARK   3     T33:   -0.0426 T12:    0.0013                                    
REMARK   3     T13:    0.0066 T23:   -0.0059                                    
REMARK   3    L TENSOR                                                          
REMARK   3     L11:    0.8487 L22:    0.7281                                    
REMARK   3     L33:    0.7962 L12:    0.0564                                    
REMARK   3     L13:   -0.3296 L23:    0.3967                                    
REMARK   3    S TENSOR                                                          
REMARK   3     S11:   -0.0068 S12:   -0.0196 S13:   -0.0080                     
REMARK   3     S21:    0.0313 S22:   -0.0042 S23:    0.0108                     
REMARK   3     S31:    0.0436 S32:    0.0360 S33:    0.0111                     
REMARK   3                                                                      
REMARK   3  OTHER REFINEMENT REMARKS: NULL                                      
REMARK   4                                                                      
REMARK   4 3P76 COMPLIES WITH FORMAT V. 3.20, 01-DEC-08                         
REMARK 100                                                                      
REMARK 100 THIS ENTRY HAS BEEN PROCESSED BY RCSB ON 20-OCT-10.                  
REMARK 100 THE RCSB ID CODE IS RCSB062041.                                      
REMARK 200                                                                      
REMARK 200 EXPERIMENTAL DETAILS                                                 
REMARK 200  EXPERIMENT TYPE                : X-RAY DIFFRACTION                  
REMARK 200  DATE OF DATA COLLECTION        : 12-SEP-06                          
REMARK 200  TEMPERATURE           (KELVIN) : 100                                
REMARK 200  PH                             : 7                                  
REMARK 200  NUMBER OF CRYSTALS USED        : 1                                  
REMARK 200                                                                      
REMARK 200  SYNCHROTRON              (Y/N) : N                                  
REMARK 200  RADIATION SOURCE               : ROTATING ANODE                     
REMARK 200  BEAMLINE                       : NULL                               
REMARK 200  X-RAY GENERATOR MODEL          : RIGAKU FR-E SUPERBRIGHT            
REMARK 200  MONOCHROMATIC OR LAUE    (M/L) : M                                  
REMARK 200  WAVELENGTH OR RANGE        (A) : 1.54178                            
REMARK 200  MONOCHROMATOR                  : MIRROR                             
REMARK 200  OPTICS                         : NULL                               
REMARK 200                                                                      
REMARK 200  DETECTOR TYPE                  : AREA DETECTOR                      
REMARK 200  DETECTOR MANUFACTURER          : RIGAKU RAXIS IV++                  
REMARK 200  INTENSITY-INTEGRATION SOFTWARE : DENZO                              
REMARK 200  DATA SCALING SOFTWARE          : SCALEPACK                          
REMARK 200                                                                      
REMARK 200  NUMBER OF UNIQUE REFLECTIONS   : 24215                              
REMARK 200  RESOLUTION RANGE HIGH      (A) : 1.930                              
REMARK 200  RESOLUTION RANGE LOW       (A) : 50.000                             
REMARK 200  REJECTION CRITERIA  (SIGMA(I)) : 0.000                              
REMARK 200                                                                      
REMARK 200 OVERALL.                                                             
REMARK 200  COMPLETENESS FOR RANGE     (%) : 99.0                               
REMARK 200  DATA REDUNDANCY                : 3.200                              
REMARK 200  R MERGE                    (I) : 0.11500                            
REMARK 200  R SYM                      (I) : NULL                               
REMARK 200  <I/SIGMA(I)> FOR THE DATA SET  : 13.4000                            
REMARK 200                                                                      
REMARK 200 IN THE HIGHEST RESOLUTION SHELL.                                     
REMARK 200  HIGHEST RESOLUTION SHELL, RANGE HIGH (A) : 1.93                     
REMARK 200  HIGHEST RESOLUTION SHELL, RANGE LOW  (A) : 2.00                     
REMARK 200  COMPLETENESS FOR SHELL     (%) : 93.6                               
REMARK 200  DATA REDUNDANCY IN SHELL       : 3.10                               
REMARK 200  R MERGE FOR SHELL          (I) : 0.31000                            
REMARK 200  R SYM FOR SHELL            (I) : NULL                               
REMARK 200  <I/SIGMA(I)> FOR SHELL         : 4.800                              
REMARK 200                                                                      
REMARK 200 DIFFRACTION PROTOCOL: SINGLE WAVELENGTH                              
REMARK 200 METHOD USED TO DETERMINE THE STRUCTURE: MOLECULAR REPLACEMENT        
REMARK 200 SOFTWARE USED: AMORE                                                 
REMARK 200 STARTING MODEL: PDB ENTRY 1P42                                       
REMARK 200                                                                      
REMARK 200 REMARK: NULL                                                         
REMARK 280                                                                      
REMARK 280 CRYSTAL                                                              
REMARK 280 SOLVENT CONTENT, VS   (%): 54.05                                     
REMARK 280 MATTHEWS COEFFICIENT, VM (ANGSTROMS**3/DA): 2.68                     
REMARK 280                                                                      
REMARK 280 CRYSTALLIZATION CONDITIONS: 15% PEG MME 5K, 1M NACL, 100MM           
REMARK 280  IMIDAZOL, PH 7, VAPOR DIFFUSION, HANGING DROP, TEMPERATURE 295K     
REMARK 290                                                                      
REMARK 290 CRYSTALLOGRAPHIC SYMMETRY                                            
REMARK 290 SYMMETRY OPERATORS FOR SPACE GROUP: P 61                             
REMARK 290                                                                      
REMARK 290      SYMOP   SYMMETRY                                                
REMARK 290     NNNMMM   OPERATOR                                                
REMARK 290       1555   X,Y,Z                                                   
REMARK 290       2555   -Y,X-Y,Z+1/3                                            
REMARK 290       3555   -X+Y,-X,Z+2/3                                           
REMARK 290       4555   -X,-Y,Z+1/2                                             
REMARK 290       5555   Y,-X+Y,Z+5/6                                            
REMARK 290       6555   X-Y,X,Z+1/6                                             
REMARK 290                                                                      
REMARK 290     WHERE NNN -> OPERATOR NUMBER                                     
REMARK 290           MMM -> TRANSLATION VECTOR                                  
REMARK 290                                                                      
REMARK 290 CRYSTALLOGRAPHIC SYMMETRY TRANSFORMATIONS                            
REMARK 290 THE FOLLOWING TRANSFORMATIONS OPERATE ON THE ATOM/HETATM             
REMARK 290 RECORDS IN THIS ENTRY TO PRODUCE CRYSTALLOGRAPHICALLY                
REMARK 290 RELATED MOLECULES.                                                   
REMARK 290   SMTRY1   1  1.000000  0.000000  0.000000        0.00000            
REMARK 290   SMTRY2   1  0.000000  1.000000  0.000000        0.00000            
REMARK 290   SMTRY3   1  0.000000  0.000000  1.000000        0.00000            
REMARK 290   SMTRY1   2 -0.500000 -0.866025  0.000000        0.00000            
REMARK 290   SMTRY2   2  0.866025 -0.500000  0.000000        0.00000            
REMARK 290   SMTRY3   2  0.000000  0.000000  1.000000       44.52933            
REMARK 290   SMTRY1   3 -0.500000  0.866025  0.000000        0.00000            
REMARK 290   SMTRY2   3 -0.866025 -0.500000  0.000000        0.00000            
REMARK 290   SMTRY3   3  0.000000  0.000000  1.000000       89.05867            
REMARK 290   SMTRY1   4 -1.000000  0.000000  0.000000        0.00000            
REMARK 290   SMTRY2   4  0.000000 -1.000000  0.000000        0.00000            
REMARK 290   SMTRY3   4  0.000000  0.000000  1.000000       66.79400            
REMARK 290   SMTRY1   5  0.500000  0.866025  0.000000        0.00000            
REMARK 290   SMTRY2   5 -0.866025  0.500000  0.000000        0.00000            
REMARK 290   SMTRY3   5  0.000000  0.000000  1.000000      111.32333            
REMARK 290   SMTRY1   6  0.500000 -0.866025  0.000000        0.00000            
REMARK 290   SMTRY2   6  0.866025  0.500000  0.000000        0.00000            
REMARK 290   SMTRY3   6  0.000000  0.000000  1.000000       22.26467            
REMARK 290                                                                      
REMARK 290 REMARK: NULL                                                         
REMARK 300                                                                      
REMARK 300 BIOMOLECULE: 1                                                       
REMARK 300 SEE REMARK 350 FOR THE AUTHOR PROVIDED AND/OR PROGRAM                
REMARK 300 GENERATED ASSEMBLY INFORMATION FOR THE STRUCTURE IN                  
REMARK 300 THIS ENTRY. THE REMARK MAY ALSO PROVIDE INFORMATION ON               
REMARK 300 BURIED SURFACE AREA.                                                 
REMARK 350                                                                      
REMARK 350 COORDINATES FOR A COMPLETE MULTIMER REPRESENTING THE KNOWN           
REMARK 350 BIOLOGICALLY SIGNIFICANT OLIGOMERIZATION STATE OF THE                
REMARK 350 MOLECULE CAN BE GENERATED BY APPLYING BIOMT TRANSFORMATIONS          
REMARK 350 GIVEN BELOW.  BOTH NON-CRYSTALLOGRAPHIC AND                          
REMARK 350 CRYSTALLOGRAPHIC OPERATIONS ARE GIVEN.                               
REMARK 350                                                                      
REMARK 350 BIOMOLECULE: 1                                                       
REMARK 350 AUTHOR DETERMINED BIOLOGICAL UNIT: MONOMERIC                         
REMARK 350 SOFTWARE DETERMINED QUATERNARY STRUCTURE: MONOMERIC                  
REMARK 350 SOFTWARE USED: PISA                                                  
REMARK 350 APPLY THE FOLLOWING TO CHAINS: A                                     
REMARK 350   BIOMT1   1  1.000000  0.000000  0.000000        0.00000            
REMARK 350   BIOMT2   1  0.000000  1.000000  0.000000        0.00000            
REMARK 350   BIOMT3   1  0.000000  0.000000  1.000000        0.00000            
REMARK 465                                                                      
REMARK 465 MISSING RESIDUES                                                     
REMARK 465 THE FOLLOWING RESIDUES WERE NOT LOCATED IN THE                       
REMARK 465 EXPERIMENT. (M=MODEL NUMBER; RES=RESIDUE NAME; C=CHAIN               
REMARK 465 IDENTIFIER; SSSEQ=SEQUENCE NUMBER; I=INSERTION CODE.)                
REMARK 465                                                                      
REMARK 465   M RES C SSSEQI                                                     
REMARK 465     MET A     1                                                      
REMARK 465     LEU A   269                                                      
REMARK 465     THR A   270                                                      
REMARK 465     ARG A   271                                                      
REMARK 470                                                                      
REMARK 470 MISSING ATOM                                                         
REMARK 470 THE FOLLOWING RESIDUES HAVE MISSING ATOMS (M=MODEL NUMBER;           
REMARK 470 RES=RESIDUE NAME; C=CHAIN IDENTIFIER; SSEQ=SEQUENCE NUMBER;          
REMARK 470 I=INSERTION CODE):                                                   
REMARK 470   M RES CSSEQI  ATOMS                                                
REMARK 470     GLU A 135    CG   CD   OE1  OE2                                  
REMARK 470     GLU A 172    CG   CD   OE1  OE2                                  
REMARK 470     LYS A 265    CG   CD   CE   NZ                                   
REMARK 470     LYS A 268    CG   CD   CE   NZ                                   
REMARK 500                                                                      
REMARK 500 GEOMETRY AND STEREOCHEMISTRY                                         
REMARK 500 SUBTOPIC: TORSION ANGLES                                             
REMARK 500                                                                      
REMARK 500 TORSION ANGLES OUTSIDE THE EXPECTED RAMACHANDRAN REGIONS:            
REMARK 500 (M=MODEL NUMBER; RES=RESIDUE NAME; C=CHAIN IDENTIFIER;               
REMARK 500 SSEQ=SEQUENCE NUMBER; I=INSERTION CODE).                             
REMARK 500                                                                      
REMARK 500 STANDARD TABLE:                                                      
REMARK 500 FORMAT:(10X,I3,1X,A3,1X,A1,I4,A1,4X,F7.2,3X,F7.2)                    
REMARK 500                                                                      
REMARK 500 EXPECTED VALUES: GJ KLEYWEGT AND TA JONES (1996). PHI/PSI-           
REMARK 500 CHOLOGY: RAMACHANDRAN REVISITED. STRUCTURE 4, 1395 - 1400            
REMARK 500                                                                      
REMARK 500  M RES CSSEQI        PSI       PHI                                   
REMARK 500    THR A   6     -169.13   -127.43                                   
REMARK 500    HIS A  58       -3.02     76.75                                   
REMARK 500    LEU A  99     -128.15     55.70                                   
REMARK 500    GLU A 135       73.23     29.28                                   
REMARK 500    ASN A 157     -163.38   -125.69                                   
REMARK 500                                                                      
REMARK 500 REMARK: NULL                                                         
REMARK 500                                                                      
REMARK 500 GEOMETRY AND STEREOCHEMISTRY                                         
REMARK 500 SUBTOPIC: CHIRAL CENTERS                                             
REMARK 500                                                                      
REMARK 500 UNEXPECTED CONFIGURATION OF THE FOLLOWING CHIRAL                     
REMARK 500 CENTER(S) USING IMPROPER CA--C--CB--N CHIRALITY                      
REMARK 500 FOR AMINO ACIDS AND C1'--O4'--N1(N9)--C2' FOR                        
REMARK 500 NUCLEIC ACIDS OR EQUIVALENT ANGLE                                    
REMARK 500 M=MODEL NUMBER; RES=RESIDUE NAME; C=CHAIN                            
REMARK 500 IDENTIFIER; SSEQ=SEQUENCE NUMBER; I=INSERTION CODE                   
REMARK 500                                                                      
REMARK 500 STANDARD TABLE:                                                      
REMARK 500 FORMAT: (10X,I3,1X,A3,1X,A1,I4,A1,6X,F5.1,6X,A1,10X,A1,3X,A16)       
REMARK 500                                                                      
REMARK 500  M RES CSSEQI    IMPROPER   EXPECTED   FOUND DETAILS                 
REMARK 500    GLU A  73        24.7      L          L   OUTSIDE RANGE           
REMARK 500                                                                      
REMARK 500 REMARK: NULL                                                         
REMARK 620                                                                      
REMARK 620 METAL COORDINATION                                                   
REMARK 620 (M=MODEL NUMBER; RES=RESIDUE NAME; C=CHAIN IDENTIFIER;               
REMARK 620 SSEQ=SEQUENCE NUMBER; I=INSERTION CODE):                             
REMARK 620                                                                      
REMARK 620 COORDINATION ANGLES FOR:  M RES CSSEQI METAL                         
REMARK 620                              ZN A 274  ZN                            
REMARK 620 N RES CSSEQI ATOM                                                    
REMARK 620 1 ASP A 230   OD1                                                    
REMARK 620 2 HIS A 226   NE2  97.1                                              
REMARK 620 3 P76 A 273   O4  137.8  90.7                                        
REMARK 620 4 HIS A  74   NE2 102.7 100.8 116.5                                  
REMARK 620 5 P76 A 273   O6   89.3 159.0  71.5  97.3                            
REMARK 620 N                    1     2     3     4                             
REMARK 620                                                                      
REMARK 620 COORDINATION ANGLES FOR:  M RES CSSEQI METAL                         
REMARK 620                              ZN A 275  ZN                            
REMARK 620 N RES CSSEQI ATOM                                                    
REMARK 620 1 HOH A 407   O                                                      
REMARK 620 2 HOH A 406   O   109.5                                              
REMARK 620 3 HIS A  58   NE2  99.3 111.5                                        
REMARK 620 4 HIS A 188   NE2 104.2 110.4 120.5                                  
REMARK 620 N                    1     2     3                                   
REMARK 800                                                                      
REMARK 800 SITE                                                                 
REMARK 800 SITE_IDENTIFIER: AC1                                                 
REMARK 800 EVIDENCE_CODE: SOFTWARE                                              
REMARK 800 SITE_DESCRIPTION: BINDING SITE FOR RESIDUE IMD A 272                 
REMARK 800                                                                      
REMARK 800 SITE_IDENTIFIER: AC2                                                 
REMARK 800 EVIDENCE_CODE: SOFTWARE                                              
REMARK 800 SITE_DESCRIPTION: BINDING SITE FOR RESIDUE P76 A 273                 
REMARK 800                                                                      
REMARK 800 SITE_IDENTIFIER: AC3                                                 
REMARK 800 EVIDENCE_CODE: SOFTWARE                                              
REMARK 800 SITE_DESCRIPTION: BINDING SITE FOR RESIDUE ZN A 274                  
REMARK 800                                                                      
REMARK 800 SITE_IDENTIFIER: AC4                                                 
REMARK 800 EVIDENCE_CODE: SOFTWARE                                              
REMARK 800 SITE_DESCRIPTION: BINDING SITE FOR RESIDUE ZN A 275                  
DBREF  3P76 A    1   271  UNP    O67648   LPXC_AQUAE       1    271             
SEQADV 3P76 ALA A  181  UNP  O67648    CYS   181 CONFLICT                       
SEQRES   1 A  271  MET GLY LEU GLU LYS THR VAL LYS GLU LYS LEU SER PHE          
SEQRES   2 A  271  GLU GLY VAL GLY ILE HIS THR GLY GLU TYR SER LYS LEU          
SEQRES   3 A  271  ILE ILE HIS PRO GLU LYS GLU GLY THR GLY ILE ARG PHE          
SEQRES   4 A  271  PHE LYS ASN GLY VAL TYR ILE PRO ALA ARG HIS GLU PHE          
SEQRES   5 A  271  VAL VAL HIS THR ASN HIS SER THR ASP LEU GLY PHE LYS          
SEQRES   6 A  271  GLY GLN ARG ILE LYS THR VAL GLU HIS ILE LEU SER VAL          
SEQRES   7 A  271  LEU HIS LEU LEU GLU ILE THR ASN VAL THR ILE GLU VAL          
SEQRES   8 A  271  ILE GLY ASN GLU ILE PRO ILE LEU ASP GLY SER GLY TRP          
SEQRES   9 A  271  GLU PHE TYR GLU ALA ILE ARG LYS ASN ILE LEU ASN GLN          
SEQRES  10 A  271  ASN ARG GLU ILE ASP TYR PHE VAL VAL GLU GLU PRO ILE          
SEQRES  11 A  271  ILE VAL GLU ASP GLU GLY ARG LEU ILE LYS ALA GLU PRO          
SEQRES  12 A  271  SER ASP THR LEU GLU VAL THR TYR GLU GLY GLU PHE LYS          
SEQRES  13 A  271  ASN PHE LEU GLY ARG GLN LYS PHE THR PHE VAL GLU GLY          
SEQRES  14 A  271  ASN GLU GLU GLU ILE VAL LEU ALA ARG THR PHE ALA PHE          
SEQRES  15 A  271  ASP TRP GLU ILE GLU HIS ILE LYS LYS VAL GLY LEU GLY          
SEQRES  16 A  271  LYS GLY GLY SER LEU LYS ASN THR LEU VAL LEU GLY LYS          
SEQRES  17 A  271  ASP LYS VAL TYR ASN PRO GLU GLY LEU ARG TYR GLU ASN          
SEQRES  18 A  271  GLU PRO VAL ARG HIS LYS VAL PHE ASP LEU ILE GLY ASP          
SEQRES  19 A  271  LEU TYR LEU LEU GLY SER PRO VAL LYS GLY LYS PHE TYR          
SEQRES  20 A  271  SER PHE ARG GLY GLY HIS SER LEU ASN VAL LYS LEU VAL          
SEQRES  21 A  271  LYS GLU LEU ALA LYS LYS GLN LYS LEU THR ARG                  
HET    IMD  A 272       5                                                       
HET    P76  A 273      31                                                       
HET     ZN  A 274       1                                                       
HET     ZN  A 275       1                                                       
HETNAM     IMD IMIDAZOLE                                                        
HETNAM     P76 N-[(1S,2R)-2-HYDROXY-1-(HYDROXYCARBAMOYL)PROPYL]-4-[4-           
HETNAM   2 P76  (PHENYLETHYNYL)PHENYL]PIPERIDINE-1-CARBOXAMIDE                  
HETNAM      ZN ZINC ION                                                         
FORMUL   2  IMD    C3 H5 N2 1+                                                  
FORMUL   3  P76    C24 H27 N3 O4                                                
FORMUL   4   ZN    2(ZN 2+)                                                     
FORMUL   6  HOH   *208(H2 O)                                                    
HELIX    1   1 GLU A   73  HIS A   74  1                                   2
HELIX    2   2 ILE A  186  ILE A  186  1                                   1
HELIX    3   3 ILE A  189  LYS A  190  1                                   2
HELIX    4   4 HIS A  226  LYS A  227  1                                   2
HELIX    5   5 ASP A  230  ASP A  230  1                                   1
HELIX    6   6 HIS A  253  HIS A  253  1                                   1
SHEET    1   1 1 PHE A 180  ALA A 181  0
SHEET    2   2 1 VAL A 205  VAL A 205  0
LINK         OD1 ASP A 230                ZN    ZN A 274     1555   1555  2.01  
LINK         NE2 HIS A 226                ZN    ZN A 274     1555   1555  2.03  
LINK         O4  P76 A 273                ZN    ZN A 274     1555   1555  2.06  
LINK        ZN    ZN A 275                 O   HOH A 407     1555   1555  2.14  
LINK         NE2 HIS A  74                ZN    ZN A 274     1555   1555  2.15  
LINK         O6  P76 A 273                ZN    ZN A 274     1555   1555  2.35  
LINK        ZN    ZN A 275                 O   HOH A 406     1555   1555  2.46  
LINK         NE2 HIS A  58                ZN    ZN A 275     1555   1555  2.55  
LINK         NE2 HIS A 188                ZN    ZN A 275     1555   1555  2.60  
SITE     1 AC1  4 PHE A  40  TYR A  45  THR A  88  HOH A 413                    
SITE     1 AC2 15 ILE A  18  HIS A  58  GLU A  73  HIS A  74                    
SITE     2 AC2 15 THR A 179  PHE A 180  ILE A 186  ILE A 189                    
SITE     3 AC2 15 GLY A 198  THR A 203  HIS A 226  LYS A 227                    
SITE     4 AC2 15 ASP A 230  HIS A 253   ZN A 274                               
SITE     1 AC3  4 HIS A  74  HIS A 226  ASP A 230  P76 A 273                    
SITE     1 AC4  4 HIS A  58  HIS A 188  HOH A 406  HOH A 407                    
CRYST1   65.592   65.592  133.588  90.00  90.00 120.00 P 61          6          
ORIGX1      1.000000  0.000000  0.000000        0.00000                         
ORIGX2      0.000000  1.000000  0.000000        0.00000                         
ORIGX3      0.000000  0.000000  1.000000        0.00000                         
SCALE1      0.015246  0.008802  0.000000        0.00000                         
SCALE2      0.000000  0.017604  0.000000        0.00000                         
SCALE3      0.000000  0.000000  0.007486        0.00000                         
ATOM      1  N   ILE A  18     -14.540  25.347  -4.876  1.00 17.08           N
ANISOU    1  N   ILE A  18     1999   2219   2274   -133     93   -349       N
ATOM      2  CA  ILE A  18     -14.082  24.026  -5.341  1.00 16.75           C
ANISOU    2  CA  ILE A  18     1980   2159   2227   -159    118   -367       C
ATOM      3  C   ILE A  18     -14.612  22.844  -4.517  1.00 21.31           C
ANISOU    3  C   ILE A  18     2566   2696   2835   -205    177   -398       C
ATOM      4  O   ILE A  18     -14.897  21.785  -5.080  1.00 20.27           O
ANISOU    4  O   ILE A  18     2428   2560   2714   -237    197   -442       O
ATOM      5  CB  ILE A  18     -12.546  23.965  -5.539  1.00 18.71           C
ANISOU    5  CB  ILE A  18     2275   2385   2448   -137    114   -320       C
ATOM      6  CG1 ILE A  18     -12.166  22.868  -6.582  1.00 19.55           C
ANISOU    6  CG1 ILE A  18     2389   2493   2546   -153    122   -349       C
ATOM      7  CG2 ILE A  18     -11.786  23.800  -4.209  1.00 19.24           C
ANISOU    7  CG2 ILE A  18     2386   2404   2520   -133    146   -280       C
ATOM      8  CD1 ILE A  18     -10.853  23.035  -7.197  1.00 24.19           C
ANISOU    8  CD1 ILE A  18     3004   3081   3104   -128    107   -317       C
ATOM      9  N   HIS A  19     -14.702  23.008  -3.189  1.00 18.45           N
ANISOU    9  N   HIS A  19     2224   2302   2485   -210    208   -376       N
ATOM     10  CA  HIS A  19     -15.146  21.905  -2.340  1.00 18.11           C
ANISOU   10  CA  HIS A  19     2202   2214   2465   -253    272   -396       C
ATOM     11  C   HIS A  19     -16.645  21.802  -2.148  1.00 21.71           C
ANISOU   11  C   HIS A  19     2606   2687   2954   -294    296   -456       C
ATOM     12  O   HIS A  19     -17.190  20.708  -2.281  1.00 21.21           O
ANISOU   12  O   HIS A  19     2540   2604   2915   -340    340   -502       O
ATOM     13  CB  HIS A  19     -14.384  21.890  -1.007  1.00 17.96           C
ANISOU   13  CB  HIS A  19     2241   2151   2433   -242    299   -340       C
ATOM     14  CG  HIS A  19     -12.947  21.504  -1.163  1.00 20.48           C
ANISOU   14  CG  HIS A  19     2608   2444   2729   -213    290   -294       C
ATOM     15  ND1 HIS A  19     -12.582  20.283  -1.705  1.00 22.43           N
ANISOU   15  ND1 HIS A  19     2879   2659   2985   -225    313   -306       N
ATOM     16  CD2 HIS A  19     -11.827  22.194  -0.853  1.00 21.24           C
ANISOU   16  CD2 HIS A  19     2728   2545   2799   -173    261   -244       C
ATOM     17  CE1 HIS A  19     -11.259  20.272  -1.719  1.00 21.24           C
ANISOU   17  CE1 HIS A  19     2762   2495   2814   -188    296   -261       C
ATOM     18  NE2 HIS A  19     -10.758  21.404  -1.227  1.00 21.10           N
ANISOU   18  NE2 HIS A  19     2743   2501   2773   -157    264   -224       N
TER      19      HIS A  19
ATOM     20  N   HIS A  58      -7.169  18.648   2.211  1.00 22.32           N
ANISOU   20  N   HIS A  58     3108   2495   2877    -57    329    -42       N
ATOM     21  CA  HIS A  58      -7.471  19.126   0.841  1.00 21.59           C
ANISOU   21  CA  HIS A  58     2962   2437   2804    -74    307    -90       C
ATOM     22  C   HIS A  58      -7.759  20.630   0.729  1.00 22.72           C
ANISOU   22  C   HIS A  58     3060   2640   2932    -76    269   -101       C
ATOM     23  O   HIS A  58      -7.925  21.144  -0.378  1.00 22.09           O
ANISOU   23  O   HIS A  58     2940   2592   2859    -82    245   -130       O
ATOM     24  CB  HIS A  58      -8.520  18.251   0.112  1.00 22.67           C
ANISOU   24  CB  HIS A  58     3090   2547   2975   -119    348   -139       C
ATOM     25  CG  HIS A  58      -8.184  16.790   0.153  1.00 26.54           C
ANISOU   25  CG  HIS A  58     3628   2969   3488   -117    391   -131       C
ATOM     26  ND1 HIS A  58      -7.201  16.255  -0.657  1.00 28.39           N
ANISOU   26  ND1 HIS A  58     3865   3189   3732    -88    381   -133       N
ATOM     27  CD2 HIS A  58      -8.689  15.809   0.936  1.00 28.56           C
ANISOU   27  CD2 HIS A  58     3933   3163   3757   -139    449   -120       C
ATOM     28  CE1 HIS A  58      -7.134  14.972  -0.338  1.00 28.37           C
ANISOU   28  CE1 HIS A  58     3911   3115   3754    -88    430   -123       C
ATOM     29  NE2 HIS A  58      -8.025  14.653   0.602  1.00 28.78           N
ANISOU   29  NE2 HIS A  58     3995   3133   3808   -120    473   -112       N
ATOM     30  N   SER A  59      -7.770  21.334   1.873  1.00 18.23           N
ANISOU   30  N   SER A  59     2501   2085   2340    -71    263    -76       N
ATOM     31  CA  SER A  59      -7.957  22.786   1.973  1.00 17.37           C
ANISOU   31  CA  SER A  59     2357   2022   2221    -70    233    -83       C
ATOM     32  C   SER A  59      -7.702  23.225   3.394  1.00 21.47           C
ANISOU   32  C   SER A  59     2901   2547   2711    -61    235    -54       C
ATOM     33  O   SER A  59      -7.787  22.415   4.314  1.00 21.79           O
ANISOU   33  O   SER A  59     2984   2558   2738    -65    266    -32       O
ATOM     34  CB  SER A  59      -9.369  23.204   1.553  1.00 19.72           C
ANISOU   34  CB  SER A  59     2617   2334   2542   -104    243   -125       C
ATOM     35  OG  SER A  59     -10.362  22.804   2.485  1.00 24.75           O
ANISOU   35  OG  SER A  59     3269   2951   3184   -135    286   -134       O
TER      36      SER A  59
ATOM     37  N   GLU A  73      -6.692  29.400   1.678  1.00 16.03           N
ANISOU   37  N   GLU A  73     2075   1985   2032    -25    108    -86       N
ATOM     38  CA  GLU A  73      -5.283  29.419   1.242  1.00 15.37           C
ANISOU   38  CA  GLU A  73     1995   1910   1934     -9     91    -72       C
ATOM     39  C   GLU A  73      -4.873  30.307   0.059  1.00 18.55           C
ANISOU   39  C   GLU A  73     2382   2322   2346     -4     75    -72       C
ATOM     40  O   GLU A  73      -3.832  30.951   0.130  1.00 16.94           O
ANISOU   40  O   GLU A  73     2175   2126   2134      0     68    -67       O
ATOM     41  CB  GLU A  73      -4.687  27.994   1.147  1.00 16.77           C
ANISOU   41  CB  GLU A  73     2192   2078   2103      1     96    -60       C
ATOM     42  CG  GLU A  73      -5.384  27.118   0.116  1.00 21.33           C
ANISOU   42  CG  GLU A  73     2768   2642   2696     -7    105    -72       C
ATOM     43  CD  GLU A  73      -6.536  26.248   0.598  1.00 23.66           C
ANISOU   43  CD  GLU A  73     3075   2916   3001    -27    132    -83       C
ATOM     44  OE1 GLU A  73      -7.192  26.595   1.605  1.00 18.53           O
ANISOU   44  OE1 GLU A  73     2428   2264   2349    -38    145    -84       O
ATOM     45  OE2 GLU A  73      -6.802  25.219  -0.060  1.00 20.97           O
ANISOU   45  OE2 GLU A  73     2738   2559   2671    -34    144    -94       O
ATOM     46  N   HIS A  74      -5.682  30.352  -1.013  1.00 15.97           N
ANISOU   46  N   HIS A  74     2044   1994   2028     -5     70    -78       N
ATOM     47  CA  HIS A  74      -5.347  31.116  -2.217  1.00 16.26           C
ANISOU   47  CA  HIS A  74     2076   2039   2063      2     56    -70       C
ATOM     48  C   HIS A  74      -5.459  32.620  -2.010  1.00 18.00           C
ANISOU   48  C   HIS A  74     2291   2254   2295      4     53    -65       C
ATOM     49  O   HIS A  74      -4.539  33.352  -2.380  1.00 16.18           O
ANISOU   49  O   HIS A  74     2065   2022   2059      4     54    -54       O
ATOM     50  CB  HIS A  74      -6.171  30.632  -3.435  1.00 18.03           C
ANISOU   50  CB  HIS A  74     2293   2273   2286      3     46    -78       C
ATOM     51  CG  HIS A  74      -6.041  29.162  -3.729  1.00 22.52           C
ANISOU   51  CG  HIS A  74     2867   2841   2849     -4     54    -90       C
ATOM     52  ND1 HIS A  74      -6.872  28.536  -4.643  1.00 25.77           N
ANISOU   52  ND1 HIS A  74     3268   3263   3260    -11     49   -110       N
ATOM     53  CD2 HIS A  74      -5.164  28.249  -3.245  1.00 24.38           C
ANISOU   53  CD2 HIS A  74     3117   3065   3081     -3     67    -87       C
ATOM     54  CE1 HIS A  74      -6.475  27.272  -4.677  1.00 25.32           C
ANISOU   54  CE1 HIS A  74     3223   3196   3204    -19     66   -121       C
ATOM     55  NE2 HIS A  74      -5.471  27.050  -3.825  1.00 24.70           N
ANISOU   55  NE2 HIS A  74     3159   3100   3124    -11     77   -104       N
TER      56      HIS A  74
ATOM     57  N   THR A 179      -4.563  24.928  -8.897  1.00 15.32           N
ANISOU   57  N   THR A 179     1966   1971   1884    -33     79   -182       N
ATOM     58  CA  THR A 179      -4.778  23.749  -8.075  1.00 14.95           C
ANISOU   58  CA  THR A 179     1925   1887   1868    -38    103   -196       C
ATOM     59  C   THR A 179      -4.838  22.533  -9.017  1.00 18.56           C
ANISOU   59  C   THR A 179     2383   2342   2328    -55    122   -239       C
ATOM     60  O   THR A 179      -5.167  22.667 -10.206  1.00 17.18           O
ANISOU   60  O   THR A 179     2197   2204   2126    -68    110   -263       O
ATOM     61  CB  THR A 179      -6.017  23.902  -7.169  1.00 26.74           C
ANISOU   61  CB  THR A 179     3412   3370   3378    -48    101   -195       C
ATOM     62  OG1 THR A 179      -6.112  22.734  -6.353  1.00 31.47           O
ANISOU   62  OG1 THR A 179     4028   3926   4004    -54    132   -202       O
ATOM     63  CG2 THR A 179      -7.303  24.090  -7.940  1.00 27.45           C
ANISOU   63  CG2 THR A 179     3477   3492   3461    -65     85   -226       C
ATOM     64  N   PHE A 180      -4.443  21.377  -8.508  1.00 15.86           N
ANISOU   64  N   PHE A 180     2057   1956   2014    -52    153   -247       N
ATOM     65  CA  PHE A 180      -4.374  20.180  -9.330  1.00 16.96           C
ANISOU   65  CA  PHE A 180     2198   2082   2163    -68    179   -292       C
ATOM     66  C   PHE A 180      -4.903  18.969  -8.595  1.00 21.50           C
ANISOU   66  C   PHE A 180     2790   2601   2777    -80    214   -306       C
ATOM     67  O   PHE A 180      -5.038  18.989  -7.369  1.00 20.53           O
ANISOU   67  O   PHE A 180     2684   2448   2670    -69    220   -273       O
ATOM     68  CB  PHE A 180      -2.929  19.955  -9.837  1.00 18.41           C
ANISOU   68  CB  PHE A 180     2387   2263   2344    -47    190   -291       C
ATOM     69  CG  PHE A 180      -1.917  19.693  -8.739  1.00 19.10           C
ANISOU   69  CG  PHE A 180     2488   2312   2457    -12    199   -256       C
ATOM     70  CD1 PHE A 180      -1.528  18.396  -8.426  1.00 22.31           C
ANISOU   70  CD1 PHE A 180     2912   2665   2899      2    231   -267       C
ATOM     71  CD2 PHE A 180      -1.334  20.747  -8.039  1.00 20.49           C
ANISOU   71  CD2 PHE A 180     2659   2505   2621      9    175   -215       C
ATOM     72  CE1 PHE A 180      -0.592  18.154  -7.417  1.00 23.40           C
ANISOU   72  CE1 PHE A 180     3063   2773   3056     44    231   -230       C
ATOM     73  CE2 PHE A 180      -0.427  20.503  -7.004  1.00 22.66           C
ANISOU   73  CE2 PHE A 180     2942   2755   2913     44    176   -187       C
ATOM     74  CZ  PHE A 180      -0.054  19.209  -6.707  1.00 21.66           C
ANISOU   74  CZ  PHE A 180     2832   2581   2817     64    201   -192       C
ATOM     75  N   ALA A 181      -5.195  17.906  -9.353  1.00 19.90           N
ANISOU   75  N   ALA A 181     2587   2384   2589   -105    242   -358       N
ATOM     76  CA  ALA A 181      -5.698  16.646  -8.817  1.00 20.73           C
ANISOU   76  CA  ALA A 181     2714   2427   2737   -123    287   -379       C
ATOM     77  C   ALA A 181      -5.277  15.495  -9.712  1.00 23.65           C
ANISOU   77  C   ALA A 181     3089   2771   3126   -135    322   -429       C
ATOM     78  O   ALA A 181      -5.069  15.674 -10.916  1.00 21.59           O
ANISOU   78  O   ALA A 181     2808   2557   2838   -145    310   -466       O
ATOM     79  CB  ALA A 181      -7.222  16.685  -8.705  1.00 21.61           C
ANISOU   79  CB  ALA A 181     2807   2552   2853   -165    289   -409       C
TER      80      ALA A 181
ATOM     81  N   ILE A 186      -9.581  11.287  -7.188  1.00 23.30           N
ANISOU   81  N   ILE A 186     3128   2463   3262   -316    556   -543       N
ATOM     82  CA  ILE A 186     -10.870  11.989  -7.253  1.00 23.54           C
ANISOU   82  CA  ILE A 186     3108   2558   3278   -358    535   -578       C
ATOM     83  C   ILE A 186     -12.029  11.255  -6.558  1.00 27.08           C
ANISOU   83  C   ILE A 186     3568   2956   3767   -417    599   -610       C
ATOM     84  O   ILE A 186     -12.762  11.886  -5.809  1.00 26.27           O
ANISOU   84  O   ILE A 186     3450   2874   3656   -428    591   -592       O
ATOM     85  CB  ILE A 186     -11.212  12.509  -8.686  1.00 27.41           C
ANISOU   85  CB  ILE A 186     3535   3140   3737   -376    487   -643       C
ATOM     86  CG1 ILE A 186     -10.153  13.543  -9.165  1.00 27.47           C
ANISOU   86  CG1 ILE A 186     3537   3204   3697   -319    424   -596       C
ATOM     87  CG2 ILE A 186     -12.639  13.112  -8.746  1.00 28.04           C
ANISOU   87  CG2 ILE A 186     3559   3285   3810   -416    465   -686       C
ATOM     88  CD1 ILE A 186     -10.163  13.827 -10.671  1.00 37.53           C
ANISOU   88  CD1 ILE A 186     4769   4557   4935   -330    386   -650       C
TER      89      ILE A 186
ATOM     90  N   ILE A 189     -11.867  11.800  -2.839  1.00 23.46           N
ANISOU   90  N   ILE A 189     3225   2396   3291   -364    639   -419       N
ATOM     91  CA  ILE A 189     -12.174  13.201  -2.525  1.00 23.34           C
ANISOU   91  CA  ILE A 189     3168   2460   3239   -349    582   -400       C
ATOM     92  C   ILE A 189     -13.696  13.450  -2.550  1.00 25.82           C
ANISOU   92  C   ILE A 189     3431   2811   3570   -412    599   -464       C
ATOM     93  O   ILE A 189     -14.220  14.050  -1.613  1.00 25.29           O
ANISOU   93  O   ILE A 189     3362   2756   3492   -418    603   -442       O
ATOM     94  CB  ILE A 189     -11.340  14.176  -3.414  1.00 26.63           C
ANISOU   94  CB  ILE A 189     3547   2948   3621   -301    504   -390       C
ATOM     95  CG1 ILE A 189      -9.827  14.038  -3.078  1.00 27.71           C
ANISOU   95  CG1 ILE A 189     3732   3053   3743   -237    489   -322       C
ATOM     96  CG2 ILE A 189     -11.813  15.636  -3.264  1.00 27.15           C
ANISOU   96  CG2 ILE A 189     3567   3092   3658   -292    450   -383       C
ATOM     97  CD1 ILE A 189      -8.833  14.533  -4.151  1.00 35.67           C
ANISOU   97  CD1 ILE A 189     4713   4109   4732   -200    438   -326       C
ATOM     98  N   LYS A 190     -14.396  12.925  -3.574  1.00 22.38           N
ANISOU   98  N   LYS A 190     2952   2391   3161   -459    614   -548       N
ATOM     99  CA  LYS A 190     -15.853  13.041  -3.715  1.00 23.04           C
ANISOU   99  CA  LYS A 190     2975   2513   3266   -521    630   -622       C
ATOM    100  C   LYS A 190     -16.569  12.249  -2.611  1.00 27.23           C
ANISOU  100  C   LYS A 190     3544   2971   3832   -574    718   -627       C
ATOM    101  O   LYS A 190     -17.562  12.730  -2.051  1.00 26.61           O
ANISOU  101  O   LYS A 190     3430   2922   3759   -606    730   -650       O
ATOM    102  CB  LYS A 190     -16.332  12.550  -5.096  1.00 26.22           C
ANISOU  102  CB  LYS A 190     3324   2953   3687   -560    625   -717       C
ATOM    103  CG  LYS A 190     -15.735  13.289  -6.304  1.00 39.80           C
ANISOU  103  CG  LYS A 190     5007   4750   5366   -516    543   -720       C
ATOM    104  CD  LYS A 190     -16.393  14.626  -6.641  1.00 50.69           C
ANISOU  104  CD  LYS A 190     6316   6229   6715   -498    470   -730       C
ATOM    105  CE  LYS A 190     -16.095  14.992  -8.083  1.00 66.39           C
ANISOU  105  CE  LYS A 190     8267   8291   8668   -479    407   -760       C
ATOM    106  NZ  LYS A 190     -16.275  16.444  -8.361  1.00 73.53           N
ANISOU  106  NZ  LYS A 190     9130   9277   9531   -433    328   -732       N
TER     107      LYS A 190
ATOM    108  N   GLY A 195     -14.457  18.334  -3.073  1.00 20.29           N
ANISOU  108  N   GLY A 195     2557   2376   2775   -324    378   -442       N
ATOM    109  CA  GLY A 195     -14.273  18.572  -4.504  1.00 19.88           C
ANISOU  109  CA  GLY A 195     2469   2376   2709   -310    329   -470       C
ATOM    110  C   GLY A 195     -15.528  18.671  -5.349  1.00 23.55           C
ANISOU  110  C   GLY A 195     2865   2897   3186   -342    313   -545       C
ATOM    111  O   GLY A 195     -15.473  18.381  -6.543  1.00 22.14           O
ANISOU  111  O   GLY A 195     2665   2750   2997   -348    291   -584       O
TER     112      GLY A 195
ATOM    113  N   GLY A 198     -15.151  21.054  -8.369  1.00 20.59           N
ANISOU  113  N   GLY A 198     2408   2703   2713   -252    133   -539       N
ATOM    114  CA  GLY A 198     -13.962  20.763  -9.161  1.00 19.54           C
ANISOU  114  CA  GLY A 198     2310   2564   2549   -237    127   -520       C
ATOM    115  C   GLY A 198     -14.299  20.365 -10.575  1.00 22.13           C
ANISOU  115  C   GLY A 198     2607   2948   2854   -255    104   -580       C
ATOM    116  O   GLY A 198     -15.207  19.564 -10.794  1.00 20.62           O
ANISOU  116  O   GLY A 198     2382   2767   2685   -299    124   -650       O
ATOM    117  N   SER A 199     -13.588  20.946 -11.548  1.00 19.61           N
ANISOU  117  N   SER A 199     2298   2668   2485   -225     63   -555       N
ATOM    118  CA  SER A 199     -13.801  20.659 -12.968  1.00 19.76           C
ANISOU  118  CA  SER A 199     2293   2749   2464   -237     36   -605       C
ATOM    119  C   SER A 199     -12.540  21.015 -13.742  1.00 22.61           C
ANISOU  119  C   SER A 199     2694   3120   2778   -210     22   -564       C
ATOM    120  O   SER A 199     -11.607  21.574 -13.165  1.00 20.52           O
ANISOU  120  O   SER A 199     2464   2817   2514   -182     29   -500       O
ATOM    121  CB  SER A 199     -14.988  21.466 -13.504  1.00 22.66           C
ANISOU  121  CB  SER A 199     2605   3196   2809   -224    -24   -627       C
ATOM    122  OG  SER A 199     -14.658  22.828 -13.729  1.00 25.84           O
ANISOU  122  OG  SER A 199     3019   3625   3172   -170    -73   -559       O
ATOM    123  N   LEU A 200     -12.533  20.748 -15.056  1.00 20.57           N
ANISOU  123  N   LEU A 200     2425   2918   2473   -222      3   -605       N
ATOM    124  CA  LEU A 200     -11.399  21.096 -15.919  1.00 20.23           C
ANISOU  124  CA  LEU A 200     2417   2892   2377   -203     -6   -573       C
ATOM    125  C   LEU A 200     -11.273  22.610 -16.119  1.00 23.72           C
ANISOU  125  C   LEU A 200     2868   3368   2775   -156    -56   -503       C
ATOM    126  O   LEU A 200     -10.266  23.071 -16.652  1.00 22.37           O
ANISOU  126  O   LEU A 200     2731   3203   2566   -140    -57   -465       O
ATOM    127  CB  LEU A 200     -11.473  20.345 -17.263  1.00 20.71           C
ANISOU  127  CB  LEU A 200     2466   3007   2396   -233     -8   -643       C
ATOM    128  CG  LEU A 200     -11.353  18.809 -17.189  1.00 25.87           C
ANISOU  128  CG  LEU A 200     3120   3615   3094   -281     52   -715       C
ATOM    129  CD1 LEU A 200     -11.448  18.179 -18.580  1.00 26.51           C
ANISOU  129  CD1 LEU A 200     3187   3758   3127   -313     48   -790       C
ATOM    130  CD2 LEU A 200     -10.049  18.377 -16.512  1.00 25.86           C
ANISOU  130  CD2 LEU A 200     3166   3529   3131   -270    105   -677       C
TER     131      LEU A 200
ATOM    132  N   THR A 203      -9.362  23.279 -12.362  1.00 21.09           N
ANISOU  132  N   THR A 203     2606   2842   2567   -114     25   -361       N
ATOM    133  CA  THR A 203      -8.354  22.334 -11.867  1.00 20.17           C
ANISOU  133  CA  THR A 203     2515   2670   2477   -122     70   -362       C
ATOM    134  C   THR A 203      -7.564  21.696 -12.991  1.00 22.11           C
ANISOU  134  C   THR A 203     2773   2931   2698   -131     84   -390       C
ATOM    135  O   THR A 203      -8.131  21.287 -14.006  1.00 22.33           O
ANISOU  135  O   THR A 203     2783   3000   2700   -153     74   -438       O
ATOM    136  CB  THR A 203      -9.019  21.226 -11.013  1.00 22.09           C
ANISOU  136  CB  THR A 203     2755   2870   2770   -148    106   -395       C
ATOM    137  OG1 THR A 203      -9.810  21.818  -9.984  1.00 20.05           O
ANISOU  137  OG1 THR A 203     2483   2602   2531   -143     98   -375       O
ATOM    138  CG2 THR A 203      -8.012  20.252 -10.396  1.00 19.25           C
ANISOU  138  CG2 THR A 203     2428   2445   2440   -145    151   -386       C
TER     139      THR A 203
ATOM    140  N   VAL A 205      -6.153  18.552 -14.099  1.00 17.67           N
ANISOU  140  N   VAL A 205     2235   2303   2175   -176    185   -502       N
ATOM    141  CA  VAL A 205      -6.369  17.144 -13.805  1.00 17.85           C
ANISOU  141  CA  VAL A 205     2265   2270   2248   -200    232   -549       C
ATOM    142  C   VAL A 205      -5.412  16.259 -14.611  1.00 22.11           C
ANISOU  142  C   VAL A 205     2816   2795   2791   -204    268   -589       C
ATOM    143  O   VAL A 205      -5.362  16.342 -15.839  1.00 21.35           O
ANISOU  143  O   VAL A 205     2707   2753   2650   -221    259   -628       O
ATOM    144  CB  VAL A 205      -7.848  16.713 -13.923  1.00 22.01           C
ANISOU  144  CB  VAL A 205     2766   2812   2785   -241    233   -603       C
ATOM    145  CG1 VAL A 205      -8.013  15.234 -13.572  1.00 22.14           C
ANISOU  145  CG1 VAL A 205     2797   2756   2860   -270    294   -649       C
ATOM    146  CG2 VAL A 205      -8.743  17.584 -13.033  1.00 21.45           C
ANISOU  146  CG2 VAL A 205     2680   2751   2717   -233    202   -565       C
TER     147      VAL A 205
ATOM    148  N   TYR A 212      -5.707  15.799 -18.698  1.00 23.32           N
ANISOU  148  N   TYR A 212     2931   3127   2802   -286    257   -763       N
ATOM    149  CA  TYR A 212      -7.123  15.887 -19.086  1.00 23.31           C
ANISOU  149  CA  TYR A 212     2900   3182   2774   -316    223   -804       C
ATOM    150  C   TYR A 212      -7.477  17.237 -19.722  1.00 25.73           C
ANISOU  150  C   TYR A 212     3197   3578   3001   -299    157   -765       C
ATOM    151  O   TYR A 212      -8.272  17.285 -20.659  1.00 25.15           O
ANISOU  151  O   TYR A 212     3100   3580   2875   -321    125   -813       O
ATOM    152  CB  TYR A 212      -8.031  15.630 -17.873  1.00 23.94           C
ANISOU  152  CB  TYR A 212     2969   3210   2916   -322    229   -795       C
ATOM    153  CG  TYR A 212      -8.155  14.174 -17.478  1.00 25.68           C
ANISOU  153  CG  TYR A 212     3196   3354   3207   -354    293   -853       C
ATOM    154  CD1 TYR A 212      -7.135  13.528 -16.782  1.00 27.20           C
ANISOU  154  CD1 TYR A 212     3424   3457   3454   -332    342   -825       C
ATOM    155  CD2 TYR A 212      -9.316  13.453 -17.752  1.00 27.63           C
ANISOU  155  CD2 TYR A 212     3414   3614   3469   -406    306   -934       C
ATOM    156  CE1 TYR A 212      -7.245  12.187 -16.415  1.00 27.60           C
ANISOU  156  CE1 TYR A 212     3489   3426   3571   -357    405   -871       C
ATOM    157  CE2 TYR A 212      -9.441  12.114 -17.381  1.00 28.93           C
ANISOU  157  CE2 TYR A 212     3590   3698   3703   -441    374   -987       C
ATOM    158  CZ  TYR A 212      -8.406  11.487 -16.706  1.00 33.91           C
ANISOU  158  CZ  TYR A 212     4264   4231   4387   -414    424   -951       C
ATOM    159  OH  TYR A 212      -8.535  10.180 -16.312  1.00 33.46           O
ANISOU  159  OH  TYR A 212     4228   4085   4401   -443    494   -995       O
TER     160      TYR A 212
ATOM    161  N   HIS A 226       2.177  25.604  -7.680  1.00 14.81           N
ANISOU  161  N   HIS A 226     1882   1900   1843     35    119   -140       N
ATOM    162  CA  HIS A 226       0.931  25.760  -6.929  1.00 14.14           C
ANISOU  162  CA  HIS A 226     1812   1802   1760     32    104   -123       C
ATOM    163  C   HIS A 226       1.119  25.394  -5.467  1.00 18.36           C
ANISOU  163  C   HIS A 226     2348   2318   2310     53     97   -108       C
ATOM    164  O   HIS A 226       0.558  26.051  -4.600  1.00 19.32           O
ANISOU  164  O   HIS A 226     2474   2437   2428     50     86    -92       O
ATOM    165  CB  HIS A 226      -0.245  24.958  -7.516  1.00 14.62           C
ANISOU  165  CB  HIS A 226     1885   1852   1819     19    109   -138       C
ATOM    166  CG  HIS A 226      -1.517  25.268  -6.787  1.00 16.65           C
ANISOU  166  CG  HIS A 226     2147   2099   2079     12     97   -127       C
ATOM    167  ND1 HIS A 226      -2.210  26.445  -7.026  1.00 17.91           N
ANISOU  167  ND1 HIS A 226     2303   2277   2224      3     81   -116       N
ATOM    168  CD2 HIS A 226      -2.099  24.622  -5.747  1.00 17.63           C
ANISOU  168  CD2 HIS A 226     2282   2197   2221     16    103   -122       C
ATOM    169  CE1 HIS A 226      -3.217  26.455  -6.166  1.00 16.74           C
ANISOU  169  CE1 HIS A 226     2155   2116   2088      0     77   -112       C
ATOM    170  NE2 HIS A 226      -3.199  25.378  -5.379  1.00 17.14           N
ANISOU  170  NE2 HIS A 226     2216   2140   2155      4     92   -116       N
ATOM    171  N   LYS A 227       1.889  24.340  -5.196  1.00 15.86           N
ANISOU  171  N   LYS A 227     2030   1986   2009     79    105   -113       N
ATOM    172  CA  LYS A 227       2.173  23.907  -3.828  1.00 15.18           C
ANISOU  172  CA  LYS A 227     1952   1886   1930    107     95    -93       C
ATOM    173  C   LYS A 227       2.966  24.981  -3.059  1.00 19.13           C
ANISOU  173  C   LYS A 227     2430   2417   2420    114     75    -85       C
ATOM    174  O   LYS A 227       2.737  25.169  -1.857  1.00 18.87           O
ANISOU  174  O   LYS A 227     2407   2384   2378    122     62    -66       O
ATOM    175  CB  LYS A 227       2.888  22.556  -3.849  1.00 16.48           C
ANISOU  175  CB  LYS A 227     2120   2025   2116    141    106    -98       C
ATOM    176  CG  LYS A 227       1.959  21.364  -4.132  1.00 17.98           C
ANISOU  176  CG  LYS A 227     2340   2171   2321    134    131   -104       C
ATOM    177  CD  LYS A 227       1.125  20.985  -2.896  1.00 23.46           C
ANISOU  177  CD  LYS A 227     3067   2835   3013    137    132    -75       C
ATOM    178  CE  LYS A 227       0.430  19.654  -3.036  1.00 37.15           C
ANISOU  178  CE  LYS A 227     4832   4514   4769    133    164    -81       C
ATOM    179  NZ  LYS A 227      -0.361  19.322  -1.821  1.00 43.74           N
ANISOU  179  NZ  LYS A 227     5703   5318   5599    132    174    -51       N
TER     180      LYS A 227
ATOM    181  N   ASP A 230       0.348  27.578  -2.204  1.00 14.26           N
ANISOU  181  N   ASP A 230     1831   1806   1780     52     64    -65       N
ATOM    182  CA  ASP A 230      -0.448  27.057  -1.069  1.00 14.45           C
ANISOU  182  CA  ASP A 230     1875   1813   1802     56     65    -54       C
ATOM    183  C   ASP A 230       0.251  27.286   0.271  1.00 18.46           C
ANISOU  183  C   ASP A 230     2382   2336   2296     71     53    -44       C
ATOM    184  O   ASP A 230      -0.382  27.764   1.215  1.00 18.07           O
ANISOU  184  O   ASP A 230     2341   2288   2238     61     53    -40       O
ATOM    185  CB  ASP A 230      -0.718  25.551  -1.237  1.00 16.07           C
ANISOU  185  CB  ASP A 230     2100   1990   2016     66     79    -52       C
ATOM    186  CG  ASP A 230      -1.864  25.201  -2.166  1.00 19.56           C
ANISOU  186  CG  ASP A 230     2546   2418   2467     44     93    -67       C
ATOM    187  OD1 ASP A 230      -2.668  26.109  -2.491  1.00 18.94           O
ANISOU  187  OD1 ASP A 230     2458   2353   2388     26     87    -73       O
ATOM    188  OD2 ASP A 230      -1.998  24.005  -2.514  1.00 22.25           O
ANISOU  188  OD2 ASP A 230     2900   2734   2820     46    110    -75       O
TER     189      ASP A 230
ATOM    190  N   HIS A 253      -1.391  20.942   3.525  1.00 17.43           N
ANISOU  190  N   HIS A 253     2449   2022   2152    144    140     70       N
ATOM    191  CA  HIS A 253      -1.952  21.877   4.514  1.00 17.87           C
ANISOU  191  CA  HIS A 253     2507   2107   2177    122    135     74       C
ATOM    192  C   HIS A 253      -1.771  21.438   5.961  1.00 20.64           C
ANISOU  192  C   HIS A 253     2903   2453   2486    146    136    116       C
ATOM    193  O   HIS A 253      -1.460  22.277   6.798  1.00 19.26           O
ANISOU  193  O   HIS A 253     2719   2323   2276    150    111    119       O
ATOM    194  CB  HIS A 253      -3.421  22.211   4.227  1.00 18.59           C
ANISOU  194  CB  HIS A 253     2591   2187   2284     70    165     46       C
ATOM    195  CG  HIS A 253      -3.649  22.751   2.850  1.00 21.27           C
ANISOU  195  CG  HIS A 253     2888   2540   2653     51    157     10       C
ATOM    196  ND1 HIS A 253      -3.134  23.978   2.458  1.00 22.10           N
ANISOU  196  ND1 HIS A 253     2955   2687   2754     54    126     -4       N
ATOM    197  CD2 HIS A 253      -4.328  22.209   1.814  1.00 22.32           C
ANISOU  197  CD2 HIS A 253     3015   2652   2815     30    177    -16       C
ATOM    198  CE1 HIS A 253      -3.520  24.145   1.205  1.00 21.21           C
ANISOU  198  CE1 HIS A 253     2820   2576   2664     37    128    -29       C
ATOM    199  NE2 HIS A 253      -4.222  23.097   0.768  1.00 21.79           N
ANISOU  199  NE2 HIS A 253     2907   2616   2755     23    154    -39       N
TER     200      HIS A 253
HETATM  232 ZN   ZN  A 274      -4.167  25.360  -3.592  1.00 20.41          Zn
HETATM  233  O   HOH A 280      -2.428  19.732   0.570  1.00 18.79           O
HETATM  234  O   HOH A 304      -0.787  22.446  -0.215  1.00 21.41           O
HETATM  235  O   HOH A 364      -8.393  23.439  -1.734  1.00 31.42           O
HETATM  236  O   HOH A 404      -1.929  17.148  -3.708  1.00 50.97           O
HETATM  237  O   HOH A 405      -4.355  17.144  -5.291  1.00 42.32           O
HETATM  238  O   HOH A 408      -8.021  23.978  -4.324  1.00 34.20           O
CONECT   55  232
CONECT  170  232
CONECT  187  232
CONECT  210  209  211
CONECT  211  210  212
CONECT  212  211  213  215
CONECT  213  212  214
CONECT  214  209  213
CONECT  215  212  216  220
CONECT  216  215  217
CONECT  217  216  218
CONECT  218  217  219  221
CONECT  219  218  220
CONECT  202  201  203  229
CONECT  220  215  219
CONECT  221  218  222
CONECT  222  221  223
CONECT  223  222  224  228
CONECT  224  223  225
CONECT  225  224  226
CONECT  226  225  227
CONECT  227  226  228
CONECT  228  223  227
CONECT  229  202  230  231
CONECT  203  202  204  205
CONECT  230  229
CONECT  207  201  208  209
CONECT  201  202  207
CONECT  205  203  206
CONECT  209  207  210  214
CONECT  231  229
CONECT  204  203
CONECT  204  232
CONECT  206  205
CONECT  206  232
CONECT  208  207
CONECT  232  206  170  204   55
CONECT  232  187
END
