# Supplementary material for: Scaffold repositioning of spiro-acridine derivatives as fungi chitinase inhibitor by target fishing and in vitro studies
Source: Sci Rep. 2023 May 5;13:7320. doi: 10.1038/s41598-023-33279-9 (PMC10163251; doi:10.1038/s41598-023-33279-9)
Supplement: Supplementary file 2 — Supplementary Information 2. [file 41598_2023_33279_MOESM2_ESM.zip › PDBQT_TARGETS_ALL/3p7a_P7A.pdb]

HEADER    TRANSFERASE/TRANSFERASE INHIBITOR       12-OCT-10   3P7A              
TITLE     P38 INHIBITOR-BOUND                                                   
COMPND    MOL_ID: 1;                                                            
COMPND   2 MOLECULE: MITOGEN-ACTIVATED PROTEIN KINASE 14;                       
COMPND   3 CHAIN: A;                                                            
COMPND   4 SYNONYM: MAP KINASE 14, MAPK 14, CRK1, MITOGEN-ACTIVATED PROTEIN     
COMPND   5 KINASE P38 ALPHA, MAP KINASE P38 ALPHA;                              
COMPND   6 EC: 2.7.11.24;                                                       
COMPND   7 ENGINEERED: YES                                                      
SOURCE    MOL_ID: 1;                                                            
SOURCE   2 ORGANISM_SCIENTIFIC: MUS MUSCULUS;                                   
SOURCE   3 ORGANISM_COMMON: MOUSE;                                              
SOURCE   4 ORGANISM_TAXID: 10090;                                               
SOURCE   5 GENE: MAPK14, CRK1, CSBP1, CSBP2;                                    
SOURCE   6 EXPRESSION_SYSTEM: ESCHERICHIA COLI;                                 
SOURCE   7 EXPRESSION_SYSTEM_TAXID: 562                                         
KEYWDS    KINASE, TRANSFERASE-TRANSFERASE INHIBITOR COMPLEX                     
EXPDTA    X-RAY DIFFRACTION                                                     
AUTHOR    K.K.MOFFETT,H.NAMBOODIRI                                              
REVDAT   3   25-JAN-12 3P7A    1       JRNL                                     
REVDAT   2   09-NOV-11 3P7A    1       JRNL                                     
REVDAT   1   12-OCT-11 3P7A    0                                                
JRNL        AUTH   K.MOFFETT,Z.KONTEATIS,D.NGUYEN,R.SHETTY,J.LUDINGTON,         
JRNL        AUTH 2 T.FUJIMOTO,K.J.LEE,X.CHAI,H.NAMBOODIRI,M.KARPUSAS,B.DORSEY,  
JRNL        AUTH 3 F.GUARNIERI,M.BUKHTIYAROVA,E.SPRINGMAN,E.MICHELOTTI          
JRNL        TITL   DISCOVERY OF A NOVEL CLASS OF NON-ATP SITE DFG-OUT STATE P38 
JRNL        TITL 2 INHIBITORS UTILIZING COMPUTATIONALLY ASSISTED VIRTUAL        
JRNL        TITL 3 FRAGMENT-BASED DRUG DESIGN (VFBDD).                          
JRNL        REF    BIOORG.MED.CHEM.LETT.         V.  21  7155 2011              
JRNL        REFN                   ISSN 0960-894X                               
JRNL        PMID   22014550                                                     
JRNL        DOI    10.1016/J.BMCL.2011.09.078                                   
REMARK   2                                                                      
REMARK   2 RESOLUTION.    2.31 ANGSTROMS.                                       
REMARK   3                                                                      
REMARK   3 REFINEMENT.                                                          
REMARK   3   PROGRAM     : REFMAC 5.5.0110                                      
REMARK   3   AUTHORS     : MURSHUDOV,VAGIN,DODSON                               
REMARK   3                                                                      
REMARK   3    REFINEMENT TARGET : MAXIMUM LIKELIHOOD                            
REMARK   3                                                                      
REMARK   3  DATA USED IN REFINEMENT.                                            
REMARK   3   RESOLUTION RANGE HIGH (ANGSTROMS) : 2.31                           
REMARK   3   RESOLUTION RANGE LOW  (ANGSTROMS) : 29.64                          
REMARK   3   DATA CUTOFF            (SIGMA(F)) : NULL                           
REMARK   3   COMPLETENESS FOR RANGE        (%) : 79.8                           
REMARK   3   NUMBER OF REFLECTIONS             : 12044                          
REMARK   3                                                                      
REMARK   3  FIT TO DATA USED IN REFINEMENT.                                     
REMARK   3   CROSS-VALIDATION METHOD          : THROUGHOUT                      
REMARK   3   FREE R VALUE TEST SET SELECTION  : RANDOM                          
REMARK   3   R VALUE     (WORKING + TEST SET) : 0.230                           
REMARK   3   R VALUE            (WORKING SET) : 0.224                           
REMARK   3   FREE R VALUE                     : 0.298                           
REMARK   3   FREE R VALUE TEST SET SIZE   (%) : 8.000                           
REMARK   3   FREE R VALUE TEST SET COUNT      : 1046                            
REMARK   3                                                                      
REMARK   3  FIT IN THE HIGHEST RESOLUTION BIN.                                  
REMARK   3   TOTAL NUMBER OF BINS USED           : 20                           
REMARK   3   BIN RESOLUTION RANGE HIGH       (A) : 2.31                         
REMARK   3   BIN RESOLUTION RANGE LOW        (A) : 2.37                         
REMARK   3   REFLECTION IN BIN     (WORKING SET) : 568                          
REMARK   3   BIN COMPLETENESS (WORKING+TEST) (%) : 52.74                        
REMARK   3   BIN R VALUE           (WORKING SET) : 0.2800                       
REMARK   3   BIN FREE R VALUE SET COUNT          : 57                           
REMARK   3   BIN FREE R VALUE                    : 0.3730                       
REMARK   3                                                                      
REMARK   3  NUMBER OF NON-HYDROGEN ATOMS USED IN REFINEMENT.                    
REMARK   3   PROTEIN ATOMS            : 2683                                    
REMARK   3   NUCLEIC ACID ATOMS       : 0                                       
REMARK   3   HETEROGEN ATOMS          : 51                                      
REMARK   3   SOLVENT ATOMS            : 32                                      
REMARK   3                                                                      
REMARK   3  B VALUES.                                                           
REMARK   3   FROM WILSON PLOT           (A**2) : NULL                           
REMARK   3   MEAN B VALUE      (OVERALL, A**2) : 29.58                          
REMARK   3   OVERALL ANISOTROPIC B VALUE.                                       
REMARK   3    B11 (A**2) : 0.05000                                              
REMARK   3    B22 (A**2) : 1.26000                                              
REMARK   3    B33 (A**2) : -1.31000                                             
REMARK   3    B12 (A**2) : 0.00000                                              
REMARK   3    B13 (A**2) : 0.00000                                              
REMARK   3    B23 (A**2) : 0.00000                                              
REMARK   3                                                                      
REMARK   3  ESTIMATED OVERALL COORDINATE ERROR.                                 
REMARK   3   ESU BASED ON R VALUE                            (A): 0.966         
REMARK   3   ESU BASED ON FREE R VALUE                       (A): 0.365         
REMARK   3   ESU BASED ON MAXIMUM LIKELIHOOD                 (A): 0.225         
REMARK   3   ESU FOR B VALUES BASED ON MAXIMUM LIKELIHOOD (A**2): 9.281         
REMARK   3                                                                      
REMARK   3 CORRELATION COEFFICIENTS.                                            
REMARK   3   CORRELATION COEFFICIENT FO-FC      : 0.923                         
REMARK   3   CORRELATION COEFFICIENT FO-FC FREE : 0.854                         
REMARK   3                                                                      
REMARK   3  RMS DEVIATIONS FROM IDEAL VALUES        COUNT    RMS    WEIGHT      
REMARK   3   BOND LENGTHS REFINED ATOMS        (A):  2799 ; 0.017 ; 0.022       
REMARK   3   BOND LENGTHS OTHERS               (A):  NULL ;  NULL ;  NULL       
REMARK   3   BOND ANGLES REFINED ATOMS   (DEGREES):  3800 ; 1.681 ; 1.982       
REMARK   3   BOND ANGLES OTHERS          (DEGREES):  NULL ;  NULL ;  NULL       
REMARK   3   TORSION ANGLES, PERIOD 1    (DEGREES):   329 ; 6.111 ; 5.000       
REMARK   3   TORSION ANGLES, PERIOD 2    (DEGREES):   130 ;35.234 ;23.923       
REMARK   3   TORSION ANGLES, PERIOD 3    (DEGREES):   480 ;20.482 ;15.000       
REMARK   3   TORSION ANGLES, PERIOD 4    (DEGREES):    18 ;16.483 ;15.000       
REMARK   3   CHIRAL-CENTER RESTRAINTS       (A**3):   423 ; 0.112 ; 0.200       
REMARK   3   GENERAL PLANES REFINED ATOMS      (A):  2090 ; 0.007 ; 0.021       
REMARK   3   GENERAL PLANES OTHERS             (A):  NULL ;  NULL ;  NULL       
REMARK   3   NON-BONDED CONTACTS REFINED ATOMS (A):  NULL ;  NULL ;  NULL       
REMARK   3   NON-BONDED CONTACTS OTHERS        (A):  NULL ;  NULL ;  NULL       
REMARK   3   NON-BONDED TORSION REFINED ATOMS  (A):  NULL ;  NULL ;  NULL       
REMARK   3   NON-BONDED TORSION OTHERS         (A):  NULL ;  NULL ;  NULL       
REMARK   3   H-BOND (X...Y) REFINED ATOMS      (A):  NULL ;  NULL ;  NULL       
REMARK   3   H-BOND (X...Y) OTHERS             (A):  NULL ;  NULL ;  NULL       
REMARK   3   POTENTIAL METAL-ION REFINED ATOMS (A):  NULL ;  NULL ;  NULL       
REMARK   3   POTENTIAL METAL-ION OTHERS        (A):  NULL ;  NULL ;  NULL       
REMARK   3   SYMMETRY VDW REFINED ATOMS        (A):  NULL ;  NULL ;  NULL       
REMARK   3   SYMMETRY VDW OTHERS               (A):  NULL ;  NULL ;  NULL       
REMARK   3   SYMMETRY H-BOND REFINED ATOMS     (A):  NULL ;  NULL ;  NULL       
REMARK   3   SYMMETRY H-BOND OTHERS            (A):  NULL ;  NULL ;  NULL       
REMARK   3   SYMMETRY METAL-ION REFINED ATOMS  (A):  NULL ;  NULL ;  NULL       
REMARK   3   SYMMETRY METAL-ION OTHERS         (A):  NULL ;  NULL ;  NULL       
REMARK   3                                                                      
REMARK   3  ISOTROPIC THERMAL FACTOR RESTRAINTS.     COUNT   RMS    WEIGHT      
REMARK   3   MAIN-CHAIN BOND REFINED ATOMS  (A**2):  1661 ; 0.897 ; 1.500       
REMARK   3   MAIN-CHAIN BOND OTHER ATOMS    (A**2):  NULL ;  NULL ;  NULL       
REMARK   3   MAIN-CHAIN ANGLE REFINED ATOMS (A**2):  2694 ; 1.683 ; 2.000       
REMARK   3   SIDE-CHAIN BOND REFINED ATOMS  (A**2):  1138 ; 2.272 ; 3.000       
REMARK   3   SIDE-CHAIN ANGLE REFINED ATOMS (A**2):  1106 ; 3.561 ; 4.500       
REMARK   3                                                                      
REMARK   3 ANISOTROPIC THERMAL FACTOR RESTRAINTS.    COUNT   RMS   WEIGHT       
REMARK   3   RIGID-BOND RESTRAINTS          (A**2):  NULL ;  NULL ;  NULL       
REMARK   3   SPHERICITY; FREE ATOMS         (A**2):  NULL ;  NULL ;  NULL       
REMARK   3   SPHERICITY; BONDED ATOMS       (A**2):  NULL ;  NULL ;  NULL       
REMARK   3                                                                      
REMARK   3  NCS RESTRAINTS STATISTICS                                           
REMARK   3   NUMBER OF DIFFERENT NCS GROUPS : NULL                              
REMARK   3                                                                      
REMARK   3  TLS DETAILS                                                         
REMARK   3   NUMBER OF TLS GROUPS  : NULL                                       
REMARK   3                                                                      
REMARK   3  BULK SOLVENT MODELLING.                                             
REMARK   3   METHOD USED : MASK                                                 
REMARK   3   PARAMETERS FOR MASK CALCULATION                                    
REMARK   3   VDW PROBE RADIUS   : 1.40                                          
REMARK   3   ION PROBE RADIUS   : 0.80                                          
REMARK   3   SHRINKAGE RADIUS   : 0.80                                          
REMARK   3                                                                      
REMARK   3  OTHER REFINEMENT REMARKS: HYDROGENS HAVE BEEN ADDED IN THE RIDING   
REMARK   3  POSITIONS                                                           
REMARK   4                                                                      
REMARK   4 3P7A COMPLIES WITH FORMAT V. 3.30, 13-JUL-11                         
REMARK 100                                                                      
REMARK 100 THIS ENTRY HAS BEEN PROCESSED BY RCSB ON 25-OCT-10.                  
REMARK 100 THE RCSB ID CODE IS RCSB062045.                                      
REMARK 200                                                                      
REMARK 200 EXPERIMENTAL DETAILS                                                 
REMARK 200  EXPERIMENT TYPE                : X-RAY DIFFRACTION                  
REMARK 200  DATE OF DATA COLLECTION        : 03-JUN-04                          
REMARK 200  TEMPERATURE           (KELVIN) : 100                                
REMARK 200  PH                             : 6.0                                
REMARK 200  NUMBER OF CRYSTALS USED        : 1                                  
REMARK 200                                                                      
REMARK 200  SYNCHROTRON              (Y/N) : Y                                  
REMARK 200  RADIATION SOURCE               : NSLS                               
REMARK 200  BEAMLINE                       : X4A                                
REMARK 200  X-RAY GENERATOR MODEL          : NULL                               
REMARK 200  MONOCHROMATIC OR LAUE    (M/L) : M                                  
REMARK 200  WAVELENGTH OR RANGE        (A) : 0.97901                            
REMARK 200  MONOCHROMATOR                  : SAGITALLY FOCUSED SI(111)          
REMARK 200  OPTICS                         : NULL                               
REMARK 200                                                                      
REMARK 200  DETECTOR TYPE                  : CCD                                
REMARK 200  DETECTOR MANUFACTURER          : ADSC QUANTUM 4                     
REMARK 200  INTENSITY-INTEGRATION SOFTWARE : HKL-2000                           
REMARK 200  DATA SCALING SOFTWARE          : HKL-2000                           
REMARK 200                                                                      
REMARK 200  NUMBER OF UNIQUE REFLECTIONS   : 13636                              
REMARK 200  RESOLUTION RANGE HIGH      (A) : 2.300                              
REMARK 200  RESOLUTION RANGE LOW       (A) : 29.640                             
REMARK 200  REJECTION CRITERIA  (SIGMA(I)) : 0.000                              
REMARK 200                                                                      
REMARK 200 OVERALL.                                                             
REMARK 200  COMPLETENESS FOR RANGE     (%) : 85.0                               
REMARK 200  DATA REDUNDANCY                : 3.600                              
REMARK 200  R MERGE                    (I) : NULL                               
REMARK 200  R SYM                      (I) : NULL                               
REMARK 200  <I/SIGMA(I)> FOR THE DATA SET  : NULL                               
REMARK 200                                                                      
REMARK 200 IN THE HIGHEST RESOLUTION SHELL.                                     
REMARK 200  HIGHEST RESOLUTION SHELL, RANGE HIGH (A) : NULL                     
REMARK 200  HIGHEST RESOLUTION SHELL, RANGE LOW  (A) : NULL                     
REMARK 200  COMPLETENESS FOR SHELL     (%) : NULL                               
REMARK 200  DATA REDUNDANCY IN SHELL       : NULL                               
REMARK 200  R MERGE FOR SHELL          (I) : NULL                               
REMARK 200  R SYM FOR SHELL            (I) : NULL                               
REMARK 200  <I/SIGMA(I)> FOR SHELL         : NULL                               
REMARK 200                                                                      
REMARK 200 DIFFRACTION PROTOCOL: SINGLE WAVELENGTH                              
REMARK 200 METHOD USED TO DETERMINE THE STRUCTURE: MOLECULAR REPLACEMENT        
REMARK 200 SOFTWARE USED: CNS                                                   
REMARK 200 STARTING MODEL: NULL                                                 
REMARK 200                                                                      
REMARK 200 REMARK: NULL                                                         
REMARK 280                                                                      
REMARK 280 CRYSTAL                                                              
REMARK 280 SOLVENT CONTENT, VS   (%): 42.65                                     
REMARK 280 MATTHEWS COEFFICIENT, VM (ANGSTROMS**3/DA): 2.14                     
REMARK 280                                                                      
REMARK 280 CRYSTALLIZATION CONDITIONS: 10-20% PEG4000, 0.1M CACODYLIC ACID,     
REMARK 280  50 MM N-OCTYL-BETA-D-GLUCOSIDE, VAPOR DIFFUSION, SITTING DROP,      
REMARK 280  TEMPERATURE 293K, PH 6.0                                            
REMARK 290                                                                      
REMARK 290 CRYSTALLOGRAPHIC SYMMETRY                                            
REMARK 290 SYMMETRY OPERATORS FOR SPACE GROUP: P 21 21 21                       
REMARK 290                                                                      
REMARK 290      SYMOP   SYMMETRY                                                
REMARK 290     NNNMMM   OPERATOR                                                
REMARK 290       1555   X,Y,Z                                                   
REMARK 290       2555   -X+1/2,-Y,Z+1/2                                         
REMARK 290       3555   -X,Y+1/2,-Z+1/2                                         
REMARK 290       4555   X+1/2,-Y+1/2,-Z                                         
REMARK 290                                                                      
REMARK 290     WHERE NNN -> OPERATOR NUMBER                                     
REMARK 290           MMM -> TRANSLATION VECTOR                                  
REMARK 290                                                                      
REMARK 290 CRYSTALLOGRAPHIC SYMMETRY TRANSFORMATIONS                            
REMARK 290 THE FOLLOWING TRANSFORMATIONS OPERATE ON THE ATOM/HETATM             
REMARK 290 RECORDS IN THIS ENTRY TO PRODUCE CRYSTALLOGRAPHICALLY                
REMARK 290 RELATED MOLECULES.                                                   
REMARK 290   SMTRY1   1  1.000000  0.000000  0.000000        0.00000            
REMARK 290   SMTRY2   1  0.000000  1.000000  0.000000        0.00000            
REMARK 290   SMTRY3   1  0.000000  0.000000  1.000000        0.00000            
REMARK 290   SMTRY1   2 -1.000000  0.000000  0.000000       32.57000            
REMARK 290   SMTRY2   2  0.000000 -1.000000  0.000000        0.00000            
REMARK 290   SMTRY3   2  0.000000  0.000000  1.000000       37.20500            
REMARK 290   SMTRY1   3 -1.000000  0.000000  0.000000        0.00000            
REMARK 290   SMTRY2   3  0.000000  1.000000  0.000000       37.25500            
REMARK 290   SMTRY3   3  0.000000  0.000000 -1.000000       37.20500            
REMARK 290   SMTRY1   4  1.000000  0.000000  0.000000       32.57000            
REMARK 290   SMTRY2   4  0.000000 -1.000000  0.000000       37.25500            
REMARK 290   SMTRY3   4  0.000000  0.000000 -1.000000        0.00000            
REMARK 290                                                                      
REMARK 290 REMARK: NULL                                                         
REMARK 300                                                                      
REMARK 300 BIOMOLECULE: 1                                                       
REMARK 300 SEE REMARK 350 FOR THE AUTHOR PROVIDED AND/OR PROGRAM                
REMARK 300 GENERATED ASSEMBLY INFORMATION FOR THE STRUCTURE IN                  
REMARK 300 THIS ENTRY. THE REMARK MAY ALSO PROVIDE INFORMATION ON               
REMARK 300 BURIED SURFACE AREA.                                                 
REMARK 350                                                                      
REMARK 350 COORDINATES FOR A COMPLETE MULTIMER REPRESENTING THE KNOWN           
REMARK 350 BIOLOGICALLY SIGNIFICANT OLIGOMERIZATION STATE OF THE                
REMARK 350 MOLECULE CAN BE GENERATED BY APPLYING BIOMT TRANSFORMATIONS          
REMARK 350 GIVEN BELOW.  BOTH NON-CRYSTALLOGRAPHIC AND                          
REMARK 350 CRYSTALLOGRAPHIC OPERATIONS ARE GIVEN.                               
REMARK 350                                                                      
REMARK 350 BIOMOLECULE: 1                                                       
REMARK 350 AUTHOR DETERMINED BIOLOGICAL UNIT: MONOMERIC                         
REMARK 350 SOFTWARE DETERMINED QUATERNARY STRUCTURE: MONOMERIC                  
REMARK 350 SOFTWARE USED: PISA                                                  
REMARK 350 APPLY THE FOLLOWING TO CHAINS: A                                     
REMARK 350   BIOMT1   1  1.000000  0.000000  0.000000        0.00000            
REMARK 350   BIOMT2   1  0.000000  1.000000  0.000000        0.00000            
REMARK 350   BIOMT3   1  0.000000  0.000000  1.000000        0.00000            
REMARK 465                                                                      
REMARK 465 MISSING RESIDUES                                                     
REMARK 465 THE FOLLOWING RESIDUES WERE NOT LOCATED IN THE                       
REMARK 465 EXPERIMENT. (M=MODEL NUMBER; RES=RESIDUE NAME; C=CHAIN               
REMARK 465 IDENTIFIER; SSSEQ=SEQUENCE NUMBER; I=INSERTION CODE.)                
REMARK 465                                                                      
REMARK 465   M RES C SSSEQI                                                     
REMARK 465     MET A    -5                                                      
REMARK 465     ALA A    -4                                                      
REMARK 465     HIS A    -3                                                      
REMARK 465     HIS A    -2                                                      
REMARK 465     HIS A    -1                                                      
REMARK 465     HIS A     0                                                      
REMARK 465     HIS A     1                                                      
REMARK 465     SER A     2                                                      
REMARK 465     GLN A     3                                                      
REMARK 465     GLU A     4                                                      
REMARK 465     GLY A    33                                                      
REMARK 465     ALA A    34                                                      
REMARK 465     TYR A    35                                                      
REMARK 465     LEU A   171                                                      
REMARK 465     ALA A   172                                                      
REMARK 465     ARG A   173                                                      
REMARK 465     HIS A   174                                                      
REMARK 465     THR A   175                                                      
REMARK 465     ASP A   176                                                      
REMARK 465     ASP A   177                                                      
REMARK 465     GLU A   178                                                      
REMARK 465     MET A   179                                                      
REMARK 465     THR A   180                                                      
REMARK 465     GLY A   181                                                      
REMARK 465     TYR A   182                                                      
REMARK 465     VAL A   183                                                      
REMARK 465     LEU A   353                                                      
REMARK 465     ASP A   354                                                      
REMARK 465     GLN A   355                                                      
REMARK 465     GLU A   356                                                      
REMARK 465     GLU A   357                                                      
REMARK 465     MET A   358                                                      
REMARK 465     GLU A   359                                                      
REMARK 465     SER A   360                                                      
REMARK 500                                                                      
REMARK 500 GEOMETRY AND STEREOCHEMISTRY                                         
REMARK 500 SUBTOPIC: COVALENT BOND LENGTHS                                      
REMARK 500                                                                      
REMARK 500 THE STEREOCHEMICAL PARAMETERS OF THE FOLLOWING RESIDUES              
REMARK 500 HAVE VALUES WHICH DEVIATE FROM EXPECTED VALUES BY MORE               
REMARK 500 THAN 6*RMSD (M=MODEL NUMBER; RES=RESIDUE NAME; C=CHAIN               
REMARK 500 IDENTIFIER; SSEQ=SEQUENCE NUMBER; I=INSERTION CODE).                 
REMARK 500                                                                      
REMARK 500 STANDARD TABLE:                                                      
REMARK 500 FORMAT: (10X,I3,1X,2(A3,1X,A1,I4,A1,1X,A4,3X),1X,F6.3)               
REMARK 500                                                                      
REMARK 500 EXPECTED VALUES PROTEIN: ENGH AND HUBER, 1999                        
REMARK 500 EXPECTED VALUES NUCLEIC ACID: CLOWNEY ET AL 1996                     
REMARK 500                                                                      
REMARK 500  M RES CSSEQI ATM1   RES CSSEQI ATM2   DEVIATION                     
REMARK 500    CYS A 119   CB    CYS A 119   SG      0.109                       
REMARK 500    CYS A 162   CB    CYS A 162   SG      0.215                       
REMARK 500                                                                      
REMARK 500 REMARK: NULL                                                         
REMARK 500                                                                      
REMARK 500 GEOMETRY AND STEREOCHEMISTRY                                         
REMARK 500 SUBTOPIC: COVALENT BOND ANGLES                                       
REMARK 500                                                                      
REMARK 500 THE STEREOCHEMICAL PARAMETERS OF THE FOLLOWING RESIDUES              
REMARK 500 HAVE VALUES WHICH DEVIATE FROM EXPECTED VALUES BY MORE               
REMARK 500 THAN 6*RMSD (M=MODEL NUMBER; RES=RESIDUE NAME; C=CHAIN               
REMARK 500 IDENTIFIER; SSEQ=SEQUENCE NUMBER; I=INSERTION CODE).                 
REMARK 500                                                                      
REMARK 500 STANDARD TABLE:                                                      
REMARK 500 FORMAT: (10X,I3,1X,A3,1X,A1,I4,A1,3(1X,A4,2X),12X,F5.1)              
REMARK 500                                                                      
REMARK 500 EXPECTED VALUES PROTEIN: ENGH AND HUBER, 1999                        
REMARK 500 EXPECTED VALUES NUCLEIC ACID: CLOWNEY ET AL 1996                     
REMARK 500                                                                      
REMARK 500  M RES CSSEQI ATM1   ATM2   ATM3                                     
REMARK 500    CYS A 162   CB  -  CA  -  C   ANGL. DEV. =   9.1 DEGREES          
REMARK 500                                                                      
REMARK 500 REMARK: NULL                                                         
REMARK 500                                                                      
REMARK 500 GEOMETRY AND STEREOCHEMISTRY                                         
REMARK 500 SUBTOPIC: TORSION ANGLES                                             
REMARK 500                                                                      
REMARK 500 TORSION ANGLES OUTSIDE THE EXPECTED RAMACHANDRAN REGIONS:            
REMARK 500 (M=MODEL NUMBER; RES=RESIDUE NAME; C=CHAIN IDENTIFIER;               
REMARK 500 SSEQ=SEQUENCE NUMBER; I=INSERTION CODE).                             
REMARK 500                                                                      
REMARK 500 STANDARD TABLE:                                                      
REMARK 500 FORMAT:(10X,I3,1X,A3,1X,A1,I4,A1,4X,F7.2,3X,F7.2)                    
REMARK 500                                                                      
REMARK 500 EXPECTED VALUES: GJ KLEYWEGT AND TA JONES (1996). PHI/PSI-           
REMARK 500 CHOLOGY: RAMACHANDRAN REVISITED. STRUCTURE 4, 1395 - 1400            
REMARK 500                                                                      
REMARK 500  M RES CSSEQI        PSI       PHI                                   
REMARK 500    VAL A  30       19.70   -157.11                                   
REMARK 500    MET A  78      102.83    -59.55                                   
REMARK 500    PHE A  99      106.73    -57.78                                   
REMARK 500    ASN A 100       15.39   -147.91                                   
REMARK 500    ARG A 149      -20.81     86.62                                   
REMARK 500    PHE A 169       28.10    -72.41                                   
REMARK 500    ASN A 196       72.36     68.00                                   
REMARK 500    MET A 198      -39.94     63.71                                   
REMARK 500    TYR A 200      124.62     40.44                                   
REMARK 500    PHE A 223       73.38   -119.86                                   
REMARK 500    ALA A 263       38.48    -97.76                                   
REMARK 500    PHE A 270      -70.52    -49.04                                   
REMARK 500    ALA A 271       -7.40    -58.71                                   
REMARK 500    LEU A 289       54.44    -90.43                                   
REMARK 500    SER A 329       59.25   -103.12                                   
REMARK 500                                                                      
REMARK 500 REMARK: NULL                                                         
REMARK 800                                                                      
REMARK 800 SITE                                                                 
REMARK 800 SITE_IDENTIFIER: AC1                                                 
REMARK 800 EVIDENCE_CODE: SOFTWARE                                              
REMARK 800 SITE_DESCRIPTION: BINDING SITE FOR RESIDUE BOG A 361                 
REMARK 800                                                                      
REMARK 800 SITE_IDENTIFIER: AC2                                                 
REMARK 800 EVIDENCE_CODE: SOFTWARE                                              
REMARK 800 SITE_DESCRIPTION: BINDING SITE FOR RESIDUE P7A A 362                 
REMARK 900                                                                      
REMARK 900 RELATED ENTRIES                                                      
REMARK 900 RELATED ID: 3P5K   RELATED DB: PDB                                   
REMARK 900 RELATED ID: 3P78   RELATED DB: PDB                                   
REMARK 900 RELATED ID: 3P79   RELATED DB: PDB                                   
REMARK 900 RELATED ID: 3P7B   RELATED DB: PDB                                   
REMARK 900 RELATED ID: 3P7C   RELATED DB: PDB                                   
DBREF  3P7A A    2   360  UNP    P47811   MK14_MOUSE       2    360             
SEQADV 3P7A MET A   -5  UNP  P47811              EXPRESSION TAG                 
SEQADV 3P7A ALA A   -4  UNP  P47811              EXPRESSION TAG                 
SEQADV 3P7A HIS A   -3  UNP  P47811              EXPRESSION TAG                 
SEQADV 3P7A HIS A   -2  UNP  P47811              EXPRESSION TAG                 
SEQADV 3P7A HIS A   -1  UNP  P47811              EXPRESSION TAG                 
SEQADV 3P7A HIS A    0  UNP  P47811              EXPRESSION TAG                 
SEQADV 3P7A HIS A    1  UNP  P47811              EXPRESSION TAG                 
SEQRES   1 A  366  MET ALA HIS HIS HIS HIS HIS SER GLN GLU ARG PRO THR          
SEQRES   2 A  366  PHE TYR ARG GLN GLU LEU ASN LYS THR ILE TRP GLU VAL          
SEQRES   3 A  366  PRO GLU ARG TYR GLN ASN LEU SER PRO VAL GLY SER GLY          
SEQRES   4 A  366  ALA TYR GLY SER VAL CYS ALA ALA PHE ASP THR LYS THR          
SEQRES   5 A  366  GLY HIS ARG VAL ALA VAL LYS LYS LEU SER ARG PRO PHE          
SEQRES   6 A  366  GLN SER ILE ILE HIS ALA LYS ARG THR TYR ARG GLU LEU          
SEQRES   7 A  366  ARG LEU LEU LYS HIS MET LYS HIS GLU ASN VAL ILE GLY          
SEQRES   8 A  366  LEU LEU ASP VAL PHE THR PRO ALA ARG SER LEU GLU GLU          
SEQRES   9 A  366  PHE ASN ASP VAL TYR LEU VAL THR HIS LEU MET GLY ALA          
SEQRES  10 A  366  ASP LEU ASN ASN ILE VAL LYS CYS GLN LYS LEU THR ASP          
SEQRES  11 A  366  ASP HIS VAL GLN PHE LEU ILE TYR GLN ILE LEU ARG GLY          
SEQRES  12 A  366  LEU LYS TYR ILE HIS SER ALA ASP ILE ILE HIS ARG ASP          
SEQRES  13 A  366  LEU LYS PRO SER ASN LEU ALA VAL ASN GLU ASP CYS GLU          
SEQRES  14 A  366  LEU LYS ILE LEU ASP PHE GLY LEU ALA ARG HIS THR ASP          
SEQRES  15 A  366  ASP GLU MET THR GLY TYR VAL ALA THR ARG TRP TYR ARG          
SEQRES  16 A  366  ALA PRO GLU ILE MET LEU ASN TRP MET HIS TYR ASN GLN          
SEQRES  17 A  366  THR VAL ASP ILE TRP SER VAL GLY CYS ILE MET ALA GLU          
SEQRES  18 A  366  LEU LEU THR GLY ARG THR LEU PHE PRO GLY THR ASP HIS          
SEQRES  19 A  366  ILE ASP GLN LEU LYS LEU ILE LEU ARG LEU VAL GLY THR          
SEQRES  20 A  366  PRO GLY ALA GLU LEU LEU LYS LYS ILE SER SER GLU SER          
SEQRES  21 A  366  ALA ARG ASN TYR ILE GLN SER LEU ALA GLN MET PRO LYS          
SEQRES  22 A  366  MET ASN PHE ALA ASN VAL PHE ILE GLY ALA ASN PRO LEU          
SEQRES  23 A  366  ALA VAL ASP LEU LEU GLU LYS MET LEU VAL LEU ASP SER          
SEQRES  24 A  366  ASP LYS ARG ILE THR ALA ALA GLN ALA LEU ALA HIS ALA          
SEQRES  25 A  366  TYR PHE ALA GLN TYR HIS ASP PRO ASP ASP GLU PRO VAL          
SEQRES  26 A  366  ALA ASP PRO TYR ASP GLN SER PHE GLU SER ARG ASP LEU          
SEQRES  27 A  366  LEU ILE ASP GLU TRP LYS SER LEU THR TYR ASP GLU VAL          
SEQRES  28 A  366  ILE SER PHE VAL PRO PRO PRO LEU ASP GLN GLU GLU MET          
SEQRES  29 A  366  GLU SER                                                      
HET    BOG  A 361      20                                                       
HET    P7A  A 362      31                                                       
HETNAM     BOG B-OCTYLGLUCOSIDE                                                 
HETNAM     P7A 1-[5-TERT-BUTYL-2-(1,1-DIOXIDOTHIOMORPHOLIN-4-YL)                
HETNAM   2 P7A  THIOPHEN-3-YL]-3-NAPHTHALEN-1-YLUREA                            
FORMUL   2  BOG    C14 H28 O6                                                   
FORMUL   3  P7A    C23 H27 N3 O3 S2                                             
FORMUL   4  HOH   *32(H2 O)                                                     
HELIX    1   1 ARG A   67  ARG A   67  1                                   1
HELIX    2   2 ARG A   70  GLU A   71  1                                   2
HELIX    3   3 LEU A   74  LEU A   75  1                                   2
HELIX    4   4 MET A   78  MET A   78  1                                   1
HELIX    5   5 ILE A  141  ILE A  141  1                                   1
SHEET    1   1 1 VAL A  38  VAL A  38  0
SHEET    2   2 1 ALA A  51  LYS A  53  0
SHEET    3   3 1 LEU A 104  THR A 106  0
SHEET    4   4 1 ILE A 166  ILE A 166  0
SITE     1 AC1 13 GLU A 192  LEU A 195  TRP A 197  HIS A 199                    
SITE     2 AC1 13 TYR A 200  LEU A 236  LEU A 246  LYS A 249                    
SITE     3 AC1 13 ILE A 259  LEU A 291  ASP A 292  SER A 293                    
SITE     4 AC1 13 ASP A 294                                                     
SITE     1 AC2 10 ALA A  51  LYS A  53  ARG A  67  GLU A  71                    
SITE     2 AC2 10 LEU A 104  THR A 106  LEU A 167  ASP A 168                    
SITE     3 AC2 10 PHE A 169  GLY A 170                                          
CRYST1   65.140   74.510   74.410  90.00  90.00  90.00 P 21 21 21    4          
ORIGX1      1.000000  0.000000  0.000000        0.00000                         
ORIGX2      0.000000  1.000000  0.000000        0.00000                         
ORIGX3      0.000000  0.000000  1.000000        0.00000                         
SCALE1      0.015352  0.000000  0.000000        0.00000                         
SCALE2      0.000000  0.013421  0.000000        0.00000                         
SCALE3      0.000000  0.000000  0.013439        0.00000                         
ATOM      1  N   VAL A  38      57.343  40.466 -18.123  1.00 36.98           N
ATOM      2  CA  VAL A  38      57.174  39.973 -19.484  1.00 36.05           C
ATOM      3  C   VAL A  38      57.808  40.933 -20.479  1.00 35.00           C
ATOM      4  O   VAL A  38      57.699  42.135 -20.318  1.00 34.27           O
ATOM      5  CB  VAL A  38      55.687  39.770 -19.863  1.00 36.09           C
ATOM      6  CG1 VAL A  38      55.541  39.459 -21.353  1.00 36.35           C
ATOM      7  CG2 VAL A  38      55.036  38.646 -19.039  1.00 36.45           C
TER       8      VAL A  38
ATOM      9  N   ALA A  51      56.258  36.557 -26.810  1.00 25.32           N
ATOM     10  CA  ALA A  51      56.256  37.160 -25.485  1.00 24.39           C
ATOM     11  C   ALA A  51      57.128  36.293 -24.597  1.00 23.74           C
ATOM     12  O   ALA A  51      57.024  35.061 -24.614  1.00 21.88           O
ATOM     13  CB  ALA A  51      54.839  37.259 -24.929  1.00 24.30           C
ATOM     14  N   VAL A  52      58.002  36.946 -23.838  1.00 23.21           N
ATOM     15  CA  VAL A  52      58.902  36.240 -22.964  1.00 23.42           C
ATOM     16  C   VAL A  52      58.516  36.561 -21.507  1.00 24.70           C
ATOM     17  O   VAL A  52      58.570  37.754 -21.094  1.00 25.12           O
ATOM     18  CB  VAL A  52      60.380  36.578 -23.265  1.00 22.67           C
ATOM     19  CG1 VAL A  52      61.303  35.887 -22.268  1.00 23.02           C
ATOM     20  CG2 VAL A  52      60.752  36.104 -24.657  1.00 23.43           C
ATOM     21  N   LYS A  53      58.103  35.524 -20.759  1.00 23.89           N
ATOM     22  CA  LYS A  53      57.862  35.654 -19.316  1.00 24.91           C
ATOM     23  C   LYS A  53      59.015  35.105 -18.495  1.00 24.87           C
ATOM     24  O   LYS A  53      59.412  33.941 -18.628  1.00 24.08           O
ATOM     25  CB  LYS A  53      56.545  34.997 -18.873  1.00 24.86           C
ATOM     26  CG  LYS A  53      56.077  35.392 -17.455  1.00 25.54           C
ATOM     27  CD  LYS A  53      54.988  34.401 -16.883  1.00 25.17           C
ATOM     28  CE  LYS A  53      54.364  34.942 -15.603  1.00 27.12           C
ATOM     29  NZ  LYS A  53      53.097  34.272 -15.091  1.00 27.09           N
TER      30      LYS A  53
ATOM     31  N   ARG A  67      53.819  26.881  -7.355  1.00 20.99           N
ATOM     32  CA  ARG A  67      53.228  27.768  -8.358  1.00 21.26           C
ATOM     33  C   ARG A  67      54.039  27.812  -9.682  1.00 20.65           C
ATOM     34  O   ARG A  67      53.461  27.966 -10.776  1.00 22.27           O
ATOM     35  CB  ARG A  67      53.021  29.150  -7.742  1.00 21.43           C
ATOM     36  CG  ARG A  67      52.511  30.225  -8.700  1.00 25.99           C
ATOM     37  CD  ARG A  67      52.137  31.490  -7.947  1.00 32.67           C
ATOM     38  NE  ARG A  67      51.230  31.169  -6.842  1.00 36.72           N
ATOM     39  CZ  ARG A  67      50.993  31.958  -5.798  1.00 39.08           C
ATOM     40  NH1 ARG A  67      51.593  33.138  -5.697  1.00 40.49           N
ATOM     41  NH2 ARG A  67      50.164  31.556  -4.846  1.00 39.53           N
TER      42      ARG A  67
ATOM     43  N   ARG A  70      53.519  24.251 -11.303  1.00 15.95           N
ATOM     44  CA  ARG A  70      52.154  24.321 -11.804  1.00 16.35           C
ATOM     45  C   ARG A  70      52.146  25.001 -13.133  1.00 16.51           C
ATOM     46  O   ARG A  70      51.826  24.378 -14.118  1.00 17.77           O
ATOM     47  CB  ARG A  70      51.246  25.117 -10.863  1.00 15.73           C
ATOM     48  CG  ARG A  70      49.801  25.255 -11.395  1.00 14.94           C
ATOM     49  CD  ARG A  70      48.859  26.008 -10.389  1.00 14.37           C
ATOM     50  NE  ARG A  70      48.703  25.208  -9.163  1.00 17.49           N
ATOM     51  CZ  ARG A  70      49.051  25.592  -7.928  1.00 16.78           C
ATOM     52  NH1 ARG A  70      49.559  26.812  -7.689  1.00 12.70           N
ATOM     53  NH2 ARG A  70      48.899  24.723  -6.933  1.00 13.38           N
ATOM     54  N   GLU A  71      52.513  26.276 -13.159  1.00 16.59           N
ATOM     55  CA  GLU A  71      52.428  27.073 -14.378  1.00 17.25           C
ATOM     56  C   GLU A  71      53.216  26.449 -15.533  1.00 17.79           C
ATOM     57  O   GLU A  71      52.801  26.542 -16.662  1.00 19.18           O
ATOM     58  CB  GLU A  71      52.907  28.508 -14.123  1.00 16.81           C
ATOM     59  CG  GLU A  71      53.180  29.228 -15.399  1.00 19.13           C
ATOM     60  CD  GLU A  71      53.143  30.717 -15.276  1.00 20.65           C
ATOM     61  OE1 GLU A  71      52.457  31.358 -16.127  1.00 21.83           O
ATOM     62  OE2 GLU A  71      53.804  31.246 -14.350  1.00 21.54           O
TER      63      GLU A  71
ATOM     64  N   LEU A  74      50.960  23.342 -16.620  1.00 16.23           N
ATOM     65  CA  LEU A  74      49.792  23.828 -17.362  1.00 16.97           C
ATOM     66  C   LEU A  74      50.168  24.170 -18.825  1.00 16.82           C
ATOM     67  O   LEU A  74      49.591  23.619 -19.777  1.00 16.83           O
ATOM     68  CB  LEU A  74      49.067  25.032 -16.703  1.00 15.90           C
ATOM     69  CG  LEU A  74      48.103  24.816 -15.526  1.00 18.68           C
ATOM     70  CD1 LEU A  74      48.074  26.043 -14.481  1.00 18.71           C
ATOM     71  CD2 LEU A  74      46.652  24.399 -15.910  1.00 15.42           C
ATOM     72  N   LEU A  75      51.147  25.051 -18.984  1.00 16.86           N
ATOM     73  CA  LEU A  75      51.515  25.566 -20.306  1.00 17.02           C
ATOM     74  C   LEU A  75      51.964  24.441 -21.224  1.00 17.66           C
ATOM     75  O   LEU A  75      51.542  24.408 -22.382  1.00 17.93           O
ATOM     76  CB  LEU A  75      52.577  26.659 -20.194  1.00 16.42           C
ATOM     77  CG  LEU A  75      52.045  27.854 -19.378  1.00 17.81           C
ATOM     78  CD1 LEU A  75      53.078  28.901 -19.202  1.00 16.28           C
ATOM     79  CD2 LEU A  75      50.742  28.467 -19.942  1.00 19.18           C
TER      80      LEU A  75
ATOM     81  N   MET A  78      48.703  22.563 -22.590  1.00 20.79           N
ATOM     82  CA  MET A  78      47.767  23.282 -23.473  1.00 20.52           C
ATOM     83  C   MET A  78      48.199  23.268 -24.948  1.00 21.01           C
ATOM     84  O   MET A  78      49.113  23.995 -25.347  1.00 20.31           O
ATOM     85  CB  MET A  78      47.535  24.707 -22.957  1.00 19.90           C
ATOM     86  CG  MET A  78      46.963  24.762 -21.564  1.00 19.35           C
ATOM     87  SD  MET A  78      45.305  24.072 -21.335  1.00 20.62           S
ATOM     88  CE  MET A  78      45.585  22.407 -20.754  1.00 20.29           C
TER      89      MET A  78
ATOM     90  N   VAL A  83      43.751  28.542 -26.903  1.00 16.89           N
ATOM     91  CA  VAL A  83      44.389  28.557 -25.601  1.00 16.31           C
ATOM     92  C   VAL A  83      45.885  28.797 -25.776  1.00 17.65           C
ATOM     93  O   VAL A  83      46.541  28.216 -26.669  1.00 17.19           O
ATOM     94  CB  VAL A  83      44.159  27.221 -24.756  1.00 16.60           C
ATOM     95  CG1 VAL A  83      44.762  27.376 -23.315  1.00 14.74           C
ATOM     96  CG2 VAL A  83      42.703  26.820 -24.687  1.00 11.08           C
ATOM     97  N   ILE A  84      46.428  29.626 -24.892  1.00 17.97           N
ATOM     98  CA  ILE A  84      47.866  29.848 -24.845  1.00 19.69           C
ATOM     99  C   ILE A  84      48.730  28.550 -24.843  1.00 19.15           C
ATOM    100  O   ILE A  84      48.473  27.640 -24.087  1.00 19.91           O
ATOM    101  CB  ILE A  84      48.230  30.770 -23.651  1.00 19.88           C
ATOM    102  CG1 ILE A  84      49.666  31.297 -23.813  1.00 21.80           C
ATOM    103  CG2 ILE A  84      47.944  30.067 -22.329  1.00 19.59           C
ATOM    104  CD1 ILE A  84      50.283  31.869 -22.528  1.00 27.38           C
TER     105      ILE A  84
ATOM    106  N   LEU A  86      52.924  26.753 -25.098  1.00 18.61           N
ATOM    107  CA  LEU A  86      54.356  27.041 -24.919  1.00 18.33           C
ATOM    108  C   LEU A  86      55.158  26.865 -26.201  1.00 18.46           C
ATOM    109  O   LEU A  86      55.241  25.754 -26.763  1.00 18.44           O
ATOM    110  CB  LEU A  86      55.008  26.144 -23.832  1.00 17.95           C
ATOM    111  CG  LEU A  86      55.376  26.644 -22.428  1.00 15.61           C
ATOM    112  CD1 LEU A  86      56.512  25.759 -21.858  1.00 14.69           C
ATOM    113  CD2 LEU A  86      55.750  28.087 -22.364  1.00  7.78           C
TER     114      LEU A  86
ATOM    115  N   LEU A 104      59.498  31.491 -19.933  1.00 18.32           N
ATOM    116  CA  LEU A 104      58.500  30.911 -20.785  1.00 17.59           C
ATOM    117  C   LEU A 104      58.247  31.835 -21.997  1.00 18.64           C
ATOM    118  O   LEU A 104      58.198  33.070 -21.864  1.00 18.29           O
ATOM    119  CB  LEU A 104      57.236  30.722 -19.976  1.00 17.24           C
ATOM    120  CG  LEU A 104      57.406  30.063 -18.602  1.00 16.29           C
ATOM    121  CD1 LEU A 104      56.197  30.358 -17.776  1.00 18.37           C
ATOM    122  CD2 LEU A 104      57.626  28.589 -18.723  1.00 13.08           C
ATOM    123  N   VAL A 105      58.101  31.217 -23.169  1.00 18.77           N
ATOM    124  CA  VAL A 105      57.976  31.917 -24.419  1.00 19.57           C
ATOM    125  C   VAL A 105      56.656  31.486 -25.079  1.00 21.04           C
ATOM    126  O   VAL A 105      56.344  30.282 -25.159  1.00 19.43           O
ATOM    127  CB  VAL A 105      59.167  31.572 -25.368  1.00 20.17           C
ATOM    128  CG1 VAL A 105      59.043  32.305 -26.735  1.00 18.15           C
ATOM    129  CG2 VAL A 105      60.508  31.834 -24.697  1.00 18.67           C
ATOM    130  N   THR A 106      55.893  32.474 -25.549  1.00 23.20           N
ATOM    131  CA  THR A 106      54.661  32.216 -26.296  1.00 26.34           C
ATOM    132  C   THR A 106      54.432  33.213 -27.421  1.00 28.72           C
ATOM    133  O   THR A 106      55.003  34.321 -27.411  1.00 28.80           O
ATOM    134  CB  THR A 106      53.412  32.228 -25.374  1.00 26.94           C
ATOM    135  OG1 THR A 106      52.252  31.885 -26.156  1.00 28.43           O
ATOM    136  CG2 THR A 106      53.206  33.603 -24.719  1.00 24.06           C
TER     137      THR A 106
ATOM    138  N   ILE A 141      39.817  23.239 -21.993  1.00 18.69           N
ATOM    139  CA  ILE A 141      40.221  23.517 -20.613  1.00 19.76           C
ATOM    140  C   ILE A 141      39.525  22.548 -19.644  1.00 19.71           C
ATOM    141  O   ILE A 141      40.155  21.758 -18.963  1.00 19.98           O
ATOM    142  CB  ILE A 141      39.877  25.017 -20.183  1.00 19.53           C
ATOM    143  CG1 ILE A 141      40.466  26.085 -21.141  1.00 23.00           C
ATOM    144  CG2 ILE A 141      40.373  25.347 -18.816  1.00 20.87           C
ATOM    145  CD1 ILE A 141      41.980  26.073 -21.325  1.00 21.51           C
TER     146      ILE A 141
ATOM    147  N   ILE A 146      40.530  21.345 -15.502  1.00 20.49           N
ATOM    148  CA  ILE A 146      41.186  22.558 -15.102  1.00 20.78           C
ATOM    149  C   ILE A 146      40.130  23.637 -15.072  1.00 20.80           C
ATOM    150  O   ILE A 146      39.253  23.637 -15.907  1.00 21.90           O
ATOM    151  CB  ILE A 146      42.337  22.951 -16.056  1.00 20.33           C
ATOM    152  CG1 ILE A 146      43.449  21.902 -16.031  1.00 20.23           C
ATOM    153  CG2 ILE A 146      42.899  24.319 -15.670  1.00 20.56           C
ATOM    154  CD1 ILE A 146      44.415  21.986 -17.279  1.00 18.56           C
TER     155      ILE A 146
ATOM    156  N   HIS A 148      39.768  27.793 -14.996  1.00 20.34           N
ATOM    157  CA  HIS A 148      40.555  28.986 -15.193  1.00 21.41           C
ATOM    158  C   HIS A 148      40.486  29.947 -13.983  1.00 22.97           C
ATOM    159  O   HIS A 148      41.534  30.336 -13.394  1.00 22.31           O
ATOM    160  CB  HIS A 148      40.066  29.693 -16.419  1.00 21.49           C
ATOM    161  CG  HIS A 148      40.869  30.889 -16.741  1.00 21.47           C
ATOM    162  ND1 HIS A 148      41.630  30.977 -17.878  1.00 22.29           N
ATOM    163  CD2 HIS A 148      41.096  32.021 -16.042  1.00 20.88           C
ATOM    164  CE1 HIS A 148      42.242  32.143 -17.898  1.00 21.06           C
ATOM    165  NE2 HIS A 148      41.948  32.787 -16.789  1.00 21.47           N
TER     166      HIS A 148
ATOM    167  N   ILE A 166      42.656  32.064 -24.971  1.00 23.28           N
ATOM    168  CA  ILE A 166      42.546  32.271 -23.534  1.00 23.34           C
ATOM    169  C   ILE A 166      43.943  32.183 -22.893  1.00 24.08           C
ATOM    170  O   ILE A 166      44.728  31.287 -23.237  1.00 22.44           O
ATOM    171  CB  ILE A 166      41.624  31.220 -22.819  1.00 23.49           C
ATOM    172  CG1 ILE A 166      40.233  31.163 -23.426  1.00 22.24           C
ATOM    173  CG2 ILE A 166      41.529  31.509 -21.278  1.00 21.71           C
ATOM    174  CD1 ILE A 166      39.402  30.068 -22.850  1.00 19.33           C
ATOM    175  N   LEU A 167      44.239  33.096 -21.962  1.00 25.28           N
ATOM    176  CA  LEU A 167      45.468  33.003 -21.144  1.00 26.99           C
ATOM    177  C   LEU A 167      45.235  33.424 -19.680  1.00 28.24           C
ATOM    178  O   LEU A 167      44.109  33.494 -19.222  1.00 27.88           O
ATOM    179  CB  LEU A 167      46.599  33.811 -21.788  1.00 27.48           C
ATOM    180  CG  LEU A 167      46.255  35.129 -22.503  1.00 27.81           C
ATOM    181  CD1 LEU A 167      46.023  36.159 -21.467  1.00 31.70           C
ATOM    182  CD2 LEU A 167      47.379  35.591 -23.408  1.00 27.81           C
ATOM    183  N   ASP A 168      46.298  33.725 -18.952  1.00 30.41           N
ATOM    184  CA  ASP A 168      46.172  34.104 -17.555  1.00 32.74           C
ATOM    185  C   ASP A 168      47.366  34.982 -17.142  1.00 34.83           C
ATOM    186  O   ASP A 168      48.439  34.485 -16.797  1.00 35.08           O
ATOM    187  CB  ASP A 168      45.989  32.855 -16.663  1.00 32.22           C
ATOM    188  CG  ASP A 168      45.487  33.189 -15.244  1.00 34.20           C
ATOM    189  OD1 ASP A 168      45.388  34.386 -14.880  1.00 33.45           O
ATOM    190  OD2 ASP A 168      45.216  32.243 -14.457  1.00 36.63           O
ATOM    191  N   PHE A 169      47.167  36.295 -17.202  1.00 37.69           N
ATOM    192  CA  PHE A 169      48.149  37.266 -16.701  1.00 41.32           C
ATOM    193  C   PHE A 169      48.249  37.336 -15.176  1.00 42.23           C
ATOM    194  O   PHE A 169      48.634  38.382 -14.622  1.00 43.02           O
ATOM    195  CB  PHE A 169      47.873  38.684 -17.247  1.00 42.04           C
ATOM    196  CG  PHE A 169      48.590  38.979 -18.535  1.00 45.35           C
ATOM    197  CD1 PHE A 169      49.885  39.497 -18.519  1.00 47.68           C
ATOM    198  CD2 PHE A 169      47.980  38.705 -19.762  1.00 49.35           C
ATOM    199  CE1 PHE A 169      50.566  39.752 -19.712  1.00 51.43           C
ATOM    200  CE2 PHE A 169      48.644  38.957 -20.985  1.00 51.28           C
ATOM    201  CZ  PHE A 169      49.940  39.481 -20.962  1.00 52.18           C
ATOM    202  N   GLY A 170      47.944  36.226 -14.513  1.00 42.85           N
ATOM    203  CA  GLY A 170      47.852  36.199 -13.064  1.00 44.03           C
ATOM    204  C   GLY A 170      47.087  37.416 -12.571  1.00 44.37           C
ATOM    205  O   GLY A 170      47.697  38.393 -12.123  1.00 45.10           O
TER     206      GLY A 170
HETATM  238  O   HOH A 369      54.011  30.469 -11.966  1.00 28.78           O
CONECT  207  209  212  222
CONECT  223  211  222  225
CONECT  224  210  225  226
CONECT  225  223  224
CONECT  226  224  227  228  229
CONECT  227  226
CONECT  228  226
CONECT  229  226
CONECT  211  208  210  223
CONECT  230  208  231
CONECT  231  214  230
CONECT  232  214  233
CONECT  233  208  232
CONECT  215  212  217  221
CONECT  234  217  235
CONECT  235  234  236
CONECT  236  235  237
CONECT  237  218  236
CONECT  217  215  218  234
CONECT  218  217  219  237
CONECT  219  218  220
CONECT  220  219  221
CONECT  221  215  220
CONECT  208  211  230  233
CONECT  212  207  215
CONECT  222  207  223
CONECT  209  207
CONECT  213  214
CONECT  216  214
CONECT  210  211  224
CONECT  214  213  216  231  232
END
