# Supplementary material for: Scaffold repositioning of spiro-acridine derivatives as fungi chitinase inhibitor by target fishing and in vitro studies
Source: Sci Rep. 2023 May 5;13:7320. doi: 10.1038/s41598-023-33279-9 (PMC10163251; doi:10.1038/s41598-023-33279-9)
Supplement: Supplementary file 2 — Supplementary Information 2. [file 41598_2023_33279_MOESM2_ESM.zip › PDBQT_TARGETS_ALL/3p9j_P9J.pdb]

HEADER    TRANSFERASE/TRANSFERASE INHIBITOR       17-OCT-10   3P9J              
TITLE     AURORA A KINASE DOMAIN WITH PHTHALAZINONE PYRAZOLE INHIBITOR          
COMPND    MOL_ID: 1;                                                            
COMPND   2 MOLECULE: SERINE/THREONINE-PROTEIN KINASE 6;                         
COMPND   3 CHAIN: A;                                                            
COMPND   4 FRAGMENT: UNP RESIDUES 124-391;                                      
COMPND   5 SYNONYM: AURORA KINASE A, AURORA/IPL1-RELATED KINASE 1, ARK-1,       
COMPND   6 AURORA-RELATED KINASE 1, HARK1, BREAST TUMOR-AMPLIFIED KINASE,       
COMPND   7 SERINE/THREONINE-PROTEIN KINASE 15, SERINE/THREONINE-PROTEIN KINASE  
COMPND   8 AURORA-A;                                                            
COMPND   9 EC: 2.7.11.1;                                                        
COMPND  10 ENGINEERED: YES;                                                     
COMPND  11 MUTATION: YES                                                        
SOURCE    MOL_ID: 1;                                                            
SOURCE   2 ORGANISM_SCIENTIFIC: HOMO SAPIENS;                                   
SOURCE   3 ORGANISM_COMMON: HUMAN;                                              
SOURCE   4 ORGANISM_TAXID: 9606;                                                
SOURCE   5 GENE: AIK, ARK1, AURA, AURKA, BTAK, STK15, STK6;                     
SOURCE   6 EXPRESSION_SYSTEM: ESCHERICHIA COLI;                                 
SOURCE   7 EXPRESSION_SYSTEM_TAXID: 562                                         
KEYWDS    PHOSPHOTRANSFERASE, TRANSFERASE, TRANSFERASE-TRANSFERASE INHIBITOR    
KEYWDS   2 COMPLEX                                                              
EXPDTA    X-RAY DIFFRACTION                                                     
AUTHOR    N.A.KAIRIES,T.OLIVEIRA,R.A.ENGH                                       
REVDAT   2   05-OCT-11 3P9J    1       JRNL   VERSN                             
REVDAT   1   23-MAR-11 3P9J    0                                                
JRNL        AUTH   M.E.PRIME,S.M.COURTNEY,F.A.BROOKFIELD,R.W.MARSTON,V.WALKER,  
JRNL        AUTH 2 J.WARNE,A.E.BOYD,N.A.KAIRIES,W.VON DER SAAL,A.LIMBERG,       
JRNL        AUTH 3 G.GEORGES,R.A.ENGH,B.GOLLER,P.RUEGER,M.RUETH                 
JRNL        TITL   PHTHALAZINONE PYRAZOLES AS POTENT, SELECTIVE, AND ORALLY     
JRNL        TITL 2 BIOAVAILABLE INHIBITORS OF AURORA-A KINASE.                  
JRNL        REF    J.MED.CHEM.                   V.  54   312 2011              
JRNL        REFN                   ISSN 0022-2623                               
JRNL        PMID   21128645                                                     
JRNL        DOI    10.1021/JM101346R                                            
REMARK   2                                                                      
REMARK   2 RESOLUTION.    2.80 ANGSTROMS.                                       
REMARK   3                                                                      
REMARK   3 REFINEMENT.                                                          
REMARK   3   PROGRAM     : PHENIX (PHENIX.REFINE: 1.7_650)                      
REMARK   3   AUTHORS     : PAUL ADAMS,PAVEL AFONINE,VICENT CHEN,IAN             
REMARK   3               : DAVIS,KRESHNA GOPAL,RALF GROSSE-                     
REMARK   3               : KUNSTLEVE,LI-WEI HUNG,ROBERT IMMORMINO,              
REMARK   3               : TOM IOERGER,AIRLIE MCCOY,ERIK MCKEE,NIGEL            
REMARK   3               : MORIARTY,REETAL PAI,RANDY READ,JANE                  
REMARK   3               : RICHARDSON,DAVID RICHARDSON,TOD ROMO,JIM             
REMARK   3               : SACCHETTINI,NICHOLAS SAUTER,JACOB SMITH,             
REMARK   3               : LAURENT STORONI,TOM TERWILLIGER,PETER                
REMARK   3               : ZWART                                                
REMARK   3                                                                      
REMARK   3    REFINEMENT TARGET : ML                                            
REMARK   3                                                                      
REMARK   3  DATA USED IN REFINEMENT.                                            
REMARK   3   RESOLUTION RANGE HIGH (ANGSTROMS) : 2.80                           
REMARK   3   RESOLUTION RANGE LOW  (ANGSTROMS) : 23.75                          
REMARK   3   MIN(FOBS/SIGMA_FOBS)              : 1.920                          
REMARK   3   COMPLETENESS FOR RANGE        (%) : 99.8                           
REMARK   3   NUMBER OF REFLECTIONS             : 9048                           
REMARK   3                                                                      
REMARK   3  FIT TO DATA USED IN REFINEMENT.                                     
REMARK   3   R VALUE     (WORKING + TEST SET) : 0.204                           
REMARK   3   R VALUE            (WORKING SET) : 0.201                           
REMARK   3   FREE R VALUE                     : 0.271                           
REMARK   3   FREE R VALUE TEST SET SIZE   (%) : 4.640                           
REMARK   3   FREE R VALUE TEST SET COUNT      : 420                             
REMARK   3                                                                      
REMARK   3  FIT TO DATA USED IN REFINEMENT (IN BINS).                           
REMARK   3   BIN  RESOLUTION RANGE  COMPL.    NWORK NFREE   RWORK  RFREE        
REMARK   3                                                                      
REMARK   3  BULK SOLVENT MODELLING.                                             
REMARK   3   METHOD USED        : FLAT BULK SOLVENT MODEL                       
REMARK   3   SOLVENT RADIUS     : 1.00                                          
REMARK   3   SHRINKAGE RADIUS   : 0.72                                          
REMARK   3   K_SOL              : 0.36                                          
REMARK   3   B_SOL              : 41.59                                         
REMARK   3                                                                      
REMARK   3  ERROR ESTIMATES.                                                    
REMARK   3   COORDINATE ERROR (MAXIMUM-LIKELIHOOD BASED)     : 0.430            
REMARK   3   PHASE ERROR (DEGREES, MAXIMUM-LIKELIHOOD BASED) : 22.290           
REMARK   3                                                                      
REMARK   3  B VALUES.                                                           
REMARK   3   FROM WILSON PLOT           (A**2) : NULL                           
REMARK   3   MEAN B VALUE      (OVERALL, A**2) : NULL                           
REMARK   3   OVERALL ANISOTROPIC B VALUE.                                       
REMARK   3    B11 (A**2) : -0.29890                                             
REMARK   3    B22 (A**2) : -0.29890                                             
REMARK   3    B33 (A**2) : 0.59770                                              
REMARK   3    B12 (A**2) : 0.00000                                              
REMARK   3    B13 (A**2) : 0.00000                                              
REMARK   3    B23 (A**2) : -0.00000                                             
REMARK   3                                                                      
REMARK   3  TWINNING INFORMATION.                                               
REMARK   3   FRACTION: NULL                                                     
REMARK   3   OPERATOR: NULL                                                     
REMARK   3                                                                      
REMARK   3  DEVIATIONS FROM IDEAL VALUES.                                       
REMARK   3                 RMSD          COUNT                                  
REMARK   3   BOND      :  0.007           2117                                  
REMARK   3   ANGLE     :  1.223           2861                                  
REMARK   3   CHIRALITY :  0.091            304                                  
REMARK   3   PLANARITY :  0.005            363                                  
REMARK   3   DIHEDRAL  : 16.405            789                                  
REMARK   3                                                                      
REMARK   3  TLS DETAILS                                                         
REMARK   3   NUMBER OF TLS GROUPS  : NULL                                       
REMARK   3                                                                      
REMARK   3  NCS DETAILS                                                         
REMARK   3   NUMBER OF NCS GROUPS : NULL                                        
REMARK   3                                                                      
REMARK   3  OTHER REFINEMENT REMARKS: HYDROGENS HAVE BEEN ADDED IN THE RIDING   
REMARK   3  POSITIONS                                                           
REMARK   4                                                                      
REMARK   4 3P9J COMPLIES WITH FORMAT V. 3.30, 13-JUL-11                         
REMARK 100                                                                      
REMARK 100 THIS ENTRY HAS BEEN PROCESSED BY RCSB ON 19-OCT-10.                  
REMARK 100 THE RCSB ID CODE IS RCSB062126.                                      
REMARK 200                                                                      
REMARK 200 EXPERIMENTAL DETAILS                                                 
REMARK 200  EXPERIMENT TYPE                : X-RAY DIFFRACTION                  
REMARK 200  DATE OF DATA COLLECTION        : 11-FEB-05                          
REMARK 200  TEMPERATURE           (KELVIN) : 100                                
REMARK 200  PH                             : 7                                  
REMARK 200  NUMBER OF CRYSTALS USED        : 1                                  
REMARK 200                                                                      
REMARK 200  SYNCHROTRON              (Y/N) : Y                                  
REMARK 200  RADIATION SOURCE               : SLS                                
REMARK 200  BEAMLINE                       : X06SA                              
REMARK 200  X-RAY GENERATOR MODEL          : NULL                               
REMARK 200  MONOCHROMATIC OR LAUE    (M/L) : M                                  
REMARK 200  WAVELENGTH OR RANGE        (A) : 1.0                                
REMARK 200  MONOCHROMATOR                  : NULL                               
REMARK 200  OPTICS                         : NULL                               
REMARK 200                                                                      
REMARK 200  DETECTOR TYPE                  : CCD                                
REMARK 200  DETECTOR MANUFACTURER          : NULL                               
REMARK 200  INTENSITY-INTEGRATION SOFTWARE : MOSFLM                             
REMARK 200  DATA SCALING SOFTWARE          : SCALA                              
REMARK 200                                                                      
REMARK 200  NUMBER OF UNIQUE REFLECTIONS   : 9050                               
REMARK 200  RESOLUTION RANGE HIGH      (A) : 2.800                              
REMARK 200  RESOLUTION RANGE LOW       (A) : 24.700                             
REMARK 200  REJECTION CRITERIA  (SIGMA(I)) : NULL                               
REMARK 200                                                                      
REMARK 200 OVERALL.                                                             
REMARK 200  COMPLETENESS FOR RANGE     (%) : NULL                               
REMARK 200  DATA REDUNDANCY                : NULL                               
REMARK 200  R MERGE                    (I) : NULL                               
REMARK 200  R SYM                      (I) : NULL                               
REMARK 200  <I/SIGMA(I)> FOR THE DATA SET  : NULL                               
REMARK 200                                                                      
REMARK 200 IN THE HIGHEST RESOLUTION SHELL.                                     
REMARK 200  HIGHEST RESOLUTION SHELL, RANGE HIGH (A) : NULL                     
REMARK 200  HIGHEST RESOLUTION SHELL, RANGE LOW  (A) : NULL                     
REMARK 200  COMPLETENESS FOR SHELL     (%) : NULL                               
REMARK 200  DATA REDUNDANCY IN SHELL       : NULL                               
REMARK 200  R MERGE FOR SHELL          (I) : NULL                               
REMARK 200  R SYM FOR SHELL            (I) : NULL                               
REMARK 200  <I/SIGMA(I)> FOR SHELL         : NULL                               
REMARK 200                                                                      
REMARK 200 DIFFRACTION PROTOCOL: SINGLE WAVELENGTH                              
REMARK 200 METHOD USED TO DETERMINE THE STRUCTURE: MOLECULAR REPLACEMENT        
REMARK 200 SOFTWARE USED: MOLREP                                                
REMARK 200 STARTING MODEL: NULL                                                 
REMARK 200                                                                      
REMARK 200 REMARK: NULL                                                         
REMARK 280                                                                      
REMARK 280 CRYSTAL                                                              
REMARK 280 SOLVENT CONTENT, VS   (%): 55.67                                     
REMARK 280 MATTHEWS COEFFICIENT, VM (ANGSTROMS**3/DA): 2.77                     
REMARK 280                                                                      
REMARK 280 CRYSTALLIZATION CONDITIONS: PEG3350, PH 7, VAPOR DIFFUSION,          
REMARK 280  SITTING DROP, TEMPERATURE 277K                                      
REMARK 290                                                                      
REMARK 290 CRYSTALLOGRAPHIC SYMMETRY                                            
REMARK 290 SYMMETRY OPERATORS FOR SPACE GROUP: P 61 2 2                         
REMARK 290                                                                      
REMARK 290      SYMOP   SYMMETRY                                                
REMARK 290     NNNMMM   OPERATOR                                                
REMARK 290       1555   X,Y,Z                                                   
REMARK 290       2555   -Y,X-Y,Z+1/3                                            
REMARK 290       3555   -X+Y,-X,Z+2/3                                           
REMARK 290       4555   -X,-Y,Z+1/2                                             
REMARK 290       5555   Y,-X+Y,Z+5/6                                            
REMARK 290       6555   X-Y,X,Z+1/6                                             
REMARK 290       7555   Y,X,-Z+1/3                                              
REMARK 290       8555   X-Y,-Y,-Z                                               
REMARK 290       9555   -X,-X+Y,-Z+2/3                                          
REMARK 290      10555   -Y,-X,-Z+5/6                                            
REMARK 290      11555   -X+Y,Y,-Z+1/2                                           
REMARK 290      12555   X,X-Y,-Z+1/6                                            
REMARK 290                                                                      
REMARK 290     WHERE NNN -> OPERATOR NUMBER                                     
REMARK 290           MMM -> TRANSLATION VECTOR                                  
REMARK 290                                                                      
REMARK 290 CRYSTALLOGRAPHIC SYMMETRY TRANSFORMATIONS                            
REMARK 290 THE FOLLOWING TRANSFORMATIONS OPERATE ON THE ATOM/HETATM             
REMARK 290 RECORDS IN THIS ENTRY TO PRODUCE CRYSTALLOGRAPHICALLY                
REMARK 290 RELATED MOLECULES.                                                   
REMARK 290   SMTRY1   1  1.000000  0.000000  0.000000        0.00000            
REMARK 290   SMTRY2   1  0.000000  1.000000  0.000000        0.00000            
REMARK 290   SMTRY3   1  0.000000  0.000000  1.000000        0.00000            
REMARK 290   SMTRY1   2 -0.500000 -0.866025  0.000000        0.00000            
REMARK 290   SMTRY2   2  0.866025 -0.500000  0.000000        0.00000            
REMARK 290   SMTRY3   2  0.000000  0.000000  1.000000       56.39700            
REMARK 290   SMTRY1   3 -0.500000  0.866025  0.000000        0.00000            
REMARK 290   SMTRY2   3 -0.866025 -0.500000  0.000000        0.00000            
REMARK 290   SMTRY3   3  0.000000  0.000000  1.000000      112.79400            
REMARK 290   SMTRY1   4 -1.000000  0.000000  0.000000        0.00000            
REMARK 290   SMTRY2   4  0.000000 -1.000000  0.000000        0.00000            
REMARK 290   SMTRY3   4  0.000000  0.000000  1.000000       84.59550            
REMARK 290   SMTRY1   5  0.500000  0.866025  0.000000        0.00000            
REMARK 290   SMTRY2   5 -0.866025  0.500000  0.000000        0.00000            
REMARK 290   SMTRY3   5  0.000000  0.000000  1.000000      140.99250            
REMARK 290   SMTRY1   6  0.500000 -0.866025  0.000000        0.00000            
REMARK 290   SMTRY2   6  0.866025  0.500000  0.000000        0.00000            
REMARK 290   SMTRY3   6  0.000000  0.000000  1.000000       28.19850            
REMARK 290   SMTRY1   7 -0.500000  0.866025  0.000000        0.00000            
REMARK 290   SMTRY2   7  0.866025  0.500000  0.000000        0.00000            
REMARK 290   SMTRY3   7  0.000000  0.000000 -1.000000       56.39700            
REMARK 290   SMTRY1   8  1.000000  0.000000  0.000000        0.00000            
REMARK 290   SMTRY2   8  0.000000 -1.000000  0.000000        0.00000            
REMARK 290   SMTRY3   8  0.000000  0.000000 -1.000000        0.00000            
REMARK 290   SMTRY1   9 -0.500000 -0.866025  0.000000        0.00000            
REMARK 290   SMTRY2   9 -0.866025  0.500000  0.000000        0.00000            
REMARK 290   SMTRY3   9  0.000000  0.000000 -1.000000      112.79400            
REMARK 290   SMTRY1  10  0.500000 -0.866025  0.000000        0.00000            
REMARK 290   SMTRY2  10 -0.866025 -0.500000  0.000000        0.00000            
REMARK 290   SMTRY3  10  0.000000  0.000000 -1.000000      140.99250            
REMARK 290   SMTRY1  11 -1.000000  0.000000  0.000000        0.00000            
REMARK 290   SMTRY2  11  0.000000  1.000000  0.000000        0.00000            
REMARK 290   SMTRY3  11  0.000000  0.000000 -1.000000       84.59550            
REMARK 290   SMTRY1  12  0.500000  0.866025  0.000000        0.00000            
REMARK 290   SMTRY2  12  0.866025 -0.500000  0.000000        0.00000            
REMARK 290   SMTRY3  12  0.000000  0.000000 -1.000000       28.19850            
REMARK 290                                                                      
REMARK 290 REMARK: NULL                                                         
REMARK 300                                                                      
REMARK 300 BIOMOLECULE: 1                                                       
REMARK 300 SEE REMARK 350 FOR THE AUTHOR PROVIDED AND/OR PROGRAM                
REMARK 300 GENERATED ASSEMBLY INFORMATION FOR THE STRUCTURE IN                  
REMARK 300 THIS ENTRY. THE REMARK MAY ALSO PROVIDE INFORMATION ON               
REMARK 300 BURIED SURFACE AREA.                                                 
REMARK 350                                                                      
REMARK 350 COORDINATES FOR A COMPLETE MULTIMER REPRESENTING THE KNOWN           
REMARK 350 BIOLOGICALLY SIGNIFICANT OLIGOMERIZATION STATE OF THE                
REMARK 350 MOLECULE CAN BE GENERATED BY APPLYING BIOMT TRANSFORMATIONS          
REMARK 350 GIVEN BELOW.  BOTH NON-CRYSTALLOGRAPHIC AND                          
REMARK 350 CRYSTALLOGRAPHIC OPERATIONS ARE GIVEN.                               
REMARK 350                                                                      
REMARK 350 BIOMOLECULE: 1                                                       
REMARK 350 AUTHOR DETERMINED BIOLOGICAL UNIT: MONOMERIC                         
REMARK 350 SOFTWARE DETERMINED QUATERNARY STRUCTURE: MONOMERIC                  
REMARK 350 SOFTWARE USED: PISA                                                  
REMARK 350 APPLY THE FOLLOWING TO CHAINS: A                                     
REMARK 350   BIOMT1   1  1.000000  0.000000  0.000000        0.00000            
REMARK 350   BIOMT2   1  0.000000  1.000000  0.000000        0.00000            
REMARK 350   BIOMT3   1  0.000000  0.000000  1.000000        0.00000            
REMARK 375                                                                      
REMARK 375 SPECIAL POSITION                                                     
REMARK 375 THE FOLLOWING ATOMS ARE FOUND TO BE WITHIN 0.15 ANGSTROMS            
REMARK 375 OF A SYMMETRY RELATED ATOM AND ARE ASSUMED TO BE ON SPECIAL          
REMARK 375 POSITIONS.                                                           
REMARK 375                                                                      
REMARK 375 ATOM RES CSSEQI                                                      
REMARK 375      HOH A  16  LIES ON A SPECIAL POSITION.                          
REMARK 465                                                                      
REMARK 465 MISSING RESIDUES                                                     
REMARK 465 THE FOLLOWING RESIDUES WERE NOT LOCATED IN THE                       
REMARK 465 EXPERIMENT. (M=MODEL NUMBER; RES=RESIDUE NAME; C=CHAIN               
REMARK 465 IDENTIFIER; SSSEQ=SEQUENCE NUMBER; I=INSERTION CODE.)                
REMARK 465                                                                      
REMARK 465   M RES C SSSEQI                                                     
REMARK 465     ALA A   124                                                      
REMARK 465     LYS A   125                                                      
REMARK 465     HIS A   280                                                      
REMARK 465     ALA A   281                                                      
REMARK 465     PRO A   282                                                      
REMARK 465     SER A   283                                                      
REMARK 465     SER A   284                                                      
REMARK 465     ARG A   285                                                      
REMARK 465     ARG A   286                                                      
REMARK 465     ALA A   287                                                      
REMARK 465     ALA A   288                                                      
REMARK 465     LEU A   289                                                      
REMARK 465     CYS A   290                                                      
REMARK 465     ARG A   304                                                      
REMARK 465     MET A   305                                                      
REMARK 465     HIS A   306                                                      
REMARK 465     LYS A   389                                                      
REMARK 465     PRO A   390                                                      
REMARK 465     SER A   391                                                      
REMARK 470                                                                      
REMARK 470 MISSING ATOM                                                         
REMARK 470 THE FOLLOWING RESIDUES HAVE MISSING ATOMS (M=MODEL NUMBER;           
REMARK 470 RES=RESIDUE NAME; C=CHAIN IDENTIFIER; SSEQ=SEQUENCE NUMBER;          
REMARK 470 I=INSERTION CODE):                                                   
REMARK 470   M RES CSSEQI  ATOMS                                                
REMARK 470     ASP A 307    N    CB   CG   OD1  OD2                             
REMARK 500                                                                      
REMARK 500 GEOMETRY AND STEREOCHEMISTRY                                         
REMARK 500 SUBTOPIC: CLOSE CONTACTS IN SAME ASYMMETRIC UNIT                     
REMARK 500                                                                      
REMARK 500 THE FOLLOWING ATOMS ARE IN CLOSE CONTACT.                            
REMARK 500                                                                      
REMARK 500  ATM1  RES C  SSEQI   ATM2  RES C  SSEQI           DISTANCE          
REMARK 500   CD2  HIS A   201     CG2  VAL A   206              1.68            
REMARK 500   NE2  HIS A   201     CG2  VAL A   206              1.84            
REMARK 500   NE2  HIS A   201     CG1  VAL A   206              1.97            
REMARK 500   OE2  GLU A   134     NH2  ARG A   151              2.03            
REMARK 500                                                                      
REMARK 500 REMARK: NULL                                                         
REMARK 500                                                                      
REMARK 500 GEOMETRY AND STEREOCHEMISTRY                                         
REMARK 500 SUBTOPIC: TORSION ANGLES                                             
REMARK 500                                                                      
REMARK 500 TORSION ANGLES OUTSIDE THE EXPECTED RAMACHANDRAN REGIONS:            
REMARK 500 (M=MODEL NUMBER; RES=RESIDUE NAME; C=CHAIN IDENTIFIER;               
REMARK 500 SSEQ=SEQUENCE NUMBER; I=INSERTION CODE).                             
REMARK 500                                                                      
REMARK 500 STANDARD TABLE:                                                      
REMARK 500 FORMAT:(10X,I3,1X,A3,1X,A1,I4,A1,4X,F7.2,3X,F7.2)                    
REMARK 500                                                                      
REMARK 500 EXPECTED VALUES: GJ KLEYWEGT AND TA JONES (1996). PHI/PSI-           
REMARK 500 CHOLOGY: RAMACHANDRAN REVISITED. STRUCTURE 4, 1395 - 1400            
REMARK 500                                                                      
REMARK 500  M RES CSSEQI        PSI       PHI                                   
REMARK 500    LYS A 143      -46.01     65.11                                   
REMARK 500    ASP A 202     -169.60   -125.61                                   
REMARK 500    SER A 226      -32.27     72.14                                   
REMARK 500    LEU A 293       19.20   -140.20                                   
REMARK 500    GLU A 308      -16.17     82.37                                   
REMARK 500                                                                      
REMARK 500 REMARK: NULL                                                         
REMARK 500                                                                      
REMARK 500 GEOMETRY AND STEREOCHEMISTRY                                         
REMARK 500 SUBTOPIC: NON-CIS, NON-TRANS                                         
REMARK 500                                                                      
REMARK 500 THE FOLLOWING PEPTIDE BONDS DEVIATE SIGNIFICANTLY FROM BOTH          
REMARK 500 CIS AND TRANS CONFORMATION.  CIS BONDS, IF ANY, ARE LISTED           
REMARK 500 ON CISPEP RECORDS.  TRANS IS DEFINED AS 180 +/- 30 AND               
REMARK 500 CIS IS DEFINED AS 0 +/- 30 DEGREES.                                  
REMARK 500                                 MODEL     OMEGA                      
REMARK 500 LYS A  141     GLY A  142                  137.10                    
REMARK 500                                                                      
REMARK 500 REMARK: NULL                                                         
REMARK 800                                                                      
REMARK 800 SITE                                                                 
REMARK 800 SITE_IDENTIFIER: AC1                                                 
REMARK 800 EVIDENCE_CODE: SOFTWARE                                              
REMARK 800 SITE_DESCRIPTION: BINDING SITE FOR RESIDUE P9J A 1                   
DBREF  3P9J A  125   391  UNP    O14965   STK6_HUMAN     125    391             
SEQADV 3P9J ALA A  124  UNP  O14965              EXPRESSION TAG                 
SEQADV 3P9J ALA A  287  UNP  O14965    THR   287 ENGINEERED MUTATION            
SEQADV 3P9J ALA A  288  UNP  O14965    THR   288 ENGINEERED MUTATION            
SEQRES   1 A  268  ALA LYS ARG GLN TRP ALA LEU GLU ASP PHE GLU ILE GLY          
SEQRES   2 A  268  ARG PRO LEU GLY LYS GLY LYS PHE GLY ASN VAL TYR LEU          
SEQRES   3 A  268  ALA ARG GLU LYS GLN SER LYS PHE ILE LEU ALA LEU LYS          
SEQRES   4 A  268  VAL LEU PHE LYS ALA GLN LEU GLU LYS ALA GLY VAL GLU          
SEQRES   5 A  268  HIS GLN LEU ARG ARG GLU VAL GLU ILE GLN SER HIS LEU          
SEQRES   6 A  268  ARG HIS PRO ASN ILE LEU ARG LEU TYR GLY TYR PHE HIS          
SEQRES   7 A  268  ASP ALA THR ARG VAL TYR LEU ILE LEU GLU TYR ALA PRO          
SEQRES   8 A  268  LEU GLY THR VAL TYR ARG GLU LEU GLN LYS LEU SER LYS          
SEQRES   9 A  268  PHE ASP GLU GLN ARG THR ALA THR TYR ILE THR GLU LEU          
SEQRES  10 A  268  ALA ASN ALA LEU SER TYR CYS HIS SER LYS ARG VAL ILE          
SEQRES  11 A  268  HIS ARG ASP ILE LYS PRO GLU ASN LEU LEU LEU GLY SER          
SEQRES  12 A  268  ALA GLY GLU LEU LYS ILE ALA ASP PHE GLY TRP SER VAL          
SEQRES  13 A  268  HIS ALA PRO SER SER ARG ARG ALA ALA LEU CYS GLY THR          
SEQRES  14 A  268  LEU ASP TYR LEU PRO PRO GLU MET ILE GLU GLY ARG MET          
SEQRES  15 A  268  HIS ASP GLU LYS VAL ASP LEU TRP SER LEU GLY VAL LEU          
SEQRES  16 A  268  CYS TYR GLU PHE LEU VAL GLY LYS PRO PRO PHE GLU ALA          
SEQRES  17 A  268  ASN THR TYR GLN GLU THR TYR LYS ARG ILE SER ARG VAL          
SEQRES  18 A  268  GLU PHE THR PHE PRO ASP PHE VAL THR GLU GLY ALA ARG          
SEQRES  19 A  268  ASP LEU ILE SER ARG LEU LEU LYS HIS ASN PRO SER GLN          
SEQRES  20 A  268  ARG PRO MET LEU ARG GLU VAL LEU GLU HIS PRO TRP ILE          
SEQRES  21 A  268  THR ALA ASN SER SER LYS PRO SER                              
HET    P9J  A   1      24                                                       
HETNAM     P9J 4-[(5-METHYL-1H-PYRAZOL-3-YL)AMINO]-2-PHENYLPHTHALAZIN-          
HETNAM   2 P9J  1(2H)-ONE                                                       
FORMUL   2  P9J    C18 H15 N5 O                                                 
FORMUL   3  HOH   *19(H2 O)                                                     
HELIX    1   1 THR A  217  THR A  217  1                                   1
SHEET    1   1 1 ARG A 137  ARG A 137  0
SHEET    2   2 1 LEU A 139  LYS A 141  0
SHEET    3   3 1 VAL A 147  VAL A 147  0
SHEET    4   4 1 ALA A 160  ALA A 160  0
SHEET    5   5 1 LEU A 210  LEU A 210  0
SHEET    6   6 1 LEU A 263  LEU A 263  0
CISPEP   1 THR A  292    LEU A  293          0        -0.02                     
SITE     1 AC1  8 LEU A 139  ALA A 160  GLU A 211  TYR A 212                    
SITE     2 AC1  8 ALA A 213  PRO A 214  GLY A 216  LEU A 263                    
CRYST1   83.113   83.113  169.191  90.00  90.00 120.00 P 61 2 2     12          
ORIGX1      1.000000  0.000000  0.000000        0.00000                         
ORIGX2      0.000000  1.000000  0.000000        0.00000                         
ORIGX3      0.000000  0.000000  1.000000        0.00000                         
SCALE1      0.012032  0.006947  0.000000        0.00000                         
SCALE2      0.000000  0.013893  0.000000        0.00000                         
SCALE3      0.000000  0.000000  0.005910        0.00000                         
ATOM      1  N   ARG A 137       6.082  28.201  -4.632  1.00 17.88           N
ATOM      2  CA  ARG A 137       5.458  28.158  -3.327  1.00 22.96           C
ATOM      3  C   ARG A 137       3.997  27.812  -3.449  1.00 24.54           C
ATOM      4  O   ARG A 137       3.347  28.190  -4.417  1.00 33.62           O
ATOM      5  CB  ARG A 137       5.593  29.502  -2.627  1.00 22.87           C
ATOM      6  CG  ARG A 137       4.585  30.536  -3.056  1.00 12.13           C
ATOM      7  CD  ARG A 137       4.419  31.562  -1.953  1.00 16.77           C
ATOM      8  NE  ARG A 137       3.702  32.738  -2.419  1.00 23.13           N
ATOM      9  CZ  ARG A 137       2.436  33.010  -2.125  1.00 28.92           C
ATOM     10  NH1 ARG A 137       1.741  32.193  -1.345  1.00 30.84           N
ATOM     11  NH2 ARG A 137       1.870  34.110  -2.606  1.00 27.38           N
TER      12      ARG A 137
ATOM     13  N   LEU A 139       0.252  28.275  -3.055  1.00 28.74           N
ATOM     14  CA  LEU A 139      -0.609  29.452  -2.974  1.00 19.31           C
ATOM     15  C   LEU A 139      -1.769  29.262  -2.002  1.00 25.82           C
ATOM     16  O   LEU A 139      -2.241  30.207  -1.373  1.00 31.27           O
ATOM     17  CB  LEU A 139      -1.125  29.825  -4.361  1.00 18.34           C
ATOM     18  CG  LEU A 139      -0.030  30.193  -5.358  1.00 17.21           C
ATOM     19  CD1 LEU A 139      -0.586  30.399  -6.751  1.00 13.74           C
ATOM     20  CD2 LEU A 139       0.648  31.442  -4.866  1.00 27.47           C
ATOM     21  N   GLY A 140      -2.246  28.034  -1.908  1.00 20.10           N
ATOM     22  CA  GLY A 140      -3.404  27.754  -1.090  1.00 23.12           C
ATOM     23  C   GLY A 140      -3.769  26.297  -1.230  1.00 37.47           C
ATOM     24  O   GLY A 140      -3.280  25.613  -2.130  1.00 30.95           O
ATOM     25  N   LYS A 141      -4.634  25.826  -0.340  1.00 54.80           N
ATOM     26  CA  LYS A 141      -5.029  24.427  -0.334  1.00 59.95           C
ATOM     27  C   LYS A 141      -6.542  24.342  -0.284  1.00 50.37           C
ATOM     28  O   LYS A 141      -7.179  25.088   0.443  1.00 67.84           O
ATOM     29  CB  LYS A 141      -4.500  23.715   0.927  1.00 50.23           C
ATOM     30  CG  LYS A 141      -3.123  24.155   1.425  1.00 65.80           C
ATOM     31  CD  LYS A 141      -2.812  23.568   2.803  1.00 78.18           C
ATOM     32  CE  LYS A 141      -1.332  23.674   3.147  1.00 91.22           C
ATOM     33  NZ  LYS A 141      -1.047  23.177   4.527  1.00 73.72           N
TER      34      LYS A 141
ATOM     35  N   VAL A 147      -2.894  24.423  -4.601  1.00 41.13           N
ATOM     36  CA  VAL A 147      -2.475  25.199  -5.764  1.00 34.50           C
ATOM     37  C   VAL A 147      -1.052  25.703  -5.570  1.00 24.41           C
ATOM     38  O   VAL A 147      -0.702  26.222  -4.510  1.00 25.29           O
ATOM     39  CB  VAL A 147      -3.398  26.400  -6.001  1.00 31.27           C
ATOM     40  CG1 VAL A 147      -2.987  27.119  -7.273  1.00 24.32           C
ATOM     41  CG2 VAL A 147      -4.842  25.944  -6.079  1.00 17.24           C
TER      42      VAL A 147
ATOM     43  N   ALA A 160      -0.463  29.333 -12.400  1.00 16.78           N
ATOM     44  CA  ALA A 160      -0.868  28.553 -11.243  1.00 17.86           C
ATOM     45  C   ALA A 160      -1.160  27.127 -11.682  1.00 19.34           C
ATOM     46  O   ALA A 160      -1.827  26.905 -12.689  1.00 27.77           O
ATOM     47  CB  ALA A 160      -2.100  29.172 -10.598  1.00 15.91           C
TER      48      ALA A 160
ATOM     49  N   LEU A 194     -11.151  34.037 -14.646  1.00 16.82           N
ATOM     50  CA  LEU A 194      -9.839  33.397 -14.580  1.00 14.59           C
ATOM     51  C   LEU A 194      -9.669  32.436 -15.742  1.00 17.94           C
ATOM     52  O   LEU A 194     -10.532  31.600 -16.005  1.00 25.64           O
ATOM     53  CB  LEU A 194      -9.640  32.651 -13.255  1.00 13.39           C
ATOM     54  CG  LEU A 194      -8.186  32.274 -12.949  1.00  9.56           C
ATOM     55  CD1 LEU A 194      -7.426  33.500 -12.490  1.00 12.20           C
ATOM     56  CD2 LEU A 194      -8.091  31.182 -11.911  1.00  6.48           C
TER      57      LEU A 194
ATOM     58  N   LEU A 210      -3.544  27.107 -14.774  1.00 16.53           N
ATOM     59  CA  LEU A 210      -4.418  28.251 -14.627  1.00 13.11           C
ATOM     60  C   LEU A 210      -3.689  29.581 -14.682  1.00 17.21           C
ATOM     61  O   LEU A 210      -2.496  29.656 -14.394  1.00 21.92           O
ATOM     62  CB  LEU A 210      -5.171  28.133 -13.304  1.00 22.60           C
ATOM     63  CG  LEU A 210      -6.182  26.984 -13.224  1.00 29.66           C
ATOM     64  CD1 LEU A 210      -6.702  26.816 -11.818  1.00 27.52           C
ATOM     65  CD2 LEU A 210      -7.342  27.211 -14.175  1.00 24.32           C
ATOM     66  N   GLU A 211      -4.412  30.630 -15.062  1.00 15.50           N
ATOM     67  CA  GLU A 211      -3.904  31.988 -14.937  1.00 14.98           C
ATOM     68  C   GLU A 211      -3.564  32.262 -13.476  1.00 14.25           C
ATOM     69  O   GLU A 211      -4.258  31.796 -12.578  1.00 18.03           O
ATOM     70  CB  GLU A 211      -4.937  32.995 -15.434  1.00  9.15           C
ATOM     71  CG  GLU A 211      -4.602  34.431 -15.088  1.00  9.82           C
ATOM     72  CD  GLU A 211      -5.614  35.431 -15.632  1.00 33.64           C
ATOM     73  OE1 GLU A 211      -5.519  36.629 -15.266  1.00 32.73           O
ATOM     74  OE2 GLU A 211      -6.502  35.028 -16.423  1.00 23.30           O
ATOM     75  N   TYR A 212      -2.490  33.008 -13.240  1.00 15.58           N
ATOM     76  CA  TYR A 212      -2.059  33.326 -11.880  1.00 13.35           C
ATOM     77  C   TYR A 212      -2.528  34.719 -11.496  1.00 12.20           C
ATOM     78  O   TYR A 212      -2.300  35.674 -12.233  1.00 19.55           O
ATOM     79  CB  TYR A 212      -0.535  33.214 -11.775  1.00 18.73           C
ATOM     80  CG  TYR A 212       0.091  33.958 -10.617  1.00 17.29           C
ATOM     81  CD1 TYR A 212      -0.325  33.729  -9.311  1.00 28.01           C
ATOM     82  CD2 TYR A 212       1.118  34.863 -10.825  1.00  9.85           C
ATOM     83  CE1 TYR A 212       0.251  34.397  -8.247  1.00 13.38           C
ATOM     84  CE2 TYR A 212       1.697  35.536  -9.769  1.00 25.10           C
ATOM     85  CZ  TYR A 212       1.261  35.300  -8.483  1.00 24.53           C
ATOM     86  OH  TYR A 212       1.847  35.973  -7.434  1.00 29.57           O
ATOM     87  N   ALA A 213      -3.215  34.819 -10.360  1.00 14.21           N
ATOM     88  CA  ALA A 213      -3.699  36.107  -9.866  1.00 11.41           C
ATOM     89  C   ALA A 213      -2.959  36.521  -8.593  1.00 15.60           C
ATOM     90  O   ALA A 213      -3.161  35.955  -7.522  1.00 13.88           O
ATOM     91  CB  ALA A 213      -5.197  36.060  -9.639  1.00  8.98           C
ATOM     92  N   PRO A 214      -2.079  37.513  -8.729  1.00 14.89           N
ATOM     93  CA  PRO A 214      -1.077  37.867  -7.718  1.00 20.28           C
ATOM     94  C   PRO A 214      -1.601  38.527  -6.445  1.00 15.46           C
ATOM     95  O   PRO A 214      -0.893  38.549  -5.448  1.00 25.59           O
ATOM     96  CB  PRO A 214      -0.159  38.832  -8.470  1.00 14.44           C
ATOM     97  CG  PRO A 214      -1.007  39.377  -9.567  1.00 14.51           C
ATOM     98  CD  PRO A 214      -1.882  38.253  -9.983  1.00 12.10           C
ATOM     99  N   LEU A 215      -2.801  39.084  -6.472  1.00 16.55           N
ATOM    100  CA  LEU A 215      -3.281  39.799  -5.291  1.00 23.14           C
ATOM    101  C   LEU A 215      -4.181  38.982  -4.350  1.00 21.48           C
ATOM    102  O   LEU A 215      -4.788  39.546  -3.441  1.00 28.86           O
ATOM    103  CB  LEU A 215      -3.893  41.159  -5.661  1.00 18.91           C
ATOM    104  CG  LEU A 215      -2.828  42.246  -5.866  1.00 11.17           C
ATOM    105  CD1 LEU A 215      -1.707  41.714  -6.706  1.00 23.78           C
ATOM    106  CD2 LEU A 215      -3.381  43.484  -6.506  1.00  9.64           C
ATOM    107  N   GLY A 216      -4.312  37.679  -4.605  1.00  8.84           N
ATOM    108  CA  GLY A 216      -5.122  36.789  -3.781  1.00 12.44           C
ATOM    109  C   GLY A 216      -6.642  36.836  -3.945  1.00 23.53           C
ATOM    110  O   GLY A 216      -7.169  37.313  -4.949  1.00 23.43           O
ATOM    111  N   THR A 217      -7.347  36.286  -2.961  1.00 13.85           N
ATOM    112  CA  THR A 217      -8.808  36.259  -2.959  1.00 17.16           C
ATOM    113  C   THR A 217      -9.491  37.534  -2.438  1.00 21.36           C
ATOM    114  O   THR A 217      -8.900  38.319  -1.691  1.00 22.49           O
ATOM    115  CB  THR A 217      -9.341  35.050  -2.190  1.00 19.17           C
ATOM    116  OG1 THR A 217      -9.167  35.268  -0.787  1.00 21.22           O
ATOM    117  CG2 THR A 217      -8.590  33.802  -2.614  1.00  9.97           C
TER     118      THR A 217
ATOM    119  N   LEU A 263     -10.709  35.947  -7.358  1.00 18.41           N
ATOM    120  CA  LEU A 263      -9.314  36.359  -7.270  1.00 15.63           C
ATOM    121  C   LEU A 263      -9.100  37.807  -7.727  1.00 16.35           C
ATOM    122  O   LEU A 263     -10.019  38.457  -8.218  1.00 17.37           O
ATOM    123  CB  LEU A 263      -8.440  35.404  -8.080  1.00 11.43           C
ATOM    124  CG  LEU A 263      -8.376  33.986  -7.509  1.00 12.18           C
ATOM    125  CD1 LEU A 263      -7.693  33.034  -8.477  1.00  9.23           C
ATOM    126  CD2 LEU A 263      -7.662  33.998  -6.163  1.00 20.52           C
TER     127      LEU A 263
HETATM  152  O   HOH A   5      -0.366  32.423  -0.156  1.00 27.07           O
HETATM  153  O   HOH A 393      -8.930  28.447  -6.149  1.00 30.00           O
CONECT  128  151  129  130
CONECT  138  139  143  129
CONECT  139  138  140
CONECT  140  139  141
CONECT  141  140  142
CONECT  142  141  143
CONECT  143  138  142
CONECT  145  144  146  149
CONECT  146  145  147
CONECT  147  146  148  150
CONECT  150  147
CONECT  130  128  131  135
CONECT  131  130  132
CONECT  132  131  133
CONECT  133  132  134
CONECT  134  133  135
CONECT  135  136  130  134
CONECT  136  137  144  135
CONECT  137  136  129
CONECT  144  136  145
CONECT  129  137  138  128
CONECT  148  147  149
CONECT  149  145  148
CONECT  151  128
END
