# Supplementary material for: Scaffold repositioning of spiro-acridine derivatives as fungi chitinase inhibitor by target fishing and in vitro studies
Source: Sci Rep. 2023 May 5;13:7320. doi: 10.1038/s41598-023-33279-9 (PMC10163251; doi:10.1038/s41598-023-33279-9)
Supplement: Supplementary file 2 — Supplementary Information 2. [file 41598_2023_33279_MOESM2_ESM.zip › PDBQT_TARGETS_ALL/3pce_3HP.pdb]

HEADER    DIOXYGENASE                             29-APR-97   3PCE              
TITLE     STRUCTURE OF PROTOCATECHUATE 3,4-DIOXYGENASE COMPLEXED WITH 3-        
TITLE    2 HYDROXYPHENYLACETATE                                                 
COMPND    MOL_ID: 1;                                                            
COMPND   2 MOLECULE: PROTOCATECHUATE 3,4-DIOXYGENASE;                           
COMPND   3 CHAIN: A, B, C, D, E, F;                                             
COMPND   4 EC: 1.13.11.3;                                                       
COMPND   5 OTHER_DETAILS: ENTRY CONTAINS ALPHA/BETA 6-MER;                      
COMPND   6 MOL_ID: 2;                                                           
COMPND   7 MOLECULE: PROTOCATECHUATE 3,4-DIOXYGENASE;                           
COMPND   8 CHAIN: M, N, O, P, Q, R;                                             
COMPND   9 EC: 1.13.11.3;                                                       
COMPND  10 OTHER_DETAILS: ENTRY CONTAINS ALPHA/BETA 6-MER                       
SOURCE    MOL_ID: 1;                                                            
SOURCE   2 ORGANISM_SCIENTIFIC: PSEUDOMONAS PUTIDA;                             
SOURCE   3 ORGANISM_TAXID: 303;                                                 
SOURCE   4 ATCC: 23975;                                                         
SOURCE   5 MOL_ID: 2;                                                           
SOURCE   6 ORGANISM_SCIENTIFIC: PSEUDOMONAS PUTIDA;                             
SOURCE   7 ORGANISM_TAXID: 303;                                                 
SOURCE   8 ATCC: 23975                                                          
KEYWDS    DIOXYGENASE, IRON, NONHEME, METALLOPROTEIN, OXIDOREDUCTASE            
EXPDTA    X-RAY DIFFRACTION                                                     
AUTHOR    N.ELANGO,A.M.ORVILLE,J.D.LIPSCOMB,D.H.OHLENDORF                       
REVDAT   4   29-NOV-17 3PCE    1       HELIX                                    
REVDAT   3   13-JUL-11 3PCE    1       VERSN                                    
REVDAT   2   24-FEB-09 3PCE    1       VERSN                                    
REVDAT   1   29-APR-98 3PCE    0                                                
JRNL        AUTH   A.M.ORVILLE,N.ELANGO,J.D.LIPSCOMB,D.H.OHLENDORF              
JRNL        TITL   STRUCTURES OF COMPETITIVE INHIBITOR COMPLEXES OF             
JRNL        TITL 2 PROTOCATECHUATE 3,4-DIOXYGENASE: MULTIPLE EXOGENOUS LIGAND   
JRNL        TITL 3 BINDING ORIENTATIONS WITHIN THE ACTIVE SITE.                 
JRNL        REF    BIOCHEMISTRY                  V.  36 10039 1997              
JRNL        REFN                   ISSN 0006-2960                               
JRNL        PMID   9254599                                                      
JRNL        DOI    10.1021/BI970468N                                            
REMARK   1                                                                      
REMARK   1 REFERENCE 1                                                          
REMARK   1  AUTH   D.H.OHLENDORF,A.M.ORVILLE,J.D.LIPSCOMB                       
REMARK   1  TITL   STRUCTURE OF PROTOCATECHUATE 3,4-DIOXYGENASE FROM            
REMARK   1  TITL 2 PSEUDOMONAS AERUGINOSA AT 2.15 A RESOLUTION                  
REMARK   1  REF    J.MOL.BIOL.                   V. 244   586 1994              
REMARK   1  REFN                   ISSN 0022-2836                               
REMARK   1 REFERENCE 2                                                          
REMARK   1  AUTH   D.H.OHLENDORF,J.D.LIPSCOMB,P.C.WEBER                         
REMARK   1  TITL   STRUCTURE AND ASSEMBLY OF PROTOCATECHUATE 3,4-DIOXYGENASE    
REMARK   1  REF    NATURE                        V. 336   403 1988              
REMARK   1  REFN                   ISSN 0028-0836                               
REMARK   1 REFERENCE 3                                                          
REMARK   1  AUTH   D.H.OHLENDORF,P.C.WEBER,J.D.LIPSCOMB                         
REMARK   1  TITL   DETERMINATION OF THE QUATERNARY STRUCTURE OF PROTOCATECHUATE 
REMARK   1  TITL 2 3,4-DIOXYGENASE FROM PSEUDOMONAS AERUGINOSA                  
REMARK   1  REF    J.MOL.BIOL.                   V. 195   225 1987              
REMARK   1  REFN                   ISSN 0022-2836                               
REMARK   2                                                                      
REMARK   2 RESOLUTION.    2.06 ANGSTROMS.                                       
REMARK   3                                                                      
REMARK   3 REFINEMENT.                                                          
REMARK   3   PROGRAM     : PROLSQ                                               
REMARK   3   AUTHORS     : KONNERT,HENDRICKSON                                  
REMARK   3                                                                      
REMARK   3  DATA USED IN REFINEMENT.                                            
REMARK   3   RESOLUTION RANGE HIGH (ANGSTROMS) : 2.06                           
REMARK   3   RESOLUTION RANGE LOW  (ANGSTROMS) : 6.00                           
REMARK   3   DATA CUTOFF            (SIGMA(F)) : 1.000                          
REMARK   3   COMPLETENESS FOR RANGE        (%) : 79.8                           
REMARK   3   NUMBER OF REFLECTIONS             : 130591                         
REMARK   3                                                                      
REMARK   3  FIT TO DATA USED IN REFINEMENT.                                     
REMARK   3   CROSS-VALIDATION METHOD          : NULL                            
REMARK   3   FREE R VALUE TEST SET SELECTION  : NULL                            
REMARK   3   R VALUE     (WORKING + TEST SET) : NULL                            
REMARK   3   R VALUE            (WORKING SET) : 0.169                           
REMARK   3   FREE R VALUE                     : NULL                            
REMARK   3   FREE R VALUE TEST SET SIZE   (%) : NULL                            
REMARK   3   FREE R VALUE TEST SET COUNT      : NULL                            
REMARK   3                                                                      
REMARK   3  FIT/AGREEMENT OF MODEL WITH ALL DATA.                               
REMARK   3   R VALUE   (WORKING + TEST SET, NO CUTOFF) : NULL                   
REMARK   3   R VALUE          (WORKING SET, NO CUTOFF) : NULL                   
REMARK   3   FREE R VALUE                  (NO CUTOFF) : NULL                   
REMARK   3   FREE R VALUE TEST SET SIZE (%, NO CUTOFF) : NULL                   
REMARK   3   FREE R VALUE TEST SET COUNT   (NO CUTOFF) : NULL                   
REMARK   3   TOTAL NUMBER OF REFLECTIONS   (NO CUTOFF) : NULL                   
REMARK   3                                                                      
REMARK   3  NUMBER OF NON-HYDROGEN ATOMS USED IN REFINEMENT.                    
REMARK   3   PROTEIN ATOMS            : 20466                                   
REMARK   3   NUCLEIC ACID ATOMS       : 0                                       
REMARK   3   HETEROGEN ATOMS          : 96                                      
REMARK   3   SOLVENT ATOMS            : 1446                                    
REMARK   3                                                                      
REMARK   3  B VALUES.                                                           
REMARK   3   FROM WILSON PLOT           (A**2) : NULL                           
REMARK   3   MEAN B VALUE      (OVERALL, A**2) : 24.18                          
REMARK   3   OVERALL ANISOTROPIC B VALUE.                                       
REMARK   3    B11 (A**2) : NULL                                                 
REMARK   3    B22 (A**2) : NULL                                                 
REMARK   3    B33 (A**2) : NULL                                                 
REMARK   3    B12 (A**2) : NULL                                                 
REMARK   3    B13 (A**2) : NULL                                                 
REMARK   3    B23 (A**2) : NULL                                                 
REMARK   3                                                                      
REMARK   3  ESTIMATED COORDINATE ERROR.                                         
REMARK   3   ESD FROM LUZZATI PLOT        (A) : NULL                            
REMARK   3   ESD FROM SIGMAA              (A) : NULL                            
REMARK   3   LOW RESOLUTION CUTOFF        (A) : NULL                            
REMARK   3                                                                      
REMARK   3  RMS DEVIATIONS FROM IDEAL VALUES.                                   
REMARK   3   DISTANCE RESTRAINTS.                    RMS    SIGMA               
REMARK   3    BOND LENGTH                     (A) : 0.017 ; 0.030               
REMARK   3    ANGLE DISTANCE                  (A) : 0.029 ; 0.040               
REMARK   3    INTRAPLANAR 1-4 DISTANCE        (A) : 0.030 ; 0.050               
REMARK   3    H-BOND OR METAL COORDINATION    (A) : NULL  ; NULL                
REMARK   3                                                                      
REMARK   3   PLANE RESTRAINT                  (A) : 0.013 ; 0.030               
REMARK   3   CHIRAL-CENTER RESTRAINT       (A**3) : 0.222 ; 0.300               
REMARK   3                                                                      
REMARK   3   NON-BONDED CONTACT RESTRAINTS.                                     
REMARK   3    SINGLE TORSION                  (A) : 0.176 ; 0.500               
REMARK   3    MULTIPLE TORSION                (A) : 0.204 ; 0.500               
REMARK   3    H-BOND (X...Y)                  (A) : 0.149 ; 0.500               
REMARK   3    H-BOND (X-H...Y)                (A) : NULL  ; NULL                
REMARK   3                                                                      
REMARK   3   CONFORMATIONAL TORSION ANGLE RESTRAINTS.                           
REMARK   3    SPECIFIED                 (DEGREES) : NULL  ; NULL                
REMARK   3    PLANAR                    (DEGREES) : 2.200 ; 3.000               
REMARK   3    STAGGERED                 (DEGREES) : 17.000; 15.000              
REMARK   3    TRANSVERSE                (DEGREES) : 23.300; 20.000              
REMARK   3                                                                      
REMARK   3  ISOTROPIC THERMAL FACTOR RESTRAINTS.    RMS    SIGMA                
REMARK   3   MAIN-CHAIN BOND               (A**2) : 0.543 ; 1.000               
REMARK   3   MAIN-CHAIN ANGLE              (A**2) : 0.937 ; 2.000               
REMARK   3   SIDE-CHAIN BOND               (A**2) : 1.054 ; 1.500               
REMARK   3   SIDE-CHAIN ANGLE              (A**2) : 1.703 ; 3.000               
REMARK   3                                                                      
REMARK   3  OTHER REFINEMENT REMARKS:                                           
REMARK   3  THE NONSTANDARD UNIT CELL I 2 WAS CHOSEN OVER THE                   
REMARK   3  EQUIVALENT C 2 CELL BECAUSE OF THE CONVENIENCE OF HAVING A          
REMARK   3  BETA ANGLE NEAR 90 DEGREES AND TO MAINTAIN CONSISTENCY WITH         
REMARK   3  THE INITIAL CRYSTALLIZATION REPORT.  TO CONVERT FROM                
REMARK   3  FRACTIONAL I 2 TO FRACTIONAL C 2, USE THE FOLLOWING                 
REMARK   3  TRANSFORMATION:                                                     
REMARK   3                                                                      
REMARK   3      [  1.0 ][ 0.0 ][ 0.0 ]   (XFRAC_I2)   (XFRAC_C2)                
REMARK   3      [  0.0 ][ 1.0 ][ 0.0 ] X (YFRAC_I2) = (YFRAC_C2)                
REMARK   3      [ -1.0 ][ 0.0 ][ 1.0 ]   (ZFRAC_I2)   (ZFRAC_C2)                
REMARK   3                                                                      
REMARK   3  THE ORTHOGONAL COORDINATE SYSTEM CHOSEN FOR THIS ENTRY              
REMARK   3  IS THAT DEFINED BY THE LOCAL SYMMETRY OF THE COMPLEX (23).          
REMARK   4                                                                      
REMARK   4 3PCE COMPLIES WITH FORMAT V. 3.30, 13-JUL-11                         
REMARK 100                                                                      
REMARK 100 THIS ENTRY HAS BEEN PROCESSED BY BNL.                                
REMARK 100 THE DEPOSITION ID IS D_1000179090.                                   
REMARK 200                                                                      
REMARK 200 EXPERIMENTAL DETAILS                                                 
REMARK 200  EXPERIMENT TYPE                : X-RAY DIFFRACTION                  
REMARK 200  DATE OF DATA COLLECTION        : 14-MAR-94                          
REMARK 200  TEMPERATURE           (KELVIN) : 293                                
REMARK 200  PH                             : 8.4                                
REMARK 200  NUMBER OF CRYSTALS USED        : 1                                  
REMARK 200                                                                      
REMARK 200  SYNCHROTRON              (Y/N) : N                                  
REMARK 200  RADIATION SOURCE               : ROTATING ANODE                     
REMARK 200  BEAMLINE                       : NULL                               
REMARK 200  X-RAY GENERATOR MODEL          : RIGAKU RUH2R                       
REMARK 200  MONOCHROMATIC OR LAUE    (M/L) : M                                  
REMARK 200  WAVELENGTH OR RANGE        (A) : 1.5418                             
REMARK 200  MONOCHROMATOR                  : GRAPHITE(002)                      
REMARK 200  OPTICS                         : COLLIMATOR                         
REMARK 200                                                                      
REMARK 200  DETECTOR TYPE                  : AREA DETECTOR                      
REMARK 200  DETECTOR MANUFACTURER          : SIEMENS                            
REMARK 200  INTENSITY-INTEGRATION SOFTWARE : XENGEN                             
REMARK 200  DATA SCALING SOFTWARE          : XENGEN                             
REMARK 200                                                                      
REMARK 200  NUMBER OF UNIQUE REFLECTIONS   : 161694                             
REMARK 200  RESOLUTION RANGE HIGH      (A) : 2.060                              
REMARK 200  RESOLUTION RANGE LOW       (A) : 15.000                             
REMARK 200  REJECTION CRITERIA  (SIGMA(I)) : 1.000                              
REMARK 200                                                                      
REMARK 200 OVERALL.                                                             
REMARK 200  COMPLETENESS FOR RANGE     (%) : 79.8                               
REMARK 200  DATA REDUNDANCY                : 2.100                              
REMARK 200  R MERGE                    (I) : NULL                               
REMARK 200  R SYM                      (I) : 0.09000                            
REMARK 200  <I/SIGMA(I)> FOR THE DATA SET  : 10.1000                            
REMARK 200                                                                      
REMARK 200 IN THE HIGHEST RESOLUTION SHELL.                                     
REMARK 200  HIGHEST RESOLUTION SHELL, RANGE HIGH (A) : 2.06                     
REMARK 200  HIGHEST RESOLUTION SHELL, RANGE LOW  (A) : 2.15                     
REMARK 200  COMPLETENESS FOR SHELL     (%) : 37.8                               
REMARK 200  DATA REDUNDANCY IN SHELL       : 1.37                               
REMARK 200  R MERGE FOR SHELL          (I) : NULL                               
REMARK 200  R SYM FOR SHELL            (I) : NULL                               
REMARK 200  <I/SIGMA(I)> FOR SHELL         : 1.200                              
REMARK 200                                                                      
REMARK 200 DIFFRACTION PROTOCOL: NULL                                           
REMARK 200 METHOD USED TO DETERMINE THE STRUCTURE: NATIVE MODEL PHASES          
REMARK 200 SOFTWARE USED: NULL                                                  
REMARK 200 STARTING MODEL: NULL                                                 
REMARK 200                                                                      
REMARK 200 REMARK: NULL                                                         
REMARK 280                                                                      
REMARK 280 CRYSTAL                                                              
REMARK 280 SOLVENT CONTENT, VS   (%): 56.82                                     
REMARK 280 MATTHEWS COEFFICIENT, VM (ANGSTROMS**3/DA): 2.85                     
REMARK 280                                                                      
REMARK 280 CRYSTALLIZATION CONDITIONS: PH 8.4                                   
REMARK 285                                                                      
REMARK 285 THE ENTRY COORDINATES                                                
REMARK 285 ARE NOT PRESENTED IN THE STANDARD CRYSTAL FRAME.                     
REMARK 290                                                                      
REMARK 290 CRYSTALLOGRAPHIC SYMMETRY                                            
REMARK 290 SYMMETRY OPERATORS FOR SPACE GROUP: I 1 2 1                          
REMARK 290                                                                      
REMARK 290      SYMOP   SYMMETRY                                                
REMARK 290     NNNMMM   OPERATOR                                                
REMARK 290       1555   X,Y,Z                                                   
REMARK 290       2555   -X,Y,-Z                                                 
REMARK 290       3555   X+1/2,Y+1/2,Z+1/2                                       
REMARK 290       4555   -X+1/2,Y+1/2,-Z+1/2                                     
REMARK 290                                                                      
REMARK 290     WHERE NNN -> OPERATOR NUMBER                                     
REMARK 290           MMM -> TRANSLATION VECTOR                                  
REMARK 290                                                                      
REMARK 290 CRYSTALLOGRAPHIC SYMMETRY TRANSFORMATIONS                            
REMARK 290 THE FOLLOWING TRANSFORMATIONS OPERATE ON THE ATOM/HETATM             
REMARK 290 RECORDS IN THIS ENTRY TO PRODUCE CRYSTALLOGRAPHICALLY                
REMARK 290 RELATED MOLECULES.                                                   
REMARK 290   SMTRY1   1  1.000000  0.000000  0.000000        0.00000            
REMARK 290   SMTRY2   1  0.000000  1.000000  0.000000        0.00000            
REMARK 290   SMTRY3   1  0.000000  0.000000  1.000000        0.00000            
REMARK 290   SMTRY1   2 -1.000000  0.000000  0.000000        0.00000            
REMARK 290   SMTRY2   2  0.000000  1.000000  0.000000        0.00000            
REMARK 290   SMTRY3   2  0.000000  0.000000 -1.000000        0.00000            
REMARK 290   SMTRY1   3  1.000000  0.000000  0.000000       71.65444            
REMARK 290   SMTRY2   3  0.000000  1.000000  0.000000       63.85696            
REMARK 290   SMTRY3   3  0.000000  0.000000  1.000000       85.27796            
REMARK 290   SMTRY1   4 -1.000000  0.000000  0.000000       71.65444            
REMARK 290   SMTRY2   4  0.000000  1.000000  0.000000       63.85696            
REMARK 290   SMTRY3   4  0.000000  0.000000 -1.000000       85.27796            
REMARK 290                                                                      
REMARK 290 REMARK: NULL                                                         
REMARK 300                                                                      
REMARK 300 BIOMOLECULE: 1                                                       
REMARK 300 SEE REMARK 350 FOR THE AUTHOR PROVIDED AND/OR PROGRAM                
REMARK 300 GENERATED ASSEMBLY INFORMATION FOR THE STRUCTURE IN                  
REMARK 300 THIS ENTRY. THE REMARK MAY ALSO PROVIDE INFORMATION ON               
REMARK 300 BURIED SURFACE AREA.                                                 
REMARK 300 REMARK: THE ACTIVE FORM OF THE ENZYME IS THE WHOLE UNIT CELL         
REMARK 300 CONTENT.  IT CONSISTS OF 12 PROTOMERS.  EACH PROTOMER IS             
REMARK 300 MADE OF TWO POLYPEPTIDE CHAINS AND ONE FE(III).  THE                 
REMARK 300 ASYMMETRIC UNIT CONSISTS OF 6 PROTOMERS.  THEY ARE: CHAINS           
REMARK 300 (A, M), CHAINS (B, N), CHAINS (C, O), CHAINS (D, P), CHAINS          
REMARK 300 (E, Q), CHAINS (F, R).  EACH PROTOMER CONTAINS AN ACTIVE             
REMARK 300 SITE WITH FE(III) AS THE CENTER AND A VESTIGIAL SITE.  THE           
REMARK 300 ACTIVE SITES ARE NAMED: ACA, ACB, ACC, ACD, ACE, ACF.  THE           
REMARK 300 VESTIGIAL SITES ARE NAMED VEA, VEB, VEC, VED, VEE AND VEF.           
REMARK 300 THE CHAIN IDENTIFIERS HAVE BEEN ASSIGNED AS FOLLOWS:                 
REMARK 300                                                                      
REMARK 300   ALPHA  BETA   WATERS                                               
REMARK 300     A     M       G                                                  
REMARK 300     B     N       H                                                  
REMARK 300     C     O       I                                                  
REMARK 300     D     P       J                                                  
REMARK 300     E     Q       K                                                  
REMARK 300     F     R       L                                                  
REMARK 350                                                                      
REMARK 350 COORDINATES FOR A COMPLETE MULTIMER REPRESENTING THE KNOWN           
REMARK 350 BIOLOGICALLY SIGNIFICANT OLIGOMERIZATION STATE OF THE                
REMARK 350 MOLECULE CAN BE GENERATED BY APPLYING BIOMT TRANSFORMATIONS          
REMARK 350 GIVEN BELOW.  BOTH NON-CRYSTALLOGRAPHIC AND                          
REMARK 350 CRYSTALLOGRAPHIC OPERATIONS ARE GIVEN.                               
REMARK 350                                                                      
REMARK 350 BIOMOLECULE: 1                                                       
REMARK 350 AUTHOR DETERMINED BIOLOGICAL UNIT: 24-MERIC                          
REMARK 350 SOFTWARE DETERMINED QUATERNARY STRUCTURE: 24-MERIC                   
REMARK 350 SOFTWARE USED: PISA,PQS                                              
REMARK 350 TOTAL BURIED SURFACE AREA: 144180 ANGSTROM**2                        
REMARK 350 SURFACE AREA OF THE COMPLEX: 163720 ANGSTROM**2                      
REMARK 350 CHANGE IN SOLVENT FREE ENERGY: -718.0 KCAL/MOL                       
REMARK 350 APPLY THE FOLLOWING TO CHAINS: A, M, B, N, C, O, D, P, E, Q,         
REMARK 350                    AND CHAINS: F, R                                  
REMARK 350   BIOMT1   1  1.000000  0.000000  0.000000        0.00000            
REMARK 350   BIOMT2   1  0.000000  1.000000  0.000000        0.00000            
REMARK 350   BIOMT3   1  0.000000  0.000000  1.000000        0.00000            
REMARK 350   BIOMT1   2 -1.000000  0.000000  0.000000        0.00000            
REMARK 350   BIOMT2   2  0.000000  1.000000  0.000000        0.00000            
REMARK 350   BIOMT3   2  0.000000  0.000000 -1.000000        0.00000            
REMARK 465                                                                      
REMARK 465 MISSING RESIDUES                                                     
REMARK 465 THE FOLLOWING RESIDUES WERE NOT LOCATED IN THE                       
REMARK 465 EXPERIMENT. (M=MODEL NUMBER; RES=RESIDUE NAME; C=CHAIN               
REMARK 465 IDENTIFIER; SSSEQ=SEQUENCE NUMBER; I=INSERTION CODE.)                
REMARK 465                                                                      
REMARK 465   M RES C SSSEQI                                                     
REMARK 465     ASN M   368                                                      
REMARK 465     ASN M   369                                                      
REMARK 465     GLY M   370                                                      
REMARK 465     ASN M   537                                                      
REMARK 465     CYS M   538                                                      
REMARK 465     ASN N   368                                                      
REMARK 465     ASN N   369                                                      
REMARK 465     GLY N   370                                                      
REMARK 465     ASN N   537                                                      
REMARK 465     CYS N   538                                                      
REMARK 465     ASN O   368                                                      
REMARK 465     ASN O   369                                                      
REMARK 465     GLY O   370                                                      
REMARK 465     ASN O   537                                                      
REMARK 465     CYS O   538                                                      
REMARK 465     ASN P   368                                                      
REMARK 465     ASN P   369                                                      
REMARK 465     GLY P   370                                                      
REMARK 465     ASN P   537                                                      
REMARK 465     CYS P   538                                                      
REMARK 465     ASN Q   368                                                      
REMARK 465     ASN Q   369                                                      
REMARK 465     GLY Q   370                                                      
REMARK 465     ASN Q   537                                                      
REMARK 465     CYS Q   538                                                      
REMARK 465     ASN R   368                                                      
REMARK 465     ASN R   369                                                      
REMARK 465     GLY R   370                                                      
REMARK 465     ASN R   537                                                      
REMARK 465     CYS R   538                                                      
REMARK 470                                                                      
REMARK 470 MISSING ATOM                                                         
REMARK 470 THE FOLLOWING RESIDUES HAVE MISSING ATOMS (M=MODEL NUMBER;           
REMARK 470 RES=RESIDUE NAME; C=CHAIN IDENTIFIER; SSEQ=SEQUENCE NUMBER;          
REMARK 470 I=INSERTION CODE):                                                   
REMARK 470   M RES CSSEQI  ATOMS                                                
REMARK 470     LYS A 173    CG   CD   CE   NZ                                   
REMARK 470     GLN M 303    CG   CD   OE1  NE2                                  
REMARK 470     LYS M 532    CG   CD   CE   NZ                                   
REMARK 470     LYS B 173    CG   CD   CE   NZ                                   
REMARK 470     GLN N 303    CG   CD   OE1  NE2                                  
REMARK 470     LYS N 532    CG   CD   CE   NZ                                   
REMARK 470     LYS C 173    CG   CD   CE   NZ                                   
REMARK 470     GLN O 303    CG   CD   OE1  NE2                                  
REMARK 470     LYS O 532    CG   CD   CE   NZ                                   
REMARK 470     LYS D 173    CG   CD   CE   NZ                                   
REMARK 470     GLN P 303    CG   CD   OE1  NE2                                  
REMARK 470     LYS P 532    CG   CD   CE   NZ                                   
REMARK 470     LYS E 173    CG   CD   CE   NZ                                   
REMARK 470     GLN Q 303    CG   CD   OE1  NE2                                  
REMARK 470     LYS Q 532    CG   CD   CE   NZ                                   
REMARK 470     LYS F 173    CG   CD   CE   NZ                                   
REMARK 470     GLN R 303    CG   CD   OE1  NE2                                  
REMARK 470     LYS R 532    CG   CD   CE   NZ                                   
REMARK 500                                                                      
REMARK 500 GEOMETRY AND STEREOCHEMISTRY                                         
REMARK 500 SUBTOPIC: CLOSE CONTACTS IN SAME ASYMMETRIC UNIT                     
REMARK 500                                                                      
REMARK 500 THE FOLLOWING ATOMS ARE IN CLOSE CONTACT.                            
REMARK 500                                                                      
REMARK 500  ATM1  RES C  SSEQI   ATM2  RES C  SSEQI           DISTANCE          
REMARK 500   NH1  ARG C    64     O    ASP C   100              1.97            
REMARK 500   NH1  ARG D    64     O    ASP D   100              1.99            
REMARK 500   NH1  ARG E    64     O    ASP E   100              2.05            
REMARK 500   NH1  ARG F    64     O    ASP F   100              2.06            
REMARK 500   OG1  THR F    98     N    GLY F   102              2.09            
REMARK 500   OE1  GLU A    78     O    HOH A   239              2.12            
REMARK 500   O2   3HP O   550     O    HOH O   754              2.13            
REMARK 500   OG1  THR D    98     N    GLY D   102              2.15            
REMARK 500   O2   3HP N   550     O    HOH N   747              2.16            
REMARK 500   NH1  ARG A    64     O    ASP A   100              2.18            
REMARK 500   NH1  ARG B    64     O    ASP B   100              2.18            
REMARK 500                                                                      
REMARK 500 REMARK: NULL                                                         
REMARK 500                                                                      
REMARK 500 GEOMETRY AND STEREOCHEMISTRY                                         
REMARK 500 SUBTOPIC: COVALENT BOND LENGTHS                                      
REMARK 500                                                                      
REMARK 500 THE STEREOCHEMICAL PARAMETERS OF THE FOLLOWING RESIDUES              
REMARK 500 HAVE VALUES WHICH DEVIATE FROM EXPECTED VALUES BY MORE               
REMARK 500 THAN 6*RMSD (M=MODEL NUMBER; RES=RESIDUE NAME; C=CHAIN               
REMARK 500 IDENTIFIER; SSEQ=SEQUENCE NUMBER; I=INSERTION CODE).                 
REMARK 500                                                                      
REMARK 500 STANDARD TABLE:                                                      
REMARK 500 FORMAT: (10X,I3,1X,2(A3,1X,A1,I4,A1,1X,A4,3X),1X,F6.3)               
REMARK 500                                                                      
REMARK 500 EXPECTED VALUES PROTEIN: ENGH AND HUBER, 1999                        
REMARK 500 EXPECTED VALUES NUCLEIC ACID: CLOWNEY ET AL 1996                     
REMARK 500                                                                      
REMARK 500  M RES CSSEQI ATM1   RES CSSEQI ATM2   DEVIATION                     
REMARK 500    ARG A  94   CD    ARG A  94   NE     -0.134                       
REMARK 500    ARG M 428   CD    ARG M 428   NE     -0.106                       
REMARK 500    ARG D  94   CD    ARG D  94   NE     -0.130                       
REMARK 500                                                                      
REMARK 500 REMARK: NULL                                                         
REMARK 500                                                                      
REMARK 500 GEOMETRY AND STEREOCHEMISTRY                                         
REMARK 500 SUBTOPIC: COVALENT BOND ANGLES                                       
REMARK 500                                                                      
REMARK 500 THE STEREOCHEMICAL PARAMETERS OF THE FOLLOWING RESIDUES              
REMARK 500 HAVE VALUES WHICH DEVIATE FROM EXPECTED VALUES BY MORE               
REMARK 500 THAN 6*RMSD (M=MODEL NUMBER; RES=RESIDUE NAME; C=CHAIN               
REMARK 500 IDENTIFIER; SSEQ=SEQUENCE NUMBER; I=INSERTION CODE).                 
REMARK 500                                                                      
REMARK 500 STANDARD TABLE:                                                      
REMARK 500 FORMAT: (10X,I3,1X,A3,1X,A1,I4,A1,3(1X,A4,2X),12X,F5.1)              
REMARK 500                                                                      
REMARK 500 EXPECTED VALUES PROTEIN: ENGH AND HUBER, 1999                        
REMARK 500 EXPECTED VALUES NUCLEIC ACID: CLOWNEY ET AL 1996                     
REMARK 500                                                                      
REMARK 500  M RES CSSEQI ATM1   ATM2   ATM3                                     
REMARK 500    ARG A  31   NE  -  CZ  -  NH2 ANGL. DEV. =  -3.1 DEGREES          
REMARK 500    TRP A  36   CB  -  CA  -  C   ANGL. DEV. =  13.2 DEGREES          
REMARK 500    ARG A  38   NE  -  CZ  -  NH1 ANGL. DEV. =   5.6 DEGREES          
REMARK 500    ARG A  38   NE  -  CZ  -  NH2 ANGL. DEV. =  -6.5 DEGREES          
REMARK 500    LEU A  52   CB  -  CA  -  C   ANGL. DEV. =  11.8 DEGREES          
REMARK 500    ARG A  64   NE  -  CZ  -  NH1 ANGL. DEV. =  -3.8 DEGREES          
REMARK 500    ASP A  65   CB  -  CG  -  OD1 ANGL. DEV. =   5.4 DEGREES          
REMARK 500    ASP A  81   CB  -  CG  -  OD1 ANGL. DEV. =   7.4 DEGREES          
REMARK 500    ASP A  81   CB  -  CG  -  OD2 ANGL. DEV. =  -6.1 DEGREES          
REMARK 500    ARG A  94   CG  -  CD  -  NE  ANGL. DEV. =  20.0 DEGREES          
REMARK 500    ARG A  94   CD  -  NE  -  CZ  ANGL. DEV. =  26.3 DEGREES          
REMARK 500    ARG A  94   NE  -  CZ  -  NH1 ANGL. DEV. =   6.7 DEGREES          
REMARK 500    ARG A  94   NE  -  CZ  -  NH2 ANGL. DEV. =  -6.7 DEGREES          
REMARK 500    ARG A 133   NE  -  CZ  -  NH2 ANGL. DEV. =   3.7 DEGREES          
REMARK 500    ARG A 166   NE  -  CZ  -  NH1 ANGL. DEV. =   3.3 DEGREES          
REMARK 500    ARG A 166   NE  -  CZ  -  NH2 ANGL. DEV. =  -5.2 DEGREES          
REMARK 500    ARG A 184   CD  -  NE  -  CZ  ANGL. DEV. =  13.3 DEGREES          
REMARK 500    ARG A 184   NE  -  CZ  -  NH1 ANGL. DEV. =   6.0 DEGREES          
REMARK 500    ARG A 184   NE  -  CZ  -  NH2 ANGL. DEV. =  -5.3 DEGREES          
REMARK 500    ARG A 188   NE  -  CZ  -  NH1 ANGL. DEV. =   4.0 DEGREES          
REMARK 500    ARG A 188   NE  -  CZ  -  NH2 ANGL. DEV. =  -4.1 DEGREES          
REMARK 500    ASP M 312   CB  -  CG  -  OD1 ANGL. DEV. =   5.8 DEGREES          
REMARK 500    ASP M 312   CB  -  CG  -  OD2 ANGL. DEV. =  -6.0 DEGREES          
REMARK 500    ARG M 313   NE  -  CZ  -  NH1 ANGL. DEV. =   3.2 DEGREES          
REMARK 500    ASP M 323   CB  -  CG  -  OD1 ANGL. DEV. =   6.5 DEGREES          
REMARK 500    ASP M 323   CB  -  CG  -  OD2 ANGL. DEV. =  -7.6 DEGREES          
REMARK 500    ARG M 383   NE  -  CZ  -  NH1 ANGL. DEV. =  -3.4 DEGREES          
REMARK 500    ARG M 407   NE  -  CZ  -  NH1 ANGL. DEV. =   4.4 DEGREES          
REMARK 500    ASP M 413   CB  -  CG  -  OD1 ANGL. DEV. =   5.5 DEGREES          
REMARK 500    ARG M 414   NE  -  CZ  -  NH1 ANGL. DEV. =   5.4 DEGREES          
REMARK 500    ARG M 414   NE  -  CZ  -  NH2 ANGL. DEV. =  -3.6 DEGREES          
REMARK 500    ARG M 428   CD  -  NE  -  CZ  ANGL. DEV. =  19.7 DEGREES          
REMARK 500    ARG M 428   NE  -  CZ  -  NH1 ANGL. DEV. =   6.0 DEGREES          
REMARK 500    ARG M 428   NE  -  CZ  -  NH2 ANGL. DEV. =  -4.7 DEGREES          
REMARK 500    ASP M 434   CB  -  CG  -  OD2 ANGL. DEV. =  -5.8 DEGREES          
REMARK 500    ARG M 440   NH1 -  CZ  -  NH2 ANGL. DEV. =   8.6 DEGREES          
REMARK 500    ARG M 440   NE  -  CZ  -  NH2 ANGL. DEV. = -10.8 DEGREES          
REMARK 500    ARG M 450   NE  -  CZ  -  NH1 ANGL. DEV. =   3.8 DEGREES          
REMARK 500    ARG M 457   NE  -  CZ  -  NH1 ANGL. DEV. =   4.5 DEGREES          
REMARK 500    ARG M 522   NE  -  CZ  -  NH1 ANGL. DEV. =  -3.1 DEGREES          
REMARK 500    ARG B  38   NE  -  CZ  -  NH1 ANGL. DEV. =   4.0 DEGREES          
REMARK 500    ARG B  38   NE  -  CZ  -  NH2 ANGL. DEV. =  -6.3 DEGREES          
REMARK 500    LEU B  52   CA  -  CB  -  CG  ANGL. DEV. =  15.4 DEGREES          
REMARK 500    ASP B  57   CB  -  CG  -  OD2 ANGL. DEV. =  -6.1 DEGREES          
REMARK 500    ARG B  94   CG  -  CD  -  NE  ANGL. DEV. =  13.3 DEGREES          
REMARK 500    ARG B  94   CD  -  NE  -  CZ  ANGL. DEV. =   9.5 DEGREES          
REMARK 500    ARG B  94   NE  -  CZ  -  NH1 ANGL. DEV. =   8.0 DEGREES          
REMARK 500    ARG B  94   NE  -  CZ  -  NH2 ANGL. DEV. =  -6.1 DEGREES          
REMARK 500    ARG B 133   CD  -  NE  -  CZ  ANGL. DEV. =  10.9 DEGREES          
REMARK 500    ARG B 133   NE  -  CZ  -  NH1 ANGL. DEV. =   4.0 DEGREES          
REMARK 500                                                                      
REMARK 500 THIS ENTRY HAS     228 ANGLE DEVIATIONS.                             
REMARK 500                                                                      
REMARK 500 REMARK: NULL                                                         
REMARK 500                                                                      
REMARK 500 GEOMETRY AND STEREOCHEMISTRY                                         
REMARK 500 SUBTOPIC: TORSION ANGLES                                             
REMARK 500                                                                      
REMARK 500 TORSION ANGLES OUTSIDE THE EXPECTED RAMACHANDRAN REGIONS:            
REMARK 500 (M=MODEL NUMBER; RES=RESIDUE NAME; C=CHAIN IDENTIFIER;               
REMARK 500 SSEQ=SEQUENCE NUMBER; I=INSERTION CODE).                             
REMARK 500                                                                      
REMARK 500 STANDARD TABLE:                                                      
REMARK 500 FORMAT:(10X,I3,1X,A3,1X,A1,I4,A1,4X,F7.2,3X,F7.2)                    
REMARK 500                                                                      
REMARK 500 EXPECTED VALUES: GJ KLEYWEGT AND TA JONES (1996). PHI/PSI-           
REMARK 500 CHOLOGY: RAMACHANDRAN REVISITED. STRUCTURE 4, 1395 - 1400            
REMARK 500                                                                      
REMARK 500  M RES CSSEQI        PSI       PHI                                   
REMARK 500    ALA A  22       62.36   -150.24                                   
REMARK 500    ASP A 100      -83.82    -94.17                                   
REMARK 500    ALA A 132      156.28    176.12                                   
REMARK 500    ASN M 451      -99.89   -127.44                                   
REMARK 500    ASN M 454       54.98   -146.91                                   
REMARK 500    ASP M 517      -71.56   -135.18                                   
REMARK 500    ALA B  22       62.53   -158.03                                   
REMARK 500    TRP B  36     -156.31   -125.53                                   
REMARK 500    ASP B 100      -88.23    -86.29                                   
REMARK 500    THR N 441     -165.63   -161.93                                   
REMARK 500    ASN N 451      -97.87   -128.54                                   
REMARK 500    ASN N 454       57.85   -141.31                                   
REMARK 500    ASP N 517      -72.41   -137.19                                   
REMARK 500    PHE N 535       38.71     39.68                                   
REMARK 500    ALA C  22       55.10   -145.29                                   
REMARK 500    ASP C 100      -86.65    -93.43                                   
REMARK 500    ALA C 132      166.99    173.89                                   
REMARK 500    ASN O 451     -101.68   -124.15                                   
REMARK 500    ASN O 454       52.52   -146.74                                   
REMARK 500    ASP O 517      -61.60   -140.45                                   
REMARK 500    ALA D  22       56.35   -153.84                                   
REMARK 500    TRP D  36     -159.92   -126.45                                   
REMARK 500    ASP D 100      -88.67    -92.43                                   
REMARK 500    ALA D 132      165.85    178.41                                   
REMARK 500    THR P 441     -166.58   -160.32                                   
REMARK 500    ASN P 451      -94.72   -123.07                                   
REMARK 500    ASN P 454       52.34   -144.70                                   
REMARK 500    ASP P 517      -66.44   -133.12                                   
REMARK 500    PHE P 535       36.73     37.88                                   
REMARK 500    ALA E  22       59.42   -155.98                                   
REMARK 500    TRP E  36     -154.64   -131.66                                   
REMARK 500    ASP E 100      -91.23    -86.75                                   
REMARK 500    ALA E 132      166.04    179.90                                   
REMARK 500    CYS E 175     -159.38   -149.49                                   
REMARK 500    ASN Q 451      -97.92   -121.49                                   
REMARK 500    ASN Q 454       55.10   -147.48                                   
REMARK 500    ASP Q 517      -66.07   -136.29                                   
REMARK 500    ALA F  22       62.33   -156.49                                   
REMARK 500    TRP F  36     -156.07   -138.37                                   
REMARK 500    ASN F  87      150.51    -47.02                                   
REMARK 500    ASP F 100      -81.56    -96.70                                   
REMARK 500    ALA F 132      170.05    175.17                                   
REMARK 500    ASN R 451      -96.32   -125.75                                   
REMARK 500    ASN R 454       57.53   -142.14                                   
REMARK 500    LYS R 493       -4.66    -58.12                                   
REMARK 500    MET R 516       16.83     55.10                                   
REMARK 500    ASP R 517      -73.33   -133.29                                   
REMARK 500    PHE R 535       25.96     42.60                                   
REMARK 500                                                                      
REMARK 500 REMARK: NULL                                                         
REMARK 600                                                                      
REMARK 600 HETEROGEN                                                            
REMARK 600                                                                      
REMARK 600 ONE MOLECULE OF THE INHIBITOR 3-HYDROXY PHENYLACETATE AT             
REMARK 600 THE ACTIVE SITE OF EACH PROTOMER.                                    
REMARK 620                                                                      
REMARK 620 METAL COORDINATION                                                   
REMARK 620 (M=MODEL NUMBER; RES=RESIDUE NAME; C=CHAIN IDENTIFIER;               
REMARK 620 SSEQ=SEQUENCE NUMBER; I=INSERTION CODE):                             
REMARK 620                                                                      
REMARK 620 COORDINATION ANGLES FOR:  M RES CSSEQI METAL                         
REMARK 620                              FE M 600  FE                            
REMARK 620 N RES CSSEQI ATOM                                                    
REMARK 620 1 3HP M 550   O3                                                     
REMARK 620 2 TYR M 408   OH  114.7                                              
REMARK 620 3 TYR M 447   OH   75.3 110.1                                        
REMARK 620 4 HIS M 460   NE2 147.9  97.3  94.8                                  
REMARK 620 5 HIS M 462   NE2  88.1  90.0 157.8  91.6                            
REMARK 620 N                    1     2     3     4                             
REMARK 620                                                                      
REMARK 620 COORDINATION ANGLES FOR:  M RES CSSEQI METAL                         
REMARK 620                              FE N 600  FE                            
REMARK 620 N RES CSSEQI ATOM                                                    
REMARK 620 1 3HP N 550   O3                                                     
REMARK 620 2 TYR N 408   OH  111.2                                              
REMARK 620 3 TYR N 447   OH   81.4  98.8                                        
REMARK 620 4 HIS N 460   NE2 148.0 100.6  90.5                                  
REMARK 620 5 HIS N 462   NE2  87.4  88.8 168.2  97.0                            
REMARK 620 N                    1     2     3     4                             
REMARK 620                                                                      
REMARK 620 COORDINATION ANGLES FOR:  M RES CSSEQI METAL                         
REMARK 620                              FE O 600  FE                            
REMARK 620 N RES CSSEQI ATOM                                                    
REMARK 620 1 3HP O 550   O3                                                     
REMARK 620 2 TYR O 408   OH  109.1                                              
REMARK 620 3 TYR O 447   OH   92.1  95.2                                        
REMARK 620 4 HIS O 460   NE2 149.7  99.1  96.3                                  
REMARK 620 5 HIS O 462   NE2  83.1  89.6 174.1  86.3                            
REMARK 620 N                    1     2     3     4                             
REMARK 620                                                                      
REMARK 620 COORDINATION ANGLES FOR:  M RES CSSEQI METAL                         
REMARK 620                              FE P 600  FE                            
REMARK 620 N RES CSSEQI ATOM                                                    
REMARK 620 1 3HP P 550   O3                                                     
REMARK 620 2 TYR P 408   OH  120.4                                              
REMARK 620 3 TYR P 447   OH   90.1 105.3                                        
REMARK 620 4 HIS P 460   NE2 146.2  92.4  88.7                                  
REMARK 620 5 HIS P 462   NE2  91.6  84.7 167.2  82.8                            
REMARK 620 N                    1     2     3     4                             
REMARK 620                                                                      
REMARK 620 COORDINATION ANGLES FOR:  M RES CSSEQI METAL                         
REMARK 620                              FE Q 600  FE                            
REMARK 620 N RES CSSEQI ATOM                                                    
REMARK 620 1 3HP Q 550   O3                                                     
REMARK 620 2 TYR Q 408   OH  126.7                                              
REMARK 620 3 TYR Q 447   OH   80.7 102.4                                        
REMARK 620 4 HIS Q 460   NE2 137.2  94.5  79.0                                  
REMARK 620 5 HIS Q 462   NE2  92.8  97.1 159.5  93.2                            
REMARK 620 N                    1     2     3     4                             
REMARK 620                                                                      
REMARK 620 COORDINATION ANGLES FOR:  M RES CSSEQI METAL                         
REMARK 620                              FE R 600  FE                            
REMARK 620 N RES CSSEQI ATOM                                                    
REMARK 620 1 3HP R 550   O3                                                     
REMARK 620 2 TYR R 408   OH  110.4                                              
REMARK 620 3 TYR R 447   OH   85.4  98.6                                        
REMARK 620 4 HIS R 460   NE2 149.9  99.7  90.1                                  
REMARK 620 5 HIS R 462   NE2  87.1  93.2 167.7  91.5                            
REMARK 620 N                    1     2     3     4                             
REMARK 800                                                                      
REMARK 800 SITE                                                                 
REMARK 800 SITE_IDENTIFIER: ACA                                                 
REMARK 800 EVIDENCE_CODE: UNKNOWN                                               
REMARK 800 SITE_DESCRIPTION: SITE "ACA" IS THE ACTIVE SITE OF THE PROTOMER      
REMARK 800  CONSISTING OF CHAINS A AND M.                                       
REMARK 800                                                                      
REMARK 800 SITE_IDENTIFIER: ACB                                                 
REMARK 800 EVIDENCE_CODE: UNKNOWN                                               
REMARK 800 SITE_DESCRIPTION: SITE "ACB" IS THE ACTIVE SITE OF THE PROTOMER      
REMARK 800  CONSISTING OF CHAINS B AND N.                                       
REMARK 800                                                                      
REMARK 800 SITE_IDENTIFIER: ACC                                                 
REMARK 800 EVIDENCE_CODE: UNKNOWN                                               
REMARK 800 SITE_DESCRIPTION: SITE "ACC" IS THE ACTIVE SITE OF THE PROTOMER      
REMARK 800  CONSISTING OF CHAINS C AND O.                                       
REMARK 800                                                                      
REMARK 800 SITE_IDENTIFIER: ACD                                                 
REMARK 800 EVIDENCE_CODE: UNKNOWN                                               
REMARK 800 SITE_DESCRIPTION: SITE "ACD" IS THE ACTIVE SITE OF THE PROTOMER      
REMARK 800  CONSISTING OF CHAINS D AND P.                                       
REMARK 800                                                                      
REMARK 800 SITE_IDENTIFIER: ACE                                                 
REMARK 800 EVIDENCE_CODE: UNKNOWN                                               
REMARK 800 SITE_DESCRIPTION: SITE "ACE" IS THE ACTIVE SITE OF THE PROTOMER      
REMARK 800  CONSISTING OF CHAINS E AND Q.                                       
REMARK 800                                                                      
REMARK 800 SITE_IDENTIFIER: ACF                                                 
REMARK 800 EVIDENCE_CODE: UNKNOWN                                               
REMARK 800 SITE_DESCRIPTION: SITE "ACF" IS THE ACTIVE SITE OF THE PROTOMER      
REMARK 800  CONSISTING OF CHAINS F AND R.                                       
REMARK 800                                                                      
REMARK 800 SITE_IDENTIFIER: VEA                                                 
REMARK 800 EVIDENCE_CODE: UNKNOWN                                               
REMARK 800 SITE_DESCRIPTION: SITE "VEA" IS THE VESTIGIAL SITE OF THE PROTOMER   
REMARK 800  CONSISTING OF CHAINS A AND M.                                       
REMARK 800                                                                      
REMARK 800 SITE_IDENTIFIER: VEB                                                 
REMARK 800 EVIDENCE_CODE: UNKNOWN                                               
REMARK 800 SITE_DESCRIPTION: SITE "VEB" IS THE VESTIGIAL SITE OF THE PROTOMER   
REMARK 800  CONSISTING OF CHAINS B AND N.                                       
REMARK 800                                                                      
REMARK 800 SITE_IDENTIFIER: VEC                                                 
REMARK 800 EVIDENCE_CODE: UNKNOWN                                               
REMARK 800 SITE_DESCRIPTION: SITE "VEC" IS THE VESTIGIAL SITE OF THE PROTOMER   
REMARK 800  CONSISTING OF CHAINS C AND O.                                       
REMARK 800                                                                      
REMARK 800 SITE_IDENTIFIER: VED                                                 
REMARK 800 EVIDENCE_CODE: UNKNOWN                                               
REMARK 800 SITE_DESCRIPTION: SITE "VED" IS THE VESTIGIAL SITE OF THE PROTOMER   
REMARK 800  CONSISTING OF CHAINS D AND P.                                       
REMARK 800                                                                      
REMARK 800 SITE_IDENTIFIER: VEE                                                 
REMARK 800 EVIDENCE_CODE: UNKNOWN                                               
REMARK 800 SITE_DESCRIPTION: SITE "VEE" IS THE VESTIGIAL SITE OF THE PROTOMER   
REMARK 800  CONSISTING OF CHAINS E AND Q.                                       
REMARK 800                                                                      
REMARK 800 SITE_IDENTIFIER: VEF                                                 
REMARK 800 EVIDENCE_CODE: UNKNOWN                                               
REMARK 800 SITE_DESCRIPTION: SITE "VEF" IS THE VESTIGIAL SITE OF THE PROTOMER   
REMARK 800  CONSISTING OF CHAINS F AND R.                                       
REMARK 800                                                                      
REMARK 800 SITE_IDENTIFIER: AC1                                                 
REMARK 800 EVIDENCE_CODE: SOFTWARE                                              
REMARK 800 SITE_DESCRIPTION: BINDING SITE FOR RESIDUE FE M 600                  
REMARK 800                                                                      
REMARK 800 SITE_IDENTIFIER: AC2                                                 
REMARK 800 EVIDENCE_CODE: SOFTWARE                                              
REMARK 800 SITE_DESCRIPTION: BINDING SITE FOR RESIDUE FE N 600                  
REMARK 800                                                                      
REMARK 800 SITE_IDENTIFIER: AC3                                                 
REMARK 800 EVIDENCE_CODE: SOFTWARE                                              
REMARK 800 SITE_DESCRIPTION: BINDING SITE FOR RESIDUE FE O 600                  
REMARK 800                                                                      
REMARK 800 SITE_IDENTIFIER: AC4                                                 
REMARK 800 EVIDENCE_CODE: SOFTWARE                                              
REMARK 800 SITE_DESCRIPTION: BINDING SITE FOR RESIDUE FE P 600                  
REMARK 800                                                                      
REMARK 800 SITE_IDENTIFIER: AC5                                                 
REMARK 800 EVIDENCE_CODE: SOFTWARE                                              
REMARK 800 SITE_DESCRIPTION: BINDING SITE FOR RESIDUE FE Q 600                  
REMARK 800                                                                      
REMARK 800 SITE_IDENTIFIER: AC6                                                 
REMARK 800 EVIDENCE_CODE: SOFTWARE                                              
REMARK 800 SITE_DESCRIPTION: BINDING SITE FOR RESIDUE FE R 600                  
REMARK 800                                                                      
REMARK 800 SITE_IDENTIFIER: AC7                                                 
REMARK 800 EVIDENCE_CODE: SOFTWARE                                              
REMARK 800 SITE_DESCRIPTION: BINDING SITE FOR RESIDUE BME M 601                 
REMARK 800                                                                      
REMARK 800 SITE_IDENTIFIER: AC8                                                 
REMARK 800 EVIDENCE_CODE: SOFTWARE                                              
REMARK 800 SITE_DESCRIPTION: BINDING SITE FOR RESIDUE 3HP M 550                 
REMARK 800                                                                      
REMARK 800 SITE_IDENTIFIER: AC9                                                 
REMARK 800 EVIDENCE_CODE: SOFTWARE                                              
REMARK 800 SITE_DESCRIPTION: BINDING SITE FOR RESIDUE BME N 601                 
REMARK 800                                                                      
REMARK 800 SITE_IDENTIFIER: BC1                                                 
REMARK 800 EVIDENCE_CODE: SOFTWARE                                              
REMARK 800 SITE_DESCRIPTION: BINDING SITE FOR RESIDUE 3HP N 550                 
REMARK 800                                                                      
REMARK 800 SITE_IDENTIFIER: BC2                                                 
REMARK 800 EVIDENCE_CODE: SOFTWARE                                              
REMARK 800 SITE_DESCRIPTION: BINDING SITE FOR RESIDUE BME O 601                 
REMARK 800                                                                      
REMARK 800 SITE_IDENTIFIER: BC3                                                 
REMARK 800 EVIDENCE_CODE: SOFTWARE                                              
REMARK 800 SITE_DESCRIPTION: BINDING SITE FOR RESIDUE 3HP O 550                 
REMARK 800                                                                      
REMARK 800 SITE_IDENTIFIER: BC4                                                 
REMARK 800 EVIDENCE_CODE: SOFTWARE                                              
REMARK 800 SITE_DESCRIPTION: BINDING SITE FOR RESIDUE BME P 601                 
REMARK 800                                                                      
REMARK 800 SITE_IDENTIFIER: BC5                                                 
REMARK 800 EVIDENCE_CODE: SOFTWARE                                              
REMARK 800 SITE_DESCRIPTION: BINDING SITE FOR RESIDUE 3HP P 550                 
REMARK 800                                                                      
REMARK 800 SITE_IDENTIFIER: BC6                                                 
REMARK 800 EVIDENCE_CODE: SOFTWARE                                              
REMARK 800 SITE_DESCRIPTION: BINDING SITE FOR RESIDUE BME Q 601                 
REMARK 800                                                                      
REMARK 800 SITE_IDENTIFIER: BC7                                                 
REMARK 800 EVIDENCE_CODE: SOFTWARE                                              
REMARK 800 SITE_DESCRIPTION: BINDING SITE FOR RESIDUE 3HP Q 550                 
REMARK 800                                                                      
REMARK 800 SITE_IDENTIFIER: BC8                                                 
REMARK 800 EVIDENCE_CODE: SOFTWARE                                              
REMARK 800 SITE_DESCRIPTION: BINDING SITE FOR RESIDUE BME R 601                 
REMARK 800                                                                      
REMARK 800 SITE_IDENTIFIER: BC9                                                 
REMARK 800 EVIDENCE_CODE: SOFTWARE                                              
REMARK 800 SITE_DESCRIPTION: BINDING SITE FOR RESIDUE 3HP R 550                 
DBREF  3PCE A    1   200  UNP    P00436   PCXA_PSEPU       1    200             
DBREF  3PCE M  301   538  UNP    P00437   PCXB_PSEPU       1    238             
DBREF  3PCE B    1   200  UNP    P00436   PCXA_PSEPU       1    200             
DBREF  3PCE N  301   538  UNP    P00437   PCXB_PSEPU       1    238             
DBREF  3PCE C    1   200  UNP    P00436   PCXA_PSEPU       1    200             
DBREF  3PCE O  301   538  UNP    P00437   PCXB_PSEPU       1    238             
DBREF  3PCE D    1   200  UNP    P00436   PCXA_PSEPU       1    200             
DBREF  3PCE P  301   538  UNP    P00437   PCXB_PSEPU       1    238             
DBREF  3PCE E    1   200  UNP    P00436   PCXA_PSEPU       1    200             
DBREF  3PCE Q  301   538  UNP    P00437   PCXB_PSEPU       1    238             
DBREF  3PCE F    1   200  UNP    P00436   PCXA_PSEPU       1    200             
DBREF  3PCE R  301   538  UNP    P00437   PCXB_PSEPU       1    238             
SEQRES   1 A  200  PRO ILE GLU LEU LEU PRO GLU THR PRO SER GLN THR ALA          
SEQRES   2 A  200  GLY PRO TYR VAL HIS ILE GLY LEU ALA LEU GLU ALA ALA          
SEQRES   3 A  200  GLY ASN PRO THR ARG ASP GLN GLU ILE TRP ASN ARG LEU          
SEQRES   4 A  200  ALA LYS PRO ASP ALA PRO GLY GLU HIS ILE LEU LEU LEU          
SEQRES   5 A  200  GLY GLN VAL TYR ASP GLY ASN GLY HIS LEU VAL ARG ASP          
SEQRES   6 A  200  SER PHE LEU GLU VAL TRP GLN ALA ASP ALA ASN GLY GLU          
SEQRES   7 A  200  TYR GLN ASP ALA TYR ASN LEU GLU ASN ALA PHE ASN SER          
SEQRES   8 A  200  PHE GLY ARG THR ALA THR THR PHE ASP ALA GLY GLU TRP          
SEQRES   9 A  200  THR LEU HIS THR VAL LYS PRO GLY VAL VAL ASN ASN ALA          
SEQRES  10 A  200  ALA GLY VAL PRO MET ALA PRO HIS ILE ASN ILE SER LEU          
SEQRES  11 A  200  PHE ALA ARG GLY ILE ASN ILE HIS LEU HIS THR ARG LEU          
SEQRES  12 A  200  TYR PHE ASP ASP GLU ALA GLN ALA ASN ALA LYS CYS PRO          
SEQRES  13 A  200  VAL LEU ASN LEU ILE GLU GLN PRO GLN ARG ARG GLU THR          
SEQRES  14 A  200  LEU ILE ALA LYS ARG CYS GLU VAL ASP GLY LYS THR ALA          
SEQRES  15 A  200  TYR ARG PHE ASP ILE ARG ILE GLN GLY GLU GLY GLU THR          
SEQRES  16 A  200  VAL PHE PHE ASP PHE                                          
SEQRES   1 M  238  PRO ALA GLN ASP ASN SER ARG PHE VAL ILE ARG ASP ARG          
SEQRES   2 M  238  ASN TRP HIS PRO LYS ALA LEU THR PRO ASP TYR LYS THR          
SEQRES   3 M  238  SER ILE ALA ARG SER PRO ARG GLN ALA LEU VAL SER ILE          
SEQRES   4 M  238  PRO GLN SER ILE SER GLU THR THR GLY PRO ASN PHE SER          
SEQRES   5 M  238  HIS LEU GLY PHE GLY ALA HIS ASP HIS ASP LEU LEU LEU          
SEQRES   6 M  238  ASN PHE ASN ASN GLY GLY LEU PRO ILE GLY GLU ARG ILE          
SEQRES   7 M  238  ILE VAL ALA GLY ARG VAL VAL ASP GLN TYR GLY LYS PRO          
SEQRES   8 M  238  VAL PRO ASN THR LEU VAL GLU MET TRP GLN ALA ASN ALA          
SEQRES   9 M  238  GLY GLY ARG TYR ARG HIS LYS ASN ASP ARG TYR LEU ALA          
SEQRES  10 M  238  PRO LEU ASP PRO ASN PHE GLY GLY VAL GLY ARG CYS LEU          
SEQRES  11 M  238  THR ASP SER ASP GLY TYR TYR SER PHE ARG THR ILE LYS          
SEQRES  12 M  238  PRO GLY PRO TYR PRO TRP ARG ASN GLY PRO ASN ASP TRP          
SEQRES  13 M  238  ARG PRO ALA HIS ILE HIS PHE GLY ILE SER GLY PRO SER          
SEQRES  14 M  238  ILE ALA THR LYS LEU ILE THR GLN LEU TYR PHE GLU GLY          
SEQRES  15 M  238  ASP PRO LEU ILE PRO MET CYS PRO ILE VAL LYS SER ILE          
SEQRES  16 M  238  ALA ASN PRO GLU ALA VAL GLN GLN LEU ILE ALA LYS LEU          
SEQRES  17 M  238  ASP MET ASN ASN ALA ASN PRO MET ASP CYS LEU ALA TYR          
SEQRES  18 M  238  ARG PHE ASP ILE VAL LEU ARG GLY GLN ARG LYS THR HIS          
SEQRES  19 M  238  PHE GLU ASN CYS                                              
SEQRES   1 B  200  PRO ILE GLU LEU LEU PRO GLU THR PRO SER GLN THR ALA          
SEQRES   2 B  200  GLY PRO TYR VAL HIS ILE GLY LEU ALA LEU GLU ALA ALA          
SEQRES   3 B  200  GLY ASN PRO THR ARG ASP GLN GLU ILE TRP ASN ARG LEU          
SEQRES   4 B  200  ALA LYS PRO ASP ALA PRO GLY GLU HIS ILE LEU LEU LEU          
SEQRES   5 B  200  GLY GLN VAL TYR ASP GLY ASN GLY HIS LEU VAL ARG ASP          
SEQRES   6 B  200  SER PHE LEU GLU VAL TRP GLN ALA ASP ALA ASN GLY GLU          
SEQRES   7 B  200  TYR GLN ASP ALA TYR ASN LEU GLU ASN ALA PHE ASN SER          
SEQRES   8 B  200  PHE GLY ARG THR ALA THR THR PHE ASP ALA GLY GLU TRP          
SEQRES   9 B  200  THR LEU HIS THR VAL LYS PRO GLY VAL VAL ASN ASN ALA          
SEQRES  10 B  200  ALA GLY VAL PRO MET ALA PRO HIS ILE ASN ILE SER LEU          
SEQRES  11 B  200  PHE ALA ARG GLY ILE ASN ILE HIS LEU HIS THR ARG LEU          
SEQRES  12 B  200  TYR PHE ASP ASP GLU ALA GLN ALA ASN ALA LYS CYS PRO          
SEQRES  13 B  200  VAL LEU ASN LEU ILE GLU GLN PRO GLN ARG ARG GLU THR          
SEQRES  14 B  200  LEU ILE ALA LYS ARG CYS GLU VAL ASP GLY LYS THR ALA          
SEQRES  15 B  200  TYR ARG PHE ASP ILE ARG ILE GLN GLY GLU GLY GLU THR          
SEQRES  16 B  200  VAL PHE PHE ASP PHE                                          
SEQRES   1 N  238  PRO ALA GLN ASP ASN SER ARG PHE VAL ILE ARG ASP ARG          
SEQRES   2 N  238  ASN TRP HIS PRO LYS ALA LEU THR PRO ASP TYR LYS THR          
SEQRES   3 N  238  SER ILE ALA ARG SER PRO ARG GLN ALA LEU VAL SER ILE          
SEQRES   4 N  238  PRO GLN SER ILE SER GLU THR THR GLY PRO ASN PHE SER          
SEQRES   5 N  238  HIS LEU GLY PHE GLY ALA HIS ASP HIS ASP LEU LEU LEU          
SEQRES   6 N  238  ASN PHE ASN ASN GLY GLY LEU PRO ILE GLY GLU ARG ILE          
SEQRES   7 N  238  ILE VAL ALA GLY ARG VAL VAL ASP GLN TYR GLY LYS PRO          
SEQRES   8 N  238  VAL PRO ASN THR LEU VAL GLU MET TRP GLN ALA ASN ALA          
SEQRES   9 N  238  GLY GLY ARG TYR ARG HIS LYS ASN ASP ARG TYR LEU ALA          
SEQRES  10 N  238  PRO LEU ASP PRO ASN PHE GLY GLY VAL GLY ARG CYS LEU          
SEQRES  11 N  238  THR ASP SER ASP GLY TYR TYR SER PHE ARG THR ILE LYS          
SEQRES  12 N  238  PRO GLY PRO TYR PRO TRP ARG ASN GLY PRO ASN ASP TRP          
SEQRES  13 N  238  ARG PRO ALA HIS ILE HIS PHE GLY ILE SER GLY PRO SER          
SEQRES  14 N  238  ILE ALA THR LYS LEU ILE THR GLN LEU TYR PHE GLU GLY          
SEQRES  15 N  238  ASP PRO LEU ILE PRO MET CYS PRO ILE VAL LYS SER ILE          
SEQRES  16 N  238  ALA ASN PRO GLU ALA VAL GLN GLN LEU ILE ALA LYS LEU          
SEQRES  17 N  238  ASP MET ASN ASN ALA ASN PRO MET ASP CYS LEU ALA TYR          
SEQRES  18 N  238  ARG PHE ASP ILE VAL LEU ARG GLY GLN ARG LYS THR HIS          
SEQRES  19 N  238  PHE GLU ASN CYS                                              
SEQRES   1 C  200  PRO ILE GLU LEU LEU PRO GLU THR PRO SER GLN THR ALA          
SEQRES   2 C  200  GLY PRO TYR VAL HIS ILE GLY LEU ALA LEU GLU ALA ALA          
SEQRES   3 C  200  GLY ASN PRO THR ARG ASP GLN GLU ILE TRP ASN ARG LEU          
SEQRES   4 C  200  ALA LYS PRO ASP ALA PRO GLY GLU HIS ILE LEU LEU LEU          
SEQRES   5 C  200  GLY GLN VAL TYR ASP GLY ASN GLY HIS LEU VAL ARG ASP          
SEQRES   6 C  200  SER PHE LEU GLU VAL TRP GLN ALA ASP ALA ASN GLY GLU          
SEQRES   7 C  200  TYR GLN ASP ALA TYR ASN LEU GLU ASN ALA PHE ASN SER          
SEQRES   8 C  200  PHE GLY ARG THR ALA THR THR PHE ASP ALA GLY GLU TRP          
SEQRES   9 C  200  THR LEU HIS THR VAL LYS PRO GLY VAL VAL ASN ASN ALA          
SEQRES  10 C  200  ALA GLY VAL PRO MET ALA PRO HIS ILE ASN ILE SER LEU          
SEQRES  11 C  200  PHE ALA ARG GLY ILE ASN ILE HIS LEU HIS THR ARG LEU          
SEQRES  12 C  200  TYR PHE ASP ASP GLU ALA GLN ALA ASN ALA LYS CYS PRO          
SEQRES  13 C  200  VAL LEU ASN LEU ILE GLU GLN PRO GLN ARG ARG GLU THR          
SEQRES  14 C  200  LEU ILE ALA LYS ARG CYS GLU VAL ASP GLY LYS THR ALA          
SEQRES  15 C  200  TYR ARG PHE ASP ILE ARG ILE GLN GLY GLU GLY GLU THR          
SEQRES  16 C  200  VAL PHE PHE ASP PHE                                          
SEQRES   1 O  238  PRO ALA GLN ASP ASN SER ARG PHE VAL ILE ARG ASP ARG          
SEQRES   2 O  238  ASN TRP HIS PRO LYS ALA LEU THR PRO ASP TYR LYS THR          
SEQRES   3 O  238  SER ILE ALA ARG SER PRO ARG GLN ALA LEU VAL SER ILE          
SEQRES   4 O  238  PRO GLN SER ILE SER GLU THR THR GLY PRO ASN PHE SER          
SEQRES   5 O  238  HIS LEU GLY PHE GLY ALA HIS ASP HIS ASP LEU LEU LEU          
SEQRES   6 O  238  ASN PHE ASN ASN GLY GLY LEU PRO ILE GLY GLU ARG ILE          
SEQRES   7 O  238  ILE VAL ALA GLY ARG VAL VAL ASP GLN TYR GLY LYS PRO          
SEQRES   8 O  238  VAL PRO ASN THR LEU VAL GLU MET TRP GLN ALA ASN ALA          
SEQRES   9 O  238  GLY GLY ARG TYR ARG HIS LYS ASN ASP ARG TYR LEU ALA          
SEQRES  10 O  238  PRO LEU ASP PRO ASN PHE GLY GLY VAL GLY ARG CYS LEU          
SEQRES  11 O  238  THR ASP SER ASP GLY TYR TYR SER PHE ARG THR ILE LYS          
SEQRES  12 O  238  PRO GLY PRO TYR PRO TRP ARG ASN GLY PRO ASN ASP TRP          
SEQRES  13 O  238  ARG PRO ALA HIS ILE HIS PHE GLY ILE SER GLY PRO SER          
SEQRES  14 O  238  ILE ALA THR LYS LEU ILE THR GLN LEU TYR PHE GLU GLY          
SEQRES  15 O  238  ASP PRO LEU ILE PRO MET CYS PRO ILE VAL LYS SER ILE          
SEQRES  16 O  238  ALA ASN PRO GLU ALA VAL GLN GLN LEU ILE ALA LYS LEU          
SEQRES  17 O  238  ASP MET ASN ASN ALA ASN PRO MET ASP CYS LEU ALA TYR          
SEQRES  18 O  238  ARG PHE ASP ILE VAL LEU ARG GLY GLN ARG LYS THR HIS          
SEQRES  19 O  238  PHE GLU ASN CYS                                              
SEQRES   1 D  200  PRO ILE GLU LEU LEU PRO GLU THR PRO SER GLN THR ALA          
SEQRES   2 D  200  GLY PRO TYR VAL HIS ILE GLY LEU ALA LEU GLU ALA ALA          
SEQRES   3 D  200  GLY ASN PRO THR ARG ASP GLN GLU ILE TRP ASN ARG LEU          
SEQRES   4 D  200  ALA LYS PRO ASP ALA PRO GLY GLU HIS ILE LEU LEU LEU          
SEQRES   5 D  200  GLY GLN VAL TYR ASP GLY ASN GLY HIS LEU VAL ARG ASP          
SEQRES   6 D  200  SER PHE LEU GLU VAL TRP GLN ALA ASP ALA ASN GLY GLU          
SEQRES   7 D  200  TYR GLN ASP ALA TYR ASN LEU GLU ASN ALA PHE ASN SER          
SEQRES   8 D  200  PHE GLY ARG THR ALA THR THR PHE ASP ALA GLY GLU TRP          
SEQRES   9 D  200  THR LEU HIS THR VAL LYS PRO GLY VAL VAL ASN ASN ALA          
SEQRES  10 D  200  ALA GLY VAL PRO MET ALA PRO HIS ILE ASN ILE SER LEU          
SEQRES  11 D  200  PHE ALA ARG GLY ILE ASN ILE HIS LEU HIS THR ARG LEU          
SEQRES  12 D  200  TYR PHE ASP ASP GLU ALA GLN ALA ASN ALA LYS CYS PRO          
SEQRES  13 D  200  VAL LEU ASN LEU ILE GLU GLN PRO GLN ARG ARG GLU THR          
SEQRES  14 D  200  LEU ILE ALA LYS ARG CYS GLU VAL ASP GLY LYS THR ALA          
SEQRES  15 D  200  TYR ARG PHE ASP ILE ARG ILE GLN GLY GLU GLY GLU THR          
SEQRES  16 D  200  VAL PHE PHE ASP PHE                                          
SEQRES   1 P  238  PRO ALA GLN ASP ASN SER ARG PHE VAL ILE ARG ASP ARG          
SEQRES   2 P  238  ASN TRP HIS PRO LYS ALA LEU THR PRO ASP TYR LYS THR          
SEQRES   3 P  238  SER ILE ALA ARG SER PRO ARG GLN ALA LEU VAL SER ILE          
SEQRES   4 P  238  PRO GLN SER ILE SER GLU THR THR GLY PRO ASN PHE SER          
SEQRES   5 P  238  HIS LEU GLY PHE GLY ALA HIS ASP HIS ASP LEU LEU LEU          
SEQRES   6 P  238  ASN PHE ASN ASN GLY GLY LEU PRO ILE GLY GLU ARG ILE          
SEQRES   7 P  238  ILE VAL ALA GLY ARG VAL VAL ASP GLN TYR GLY LYS PRO          
SEQRES   8 P  238  VAL PRO ASN THR LEU VAL GLU MET TRP GLN ALA ASN ALA          
SEQRES   9 P  238  GLY GLY ARG TYR ARG HIS LYS ASN ASP ARG TYR LEU ALA          
SEQRES  10 P  238  PRO LEU ASP PRO ASN PHE GLY GLY VAL GLY ARG CYS LEU          
SEQRES  11 P  238  THR ASP SER ASP GLY TYR TYR SER PHE ARG THR ILE LYS          
SEQRES  12 P  238  PRO GLY PRO TYR PRO TRP ARG ASN GLY PRO ASN ASP TRP          
SEQRES  13 P  238  ARG PRO ALA HIS ILE HIS PHE GLY ILE SER GLY PRO SER          
SEQRES  14 P  238  ILE ALA THR LYS LEU ILE THR GLN LEU TYR PHE GLU GLY          
SEQRES  15 P  238  ASP PRO LEU ILE PRO MET CYS PRO ILE VAL LYS SER ILE          
SEQRES  16 P  238  ALA ASN PRO GLU ALA VAL GLN GLN LEU ILE ALA LYS LEU          
SEQRES  17 P  238  ASP MET ASN ASN ALA ASN PRO MET ASP CYS LEU ALA TYR          
SEQRES  18 P  238  ARG PHE ASP ILE VAL LEU ARG GLY GLN ARG LYS THR HIS          
SEQRES  19 P  238  PHE GLU ASN CYS                                              
SEQRES   1 E  200  PRO ILE GLU LEU LEU PRO GLU THR PRO SER GLN THR ALA          
SEQRES   2 E  200  GLY PRO TYR VAL HIS ILE GLY LEU ALA LEU GLU ALA ALA          
SEQRES   3 E  200  GLY ASN PRO THR ARG ASP GLN GLU ILE TRP ASN ARG LEU          
SEQRES   4 E  200  ALA LYS PRO ASP ALA PRO GLY GLU HIS ILE LEU LEU LEU          
SEQRES   5 E  200  GLY GLN VAL TYR ASP GLY ASN GLY HIS LEU VAL ARG ASP          
SEQRES   6 E  200  SER PHE LEU GLU VAL TRP GLN ALA ASP ALA ASN GLY GLU          
SEQRES   7 E  200  TYR GLN ASP ALA TYR ASN LEU GLU ASN ALA PHE ASN SER          
SEQRES   8 E  200  PHE GLY ARG THR ALA THR THR PHE ASP ALA GLY GLU TRP          
SEQRES   9 E  200  THR LEU HIS THR VAL LYS PRO GLY VAL VAL ASN ASN ALA          
SEQRES  10 E  200  ALA GLY VAL PRO MET ALA PRO HIS ILE ASN ILE SER LEU          
SEQRES  11 E  200  PHE ALA ARG GLY ILE ASN ILE HIS LEU HIS THR ARG LEU          
SEQRES  12 E  200  TYR PHE ASP ASP GLU ALA GLN ALA ASN ALA LYS CYS PRO          
SEQRES  13 E  200  VAL LEU ASN LEU ILE GLU GLN PRO GLN ARG ARG GLU THR          
SEQRES  14 E  200  LEU ILE ALA LYS ARG CYS GLU VAL ASP GLY LYS THR ALA          
SEQRES  15 E  200  TYR ARG PHE ASP ILE ARG ILE GLN GLY GLU GLY GLU THR          
SEQRES  16 E  200  VAL PHE PHE ASP PHE                                          
SEQRES   1 Q  238  PRO ALA GLN ASP ASN SER ARG PHE VAL ILE ARG ASP ARG          
SEQRES   2 Q  238  ASN TRP HIS PRO LYS ALA LEU THR PRO ASP TYR LYS THR          
SEQRES   3 Q  238  SER ILE ALA ARG SER PRO ARG GLN ALA LEU VAL SER ILE          
SEQRES   4 Q  238  PRO GLN SER ILE SER GLU THR THR GLY PRO ASN PHE SER          
SEQRES   5 Q  238  HIS LEU GLY PHE GLY ALA HIS ASP HIS ASP LEU LEU LEU          
SEQRES   6 Q  238  ASN PHE ASN ASN GLY GLY LEU PRO ILE GLY GLU ARG ILE          
SEQRES   7 Q  238  ILE VAL ALA GLY ARG VAL VAL ASP GLN TYR GLY LYS PRO          
SEQRES   8 Q  238  VAL PRO ASN THR LEU VAL GLU MET TRP GLN ALA ASN ALA          
SEQRES   9 Q  238  GLY GLY ARG TYR ARG HIS LYS ASN ASP ARG TYR LEU ALA          
SEQRES  10 Q  238  PRO LEU ASP PRO ASN PHE GLY GLY VAL GLY ARG CYS LEU          
SEQRES  11 Q  238  THR ASP SER ASP GLY TYR TYR SER PHE ARG THR ILE LYS          
SEQRES  12 Q  238  PRO GLY PRO TYR PRO TRP ARG ASN GLY PRO ASN ASP TRP          
SEQRES  13 Q  238  ARG PRO ALA HIS ILE HIS PHE GLY ILE SER GLY PRO SER          
SEQRES  14 Q  238  ILE ALA THR LYS LEU ILE THR GLN LEU TYR PHE GLU GLY          
SEQRES  15 Q  238  ASP PRO LEU ILE PRO MET CYS PRO ILE VAL LYS SER ILE          
SEQRES  16 Q  238  ALA ASN PRO GLU ALA VAL GLN GLN LEU ILE ALA LYS LEU          
SEQRES  17 Q  238  ASP MET ASN ASN ALA ASN PRO MET ASP CYS LEU ALA TYR          
SEQRES  18 Q  238  ARG PHE ASP ILE VAL LEU ARG GLY GLN ARG LYS THR HIS          
SEQRES  19 Q  238  PHE GLU ASN CYS                                              
SEQRES   1 F  200  PRO ILE GLU LEU LEU PRO GLU THR PRO SER GLN THR ALA          
SEQRES   2 F  200  GLY PRO TYR VAL HIS ILE GLY LEU ALA LEU GLU ALA ALA          
SEQRES   3 F  200  GLY ASN PRO THR ARG ASP GLN GLU ILE TRP ASN ARG LEU          
SEQRES   4 F  200  ALA LYS PRO ASP ALA PRO GLY GLU HIS ILE LEU LEU LEU          
SEQRES   5 F  200  GLY GLN VAL TYR ASP GLY ASN GLY HIS LEU VAL ARG ASP          
SEQRES   6 F  200  SER PHE LEU GLU VAL TRP GLN ALA ASP ALA ASN GLY GLU          
SEQRES   7 F  200  TYR GLN ASP ALA TYR ASN LEU GLU ASN ALA PHE ASN SER          
SEQRES   8 F  200  PHE GLY ARG THR ALA THR THR PHE ASP ALA GLY GLU TRP          
SEQRES   9 F  200  THR LEU HIS THR VAL LYS PRO GLY VAL VAL ASN ASN ALA          
SEQRES  10 F  200  ALA GLY VAL PRO MET ALA PRO HIS ILE ASN ILE SER LEU          
SEQRES  11 F  200  PHE ALA ARG GLY ILE ASN ILE HIS LEU HIS THR ARG LEU          
SEQRES  12 F  200  TYR PHE ASP ASP GLU ALA GLN ALA ASN ALA LYS CYS PRO          
SEQRES  13 F  200  VAL LEU ASN LEU ILE GLU GLN PRO GLN ARG ARG GLU THR          
SEQRES  14 F  200  LEU ILE ALA LYS ARG CYS GLU VAL ASP GLY LYS THR ALA          
SEQRES  15 F  200  TYR ARG PHE ASP ILE ARG ILE GLN GLY GLU GLY GLU THR          
SEQRES  16 F  200  VAL PHE PHE ASP PHE                                          
SEQRES   1 R  238  PRO ALA GLN ASP ASN SER ARG PHE VAL ILE ARG ASP ARG          
SEQRES   2 R  238  ASN TRP HIS PRO LYS ALA LEU THR PRO ASP TYR LYS THR          
SEQRES   3 R  238  SER ILE ALA ARG SER PRO ARG GLN ALA LEU VAL SER ILE          
SEQRES   4 R  238  PRO GLN SER ILE SER GLU THR THR GLY PRO ASN PHE SER          
SEQRES   5 R  238  HIS LEU GLY PHE GLY ALA HIS ASP HIS ASP LEU LEU LEU          
SEQRES   6 R  238  ASN PHE ASN ASN GLY GLY LEU PRO ILE GLY GLU ARG ILE          
SEQRES   7 R  238  ILE VAL ALA GLY ARG VAL VAL ASP GLN TYR GLY LYS PRO          
SEQRES   8 R  238  VAL PRO ASN THR LEU VAL GLU MET TRP GLN ALA ASN ALA          
SEQRES   9 R  238  GLY GLY ARG TYR ARG HIS LYS ASN ASP ARG TYR LEU ALA          
SEQRES  10 R  238  PRO LEU ASP PRO ASN PHE GLY GLY VAL GLY ARG CYS LEU          
SEQRES  11 R  238  THR ASP SER ASP GLY TYR TYR SER PHE ARG THR ILE LYS          
SEQRES  12 R  238  PRO GLY PRO TYR PRO TRP ARG ASN GLY PRO ASN ASP TRP          
SEQRES  13 R  238  ARG PRO ALA HIS ILE HIS PHE GLY ILE SER GLY PRO SER          
SEQRES  14 R  238  ILE ALA THR LYS LEU ILE THR GLN LEU TYR PHE GLU GLY          
SEQRES  15 R  238  ASP PRO LEU ILE PRO MET CYS PRO ILE VAL LYS SER ILE          
SEQRES  16 R  238  ALA ASN PRO GLU ALA VAL GLN GLN LEU ILE ALA LYS LEU          
SEQRES  17 R  238  ASP MET ASN ASN ALA ASN PRO MET ASP CYS LEU ALA TYR          
SEQRES  18 R  238  ARG PHE ASP ILE VAL LEU ARG GLY GLN ARG LYS THR HIS          
SEQRES  19 R  238  PHE GLU ASN CYS                                              
HET     FE  M 600       1                                                       
HET    BME  M 601       4                                                       
HET    3HP  M 550      11                                                       
HET     FE  N 600       1                                                       
HET    BME  N 601       4                                                       
HET    3HP  N 550      11                                                       
HET     FE  O 600       1                                                       
HET    BME  O 601       4                                                       
HET    3HP  O 550      11                                                       
HET     FE  P 600       1                                                       
HET    BME  P 601       4                                                       
HET    3HP  P 550      11                                                       
HET     FE  Q 600       1                                                       
HET    BME  Q 601       4                                                       
HET    3HP  Q 550      11                                                       
HET     FE  R 600       1                                                       
HET    BME  R 601       4                                                       
HET    3HP  R 550      11                                                       
HETNAM      FE FE (III) ION                                                     
HETNAM     BME BETA-MERCAPTOETHANOL                                             
HETNAM     3HP 3-HYDROXYPHENYLACETATE                                           
FORMUL  13   FE    6(FE 3+)                                                     
FORMUL  14  BME    6(C2 H6 O S)                                                 
FORMUL  15  3HP    6(C8 H8 O3)                                                  
FORMUL  31  HOH   *1446(H2 O)                                                   
HELIX    1   1 TYR M  324  TYR M  324  1                                   1
HELIX    2   2 ILE M  491  ILE M  491  1                                   1
SHEET    1   1 1 TYR M 447  TYR M 447  0
SHEET    2   2 1 TRP M 449  TRP M 449  0
SHEET    3   3 1 ARG M 457  ARG M 457  0
SHEET    4   4 1 HIS M 460  HIS M 460  0
SHEET    5   5 1 HIS M 462  HIS M 462  0
SHEET    6   6 1 GLN M 477  GLN M 477  0
LINK         S2  BME M 601                 SG  CYS M 429     1555   1555  2.00  
LINK         O3  3HP M 550                FE    FE M 600     1555   1555  1.97  
LINK        FE    FE M 600                 OH  TYR M 408     1555   1555  1.78  
LINK        FE    FE M 600                 OH  TYR M 447     1555   1555  2.09  
LINK        FE    FE M 600                 NE2 HIS M 460     1555   1555  2.14  
LINK        FE    FE M 600                 NE2 HIS M 462     1555   1555  2.42  
LINK         S2  BME N 601                 SG  CYS N 429     1555   1555  2.02  
LINK         O3  3HP N 550                FE    FE N 600     1555   1555  1.92  
LINK        FE    FE N 600                 OH  TYR N 408     1555   1555  1.90  
LINK        FE    FE N 600                 OH  TYR N 447     1555   1555  2.13  
LINK        FE    FE N 600                 NE2 HIS N 460     1555   1555  2.09  
LINK        FE    FE N 600                 NE2 HIS N 462     1555   1555  2.29  
LINK         S2  BME O 601                 SG  CYS O 429     1555   1555  2.04  
LINK         O3  3HP O 550                FE    FE O 600     1555   1555  1.98  
LINK        FE    FE O 600                 OH  TYR O 408     1555   1555  1.88  
LINK        FE    FE O 600                 OH  TYR O 447     1555   1555  1.84  
LINK        FE    FE O 600                 NE2 HIS O 460     1555   1555  2.08  
LINK        FE    FE O 600                 NE2 HIS O 462     1555   1555  2.34  
LINK         S2  BME P 601                 SG  CYS P 429     1555   1555  1.98  
LINK         O3  3HP P 550                FE    FE P 600     1555   1555  1.80  
LINK        FE    FE P 600                 OH  TYR P 408     1555   1555  1.95  
LINK        FE    FE P 600                 OH  TYR P 447     1555   1555  1.97  
LINK        FE    FE P 600                 NE2 HIS P 460     1555   1555  2.24  
LINK        FE    FE P 600                 NE2 HIS P 462     1555   1555  2.37  
LINK         S2  BME Q 601                 SG  CYS Q 429     1555   1555  2.05  
LINK         O3  3HP Q 550                FE    FE Q 600     1555   1555  1.85  
LINK        FE    FE Q 600                 OH  TYR Q 408     1555   1555  1.63  
LINK        FE    FE Q 600                 OH  TYR Q 447     1555   1555  1.96  
LINK        FE    FE Q 600                 NE2 HIS Q 460     1555   1555  2.20  
LINK        FE    FE Q 600                 NE2 HIS Q 462     1555   1555  2.36  
LINK         S2  BME R 601                 SG  CYS R 429     1555   1555  2.06  
LINK         O3  3HP R 550                FE    FE R 600     1555   1555  1.91  
LINK        FE    FE R 600                 OH  TYR R 408     1555   1555  1.90  
LINK        FE    FE R 600                 OH  TYR R 447     1555   1555  2.20  
LINK        FE    FE R 600                 NE2 HIS R 460     1555   1555  2.22  
LINK        FE    FE R 600                 NE2 HIS R 462     1555   1555  2.25  
SITE     1 ACA 26 THR A  12  ALA A  13  GLY A  14  PRO A  15                    
SITE     2 ACA 26 TYR A  16  ARG A 133  GLY A 134  TYR M 324                    
SITE     3 ACA 26 THR M 326  TYR M 408  TYR M 447  TRP M 449                    
SITE     4 ACA 26 ARG M 450  ARG M 457  HIS M 460  HIS M 462                    
SITE     5 ACA 26 GLN M 477  ILE M 491   FE M 600  HOH A 205                    
SITE     6 ACA 26 HOH M 623  HOH M 630  HOH M 631  3HP M 550                    
SITE     7 ACA 26 HOH M 741  HOH M 742                                          
SITE     1 ACB 26 THR B  12  ALA B  13  GLY B  14  PRO B  15                    
SITE     2 ACB 26 TYR B  16  ARG B 133  GLY B 134  TYR N 324                    
SITE     3 ACB 26 THR N 326  TYR N 408  TYR N 447  TRP N 449                    
SITE     4 ACB 26 ARG N 450  ARG N 457  HIS N 460  HIS N 462                    
SITE     5 ACB 26 GLN N 477  ILE N 491   FE N 600  HOH B 247                    
SITE     6 ACB 26 HOH N 627  HOH N 634  HOH N 635  3HP N 550                    
SITE     7 ACB 26 HOH N 747  HOH N 748                                          
SITE     1 ACC 26 THR C  12  ALA C  13  GLY C  14  PRO C  15                    
SITE     2 ACC 26 TYR C  16  ARG C 133  GLY C 134  TYR O 324                    
SITE     3 ACC 26 THR O 326  TYR O 408  TYR O 447  TRP O 449                    
SITE     4 ACC 26 ARG O 450  ARG O 457  HIS O 460  HIS O 462                    
SITE     5 ACC 26 GLN O 477  ILE O 491   FE O 600  HOH C 206                    
SITE     6 ACC 26 HOH O 627  HOH O 636  HOH O 637  3HP O 550                    
SITE     7 ACC 26 HOH O 754  HOH O 755                                          
SITE     1 ACD 26 THR D  12  ALA D  13  GLY D  14  PRO D  15                    
SITE     2 ACD 26 TYR D  16  ARG D 133  GLY D 134  TYR P 324                    
SITE     3 ACD 26 THR P 326  TYR P 408  TYR P 447  TRP P 449                    
SITE     4 ACD 26 ARG P 450  ARG P 457  HIS P 460  HIS P 462                    
SITE     5 ACD 26 GLN P 477  ILE P 491   FE P 600  HOH D 729                    
SITE     6 ACD 26 HOH P 632  HOH P 640  HOH P 641  3HP P 550                    
SITE     7 ACD 26 HOH P 749  HOH P 750                                          
SITE     1 ACE 26 THR E  12  ALA E  13  GLY E  14  PRO E  15                    
SITE     2 ACE 26 TYR E  16  ARG E 133  GLY E 134  TYR Q 324                    
SITE     3 ACE 26 THR Q 326  TYR Q 408  TYR Q 447  TRP Q 449                    
SITE     4 ACE 26 ARG Q 450  ARG Q 457  HIS Q 460  HIS Q 462                    
SITE     5 ACE 26 GLN Q 477  ILE Q 491   FE Q 600  HOH E 206                    
SITE     6 ACE 26 HOH Q1007  HOH Q1022  HOH Q1023  3HP Q 550                    
SITE     7 ACE 26 HOH Q1197  HOH Q1198                                          
SITE     1 ACF 26 THR F  12  ALA F  13  GLY F  14  PRO F  15                    
SITE     2 ACF 26 TYR F  16  ARG F 133  GLY F 134  TYR R 324                    
SITE     3 ACF 26 THR R 326  TYR R 408  TYR R 447  TRP R 449                    
SITE     4 ACF 26 ARG R 450  ARG R 457  HIS R 460  HIS R 462                    
SITE     5 ACF 26 GLN R 477  ILE R 491   FE R 600  HOH F1211                    
SITE     6 ACF 26 HOH R1248  HOH R1263  HOH R1264  3HP R 550                    
SITE     7 ACF 26 HOH R1438  HOH R1439                                          
SITE     1 VEA 29 TYR A  79  VAL A 114  ASN A 115  ASN A 116                    
SITE     2 VEA 29 ALA A 117  ALA A 118  MET A 122  HIS A 125                    
SITE     3 VEA 29 ASN A 127  ARG A 142  VAL A 157  ASP M 304                    
SITE     4 VEA 29 ARG M 307  ILE M 339  PRO M 340  GLN M 341                    
SITE     5 VEA 29 SER M 342  ILE M 343  SER M 344  GLU M 345                    
SITE     6 VEA 29 HOH A 220  HOH A 223  HOH M 635  HOH A 232                    
SITE     7 VEA 29 HOH M 641  HOH A 235  HOH M 658  HOH A 246                    
SITE     8 VEA 29 HOH M 716                                                     
SITE     1 VEB 29 TYR B  79  VAL B 114  ASN B 115  ASN B 116                    
SITE     2 VEB 29 ALA B 117  ALA B 118  MET B 122  HIS B 125                    
SITE     3 VEB 29 ASN B 127  ARG B 142  VAL B 157  ASP N 304                    
SITE     4 VEB 29 ARG N 307  ILE N 339  PRO N 340  GLN N 341                    
SITE     5 VEB 29 SER N 342  ILE N 343  SER N 344  GLU N 345                    
SITE     6 VEB 29 HOH B 287  HOH B 295  HOH N 640  HOH B 313                    
SITE     7 VEB 29 HOH N 647  HOH B 322  HOH N 662  HOH B 364                    
SITE     8 VEB 29 HOH N 718                                                     
SITE     1 VEC 29 TYR C  79  VAL C 114  ASN C 115  ASN C 116                    
SITE     2 VEC 29 ALA C 117  ALA C 118  MET C 122  HIS C 125                    
SITE     3 VEC 29 ASN C 127  ARG C 142  VAL C 157  ASP O 304                    
SITE     4 VEC 29 ARG O 307  ILE O 339  PRO O 340  GLN O 341                    
SITE     5 VEC 29 SER O 342  ILE O 343  SER O 344  GLU O 345                    
SITE     6 VEC 29 HOH C 223  HOH O 634  HOH C 230  HOH C 235                    
SITE     7 VEC 29 HOH O 647  HOH O 649  HOH O 663  HOH O 679                    
SITE     8 VEC 29 HOH O 724                                                     
SITE     1 VED 29 TYR D  79  VAL D 114  ASN D 115  ASN D 116                    
SITE     2 VED 29 ALA D 117  ALA D 118  MET D 122  HIS D 125                    
SITE     3 VED 29 ASN D 127  ARG D 142  VAL D 157  ASP P 304                    
SITE     4 VED 29 ARG P 307  ILE P 339  PRO P 340  GLN P 341                    
SITE     5 VED 29 SER P 342  ILE P 343  SER P 344  GLU P 345                    
SITE     6 VED 29 HOH D 769  HOH P 638  HOH D 788  HOH D 795                    
SITE     7 VED 29 HOH P 651  HOH D 804  HOH P 667  HOH D 846                    
SITE     8 VED 29 HOH P 725                                                     
SITE     1 VEE 29 TYR E  79  VAL E 114  ASN E 115  ASN E 116                    
SITE     2 VEE 29 ALA E 117  ALA E 118  MET E 122  HIS E 125                    
SITE     3 VEE 29 ASN E 127  ARG E 142  VAL E 157  ASP Q 304                    
SITE     4 VEE 29 ARG Q 307  ILE Q 339  PRO Q 340  GLN Q 341                    
SITE     5 VEE 29 SER Q 342  ILE Q 343  SER Q 344  GLU Q 345                    
SITE     6 VEE 29 HOH E 220  HOH E 223  HOH E 228  HOH E 233                    
SITE     7 VEE 29 HOH Q1043  HOH E 236  HOH Q1069  HOH E 246                    
SITE     8 VEE 29 HOH E 267                                                     
SITE     1 VEF 29 TYR F  79  VAL F 114  ASN F 115  ASN F 116                    
SITE     2 VEF 29 ALA F 117  ALA F 118  MET F 122  HIS F 125                    
SITE     3 VEF 29 ASN F 127  ARG F 142  VAL F 157  ASP R 304                    
SITE     4 VEF 29 ARG R 307  ILE R 339  PRO R 340  GLN R 341                    
SITE     5 VEF 29 SER R 342  ILE R 343  SER R 344  GLU R 345                    
SITE     6 VEF 29 HOH F1251  HOH F1259  HOH R1270  HOH F1277                    
SITE     7 VEF 29 HOH R1284  HOH F1286  HOH R1310  HOH F1328                    
SITE     8 VEF 29 HOH R1396                                                     
SITE     1 AC1  5 TYR M 408  TYR M 447  HIS M 460  HIS M 462                    
SITE     2 AC1  5 3HP M 550                                                     
SITE     1 AC2  5 TYR N 408  TYR N 447  HIS N 460  HIS N 462                    
SITE     2 AC2  5 3HP N 550                                                     
SITE     1 AC3  5 TYR O 408  TYR O 447  HIS O 460  HIS O 462                    
SITE     2 AC3  5 3HP O 550                                                     
SITE     1 AC4  5 TYR P 408  TYR P 447  HIS P 460  HIS P 462                    
SITE     2 AC4  5 3HP P 550                                                     
SITE     1 AC5  5 TYR Q 408  TYR Q 447  HIS Q 460  HIS Q 462                    
SITE     2 AC5  5 3HP Q 550                                                     
SITE     1 AC6  5 TYR R 408  TYR R 447  HIS R 460  HIS R 462                    
SITE     2 AC6  5 3HP R 550                                                     
SITE     1 AC7  5 HIS M 361  CYS M 429  LEU M 430  SER M 438                    
SITE     2 AC7  5 HOH M 689                                                     
SITE     1 AC8 10 PRO A  15  TYR M 408  TYR M 447  TRP M 449                    
SITE     2 AC8 10 ARG M 457  HIS M 462  ILE M 491   FE M 600                    
SITE     3 AC8 10 HOH M 741  HOH M 742                                          
SITE     1 AC9  4 HIS N 361  CYS N 429  SER N 438  HOH N 693                    
SITE     1 BC1  9 TYR N 408  TYR N 447  TRP N 449  ARG N 457                    
SITE     2 BC1  9 HIS N 462  ILE N 491   FE N 600  HOH N 747                    
SITE     3 BC1  9 HOH N 748                                                     
SITE     1 BC2  4 HIS O 361  CYS O 429  SER O 438  HOH O 697                    
SITE     1 BC3 11 GLY C  14  PRO C  15  HOH C 206  TYR O 408                    
SITE     2 BC3 11 TYR O 447  TRP O 449  ARG O 457  HIS O 462                    
SITE     3 BC3 11 ILE O 491   FE O 600  HOH O 754                               
SITE     1 BC4  5 HIS P 361  CYS P 429  LEU P 430  SER P 438                    
SITE     2 BC4  5 HOH P 698                                                     
SITE     1 BC5 11 GLY D  14  PRO D  15  TYR P 408  TYR P 447                    
SITE     2 BC5 11 TRP P 449  ARG P 457  HIS P 462  ILE P 491                    
SITE     3 BC5 11  FE P 600  HOH P 749  HOH P 750                               
SITE     1 BC6  4 HIS Q 361  CYS Q 429  SER Q 438  HOH Q1111                    
SITE     1 BC7 11 GLY E  14  PRO E  15  TYR Q 408  TYR Q 447                    
SITE     2 BC7 11 TRP Q 449  ARG Q 457  HIS Q 462  ILE Q 491                    
SITE     3 BC7 11  FE Q 600  HOH Q1197  HOH Q1198                               
SITE     1 BC8  5 HIS R 361  CYS R 429  LEU R 430  SER R 438                    
SITE     2 BC8  5 HOH R1352                                                     
SITE     1 BC9 10 PRO F  15  HOH F1211  TYR R 408  TYR R 447                    
SITE     2 BC9 10 TRP R 449  ARG R 457  HIS R 462  ILE R 491                    
SITE     3 BC9 10  FE R 600  HOH R1438                                          
CRYST1  196.570  127.770  134.630  90.00  97.70  90.00 I 1 2 1      24          
ORIGX1      1.000000  0.000000  0.000000        0.00000                         
ORIGX2      0.000000  1.000000  0.000000        0.00000                         
ORIGX3      0.000000  0.000000  1.000000        0.00000                         
SCALE1      0.004800  0.000000  0.001830        0.00000                         
SCALE2      0.000000  0.007830  0.000000        0.00000                         
SCALE3     -0.001710  0.000000  0.007300        0.00000                         
MTRIX1   1  0.000000  1.000000  0.000000        0.00000    1                    
MTRIX1   2  0.000000  1.000000  0.000000        0.00000    1                    
MTRIX1   3  0.000000  0.000000  1.000000        0.00000    1                    
MTRIX1   4  0.000000  0.000000  1.000000        0.00000    1                    
MTRIX1   5 -1.000000  0.000000  0.000000        0.00000    1                    
MTRIX1   6 -1.000000  0.000000  0.000000        0.00000    1                    
MTRIX1   7  0.000000 -1.000000  0.000000        0.00000    1                    
MTRIX1   8  0.000000 -1.000000  0.000000        0.00000    1                    
MTRIX1   9  0.000000  0.000000 -1.000000        0.00000    1                    
MTRIX1  10  0.000000  0.000000 -1.000000        0.00000    1                    
MTRIX2   1  0.000000  0.000000  1.000000        0.00000    1                    
MTRIX2   2  0.000000  0.000000  1.000000        0.00000    1                    
MTRIX2   3  1.000000  0.000000  0.000000        0.00000    1                    
MTRIX2   4  1.000000  0.000000  0.000000        0.00000    1                    
MTRIX2   5  0.000000 -1.000000  0.000000        0.00000    1                    
MTRIX2   6  0.000000 -1.000000  0.000000        0.00000    1                    
MTRIX2   7  0.000000  0.000000 -1.000000        0.00000    1                    
MTRIX2   8  0.000000  0.000000 -1.000000        0.00000    1                    
MTRIX2   9 -1.000000  0.000000  0.000000        0.00000    1                    
MTRIX2  10 -1.000000  0.000000  0.000000        0.00000    1                    
MTRIX3   1  1.000000  0.000000  0.000000        0.00000    1                    
MTRIX3   2  1.000000  0.000000  0.000000        0.00000    1                    
MTRIX3   3  0.000000  1.000000  0.000000        0.00000    1                    
MTRIX3   4  0.000000  1.000000  0.000000        0.00000    1                    
MTRIX3   5  0.000000  0.000000  1.000000        0.00000    1                    
MTRIX3   6  0.000000  0.000000  1.000000        0.00000    1                    
MTRIX3   7  1.000000  0.000000  0.000000        0.00000    1                    
MTRIX3   8  1.000000  0.000000  0.000000        0.00000    1                    
MTRIX3   9  0.000000  1.000000  0.000000        0.00000    1                    
MTRIX3  10  0.000000  1.000000  0.000000        0.00000    1                    
ATOM      1  N   THR A  12      20.097   7.971  35.876  1.00 13.55           N
ATOM      2  CA  THR A  12      20.637   8.653  37.076  1.00 13.99           C
ATOM      3  C   THR A  12      20.317   7.739  38.271  1.00 14.42           C
ATOM      4  O   THR A  12      19.261   7.058  38.281  1.00 14.16           O
ATOM      5  CB  THR A  12      19.923  10.047  37.350  1.00 12.81           C
ATOM      6  OG1 THR A  12      20.516  10.657  38.520  1.00 13.29           O
ATOM      7  CG2 THR A  12      18.391   9.848  37.616  1.00 12.15           C
ATOM      8  N   ALA A  13      21.223   7.819  39.236  1.00 14.78           N
ATOM      9  CA  ALA A  13      21.064   7.068  40.486  1.00 15.35           C
ATOM     10  C   ALA A  13      19.927   7.718  41.306  1.00 15.74           C
ATOM     11  O   ALA A  13      19.377   7.054  42.201  1.00 15.86           O
ATOM     12  CB  ALA A  13      22.359   7.031  41.285  1.00 14.17           C
ATOM     13  N   GLY A  14      19.695   8.987  41.033  1.00 16.13           N
ATOM     14  CA  GLY A  14      18.666   9.770  41.736  1.00 17.51           C
ATOM     15  C   GLY A  14      19.125  10.196  43.133  1.00 18.46           C
ATOM     16  O   GLY A  14      20.143   9.726  43.659  1.00 18.42           O
ATOM     17  N   PRO A  15      18.309  11.048  43.756  1.00 19.44           N
ATOM     18  CA  PRO A  15      18.556  11.570  45.099  1.00 20.13           C
ATOM     19  C   PRO A  15      18.604  10.567  46.231  1.00 20.68           C
ATOM     20  O   PRO A  15      19.241  10.830  47.280  1.00 21.08           O
ATOM     21  CB  PRO A  15      17.392  12.582  45.360  1.00 19.75           C
ATOM     22  CG  PRO A  15      16.343  12.198  44.387  1.00 19.61           C
ATOM     23  CD  PRO A  15      17.043  11.586  43.194  1.00 19.15           C
ATOM     24  N   TYR A  16      17.958   9.425  46.118  1.00 20.94           N
ATOM     25  CA  TYR A  16      17.859   8.412  47.121  1.00 21.45           C
ATOM     26  C   TYR A  16      18.766   7.221  46.995  1.00 21.73           C
ATOM     27  O   TYR A  16      18.464   6.166  47.629  1.00 21.17           O
ATOM     28  CB  TYR A  16      16.384   7.973  47.349  1.00 21.99           C
ATOM     29  CG  TYR A  16      15.499   9.196  47.504  1.00 22.78           C
ATOM     30  CD1 TYR A  16      15.800  10.132  48.495  1.00 23.51           C
ATOM     31  CD2 TYR A  16      14.444   9.455  46.629  1.00 22.67           C
ATOM     32  CE1 TYR A  16      15.029  11.285  48.675  1.00 24.44           C
ATOM     33  CE2 TYR A  16      13.681  10.597  46.781  1.00 23.86           C
ATOM     34  CZ  TYR A  16      13.956  11.497  47.816  1.00 24.86           C
ATOM     35  OH  TYR A  16      13.174  12.628  47.944  1.00 25.58           O
TER      36      TYR A  16
ATOM     37  N   ARG A 133      22.044  12.324  41.491  1.00 15.76           N
ATOM     38  CA  ARG A 133      20.905  12.911  40.784  1.00 16.53           C
ATOM     39  C   ARG A 133      21.402  14.066  39.917  1.00 15.92           C
ATOM     40  O   ARG A 133      22.219  14.889  40.358  1.00 15.12           O
ATOM     41  CB  ARG A 133      19.866  13.410  41.787  1.00 17.89           C
ATOM     42  CG  ARG A 133      20.282  14.723  42.453  1.00 20.23           C
ATOM     43  CD  ARG A 133      19.235  15.268  43.424  1.00 21.96           C
ATOM     44  NE  ARG A 133      18.688  16.564  43.003  1.00 23.53           N
ATOM     45  CZ  ARG A 133      19.050  17.748  43.522  1.00 24.79           C
ATOM     46  NH1 ARG A 133      19.956  17.823  44.507  1.00 24.00           N
ATOM     47  NH2 ARG A 133      18.562  18.926  43.111  1.00 26.59           N
TER      48      ARG A 133
ATOM     49  N   TYR M 324      15.372  17.632  32.072  1.00 17.04           N
ATOM     50  CA  TYR M 324      15.737  17.029  33.385  1.00 16.89           C
ATOM     51  C   TYR M 324      16.602  18.157  34.030  1.00 16.56           C
ATOM     52  O   TYR M 324      17.847  18.207  33.828  1.00 15.80           O
ATOM     53  CB  TYR M 324      16.546  15.744  33.239  1.00 14.94           C
ATOM     54  CG  TYR M 324      16.966  15.166  34.592  1.00 15.52           C
ATOM     55  CD1 TYR M 324      16.320  15.540  35.797  1.00 14.61           C
ATOM     56  CD2 TYR M 324      17.947  14.192  34.638  1.00 14.93           C
ATOM     57  CE1 TYR M 324      16.738  15.005  37.015  1.00 15.26           C
ATOM     58  CE2 TYR M 324      18.348  13.634  35.832  1.00 16.34           C
ATOM     59  CZ  TYR M 324      17.745  14.057  37.034  1.00 16.54           C
ATOM     60  OH  TYR M 324      18.203  13.393  38.167  1.00 16.72           O
TER      61      TYR M 324
ATOM     62  N   TYR M 408       9.654   7.040  49.840  1.00 22.92           N
ATOM     63  CA  TYR M 408      10.986   6.438  50.057  1.00 23.53           C
ATOM     64  C   TYR M 408      11.348   6.559  51.551  1.00 24.55           C
ATOM     65  O   TYR M 408      10.978   7.534  52.225  1.00 24.94           O
ATOM     66  CB  TYR M 408      12.084   7.082  49.220  1.00 21.49           C
ATOM     67  CG  TYR M 408      12.216   6.708  47.783  1.00 20.08           C
ATOM     68  CD1 TYR M 408      12.973   5.594  47.396  1.00 19.50           C
ATOM     69  CD2 TYR M 408      11.671   7.498  46.762  1.00 18.81           C
ATOM     70  CE1 TYR M 408      13.132   5.229  46.058  1.00 18.72           C
ATOM     71  CE2 TYR M 408      11.866   7.181  45.423  1.00 18.49           C
ATOM     72  CZ  TYR M 408      12.585   6.065  45.069  1.00 18.60           C
ATOM     73  OH  TYR M 408      12.742   5.734  43.758  1.00 18.21           O
TER      74      TYR M 408
ATOM     75  N   TYR M 447       5.618   8.860  41.764  1.00 17.92           N
ATOM     76  CA  TYR M 447       5.730   9.986  42.733  1.00 18.72           C
ATOM     77  C   TYR M 447       6.075  11.288  42.059  1.00 18.23           C
ATOM     78  O   TYR M 447       6.746  11.308  41.027  1.00 17.57           O
ATOM     79  CB  TYR M 447       6.614   9.633  43.939  1.00 19.09           C
ATOM     80  CG  TYR M 447       8.033   9.343  43.519  1.00 19.17           C
ATOM     81  CD1 TYR M 447       8.923  10.385  43.258  1.00 19.05           C
ATOM     82  CD2 TYR M 447       8.449   8.026  43.385  1.00 20.05           C
ATOM     83  CE1 TYR M 447      10.237  10.112  42.853  1.00 20.30           C
ATOM     84  CE2 TYR M 447       9.762   7.731  42.962  1.00 20.88           C
ATOM     85  CZ  TYR M 447      10.639   8.787  42.720  1.00 21.02           C
ATOM     86  OH  TYR M 447      11.915   8.453  42.342  1.00 21.16           O
TER      87      TYR M 447
ATOM     88  N   TRP M 449       7.711  15.157  41.785  1.00 18.96           N
ATOM     89  CA  TRP M 449       9.089  15.667  42.064  1.00 19.60           C
ATOM     90  C   TRP M 449       9.151  17.056  41.438  1.00 20.35           C
ATOM     91  O   TRP M 449       8.488  17.300  40.405  1.00 19.78           O
ATOM     92  CB  TRP M 449      10.187  14.716  41.649  1.00 17.66           C
ATOM     93  CG  TRP M 449      10.229  14.459  40.180  1.00 17.99           C
ATOM     94  CD1 TRP M 449       9.216  13.934  39.398  1.00 17.71           C
ATOM     95  CD2 TRP M 449      11.326  14.740  39.285  1.00 17.56           C
ATOM     96  NE1 TRP M 449       9.618  13.886  38.087  1.00 18.04           N
ATOM     97  CE2 TRP M 449      10.909  14.363  37.989  1.00 17.70           C
ATOM     98  CE3 TRP M 449      12.580  15.285  39.464  1.00 17.13           C
ATOM     99  CZ2 TRP M 449      11.737  14.460  36.883  1.00 17.43           C
ATOM    100  CZ3 TRP M 449      13.422  15.386  38.357  1.00 17.61           C
ATOM    101  CH2 TRP M 449      13.003  14.995  37.073  1.00 16.86           C
TER     102      TRP M 449
ATOM    103  N   ARG M 457       7.309  10.747  38.316  1.00 15.98           N
ATOM    104  CA  ARG M 457       8.166   9.624  37.799  1.00 16.16           C
ATOM    105  C   ARG M 457       7.161   8.430  37.637  1.00 15.75           C
ATOM    106  O   ARG M 457       6.286   8.272  38.471  1.00 15.29           O
ATOM    107  CB  ARG M 457       9.182   9.141  38.858  1.00 16.21           C
ATOM    108  CG  ARG M 457      10.236  10.124  39.348  1.00 16.74           C
ATOM    109  CD  ARG M 457      11.098  10.686  38.254  1.00 16.27           C
ATOM    110  NE  ARG M 457      11.416   9.749  37.181  1.00 15.67           N
ATOM    111  CZ  ARG M 457      12.160   8.644  37.250  1.00 15.42           C
ATOM    112  NH1 ARG M 457      12.798   8.210  38.363  1.00 14.37           N
ATOM    113  NH2 ARG M 457      12.225   7.874  36.152  1.00 14.63           N
TER     114      ARG M 457
ATOM    115  N   HIS M 460       9.040   2.756  39.287  1.00 14.94           N
ATOM    116  CA  HIS M 460      10.358   2.231  38.860  1.00 15.33           C
ATOM    117  C   HIS M 460      11.165   1.638  40.026  1.00 14.87           C
ATOM    118  O   HIS M 460      10.898   1.991  41.163  1.00 14.61           O
ATOM    119  CB  HIS M 460      11.250   3.366  38.237  1.00 14.60           C
ATOM    120  CG  HIS M 460      11.463   4.451  39.229  1.00 15.26           C
ATOM    121  ND1 HIS M 460      10.612   5.521  39.427  1.00 15.90           N
ATOM    122  CD2 HIS M 460      12.437   4.584  40.157  1.00 15.69           C
ATOM    123  CE1 HIS M 460      11.072   6.304  40.380  1.00 15.66           C
ATOM    124  NE2 HIS M 460      12.158   5.727  40.867  1.00 16.36           N
TER     125      HIS M 460
ATOM    126  N   HIS M 462      15.166   1.012  41.190  1.00 15.75           N
ATOM    127  CA  HIS M 462      16.567   1.403  40.882  1.00 15.43           C
ATOM    128  C   HIS M 462      17.447   0.169  40.872  1.00 15.83           C
ATOM    129  O   HIS M 462      17.288  -0.673  41.786  1.00 15.57           O
ATOM    130  CB  HIS M 462      17.142   2.422  41.865  1.00 14.67           C
ATOM    131  CG  HIS M 462      16.456   3.748  41.804  1.00 13.91           C
ATOM    132  ND1 HIS M 462      16.864   4.766  40.960  1.00 14.48           N
ATOM    133  CD2 HIS M 462      15.394   4.216  42.493  1.00 13.78           C
ATOM    134  CE1 HIS M 462      16.085   5.824  41.134  1.00 14.16           C
ATOM    135  NE2 HIS M 462      15.200   5.512  42.048  1.00 15.61           N
TER     136      HIS M 462
ATOM    137  N   GLN M 477      17.351   2.059  35.869  1.00 14.46           N
ATOM    138  CA  GLN M 477      15.993   2.029  36.458  1.00 14.78           C
ATOM    139  C   GLN M 477      15.113   1.161  35.544  1.00 15.13           C
ATOM    140  O   GLN M 477      15.162   1.233  34.315  1.00 15.15           O
ATOM    141  CB  GLN M 477      15.362   3.418  36.639  1.00 13.26           C
ATOM    142  CG  GLN M 477      16.135   4.428  37.445  1.00 12.97           C
ATOM    143  CD  GLN M 477      15.543   5.771  37.640  1.00 13.83           C
ATOM    144  OE1 GLN M 477      14.268   5.981  37.678  1.00 14.13           O
ATOM    145  NE2 GLN M 477      16.347   6.819  37.724  1.00 11.59           N
TER     146      GLN M 477
ATOM    147  N   ILE M 491      13.156  12.193  32.641  1.00 22.13           N
ATOM    148  CA  ILE M 491      14.346  11.303  32.872  1.00 22.42           C
ATOM    149  C   ILE M 491      14.403  10.179  31.845  1.00 22.94           C
ATOM    150  O   ILE M 491      15.478   9.784  31.321  1.00 22.75           O
ATOM    151  CB  ILE M 491      14.415  10.825  34.342  1.00 21.93           C
ATOM    152  CG1 ILE M 491      14.817  12.065  35.249  1.00 21.77           C
ATOM    153  CG2 ILE M 491      15.317   9.627  34.594  1.00 20.92           C
ATOM    154  CD1 ILE M 491      14.798  11.616  36.757  1.00 21.87           C
TER     155      ILE M 491
HETATM  156 FE   FE  M 600      13.186   6.799  42.402  1.00 22.59          Fe
HETATM  168  O   HOH A 205      17.158   7.501  43.978  1.00 17.86           O
HETATM  169  O   HOH M 631      11.496  16.957  43.862  0.80 24.72           O
HETATM  170  O   HOH M 741      16.257  13.340  40.150  1.00 21.36           O
HETATM  171  O   HOH M 742      16.524  16.573  40.791  0.80 22.56           O
CONECT   73  156
CONECT   86  156
CONECT  124  156
CONECT  135  156
CONECT  156  167   86  135   73
CONECT  156  124
CONECT  161  160  162  166
CONECT  162  161  163
CONECT  163  162  164  167
CONECT  164  163  165
CONECT  165  164  166
CONECT  166  161  165
CONECT  160  157  161
CONECT  157  158  159  160
CONECT  158  157
CONECT  159  157
CONECT  167  163
CONECT  167  156
END
