# Supplementary material for: Scaffold repositioning of spiro-acridine derivatives as fungi chitinase inhibitor by target fishing and in vitro studies
Source: Sci Rep. 2023 May 5;13:7320. doi: 10.1038/s41598-023-33279-9 (PMC10163251; doi:10.1038/s41598-023-33279-9)
Supplement: Supplementary file 2 — Supplementary Information 2. [file 41598_2023_33279_MOESM2_ESM.zip › PDBQT_TARGETS_ALL/3q4b_RX5.pdb]

HEADER    HYDROLASE/HYDROLASE INHIBITOR           23-DEC-10   3Q4B              
TITLE     CLINICALLY USEFUL ALKYL AMINE RENIN INHIBITORS                        
COMPND    MOL_ID: 1;                                                            
COMPND   2 MOLECULE: RENIN;                                                     
COMPND   3 CHAIN: A, B;                                                         
COMPND   4 FRAGMENT: UNP RESIDUES 70-406;                                       
COMPND   5 SYNONYM: ANGIOTENSINOGENASE;                                         
COMPND   6 EC: 3.4.23.15;                                                       
COMPND   7 ENGINEERED: YES                                                      
SOURCE    MOL_ID: 1;                                                            
SOURCE   2 ORGANISM_SCIENTIFIC: HOMO SAPIENS;                                   
SOURCE   3 ORGANISM_COMMON: HUMAN;                                              
SOURCE   4 ORGANISM_TAXID: 9606;                                                
SOURCE   5 GENE: REN, RENIN;                                                    
SOURCE   6 EXPRESSION_SYSTEM: HOMO SAPIENS;                                     
SOURCE   7 EXPRESSION_SYSTEM_COMMON: HUMAN;                                     
SOURCE   8 EXPRESSION_SYSTEM_TAXID: 9606;                                       
SOURCE   9 EXPRESSION_SYSTEM_CELL_LINE: HEK 293;                                
SOURCE  10 EXPRESSION_SYSTEM_VECTOR_TYPE: PLASMID;                              
SOURCE  11 EXPRESSION_SYSTEM_PLASMID: PCDNA3.1                                  
KEYWDS    ASPARTATE PROTEASE, HYPERTENSION, RENIN EXPRESSION, RENIN INHIBITOR,  
KEYWDS   2 ASPARTYL PROTEASE, CLEAVAGE ON PAIR OF BASIC RESIDUES, GLYCOPROTEIN, 
KEYWDS   3 MEMBRANE, PROTEASE, SECRETED, HYDROLASE-HYDROLASE INHIBITOR COMPLEX  
EXPDTA    X-RAY DIFFRACTION                                                     
AUTHOR    Z.WU,B.M.MCKEEVER                                                     
REVDAT   2   24-SEP-14 3Q4B    1       JRNL                                     
REVDAT   1   30-NOV-11 3Q4B    0                                                
JRNL        AUTH   L.JIA,R.D.SIMPSON,J.YUAN,Z.XU,W.ZHAO,S.CACATIAN,C.M.TICE,    
JRNL        AUTH 2 J.GUO,A.ISHCHENKO,S.B.SINGH,Z.WU,B.M.MCKEEVER,Y.BUKHTIYAROV, 
JRNL        AUTH 3 J.A.JOHNSON,C.P.DOE,R.K.HARRISON,G.M.MCGEEHAN,L.W.DILLARD,   
JRNL        AUTH 4 J.J.BALDWIN,D.A.CLAREMON                                     
JRNL        TITL   DISCOVERY OF VTP-27999, AN ALKYL AMINE RENIN INHIBITOR WITH  
JRNL        TITL 2 POTENTIAL FOR CLINICAL UTILITY.                              
JRNL        REF    ACS MED CHEM LETT             V.   2   747 2011              
JRNL        REFN                   ISSN 1948-5875                               
JRNL        PMID   24900262                                                     
JRNL        DOI    10.1021/ML200137X                                            
REMARK   2                                                                      
REMARK   2 RESOLUTION.    2.19 ANGSTROMS.                                       
REMARK   3                                                                      
REMARK   3 REFINEMENT.                                                          
REMARK   3   PROGRAM     : REFMAC 5.5.0102                                      
REMARK   3   AUTHORS     : MURSHUDOV,VAGIN,DODSON                               
REMARK   3                                                                      
REMARK   3    REFINEMENT TARGET : MAXIMUM LIKELIHOOD                            
REMARK   3                                                                      
REMARK   3  DATA USED IN REFINEMENT.                                            
REMARK   3   RESOLUTION RANGE HIGH (ANGSTROMS) : 2.19                           
REMARK   3   RESOLUTION RANGE LOW  (ANGSTROMS) : 24.81                          
REMARK   3   DATA CUTOFF            (SIGMA(F)) : NULL                           
REMARK   3   COMPLETENESS FOR RANGE        (%) : 89.6                           
REMARK   3   NUMBER OF REFLECTIONS             : 35647                          
REMARK   3                                                                      
REMARK   3  FIT TO DATA USED IN REFINEMENT.                                     
REMARK   3   CROSS-VALIDATION METHOD          : THROUGHOUT                      
REMARK   3   FREE R VALUE TEST SET SELECTION  : RANDOM                          
REMARK   3   R VALUE     (WORKING + TEST SET) : 0.212                           
REMARK   3   R VALUE            (WORKING SET) : 0.209                           
REMARK   3   FREE R VALUE                     : 0.263                           
REMARK   3   FREE R VALUE TEST SET SIZE   (%) : 5.000                           
REMARK   3   FREE R VALUE TEST SET COUNT      : 1885                            
REMARK   3                                                                      
REMARK   3  FIT IN THE HIGHEST RESOLUTION BIN.                                  
REMARK   3   TOTAL NUMBER OF BINS USED           : 20                           
REMARK   3   BIN RESOLUTION RANGE HIGH       (A) : 2.19                         
REMARK   3   BIN RESOLUTION RANGE LOW        (A) : 2.25                         
REMARK   3   REFLECTION IN BIN     (WORKING SET) : 2128                         
REMARK   3   BIN COMPLETENESS (WORKING+TEST) (%) : 75.07                        
REMARK   3   BIN R VALUE           (WORKING SET) : 0.3710                       
REMARK   3   BIN FREE R VALUE SET COUNT          : 133                          
REMARK   3   BIN FREE R VALUE                    : 0.4250                       
REMARK   3                                                                      
REMARK   3  NUMBER OF NON-HYDROGEN ATOMS USED IN REFINEMENT.                    
REMARK   3   PROTEIN ATOMS            : 5196                                    
REMARK   3   NUCLEIC ACID ATOMS       : 0                                       
REMARK   3   HETEROGEN ATOMS          : 92                                      
REMARK   3   SOLVENT ATOMS            : 186                                     
REMARK   3                                                                      
REMARK   3  B VALUES.                                                           
REMARK   3   FROM WILSON PLOT           (A**2) : NULL                           
REMARK   3   MEAN B VALUE      (OVERALL, A**2) : 38.23                          
REMARK   3   OVERALL ANISOTROPIC B VALUE.                                       
REMARK   3    B11 (A**2) : -0.04000                                             
REMARK   3    B22 (A**2) : 0.21000                                              
REMARK   3    B33 (A**2) : -0.18000                                             
REMARK   3    B12 (A**2) : 0.00000                                              
REMARK   3    B13 (A**2) : 0.00000                                              
REMARK   3    B23 (A**2) : 0.00000                                              
REMARK   3                                                                      
REMARK   3  ESTIMATED OVERALL COORDINATE ERROR.                                 
REMARK   3   ESU BASED ON R VALUE                            (A): 0.309         
REMARK   3   ESU BASED ON FREE R VALUE                       (A): 0.239         
REMARK   3   ESU BASED ON MAXIMUM LIKELIHOOD                 (A): 0.170         
REMARK   3   ESU FOR B VALUES BASED ON MAXIMUM LIKELIHOOD (A**2): 6.784         
REMARK   3                                                                      
REMARK   3 CORRELATION COEFFICIENTS.                                            
REMARK   3   CORRELATION COEFFICIENT FO-FC      : 0.948                         
REMARK   3   CORRELATION COEFFICIENT FO-FC FREE : 0.925                         
REMARK   3                                                                      
REMARK   3  RMS DEVIATIONS FROM IDEAL VALUES        COUNT    RMS    WEIGHT      
REMARK   3   BOND LENGTHS REFINED ATOMS        (A):  5462 ; 0.019 ; 0.022       
REMARK   3   BOND LENGTHS OTHERS               (A):  NULL ;  NULL ;  NULL       
REMARK   3   BOND ANGLES REFINED ATOMS   (DEGREES):  7412 ; 1.820 ; 1.981       
REMARK   3   BOND ANGLES OTHERS          (DEGREES):  NULL ;  NULL ;  NULL       
REMARK   3   TORSION ANGLES, PERIOD 1    (DEGREES):   670 ; 7.342 ; 5.000       
REMARK   3   TORSION ANGLES, PERIOD 2    (DEGREES):   224 ;36.151 ;24.286       
REMARK   3   TORSION ANGLES, PERIOD 3    (DEGREES):   861 ;17.985 ;15.000       
REMARK   3   TORSION ANGLES, PERIOD 4    (DEGREES):    19 ;21.532 ;15.000       
REMARK   3   CHIRAL-CENTER RESTRAINTS       (A**3):   838 ; 0.122 ; 0.200       
REMARK   3   GENERAL PLANES REFINED ATOMS      (A):  4078 ; 0.008 ; 0.021       
REMARK   3   GENERAL PLANES OTHERS             (A):  NULL ;  NULL ;  NULL       
REMARK   3   NON-BONDED CONTACTS REFINED ATOMS (A):  NULL ;  NULL ;  NULL       
REMARK   3   NON-BONDED CONTACTS OTHERS        (A):  NULL ;  NULL ;  NULL       
REMARK   3   NON-BONDED TORSION REFINED ATOMS  (A):  NULL ;  NULL ;  NULL       
REMARK   3   NON-BONDED TORSION OTHERS         (A):  NULL ;  NULL ;  NULL       
REMARK   3   H-BOND (X...Y) REFINED ATOMS      (A):  NULL ;  NULL ;  NULL       
REMARK   3   H-BOND (X...Y) OTHERS             (A):  NULL ;  NULL ;  NULL       
REMARK   3   POTENTIAL METAL-ION REFINED ATOMS (A):  NULL ;  NULL ;  NULL       
REMARK   3   POTENTIAL METAL-ION OTHERS        (A):  NULL ;  NULL ;  NULL       
REMARK   3   SYMMETRY VDW REFINED ATOMS        (A):  NULL ;  NULL ;  NULL       
REMARK   3   SYMMETRY VDW OTHERS               (A):  NULL ;  NULL ;  NULL       
REMARK   3   SYMMETRY H-BOND REFINED ATOMS     (A):  NULL ;  NULL ;  NULL       
REMARK   3   SYMMETRY H-BOND OTHERS            (A):  NULL ;  NULL ;  NULL       
REMARK   3   SYMMETRY METAL-ION REFINED ATOMS  (A):  NULL ;  NULL ;  NULL       
REMARK   3   SYMMETRY METAL-ION OTHERS         (A):  NULL ;  NULL ;  NULL       
REMARK   3                                                                      
REMARK   3  ISOTROPIC THERMAL FACTOR RESTRAINTS.     COUNT   RMS    WEIGHT      
REMARK   3   MAIN-CHAIN BOND REFINED ATOMS  (A**2):  3327 ; 1.020 ; 1.500       
REMARK   3   MAIN-CHAIN BOND OTHER ATOMS    (A**2):  NULL ;  NULL ;  NULL       
REMARK   3   MAIN-CHAIN ANGLE REFINED ATOMS (A**2):  5373 ; 1.864 ; 2.000       
REMARK   3   MAIN-CHAIN ANGLE OTHER ATOMS   (A**2):  NULL ;  NULL ;  NULL       
REMARK   3   SIDE-CHAIN BOND REFINED ATOMS  (A**2):  2135 ; 2.827 ; 3.000       
REMARK   3   SIDE-CHAIN BOND OTHER ATOMS    (A**2):  NULL ;  NULL ;  NULL       
REMARK   3   SIDE-CHAIN ANGLE REFINED ATOMS (A**2):  2038 ; 4.506 ; 4.500       
REMARK   3   SIDE-CHAIN ANGLE OTHER ATOMS   (A**2):  NULL ;  NULL ;  NULL       
REMARK   3   LONG RANGE B REFINED ATOMS     (A**2):  NULL ;  NULL ;  NULL       
REMARK   3   LONG RANGE B OTHER ATOMS       (A**2):  NULL ;  NULL ;  NULL       
REMARK   3                                                                      
REMARK   3 ANISOTROPIC THERMAL FACTOR RESTRAINTS.    COUNT   RMS   WEIGHT       
REMARK   3   RIGID-BOND RESTRAINTS          (A**2):  NULL ;  NULL ;  NULL       
REMARK   3   SPHERICITY; FREE ATOMS         (A**2):  NULL ;  NULL ;  NULL       
REMARK   3   SPHERICITY; BONDED ATOMS       (A**2):  NULL ;  NULL ;  NULL       
REMARK   3                                                                      
REMARK   3  NCS RESTRAINTS STATISTICS                                           
REMARK   3   NUMBER OF DIFFERENT NCS GROUPS : NULL                              
REMARK   3                                                                      
REMARK   3  TLS DETAILS                                                         
REMARK   3   NUMBER OF TLS GROUPS  : NULL                                       
REMARK   3                                                                      
REMARK   3  BULK SOLVENT MODELLING.                                             
REMARK   3   METHOD USED : MASK                                                 
REMARK   3   PARAMETERS FOR MASK CALCULATION                                    
REMARK   3   VDW PROBE RADIUS   : 1.40                                          
REMARK   3   ION PROBE RADIUS   : 0.80                                          
REMARK   3   SHRINKAGE RADIUS   : 0.80                                          
REMARK   3                                                                      
REMARK   3  OTHER REFINEMENT REMARKS:                                           
REMARK   3  HYDROGENS HAVE BEEN ADDED IN THE RIDING POSITIONS                   
REMARK   3  U VALUES      : REFINED INDIVIDUALLY                                
REMARK   4                                                                      
REMARK   4 3Q4B COMPLIES WITH FORMAT V. 3.30, 13-JUL-11                         
REMARK 100                                                                      
REMARK 100 THIS ENTRY HAS BEEN PROCESSED BY RCSB ON 14-FEB-11.                  
REMARK 100 THE RCSB ID CODE IS RCSB063176.                                      
REMARK 200                                                                      
REMARK 200 EXPERIMENTAL DETAILS                                                 
REMARK 200  EXPERIMENT TYPE                : X-RAY DIFFRACTION                  
REMARK 200  DATE OF DATA COLLECTION        : 14-OCT-06                          
REMARK 200  TEMPERATURE           (KELVIN) : 100.0                              
REMARK 200  PH                             : 7.0-8.0                            
REMARK 200  NUMBER OF CRYSTALS USED        : 1                                  
REMARK 200                                                                      
REMARK 200  SYNCHROTRON              (Y/N) : Y                                  
REMARK 200  RADIATION SOURCE               : NSLS                               
REMARK 200  BEAMLINE                       : X8C                                
REMARK 200  X-RAY GENERATOR MODEL          : NULL                               
REMARK 200  MONOCHROMATIC OR LAUE    (M/L) : M                                  
REMARK 200  WAVELENGTH OR RANGE        (A) : 1.100                              
REMARK 200  MONOCHROMATOR                  : SI (111) DOUBLE-CRYSTAL            
REMARK 200  OPTICS                         : NULL                               
REMARK 200                                                                      
REMARK 200  DETECTOR TYPE                  : AREA DETECTOR                      
REMARK 200  DETECTOR MANUFACTURER          : ADSC QUANTUM 4R                    
REMARK 200  INTENSITY-INTEGRATION SOFTWARE : HKL-2000                           
REMARK 200  DATA SCALING SOFTWARE          : HKL-2000                           
REMARK 200                                                                      
REMARK 200  NUMBER OF UNIQUE REFLECTIONS   : 35647                              
REMARK 200  RESOLUTION RANGE HIGH      (A) : 2.190                              
REMARK 200  RESOLUTION RANGE LOW       (A) : 24.810                             
REMARK 200  REJECTION CRITERIA  (SIGMA(I)) : 0.000                              
REMARK 200                                                                      
REMARK 200 OVERALL.                                                             
REMARK 200  COMPLETENESS FOR RANGE     (%) : 89.6                               
REMARK 200  DATA REDUNDANCY                : 6.400                              
REMARK 200  R MERGE                    (I) : 0.10700                            
REMARK 200  R SYM                      (I) : NULL                               
REMARK 200  <I/SIGMA(I)> FOR THE DATA SET  : 17.7800                            
REMARK 200                                                                      
REMARK 200 IN THE HIGHEST RESOLUTION SHELL.                                     
REMARK 200  HIGHEST RESOLUTION SHELL, RANGE HIGH (A) : NULL                     
REMARK 200  HIGHEST RESOLUTION SHELL, RANGE LOW  (A) : NULL                     
REMARK 200  COMPLETENESS FOR SHELL     (%) : NULL                               
REMARK 200  DATA REDUNDANCY IN SHELL       : NULL                               
REMARK 200  R MERGE FOR SHELL          (I) : NULL                               
REMARK 200  R SYM FOR SHELL            (I) : NULL                               
REMARK 200  <I/SIGMA(I)> FOR SHELL         : NULL                               
REMARK 200                                                                      
REMARK 200 DIFFRACTION PROTOCOL: SINGLE WAVELENGTH                              
REMARK 200 METHOD USED TO DETERMINE THE STRUCTURE: MOLECULAR REPLACEMENT        
REMARK 200 SOFTWARE USED: CNS                                                   
REMARK 200 STARTING MODEL: PDB ENTRY 3GW5                                       
REMARK 200                                                                      
REMARK 200 REMARK: NULL                                                         
REMARK 280                                                                      
REMARK 280 CRYSTAL                                                              
REMARK 280 SOLVENT CONTENT, VS   (%): 54.25                                     
REMARK 280 MATTHEWS COEFFICIENT, VM (ANGSTROMS**3/DA): 2.69                     
REMARK 280                                                                      
REMARK 280 CRYSTALLIZATION CONDITIONS: 0.1 M TRIS-HCL, 0.2 M AMMONIUM           
REMARK 280  SULFATE, 18-26% W/V PEG3350, 5 MG/ML RENIN, 1 MM INHIBITOR, PH      
REMARK 280  7.0-8.0, VAPOR DIFFUSION, HANGING DROP, TEMPERATURE 278K            
REMARK 290                                                                      
REMARK 290 CRYSTALLOGRAPHIC SYMMETRY                                            
REMARK 290 SYMMETRY OPERATORS FOR SPACE GROUP: P 21 21 21                       
REMARK 290                                                                      
REMARK 290      SYMOP   SYMMETRY                                                
REMARK 290     NNNMMM   OPERATOR                                                
REMARK 290       1555   X,Y,Z                                                   
REMARK 290       2555   -X+1/2,-Y,Z+1/2                                         
REMARK 290       3555   -X,Y+1/2,-Z+1/2                                         
REMARK 290       4555   X+1/2,-Y+1/2,-Z                                         
REMARK 290                                                                      
REMARK 290     WHERE NNN -> OPERATOR NUMBER                                     
REMARK 290           MMM -> TRANSLATION VECTOR                                  
REMARK 290                                                                      
REMARK 290 CRYSTALLOGRAPHIC SYMMETRY TRANSFORMATIONS                            
REMARK 290 THE FOLLOWING TRANSFORMATIONS OPERATE ON THE ATOM/HETATM             
REMARK 290 RECORDS IN THIS ENTRY TO PRODUCE CRYSTALLOGRAPHICALLY                
REMARK 290 RELATED MOLECULES.                                                   
REMARK 290   SMTRY1   1  1.000000  0.000000  0.000000        0.00000            
REMARK 290   SMTRY2   1  0.000000  1.000000  0.000000        0.00000            
REMARK 290   SMTRY3   1  0.000000  0.000000  1.000000        0.00000            
REMARK 290   SMTRY1   2 -1.000000  0.000000  0.000000       27.21500            
REMARK 290   SMTRY2   2  0.000000 -1.000000  0.000000        0.00000            
REMARK 290   SMTRY3   2  0.000000  0.000000  1.000000       74.42200            
REMARK 290   SMTRY1   3 -1.000000  0.000000  0.000000        0.00000            
REMARK 290   SMTRY2   3  0.000000  1.000000  0.000000       49.02900            
REMARK 290   SMTRY3   3  0.000000  0.000000 -1.000000       74.42200            
REMARK 290   SMTRY1   4  1.000000  0.000000  0.000000       27.21500            
REMARK 290   SMTRY2   4  0.000000 -1.000000  0.000000       49.02900            
REMARK 290   SMTRY3   4  0.000000  0.000000 -1.000000        0.00000            
REMARK 290                                                                      
REMARK 290 REMARK: NULL                                                         
REMARK 300                                                                      
REMARK 300 BIOMOLECULE: 1, 2                                                    
REMARK 300 SEE REMARK 350 FOR THE AUTHOR PROVIDED AND/OR PROGRAM                
REMARK 300 GENERATED ASSEMBLY INFORMATION FOR THE STRUCTURE IN                  
REMARK 300 THIS ENTRY. THE REMARK MAY ALSO PROVIDE INFORMATION ON               
REMARK 300 BURIED SURFACE AREA.                                                 
REMARK 350                                                                      
REMARK 350 COORDINATES FOR A COMPLETE MULTIMER REPRESENTING THE KNOWN           
REMARK 350 BIOLOGICALLY SIGNIFICANT OLIGOMERIZATION STATE OF THE                
REMARK 350 MOLECULE CAN BE GENERATED BY APPLYING BIOMT TRANSFORMATIONS          
REMARK 350 GIVEN BELOW.  BOTH NON-CRYSTALLOGRAPHIC AND                          
REMARK 350 CRYSTALLOGRAPHIC OPERATIONS ARE GIVEN.                               
REMARK 350                                                                      
REMARK 350 BIOMOLECULE: 1                                                       
REMARK 350 AUTHOR DETERMINED BIOLOGICAL UNIT: MONOMERIC                         
REMARK 350 APPLY THE FOLLOWING TO CHAINS: A                                     
REMARK 350   BIOMT1   1  1.000000  0.000000  0.000000        0.00000            
REMARK 350   BIOMT2   1  0.000000  1.000000  0.000000        0.00000            
REMARK 350   BIOMT3   1  0.000000  0.000000  1.000000        0.00000            
REMARK 350                                                                      
REMARK 350 BIOMOLECULE: 2                                                       
REMARK 350 AUTHOR DETERMINED BIOLOGICAL UNIT: MONOMERIC                         
REMARK 350 APPLY THE FOLLOWING TO CHAINS: B                                     
REMARK 350   BIOMT1   1  1.000000  0.000000  0.000000        0.00000            
REMARK 350   BIOMT2   1  0.000000  1.000000  0.000000        0.00000            
REMARK 350   BIOMT3   1  0.000000  0.000000  1.000000        0.00000            
REMARK 465                                                                      
REMARK 465 MISSING RESIDUES                                                     
REMARK 465 THE FOLLOWING RESIDUES WERE NOT LOCATED IN THE                       
REMARK 465 EXPERIMENT. (M=MODEL NUMBER; RES=RESIDUE NAME; C=CHAIN               
REMARK 465 IDENTIFIER; SSSEQ=SEQUENCE NUMBER; I=INSERTION CODE.)                
REMARK 465                                                                      
REMARK 465   M RES C SSSEQI                                                     
REMARK 465     LEU A    -5                                                      
REMARK 465     THR A    -4                                                      
REMARK 465     LEU A    -3                                                      
REMARK 465     LEU B    -5                                                      
REMARK 465     THR B    -4                                                      
REMARK 465     LEU B    -3                                                      
REMARK 500                                                                      
REMARK 500 GEOMETRY AND STEREOCHEMISTRY                                         
REMARK 500 SUBTOPIC: CLOSE CONTACTS IN SAME ASYMMETRIC UNIT                     
REMARK 500                                                                      
REMARK 500 THE FOLLOWING ATOMS ARE IN CLOSE CONTACT.                            
REMARK 500                                                                      
REMARK 500  ATM1  RES C  SSEQI   ATM2  RES C  SSEQI           DISTANCE          
REMARK 500   CG   ASN A    67     C1   NAG A   600              2.17            
REMARK 500   OG1  THR B    22     OG   SER B    63              2.19            
REMARK 500                                                                      
REMARK 500 REMARK: NULL                                                         
REMARK 500                                                                      
REMARK 500 GEOMETRY AND STEREOCHEMISTRY                                         
REMARK 500 SUBTOPIC: COVALENT BOND ANGLES                                       
REMARK 500                                                                      
REMARK 500 THE STEREOCHEMICAL PARAMETERS OF THE FOLLOWING RESIDUES              
REMARK 500 HAVE VALUES WHICH DEVIATE FROM EXPECTED VALUES BY MORE               
REMARK 500 THAN 6*RMSD (M=MODEL NUMBER; RES=RESIDUE NAME; C=CHAIN               
REMARK 500 IDENTIFIER; SSEQ=SEQUENCE NUMBER; I=INSERTION CODE).                 
REMARK 500                                                                      
REMARK 500 STANDARD TABLE:                                                      
REMARK 500 FORMAT: (10X,I3,1X,A3,1X,A1,I4,A1,3(1X,A4,2X),12X,F5.1)              
REMARK 500                                                                      
REMARK 500 EXPECTED VALUES PROTEIN: ENGH AND HUBER, 1999                        
REMARK 500 EXPECTED VALUES NUCLEIC ACID: CLOWNEY ET AL 1996                     
REMARK 500                                                                      
REMARK 500  M RES CSSEQI ATM1   ATM2   ATM3                                     
REMARK 500    LEU A 204   CA  -  CB  -  CG  ANGL. DEV. =  13.9 DEGREES          
REMARK 500    ARG A 307   NE  -  CZ  -  NH1 ANGL. DEV. =  -4.2 DEGREES          
REMARK 500    ARG B 316   NE  -  CZ  -  NH1 ANGL. DEV. =  -3.3 DEGREES          
REMARK 500    ARG B 316   NE  -  CZ  -  NH2 ANGL. DEV. =   3.7 DEGREES          
REMARK 500                                                                      
REMARK 500 REMARK: NULL                                                         
REMARK 500                                                                      
REMARK 500 GEOMETRY AND STEREOCHEMISTRY                                         
REMARK 500 SUBTOPIC: TORSION ANGLES                                             
REMARK 500                                                                      
REMARK 500 TORSION ANGLES OUTSIDE THE EXPECTED RAMACHANDRAN REGIONS:            
REMARK 500 (M=MODEL NUMBER; RES=RESIDUE NAME; C=CHAIN IDENTIFIER;               
REMARK 500 SSEQ=SEQUENCE NUMBER; I=INSERTION CODE).                             
REMARK 500                                                                      
REMARK 500 STANDARD TABLE:                                                      
REMARK 500 FORMAT:(10X,I3,1X,A3,1X,A1,I4,A1,4X,F7.2,3X,F7.2)                    
REMARK 500                                                                      
REMARK 500 EXPECTED VALUES: GJ KLEYWEGT AND TA JONES (1996). PHI/PSI-           
REMARK 500 CHOLOGY: RAMACHANDRAN REVISITED. STRUCTURE 4, 1395 - 1400            
REMARK 500                                                                      
REMARK 500  M RES CSSEQI        PSI       PHI                                   
REMARK 500    ASN A  67      -59.35   -135.24                                   
REMARK 500    ARG A 132       47.63     37.65                                   
REMARK 500    ASN A 160A     124.61    -36.33                                   
REMARK 500    CYS A 210     -176.01   -177.56                                   
REMARK 500    ARG A 240     -168.57   -116.10                                   
REMARK 500    SER B  59       70.08    -66.58                                   
REMARK 500    ASP B  60        0.39   -174.96                                   
REMARK 500    TYR B  64      154.31    -47.83                                   
REMARK 500    HIS B  66      158.51    -32.29                                   
REMARK 500    ASN B  67      -40.16   -162.63                                   
REMARK 500    ASP B  87     -175.74   -174.55                                   
REMARK 500    ARG B 132       22.69     42.07                                   
REMARK 500    GLU B 160       -1.95    -53.08                                   
REMARK 500    SER B 160B    -122.18    -39.79                                   
REMARK 500    GLN B 160C      56.62    -63.74                                   
REMARK 500    CYS B 210     -177.73   -170.56                                   
REMARK 500    PRO B 293      154.28    -48.66                                   
REMARK 500                                                                      
REMARK 500 REMARK: NULL                                                         
REMARK 500                                                                      
REMARK 500 GEOMETRY AND STEREOCHEMISTRY                                         
REMARK 500 SUBTOPIC: CHIRAL CENTERS                                             
REMARK 500                                                                      
REMARK 500 UNEXPECTED CONFIGURATION OF THE FOLLOWING CHIRAL                     
REMARK 500 CENTER(S) USING IMPROPER CA--C--CB--N CHIRALITY                      
REMARK 500 FOR AMINO ACIDS AND C1'--O4'--N1(N9)--C2' FOR                        
REMARK 500 NUCLEIC ACIDS OR EQUIVALENT ANGLE                                    
REMARK 500 M=MODEL NUMBER; RES=RESIDUE NAME; C=CHAIN                            
REMARK 500 IDENTIFIER; SSEQ=SEQUENCE NUMBER; I=INSERTION CODE                   
REMARK 500                                                                      
REMARK 500 STANDARD TABLE:                                                      
REMARK 500 FORMAT: (10X,I3,1X,A3,1X,A1,I4,A1,6X,F5.1,6X,A1,10X,A1,3X,A16)       
REMARK 500                                                                      
REMARK 500  M RES CSSEQI    IMPROPER   EXPECTED   FOUND DETAILS                 
REMARK 500    THR A 295        24.4      L          L   OUTSIDE RANGE           
REMARK 500                                                                      
REMARK 500 REMARK: NULL                                                         
REMARK 525                                                                      
REMARK 525 SOLVENT                                                              
REMARK 525                                                                      
REMARK 525 THE SOLVENT MOLECULES HAVE CHAIN IDENTIFIERS THAT                    
REMARK 525 INDICATE THE POLYMER CHAIN WITH WHICH THEY ARE MOST                  
REMARK 525 CLOSELY ASSOCIATED. THE REMARK LISTS ALL THE SOLVENT                 
REMARK 525 MOLECULES WHICH ARE MORE THAN 5A AWAY FROM THE                       
REMARK 525 NEAREST POLYMER CHAIN (M = MODEL NUMBER;                             
REMARK 525 RES=RESIDUE NAME; C=CHAIN IDENTIFIER; SSEQ=SEQUENCE                  
REMARK 525 NUMBER; I=INSERTION CODE):                                           
REMARK 525                                                                      
REMARK 525  M RES CSSEQI                                                        
REMARK 525    HOH A1079        DISTANCE =  7.93 ANGSTROMS                       
REMARK 800                                                                      
REMARK 800 SITE                                                                 
REMARK 800 SITE_IDENTIFIER: AC1                                                 
REMARK 800 EVIDENCE_CODE: SOFTWARE                                              
REMARK 800 SITE_DESCRIPTION: BINDING SITE FOR RESIDUE NAG A 600                 
REMARK 800                                                                      
REMARK 800 SITE_IDENTIFIER: AC2                                                 
REMARK 800 EVIDENCE_CODE: SOFTWARE                                              
REMARK 800 SITE_DESCRIPTION: BINDING SITE FOR RESIDUE CL A 500                  
REMARK 800                                                                      
REMARK 800 SITE_IDENTIFIER: AC3                                                 
REMARK 800 EVIDENCE_CODE: SOFTWARE                                              
REMARK 800 SITE_DESCRIPTION: BINDING SITE FOR RESIDUE RX5 A 335                 
REMARK 800                                                                      
REMARK 800 SITE_IDENTIFIER: AC4                                                 
REMARK 800 EVIDENCE_CODE: SOFTWARE                                              
REMARK 800 SITE_DESCRIPTION: BINDING SITE FOR RESIDUE CL A 336                  
REMARK 800                                                                      
REMARK 800 SITE_IDENTIFIER: AC5                                                 
REMARK 800 EVIDENCE_CODE: SOFTWARE                                              
REMARK 800 SITE_DESCRIPTION: BINDING SITE FOR RESIDUE CL A 337                  
REMARK 800                                                                      
REMARK 800 SITE_IDENTIFIER: AC6                                                 
REMARK 800 EVIDENCE_CODE: SOFTWARE                                              
REMARK 800 SITE_DESCRIPTION: BINDING SITE FOR RESIDUE CL B 500                  
REMARK 800                                                                      
REMARK 800 SITE_IDENTIFIER: AC7                                                 
REMARK 800 EVIDENCE_CODE: SOFTWARE                                              
REMARK 800 SITE_DESCRIPTION: BINDING SITE FOR RESIDUE RX5 B 335                 
REMARK 800                                                                      
REMARK 800 SITE_IDENTIFIER: AC8                                                 
REMARK 800 EVIDENCE_CODE: SOFTWARE                                              
REMARK 800 SITE_DESCRIPTION: BINDING SITE FOR RESIDUE CL B 336                  
REMARK 900                                                                      
REMARK 900 RELATED ENTRIES                                                      
REMARK 900 RELATED ID: 3GW5   RELATED DB: PDB                                   
REMARK 900 RENIN COMPLEXED WITH A SIMILAR ALKYL AMINE INHIBITOR                 
REMARK 900 RELATED ID: 3KM4   RELATED DB: PDB                                   
REMARK 900 RENIN COMPLEXED WITH A SIMILAR ALKYL AMINE INHIBITOR                 
REMARK 900 RELATED ID: 3Q3T   RELATED DB: PDB                                   
REMARK 900 RENIN COMPLEXED WITH A SIMILAR ALKYL AMINE INHIBITOR                 
REMARK 900 RELATED ID: 3Q5H   RELATED DB: PDB                                   
REMARK 900 RENIN COMPLEXED WITH A SIMILAR ALKYL AMINE INHIBITOR                 
DBREF  3Q4B A   -5   326  UNP    P00797   RENI_HUMAN      67    406             
DBREF  3Q4B B   -5   326  UNP    P00797   RENI_HUMAN      67    406             
SEQRES   1 A  340  LEU THR LEU GLY ASN THR THR SER SER VAL ILE LEU THR          
SEQRES   2 A  340  ASN TYR MET ASP THR GLN TYR TYR GLY GLU ILE GLY ILE          
SEQRES   3 A  340  GLY THR PRO PRO GLN THR PHE LYS VAL VAL PHE ASP THR          
SEQRES   4 A  340  GLY SER SER ASN VAL TRP VAL PRO SER SER LYS CYS SER          
SEQRES   5 A  340  ARG LEU TYR THR ALA CYS VAL TYR HIS LYS LEU PHE ASP          
SEQRES   6 A  340  ALA SER ASP SER SER SER TYR LYS HIS ASN GLY THR GLU          
SEQRES   7 A  340  LEU THR LEU ARG TYR SER THR GLY THR VAL SER GLY PHE          
SEQRES   8 A  340  LEU SER GLN ASP ILE ILE THR VAL GLY GLY ILE THR VAL          
SEQRES   9 A  340  THR GLN MET PHE GLY GLU VAL THR GLU MET PRO ALA LEU          
SEQRES  10 A  340  PRO PHE MET LEU ALA GLU PHE ASP GLY VAL VAL GLY MET          
SEQRES  11 A  340  GLY PHE ILE GLU GLN ALA ILE GLY ARG VAL THR PRO ILE          
SEQRES  12 A  340  PHE ASP ASN ILE ILE SER GLN GLY VAL LEU LYS GLU ASP          
SEQRES  13 A  340  VAL PHE SER PHE TYR TYR ASN ARG ASP SER GLU ASN SER          
SEQRES  14 A  340  GLN SER LEU GLY GLY GLN ILE VAL LEU GLY GLY SER ASP          
SEQRES  15 A  340  PRO GLN HIS TYR GLU GLY ASN PHE HIS TYR ILE ASN LEU          
SEQRES  16 A  340  ILE LYS THR GLY VAL TRP GLN ILE GLN MET LYS GLY VAL          
SEQRES  17 A  340  SER VAL GLY SER SER THR LEU LEU CYS GLU ASP GLY CYS          
SEQRES  18 A  340  LEU ALA LEU VAL ASP THR GLY ALA SER TYR ILE SER GLY          
SEQRES  19 A  340  SER THR SER SER ILE GLU LYS LEU MET GLU ALA LEU GLY          
SEQRES  20 A  340  ALA LYS LYS ARG LEU PHE ASP TYR VAL VAL LYS CYS ASN          
SEQRES  21 A  340  GLU GLY PRO THR LEU PRO ASP ILE SER PHE HIS LEU GLY          
SEQRES  22 A  340  GLY LYS GLU TYR THR LEU THR SER ALA ASP TYR VAL PHE          
SEQRES  23 A  340  GLN GLU SER TYR SER SER LYS LYS LEU CYS THR LEU ALA          
SEQRES  24 A  340  ILE HIS ALA MET ASP ILE PRO PRO PRO THR GLY PRO THR          
SEQRES  25 A  340  TRP ALA LEU GLY ALA THR PHE ILE ARG LYS PHE TYR THR          
SEQRES  26 A  340  GLU PHE ASP ARG ARG ASN ASN ARG ILE GLY PHE ALA LEU          
SEQRES  27 A  340  ALA ARG                                                      
SEQRES   1 B  340  LEU THR LEU GLY ASN THR THR SER SER VAL ILE LEU THR          
SEQRES   2 B  340  ASN TYR MET ASP THR GLN TYR TYR GLY GLU ILE GLY ILE          
SEQRES   3 B  340  GLY THR PRO PRO GLN THR PHE LYS VAL VAL PHE ASP THR          
SEQRES   4 B  340  GLY SER SER ASN VAL TRP VAL PRO SER SER LYS CYS SER          
SEQRES   5 B  340  ARG LEU TYR THR ALA CYS VAL TYR HIS LYS LEU PHE ASP          
SEQRES   6 B  340  ALA SER ASP SER SER SER TYR LYS HIS ASN GLY THR GLU          
SEQRES   7 B  340  LEU THR LEU ARG TYR SER THR GLY THR VAL SER GLY PHE          
SEQRES   8 B  340  LEU SER GLN ASP ILE ILE THR VAL GLY GLY ILE THR VAL          
SEQRES   9 B  340  THR GLN MET PHE GLY GLU VAL THR GLU MET PRO ALA LEU          
SEQRES  10 B  340  PRO PHE MET LEU ALA GLU PHE ASP GLY VAL VAL GLY MET          
SEQRES  11 B  340  GLY PHE ILE GLU GLN ALA ILE GLY ARG VAL THR PRO ILE          
SEQRES  12 B  340  PHE ASP ASN ILE ILE SER GLN GLY VAL LEU LYS GLU ASP          
SEQRES  13 B  340  VAL PHE SER PHE TYR TYR ASN ARG ASP SER GLU ASN SER          
SEQRES  14 B  340  GLN SER LEU GLY GLY GLN ILE VAL LEU GLY GLY SER ASP          
SEQRES  15 B  340  PRO GLN HIS TYR GLU GLY ASN PHE HIS TYR ILE ASN LEU          
SEQRES  16 B  340  ILE LYS THR GLY VAL TRP GLN ILE GLN MET LYS GLY VAL          
SEQRES  17 B  340  SER VAL GLY SER SER THR LEU LEU CYS GLU ASP GLY CYS          
SEQRES  18 B  340  LEU ALA LEU VAL ASP THR GLY ALA SER TYR ILE SER GLY          
SEQRES  19 B  340  SER THR SER SER ILE GLU LYS LEU MET GLU ALA LEU GLY          
SEQRES  20 B  340  ALA LYS LYS ARG LEU PHE ASP TYR VAL VAL LYS CYS ASN          
SEQRES  21 B  340  GLU GLY PRO THR LEU PRO ASP ILE SER PHE HIS LEU GLY          
SEQRES  22 B  340  GLY LYS GLU TYR THR LEU THR SER ALA ASP TYR VAL PHE          
SEQRES  23 B  340  GLN GLU SER TYR SER SER LYS LYS LEU CYS THR LEU ALA          
SEQRES  24 B  340  ILE HIS ALA MET ASP ILE PRO PRO PRO THR GLY PRO THR          
SEQRES  25 B  340  TRP ALA LEU GLY ALA THR PHE ILE ARG LYS PHE TYR THR          
SEQRES  26 B  340  GLU PHE ASP ARG ARG ASN ASN ARG ILE GLY PHE ALA LEU          
SEQRES  27 B  340  ALA ARG                                                      
MODRES 3Q4B ASN A   67  ASN  GLYCOSYLATION SITE                                 
HET    NAG  A 600      14                                                       
HET     CL  A 500       1                                                       
HET    RX5  A 335      36                                                       
HET     CL  A 336       1                                                       
HET     CL  A 337       1                                                       
HET     CL  A 338       1                                                       
HET     CL  B 500       1                                                       
HET    RX5  B 335      36                                                       
HET     CL  B 336       1                                                       
HETNAM     NAG N-ACETYL-D-GLUCOSAMINE                                           
HETNAM      CL CHLORIDE ION                                                     
HETNAM     RX5 METHYL (2-{(R)-(3-CHLOROPHENYL)[(3R)-1-({(2S)-2-                 
HETNAM   2 RX5  (METHYLAMINO)-3-[(3R)-TETRAHYDRO-2H-PYRAN-3-                    
HETNAM   3 RX5  YL]PROPYL}CARBAMOYL)PIPERIDIN-3-YL]METHOXY}ETHYL)               
HETNAM   4 RX5  CARBAMATE                                                       
HETSYN     RX5 VTP-27999                                                        
FORMUL   3  NAG    C8 H15 N O6                                                  
FORMUL   4   CL    6(CL 1-)                                                     
FORMUL   5  RX5    2(C26 H41 CL N4 O5)                                          
FORMUL  12  HOH   *186(H2 O)                                                    
HELIX    1   1 PRO A  111  PHE A  112  1                                   2
HELIX    2   2 ALA A  303  ALA A  303  1                                   1
SHEET    1   1 1 GLN A  13  TYR A  14  0
SHEET    2   2 1 VAL A  30  VAL A  30  0
SHEET    3   3 1 ASP A  32  ASP A  32  0
SHEET    4   4 1 VAL A 120  VAL A 120  0
SHEET    5   5 1 TYR A 155  TYR A 155  0
SHEET    6   6 1 HIS A 287  HIS A 287  0
SSBOND   1 CYS A   45    CYS A   50                          1555   1555  2.00  
SSBOND   2 CYS A  206    CYS A  210                          1555   1555  2.06  
SSBOND   3 CYS A  249    CYS A  282                          1555   1555  2.02  
SSBOND   4 CYS B   45    CYS B   50                          1555   1555  2.03  
SSBOND   5 CYS B  206    CYS B  210                          1555   1555  2.08  
SSBOND   6 CYS B  249    CYS B  282                          1555   1555  2.09  
LINK         ND2 ASN A  67                 C1  NAG A 600     1555   1555  1.34  
CISPEP   1 THR A   22    PRO A   23          0        -0.83                     
CISPEP   2 LEU A  110    PRO A  111          0        -0.70                     
CISPEP   3 PRO A  293    PRO A  294          0         7.11                     
CISPEP   4 GLY A  296    PRO A  297          0        -2.19                     
CISPEP   5 THR B   22    PRO B   23          0        -6.10                     
CISPEP   6 LEU B  110    PRO B  111          0        11.90                     
CISPEP   7 PRO B  293    PRO B  294          0         1.94                     
CISPEP   8 GLY B  296    PRO B  297          0        -7.31                     
SITE     1 AC1  4 ASN A  67  THR A  69  LEU B 204  LYS B 230                    
SITE     1 AC2  2 CYS A 206  SER A 227                                          
SITE     1 AC3 19 THR A  12  GLN A  13  TYR A  14  ASP A  32                    
SITE     2 AC3 19 GLY A  34  TYR A  75  SER A  76  THR A  77                    
SITE     3 AC3 19 PRO A 111  PHE A 112  PHE A 117  TYR A 155                    
SITE     4 AC3 19 ASP A 215  THR A 216  GLY A 217  ALA A 218                    
SITE     5 AC3 19 SER A 219  ALA A 303  HOH A1164                               
SITE     1 AC4  1 ASP A 273                                                     
SITE     1 AC5  1 ARG A  74                                                     
SITE     1 AC6  1 LYS B 265                                                     
SITE     1 AC7 18 THR B  12  GLN B  13  TYR B  14  VAL B  30                    
SITE     2 AC7 18 ASP B  32  GLY B  34  TYR B  75  SER B  76                    
SITE     3 AC7 18 THR B  77  PRO B 111  PHE B 112  PHE B 117                    
SITE     4 AC7 18 TYR B 155  ASP B 215  THR B 216  GLY B 217                    
SITE     5 AC7 18 ALA B 218  MET B 289                                          
SITE     1 AC8  1 ARG B  74                                                     
CRYST1   54.430   98.058  148.844  90.00  90.00  90.00 P 21 21 21    8          
ORIGX1      1.000000  0.000000  0.000000        0.00000                         
ORIGX2      0.000000  1.000000  0.000000        0.00000                         
ORIGX3      0.000000  0.000000  1.000000        0.00000                         
SCALE1      0.018372  0.000000  0.000000        0.00000                         
SCALE2      0.000000  0.010198  0.000000        0.00000                         
SCALE3      0.000000  0.000000  0.006718        0.00000                         
ATOM      1  N   THR A  12      26.853  -2.324 -19.648  1.00 26.37           N
ATOM      2  CA  THR A  12      27.018  -3.522 -18.825  1.00 27.00           C
ATOM      3  C   THR A  12      27.895  -3.333 -17.608  1.00 26.54           C
ATOM      4  O   THR A  12      27.817  -4.118 -16.669  1.00 26.10           O
ATOM      5  CB  THR A  12      27.649  -4.646 -19.617  1.00 27.12           C
ATOM      6  OG1 THR A  12      28.867  -4.156 -20.191  1.00 28.55           O
ATOM      7  CG2 THR A  12      26.646  -5.128 -20.713  1.00 29.34           C
ATOM      8  N   GLN A  13      28.758  -2.323 -17.611  1.00 26.49           N
ATOM      9  CA  GLN A  13      29.538  -2.053 -16.410  1.00 27.13           C
ATOM     10  C   GLN A  13      29.495  -0.587 -16.075  1.00 27.64           C
ATOM     11  O   GLN A  13      29.877   0.227 -16.920  1.00 29.24           O
ATOM     12  CB  GLN A  13      31.026  -2.520 -16.558  1.00 27.27           C
ATOM     13  CG  GLN A  13      31.161  -4.027 -16.861  1.00 25.76           C
ATOM     14  CD  GLN A  13      32.605  -4.436 -17.047  1.00 25.52           C
ATOM     15  OE1 GLN A  13      33.490  -3.875 -16.431  1.00 23.63           O
ATOM     16  NE2 GLN A  13      32.842  -5.423 -17.912  1.00 25.59           N
ATOM     17  N   TYR A  14      29.058  -0.264 -14.860  1.00 26.34           N
ATOM     18  CA  TYR A  14      29.015   1.114 -14.368  1.00 25.39           C
ATOM     19  C   TYR A  14      29.818   1.165 -13.082  1.00 26.57           C
ATOM     20  O   TYR A  14      29.666   0.308 -12.187  1.00 24.63           O
ATOM     21  CB  TYR A  14      27.569   1.585 -14.035  1.00 24.71           C
ATOM     22  CG  TYR A  14      26.571   1.655 -15.204  1.00 20.98           C
ATOM     23  CD1 TYR A  14      25.952   0.504 -15.664  1.00 19.50           C
ATOM     24  CD2 TYR A  14      26.226   2.862 -15.790  1.00 20.21           C
ATOM     25  CE1 TYR A  14      25.042   0.547 -16.716  1.00 24.85           C
ATOM     26  CE2 TYR A  14      25.313   2.955 -16.844  1.00 21.47           C
ATOM     27  CZ  TYR A  14      24.712   1.784 -17.327  1.00 24.85           C
ATOM     28  OH  TYR A  14      23.747   1.788 -18.351  1.00 25.65           O
TER      29      TYR A  14
ATOM     30  N   VAL A  30      32.597  -0.835  -8.577  1.00 25.80           N
ATOM     31  CA  VAL A  30      31.164  -0.961  -8.793  1.00 24.89           C
ATOM     32  C   VAL A  30      30.450  -0.809  -7.463  1.00 25.42           C
ATOM     33  O   VAL A  30      30.788  -1.484  -6.526  1.00 26.10           O
ATOM     34  CB  VAL A  30      30.807  -2.305  -9.486  1.00 24.99           C
ATOM     35  CG1 VAL A  30      29.283  -2.511  -9.554  1.00 20.55           C
ATOM     36  CG2 VAL A  30      31.404  -2.327 -10.878  1.00 23.44           C
TER      37      VAL A  30
ATOM     38  N   ASP A  32      27.422  -1.794  -5.509  1.00 24.75           N
ATOM     39  CA  ASP A  32      26.627  -3.002  -5.684  1.00 25.21           C
ATOM     40  C   ASP A  32      25.605  -3.131  -4.568  1.00 25.03           C
ATOM     41  O   ASP A  32      25.972  -3.453  -3.417  1.00 24.57           O
ATOM     42  CB  ASP A  32      27.539  -4.255  -5.702  1.00 25.11           C
ATOM     43  CG  ASP A  32      26.777  -5.549  -5.998  1.00 26.27           C
ATOM     44  OD1 ASP A  32      25.620  -5.503  -6.474  1.00 28.93           O
ATOM     45  OD2 ASP A  32      27.309  -6.639  -5.734  1.00 26.75           O
TER      46      ASP A  32
ATOM     47  N   GLY A  34      23.538  -5.523  -4.319  1.00 24.17           N
ATOM     48  CA  GLY A  34      23.335  -6.956  -4.062  1.00 22.44           C
ATOM     49  C   GLY A  34      24.461  -7.536  -3.261  1.00 21.65           C
ATOM     50  O   GLY A  34      24.528  -8.753  -3.082  1.00 23.03           O
ATOM     51  N   SER A  35      25.358  -6.702  -2.752  1.00 20.62           N
ATOM     52  CA  SER A  35      26.391  -7.217  -1.862  1.00 22.31           C
ATOM     53  C   SER A  35      26.757  -6.163  -0.834  1.00 23.36           C
ATOM     54  O   SER A  35      26.232  -5.029  -0.901  1.00 24.83           O
ATOM     55  CB  SER A  35      27.624  -7.771  -2.624  1.00 23.05           C
ATOM     56  OG  SER A  35      28.361  -6.742  -3.269  1.00 23.12           O
TER      57      SER A  35
ATOM     58  N   TYR A  75      30.711 -14.577  -5.452  1.00 31.75           N
ATOM     59  CA  TYR A  75      29.619 -14.024  -6.185  1.00 31.86           C
ATOM     60  C   TYR A  75      29.154 -15.030  -7.232  1.00 32.83           C
ATOM     61  O   TYR A  75      29.723 -16.113  -7.355  1.00 32.80           O
ATOM     62  CB  TYR A  75      30.063 -12.733  -6.848  1.00 31.53           C
ATOM     63  CG  TYR A  75      30.563 -11.654  -5.904  1.00 28.46           C
ATOM     64  CD1 TYR A  75      29.678 -10.836  -5.237  1.00 24.83           C
ATOM     65  CD2 TYR A  75      31.932 -11.449  -5.724  1.00 28.42           C
ATOM     66  CE1 TYR A  75      30.138  -9.810  -4.406  1.00 25.75           C
ATOM     67  CE2 TYR A  75      32.411 -10.459  -4.875  1.00 28.35           C
ATOM     68  CZ  TYR A  75      31.518  -9.633  -4.240  1.00 27.40           C
ATOM     69  OH  TYR A  75      32.012  -8.656  -3.400  1.00 28.84           O
ATOM     70  N   SER A  76      28.140 -14.636  -8.000  1.00 33.98           N
ATOM     71  CA  SER A  76      27.719 -15.334  -9.198  1.00 34.34           C
ATOM     72  C   SER A  76      28.904 -15.470 -10.162  1.00 34.40           C
ATOM     73  O   SER A  76      29.075 -16.502 -10.795  1.00 35.00           O
ATOM     74  CB  SER A  76      26.631 -14.503  -9.858  1.00 34.28           C
ATOM     75  OG  SER A  76      27.155 -13.218 -10.215  1.00 35.59           O
ATOM     76  N   THR A  77      29.734 -14.434 -10.258  1.00 34.28           N
ATOM     77  CA  THR A  77      30.895 -14.415 -11.188  1.00 34.38           C
ATOM     78  C   THR A  77      32.107 -15.253 -10.773  1.00 34.60           C
ATOM     79  O   THR A  77      32.939 -15.582 -11.594  1.00 36.42           O
ATOM     80  CB  THR A  77      31.485 -12.973 -11.367  1.00 34.59           C
ATOM     81  OG1 THR A  77      31.795 -12.403 -10.085  1.00 37.01           O
ATOM     82  CG2 THR A  77      30.573 -12.069 -12.112  1.00 33.79           C
TER      83      THR A  77
ATOM     84  N   PRO A 111      35.833 -14.139 -14.041  1.00 30.37           N
ATOM     85  CA  PRO A 111      35.711 -13.292 -15.171  1.00 30.07           C
ATOM     86  C   PRO A 111      36.424 -11.936 -14.986  1.00 28.83           C
ATOM     87  O   PRO A 111      36.182 -11.023 -15.773  1.00 28.65           O
ATOM     88  CB  PRO A 111      34.213 -13.066 -15.180  1.00 31.00           C
ATOM     89  CG  PRO A 111      33.993 -12.719 -13.699  1.00 29.75           C
ATOM     90  CD  PRO A 111      34.963 -13.646 -12.960  1.00 30.77           C
ATOM     91  N   PHE A 112      37.305 -11.809 -13.992  1.00 28.48           N
ATOM     92  CA  PHE A 112      37.937 -10.498 -13.703  1.00 28.33           C
ATOM     93  C   PHE A 112      38.828  -9.960 -14.780  1.00 28.09           C
ATOM     94  O   PHE A 112      39.072  -8.743 -14.827  1.00 28.00           O
ATOM     95  CB  PHE A 112      38.594 -10.441 -12.323  1.00 28.51           C
ATOM     96  CG  PHE A 112      37.580 -10.500 -11.217  1.00 29.98           C
ATOM     97  CD1 PHE A 112      36.844  -9.366 -10.868  1.00 28.25           C
ATOM     98  CD2 PHE A 112      37.258 -11.723 -10.610  1.00 32.07           C
ATOM     99  CE1 PHE A 112      35.800  -9.431  -9.895  1.00 26.94           C
ATOM    100  CE2 PHE A 112      36.221 -11.803  -9.632  1.00 29.73           C
ATOM    101  CZ  PHE A 112      35.511 -10.667  -9.270  1.00 28.06           C
TER     102      PHE A 112
ATOM    103  N   LEU A 114      37.795  -9.473 -17.513  1.00 28.89           N
ATOM    104  CA  LEU A 114      36.834  -8.718 -18.328  1.00 28.43           C
ATOM    105  C   LEU A 114      36.273  -7.563 -17.538  1.00 28.82           C
ATOM    106  O   LEU A 114      35.436  -6.835 -18.081  1.00 28.07           O
ATOM    107  CB  LEU A 114      35.648  -9.585 -18.795  1.00 27.80           C
ATOM    108  CG  LEU A 114      35.912 -10.899 -19.577  1.00 30.93           C
ATOM    109  CD1 LEU A 114      34.714 -11.802 -19.583  1.00 31.20           C
ATOM    110  CD2 LEU A 114      36.411 -10.642 -21.025  1.00 32.46           C
ATOM    111  N   ALA A 115      36.638  -7.436 -16.250  1.00 26.57           N
ATOM    112  CA  ALA A 115      36.145  -6.289 -15.491  1.00 27.55           C
ATOM    113  C   ALA A 115      36.928  -5.077 -15.905  1.00 28.74           C
ATOM    114  O   ALA A 115      38.188  -5.072 -15.835  1.00 28.34           O
ATOM    115  CB  ALA A 115      36.309  -6.493 -13.966  1.00 26.01           C
TER     116      ALA A 115
ATOM    117  N   PHE A 117      36.501  -2.480 -14.034  1.00 27.97           N
ATOM    118  CA  PHE A 117      36.652  -1.921 -12.699  1.00 26.84           C
ATOM    119  C   PHE A 117      37.730  -2.675 -11.886  1.00 26.83           C
ATOM    120  O   PHE A 117      38.108  -3.818 -12.214  1.00 25.44           O
ATOM    121  CB  PHE A 117      35.271  -1.983 -11.995  1.00 27.48           C
ATOM    122  CG  PHE A 117      34.624  -3.361 -12.026  1.00 24.87           C
ATOM    123  CD1 PHE A 117      33.896  -3.776 -13.134  1.00 23.10           C
ATOM    124  CD2 PHE A 117      34.744  -4.206 -10.944  1.00 20.18           C
ATOM    125  CE1 PHE A 117      33.300  -5.064 -13.143  1.00 24.68           C
ATOM    126  CE2 PHE A 117      34.189  -5.449 -10.933  1.00 21.14           C
ATOM    127  CZ  PHE A 117      33.452  -5.908 -12.030  1.00 19.31           C
TER     128      PHE A 117
ATOM    129  N   VAL A 120      34.767  -3.618  -5.688  1.00 24.03           N
ATOM    130  CA  VAL A 120      33.335  -3.518  -5.422  1.00 22.97           C
ATOM    131  C   VAL A 120      33.139  -2.812  -4.115  1.00 23.66           C
ATOM    132  O   VAL A 120      33.904  -3.007  -3.174  1.00 23.19           O
ATOM    133  CB  VAL A 120      32.717  -4.906  -5.326  1.00 23.72           C
ATOM    134  CG1 VAL A 120      31.228  -4.832  -4.953  1.00 23.25           C
ATOM    135  CG2 VAL A 120      32.913  -5.611  -6.664  1.00 21.40           C
TER     136      VAL A 120
ATOM    137  N   TYR A 155      21.448   5.552 -13.964  1.00 30.63           N
ATOM    138  CA  TYR A 155      22.302   4.857 -14.916  1.00 31.41           C
ATOM    139  C   TYR A 155      21.893   5.289 -16.329  1.00 33.40           C
ATOM    140  O   TYR A 155      20.754   5.041 -16.731  1.00 34.15           O
ATOM    141  CB  TYR A 155      22.119   3.337 -14.836  1.00 30.90           C
ATOM    142  CG  TYR A 155      22.907   2.551 -13.763  1.00 29.77           C
ATOM    143  CD1 TYR A 155      23.885   3.158 -12.987  1.00 27.19           C
ATOM    144  CD2 TYR A 155      22.690   1.159 -13.597  1.00 27.00           C
ATOM    145  CE1 TYR A 155      24.602   2.446 -12.055  1.00 27.30           C
ATOM    146  CE2 TYR A 155      23.411   0.420 -12.631  1.00 25.76           C
ATOM    147  CZ  TYR A 155      24.356   1.070 -11.866  1.00 26.49           C
ATOM    148  OH  TYR A 155      25.096   0.375 -10.929  1.00 25.09           O
TER     149      TYR A 155
ATOM    150  N   ASP A 215      19.204  -4.800  -7.916  1.00 24.34           N
ATOM    151  CA  ASP A 215      20.637  -5.091  -7.882  1.00 24.94           C
ATOM    152  C   ASP A 215      21.457  -4.170  -8.791  1.00 24.11           C
ATOM    153  O   ASP A 215      21.560  -4.437  -9.981  1.00 24.55           O
ATOM    154  CB  ASP A 215      20.931  -6.554  -8.306  1.00 25.63           C
ATOM    155  CG  ASP A 215      22.358  -6.949  -7.963  1.00 27.21           C
ATOM    156  OD1 ASP A 215      23.162  -6.042  -7.616  1.00 29.70           O
ATOM    157  OD2 ASP A 215      22.664  -8.129  -8.000  1.00 31.85           O
ATOM    158  N   THR A 216      22.072  -3.160  -8.221  1.00 22.79           N
ATOM    159  CA  THR A 216      22.821  -2.211  -9.001  1.00 22.85           C
ATOM    160  C   THR A 216      24.141  -2.831  -9.536  1.00 23.44           C
ATOM    161  O   THR A 216      24.759  -2.244 -10.437  1.00 21.75           O
ATOM    162  CB  THR A 216      23.101  -0.906  -8.208  1.00 23.55           C
ATOM    163  OG1 THR A 216      23.871  -1.206  -7.039  1.00 22.91           O
ATOM    164  CG2 THR A 216      21.800  -0.186  -7.820  1.00 20.02           C
ATOM    165  N   GLY A 217      24.542  -4.013  -9.023  1.00 21.44           N
ATOM    166  CA  GLY A 217      25.704  -4.688  -9.562  1.00 19.57           C
ATOM    167  C   GLY A 217      25.364  -5.659 -10.712  1.00 20.35           C
ATOM    168  O   GLY A 217      26.283  -6.299 -11.299  1.00 19.47           O
ATOM    169  N   ALA A 218      24.071  -5.794 -11.018  1.00 17.91           N
ATOM    170  CA  ALA A 218      23.618  -6.674 -12.105  1.00 18.98           C
ATOM    171  C   ALA A 218      23.496  -5.909 -13.432  1.00 19.81           C
ATOM    172  O   ALA A 218      22.819  -4.829 -13.493  1.00 18.37           O
ATOM    173  CB  ALA A 218      22.247  -7.372 -11.785  1.00 17.81           C
ATOM    174  N   SER A 219      24.103  -6.451 -14.494  1.00 19.27           N
ATOM    175  CA  SER A 219      24.018  -5.748 -15.775  1.00 22.49           C
ATOM    176  C   SER A 219      22.608  -5.850 -16.349  1.00 23.90           C
ATOM    177  O   SER A 219      22.078  -4.876 -16.895  1.00 26.40           O
ATOM    178  CB  SER A 219      25.028  -6.305 -16.806  1.00 21.98           C
ATOM    179  OG  SER A 219      26.322  -6.363 -16.217  1.00 24.85           O
TER     180      SER A 219
ATOM    181  N   HIS A 287      18.778 -12.376 -18.776  1.00 25.53           N
ATOM    182  CA  HIS A 287      19.325 -13.743 -18.753  1.00 27.28           C
ATOM    183  C   HIS A 287      18.785 -14.473 -17.516  1.00 28.09           C
ATOM    184  O   HIS A 287      18.117 -13.859 -16.663  1.00 29.66           O
ATOM    185  CB  HIS A 287      20.869 -13.758 -18.753  1.00 28.06           C
ATOM    186  CG  HIS A 287      21.506 -13.143 -17.531  1.00 33.97           C
ATOM    187  ND1 HIS A 287      22.705 -13.597 -17.010  1.00 39.10           N
ATOM    188  CD2 HIS A 287      21.128 -12.105 -16.738  1.00 37.96           C
ATOM    189  CE1 HIS A 287      23.027 -12.881 -15.946  1.00 37.84           C
ATOM    190  NE2 HIS A 287      22.093 -11.967 -15.758  1.00 39.48           N
TER     191      HIS A 287
ATOM    192  N   MET A 289      19.375 -16.531 -13.995  1.00 31.67           N
ATOM    193  CA  MET A 289      20.284 -16.654 -12.859  1.00 33.10           C
ATOM    194  C   MET A 289      19.542 -17.335 -11.714  1.00 33.20           C
ATOM    195  O   MET A 289      18.588 -16.777 -11.180  1.00 33.31           O
ATOM    196  CB  MET A 289      20.736 -15.286 -12.383  1.00 33.61           C
ATOM    197  CG  MET A 289      21.914 -14.723 -13.119  1.00 40.63           C
ATOM    198  SD  MET A 289      23.428 -14.838 -12.135  1.00 53.76           S
ATOM    199  CE  MET A 289      22.737 -14.627 -10.506  1.00 46.32           C
TER     200      MET A 289
ATOM    201  N   ALA A 303      20.785  -3.194 -14.352  1.00 23.43           N
ATOM    202  CA  ALA A 303      20.905  -1.915 -15.097  1.00 24.37           C
ATOM    203  C   ALA A 303      19.877  -1.769 -16.246  1.00 24.27           C
ATOM    204  O   ALA A 303      19.440  -0.674 -16.509  1.00 24.58           O
ATOM    205  CB  ALA A 303      22.305  -1.709 -15.621  1.00 22.83           C
TER     206      ALA A 303
ATOM    207  N   LEU B 241      25.613 -19.626 -12.968  1.00 46.82           N
ATOM    208  CA  LEU B 241      25.868 -18.852 -14.142  1.00 48.27           C
ATOM    209  C   LEU B 241      26.748 -19.525 -15.143  1.00 48.29           C
ATOM    210  O   LEU B 241      26.370 -19.689 -16.241  1.00 48.26           O
ATOM    211  CB  LEU B 241      26.464 -17.528 -13.777  1.00 48.40           C
ATOM    212  CG  LEU B 241      26.639 -16.640 -14.973  1.00 50.99           C
ATOM    213  CD1 LEU B 241      25.323 -16.282 -15.565  1.00 51.08           C
ATOM    214  CD2 LEU B 241      27.348 -15.471 -14.506  1.00 52.92           C
TER     215      LEU B 241
HETATM  252  O   HOH A1014      23.472  -9.316 -15.027  1.00 25.72           O
HETATM  253  O   HOH A1083      21.823 -10.648  -8.601  1.00 30.66           O
HETATM  254  O   HOH A1119      22.675 -10.392  -3.555  1.00 33.81           O
HETATM  255  O   HOH A1139      21.390 -11.632 -10.918  1.00 29.58           O
HETATM  256  O   HOH A1164      24.077 -12.428  -8.762  1.00 37.79           O
CONECT  216  217
CONECT  233  221  229  244
CONECT  234  219  235
CONECT  235  234  236  240
CONECT  236  235  237
CONECT  238  237  239
CONECT  239  238  240
CONECT  240  235  239
CONECT  241  221  242
CONECT  242  226  241
CONECT  219  217  222  234
CONECT  243  224  226  227
CONECT  244  233  245  249
CONECT  245  244  246
CONECT  246  245  247  251
CONECT  247  246  248
CONECT  248  247  249
CONECT  249  244  248
CONECT  250  227
CONECT  222  219  220
CONECT  225  218  220  223
CONECT  228  223  229
CONECT  229  228  230  233
CONECT  230  229  231
CONECT  231  230  232
CONECT  232  223  231
CONECT  251  246
CONECT  217  216  219
CONECT  220  222  225
CONECT  223  225  228  232
CONECT  226  242  243
CONECT  218  225
CONECT  237  236  238
CONECT  221  233  241
CONECT  224  243
CONECT  227  243  250
END
