# Supplementary material for: Scaffold repositioning of spiro-acridine derivatives as fungi chitinase inhibitor by target fishing and in vitro studies
Source: Sci Rep. 2023 May 5;13:7320. doi: 10.1038/s41598-023-33279-9 (PMC10163251; doi:10.1038/s41598-023-33279-9)
Supplement: Supplementary file 2 — Supplementary Information 2. [file 41598_2023_33279_MOESM2_ESM.zip › PDBQT_TARGETS_ALL/3qch_NX2.pdb]

HEADER    HYDROLASE/HYDROLASE INHIBITOR           16-JAN-11   3QCH              
TITLE     HUMAN RECEPTOR PROTEIN TYROSINE PHOSPHATASE GAMMA, DOMAIN 1, IN       
TITLE    2 COMPLEX WITH 3-[(3,4-DICHLOROBENZYL)SULFANYL]-N-(METHYLSULFONYL)     
TITLE    3 THIOPHENE-2-CARBOXAMIDE                                              
COMPND    MOL_ID: 1;                                                            
COMPND   2 MOLECULE: RECEPTOR-TYPE TYROSINE-PROTEIN PHOSPHATASE GAMMA;          
COMPND   3 CHAIN: A;                                                            
COMPND   4 SYNONYM: PROTEIN-TYROSINE PHOSPHATASE GAMMA, R-PTP-GAMMA;            
COMPND   5 EC: 3.1.3.48;                                                        
COMPND   6 ENGINEERED: YES                                                      
SOURCE    MOL_ID: 1;                                                            
SOURCE   2 ORGANISM_SCIENTIFIC: HOMO SAPIENS;                                   
SOURCE   3 ORGANISM_COMMON: HUMAN;                                              
SOURCE   4 ORGANISM_TAXID: 9606;                                                
SOURCE   5 GENE: PTPG, PTPRG;                                                   
SOURCE   6 EXPRESSION_SYSTEM: ESCHERICHIA COLI;                                 
SOURCE   7 EXPRESSION_SYSTEM_TAXID: 562;                                        
SOURCE   8 EXPRESSION_SYSTEM_STRAIN: ROSETTA(DE3);                              
SOURCE   9 EXPRESSION_SYSTEM_VECTOR_TYPE: PLASMID;                              
SOURCE  10 EXPRESSION_SYSTEM_PLASMID: PET28                                     
KEYWDS    TYROSINE RECEPTOR PHOSPHATASE, TWISTED MIXED BETA-SHEETS FLANKED BY   
KEYWDS   2 {ALPHA}-HELICES, HYDROLASE-HYDROLASE INHIBITOR COMPLEX               
EXPDTA    X-RAY DIFFRACTION                                                     
AUTHOR    S.SHERIFF                                                             
REVDAT   1   28-DEC-11 3QCH    0                                                
JRNL        AUTH   S.SHERIFF,B.R.BENO,W.ZHAI,W.A.KOSTICH,P.A.MCDONNELL,K.KISH,  
JRNL        AUTH 2 V.GOLDFARB,M.GAO,S.E.KIEFER,J.YANCHUNAS,Y.HUANG,S.SHI,S.ZHU, 
JRNL        AUTH 3 C.DZIERBA,J.BRONSON,J.E.MACOR,K.K.APPIAH,R.S.WESTPHAL,       
JRNL        AUTH 4 J.O'CONNELL,S.W.GERRITZ                                      
JRNL        TITL   SMALL MOLECULE RECEPTOR PROTEIN TYROSINE PHOSPHATASE         
JRNL        TITL 2 [GAMMA](RPTP[GAMMA]) LIGANDS THAT INHIBIT PHOSPHATASE        
JRNL        TITL 3 ACTIVITY VIA PERTURBATION OF THE                             
JRNL        TITL 4 TRYPTOPHAN-PROLINE-ASPARTATE (WPD) LOOP                      
JRNL        REF    J.MED.CHEM.                   V.  54  6548 2011              
JRNL        REFN                   ISSN 0022-2623                               
JRNL        PMID   21882820                                                     
JRNL        DOI    10.1021/JM2003766                                            
REMARK   1                                                                      
REMARK   1 REFERENCE 1                                                          
REMARK   1  AUTH   K.KISH,P.A.MCDONNELL,V.GOLDFARB,M.GAO,W.J.METZLER,           
REMARK   1  AUTH 2 D.R.LANGLEY,J.W.BRYSON,S.E.KIEFER,W.A.KOSTICH,B.CARPENTER,   
REMARK   1  AUTH 3 R.S.WESTPHAL,S.SHERIFF                                       
REMARK   1  TITL   CLONING, PURIFICATION, CRYSTALLIZATION AND PRELIMINARY X-RAY 
REMARK   1  TITL 2 ANALYSIS OF THE CATALYTIC DOMAIN OF HUMAN RECEPTOR-LIKE      
REMARK   1  TITL 3 PROTEIN TYROSINE PHOSPHATASE G IN THREE DIFFERENT CRYSTAL    
REMARK   1  TITL 4 FORMS                                                        
REMARK   1  REF    TO BE PUBLISHED                                              
REMARK   1  REFN                                                                
REMARK   2                                                                      
REMARK   2 RESOLUTION.    2.40 ANGSTROMS.                                       
REMARK   3                                                                      
REMARK   3 REFINEMENT.                                                          
REMARK   3   PROGRAM     : CNX 2005                                             
REMARK   3   AUTHORS     : BRUNGER,ADAMS,CLORE,DELANO,GROS,GROSSE-              
REMARK   3               : KUNSTLEVE,JIANG,KUSZEWSKI,NILGES,PANNU,              
REMARK   3               : READ,RICE,SIMONSON,WARREN,ACCELRYS                   
REMARK   3               : SOFTWARE INC.(BADGER,BERARD,KUMAR,SZALMA,            
REMARK   3               : YIP,DZAKULA)                                         
REMARK   3                                                                      
REMARK   3  DATA USED IN REFINEMENT.                                            
REMARK   3   RESOLUTION RANGE HIGH (ANGSTROMS) : 2.40                           
REMARK   3   RESOLUTION RANGE LOW  (ANGSTROMS) : 33.96                          
REMARK   3   DATA CUTOFF            (SIGMA(F)) : 0.000                          
REMARK   3   DATA CUTOFF HIGH         (ABS(F)) : 1344709.000                    
REMARK   3   DATA CUTOFF LOW          (ABS(F)) : 0.0000                         
REMARK   3   COMPLETENESS (WORKING+TEST)   (%) : 99.1                           
REMARK   3   NUMBER OF REFLECTIONS             : 20387                          
REMARK   3                                                                      
REMARK   3  FIT TO DATA USED IN REFINEMENT.                                     
REMARK   3   CROSS-VALIDATION METHOD          : THROUGHOUT                      
REMARK   3   FREE R VALUE TEST SET SELECTION  : RANDOM                          
REMARK   3   R VALUE     (WORKING + TEST SET) : 0.241                           
REMARK   3   R VALUE            (WORKING SET) : 0.240                           
REMARK   3   FREE R VALUE                     : 0.272                           
REMARK   3   FREE R VALUE TEST SET SIZE   (%) : 2.900                           
REMARK   3   FREE R VALUE TEST SET COUNT      : 599                             
REMARK   3   ESTIMATED ERROR OF FREE R VALUE  : 0.011                           
REMARK   3                                                                      
REMARK   3  FIT/AGREEMENT OF MODEL WITH ALL DATA.                               
REMARK   3   R VALUE     (WORKING + TEST SET, NO CUTOFF) : 0.2410               
REMARK   3   R VALUE            (WORKING SET, NO CUTOFF) : 0.2400               
REMARK   3   FREE R VALUE                    (NO CUTOFF) : 0.272                
REMARK   3   FREE R VALUE TEST SET SIZE   (%, NO CUTOFF) : 2.900                
REMARK   3   FREE R VALUE TEST SET COUNT     (NO CUTOFF) : 599                  
REMARK   3   ESTIMATED ERROR OF FREE R VALUE (NO CUTOFF) : 0.0110               
REMARK   3   TOTAL NUMBER OF REFLECTIONS     (NO CUTOFF) : 20387                
REMARK   3                                                                      
REMARK   3  FIT IN THE HIGHEST RESOLUTION BIN.                                  
REMARK   3   TOTAL NUMBER OF BINS USED           : 8                            
REMARK   3   BIN RESOLUTION RANGE HIGH       (A) : 2.40                         
REMARK   3   BIN RESOLUTION RANGE LOW        (A) : 2.51                         
REMARK   3   BIN COMPLETENESS (WORKING+TEST) (%) : 94.20                        
REMARK   3   REFLECTIONS IN BIN    (WORKING SET) : 2299                         
REMARK   3   BIN R VALUE           (WORKING SET) : 0.3400                       
REMARK   3   BIN FREE R VALUE                    : 0.3650                       
REMARK   3   BIN FREE R VALUE TEST SET SIZE  (%) : 3.00                         
REMARK   3   BIN FREE R VALUE TEST SET COUNT     : 71                           
REMARK   3   ESTIMATED ERROR OF BIN FREE R VALUE : 0.043                        
REMARK   3                                                                      
REMARK   3  NUMBER OF NON-HYDROGEN ATOMS USED IN REFINEMENT.                    
REMARK   3   PROTEIN ATOMS            : 2277                                    
REMARK   3   NUCLEIC ACID ATOMS       : 0                                       
REMARK   3   HETEROGEN ATOMS          : 22                                      
REMARK   3   SOLVENT ATOMS            : 26                                      
REMARK   3                                                                      
REMARK   3  B VALUES.                                                           
REMARK   3   FROM WILSON PLOT           (A**2) : 60.20                          
REMARK   3   MEAN B VALUE      (OVERALL, A**2) : 52.10                          
REMARK   3   OVERALL ANISOTROPIC B VALUE.                                       
REMARK   3    B11 (A**2) : 9.02000                                              
REMARK   3    B22 (A**2) : 9.02000                                              
REMARK   3    B33 (A**2) : -18.04000                                            
REMARK   3    B12 (A**2) : 5.02000                                              
REMARK   3    B13 (A**2) : 0.00000                                              
REMARK   3    B23 (A**2) : 0.00000                                              
REMARK   3                                                                      
REMARK   3  ESTIMATED COORDINATE ERROR.                                         
REMARK   3   ESD FROM LUZZATI PLOT        (A) : 0.35                            
REMARK   3   ESD FROM SIGMAA              (A) : 0.39                            
REMARK   3   LOW RESOLUTION CUTOFF        (A) : 5.00                            
REMARK   3                                                                      
REMARK   3  CROSS-VALIDATED ESTIMATED COORDINATE ERROR.                         
REMARK   3   ESD FROM C-V LUZZATI PLOT    (A) : 0.43                            
REMARK   3   ESD FROM C-V SIGMAA          (A) : 0.51                            
REMARK   3                                                                      
REMARK   3  RMS DEVIATIONS FROM IDEAL VALUES.                                   
REMARK   3   BOND LENGTHS                 (A) : 0.007                           
REMARK   3   BOND ANGLES            (DEGREES) : 1.40                            
REMARK   3   DIHEDRAL ANGLES        (DEGREES) : 22.10                           
REMARK   3   IMPROPER ANGLES        (DEGREES) : 0.64                            
REMARK   3                                                                      
REMARK   3  ISOTROPIC THERMAL MODEL : RESTRAINED                                
REMARK   3                                                                      
REMARK   3  ISOTROPIC THERMAL FACTOR RESTRAINTS.    RMS    SIGMA                
REMARK   3   MAIN-CHAIN BOND              (A**2) : 1.480 ; 1.500                
REMARK   3   MAIN-CHAIN ANGLE             (A**2) : 2.500 ; 2.000                
REMARK   3   SIDE-CHAIN BOND              (A**2) : 1.970 ; 2.000                
REMARK   3   SIDE-CHAIN ANGLE             (A**2) : 2.960 ; 2.500                
REMARK   3                                                                      
REMARK   3  BULK SOLVENT MODELING.                                              
REMARK   3   METHOD USED : FLAT MODEL                                           
REMARK   3   KSOL        : 0.30                                                 
REMARK   3   BSOL        : 29.54                                                
REMARK   3                                                                      
REMARK   3  NCS MODEL : NULL                                                    
REMARK   3                                                                      
REMARK   3  PARAMETER FILE  1  : PROTEIN_REP.PARAM                              
REMARK   3  PARAMETER FILE  2  : WATER_REP.PARAM                                
REMARK   3  PARAMETER FILE  3  : ION.PARAM                                      
REMARK   3  PARAMETER FILE  4  : NX2.PAR                                        
REMARK   3  TOPOLOGY FILE  1   : PROTEIN.TOP                                    
REMARK   3  TOPOLOGY FILE  2   : WATER.TOP                                      
REMARK   3  TOPOLOGY FILE  3   : ION.TOP                                        
REMARK   3  TOPOLOGY FILE  4   : NX2.TOP                                        
REMARK   3                                                                      
REMARK   3  OTHER REFINEMENT REMARKS: NULL                                      
REMARK   4                                                                      
REMARK   4 3QCH COMPLIES WITH FORMAT V. 3.30, 13-JUL-11                         
REMARK 100                                                                      
REMARK 100 THIS ENTRY HAS BEEN PROCESSED BY RCSB ON 21-JAN-11.                  
REMARK 100 THE RCSB ID CODE IS RCSB063470.                                      
REMARK 200                                                                      
REMARK 200 EXPERIMENTAL DETAILS                                                 
REMARK 200  EXPERIMENT TYPE                : X-RAY DIFFRACTION                  
REMARK 200  DATE OF DATA COLLECTION        : 24-APR-06                          
REMARK 200  TEMPERATURE           (KELVIN) : 100                                
REMARK 200  PH                             : 7.0                                
REMARK 200  NUMBER OF CRYSTALS USED        : 1                                  
REMARK 200                                                                      
REMARK 200  SYNCHROTRON              (Y/N) : N                                  
REMARK 200  RADIATION SOURCE               : ROTATING ANODE                     
REMARK 200  BEAMLINE                       : NULL                               
REMARK 200  X-RAY GENERATOR MODEL          : RIGAKU FR-E SUPERBRIGHT            
REMARK 200  MONOCHROMATIC OR LAUE    (M/L) : M                                  
REMARK 200  WAVELENGTH OR RANGE        (A) : 1.54                               
REMARK 200  MONOCHROMATOR                  : NULL                               
REMARK 200  OPTICS                         : VARIMAX HR                         
REMARK 200                                                                      
REMARK 200  DETECTOR TYPE                  : IMAGE PLATE                        
REMARK 200  DETECTOR MANUFACTURER          : RIGAKU RAXIS IV++                  
REMARK 200  INTENSITY-INTEGRATION SOFTWARE : HKL2000 (DENZO)                    
REMARK 200  DATA SCALING SOFTWARE          : HKL2000 (SCALEPACK)                
REMARK 200                                                                      
REMARK 200  NUMBER OF UNIQUE REFLECTIONS   : 20534                              
REMARK 200  RESOLUTION RANGE HIGH      (A) : 2.400                              
REMARK 200  RESOLUTION RANGE LOW       (A) : 50.000                             
REMARK 200  REJECTION CRITERIA  (SIGMA(I)) : 0.000                              
REMARK 200                                                                      
REMARK 200 OVERALL.                                                             
REMARK 200  COMPLETENESS FOR RANGE     (%) : 99.8                               
REMARK 200  DATA REDUNDANCY                : 7.900                              
REMARK 200  R MERGE                    (I) : 0.18600                            
REMARK 200  R SYM                      (I) : NULL                               
REMARK 200  <I/SIGMA(I)> FOR THE DATA SET  : 9.0000                             
REMARK 200                                                                      
REMARK 200 IN THE HIGHEST RESOLUTION SHELL.                                     
REMARK 200  HIGHEST RESOLUTION SHELL, RANGE HIGH (A) : 2.40                     
REMARK 200  HIGHEST RESOLUTION SHELL, RANGE LOW  (A) : 2.49                     
REMARK 200  COMPLETENESS FOR SHELL     (%) : 100.0                              
REMARK 200  DATA REDUNDANCY IN SHELL       : 7.90                               
REMARK 200  R MERGE FOR SHELL          (I) : 0.65100                            
REMARK 200  R SYM FOR SHELL            (I) : NULL                               
REMARK 200  <I/SIGMA(I)> FOR SHELL         : 3.500                              
REMARK 200                                                                      
REMARK 200 DIFFRACTION PROTOCOL: SINGLE WAVELENGTH                              
REMARK 200 METHOD USED TO DETERMINE THE STRUCTURE: MOLECULAR REPLACEMENT        
REMARK 200 SOFTWARE USED: AMORE                                                 
REMARK 200 STARTING MODEL: PDB ENTRY 3QCD                                       
REMARK 200                                                                      
REMARK 200 REMARK: NULL                                                         
REMARK 280                                                                      
REMARK 280 CRYSTAL                                                              
REMARK 280 SOLVENT CONTENT, VS   (%): 65.36                                     
REMARK 280 MATTHEWS COEFFICIENT, VM (ANGSTROMS**3/DA): 3.55                     
REMARK 280                                                                      
REMARK 280 CRYSTALLIZATION CONDITIONS: PH 7.0, VAPOR DIFFUSION, TEMPERATURE     
REMARK 280  277K                                                                
REMARK 290                                                                      
REMARK 290 CRYSTALLOGRAPHIC SYMMETRY                                            
REMARK 290 SYMMETRY OPERATORS FOR SPACE GROUP: P 32 2 1                         
REMARK 290                                                                      
REMARK 290      SYMOP   SYMMETRY                                                
REMARK 290     NNNMMM   OPERATOR                                                
REMARK 290       1555   X,Y,Z                                                   
REMARK 290       2555   -Y,X-Y,Z+2/3                                            
REMARK 290       3555   -X+Y,-X,Z+1/3                                           
REMARK 290       4555   Y,X,-Z                                                  
REMARK 290       5555   X-Y,-Y,-Z+1/3                                           
REMARK 290       6555   -X,-X+Y,-Z+2/3                                          
REMARK 290                                                                      
REMARK 290     WHERE NNN -> OPERATOR NUMBER                                     
REMARK 290           MMM -> TRANSLATION VECTOR                                  
REMARK 290                                                                      
REMARK 290 CRYSTALLOGRAPHIC SYMMETRY TRANSFORMATIONS                            
REMARK 290 THE FOLLOWING TRANSFORMATIONS OPERATE ON THE ATOM/HETATM             
REMARK 290 RECORDS IN THIS ENTRY TO PRODUCE CRYSTALLOGRAPHICALLY                
REMARK 290 RELATED MOLECULES.                                                   
REMARK 290   SMTRY1   1  1.000000  0.000000  0.000000        0.00000            
REMARK 290   SMTRY2   1  0.000000  1.000000  0.000000        0.00000            
REMARK 290   SMTRY3   1  0.000000  0.000000  1.000000        0.00000            
REMARK 290   SMTRY1   2 -0.500000 -0.866025  0.000000        0.00000            
REMARK 290   SMTRY2   2  0.866025 -0.500000  0.000000        0.00000            
REMARK 290   SMTRY3   2  0.000000  0.000000  1.000000      101.93333            
REMARK 290   SMTRY1   3 -0.500000  0.866025  0.000000        0.00000            
REMARK 290   SMTRY2   3 -0.866025 -0.500000  0.000000        0.00000            
REMARK 290   SMTRY3   3  0.000000  0.000000  1.000000       50.96667            
REMARK 290   SMTRY1   4 -0.500000  0.866025  0.000000        0.00000            
REMARK 290   SMTRY2   4  0.866025  0.500000  0.000000        0.00000            
REMARK 290   SMTRY3   4  0.000000  0.000000 -1.000000        0.00000            
REMARK 290   SMTRY1   5  1.000000  0.000000  0.000000        0.00000            
REMARK 290   SMTRY2   5  0.000000 -1.000000  0.000000        0.00000            
REMARK 290   SMTRY3   5  0.000000  0.000000 -1.000000       50.96667            
REMARK 290   SMTRY1   6 -0.500000 -0.866025  0.000000        0.00000            
REMARK 290   SMTRY2   6 -0.866025  0.500000  0.000000        0.00000            
REMARK 290   SMTRY3   6  0.000000  0.000000 -1.000000      101.93333            
REMARK 290                                                                      
REMARK 290 REMARK: NULL                                                         
REMARK 300                                                                      
REMARK 300 BIOMOLECULE: 1                                                       
REMARK 300 SEE REMARK 350 FOR THE AUTHOR PROVIDED AND/OR PROGRAM                
REMARK 300 GENERATED ASSEMBLY INFORMATION FOR THE STRUCTURE IN                  
REMARK 300 THIS ENTRY. THE REMARK MAY ALSO PROVIDE INFORMATION ON               
REMARK 300 BURIED SURFACE AREA.                                                 
REMARK 350                                                                      
REMARK 350 COORDINATES FOR A COMPLETE MULTIMER REPRESENTING THE KNOWN           
REMARK 350 BIOLOGICALLY SIGNIFICANT OLIGOMERIZATION STATE OF THE                
REMARK 350 MOLECULE CAN BE GENERATED BY APPLYING BIOMT TRANSFORMATIONS          
REMARK 350 GIVEN BELOW.  BOTH NON-CRYSTALLOGRAPHIC AND                          
REMARK 350 CRYSTALLOGRAPHIC OPERATIONS ARE GIVEN.                               
REMARK 350                                                                      
REMARK 350 BIOMOLECULE: 1                                                       
REMARK 350 AUTHOR DETERMINED BIOLOGICAL UNIT: MONOMERIC                         
REMARK 350 SOFTWARE DETERMINED QUATERNARY STRUCTURE: MONOMERIC                  
REMARK 350 SOFTWARE USED: PISA                                                  
REMARK 350 APPLY THE FOLLOWING TO CHAINS: A                                     
REMARK 350   BIOMT1   1  1.000000  0.000000  0.000000        0.00000            
REMARK 350   BIOMT2   1  0.000000  1.000000  0.000000        0.00000            
REMARK 350   BIOMT3   1  0.000000  0.000000  1.000000        0.00000            
REMARK 465                                                                      
REMARK 465 MISSING RESIDUES                                                     
REMARK 465 THE FOLLOWING RESIDUES WERE NOT LOCATED IN THE                       
REMARK 465 EXPERIMENT. (M=MODEL NUMBER; RES=RESIDUE NAME; C=CHAIN               
REMARK 465 IDENTIFIER; SSSEQ=SEQUENCE NUMBER; I=INSERTION CODE.)                
REMARK 465                                                                      
REMARK 465   M RES C SSSEQI                                                     
REMARK 465     GLY A   819                                                      
REMARK 465     SER A   820                                                      
REMARK 465     HIS A   821                                                      
REMARK 465     MET A   822                                                      
REMARK 465     GLY A   823                                                      
REMARK 465     SER A   824                                                      
REMARK 465     GLY A   898                                                      
REMARK 465     LYS A   899                                                      
REMARK 465     ASP A   900                                                      
REMARK 465     VAL A  1001                                                      
REMARK 465     LYS A  1002                                                      
REMARK 465     LYS A  1003                                                      
REMARK 465     GLY A  1004                                                      
REMARK 465     GLN A  1005                                                      
REMARK 465     LYS A  1006                                                      
REMARK 465     GLY A  1007                                                      
REMARK 465     ASN A  1008                                                      
REMARK 465     PRO A  1009                                                      
REMARK 465     LYS A  1010                                                      
REMARK 465     GLY A  1011                                                      
REMARK 465     ARG A  1012                                                      
REMARK 465     GLU A  1124                                                      
REMARK 465     THR A  1125                                                      
REMARK 465     GLU A  1126                                                      
REMARK 465     VAL A  1127                                                      
REMARK 465     SER A  1128                                                      
REMARK 470                                                                      
REMARK 470 MISSING ATOM                                                         
REMARK 470 THE FOLLOWING RESIDUES HAVE MISSING ATOMS (M=MODEL NUMBER;           
REMARK 470 RES=RESIDUE NAME; C=CHAIN IDENTIFIER; SSEQ=SEQUENCE NUMBER;          
REMARK 470 I=INSERTION CODE):                                                   
REMARK 470   M RES CSSEQI  ATOMS                                                
REMARK 470     GLU A 826    CG   CD   OE1  OE2                                  
REMARK 470     ASN A 882    CG   OD1  ND2                                       
REMARK 470     ARG A 894    CG   CD   NE   CZ   NH1  NH2                        
REMARK 470     LYS A 902    CG   CD   CE   NZ                                   
REMARK 470     LYS A 956    CG   CD   CE   NZ                                   
REMARK 470     ARG A 958    CG   CD   NE   CZ   NH1  NH2                        
REMARK 470     GLN A1013    CG   CD   OE1  NE2                                  
REMARK 470     MET A1029    CG   SD   CE                                        
REMARK 470     GLU A1052    CG   CD   OE1  OE2                                  
REMARK 470     LYS A1081    CG   CD   CE   NZ                                   
REMARK 470     LYS A1123    CG   CD   CE   NZ                                   
REMARK 480                                                                      
REMARK 480 ZERO OCCUPANCY ATOM                                                  
REMARK 480 THE FOLLOWING RESIDUES HAVE ATOMS MODELED WITH ZERO                  
REMARK 480 OCCUPANCY. THE LOCATION AND PROPERTIES OF THESE ATOMS                
REMARK 480 MAY NOT BE RELIABLE. (M=MODEL NUMBER; RES=RESIDUE NAME;              
REMARK 480 C=CHAIN IDENTIFIER; SSEQ=SEQUENCE NUMBER; I=INSERTION CODE):         
REMARK 480   M RES C SSEQI ATOMS                                                
REMARK 480     GLU A  850   CD   OE1  OE2                                       
REMARK 480     LYS A  892   NZ                                                  
REMARK 480     LYS A 1083   CD   CE   NZ                                        
REMARK 500                                                                      
REMARK 500 GEOMETRY AND STEREOCHEMISTRY                                         
REMARK 500 SUBTOPIC: TORSION ANGLES                                             
REMARK 500                                                                      
REMARK 500 TORSION ANGLES OUTSIDE THE EXPECTED RAMACHANDRAN REGIONS:            
REMARK 500 (M=MODEL NUMBER; RES=RESIDUE NAME; C=CHAIN IDENTIFIER;               
REMARK 500 SSEQ=SEQUENCE NUMBER; I=INSERTION CODE).                             
REMARK 500                                                                      
REMARK 500 STANDARD TABLE:                                                      
REMARK 500 FORMAT:(10X,I3,1X,A3,1X,A1,I4,A1,4X,F7.2,3X,F7.2)                    
REMARK 500                                                                      
REMARK 500 EXPECTED VALUES: GJ KLEYWEGT AND TA JONES (1996). PHI/PSI-           
REMARK 500 CHOLOGY: RAMACHANDRAN REVISITED. STRUCTURE 4, 1395 - 1400            
REMARK 500                                                                      
REMARK 500  M RES CSSEQI        PSI       PHI                                   
REMARK 500    CYS A 858        7.88    -69.77                                   
REMARK 500    ASP A 861       36.94    -89.07                                   
REMARK 500    ALA A 866       54.98   -142.73                                   
REMARK 500    SER A 904        8.45    -69.69                                   
REMARK 500    ASN A 969     -133.60     58.37                                   
REMARK 500    SER A 982      138.96   -174.32                                   
REMARK 500    GLU A1033      -14.31   -157.32                                   
REMARK 500    CYS A1060     -120.91   -121.74                                   
REMARK 500    SER A1061      -71.55    -89.23                                   
REMARK 500    VAL A1103       87.53     60.43                                   
REMARK 500                                                                      
REMARK 500 REMARK: NULL                                                         
REMARK 800                                                                      
REMARK 800 SITE                                                                 
REMARK 800 SITE_IDENTIFIER: AC1                                                 
REMARK 800 EVIDENCE_CODE: SOFTWARE                                              
REMARK 800 SITE_DESCRIPTION: BINDING SITE FOR RESIDUE NX2 A 2001                
REMARK 900                                                                      
REMARK 900 RELATED ENTRIES                                                      
REMARK 900 RELATED ID: 3QCB   RELATED DB: PDB                                   
REMARK 900 RELATED ID: 3QCC   RELATED DB: PDB                                   
REMARK 900 RELATED ID: 3QCD   RELATED DB: PDB                                   
REMARK 900 RELATED ID: 3QCE   RELATED DB: PDB                                   
REMARK 900 RELATED ID: 3QCF   RELATED DB: PDB                                   
REMARK 900 RELATED ID: 3QCG   RELATED DB: PDB                                   
REMARK 900 RELATED ID: 3QCI   RELATED DB: PDB                                   
REMARK 900 RELATED ID: 3QCJ   RELATED DB: PDB                                   
REMARK 900 RELATED ID: 3QCK   RELATED DB: PDB                                   
REMARK 900 RELATED ID: 3QCL   RELATED DB: PDB                                   
REMARK 900 RELATED ID: 3QCM   RELATED DB: PDB                                   
REMARK 900 RELATED ID: 3QCN   RELATED DB: PDB                                   
DBREF  3QCH A  825  1128  UNP    P23470   PTPRG_HUMAN    825   1128             
SEQADV 3QCH GLY A  819  UNP  P23470              EXPRESSION TAG                 
SEQADV 3QCH SER A  820  UNP  P23470              EXPRESSION TAG                 
SEQADV 3QCH HIS A  821  UNP  P23470              EXPRESSION TAG                 
SEQADV 3QCH MET A  822  UNP  P23470              EXPRESSION TAG                 
SEQADV 3QCH GLY A  823  UNP  P23470              EXPRESSION TAG                 
SEQADV 3QCH SER A  824  UNP  P23470              EXPRESSION TAG                 
SEQRES   1 A  310  GLY SER HIS MET GLY SER MET GLU ALA ILE PRO VAL LYS          
SEQRES   2 A  310  GLN PHE VAL LYS HIS ILE GLY GLU LEU TYR SER ASN ASN          
SEQRES   3 A  310  GLN HIS GLY PHE SER GLU ASP PHE GLU GLU VAL GLN ARG          
SEQRES   4 A  310  CYS THR ALA ASP MET ASN ILE THR ALA GLU HIS SER ASN          
SEQRES   5 A  310  HIS PRO GLU ASN LYS HIS LYS ASN ARG TYR ILE ASN ILE          
SEQRES   6 A  310  LEU ALA TYR ASP HIS SER ARG VAL LYS LEU ARG PRO LEU          
SEQRES   7 A  310  PRO GLY LYS ASP SER LYS HIS SER ASP TYR ILE ASN ALA          
SEQRES   8 A  310  ASN TYR VAL ASP GLY TYR ASN LYS ALA LYS ALA TYR ILE          
SEQRES   9 A  310  ALA THR GLN GLY PRO LEU LYS SER THR PHE GLU ASP PHE          
SEQRES  10 A  310  TRP ARG MET ILE TRP GLU GLN ASN THR GLY ILE ILE VAL          
SEQRES  11 A  310  MET ILE THR ASN LEU VAL GLU LYS GLY ARG ARG LYS CYS          
SEQRES  12 A  310  ASP GLN TYR TRP PRO THR GLU ASN SER GLU GLU TYR GLY          
SEQRES  13 A  310  ASN ILE ILE VAL THR LEU LYS SER THR LYS ILE HIS ALA          
SEQRES  14 A  310  CYS TYR THR VAL ARG ARG PHE SER ILE ARG ASN THR LYS          
SEQRES  15 A  310  VAL LYS LYS GLY GLN LYS GLY ASN PRO LYS GLY ARG GLN          
SEQRES  16 A  310  ASN GLU ARG VAL VAL ILE GLN TYR HIS TYR THR GLN TRP          
SEQRES  17 A  310  PRO ASP MET GLY VAL PRO GLU TYR ALA LEU PRO VAL LEU          
SEQRES  18 A  310  THR PHE VAL ARG ARG SER SER ALA ALA ARG MET PRO GLU          
SEQRES  19 A  310  THR GLY PRO VAL LEU VAL HIS CYS SER ALA GLY VAL GLY          
SEQRES  20 A  310  ARG THR GLY THR TYR ILE VAL ILE ASP SER MET LEU GLN          
SEQRES  21 A  310  GLN ILE LYS ASP LYS SER THR VAL ASN VAL LEU GLY PHE          
SEQRES  22 A  310  LEU LYS HIS ILE ARG THR GLN ARG ASN TYR LEU VAL GLN          
SEQRES  23 A  310  THR GLU GLU GLN TYR ILE PHE ILE HIS ASP ALA LEU LEU          
SEQRES  24 A  310  GLU ALA ILE LEU GLY LYS GLU THR GLU VAL SER                  
HET    NX2  A2001      22                                                       
HETNAM     NX2 3-[(3,4-DICHLOROBENZYL)SULFANYL]-N-(METHYLSULFONYL)              
HETNAM   2 NX2  THIOPHENE-2-CARBOXAMIDE                                         
FORMUL   2  NX2    C13 H11 CL2 N O3 S3                                          
FORMUL   3  HOH   *26(H2 O)                                                     
HELIX    1   1 VAL A 1038  VAL A 1038  1                                   1
HELIX    2   2 PHE A 1041  VAL A 1042  1                                   2
HELIX    3   3 ARG A 1066  ARG A 1066  1                                   1
HELIX    4   4 THR A 1069  TYR A 1070  1                                   2
HELIX    5   5 ILE A 1073  ILE A 1073  1                                   1
HELIX    6   6 THR A 1105  THR A 1105  1                                   1
HELIX    7   7 GLU A 1107  GLN A 1108  1                                   2
HELIX    8   8 PHE A 1111  PHE A 1111  1                                   1
SHEET    1   1 1 TYR A1023  TYR A1023  0
SITE     1 AC1 13 ILE A 950  TYR A1023  TRP A1026  VAL A1031                    
SITE     2 AC1 13 VAL A1038  PHE A1041  ARG A1066  THR A1069                    
SITE     3 AC1 13 TYR A1070  GLN A1108  PHE A1111  HOH A2102                    
SITE     4 AC1 13 HOH A2120                                                     
CRYST1   75.800   75.800  152.900  90.00  90.00 120.00 P 32 2 1      6          
ORIGX1      1.000000  0.000000  0.000000        0.00000                         
ORIGX2      0.000000  1.000000  0.000000        0.00000                         
ORIGX3      0.000000  0.000000  1.000000        0.00000                         
SCALE1      0.013193  0.007617  0.000000        0.00000                         
SCALE2      0.000000  0.015234  0.000000        0.00000                         
SCALE3      0.000000  0.000000  0.006540        0.00000                         
ATOM      1  N   ILE A 950      20.172  29.849  51.112  1.00 42.40           N
ATOM      2  CA  ILE A 950      19.762  30.135  52.476  1.00 42.92           C
ATOM      3  C   ILE A 950      20.486  31.369  52.964  1.00 45.92           C
ATOM      4  O   ILE A 950      21.035  31.396  54.060  1.00 47.26           O
ATOM      5  CB  ILE A 950      20.093  28.973  53.413  1.00 41.58           C
ATOM      6  CG1 ILE A 950      19.637  27.654  52.783  1.00 41.32           C
ATOM      7  CG2 ILE A 950      19.404  29.186  54.748  1.00 41.43           C
ATOM      8  CD1 ILE A 950      19.969  26.438  53.599  1.00 42.64           C
TER       9      ILE A 950
ATOM     10  N   TYR A1023      15.471  31.131  50.680  1.00 43.22           N
ATOM     11  CA  TYR A1023      14.917  31.625  51.945  1.00 42.53           C
ATOM     12  C   TYR A1023      15.442  33.025  52.177  1.00 44.36           C
ATOM     13  O   TYR A1023      16.655  33.237  52.282  1.00 43.71           O
ATOM     14  CB  TYR A1023      15.321  30.752  53.132  1.00 38.86           C
ATOM     15  CG  TYR A1023      14.418  30.930  54.345  1.00 36.34           C
ATOM     16  CD1 TYR A1023      13.243  30.196  54.471  1.00 35.70           C
ATOM     17  CD2 TYR A1023      14.729  31.845  55.351  1.00 37.07           C
ATOM     18  CE1 TYR A1023      12.402  30.365  55.553  1.00 35.10           C
ATOM     19  CE2 TYR A1023      13.894  32.023  56.445  1.00 33.78           C
ATOM     20  CZ  TYR A1023      12.730  31.277  56.538  1.00 37.44           C
ATOM     21  OH  TYR A1023      11.892  31.421  57.622  1.00 38.32           O
TER      22      TYR A1023
ATOM     23  N   TRP A1026      15.263  37.437  56.724  1.00 61.66           N
ATOM     24  CA  TRP A1026      16.379  37.533  57.646  1.00 64.78           C
ATOM     25  C   TRP A1026      16.309  38.764  58.537  1.00 66.87           C
ATOM     26  O   TRP A1026      16.081  39.879  58.067  1.00 67.05           O
ATOM     27  CB  TRP A1026      17.682  37.506  56.854  1.00 65.09           C
ATOM     28  CG  TRP A1026      17.855  36.189  56.180  1.00 65.99           C
ATOM     29  CD1 TRP A1026      17.600  35.887  54.866  1.00 64.79           C
ATOM     30  CD2 TRP A1026      18.234  34.962  56.809  1.00 65.21           C
ATOM     31  NE1 TRP A1026      17.792  34.542  54.647  1.00 66.14           N
ATOM     32  CE2 TRP A1026      18.182  33.953  55.824  1.00 65.86           C
ATOM     33  CE3 TRP A1026      18.613  34.617  58.112  1.00 64.30           C
ATOM     34  CZ2 TRP A1026      18.494  32.623  56.105  1.00 65.37           C
ATOM     35  CZ3 TRP A1026      18.923  33.297  58.388  1.00 63.21           C
ATOM     36  CH2 TRP A1026      18.861  32.318  57.392  1.00 64.21           C
TER      37      TRP A1026
ATOM     38  N   VAL A1031      19.267  36.748  65.048  1.00 72.21           N
ATOM     39  CA  VAL A1031      19.133  35.553  64.207  1.00 72.71           C
ATOM     40  C   VAL A1031      17.740  34.918  64.385  1.00 72.80           C
ATOM     41  O   VAL A1031      17.009  35.267  65.314  1.00 72.18           O
ATOM     42  CB  VAL A1031      20.219  34.502  64.564  1.00 72.33           C
ATOM     43  CG1 VAL A1031      21.612  35.101  64.379  1.00 70.52           C
ATOM     44  CG2 VAL A1031      20.030  34.035  66.002  1.00 71.60           C
ATOM     45  N   PRO A1032      17.362  33.977  63.495  1.00 72.31           N
ATOM     46  CA  PRO A1032      16.026  33.359  63.489  1.00 71.04           C
ATOM     47  C   PRO A1032      15.595  32.754  64.825  1.00 70.67           C
ATOM     48  O   PRO A1032      16.436  32.439  65.671  1.00 71.64           O
ATOM     49  CB  PRO A1032      16.119  32.313  62.379  1.00 70.98           C
ATOM     50  CG  PRO A1032      17.140  32.876  61.448  1.00 71.91           C
ATOM     51  CD  PRO A1032      18.163  33.543  62.337  1.00 72.29           C
TER      52      PRO A1032
ATOM     53  N   VAL A1038      10.796  27.864  58.524  1.00 40.70           N
ATOM     54  CA  VAL A1038      11.896  27.074  57.989  1.00 41.22           C
ATOM     55  C   VAL A1038      11.464  25.628  57.735  1.00 40.78           C
ATOM     56  O   VAL A1038      11.818  25.033  56.714  1.00 40.02           O
ATOM     57  CB  VAL A1038      13.085  27.073  58.951  1.00 41.26           C
ATOM     58  CG1 VAL A1038      14.130  26.088  58.477  1.00 38.51           C
ATOM     59  CG2 VAL A1038      13.664  28.487  59.055  1.00 41.37           C
TER      60      VAL A1038
ATOM     61  N   PHE A1041       9.549  25.618  54.559  1.00 41.16           N
ATOM     62  CA  PHE A1041      10.524  25.790  53.490  1.00 42.86           C
ATOM     63  C   PHE A1041      11.242  24.475  53.175  1.00 44.02           C
ATOM     64  O   PHE A1041      11.344  24.077  52.018  1.00 44.52           O
ATOM     65  CB  PHE A1041      11.558  26.846  53.886  1.00 39.81           C
ATOM     66  CG  PHE A1041      12.671  27.018  52.882  1.00 41.59           C
ATOM     67  CD1 PHE A1041      12.447  27.663  51.678  1.00 40.26           C
ATOM     68  CD2 PHE A1041      13.959  26.577  53.162  1.00 42.41           C
ATOM     69  CE1 PHE A1041      13.486  27.866  50.779  1.00 40.41           C
ATOM     70  CE2 PHE A1041      14.999  26.781  52.262  1.00 40.71           C
ATOM     71  CZ  PHE A1041      14.764  27.425  51.075  1.00 38.47           C
ATOM     72  N   VAL A1042      11.735  23.806  54.216  1.00 45.10           N
ATOM     73  CA  VAL A1042      12.425  22.523  54.061  1.00 44.13           C
ATOM     74  C   VAL A1042      11.509  21.449  53.463  1.00 43.44           C
ATOM     75  O   VAL A1042      11.891  20.763  52.520  1.00 44.45           O
ATOM     76  CB  VAL A1042      12.970  22.008  55.426  1.00 42.91           C
ATOM     77  CG1 VAL A1042      13.587  20.626  55.256  1.00 42.33           C
ATOM     78  CG2 VAL A1042      13.989  22.977  55.984  1.00 35.71           C
TER      79      VAL A1042
ATOM     80  N   ARG A1066      24.294  27.449  57.730  1.00 40.99           N
ATOM     81  CA  ARG A1066      22.879  27.269  57.481  1.00 40.37           C
ATOM     82  C   ARG A1066      22.710  26.110  56.531  1.00 40.22           C
ATOM     83  O   ARG A1066      21.687  25.425  56.532  1.00 38.21           O
ATOM     84  CB  ARG A1066      22.281  28.537  56.875  1.00 42.02           C
ATOM     85  CG  ARG A1066      22.329  29.733  57.807  1.00 42.80           C
ATOM     86  CD  ARG A1066      22.171  31.016  57.033  1.00 43.82           C
ATOM     87  NE  ARG A1066      22.323  32.182  57.891  1.00 44.84           N
ATOM     88  CZ  ARG A1066      22.244  33.436  57.458  1.00 44.17           C
ATOM     89  NH1 ARG A1066      22.399  34.440  58.308  1.00 45.26           N
ATOM     90  NH2 ARG A1066      22.012  33.682  56.176  1.00 38.33           N
TER      91      ARG A1066
ATOM     92  N   THR A1069      22.472  23.143  58.699  1.00 37.84           N
ATOM     93  CA  THR A1069      21.208  23.148  59.431  1.00 35.82           C
ATOM     94  C   THR A1069      20.099  22.602  58.546  1.00 33.70           C
ATOM     95  O   THR A1069      19.266  21.823  58.992  1.00 33.69           O
ATOM     96  CB  THR A1069      20.866  24.591  59.898  1.00 37.17           C
ATOM     97  OG1 THR A1069      21.897  25.050  60.784  1.00 38.72           O
ATOM     98  CG2 THR A1069      19.531  24.649  60.618  1.00 30.17           C
ATOM     99  N   TYR A1070      20.107  23.003  57.285  1.00 31.94           N
ATOM    100  CA  TYR A1070      19.120  22.525  56.337  1.00 34.21           C
ATOM    101  C   TYR A1070      19.241  21.010  56.210  1.00 37.25           C
ATOM    102  O   TYR A1070      18.256  20.270  56.325  1.00 38.50           O
ATOM    103  CB  TYR A1070      19.356  23.170  54.971  1.00 32.91           C
ATOM    104  CG  TYR A1070      18.378  22.717  53.908  1.00 36.88           C
ATOM    105  CD1 TYR A1070      17.106  23.287  53.807  1.00 37.31           C
ATOM    106  CD2 TYR A1070      18.704  21.695  53.023  1.00 37.43           C
ATOM    107  CE1 TYR A1070      16.191  22.841  52.856  1.00 36.02           C
ATOM    108  CE2 TYR A1070      17.792  21.249  52.070  1.00 36.59           C
ATOM    109  CZ  TYR A1070      16.542  21.824  51.997  1.00 36.75           C
ATOM    110  OH  TYR A1070      15.639  21.373  51.066  1.00 40.35           O
TER     111      TYR A1070
ATOM    112  N   ILE A1073      18.191  18.908  59.219  1.00 37.68           N
ATOM    113  CA  ILE A1073      16.746  18.923  59.438  1.00 35.96           C
ATOM    114  C   ILE A1073      16.037  18.079  58.386  1.00 36.90           C
ATOM    115  O   ILE A1073      15.162  17.274  58.699  1.00 36.38           O
ATOM    116  CB  ILE A1073      16.165  20.363  59.360  1.00 36.86           C
ATOM    117  CG1 ILE A1073      16.720  21.215  60.496  1.00 36.08           C
ATOM    118  CG2 ILE A1073      14.648  20.321  59.393  1.00 28.58           C
ATOM    119  CD1 ILE A1073      16.382  22.673  60.371  1.00 38.41           C
TER     120      ILE A1073
ATOM    121  N   THR A1105      27.215  26.890  64.732  1.00 41.22           N
ATOM    122  CA  THR A1105      26.997  27.418  66.067  1.00 37.86           C
ATOM    123  C   THR A1105      25.998  26.578  66.831  1.00 37.43           C
ATOM    124  O   THR A1105      25.147  25.898  66.261  1.00 34.62           O
ATOM    125  CB  THR A1105      26.456  28.875  66.048  1.00 40.30           C
ATOM    126  OG1 THR A1105      25.170  28.899  65.410  1.00 39.77           O
ATOM    127  CG2 THR A1105      27.429  29.817  65.324  1.00 37.28           C
TER     128      THR A1105
ATOM    129  N   GLU A1107      23.550  27.818  68.491  1.00 38.79           N
ATOM    130  CA  GLU A1107      22.211  28.361  68.257  1.00 39.60           C
ATOM    131  C   GLU A1107      21.561  27.647  67.073  1.00 39.60           C
ATOM    132  O   GLU A1107      20.390  27.291  67.126  1.00 38.76           O
ATOM    133  CB  GLU A1107      22.269  29.875  67.972  1.00 42.24           C
ATOM    134  CG  GLU A1107      22.567  30.768  69.184  1.00 46.69           C
ATOM    135  CD  GLU A1107      23.957  30.535  69.801  1.00 53.37           C
ATOM    136  OE1 GLU A1107      24.946  30.314  69.047  1.00 51.61           O
ATOM    137  OE2 GLU A1107      24.054  30.575  71.057  1.00 56.39           O
ATOM    138  N   GLN A1108      22.328  27.449  66.003  1.00 39.99           N
ATOM    139  CA  GLN A1108      21.888  26.623  64.879  1.00 39.87           C
ATOM    140  C   GLN A1108      21.604  25.177  65.316  1.00 39.50           C
ATOM    141  O   GLN A1108      20.629  24.558  64.879  1.00 39.08           O
ATOM    142  CB  GLN A1108      22.954  26.635  63.778  1.00 39.50           C
ATOM    143  CG  GLN A1108      23.078  27.975  63.051  1.00 40.22           C
ATOM    144  CD  GLN A1108      24.335  28.085  62.199  1.00 41.73           C
ATOM    145  OE1 GLN A1108      25.254  27.266  62.301  1.00 43.09           O
ATOM    146  NE2 GLN A1108      24.377  29.099  61.349  1.00 39.63           N
TER     147      GLN A1108
ATOM    148  N   PHE A1111      18.351  25.334  66.870  1.00 36.96           N
ATOM    149  CA  PHE A1111      17.307  25.578  65.893  1.00 37.31           C
ATOM    150  C   PHE A1111      16.848  24.281  65.224  1.00 36.66           C
ATOM    151  O   PHE A1111      15.658  24.109  64.961  1.00 35.10           O
ATOM    152  CB  PHE A1111      17.791  26.567  64.829  1.00 37.27           C
ATOM    153  CG  PHE A1111      16.686  27.151  64.010  1.00 41.36           C
ATOM    154  CD1 PHE A1111      15.862  28.134  64.538  1.00 44.64           C
ATOM    155  CD2 PHE A1111      16.457  26.720  62.714  1.00 43.39           C
ATOM    156  CE1 PHE A1111      14.817  28.690  63.780  1.00 47.11           C
ATOM    157  CE2 PHE A1111      15.421  27.266  61.952  1.00 47.76           C
ATOM    158  CZ  PHE A1111      14.597  28.257  62.488  1.00 46.48           C
TER     159      PHE A1111
HETATM  182  O   HOH A2101      25.477  32.554  56.292  1.00 56.04           O
HETATM  183  O   HOH A2102      27.126  30.089  60.005  1.00 46.92           O
HETATM  184  O   HOH A2120      24.634  31.617  65.164  1.00 55.39           O
CONECT  160  161  164  165
CONECT  169  170  172
CONECT  170  167  169
CONECT  171  168  172  174
CONECT  172  169  171  173
CONECT  175  164  176  177
CONECT  161  160  162
CONECT  179  178
CONECT  162  161  163
CONECT  164  160  163  175
CONECT  166  165  167
CONECT  167  166  168  170
CONECT  168  167  171
CONECT  173  172
CONECT  174  171
CONECT  176  175  178
CONECT  177  175
CONECT  180  178
CONECT  181  178
CONECT  178  176  179  180  181
CONECT  163  162  164
CONECT  165  160  166
END
