# Supplementary material for: Scaffold repositioning of spiro-acridine derivatives as fungi chitinase inhibitor by target fishing and in vitro studies
Source: Sci Rep. 2023 May 5;13:7320. doi: 10.1038/s41598-023-33279-9 (PMC10163251; doi:10.1038/s41598-023-33279-9)
Supplement: Supplementary file 2 — Supplementary Information 2. [file 41598_2023_33279_MOESM2_ESM.zip › PDBQT_TARGETS_ALL/3qo9_QO9.pdb]

HEADER    TRANSFERASE, HYDROLASE/INHIBITOR        09-FEB-11   3QO9              
TITLE     CRYSTAL STRUCTURE OF HIV-1 REVERSE TRANSCRIPTASE (RT) IN COMPLEX WITH 
TITLE    2 TSAO-T, A NON-NUCLEOSIDE RT INHIBITOR (NNRTI)                        
COMPND    MOL_ID: 1;                                                            
COMPND   2 MOLECULE: REVERSE TRANSCRIPTASE/ RIBONUCLEASE H;                     
COMPND   3 CHAIN: A;                                                            
COMPND   4 SYNONYM: P66 RT;                                                     
COMPND   5 EC: 2.7.7.49, 2.7.7.7, 3.1.26.13;                                    
COMPND   6 ENGINEERED: YES;                                                     
COMPND   7 MUTATION: YES;                                                       
COMPND   8 MOL_ID: 2;                                                           
COMPND   9 MOLECULE: P51 RT;                                                    
COMPND  10 CHAIN: B;                                                            
COMPND  11 EC: 2.7.7.7, 3.1.26.4;                                               
COMPND  12 ENGINEERED: YES;                                                     
COMPND  13 MUTATION: YES                                                        
SOURCE    MOL_ID: 1;                                                            
SOURCE   2 ORGANISM_SCIENTIFIC: HUMAN IMMUNODEFICIENCY VIRUS TYPE 1 BH10;       
SOURCE   3 ORGANISM_COMMON: HIV-1;                                              
SOURCE   4 ORGANISM_TAXID: 11678;                                               
SOURCE   5 STRAIN: BH10;                                                        
SOURCE   6 GENE: GAG-POL;                                                       
SOURCE   7 EXPRESSION_SYSTEM: ESCHERICHIA COLI;                                 
SOURCE   8 EXPRESSION_SYSTEM_TAXID: 562;                                        
SOURCE   9 EXPRESSION_SYSTEM_VECTOR_TYPE: PLASMID;                              
SOURCE  10 MOL_ID: 2;                                                           
SOURCE  11 ORGANISM_SCIENTIFIC: HUMAN IMMUNODEFICIENCY VIRUS TYPE 1 BH10;       
SOURCE  12 ORGANISM_COMMON: HIV-1;                                              
SOURCE  13 ORGANISM_TAXID: 11678;                                               
SOURCE  14 GENE: GAG-POL;                                                       
SOURCE  15 EXPRESSION_SYSTEM: ESCHERICHIA COLI;                                 
SOURCE  16 EXPRESSION_SYSTEM_TAXID: 562                                         
KEYWDS    AIDS, HIV, RNA-BINDING, RNA-DIRECTED DNA POLYMERASE, TRANSFERASE,     
KEYWDS   2 VIRAL NUCLEOPROTEIN, NONNUCLEOSIDE, NNRTI, HYDROLASE, HYDROLASE-     
KEYWDS   3 INHIBITOR COMPLEX                                                    
EXPDTA    X-RAY DIFFRACTION                                                     
AUTHOR    K.DAS,E.ARNOLD                                                        
REVDAT   2   19-FEB-14 3QO9    1       JRNL   VERSN                             
REVDAT   1   04-MAY-11 3QO9    0                                                
JRNL        AUTH   K.DAS,J.D.BAUMAN,A.S.RIM,C.DHARIA,A.D.CLARK,M.J.CAMARASA,    
JRNL        AUTH 2 J.BALZARINI,E.ARNOLD                                         
JRNL        TITL   CRYSTAL STRUCTURE OF                                         
JRNL        TITL 2 TERT-BUTYLDIMETHYLSILYL-SPIROAMINOOXATHIOLEDIOXIDE-THYMINE   
JRNL        TITL 3 (TSAO-T) IN COMPLEX WITH HIV-1 REVERSE TRANSCRIPTASE (RT)    
JRNL        TITL 4 REDEFINES THE ELASTIC LIMITS OF THE NON-NUCLEOSIDE           
JRNL        TITL 5 INHIBITOR-BINDING POCKET.                                    
JRNL        REF    J.MED.CHEM.                   V.  54  2727 2011              
JRNL        REFN                   ISSN 0022-2623                               
JRNL        PMID   21446702                                                     
JRNL        DOI    10.1021/JM101536X                                            
REMARK   1                                                                      
REMARK   1 REFERENCE 1                                                          
REMARK   1  TITL   HIGH-RESOLUTION STRUCTURES OF HIV-1 REVERSE                  
REMARK   1  TITL 2 TRANSCRIPTASE/TMC278 COMPLEXES: STRATEGIC FLEXIBILITY        
REMARK   1  TITL 3 EXPLAINS POTENCY AGAINST RESISTANCE MUTATIONS                
REMARK   1  REF    PROC.NATL.ACAD.SCI.USA        V. 105  1466 2008              
REMARK   1  REFN                   ISSN 0027-8424                               
REMARK   1  PMID   18230722                                                     
REMARK   1 REFERENCE 2                                                          
REMARK   1  TITL   ROLES OF CONFORMATIONAL AND POSITIONAL ADAPTABILITY IN       
REMARK   1  TITL 2 STRUCTURE-BASED DESIGN OF TMC125-R165335 (ETRAVIRINE) AND    
REMARK   1  TITL 3 RELATED NON-NUCLEOSIDE REVERSE TRANSCRIPTASE INHIBITORS THAT 
REMARK   1  TITL 4 ARE HIGHLY POTENT AND EFFECTIVE AGAINST WILD-TYPE AND        
REMARK   1  TITL 5 DRUG-RESISTANT HIV-1 VARIANTS.                               
REMARK   1  REF    J.MED.CHEM.                   V.  47  2550 2004              
REMARK   1  REFN                   ISSN 0022-2623                               
REMARK   1  PMID   15115397                                                     
REMARK   1  DOI    10.1021/JM030558S                                            
REMARK   2                                                                      
REMARK   2 RESOLUTION.    2.60 ANGSTROMS.                                       
REMARK   3                                                                      
REMARK   3 REFINEMENT.                                                          
REMARK   3   PROGRAM     : CNS                                                  
REMARK   3   AUTHORS     : BRUNGER,ADAMS,CLORE,DELANO,GROS,GROSSE-              
REMARK   3               : KUNSTLEVE,JIANG,KUSZEWSKI,NILGES,PANNU,              
REMARK   3               : READ,RICE,SIMONSON,WARREN                            
REMARK   3                                                                      
REMARK   3  REFINEMENT TARGET : ENGH & HUBER                                    
REMARK   3                                                                      
REMARK   3  DATA USED IN REFINEMENT.                                            
REMARK   3   RESOLUTION RANGE HIGH (ANGSTROMS) : 2.60                           
REMARK   3   RESOLUTION RANGE LOW  (ANGSTROMS) : 48.27                          
REMARK   3   DATA CUTOFF            (SIGMA(F)) : 0.000                          
REMARK   3   DATA CUTOFF HIGH         (ABS(F)) : NULL                           
REMARK   3   DATA CUTOFF LOW          (ABS(F)) : NULL                           
REMARK   3   COMPLETENESS (WORKING+TEST)   (%) : 96.5                           
REMARK   3   NUMBER OF REFLECTIONS             : 37540                          
REMARK   3                                                                      
REMARK   3  FIT TO DATA USED IN REFINEMENT.                                     
REMARK   3   CROSS-VALIDATION METHOD          : THROUGHOUT                      
REMARK   3   FREE R VALUE TEST SET SELECTION  : RANDOM                          
REMARK   3   R VALUE            (WORKING SET) : 0.244                           
REMARK   3   FREE R VALUE                     : 0.286                           
REMARK   3   FREE R VALUE TEST SET SIZE   (%) : NULL                            
REMARK   3   FREE R VALUE TEST SET COUNT      : 1363                            
REMARK   3   ESTIMATED ERROR OF FREE R VALUE  : NULL                            
REMARK   3                                                                      
REMARK   3  FIT IN THE HIGHEST RESOLUTION BIN.                                  
REMARK   3   TOTAL NUMBER OF BINS USED           : NULL                         
REMARK   3   BIN RESOLUTION RANGE HIGH       (A) : 2.60                         
REMARK   3   BIN RESOLUTION RANGE LOW        (A) : 2.63                         
REMARK   3   BIN COMPLETENESS (WORKING+TEST) (%) : NULL                         
REMARK   3   REFLECTIONS IN BIN    (WORKING SET) : NULL                         
REMARK   3   BIN R VALUE           (WORKING SET) : 0.3310                       
REMARK   3   BIN FREE R VALUE                    : 0.3560                       
REMARK   3   BIN FREE R VALUE TEST SET SIZE  (%) : NULL                         
REMARK   3   BIN FREE R VALUE TEST SET COUNT     : 61                           
REMARK   3   ESTIMATED ERROR OF BIN FREE R VALUE : NULL                         
REMARK   3                                                                      
REMARK   3  NUMBER OF NON-HYDROGEN ATOMS USED IN REFINEMENT.                    
REMARK   3   PROTEIN ATOMS            : 7913                                    
REMARK   3   NUCLEIC ACID ATOMS       : 0                                       
REMARK   3   HETEROGEN ATOMS          : 38                                      
REMARK   3   SOLVENT ATOMS            : 36                                      
REMARK   3                                                                      
REMARK   3  B VALUES.                                                           
REMARK   3   FROM WILSON PLOT           (A**2) : NULL                           
REMARK   3   MEAN B VALUE      (OVERALL, A**2) : NULL                           
REMARK   3   OVERALL ANISOTROPIC B VALUE.                                       
REMARK   3    B11 (A**2) : NULL                                                 
REMARK   3    B22 (A**2) : NULL                                                 
REMARK   3    B33 (A**2) : NULL                                                 
REMARK   3    B12 (A**2) : NULL                                                 
REMARK   3    B13 (A**2) : NULL                                                 
REMARK   3    B23 (A**2) : NULL                                                 
REMARK   3                                                                      
REMARK   3  ESTIMATED COORDINATE ERROR.                                         
REMARK   3   ESD FROM LUZZATI PLOT        (A) : NULL                            
REMARK   3   ESD FROM SIGMAA              (A) : NULL                            
REMARK   3   LOW RESOLUTION CUTOFF        (A) : NULL                            
REMARK   3                                                                      
REMARK   3  CROSS-VALIDATED ESTIMATED COORDINATE ERROR.                         
REMARK   3   ESD FROM C-V LUZZATI PLOT    (A) : NULL                            
REMARK   3   ESD FROM C-V SIGMAA          (A) : NULL                            
REMARK   3                                                                      
REMARK   3  RMS DEVIATIONS FROM IDEAL VALUES.                                   
REMARK   3   BOND LENGTHS                 (A) : 0.008                           
REMARK   3   BOND ANGLES            (DEGREES) : 1.610                           
REMARK   3   DIHEDRAL ANGLES        (DEGREES) : NULL                            
REMARK   3   IMPROPER ANGLES        (DEGREES) : NULL                            
REMARK   3                                                                      
REMARK   3  ISOTROPIC THERMAL MODEL : NULL                                      
REMARK   3                                                                      
REMARK   3  ISOTROPIC THERMAL FACTOR RESTRAINTS.    RMS    SIGMA                
REMARK   3   MAIN-CHAIN BOND              (A**2) : NULL  ; NULL                 
REMARK   3   MAIN-CHAIN ANGLE             (A**2) : NULL  ; NULL                 
REMARK   3   SIDE-CHAIN BOND              (A**2) : NULL  ; NULL                 
REMARK   3   SIDE-CHAIN ANGLE             (A**2) : NULL  ; NULL                 
REMARK   3                                                                      
REMARK   3  BULK SOLVENT MODELING.                                              
REMARK   3   METHOD USED : NULL                                                 
REMARK   3   KSOL        : NULL                                                 
REMARK   3   BSOL        : NULL                                                 
REMARK   3                                                                      
REMARK   3  NCS MODEL : NULL                                                    
REMARK   3                                                                      
REMARK   3  NCS RESTRAINTS.                         RMS   SIGMA/WEIGHT          
REMARK   3   GROUP  1  POSITIONAL            (A) : NULL  ; NULL                 
REMARK   3   GROUP  1  B-FACTOR           (A**2) : NULL  ; NULL                 
REMARK   3                                                                      
REMARK   3  PARAMETER FILE  1  : NULL                                           
REMARK   3  TOPOLOGY FILE  1   : NULL                                           
REMARK   3                                                                      
REMARK   3  OTHER REFINEMENT REMARKS: NULL                                      
REMARK   4                                                                      
REMARK   4 3QO9 COMPLIES WITH FORMAT V. 3.30, 13-JUL-11                         
REMARK 100                                                                      
REMARK 100 THIS ENTRY HAS BEEN PROCESSED BY RCSB ON 15-FEB-11.                  
REMARK 100 THE RCSB ID CODE IS RCSB063894.                                      
REMARK 200                                                                      
REMARK 200 EXPERIMENTAL DETAILS                                                 
REMARK 200  EXPERIMENT TYPE                : X-RAY DIFFRACTION                  
REMARK 200  DATE OF DATA COLLECTION        : 23-JAN-09                          
REMARK 200  TEMPERATURE           (KELVIN) : 100                                
REMARK 200  PH                             : 6.8                                
REMARK 200  NUMBER OF CRYSTALS USED        : 1                                  
REMARK 200                                                                      
REMARK 200  SYNCHROTRON              (Y/N) : N                                  
REMARK 200  RADIATION SOURCE               : ROTATING ANODE                     
REMARK 200  BEAMLINE                       : NULL                               
REMARK 200  X-RAY GENERATOR MODEL          : RIGAKU MICROMAX-007 HF             
REMARK 200  MONOCHROMATIC OR LAUE    (M/L) : M                                  
REMARK 200  WAVELENGTH OR RANGE        (A) : 1.54                               
REMARK 200  MONOCHROMATOR                  : VARIMAX-HR OPTICS                  
REMARK 200  OPTICS                         : NULL                               
REMARK 200                                                                      
REMARK 200  DETECTOR TYPE                  : DIFFRACTOMETER                     
REMARK 200  DETECTOR MANUFACTURER          : RIGAKU RAXIS IV++                  
REMARK 200  INTENSITY-INTEGRATION SOFTWARE : HKL-2000                           
REMARK 200  DATA SCALING SOFTWARE          : SCALEPACK                          
REMARK 200                                                                      
REMARK 200  NUMBER OF UNIQUE REFLECTIONS   : 37564                              
REMARK 200  RESOLUTION RANGE HIGH      (A) : 2.600                              
REMARK 200  RESOLUTION RANGE LOW       (A) : 50.000                             
REMARK 200  REJECTION CRITERIA  (SIGMA(I)) : -1.000                             
REMARK 200                                                                      
REMARK 200 OVERALL.                                                             
REMARK 200  COMPLETENESS FOR RANGE     (%) : 96.5                               
REMARK 200  DATA REDUNDANCY                : 4.400                              
REMARK 200  R MERGE                    (I) : 0.10000                            
REMARK 200  R SYM                      (I) : NULL                               
REMARK 200  <I/SIGMA(I)> FOR THE DATA SET  : 18.4000                            
REMARK 200                                                                      
REMARK 200 IN THE HIGHEST RESOLUTION SHELL.                                     
REMARK 200  HIGHEST RESOLUTION SHELL, RANGE HIGH (A) : 2.60                     
REMARK 200  HIGHEST RESOLUTION SHELL, RANGE LOW  (A) : 2.64                     
REMARK 200  COMPLETENESS FOR SHELL     (%) : 97.8                               
REMARK 200  DATA REDUNDANCY IN SHELL       : 3.70                               
REMARK 200  R MERGE FOR SHELL          (I) : 0.55000                            
REMARK 200  R SYM FOR SHELL            (I) : NULL                               
REMARK 200  <I/SIGMA(I)> FOR SHELL         : 2.000                              
REMARK 200                                                                      
REMARK 200 DIFFRACTION PROTOCOL: SINGLE WAVELENGTH                              
REMARK 200 METHOD USED TO DETERMINE THE STRUCTURE: MOLECULAR REPLACEMENT        
REMARK 200 SOFTWARE USED: MOLREP                                                
REMARK 200 STARTING MODEL: PDB ENTRY 2ZD1                                       
REMARK 200                                                                      
REMARK 200 REMARK: NULL                                                         
REMARK 280                                                                      
REMARK 280 CRYSTAL                                                              
REMARK 280 SOLVENT CONTENT, VS   (%): 55.89                                     
REMARK 280 MATTHEWS COEFFICIENT, VM (ANGSTROMS**3/DA): 2.79                     
REMARK 280                                                                      
REMARK 280 CRYSTALLIZATION CONDITIONS: PEG8000, 50MM IMIDAZOLE PH 6.8 AND       
REMARK 280  0.1M AMMONIUM SULFATE, EVAPORATION, TEMPERATURE 279K                
REMARK 290                                                                      
REMARK 290 CRYSTALLOGRAPHIC SYMMETRY                                            
REMARK 290 SYMMETRY OPERATORS FOR SPACE GROUP: C 1 2 1                          
REMARK 290                                                                      
REMARK 290      SYMOP   SYMMETRY                                                
REMARK 290     NNNMMM   OPERATOR                                                
REMARK 290       1555   X,Y,Z                                                   
REMARK 290       2555   -X,Y,-Z                                                 
REMARK 290       3555   X+1/2,Y+1/2,Z                                           
REMARK 290       4555   -X+1/2,Y+1/2,-Z                                         
REMARK 290                                                                      
REMARK 290     WHERE NNN -> OPERATOR NUMBER                                     
REMARK 290           MMM -> TRANSLATION VECTOR                                  
REMARK 290                                                                      
REMARK 290 CRYSTALLOGRAPHIC SYMMETRY TRANSFORMATIONS                            
REMARK 290 THE FOLLOWING TRANSFORMATIONS OPERATE ON THE ATOM/HETATM             
REMARK 290 RECORDS IN THIS ENTRY TO PRODUCE CRYSTALLOGRAPHICALLY                
REMARK 290 RELATED MOLECULES.                                                   
REMARK 290   SMTRY1   1  1.000000  0.000000  0.000000        0.00000            
REMARK 290   SMTRY2   1  0.000000  1.000000  0.000000        0.00000            
REMARK 290   SMTRY3   1  0.000000  0.000000  1.000000        0.00000            
REMARK 290   SMTRY1   2 -1.000000  0.000000  0.000000        0.00000            
REMARK 290   SMTRY2   2  0.000000  1.000000  0.000000        0.00000            
REMARK 290   SMTRY3   2  0.000000  0.000000 -1.000000        0.00000            
REMARK 290   SMTRY1   3  1.000000  0.000000  0.000000       81.38000            
REMARK 290   SMTRY2   3  0.000000  1.000000  0.000000       36.29500            
REMARK 290   SMTRY3   3  0.000000  0.000000  1.000000        0.00000            
REMARK 290   SMTRY1   4 -1.000000  0.000000  0.000000       81.38000            
REMARK 290   SMTRY2   4  0.000000  1.000000  0.000000       36.29500            
REMARK 290   SMTRY3   4  0.000000  0.000000 -1.000000        0.00000            
REMARK 290                                                                      
REMARK 290 REMARK: NULL                                                         
REMARK 300                                                                      
REMARK 300 BIOMOLECULE: 1                                                       
REMARK 300 SEE REMARK 350 FOR THE AUTHOR PROVIDED AND/OR PROGRAM                
REMARK 300 GENERATED ASSEMBLY INFORMATION FOR THE STRUCTURE IN                  
REMARK 300 THIS ENTRY. THE REMARK MAY ALSO PROVIDE INFORMATION ON               
REMARK 300 BURIED SURFACE AREA.                                                 
REMARK 350                                                                      
REMARK 350 COORDINATES FOR A COMPLETE MULTIMER REPRESENTING THE KNOWN           
REMARK 350 BIOLOGICALLY SIGNIFICANT OLIGOMERIZATION STATE OF THE                
REMARK 350 MOLECULE CAN BE GENERATED BY APPLYING BIOMT TRANSFORMATIONS          
REMARK 350 GIVEN BELOW.  BOTH NON-CRYSTALLOGRAPHIC AND                          
REMARK 350 CRYSTALLOGRAPHIC OPERATIONS ARE GIVEN.                               
REMARK 350                                                                      
REMARK 350 BIOMOLECULE: 1                                                       
REMARK 350 AUTHOR DETERMINED BIOLOGICAL UNIT: DIMERIC                           
REMARK 350 SOFTWARE DETERMINED QUATERNARY STRUCTURE: DIMERIC                    
REMARK 350 SOFTWARE USED: PISA                                                  
REMARK 350 TOTAL BURIED SURFACE AREA: 5290 ANGSTROM**2                          
REMARK 350 SURFACE AREA OF THE COMPLEX: 48490 ANGSTROM**2                       
REMARK 350 CHANGE IN SOLVENT FREE ENERGY: -31.0 KCAL/MOL                        
REMARK 350 APPLY THE FOLLOWING TO CHAINS: A, B                                  
REMARK 350   BIOMT1   1  1.000000  0.000000  0.000000        0.00000            
REMARK 350   BIOMT2   1  0.000000  1.000000  0.000000        0.00000            
REMARK 350   BIOMT3   1  0.000000  0.000000  1.000000        0.00000            
REMARK 465                                                                      
REMARK 465 MISSING RESIDUES                                                     
REMARK 465 THE FOLLOWING RESIDUES WERE NOT LOCATED IN THE                       
REMARK 465 EXPERIMENT. (M=MODEL NUMBER; RES=RESIDUE NAME; C=CHAIN               
REMARK 465 IDENTIFIER; SSSEQ=SEQUENCE NUMBER; I=INSERTION CODE.)                
REMARK 465                                                                      
REMARK 465   M RES C SSSEQI                                                     
REMARK 465     MET A    -1                                                      
REMARK 465     SER A   553                                                      
REMARK 465     ALA A   554                                                      
REMARK 465     GLY A   555                                                      
REMARK 465     PRO B     1                                                      
REMARK 465     ILE B     2                                                      
REMARK 465     SER B     3                                                      
REMARK 465     PRO B     4                                                      
REMARK 465     THR B   215                                                      
REMARK 465     THR B   216                                                      
REMARK 465     PRO B   217                                                      
REMARK 465     ASP B   218                                                      
REMARK 465     LYS B   219                                                      
REMARK 465     LYS B   220                                                      
REMARK 465     HIS B   221                                                      
REMARK 465     GLN B   222                                                      
REMARK 465     LYS B   223                                                      
REMARK 465     GLU B   224                                                      
REMARK 465     PRO B   225                                                      
REMARK 465     PRO B   226                                                      
REMARK 500                                                                      
REMARK 500 GEOMETRY AND STEREOCHEMISTRY                                         
REMARK 500 SUBTOPIC: CLOSE CONTACTS IN SAME ASYMMETRIC UNIT                     
REMARK 500                                                                      
REMARK 500 THE FOLLOWING ATOMS ARE IN CLOSE CONTACT.                            
REMARK 500                                                                      
REMARK 500  ATM1  RES C  SSEQI   ATM2  RES C  SSEQI           DISTANCE          
REMARK 500   O    GLY A   544     N    VAL A   548              2.08            
REMARK 500                                                                      
REMARK 500 REMARK: NULL                                                         
REMARK 500                                                                      
REMARK 500 GEOMETRY AND STEREOCHEMISTRY                                         
REMARK 500 SUBTOPIC: COVALENT BOND ANGLES                                       
REMARK 500                                                                      
REMARK 500 THE STEREOCHEMICAL PARAMETERS OF THE FOLLOWING RESIDUES              
REMARK 500 HAVE VALUES WHICH DEVIATE FROM EXPECTED VALUES BY MORE               
REMARK 500 THAN 6*RMSD (M=MODEL NUMBER; RES=RESIDUE NAME; C=CHAIN               
REMARK 500 IDENTIFIER; SSEQ=SEQUENCE NUMBER; I=INSERTION CODE).                 
REMARK 500                                                                      
REMARK 500 STANDARD TABLE:                                                      
REMARK 500 FORMAT: (10X,I3,1X,A3,1X,A1,I4,A1,3(1X,A4,2X),12X,F5.1)              
REMARK 500                                                                      
REMARK 500 EXPECTED VALUES PROTEIN: ENGH AND HUBER, 1999                        
REMARK 500 EXPECTED VALUES NUCLEIC ACID: CLOWNEY ET AL 1996                     
REMARK 500                                                                      
REMARK 500  M RES CSSEQI ATM1   ATM2   ATM3                                     
REMARK 500    LYS A  64   N   -  CA  -  C   ANGL. DEV. = -16.8 DEGREES          
REMARK 500    ASP A 218   N   -  CA  -  C   ANGL. DEV. = -16.5 DEGREES          
REMARK 500    PRO A 321   C   -  N   -  CA  ANGL. DEV. =   9.0 DEGREES          
REMARK 500    PRO B 313   C   -  N   -  CA  ANGL. DEV. =   9.3 DEGREES          
REMARK 500                                                                      
REMARK 500 REMARK: NULL                                                         
REMARK 500                                                                      
REMARK 500 GEOMETRY AND STEREOCHEMISTRY                                         
REMARK 500 SUBTOPIC: TORSION ANGLES                                             
REMARK 500                                                                      
REMARK 500 TORSION ANGLES OUTSIDE THE EXPECTED RAMACHANDRAN REGIONS:            
REMARK 500 (M=MODEL NUMBER; RES=RESIDUE NAME; C=CHAIN IDENTIFIER;               
REMARK 500 SSEQ=SEQUENCE NUMBER; I=INSERTION CODE).                             
REMARK 500                                                                      
REMARK 500 STANDARD TABLE:                                                      
REMARK 500 FORMAT:(10X,I3,1X,A3,1X,A1,I4,A1,4X,F7.2,3X,F7.2)                    
REMARK 500                                                                      
REMARK 500 EXPECTED VALUES: GJ KLEYWEGT AND TA JONES (1996). PHI/PSI-           
REMARK 500 CHOLOGY: RAMACHANDRAN REVISITED. STRUCTURE 4, 1395 - 1400            
REMARK 500                                                                      
REMARK 500  M RES CSSEQI        PSI       PHI                                   
REMARK 500    THR A  69      -36.23    -36.76                                   
REMARK 500    LEU A  92      115.81    -37.88                                   
REMARK 500    ALA A  98       -9.64    -56.78                                   
REMARK 500    GLN A 174       -5.46    -54.00                                   
REMARK 500    MET A 184     -126.65     59.17                                   
REMARK 500    ILE A 195      -35.94    -33.99                                   
REMARK 500    ASP A 218       89.76    -65.99                                   
REMARK 500    HIS A 221      124.59    -39.31                                   
REMARK 500    MET A 230       40.87     37.27                                   
REMARK 500    ILE A 270      -34.93   -131.19                                   
REMARK 500    LYS A 287       -3.72   -142.18                                   
REMARK 500    PRO A 294     -159.15    -71.49                                   
REMARK 500    LYS A 347       97.75   -165.59                                   
REMARK 500    GLU A 413      117.59    -37.89                                   
REMARK 500    ASP A 443      136.34   -170.26                                   
REMARK 500    ALA A 445      149.35    179.31                                   
REMARK 500    ASN A 474        0.54    -68.11                                   
REMARK 500    PRO B   9      159.60    -49.13                                   
REMARK 500    LYS B  11     -158.18   -133.65                                   
REMARK 500    VAL B 111       35.73    -99.55                                   
REMARK 500    ASP B 113        0.93    -58.53                                   
REMARK 500    ASN B 175       69.31   -112.69                                   
REMARK 500    ILE B 178      150.45    -48.65                                   
REMARK 500    MET B 184     -125.65     64.02                                   
REMARK 500    LEU B 228       58.40   -152.76                                   
REMARK 500    TRP B 229       31.85   -141.40                                   
REMARK 500    LYS B 238     -171.58   -172.30                                   
REMARK 500    PRO B 272      -38.61    -37.42                                   
REMARK 500    PRO B 321       -9.31    -51.95                                   
REMARK 500    LYS B 350      143.40   -172.82                                   
REMARK 500    THR B 386      152.72    -49.35                                   
REMARK 500    GLU B 415     -162.36   -104.00                                   
REMARK 500    VAL B 423        0.69    -65.62                                   
REMARK 500    TRP B 426       -6.45    -55.07                                   
REMARK 500                                                                      
REMARK 500 REMARK: NULL                                                         
REMARK 500                                                                      
REMARK 500 GEOMETRY AND STEREOCHEMISTRY                                         
REMARK 500 SUBTOPIC: CHIRAL CENTERS                                             
REMARK 500                                                                      
REMARK 500 UNEXPECTED CONFIGURATION OF THE FOLLOWING CHIRAL                     
REMARK 500 CENTER(S) USING IMPROPER CA--C--CB--N CHIRALITY                      
REMARK 500 FOR AMINO ACIDS AND C1'--O4'--N1(N9)--C2' FOR                        
REMARK 500 NUCLEIC ACIDS OR EQUIVALENT ANGLE                                    
REMARK 500 M=MODEL NUMBER; RES=RESIDUE NAME; C=CHAIN                            
REMARK 500 IDENTIFIER; SSEQ=SEQUENCE NUMBER; I=INSERTION CODE                   
REMARK 500                                                                      
REMARK 500 STANDARD TABLE:                                                      
REMARK 500 FORMAT: (10X,I3,1X,A3,1X,A1,I4,A1,6X,F5.1,6X,A1,10X,A1,3X,A16)       
REMARK 500                                                                      
REMARK 500  M RES CSSEQI    IMPROPER   EXPECTED   FOUND DETAILS                 
REMARK 500    PRO A  25        46.1      L          L   OUTSIDE RANGE           
REMARK 500                                                                      
REMARK 500 REMARK: NULL                                                         
REMARK 800                                                                      
REMARK 800 SITE                                                                 
REMARK 800 SITE_IDENTIFIER: AC1                                                 
REMARK 800 EVIDENCE_CODE: SOFTWARE                                              
REMARK 800 SITE_DESCRIPTION: BINDING SITE FOR RESIDUE QO9 A 556                 
REMARK 900                                                                      
REMARK 900 RELATED ENTRIES                                                      
REMARK 900 RELATED ID: 2ZD1   RELATED DB: PDB                                   
REMARK 900 RELATED ID: 3DLK   RELATED DB: PDB                                   
DBREF  3QO9 A    1   555  UNP    P03366   POL_HV1B1      600   1154             
DBREF  3QO9 B    1   428  UNP    P03366   POL_HV1B1      600   1027             
SEQADV 3QO9 MET A   -1  UNP  P03366              EXPRESSION TAG                 
SEQADV 3QO9 VAL A    0  UNP  P03366              EXPRESSION TAG                 
SEQADV 3QO9 SER A  160  UNP  P03366    PHE   759 ENGINEERED MUTATION            
SEQADV 3QO9 SER A  280  UNP  P03366    CYS   879 ENGINEERED MUTATION            
SEQADV 3QO9 SER B  280  UNP  P03366    CYS   879 ENGINEERED MUTATION            
SEQRES   1 A  557  MET VAL PRO ILE SER PRO ILE GLU THR VAL PRO VAL LYS          
SEQRES   2 A  557  LEU LYS PRO GLY MET ASP GLY PRO LYS VAL LYS GLN TRP          
SEQRES   3 A  557  PRO LEU THR GLU GLU LYS ILE LYS ALA LEU VAL GLU ILE          
SEQRES   4 A  557  CYS THR GLU MET GLU LYS GLU GLY LYS ILE SER LYS ILE          
SEQRES   5 A  557  GLY PRO GLU ASN PRO TYR ASN THR PRO VAL PHE ALA ILE          
SEQRES   6 A  557  LYS LYS LYS ASP SER THR LYS TRP ARG LYS LEU VAL ASP          
SEQRES   7 A  557  PHE ARG GLU LEU ASN LYS ARG THR GLN ASP PHE TRP GLU          
SEQRES   8 A  557  VAL GLN LEU GLY ILE PRO HIS PRO ALA GLY LEU LYS LYS          
SEQRES   9 A  557  LYS LYS SER VAL THR VAL LEU ASP VAL GLY ASP ALA TYR          
SEQRES  10 A  557  PHE SER VAL PRO LEU ASP GLU ASP PHE ARG LYS TYR THR          
SEQRES  11 A  557  ALA PHE THR ILE PRO SER ILE ASN ASN GLU THR PRO GLY          
SEQRES  12 A  557  ILE ARG TYR GLN TYR ASN VAL LEU PRO GLN GLY TRP LYS          
SEQRES  13 A  557  GLY SER PRO ALA ILE SER GLN SER SER MET THR LYS ILE          
SEQRES  14 A  557  LEU GLU PRO PHE LYS LYS GLN ASN PRO ASP ILE VAL ILE          
SEQRES  15 A  557  TYR GLN TYR MET ASP ASP LEU TYR VAL GLY SER ASP LEU          
SEQRES  16 A  557  GLU ILE GLY GLN HIS ARG THR LYS ILE GLU GLU LEU ARG          
SEQRES  17 A  557  GLN HIS LEU LEU ARG TRP GLY LEU THR THR PRO ASP LYS          
SEQRES  18 A  557  LYS HIS GLN LYS GLU PRO PRO PHE LEU TRP MET GLY TYR          
SEQRES  19 A  557  GLU LEU HIS PRO ASP LYS TRP THR VAL GLN PRO ILE VAL          
SEQRES  20 A  557  LEU PRO GLU LYS ASP SER TRP THR VAL ASN ASP ILE GLN          
SEQRES  21 A  557  LYS LEU VAL GLY LYS LEU ASN TRP ALA SER GLN ILE TYR          
SEQRES  22 A  557  PRO GLY ILE LYS VAL ARG GLN LEU SER LYS LEU LEU ARG          
SEQRES  23 A  557  GLY THR LYS ALA LEU THR GLU VAL ILE PRO LEU THR GLU          
SEQRES  24 A  557  GLU ALA GLU LEU GLU LEU ALA GLU ASN ARG GLU ILE LEU          
SEQRES  25 A  557  LYS GLU PRO VAL HIS GLY VAL TYR TYR ASP PRO SER LYS          
SEQRES  26 A  557  ASP LEU ILE ALA GLU ILE GLN LYS GLN GLY GLN GLY GLN          
SEQRES  27 A  557  TRP THR TYR GLN ILE TYR GLN GLU PRO PHE LYS ASN LEU          
SEQRES  28 A  557  LYS THR GLY LYS TYR ALA ARG MET ARG GLY ALA HIS THR          
SEQRES  29 A  557  ASN ASP VAL LYS GLN LEU THR GLU ALA VAL GLN LYS ILE          
SEQRES  30 A  557  THR THR GLU SER ILE VAL ILE TRP GLY LYS THR PRO LYS          
SEQRES  31 A  557  PHE LYS LEU PRO ILE GLN LYS GLU THR TRP GLU THR TRP          
SEQRES  32 A  557  TRP THR GLU TYR TRP GLN ALA THR TRP ILE PRO GLU TRP          
SEQRES  33 A  557  GLU PHE VAL ASN THR PRO PRO LEU VAL LYS LEU TRP TYR          
SEQRES  34 A  557  GLN LEU GLU LYS GLU PRO ILE VAL GLY ALA GLU THR PHE          
SEQRES  35 A  557  TYR VAL ASP GLY ALA ALA ASN ARG GLU THR LYS LEU GLY          
SEQRES  36 A  557  LYS ALA GLY TYR VAL THR ASN LYS GLY ARG GLN LYS VAL          
SEQRES  37 A  557  VAL PRO LEU THR ASN THR THR ASN GLN LYS THR GLU LEU          
SEQRES  38 A  557  GLN ALA ILE TYR LEU ALA LEU GLN ASP SER GLY LEU GLU          
SEQRES  39 A  557  VAL ASN ILE VAL THR ASP SER GLN TYR ALA LEU GLY ILE          
SEQRES  40 A  557  ILE GLN ALA GLN PRO ASP LYS SER GLU SER GLU LEU VAL          
SEQRES  41 A  557  ASN GLN ILE ILE GLU GLN LEU ILE LYS LYS GLU LYS VAL          
SEQRES  42 A  557  TYR LEU ALA TRP VAL PRO ALA HIS LYS GLY ILE GLY GLY          
SEQRES  43 A  557  ASN GLU GLN VAL ASP LYS LEU VAL SER ALA GLY                  
SEQRES   1 B  428  PRO ILE SER PRO ILE GLU THR VAL PRO VAL LYS LEU LYS          
SEQRES   2 B  428  PRO GLY MET ASP GLY PRO LYS VAL LYS GLN TRP PRO LEU          
SEQRES   3 B  428  THR GLU GLU LYS ILE LYS ALA LEU VAL GLU ILE CYS THR          
SEQRES   4 B  428  GLU MET GLU LYS GLU GLY LYS ILE SER LYS ILE GLY PRO          
SEQRES   5 B  428  GLU ASN PRO TYR ASN THR PRO VAL PHE ALA ILE LYS LYS          
SEQRES   6 B  428  LYS ASP SER THR LYS TRP ARG LYS LEU VAL ASP PHE ARG          
SEQRES   7 B  428  GLU LEU ASN LYS ARG THR GLN ASP PHE TRP GLU VAL GLN          
SEQRES   8 B  428  LEU GLY ILE PRO HIS PRO ALA GLY LEU LYS LYS LYS LYS          
SEQRES   9 B  428  SER VAL THR VAL LEU ASP VAL GLY ASP ALA TYR PHE SER          
SEQRES  10 B  428  VAL PRO LEU ASP GLU ASP PHE ARG LYS TYR THR ALA PHE          
SEQRES  11 B  428  THR ILE PRO SER ILE ASN ASN GLU THR PRO GLY ILE ARG          
SEQRES  12 B  428  TYR GLN TYR ASN VAL LEU PRO GLN GLY TRP LYS GLY SER          
SEQRES  13 B  428  PRO ALA ILE PHE GLN SER SER MET THR LYS ILE LEU GLU          
SEQRES  14 B  428  PRO PHE LYS LYS GLN ASN PRO ASP ILE VAL ILE TYR GLN          
SEQRES  15 B  428  TYR MET ASP ASP LEU TYR VAL GLY SER ASP LEU GLU ILE          
SEQRES  16 B  428  GLY GLN HIS ARG THR LYS ILE GLU GLU LEU ARG GLN HIS          
SEQRES  17 B  428  LEU LEU ARG TRP GLY LEU THR THR PRO ASP LYS LYS HIS          
SEQRES  18 B  428  GLN LYS GLU PRO PRO PHE LEU TRP MET GLY TYR GLU LEU          
SEQRES  19 B  428  HIS PRO ASP LYS TRP THR VAL GLN PRO ILE VAL LEU PRO          
SEQRES  20 B  428  GLU LYS ASP SER TRP THR VAL ASN ASP ILE GLN LYS LEU          
SEQRES  21 B  428  VAL GLY LYS LEU ASN TRP ALA SER GLN ILE TYR PRO GLY          
SEQRES  22 B  428  ILE LYS VAL ARG GLN LEU SER LYS LEU LEU ARG GLY THR          
SEQRES  23 B  428  LYS ALA LEU THR GLU VAL ILE PRO LEU THR GLU GLU ALA          
SEQRES  24 B  428  GLU LEU GLU LEU ALA GLU ASN ARG GLU ILE LEU LYS GLU          
SEQRES  25 B  428  PRO VAL HIS GLY VAL TYR TYR ASP PRO SER LYS ASP LEU          
SEQRES  26 B  428  ILE ALA GLU ILE GLN LYS GLN GLY GLN GLY GLN TRP THR          
SEQRES  27 B  428  TYR GLN ILE TYR GLN GLU PRO PHE LYS ASN LEU LYS THR          
SEQRES  28 B  428  GLY LYS TYR ALA ARG MET ARG GLY ALA HIS THR ASN ASP          
SEQRES  29 B  428  VAL LYS GLN LEU THR GLU ALA VAL GLN LYS ILE THR THR          
SEQRES  30 B  428  GLU SER ILE VAL ILE TRP GLY LYS THR PRO LYS PHE LYS          
SEQRES  31 B  428  LEU PRO ILE GLN LYS GLU THR TRP GLU THR TRP TRP THR          
SEQRES  32 B  428  GLU TYR TRP GLN ALA THR TRP ILE PRO GLU TRP GLU PHE          
SEQRES  33 B  428  VAL ASN THR PRO PRO LEU VAL LYS LEU TRP TYR GLN              
HET    QO9  A 556      38                                                       
HETNAM     QO9 1-[(5R,6R,8R,9R)-4-AMINO-9-{[TERT-BUTYL(DIMETHYL)                
HETNAM   2 QO9  SILYL]OXY}-6-({[TERT-BUTYL(DIMETHYL)SILYL]OXY}METHYL)-          
HETNAM   3 QO9  2,2-DIOXIDO-1,7-DIOXA-2-THIASPIRO[4.4]NON-3-EN-8-YL]-           
HETNAM   4 QO9  5-METHYLPYRIMIDINE-2,4(1H,3H)-DIONE                             
FORMUL   3  QO9    C24 H43 N3 O8 S SI2                                          
FORMUL   4  HOH   *36(H2 O)                                                     
HELIX    1   1 LEU A  100  LEU A  100  1                                   1
HELIX    2   2 GLU B  138  GLU B  138  1                                   1
SHEET    1   1 1 VAL A 106  VAL A 106  0
SHEET    2   2 1 VAL A 108  VAL A 108  0
SHEET    3   3 1 VAL A 179  VAL A 179  0
SHEET    4   4 1 TYR A 181  TYR A 183  0
SHEET    5   5 1 TYR A 188  TYR A 188  0
SHEET    6   6 1 GLY A 190  GLY A 190  0
SHEET    7   7 1 PHE A 227  PHE A 227  0
SHEET    8   8 1 TRP A 229  TRP A 229  0
SHEET    9   9 1 LEU A 234  LEU A 234  0
CISPEP   1 PRO A  225    PRO A  226          0        -1.76                     
CISPEP   2 PRO A  420    PRO A  421          0        -0.42                     
SITE     1 AC1 19 PRO A  95  LEU A 100  LYS A 101  LYS A 102                    
SITE     2 AC1 19 LYS A 103  VAL A 106  VAL A 179  TYR A 181                    
SITE     3 AC1 19 TYR A 188  LYS A 220  PHE A 227  TRP A 229                    
SITE     4 AC1 19 LEU A 234  HIS A 235  PRO A 236  TYR A 318                    
SITE     5 AC1 19 HOH A 572  HOH A 575  HOH A 579                               
CRYST1  162.760   72.590  108.970  90.00  98.75  90.00 C 1 2 1       4          
ORIGX1      1.000000  0.000000  0.000000        0.00000                         
ORIGX2      0.000000  1.000000  0.000000        0.00000                         
ORIGX3      0.000000  0.000000  1.000000        0.00000                         
SCALE1      0.006144  0.000000  0.000946        0.00000                         
SCALE2      0.000000  0.013776  0.000000        0.00000                         
SCALE3      0.000000  0.000000  0.009285        0.00000                         
ATOM      1  N   PRO A  95      44.003 -19.207  37.737  1.00 59.80           N
ATOM      2  CA  PRO A  95      44.662 -19.870  36.609  1.00 64.88           C
ATOM      3  C   PRO A  95      43.610 -20.720  35.923  1.00 60.66           C
ATOM      4  O   PRO A  95      42.706 -21.232  36.579  1.00 60.98           O
ATOM      5  CB  PRO A  95      45.736 -20.718  37.278  1.00 64.54           C
ATOM      6  CG  PRO A  95      46.033 -19.953  38.531  1.00 66.42           C
ATOM      7  CD  PRO A  95      44.642 -19.576  39.003  1.00 57.27           C
TER       8      PRO A  95
ATOM      9  N   LEU A 100      47.533 -24.459  31.648  1.00 58.07           N
ATOM     10  CA  LEU A 100      48.553 -25.248  32.309  1.00 63.79           C
ATOM     11  C   LEU A 100      49.473 -25.983  31.329  1.00 63.60           C
ATOM     12  O   LEU A 100      49.037 -26.492  30.297  1.00 65.58           O
ATOM     13  CB  LEU A 100      47.877 -26.239  33.258  1.00 64.75           C
ATOM     14  CG  LEU A 100      46.737 -25.617  34.082  1.00 66.52           C
ATOM     15  CD1 LEU A 100      46.113 -26.675  34.941  1.00 62.13           C
ATOM     16  CD2 LEU A 100      47.255 -24.468  34.946  1.00 66.69           C
ATOM     17  N   LYS A 101      50.758 -26.014  31.665  1.00 65.40           N
ATOM     18  CA  LYS A 101      51.767 -26.682  30.856  1.00 66.03           C
ATOM     19  C   LYS A 101      52.307 -27.882  31.632  1.00 68.79           C
ATOM     20  O   LYS A 101      53.081 -27.733  32.574  1.00 68.08           O
ATOM     21  CB  LYS A 101      52.896 -25.704  30.528  1.00 69.45           C
ATOM     22  CG  LYS A 101      52.507 -24.618  29.537  1.00 67.83           C
ATOM     23  CD  LYS A 101      53.218 -23.314  29.860  1.00 68.52           C
ATOM     24  CE  LYS A 101      52.759 -22.747  31.209  1.00 66.42           C
ATOM     25  NZ  LYS A 101      53.448 -21.462  31.523  1.00 68.33           N
ATOM     26  N   LYS A 102      51.882 -29.073  31.225  1.00 80.71           N
ATOM     27  CA  LYS A 102      52.285 -30.310  31.885  1.00 81.41           C
ATOM     28  C   LYS A 102      53.773 -30.623  31.842  1.00 80.75           C
ATOM     29  O   LYS A 102      54.502 -30.141  30.975  1.00 81.61           O
ATOM     30  CB  LYS A 102      51.533 -31.488  31.283  1.00 77.45           C
ATOM     31  CG  LYS A 102      52.030 -32.821  31.772  1.00 82.96           C
ATOM     32  CD  LYS A 102      51.449 -33.941  30.951  1.00 81.94           C
ATOM     33  CE  LYS A 102      50.491 -34.781  31.766  1.00 81.69           C
ATOM     34  NZ  LYS A 102      49.868 -35.840  30.922  1.00 87.28           N
ATOM     35  N   LYS A 103      54.202 -31.439  32.801  1.00 79.35           N
ATOM     36  CA  LYS A 103      55.589 -31.881  32.913  1.00 84.04           C
ATOM     37  C   LYS A 103      55.560 -33.391  33.139  1.00 85.05           C
ATOM     38  O   LYS A 103      54.565 -33.921  33.649  1.00 87.09           O
ATOM     39  CB  LYS A 103      56.283 -31.183  34.090  1.00 78.10           C
ATOM     40  CG  LYS A 103      56.562 -29.713  33.851  1.00 71.58           C
ATOM     41  CD  LYS A 103      57.514 -29.525  32.692  1.00 73.34           C
ATOM     42  CE  LYS A 103      57.715 -28.047  32.375  1.00 74.24           C
ATOM     43  NZ  LYS A 103      58.763 -27.811  31.338  1.00 72.23           N
TER      44      LYS A 103
ATOM     45  N   VAL A 106      56.306 -34.564  38.485  1.00 88.53           N
ATOM     46  CA  VAL A 106      55.748 -33.549  39.378  1.00 89.39           C
ATOM     47  C   VAL A 106      55.634 -34.040  40.821  1.00 91.64           C
ATOM     48  O   VAL A 106      54.933 -35.006  41.082  1.00 89.56           O
ATOM     49  CB  VAL A 106      54.348 -33.118  38.891  1.00 78.13           C
ATOM     50  CG1 VAL A 106      53.550 -32.516  40.024  1.00 76.55           C
ATOM     51  CG2 VAL A 106      54.491 -32.123  37.770  1.00 81.53           C
TER      52      VAL A 106
ATOM     53  N   VAL A 108      54.768 -33.153  44.998  1.00 76.27           N
ATOM     54  CA  VAL A 108      54.071 -32.239  45.896  1.00 80.26           C
ATOM     55  C   VAL A 108      54.685 -32.205  47.297  1.00 83.41           C
ATOM     56  O   VAL A 108      54.680 -33.210  48.003  1.00 90.67           O
ATOM     57  CB  VAL A 108      52.583 -32.630  46.042  1.00 83.92           C
ATOM     58  CG1 VAL A 108      51.825 -31.546  46.814  1.00 80.70           C
ATOM     59  CG2 VAL A 108      51.969 -32.861  44.678  1.00 82.83           C
TER      60      VAL A 108
ATOM     61  N   VAL A 179      60.289 -26.300  37.345  1.00 64.42           N
ATOM     62  CA  VAL A 179      59.248 -25.340  37.675  1.00 66.23           C
ATOM     63  C   VAL A 179      58.756 -25.586  39.090  1.00 66.16           C
ATOM     64  O   VAL A 179      58.445 -26.724  39.462  1.00 67.15           O
ATOM     65  CB  VAL A 179      58.005 -25.447  36.745  1.00 70.86           C
ATOM     66  CG1 VAL A 179      58.330 -24.943  35.354  1.00 66.40           C
ATOM     67  CG2 VAL A 179      57.514 -26.894  36.698  1.00 69.77           C
TER      68      VAL A 179
ATOM     69  N   TYR A 181      55.818 -24.219  41.661  1.00 63.63           N
ATOM     70  CA  TYR A 181      54.567 -23.469  41.805  1.00 68.97           C
ATOM     71  C   TYR A 181      54.206 -23.305  43.298  1.00 66.61           C
ATOM     72  O   TYR A 181      54.550 -24.157  44.121  1.00 65.88           O
ATOM     73  CB  TYR A 181      53.430 -24.217  41.087  1.00 63.12           C
ATOM     74  CG  TYR A 181      53.629 -24.416  39.600  1.00 65.35           C
ATOM     75  CD1 TYR A 181      53.362 -23.392  38.696  1.00 72.70           C
ATOM     76  CD2 TYR A 181      54.079 -25.632  39.092  1.00 73.61           C
ATOM     77  CE1 TYR A 181      53.537 -23.571  37.323  1.00 69.56           C
ATOM     78  CE2 TYR A 181      54.257 -25.820  37.725  1.00 71.42           C
ATOM     79  CZ  TYR A 181      53.982 -24.785  36.850  1.00 73.37           C
ATOM     80  OH  TYR A 181      54.141 -24.958  35.494  1.00 80.21           O
ATOM     81  N   GLN A 182      53.519 -22.218  43.647  1.00 63.86           N
ATOM     82  CA  GLN A 182      53.113 -21.994  45.036  1.00 68.93           C
ATOM     83  C   GLN A 182      51.608 -21.822  45.152  1.00 73.05           C
ATOM     84  O   GLN A 182      51.073 -20.772  44.792  1.00 69.82           O
ATOM     85  CB  GLN A 182      53.746 -20.735  45.613  1.00 67.24           C
ATOM     86  CG  GLN A 182      55.249 -20.744  45.767  1.00 61.45           C
ATOM     87  CD  GLN A 182      55.744 -19.479  46.438  1.00 68.30           C
ATOM     88  OE1 GLN A 182      56.943 -19.241  46.543  1.00 74.24           O
ATOM     89  NE2 GLN A 182      54.812 -18.658  46.906  1.00 77.03           N
ATOM     90  N   TYR A 183      50.919 -22.838  45.654  1.00 65.99           N
ATOM     91  CA  TYR A 183      49.484 -22.727  45.815  1.00 70.90           C
ATOM     92  C   TYR A 183      49.096 -23.208  47.189  1.00 76.03           C
ATOM     93  O   TYR A 183      49.384 -24.348  47.572  1.00 73.68           O
ATOM     94  CB  TYR A 183      48.737 -23.545  44.766  1.00 70.84           C
ATOM     95  CG  TYR A 183      47.235 -23.331  44.784  1.00 69.79           C
ATOM     96  CD1 TYR A 183      46.682 -22.116  44.384  1.00 66.40           C
ATOM     97  CD2 TYR A 183      46.368 -24.337  45.223  1.00 70.47           C
ATOM     98  CE1 TYR A 183      45.301 -21.906  44.416  1.00 69.36           C
ATOM     99  CE2 TYR A 183      44.983 -24.136  45.263  1.00 77.22           C
ATOM    100  CZ  TYR A 183      44.458 -22.917  44.860  1.00 72.74           C
ATOM    101  OH  TYR A 183      43.099 -22.699  44.907  1.00 68.35           O
TER     102      TYR A 183
ATOM    103  N   TYR A 188      54.639 -27.147  44.273  1.00 73.11           N
ATOM    104  CA  TYR A 188      54.521 -28.131  43.217  1.00 70.13           C
ATOM    105  C   TYR A 188      55.753 -28.098  42.342  1.00 68.58           C
ATOM    106  O   TYR A 188      56.004 -27.115  41.646  1.00 70.12           O
ATOM    107  CB  TYR A 188      53.267 -27.871  42.394  1.00 69.77           C
ATOM    108  CG  TYR A 188      52.008 -28.121  43.176  1.00 68.44           C
ATOM    109  CD1 TYR A 188      51.518 -27.166  44.065  1.00 67.99           C
ATOM    110  CD2 TYR A 188      51.333 -29.338  43.070  1.00 71.37           C
ATOM    111  CE1 TYR A 188      50.378 -27.420  44.839  1.00 76.97           C
ATOM    112  CE2 TYR A 188      50.196 -29.606  43.837  1.00 67.76           C
ATOM    113  CZ  TYR A 188      49.723 -28.644  44.720  1.00 75.80           C
ATOM    114  OH  TYR A 188      48.611 -28.902  45.492  1.00 76.46           O
TER     115      TYR A 188
ATOM    116  N   GLY A 190      57.797 -29.588  39.215  1.00 76.30           N
ATOM    117  CA  GLY A 190      57.694 -30.375  38.009  1.00 68.91           C
ATOM    118  C   GLY A 190      58.876 -30.167  37.103  1.00 73.20           C
ATOM    119  O   GLY A 190      59.509 -29.114  37.111  1.00 75.11           O
TER     120      GLY A 190
ATOM    121  N   LYS A 220      51.458 -33.259  51.445  1.00118.74           N
ATOM    122  CA  LYS A 220      50.078 -32.961  51.073  1.00120.16           C
ATOM    123  C   LYS A 220      49.521 -34.357  50.786  1.00129.25           C
ATOM    124  O   LYS A 220      50.083 -35.083  49.960  1.00127.52           O
ATOM    125  CB  LYS A 220      50.014 -32.029  49.856  1.00109.25           C
ATOM    126  CG  LYS A 220      48.611 -31.475  49.600  1.00113.61           C
ATOM    127  CD  LYS A 220      48.431 -31.022  48.160  1.00112.45           C
ATOM    128  CE  LYS A 220      46.958 -30.937  47.782  1.00115.19           C
ATOM    129  NZ  LYS A 220      46.809 -31.064  46.308  1.00 93.82           N
TER     130      LYS A 220
ATOM    131  N   PHE A 227      41.897 -34.526  40.074  1.00 82.75           N
ATOM    132  CA  PHE A 227      41.924 -33.620  41.214  1.00 81.27           C
ATOM    133  C   PHE A 227      40.880 -32.521  41.082  1.00 79.40           C
ATOM    134  O   PHE A 227      40.937 -31.730  40.148  1.00 82.50           O
ATOM    135  CB  PHE A 227      43.314 -32.985  41.330  1.00 78.45           C
ATOM    136  CG  PHE A 227      44.448 -33.965  41.145  1.00 82.73           C
ATOM    137  CD1 PHE A 227      45.458 -33.708  40.220  1.00 83.23           C
ATOM    138  CD2 PHE A 227      44.510 -35.139  41.896  1.00 86.23           C
ATOM    139  CE1 PHE A 227      46.500 -34.610  40.027  1.00 80.08           C
ATOM    140  CE2 PHE A 227      45.547 -36.051  41.713  1.00 90.36           C
ATOM    141  CZ  PHE A 227      46.552 -35.781  40.779  1.00 90.30           C
TER     142      PHE A 227
ATOM    143  N   TRP A 229      40.051 -29.409  41.465  1.00 76.65           N
ATOM    144  CA  TRP A 229      40.603 -28.082  41.712  1.00 73.54           C
ATOM    145  C   TRP A 229      39.670 -27.004  41.165  1.00 75.35           C
ATOM    146  O   TRP A 229      39.291 -27.011  39.991  1.00 77.31           O
ATOM    147  CB  TRP A 229      41.985 -27.949  41.060  1.00 69.37           C
ATOM    148  CG  TRP A 229      42.603 -26.597  41.221  1.00 74.73           C
ATOM    149  CD1 TRP A 229      43.128 -26.064  42.361  1.00 76.00           C
ATOM    150  CD2 TRP A 229      42.710 -25.581  40.218  1.00 78.99           C
ATOM    151  NE1 TRP A 229      43.546 -24.775  42.137  1.00 73.00           N
ATOM    152  CE2 TRP A 229      43.294 -24.447  40.834  1.00 72.44           C
ATOM    153  CE3 TRP A 229      42.346 -25.511  38.867  1.00 73.20           C
ATOM    154  CZ2 TRP A 229      43.546 -23.257  40.135  1.00 69.78           C
ATOM    155  CZ3 TRP A 229      42.597 -24.322  38.167  1.00 70.52           C
ATOM    156  CH2 TRP A 229      43.183 -23.209  38.810  1.00 73.45           C
TER     157      TRP A 229
ATOM    158  N   LEU A 234      41.172 -32.244  36.931  1.00 76.11           N
ATOM    159  CA  LEU A 234      42.439 -32.237  36.228  1.00 77.59           C
ATOM    160  C   LEU A 234      42.996 -33.642  36.035  1.00 79.05           C
ATOM    161  O   LEU A 234      43.680 -34.177  36.903  1.00 90.78           O
ATOM    162  CB  LEU A 234      43.435 -31.344  36.969  1.00 76.28           C
ATOM    163  CG  LEU A 234      43.007 -29.879  37.147  1.00 75.11           C
ATOM    164  CD1 LEU A 234      43.985 -29.211  38.071  1.00 74.08           C
ATOM    165  CD2 LEU A 234      42.955 -29.142  35.808  1.00 69.46           C
ATOM    166  N   HIS A 235      42.679 -34.232  34.887  1.00 77.40           N
ATOM    167  CA  HIS A 235      43.139 -35.566  34.538  1.00 75.69           C
ATOM    168  C   HIS A 235      44.568 -35.470  34.047  1.00 76.88           C
ATOM    169  O   HIS A 235      45.044 -34.389  33.721  1.00 79.89           O
ATOM    170  CB  HIS A 235      42.243 -36.159  33.448  1.00 75.15           C
ATOM    171  CG  HIS A 235      40.821 -36.297  33.868  1.00 76.14           C
ATOM    172  ND1 HIS A 235      40.153 -37.510  33.871  1.00 74.37           N
ATOM    173  CD2 HIS A 235      39.944 -35.399  34.374  1.00 81.02           C
ATOM    174  CE1 HIS A 235      38.946 -37.347  34.361  1.00 81.68           C
ATOM    175  NE2 HIS A 235      38.788 -36.069  34.678  1.00 80.49           N
ATOM    176  N   PRO A 236      45.271 -36.603  33.982  1.00 76.87           N
ATOM    177  CA  PRO A 236      46.663 -36.634  33.528  1.00 77.63           C
ATOM    178  C   PRO A 236      46.939 -35.914  32.222  1.00 77.95           C
ATOM    179  O   PRO A 236      47.920 -35.194  32.114  1.00 85.84           O
ATOM    180  CB  PRO A 236      46.960 -38.127  33.441  1.00 77.43           C
ATOM    181  CG  PRO A 236      46.149 -38.672  34.569  1.00 75.50           C
ATOM    182  CD  PRO A 236      44.831 -37.949  34.389  1.00 78.20           C
TER     183      PRO A 236
ATOM    184  N   TYR A 318      45.779 -29.558  27.622  1.00 68.79           N
ATOM    185  CA  TYR A 318      46.714 -28.739  28.392  1.00 69.38           C
ATOM    186  C   TYR A 318      47.548 -28.043  27.320  1.00 68.20           C
ATOM    187  O   TYR A 318      47.578 -28.490  26.171  1.00 73.85           O
ATOM    188  CB  TYR A 318      47.594 -29.614  29.298  1.00 65.29           C
ATOM    189  CG  TYR A 318      46.856 -30.199  30.495  1.00 68.03           C
ATOM    190  CD1 TYR A 318      46.979 -31.557  30.830  1.00 74.61           C
ATOM    191  CD2 TYR A 318      46.025 -29.406  31.284  1.00 60.94           C
ATOM    192  CE1 TYR A 318      46.281 -32.112  31.926  1.00 61.06           C
ATOM    193  CE2 TYR A 318      45.328 -29.946  32.382  1.00 64.59           C
ATOM    194  CZ  TYR A 318      45.459 -31.301  32.696  1.00 64.90           C
ATOM    195  OH  TYR A 318      44.759 -31.835  33.763  1.00 62.13           O
TER     196      TYR A 318
ATOM    197  N   GLU B 138      49.759 -18.084  37.011  1.00 66.63           N
ATOM    198  CA  GLU B 138      50.304 -19.249  37.686  1.00 73.15           C
ATOM    199  C   GLU B 138      51.140 -18.855  38.910  1.00 71.15           C
ATOM    200  O   GLU B 138      50.888 -19.312  40.026  1.00 76.54           O
ATOM    201  CB  GLU B 138      51.121 -20.079  36.690  1.00 72.23           C
ATOM    202  CG  GLU B 138      50.243 -20.828  35.680  1.00 66.51           C
ATOM    203  CD  GLU B 138      50.996 -21.277  34.433  1.00 78.09           C
ATOM    204  OE1 GLU B 138      52.236 -21.090  34.378  1.00 76.06           O
ATOM    205  OE2 GLU B 138      50.341 -21.815  33.506  1.00 66.23           O
TER     206      GLU B 138
HETATM  245  O   HOH A 572      54.882 -27.107  34.254  1.00 66.97           O
HETATM  246  O   HOH A 575      51.664 -24.741  34.089  1.00 63.43           O
HETATM  247  O   HOH A 579      48.468 -34.072  43.294  1.00 78.43           O
CONECT  207  208  209  211
CONECT  227  221  222
CONECT  228  224  229  244
CONECT  229  210  228
CONECT  230  233  234  235  242
CONECT  231  242
CONECT  232  242
CONECT  233  230
CONECT  234  230
CONECT  235  230
CONECT  236  239  240  241  243
CONECT  211  207  214  218
CONECT  237  243
CONECT  238  243
CONECT  239  236
CONECT  240  236
CONECT  241  236
CONECT  214  211  212
CONECT  216  208  212  213
CONECT  218  211
CONECT  220  212  215  226
CONECT  222  215  224  227
CONECT  224  217  222  226  228
CONECT  226  219  220  224
CONECT  208  207  216
CONECT  212  214  216  220
CONECT  244  228
CONECT  209  207
CONECT  213  216
CONECT  215  220  222
CONECT  217  210  224
CONECT  219  226  242
CONECT  221  227  243
CONECT  223  210
CONECT  225  210
CONECT  210  217  223  225  229
CONECT  242  219  230  231  232
CONECT  243  221  236  237  238
END
