# Supplementary material for: Scaffold repositioning of spiro-acridine derivatives as fungi chitinase inhibitor by target fishing and in vitro studies
Source: Sci Rep. 2023 May 5;13:7320. doi: 10.1038/s41598-023-33279-9 (PMC10163251; doi:10.1038/s41598-023-33279-9)
Supplement: Supplementary file 2 — Supplementary Information 2. [file 41598_2023_33279_MOESM2_ESM.zip › PDBQT_TARGETS_ALL/3qvv_3QV.pdb]

HEADER    TRANSFERASE                             26-FEB-11   3QVV              
TITLE     CRYSTAL STRUCTURE OF ANCESTRAL VARIANT B9 OF SULT 1A1 IN COMPLEX WITH 
TITLE    2 PAP AND 3-CYC                                                        
COMPND    MOL_ID: 1;                                                            
COMPND   2 MOLECULE: SULFOTRANSFERASE 1A1;                                      
COMPND   3 CHAIN: A, B;                                                         
COMPND   4 FRAGMENT: SULT1A1;                                                   
COMPND   5 SYNONYM: ST1A1, ARYL SULFOTRANSFERASE 1, HAST1/HAST2, PHENOL         
COMPND   6 SULFOTRANSFERASE 1, PHENOL-SULFATING PHENOL SULFOTRANSFERASE 1, P-PST
COMPND   7 1, ST1A3, THERMOSTABLE PHENOL SULFOTRANSFERASE, TS-PST;              
COMPND   8 EC: 2.8.2.1;                                                         
COMPND   9 ENGINEERED: YES;                                                     
COMPND  10 MUTATION: YES                                                        
SOURCE    MOL_ID: 1;                                                            
SOURCE   2 ORGANISM_SCIENTIFIC: HOMO SAPIENS;                                   
SOURCE   3 ORGANISM_COMMON: HUMAN;                                              
SOURCE   4 ORGANISM_TAXID: 9606;                                                
SOURCE   5 GENE: SULT1A1, STP, STP1, OK/SW-CL.88;                               
SOURCE   6 EXPRESSION_SYSTEM: ESCHERICHIA COLI;                                 
SOURCE   7 EXPRESSION_SYSTEM_TAXID: 562                                         
KEYWDS    TRANSFERASE, ARYL SULFOTRANSFERASE                                    
EXPDTA    X-RAY DIFFRACTION                                                     
AUTHOR    U.ALKOLOMBRI,M.ELIAS,D.S.TAWFIK                                       
REVDAT   1   31-AUG-11 3QVV    0                                                
JRNL        AUTH   U.ALCOLOMBRI,M.ELIAS,D.S.TAWFIK                              
JRNL        TITL   DIRECTED EVOLUTION OF SULFOTRANSFERASES AND PARAOXONASES BY  
JRNL        TITL 2 ANCESTRAL LIBRARIES.                                         
JRNL        REF    J.MOL.BIOL.                   V. 411   837 2011              
JRNL        REFN                   ISSN 0022-2836                               
JRNL        PMID   21723874                                                     
JRNL        DOI    10.1016/J.JMB.2011.06.037                                    
REMARK   2                                                                      
REMARK   2 RESOLUTION.    2.35 ANGSTROMS.                                       
REMARK   3                                                                      
REMARK   3 REFINEMENT.                                                          
REMARK   3   PROGRAM     : REFMAC 5.5.0109                                      
REMARK   3   AUTHORS     : MURSHUDOV,VAGIN,DODSON                               
REMARK   3                                                                      
REMARK   3    REFINEMENT TARGET : MAXIMUM LIKELIHOOD                            
REMARK   3                                                                      
REMARK   3  DATA USED IN REFINEMENT.                                            
REMARK   3   RESOLUTION RANGE HIGH (ANGSTROMS) : 2.35                           
REMARK   3   RESOLUTION RANGE LOW  (ANGSTROMS) : 46.93                          
REMARK   3   DATA CUTOFF            (SIGMA(F)) : NULL                           
REMARK   3   COMPLETENESS FOR RANGE        (%) : 100.0                          
REMARK   3   NUMBER OF REFLECTIONS             : 25385                          
REMARK   3                                                                      
REMARK   3  FIT TO DATA USED IN REFINEMENT.                                     
REMARK   3   CROSS-VALIDATION METHOD          : THROUGHOUT                      
REMARK   3   FREE R VALUE TEST SET SELECTION  : RANDOM                          
REMARK   3   R VALUE     (WORKING + TEST SET) : 0.232                           
REMARK   3   R VALUE            (WORKING SET) : 0.230                           
REMARK   3   FREE R VALUE                     : 0.276                           
REMARK   3   FREE R VALUE TEST SET SIZE   (%) : 5.000                           
REMARK   3   FREE R VALUE TEST SET COUNT      : 1337                            
REMARK   3                                                                      
REMARK   3  FIT IN THE HIGHEST RESOLUTION BIN.                                  
REMARK   3   TOTAL NUMBER OF BINS USED           : 20                           
REMARK   3   BIN RESOLUTION RANGE HIGH       (A) : 2.35                         
REMARK   3   BIN RESOLUTION RANGE LOW        (A) : 2.41                         
REMARK   3   REFLECTION IN BIN     (WORKING SET) : 1889                         
REMARK   3   BIN COMPLETENESS (WORKING+TEST) (%) : 100.00                       
REMARK   3   BIN R VALUE           (WORKING SET) : 0.3160                       
REMARK   3   BIN FREE R VALUE SET COUNT          : 100                          
REMARK   3   BIN FREE R VALUE                    : 0.3310                       
REMARK   3                                                                      
REMARK   3  NUMBER OF NON-HYDROGEN ATOMS USED IN REFINEMENT.                    
REMARK   3   PROTEIN ATOMS            : 4700                                    
REMARK   3   NUCLEIC ACID ATOMS       : 0                                       
REMARK   3   HETEROGEN ATOMS          : 82                                      
REMARK   3   SOLVENT ATOMS            : 36                                      
REMARK   3                                                                      
REMARK   3  B VALUES.                                                           
REMARK   3   FROM WILSON PLOT           (A**2) : NULL                           
REMARK   3   MEAN B VALUE      (OVERALL, A**2) : 55.57                          
REMARK   3   OVERALL ANISOTROPIC B VALUE.                                       
REMARK   3    B11 (A**2) : -4.29000                                             
REMARK   3    B22 (A**2) : 6.76000                                              
REMARK   3    B33 (A**2) : -2.47000                                             
REMARK   3    B12 (A**2) : 0.00000                                              
REMARK   3    B13 (A**2) : 0.00000                                              
REMARK   3    B23 (A**2) : 0.00000                                              
REMARK   3                                                                      
REMARK   3  ESTIMATED OVERALL COORDINATE ERROR.                                 
REMARK   3   ESU BASED ON R VALUE                            (A): 0.488         
REMARK   3   ESU BASED ON FREE R VALUE                       (A): 0.288         
REMARK   3   ESU BASED ON MAXIMUM LIKELIHOOD                 (A): 0.246         
REMARK   3   ESU FOR B VALUES BASED ON MAXIMUM LIKELIHOOD (A**2): 23.103        
REMARK   3                                                                      
REMARK   3 CORRELATION COEFFICIENTS.                                            
REMARK   3   CORRELATION COEFFICIENT FO-FC      : 0.947                         
REMARK   3   CORRELATION COEFFICIENT FO-FC FREE : 0.925                         
REMARK   3                                                                      
REMARK   3  RMS DEVIATIONS FROM IDEAL VALUES        COUNT    RMS    WEIGHT      
REMARK   3   BOND LENGTHS REFINED ATOMS        (A):  4932 ; 0.005 ; 0.022       
REMARK   3   BOND LENGTHS OTHERS               (A):  NULL ;  NULL ;  NULL       
REMARK   3   BOND ANGLES REFINED ATOMS   (DEGREES):  6704 ; 0.947 ; 1.979       
REMARK   3   BOND ANGLES OTHERS          (DEGREES):  NULL ;  NULL ;  NULL       
REMARK   3   TORSION ANGLES, PERIOD 1    (DEGREES):   574 ; 4.991 ; 5.000       
REMARK   3   TORSION ANGLES, PERIOD 2    (DEGREES):   222 ;32.637 ;23.874       
REMARK   3   TORSION ANGLES, PERIOD 3    (DEGREES):   832 ;16.702 ;15.000       
REMARK   3   TORSION ANGLES, PERIOD 4    (DEGREES):    22 ;17.940 ;15.000       
REMARK   3   CHIRAL-CENTER RESTRAINTS       (A**3):   700 ; 0.055 ; 0.200       
REMARK   3   GENERAL PLANES REFINED ATOMS      (A):  3758 ; 0.005 ; 0.021       
REMARK   3   GENERAL PLANES OTHERS             (A):   998 ; 0.001 ; 0.020       
REMARK   3   NON-BONDED CONTACTS REFINED ATOMS (A):  NULL ;  NULL ;  NULL       
REMARK   3   NON-BONDED CONTACTS OTHERS        (A):  NULL ;  NULL ;  NULL       
REMARK   3   NON-BONDED TORSION REFINED ATOMS  (A):  NULL ;  NULL ;  NULL       
REMARK   3   NON-BONDED TORSION OTHERS         (A):  NULL ;  NULL ;  NULL       
REMARK   3   H-BOND (X...Y) REFINED ATOMS      (A):  NULL ;  NULL ;  NULL       
REMARK   3   H-BOND (X...Y) OTHERS             (A):  NULL ;  NULL ;  NULL       
REMARK   3   POTENTIAL METAL-ION REFINED ATOMS (A):  NULL ;  NULL ;  NULL       
REMARK   3   POTENTIAL METAL-ION OTHERS        (A):  NULL ;  NULL ;  NULL       
REMARK   3   SYMMETRY VDW REFINED ATOMS        (A):  NULL ;  NULL ;  NULL       
REMARK   3   SYMMETRY VDW OTHERS               (A):  NULL ;  NULL ;  NULL       
REMARK   3   SYMMETRY H-BOND REFINED ATOMS     (A):  NULL ;  NULL ;  NULL       
REMARK   3   SYMMETRY H-BOND OTHERS            (A):  NULL ;  NULL ;  NULL       
REMARK   3   SYMMETRY METAL-ION REFINED ATOMS  (A):  NULL ;  NULL ;  NULL       
REMARK   3   SYMMETRY METAL-ION OTHERS         (A):  NULL ;  NULL ;  NULL       
REMARK   3                                                                      
REMARK   3  ISOTROPIC THERMAL FACTOR RESTRAINTS.     COUNT   RMS    WEIGHT      
REMARK   3   MAIN-CHAIN BOND REFINED ATOMS  (A**2):  2892 ; 1.001 ; 1.500       
REMARK   3   MAIN-CHAIN BOND OTHER ATOMS    (A**2):  1140 ; 0.038 ; 1.500       
REMARK   3   MAIN-CHAIN ANGLE REFINED ATOMS (A**2):  4706 ; 1.726 ; 2.000       
REMARK   3   SIDE-CHAIN BOND REFINED ATOMS  (A**2):  2040 ; 2.822 ; 3.000       
REMARK   3   SIDE-CHAIN ANGLE REFINED ATOMS (A**2):  1998 ; 4.190 ; 4.500       
REMARK   3                                                                      
REMARK   3 ANISOTROPIC THERMAL FACTOR RESTRAINTS.    COUNT   RMS   WEIGHT       
REMARK   3   RIGID-BOND RESTRAINTS          (A**2):  NULL ;  NULL ;  NULL       
REMARK   3   SPHERICITY; FREE ATOMS         (A**2):  NULL ;  NULL ;  NULL       
REMARK   3   SPHERICITY; BONDED ATOMS       (A**2):  NULL ;  NULL ;  NULL       
REMARK   3                                                                      
REMARK   3  NCS RESTRAINTS STATISTICS                                           
REMARK   3   NUMBER OF DIFFERENT NCS GROUPS : NULL                              
REMARK   3                                                                      
REMARK   3  TLS DETAILS                                                         
REMARK   3   NUMBER OF TLS GROUPS  : 2                                          
REMARK   3                                                                      
REMARK   3   TLS GROUP : 1                                                      
REMARK   3    NUMBER OF COMPONENTS GROUP : 1                                    
REMARK   3    COMPONENTS        C SSSEQI   TO  C SSSEQI                         
REMARK   3    RESIDUE RANGE :   A     8        A   295                          
REMARK   3    ORIGIN FOR THE GROUP (A):   1.1351  18.2382  13.5583              
REMARK   3    T TENSOR                                                          
REMARK   3      T11:   0.1231 T22:   0.0193                                     
REMARK   3      T33:   0.1682 T12:  -0.0042                                     
REMARK   3      T13:   0.0210 T23:   0.0078                                     
REMARK   3    L TENSOR                                                          
REMARK   3      L11:   7.2978 L22:   0.9240                                     
REMARK   3      L33:   5.0212 L12:  -0.1868                                     
REMARK   3      L13:   1.8316 L23:  -0.1890                                     
REMARK   3    S TENSOR                                                          
REMARK   3      S11:  -0.0745 S12:  -0.3112 S13:  -0.4197                       
REMARK   3      S21:   0.0821 S22:   0.0261 S23:   0.1851                       
REMARK   3      S31:   0.1216 S32:  -0.2308 S33:   0.0484                       
REMARK   3                                                                      
REMARK   3   TLS GROUP : 2                                                      
REMARK   3    NUMBER OF COMPONENTS GROUP : 1                                    
REMARK   3    COMPONENTS        C SSSEQI   TO  C SSSEQI                         
REMARK   3    RESIDUE RANGE :   B     8        B   295                          
REMARK   3    ORIGIN FOR THE GROUP (A):  31.7540  53.9708  13.6811              
REMARK   3    T TENSOR                                                          
REMARK   3      T11:   0.1173 T22:   0.0102                                     
REMARK   3      T33:   0.1508 T12:  -0.0155                                     
REMARK   3      T13:   0.0191 T23:   0.0024                                     
REMARK   3    L TENSOR                                                          
REMARK   3      L11:   6.3522 L22:   1.0190                                     
REMARK   3      L33:   4.8591 L12:  -0.3076                                     
REMARK   3      L13:   1.0979 L23:  -0.1888                                     
REMARK   3    S TENSOR                                                          
REMARK   3      S11:  -0.0920 S12:  -0.1324 S13:  -0.4453                       
REMARK   3      S21:   0.0738 S22:   0.0215 S23:   0.2056                       
REMARK   3      S31:   0.1408 S32:  -0.1832 S33:   0.0705                       
REMARK   3                                                                      
REMARK   3  BULK SOLVENT MODELLING.                                             
REMARK   3   METHOD USED : MASK                                                 
REMARK   3   PARAMETERS FOR MASK CALCULATION                                    
REMARK   3   VDW PROBE RADIUS   : 1.40                                          
REMARK   3   ION PROBE RADIUS   : 0.80                                          
REMARK   3   SHRINKAGE RADIUS   : 0.80                                          
REMARK   3                                                                      
REMARK   3  OTHER REFINEMENT REMARKS: HYDROGENS HAVE BEEN ADDED IN THE RIDING   
REMARK   3  POSITIONS                                                           
REMARK   4                                                                      
REMARK   4 3QVV COMPLIES WITH FORMAT V. 3.30, 13-JUL-11                         
REMARK 100                                                                      
REMARK 100 THIS ENTRY HAS BEEN PROCESSED BY RCSB ON 28-FEB-11.                  
REMARK 100 THE RCSB ID CODE IS RCSB064168.                                      
REMARK 200                                                                      
REMARK 200 EXPERIMENTAL DETAILS                                                 
REMARK 200  EXPERIMENT TYPE                : X-RAY DIFFRACTION                  
REMARK 200  DATE OF DATA COLLECTION        : 13-FEB-11                          
REMARK 200  TEMPERATURE           (KELVIN) : 100                                
REMARK 200  PH                             : 8                                  
REMARK 200  NUMBER OF CRYSTALS USED        : 1                                  
REMARK 200                                                                      
REMARK 200  SYNCHROTRON              (Y/N) : N                                  
REMARK 200  RADIATION SOURCE               : ROTATING ANODE                     
REMARK 200  BEAMLINE                       : NULL                               
REMARK 200  X-RAY GENERATOR MODEL          : RIGAKU RUH3R                       
REMARK 200  MONOCHROMATIC OR LAUE    (M/L) : M                                  
REMARK 200  WAVELENGTH OR RANGE        (A) : 1.54178                            
REMARK 200  MONOCHROMATOR                  : NULL                               
REMARK 200  OPTICS                         : OSMIC CONFOCAL MIRRORS             
REMARK 200                                                                      
REMARK 200  DETECTOR TYPE                  : IMAGE PLATE                        
REMARK 200  DETECTOR MANUFACTURER          : RIGAKU RAXIS IV++                  
REMARK 200  INTENSITY-INTEGRATION SOFTWARE : XDS                                
REMARK 200  DATA SCALING SOFTWARE          : XDS                                
REMARK 200                                                                      
REMARK 200  NUMBER OF UNIQUE REFLECTIONS   : 26722                              
REMARK 200  RESOLUTION RANGE HIGH      (A) : 2.350                              
REMARK 200  RESOLUTION RANGE LOW       (A) : 50.730                             
REMARK 200  REJECTION CRITERIA  (SIGMA(I)) : 3.000                              
REMARK 200                                                                      
REMARK 200 OVERALL.                                                             
REMARK 200  COMPLETENESS FOR RANGE     (%) : 96.9                               
REMARK 200  DATA REDUNDANCY                : 3.610                              
REMARK 200  R MERGE                    (I) : NULL                               
REMARK 200  R SYM                      (I) : 0.12100                            
REMARK 200  <I/SIGMA(I)> FOR THE DATA SET  : 8.8300                             
REMARK 200                                                                      
REMARK 200 IN THE HIGHEST RESOLUTION SHELL.                                     
REMARK 200  HIGHEST RESOLUTION SHELL, RANGE HIGH (A) : NULL                     
REMARK 200  HIGHEST RESOLUTION SHELL, RANGE LOW  (A) : NULL                     
REMARK 200  COMPLETENESS FOR SHELL     (%) : NULL                               
REMARK 200  DATA REDUNDANCY IN SHELL       : NULL                               
REMARK 200  R MERGE FOR SHELL          (I) : NULL                               
REMARK 200  R SYM FOR SHELL            (I) : NULL                               
REMARK 200  <I/SIGMA(I)> FOR SHELL         : NULL                               
REMARK 200                                                                      
REMARK 200 DIFFRACTION PROTOCOL: SINGLE WAVELENGTH                              
REMARK 200 METHOD USED TO DETERMINE THE STRUCTURE: MOLECULAR REPLACEMENT        
REMARK 200 SOFTWARE USED: MOLREP                                                
REMARK 200 STARTING MODEL: 1LS6                                                 
REMARK 200                                                                      
REMARK 200 REMARK: NULL                                                         
REMARK 280                                                                      
REMARK 280 CRYSTAL                                                              
REMARK 280 SOLVENT CONTENT, VS   (%): 46.50                                     
REMARK 280 MATTHEWS COEFFICIENT, VM (ANGSTROMS**3/DA): 2.30                     
REMARK 280                                                                      
REMARK 280 CRYSTALLIZATION CONDITIONS: THE PROTEIN WAS CONCENTRATED TO          
REMARK 280  33MG.ML-1. CONDITION: 18-22% (W/V) PEG 3350 AND 50MM TRIS-HCL       
REMARK 280  BUFFER PH 8. CRYSTALS APPEARED AFTER TWO DAYS AT 293 K. , VAPOR     
REMARK 280  DIFFUSION, HANGING DROP                                             
REMARK 290                                                                      
REMARK 290 CRYSTALLOGRAPHIC SYMMETRY                                            
REMARK 290 SYMMETRY OPERATORS FOR SPACE GROUP: P 21 21 21                       
REMARK 290                                                                      
REMARK 290      SYMOP   SYMMETRY                                                
REMARK 290     NNNMMM   OPERATOR                                                
REMARK 290       1555   X,Y,Z                                                   
REMARK 290       2555   -X+1/2,-Y,Z+1/2                                         
REMARK 290       3555   -X,Y+1/2,-Z+1/2                                         
REMARK 290       4555   X+1/2,-Y+1/2,-Z                                         
REMARK 290                                                                      
REMARK 290     WHERE NNN -> OPERATOR NUMBER                                     
REMARK 290           MMM -> TRANSLATION VECTOR                                  
REMARK 290                                                                      
REMARK 290 CRYSTALLOGRAPHIC SYMMETRY TRANSFORMATIONS                            
REMARK 290 THE FOLLOWING TRANSFORMATIONS OPERATE ON THE ATOM/HETATM             
REMARK 290 RECORDS IN THIS ENTRY TO PRODUCE CRYSTALLOGRAPHICALLY                
REMARK 290 RELATED MOLECULES.                                                   
REMARK 290   SMTRY1   1  1.000000  0.000000  0.000000        0.00000            
REMARK 290   SMTRY2   1  0.000000  1.000000  0.000000        0.00000            
REMARK 290   SMTRY3   1  0.000000  0.000000  1.000000        0.00000            
REMARK 290   SMTRY1   2 -1.000000  0.000000  0.000000       35.89500            
REMARK 290   SMTRY2   2  0.000000 -1.000000  0.000000        0.00000            
REMARK 290   SMTRY3   2  0.000000  0.000000  1.000000       61.29500            
REMARK 290   SMTRY1   3 -1.000000  0.000000  0.000000        0.00000            
REMARK 290   SMTRY2   3  0.000000  1.000000  0.000000       35.95500            
REMARK 290   SMTRY3   3  0.000000  0.000000 -1.000000       61.29500            
REMARK 290   SMTRY1   4  1.000000  0.000000  0.000000       35.89500            
REMARK 290   SMTRY2   4  0.000000 -1.000000  0.000000       35.95500            
REMARK 290   SMTRY3   4  0.000000  0.000000 -1.000000        0.00000            
REMARK 290                                                                      
REMARK 290 REMARK: NULL                                                         
REMARK 300                                                                      
REMARK 300 BIOMOLECULE: 1, 2                                                    
REMARK 300 SEE REMARK 350 FOR THE AUTHOR PROVIDED AND/OR PROGRAM                
REMARK 300 GENERATED ASSEMBLY INFORMATION FOR THE STRUCTURE IN                  
REMARK 300 THIS ENTRY. THE REMARK MAY ALSO PROVIDE INFORMATION ON               
REMARK 300 BURIED SURFACE AREA.                                                 
REMARK 350                                                                      
REMARK 350 COORDINATES FOR A COMPLETE MULTIMER REPRESENTING THE KNOWN           
REMARK 350 BIOLOGICALLY SIGNIFICANT OLIGOMERIZATION STATE OF THE                
REMARK 350 MOLECULE CAN BE GENERATED BY APPLYING BIOMT TRANSFORMATIONS          
REMARK 350 GIVEN BELOW.  BOTH NON-CRYSTALLOGRAPHIC AND                          
REMARK 350 CRYSTALLOGRAPHIC OPERATIONS ARE GIVEN.                               
REMARK 350                                                                      
REMARK 350 BIOMOLECULE: 1                                                       
REMARK 350 AUTHOR DETERMINED BIOLOGICAL UNIT: MONOMERIC                         
REMARK 350 SOFTWARE DETERMINED QUATERNARY STRUCTURE: MONOMERIC                  
REMARK 350 SOFTWARE USED: PISA                                                  
REMARK 350 APPLY THE FOLLOWING TO CHAINS: A                                     
REMARK 350   BIOMT1   1  1.000000  0.000000  0.000000        0.00000            
REMARK 350   BIOMT2   1  0.000000  1.000000  0.000000        0.00000            
REMARK 350   BIOMT3   1  0.000000  0.000000  1.000000        0.00000            
REMARK 350                                                                      
REMARK 350 BIOMOLECULE: 2                                                       
REMARK 350 AUTHOR DETERMINED BIOLOGICAL UNIT: MONOMERIC                         
REMARK 350 SOFTWARE DETERMINED QUATERNARY STRUCTURE: MONOMERIC                  
REMARK 350 SOFTWARE USED: PISA                                                  
REMARK 350 APPLY THE FOLLOWING TO CHAINS: B                                     
REMARK 350   BIOMT1   1  1.000000  0.000000  0.000000        0.00000            
REMARK 350   BIOMT2   1  0.000000  1.000000  0.000000        0.00000            
REMARK 350   BIOMT3   1  0.000000  0.000000  1.000000        0.00000            
REMARK 465                                                                      
REMARK 465 MISSING RESIDUES                                                     
REMARK 465 THE FOLLOWING RESIDUES WERE NOT LOCATED IN THE                       
REMARK 465 EXPERIMENT. (M=MODEL NUMBER; RES=RESIDUE NAME; C=CHAIN               
REMARK 465 IDENTIFIER; SSSEQ=SEQUENCE NUMBER; I=INSERTION CODE.)                
REMARK 465                                                                      
REMARK 465   M RES C SSSEQI                                                     
REMARK 465     MET A     1                                                      
REMARK 465     GLU A     2                                                      
REMARK 465     LEU A     3                                                      
REMARK 465     ILE A     4                                                      
REMARK 465     GLN A     5                                                      
REMARK 465     ASP A     6                                                      
REMARK 465     THR A     7                                                      
REMARK 465     MET B     1                                                      
REMARK 465     GLU B     2                                                      
REMARK 465     LEU B     3                                                      
REMARK 465     ILE B     4                                                      
REMARK 465     GLN B     5                                                      
REMARK 465     ASP B     6                                                      
REMARK 465     THR B     7                                                      
REMARK 470                                                                      
REMARK 470 MISSING ATOM                                                         
REMARK 470 THE FOLLOWING RESIDUES HAVE MISSING ATOMS (M=MODEL NUMBER;           
REMARK 470 RES=RESIDUE NAME; C=CHAIN IDENTIFIER; SSEQ=SEQUENCE NUMBER;          
REMARK 470 I=INSERTION CODE):                                                   
REMARK 470   M RES CSSEQI  ATOMS                                                
REMARK 470     ALA A 285    CB                                                  
REMARK 470     ALA B 285    CB                                                  
REMARK 500                                                                      
REMARK 500 GEOMETRY AND STEREOCHEMISTRY                                         
REMARK 500 SUBTOPIC: CLOSE CONTACTS IN SAME ASYMMETRIC UNIT                     
REMARK 500                                                                      
REMARK 500 THE FOLLOWING ATOMS ARE IN CLOSE CONTACT.                            
REMARK 500                                                                      
REMARK 500  ATM1  RES C  SSEQI   ATM2  RES C  SSEQI           DISTANCE          
REMARK 500   N    GLN B   205     O    HOH B   312              1.92            
REMARK 500   O    ARG B   202     O    HOH B   312              1.96            
REMARK 500   O    MET A   163     NZ   LYS A   283              2.17            
REMARK 500                                                                      
REMARK 500 REMARK: NULL                                                         
REMARK 500                                                                      
REMARK 500 GEOMETRY AND STEREOCHEMISTRY                                         
REMARK 500 SUBTOPIC: TORSION ANGLES                                             
REMARK 500                                                                      
REMARK 500 TORSION ANGLES OUTSIDE THE EXPECTED RAMACHANDRAN REGIONS:            
REMARK 500 (M=MODEL NUMBER; RES=RESIDUE NAME; C=CHAIN IDENTIFIER;               
REMARK 500 SSEQ=SEQUENCE NUMBER; I=INSERTION CODE).                             
REMARK 500                                                                      
REMARK 500 STANDARD TABLE:                                                      
REMARK 500 FORMAT:(10X,I3,1X,A3,1X,A1,I4,A1,4X,F7.2,3X,F7.2)                    
REMARK 500                                                                      
REMARK 500 EXPECTED VALUES: GJ KLEYWEGT AND TA JONES (1996). PHI/PSI-           
REMARK 500 CHOLOGY: RAMACHANDRAN REVISITED. STRUCTURE 4, 1395 - 1400            
REMARK 500                                                                      
REMARK 500  M RES CSSEQI        PSI       PHI                                   
REMARK 500    PRO A  87      -84.42    -25.64                                   
REMARK 500    ILE A  89      126.01    155.24                                   
REMARK 500    ASP A  98       30.70    -95.23                                   
REMARK 500    GLU A 166       46.91    -92.06                                   
REMARK 500    TYR A 169       -4.97     93.73                                   
REMARK 500    THR A 185       41.31   -160.99                                   
REMARK 500    PRO A 187       97.31    -63.25                                   
REMARK 500    ASN A 199       82.28   -150.11                                   
REMARK 500    HIS A 213      172.99    -57.21                                   
REMARK 500    THR A 238      -18.51   -143.81                                   
REMARK 500    PRO A 244      151.97    -47.14                                   
REMARK 500    SER A 253      122.62   -172.90                                   
REMARK 500    ARG A 257      -71.10    -81.60                                   
REMARK 500    ASP B  40      157.27    -46.90                                   
REMARK 500    ALA B  73      154.30    179.93                                   
REMARK 500    PRO B  90      157.35    -49.34                                   
REMARK 500    LEU B  96       -1.73    -56.89                                   
REMARK 500    LYS B 147       -9.36    -59.58                                   
REMARK 500    GLU B 166       36.34    -86.71                                   
REMARK 500    TYR B 169       -3.18     86.91                                   
REMARK 500    PRO B 187       92.43    -51.73                                   
REMARK 500    GLU B 217       -9.57    -49.29                                   
REMARK 500    SER B 253      118.65   -174.71                                   
REMARK 500    ARG B 257      -70.37    -94.34                                   
REMARK 500                                                                      
REMARK 500 REMARK: NULL                                                         
REMARK 800                                                                      
REMARK 800 SITE                                                                 
REMARK 800 SITE_IDENTIFIER: AC1                                                 
REMARK 800 EVIDENCE_CODE: SOFTWARE                                              
REMARK 800 SITE_DESCRIPTION: BINDING SITE FOR RESIDUE A3P A 2001                
REMARK 800                                                                      
REMARK 800 SITE_IDENTIFIER: AC2                                                 
REMARK 800 EVIDENCE_CODE: SOFTWARE                                              
REMARK 800 SITE_DESCRIPTION: BINDING SITE FOR RESIDUE 3QV A 296                 
REMARK 800                                                                      
REMARK 800 SITE_IDENTIFIER: AC3                                                 
REMARK 800 EVIDENCE_CODE: SOFTWARE                                              
REMARK 800 SITE_DESCRIPTION: BINDING SITE FOR RESIDUE A3P B 2001                
REMARK 800                                                                      
REMARK 800 SITE_IDENTIFIER: AC4                                                 
REMARK 800 EVIDENCE_CODE: SOFTWARE                                              
REMARK 800 SITE_DESCRIPTION: BINDING SITE FOR RESIDUE 3QV B 296                 
REMARK 900                                                                      
REMARK 900 RELATED ENTRIES                                                      
REMARK 900 RELATED ID: 3QVU   RELATED DB: PDB                                   
REMARK 900 CRYSTAL STRUCTURE OF ANCESTRAL VARIANT B9 OF SULT A1A IN             
REMARK 900 COMPLEX WITH PAP AND P-NITROPHENOL                                   
REMARK 900 RELATED ID: 1LS6   RELATED DB: PDB                                   
REMARK 900 HUMAN SULT1A1 COMPLEXED WITH PAP AND P-NITROPHENOL                   
DBREF  3QVV A    1   295  UNP    P50225   ST1A1_HUMAN      1    295             
DBREF  3QVV B    1   295  UNP    P50225   ST1A1_HUMAN      1    295             
SEQADV 3QVV GLN A   10  UNP  P50225    PRO    10 ENGINEERED MUTATION            
SEQADV 3QVV ASN A   77  UNP  P50225    MET    77 ENGINEERED MUTATION            
SEQADV 3QVV ASP A  151  UNP  P50225    GLU   151 ENGINEERED MUTATION            
SEQADV 3QVV CYS A  168  UNP  P50225    SER   168 ENGINEERED MUTATION            
SEQADV 3QVV HIS A  213  UNP  P50225    ARG   213 VARIANT                        
SEQADV 3QVV MET A  223  UNP  P50225    VAL   223 VARIANT                        
SEQADV 3QVV ILE A  243  UNP  P50225    VAL   243 ENGINEERED MUTATION            
SEQADV 3QVV ILE A  247  UNP  P50225    PHE   247 ENGINEERED MUTATION            
SEQADV 3QVV GLN B   10  UNP  P50225    PRO    10 ENGINEERED MUTATION            
SEQADV 3QVV ASN B   77  UNP  P50225    MET    77 ENGINEERED MUTATION            
SEQADV 3QVV ASP B  151  UNP  P50225    GLU   151 ENGINEERED MUTATION            
SEQADV 3QVV CYS B  168  UNP  P50225    SER   168 ENGINEERED MUTATION            
SEQADV 3QVV HIS B  213  UNP  P50225    ARG   213 VARIANT                        
SEQADV 3QVV MET B  223  UNP  P50225    VAL   223 VARIANT                        
SEQADV 3QVV ILE B  243  UNP  P50225    VAL   243 ENGINEERED MUTATION            
SEQADV 3QVV ILE B  247  UNP  P50225    PHE   247 ENGINEERED MUTATION            
SEQRES   1 A  295  MET GLU LEU ILE GLN ASP THR SER ARG GLN PRO LEU GLU          
SEQRES   2 A  295  TYR VAL LYS GLY VAL PRO LEU ILE LYS TYR PHE ALA GLU          
SEQRES   3 A  295  ALA LEU GLY PRO LEU GLN SER PHE GLN ALA ARG PRO ASP          
SEQRES   4 A  295  ASP LEU LEU ILE SER THR TYR PRO LYS SER GLY THR THR          
SEQRES   5 A  295  TRP VAL SER GLN ILE LEU ASP MET ILE TYR GLN GLY GLY          
SEQRES   6 A  295  ASP LEU GLU LYS CYS HIS ARG ALA PRO ILE PHE ASN ARG          
SEQRES   7 A  295  VAL PRO PHE LEU GLU PHE LYS ALA PRO GLY ILE PRO SER          
SEQRES   8 A  295  GLY MET GLU THR LEU LYS ASP THR PRO ALA PRO ARG LEU          
SEQRES   9 A  295  LEU LYS THR HIS LEU PRO LEU ALA LEU LEU PRO GLN THR          
SEQRES  10 A  295  LEU LEU ASP GLN LYS VAL LYS VAL VAL TYR VAL ALA ARG          
SEQRES  11 A  295  ASN ALA LYS ASP VAL ALA VAL SER TYR TYR HIS PHE TYR          
SEQRES  12 A  295  HIS MET ALA LYS VAL HIS PRO ASP PRO GLY THR TRP ASP          
SEQRES  13 A  295  SER PHE LEU GLU LYS PHE MET VAL GLY GLU VAL CYS TYR          
SEQRES  14 A  295  GLY SER TRP TYR GLN HIS VAL GLN GLU TRP TRP GLU LEU          
SEQRES  15 A  295  SER ARG THR HIS PRO VAL LEU TYR LEU PHE TYR GLU ASP          
SEQRES  16 A  295  MET LYS GLU ASN PRO LYS ARG GLU ILE GLN LYS ILE LEU          
SEQRES  17 A  295  GLU PHE VAL GLY HIS SER LEU PRO GLU GLU THR VAL ASP          
SEQRES  18 A  295  PHE MET VAL GLN HIS THR SER PHE LYS GLU MET LYS LYS          
SEQRES  19 A  295  ASN PRO MET THR ASN TYR THR THR ILE PRO GLN GLU ILE          
SEQRES  20 A  295  MET ASP HIS SER ILE SER PRO PHE MET ARG LYS GLY MET          
SEQRES  21 A  295  ALA GLY ASP TRP LYS THR THR PHE THR VAL ALA GLN ASN          
SEQRES  22 A  295  GLU ARG PHE ASP ALA ASP TYR ALA GLU LYS MET ALA GLY          
SEQRES  23 A  295  CYS SER LEU SER PHE ARG SER GLU LEU                          
SEQRES   1 B  295  MET GLU LEU ILE GLN ASP THR SER ARG GLN PRO LEU GLU          
SEQRES   2 B  295  TYR VAL LYS GLY VAL PRO LEU ILE LYS TYR PHE ALA GLU          
SEQRES   3 B  295  ALA LEU GLY PRO LEU GLN SER PHE GLN ALA ARG PRO ASP          
SEQRES   4 B  295  ASP LEU LEU ILE SER THR TYR PRO LYS SER GLY THR THR          
SEQRES   5 B  295  TRP VAL SER GLN ILE LEU ASP MET ILE TYR GLN GLY GLY          
SEQRES   6 B  295  ASP LEU GLU LYS CYS HIS ARG ALA PRO ILE PHE ASN ARG          
SEQRES   7 B  295  VAL PRO PHE LEU GLU PHE LYS ALA PRO GLY ILE PRO SER          
SEQRES   8 B  295  GLY MET GLU THR LEU LYS ASP THR PRO ALA PRO ARG LEU          
SEQRES   9 B  295  LEU LYS THR HIS LEU PRO LEU ALA LEU LEU PRO GLN THR          
SEQRES  10 B  295  LEU LEU ASP GLN LYS VAL LYS VAL VAL TYR VAL ALA ARG          
SEQRES  11 B  295  ASN ALA LYS ASP VAL ALA VAL SER TYR TYR HIS PHE TYR          
SEQRES  12 B  295  HIS MET ALA LYS VAL HIS PRO ASP PRO GLY THR TRP ASP          
SEQRES  13 B  295  SER PHE LEU GLU LYS PHE MET VAL GLY GLU VAL CYS TYR          
SEQRES  14 B  295  GLY SER TRP TYR GLN HIS VAL GLN GLU TRP TRP GLU LEU          
SEQRES  15 B  295  SER ARG THR HIS PRO VAL LEU TYR LEU PHE TYR GLU ASP          
SEQRES  16 B  295  MET LYS GLU ASN PRO LYS ARG GLU ILE GLN LYS ILE LEU          
SEQRES  17 B  295  GLU PHE VAL GLY HIS SER LEU PRO GLU GLU THR VAL ASP          
SEQRES  18 B  295  PHE MET VAL GLN HIS THR SER PHE LYS GLU MET LYS LYS          
SEQRES  19 B  295  ASN PRO MET THR ASN TYR THR THR ILE PRO GLN GLU ILE          
SEQRES  20 B  295  MET ASP HIS SER ILE SER PRO PHE MET ARG LYS GLY MET          
SEQRES  21 B  295  ALA GLY ASP TRP LYS THR THR PHE THR VAL ALA GLN ASN          
SEQRES  22 B  295  GLU ARG PHE ASP ALA ASP TYR ALA GLU LYS MET ALA GLY          
SEQRES  23 B  295  CYS SER LEU SER PHE ARG SER GLU LEU                          
HET    A3P  A2001      27                                                       
HET    3QV  A 296      14                                                       
HET    A3P  B2001      27                                                       
HET    3QV  B 296      14                                                       
HETNAM     A3P ADENOSINE-3'-5'-DIPHOSPHATE                                      
HETNAM     3QV 7-HYDROXY-2-OXO-2H-CHROMENE-3-CARBONITRILE                       
FORMUL   3  A3P    2(C10 H15 N5 O10 P2)                                         
FORMUL   4  3QV    2(C10 H5 N O3)                                               
FORMUL   7  HOH   *36(H2 O)                                                     
HELIX    1   1 ILE A   21  ILE A   21  1                                   1
HELIX    2   2 PHE A   24  PHE A   24  1                                   1
HELIX    3   3 THR A   51  THR A   51  1                                   1
HELIX    4   4 PHE A  142  PHE A  142  1                                   1
HELIX    5   5 ALA A  146  ALA A  146  1                                   1
SHEET    1   1 1 LYS A 106  LYS A 106  0
CISPEP   1 ALA A  101    PRO A  102          0        -1.74                     
CISPEP   2 ALA B  101    PRO B  102          0        -6.26                     
SITE     1 AC1 19 LYS A  48  SER A  49  GLY A  50  THR A  51                    
SITE     2 AC1 19 THR A  52  TRP A  53  ARG A 130  SER A 138                    
SITE     3 AC1 19 TYR A 193  THR A 227  SER A 228  PHE A 229                    
SITE     4 AC1 19 MET A 232  PHE A 255  MET A 256  ARG A 257                    
SITE     5 AC1 19 LYS A 258  GLY A 259  HOH A 310                               
SITE     1 AC2  6 PHE A  24  PHE A  84  LYS A 106  HIS A 108                    
SITE     2 AC2  6 VAL A 148  ILE A 247                                          
SITE     1 AC3 18 LYS B  48  SER B  49  GLY B  50  THR B  51                    
SITE     2 AC3 18 THR B  52  TRP B  53  ARG B 130  SER B 138                    
SITE     3 AC3 18 TYR B 193  THR B 227  SER B 228  PHE B 229                    
SITE     4 AC3 18 MET B 232  PHE B 255  MET B 256  ARG B 257                    
SITE     5 AC3 18 LYS B 258  GLY B 259                                          
SITE     1 AC4  5 PHE B  24  LYS B 106  HIS B 108  VAL B 148                    
SITE     2 AC4  5 ILE B 247                                                     
CRYST1   71.790   71.910  122.590  90.00  90.00  90.00 P 21 21 21    8          
ORIGX1      1.000000  0.000000  0.000000        0.00000                         
ORIGX2      0.000000  1.000000  0.000000        0.00000                         
ORIGX3      0.000000  0.000000  1.000000        0.00000                         
SCALE1      0.013930  0.000000  0.000000        0.00000                         
SCALE2      0.000000  0.013906  0.000000        0.00000                         
SCALE3      0.000000  0.000000  0.008157        0.00000                         
ATOM      1  N   ILE A  21      10.392   8.824   6.236  1.00 44.85           N
ANISOU    1  N   ILE A  21     5523   4427   7092   1434   -250  -1842       N
ATOM      2  CA  ILE A  21      10.161   7.418   6.501  1.00 49.39           C
ANISOU    2  CA  ILE A  21     6204   4461   8102   1575   -376  -1975       C
ATOM      3  C   ILE A  21       9.850   6.736   5.170  1.00 52.10           C
ANISOU    3  C   ILE A  21     6484   4794   8517   1686   -469  -2496       C
ATOM      4  O   ILE A  21       9.084   7.262   4.363  1.00 50.63           O
ANISOU    4  O   ILE A  21     6249   4835   8152   1511   -439  -2621       O
ATOM      5  CB  ILE A  21       8.977   7.255   7.468  1.00 49.24           C
ANISOU    5  CB  ILE A  21     6356   4004   8348   1314   -391  -1646       C
ATOM      6  CG1 ILE A  21       8.990   8.390   8.500  1.00 49.01           C
ANISOU    6  CG1 ILE A  21     6344   4194   8086   1138   -268  -1208       C
ATOM      7  CG2 ILE A  21       9.022   5.910   8.155  1.00 55.41           C
ANISOU    7  CG2 ILE A  21     7250   4214   9589   1434   -523  -1581       C
ATOM      8  CD1 ILE A  21       7.842   8.337   9.483  1.00 53.96           C
ANISOU    8  CD1 ILE A  21     7085   4530   8887    896   -260   -883       C
TER       9      ILE A  21
ATOM     10  N   PHE A  24       6.184   6.633   3.969  1.00 48.72           N
ANISOU   10  N   PHE A  24     6177   4000   8336   1027   -568  -2733       N
ATOM     11  CA  PHE A  24       5.638   7.922   3.569  1.00 46.65           C
ANISOU   11  CA  PHE A  24     5833   4198   7695    831   -455  -2589       C
ATOM     12  C   PHE A  24       6.115   8.254   2.164  1.00 48.17           C
ANISOU   12  C   PHE A  24     5832   4935   7534    963   -448  -2955       C
ATOM     13  O   PHE A  24       5.356   8.773   1.349  1.00 49.61           O
ANISOU   13  O   PHE A  24     5927   5410   7514    822   -439  -3038       O
ATOM     14  CB  PHE A  24       6.063   9.016   4.544  1.00 41.59           C
ANISOU   14  CB  PHE A  24     5223   3724   6856    764   -325  -2124       C
ATOM     15  CG  PHE A  24       5.380   8.936   5.876  1.00 41.65           C
ANISOU   15  CG  PHE A  24     5371   3362   7094    594   -308  -1743       C
ATOM     16  CD1 PHE A  24       4.900   7.727   6.349  1.00 47.74           C
ANISOU   16  CD1 PHE A  24     6239   3626   8274    561   -412  -1746       C
ATOM     17  CD2 PHE A  24       5.235  10.065   6.666  1.00 40.09           C
ANISOU   17  CD2 PHE A  24     5194   3336   6702    465   -202  -1380       C
ATOM     18  CE1 PHE A  24       4.275   7.644   7.577  1.00 43.89           C
ANISOU   18  CE1 PHE A  24     5838   2884   7954    386   -391  -1350       C
ATOM     19  CE2 PHE A  24       4.615   9.989   7.895  1.00 40.56           C
ANISOU   19  CE2 PHE A  24     5341   3152   6917    329   -180  -1056       C
ATOM     20  CZ  PHE A  24       4.134   8.766   8.352  1.00 42.58           C
ANISOU   20  CZ  PHE A  24     5664   2975   7538    283   -266  -1018       C
TER      21      PHE A  24
ATOM     22  N   THR A  51      -0.987  18.735  15.914  1.00 31.61           N
ANISOU   22  N   THR A  51     3992   3562   4457      3    318    189       N
ATOM     23  CA  THR A  51      -1.873  18.289  14.846  1.00 33.27           C
ANISOU   23  CA  THR A  51     4165   3688   4788    -75    305    163       C
ATOM     24  C   THR A  51      -3.153  17.716  15.419  1.00 34.65           C
ANISOU   24  C   THR A  51     4174   4043   4951   -154    363    275       C
ATOM     25  O   THR A  51      -4.250  18.029  14.962  1.00 33.67           O
ANISOU   25  O   THR A  51     3957   4022   4816   -153    358    205       O
ATOM     26  CB  THR A  51      -1.240  17.155  13.999  1.00 32.01           C
ANISOU   26  CB  THR A  51     4069   3296   4800   -170    277    189       C
ATOM     27  OG1 THR A  51       0.149  17.419  13.770  1.00 38.42           O
ANISOU   27  OG1 THR A  51     4988   4019   5590   -105    245    143       O
ATOM     28  CG2 THR A  51      -1.952  17.035  12.664  1.00 33.58           C
ANISOU   28  CG2 THR A  51     4242   3437   5081   -224    233     67       C
TER      29      THR A  51
ATOM     30  N   PHE A  81      -4.802  11.102   6.812  1.00 42.14           N
ANISOU   30  N   PHE A  81     5061   3801   7149   -950   -218   -888       N
ATOM     31  CA  PHE A  81      -3.414  11.543   6.862  1.00 40.68           C
ANISOU   31  CA  PHE A  81     4993   3612   6853   -734   -176   -899       C
ATOM     32  C   PHE A  81      -2.841  11.460   5.448  1.00 40.47           C
ANISOU   32  C   PHE A  81     4949   3688   6740   -628   -244  -1244       C
ATOM     33  O   PHE A  81      -2.526  10.373   4.959  1.00 44.63           O
ANISOU   33  O   PHE A  81     5496   3997   7462   -627   -335  -1492       O
ATOM     34  CB  PHE A  81      -2.652  10.651   7.850  1.00 41.39           C
ANISOU   34  CB  PHE A  81     5193   3362   7172   -720   -181   -749       C
ATOM     35  CG  PHE A  81      -1.277  11.137   8.191  1.00 37.54           C
ANISOU   35  CG  PHE A  81     4796   2911   6557   -514   -126   -695       C
ATOM     36  CD1 PHE A  81      -0.825  12.371   7.757  1.00 35.72           C
ANISOU   36  CD1 PHE A  81     4554   2981   6037   -395    -74   -733       C
ATOM     37  CD2 PHE A  81      -0.448  10.368   8.988  1.00 34.21           C
ANISOU   37  CD2 PHE A  81     4460   2224   6314   -455   -140   -568       C
ATOM     38  CE1 PHE A  81       0.444  12.810   8.079  1.00 32.41           C
ANISOU   38  CE1 PHE A  81     4198   2610   5507   -248    -35   -673       C
ATOM     39  CE2 PHE A  81       0.820  10.801   9.321  1.00 38.62           C
ANISOU   39  CE2 PHE A  81     5073   2859   6740   -273    -94   -518       C
ATOM     40  CZ  PHE A  81       1.270  12.027   8.863  1.00 30.82           C
ANISOU   40  CZ  PHE A  81     4065   2188   5459   -183    -40   -581       C
TER      41      PHE A  81
ATOM     42  N   PHE A  84       0.153   9.548   4.597  1.00 33.66           N
ANISOU   42  N   PHE A  84     4236   2423   6132   -226   -374  -1798       N
ATOM     43  CA  PHE A  84       0.280   8.373   5.455  1.00 35.00           C
ANISOU   43  CA  PHE A  84     4510   2102   6685   -249   -441  -1717       C
ATOM     44  C   PHE A  84       0.190   7.068   4.701  1.00 35.95           C
ANISOU   44  C   PHE A  84     4637   1913   7110   -237   -605  -2112       C
ATOM     45  O   PHE A  84      -0.649   6.894   3.827  1.00 38.02           O
ANISOU   45  O   PHE A  84     4815   2259   7371   -357   -677  -2375       O
ATOM     46  CB  PHE A  84      -0.758   8.342   6.580  1.00 35.52           C
ANISOU   46  CB  PHE A  84     4595   2007   6892   -484   -410  -1339       C
ATOM     47  CG  PHE A  84      -0.495   7.263   7.591  1.00 29.11           C
ANISOU   47  CG  PHE A  84     3882    738   6439   -517   -471  -1129       C
ATOM     48  CD1 PHE A  84       0.255   7.529   8.726  1.00 27.05           C
ANISOU   48  CD1 PHE A  84     3680    476   6123   -421   -390   -797       C
ATOM     49  CD2 PHE A  84      -0.957   5.968   7.387  1.00 35.58           C
ANISOU   49  CD2 PHE A  84     4733   1122   7664   -645   -630  -1261       C
ATOM     50  CE1 PHE A  84       0.528   6.529   9.648  1.00 38.56           C
ANISOU   50  CE1 PHE A  84     5213   1541   7898   -441   -458   -554       C
ATOM     51  CE2 PHE A  84      -0.696   4.964   8.311  1.00 34.96           C
ANISOU   51  CE2 PHE A  84     4750    580   7952   -681   -712  -1009       C
ATOM     52  CZ  PHE A  84       0.050   5.234   9.437  1.00 33.52           C
ANISOU   52  CZ  PHE A  84     4614    432   7689   -571   -623   -636       C
TER      53      PHE A  84
ATOM     54  N   ALA A  86       1.425   2.809   5.905  1.00 42.94           N
ANISOU   54  N   ALA A  86     5885    942   9487    -30  -1097  -2292       N
ATOM     55  CA  ALA A  86       2.218   2.011   6.791  1.00 44.96           C
ANISOU   55  CA  ALA A  86     6262    742  10080    120  -1177  -2066       C
ATOM     56  C   ALA A  86       1.851   0.532   6.632  1.00 50.83           C
ANISOU   56  C   ALA A  86     7109    766  11439     47  -1442  -2259       C
ATOM     57  O   ALA A  86       0.735   0.188   6.262  1.00 52.70           O
ANISOU   57  O   ALA A  86     7326    839  11857   -253  -1538  -2366       O
ATOM     58  CB  ALA A  86       2.035   2.476   8.216  1.00 42.55           C
ANISOU   58  CB  ALA A  86     5978    494   9695    -46  -1050  -1401       C
TER      59      ALA A  86
ATOM     60  N   LYS A 106      -5.079  15.888   6.919  1.00 27.31           N
ANISOU   60  N   LYS A 106     3117   2833   4426   -520    -29   -571       N
ATOM     61  CA  LYS A 106      -3.863  16.128   7.705  1.00 30.52           C
ANISOU   61  CA  LYS A 106     3662   3107   4826   -426     18   -474       C
ATOM     62  C   LYS A 106      -2.585  15.961   6.878  1.00 28.17           C
ANISOU   62  C   LYS A 106     3436   2770   4497   -364    -16   -599       C
ATOM     63  O   LYS A 106      -2.483  15.023   6.075  1.00 30.78           O
ANISOU   63  O   LYS A 106     3736   3054   4906   -407    -65   -787       O
ATOM     64  CB  LYS A 106      -3.825  15.178   8.903  1.00 31.22           C
ANISOU   64  CB  LYS A 106     3775   3014   5072   -506     62   -347       C
ATOM     65  CG  LYS A 106      -2.542  15.247   9.697  1.00 36.99           C
ANISOU   65  CG  LYS A 106     4626   3636   5794   -412     99   -252       C
ATOM     66  CD  LYS A 106      -2.481  14.137  10.738  1.00 43.59           C
ANISOU   66  CD  LYS A 106     5470   4294   6797   -497    121    -93       C
ATOM     67  CE  LYS A 106      -1.055  13.946  11.247  1.00 40.73           C
ANISOU   67  CE  LYS A 106     5215   3814   6446   -390    131    -35       C
ATOM     68  NZ  LYS A 106      -0.917  12.708  12.054  1.00 46.01           N
ANISOU   68  NZ  LYS A 106     5897   4266   7320   -462    119    139       N
TER      69      LYS A 106
ATOM     70  N   HIS A 108       2.067  16.934   7.054  1.00 26.54           N
ANISOU   70  N   HIS A 108     3437   2615   4034    -95     18   -515       N
ATOM     71  CA  HIS A 108       3.273  17.588   7.574  1.00 27.42           C
ANISOU   71  CA  HIS A 108     3593   2773   4053    -57     32   -401       C
ATOM     72  C   HIS A 108       4.192  17.956   6.420  1.00 30.47           C
ANISOU   72  C   HIS A 108     3902   3407   4270    -48      2   -449       C
ATOM     73  O   HIS A 108       5.324  18.408   6.635  1.00 30.04           O
ANISOU   73  O   HIS A 108     3844   3446   4122    -41      4   -365       O
ATOM     74  CB  HIS A 108       4.081  16.678   8.508  1.00 27.42           C
ANISOU   74  CB  HIS A 108     3631   2634   4154      6     65   -383       C
ATOM     75  CG  HIS A 108       3.335  16.203   9.714  1.00 25.91           C
ANISOU   75  CG  HIS A 108     3484   2258   4102    -19     97   -276       C
ATOM     76  ND1 HIS A 108       2.724  17.061  10.603  1.00 20.21           N
ANISOU   76  ND1 HIS A 108     2785   1568   3326    -52    122   -152       N
ATOM     77  CD2 HIS A 108       3.126  14.951  10.192  1.00 24.20           C
ANISOU   77  CD2 HIS A 108     3276   1846   4071    -19     99   -259       C
ATOM     78  CE1 HIS A 108       2.156  16.357  11.568  1.00 22.86           C
ANISOU   78  CE1 HIS A 108     3113   1811   3761    -77    156    -54       C
ATOM     79  NE2 HIS A 108       2.387  15.074  11.342  1.00 20.88           N
ANISOU   79  NE2 HIS A 108     2861   1400   3671    -78    139    -83       N
TER      80      HIS A 108
ATOM     81  N   PHE A 142       8.794  10.923  20.559  1.00 42.95           N
ANISOU   81  N   PHE A 142     5441   4526   6351    517     95   1847       N
ATOM     82  CA  PHE A 142       7.973  10.329  19.512  1.00 44.59           C
ANISOU   82  CA  PHE A 142     5741   4339   6861    450     68   1719       C
ATOM     83  C   PHE A 142       8.752   9.314  18.665  1.00 45.74           C
ANISOU   83  C   PHE A 142     5950   4122   7308    628    -31   1612       C
ATOM     84  O   PHE A 142       8.222   8.259  18.324  1.00 48.63           O
ANISOU   84  O   PHE A 142     6376   4088   8013    600   -106   1669       O
ATOM     85  CB  PHE A 142       7.342  11.400  18.622  1.00 41.89           C
ANISOU   85  CB  PHE A 142     5437   4075   6406    356    126   1382       C
ATOM     86  CG  PHE A 142       6.290  10.866  17.690  1.00 44.41           C
ANISOU   86  CG  PHE A 142     5815   4083   6977    252    104   1269       C
ATOM     87  CD1 PHE A 142       5.246  10.090  18.175  1.00 51.20           C
ANISOU   87  CD1 PHE A 142     6652   4795   8006    102     92   1523       C
ATOM     88  CD2 PHE A 142       6.340  11.142  16.333  1.00 45.91           C
ANISOU   88  CD2 PHE A 142     6056   4175   7214    282     88    926       C
ATOM     89  CE1 PHE A 142       4.275   9.592  17.323  1.00 53.36           C
ANISOU   89  CE1 PHE A 142     6963   4794   8516    -23     56   1407       C
ATOM     90  CE2 PHE A 142       5.371  10.653  15.473  1.00 48.57           C
ANISOU   90  CE2 PHE A 142     6427   4270   7758    184     57    796       C
ATOM     91  CZ  PHE A 142       4.336   9.876  15.969  1.00 54.16           C
ANISOU   91  CZ  PHE A 142     7121   4801   8657     27     36   1022       C
TER      92      PHE A 142
ATOM     93  N   ALA A 146       7.227   5.639  18.184  1.00 57.18           N
ANISOU   93  N   ALA A 146     7583   4197   9944    506   -345   1998       N
ATOM     94  CA  ALA A 146       6.769   5.392  16.810  1.00 56.86           C
ANISOU   94  CA  ALA A 146     7624   3857  10124    487   -397   1569       C
ATOM     95  C   ALA A 146       7.793   4.578  16.011  1.00 59.13           C
ANISOU   95  C   ALA A 146     7974   3813  10682    790   -529   1279       C
ATOM     96  O   ALA A 146       8.619   5.135  15.285  1.00 57.02           O
ANISOU   96  O   ALA A 146     7672   3784  10208    987   -485    926       O
ATOM     97  CB  ALA A 146       6.457   6.697  16.107  1.00 52.91           C
ANISOU   97  CB  ALA A 146     7090   3741   9274    422   -266   1232       C
TER      98      ALA A 146
ATOM     99  N   VAL A 148       8.324   3.088  13.382  1.00 64.00           N
ANISOU   99  N   VAL A 148     8707   3725  11886   1179   -790    279       N
ATOM    100  CA  VAL A 148       8.614   3.163  11.953  1.00 64.29           C
ANISOU  100  CA  VAL A 148     8716   3843  11869   1349   -809   -320       C
ATOM    101  C   VAL A 148       9.844   4.029  11.664  1.00 62.99           C
ANISOU  101  C   VAL A 148     8426   4227  11279   1592   -695   -491       C
ATOM    102  O   VAL A 148      10.512   3.850  10.643  1.00 64.66           O
ANISOU  102  O   VAL A 148     8573   4536  11457   1844   -734   -936       O
ATOM    103  CB  VAL A 148       7.408   3.678  11.154  1.00 61.82           C
ANISOU  103  CB  VAL A 148     8398   3643  11448   1067   -753   -539       C
ATOM    104  CG1 VAL A 148       6.236   2.726  11.304  1.00 62.95           C
ANISOU  104  CG1 VAL A 148     8635   3252  12032    817   -888   -422       C
ATOM    105  CG2 VAL A 148       7.027   5.086  11.608  1.00 58.32           C
ANISOU  105  CG2 VAL A 148     7888   3719  10552    856   -558   -304       C
ATOM    106  N   HIS A 149      10.142   4.955  12.573  1.00 60.32           N
ANISOU  106  N   HIS A 149     8034   4273  10612   1505   -564   -144       N
ATOM    107  CA  HIS A 149      11.273   5.869  12.409  1.00 58.85           C
ANISOU  107  CA  HIS A 149     7719   4619  10023   1659   -464   -245       C
ATOM    108  C   HIS A 149      12.609   5.183  12.668  1.00 61.35           C
ANISOU  108  C   HIS A 149     7971   4906  10431   2022   -546   -246       C
ATOM    109  O   HIS A 149      12.660   4.145  13.330  1.00 66.19           O
ANISOU  109  O   HIS A 149     8656   5094  11398   2135   -669    -28       O
ATOM    110  CB  HIS A 149      11.139   7.065  13.356  1.00 55.91           C
ANISOU  110  CB  HIS A 149     7315   4623   9305   1440   -328     94       C
ATOM    111  CG  HIS A 149       9.864   7.830  13.192  1.00 53.32           C
ANISOU  111  CG  HIS A 149     7030   4360   8868   1130   -249    105       C
ATOM    112  ND1 HIS A 149       8.777   7.651  14.021  1.00 55.27           N
ANISOU  112  ND1 HIS A 149     7339   4422   9240    910   -243    406       N
ATOM    113  CD2 HIS A 149       9.503   8.780  12.298  1.00 55.51           C
ANISOU  113  CD2 HIS A 149     7276   4899   8916   1016   -178   -128       C
ATOM    114  CE1 HIS A 149       7.800   8.455  13.642  1.00 53.58           C
ANISOU  114  CE1 HIS A 149     7126   4353   8878    699   -170    321       C
ATOM    115  NE2 HIS A 149       8.215   9.153  12.601  1.00 56.56           N
ANISOU  115  NE2 HIS A 149     7459   4976   9053    762   -137      9       N
TER     116      HIS A 149
ATOM    117  N   TYR A 169      10.816  14.718   7.611  1.00 33.97           N
ANISOU  117  N   TYR A 169     4084   4190   4634    609     55   -698       N
ATOM    118  CA  TYR A 169      10.126  15.976   7.294  1.00 33.26           C
ANISOU  118  CA  TYR A 169     4022   4195   4420    393     61   -573       C
ATOM    119  C   TYR A 169      11.047  17.185   7.225  1.00 32.58           C
ANISOU  119  C   TYR A 169     3852   4422   4106    271     59   -404       C
ATOM    120  O   TYR A 169      10.606  18.285   6.886  1.00 33.28           O
ANISOU  120  O   TYR A 169     3960   4570   4114     97     36   -279       O
ATOM    121  CB  TYR A 169       8.963  16.236   8.259  1.00 32.23           C
ANISOU  121  CB  TYR A 169     4051   3745   4448    289     67   -435       C
ATOM    122  CG  TYR A 169       7.784  15.349   7.973  1.00 31.42           C
ANISOU  122  CG  TYR A 169     3999   3406   4535    308     56   -568       C
ATOM    123  CD1 TYR A 169       7.005  15.551   6.843  1.00 34.31           C
ANISOU  123  CD1 TYR A 169     4321   3870   4846    247     36   -692       C
ATOM    124  CD2 TYR A 169       7.469  14.287   8.808  1.00 34.68           C
ANISOU  124  CD2 TYR A 169     4483   3514   5180    368     52   -547       C
ATOM    125  CE1 TYR A 169       5.935  14.731   6.559  1.00 37.18           C
ANISOU  125  CE1 TYR A 169     4709   4037   5380    237     12   -833       C
ATOM    126  CE2 TYR A 169       6.394  13.464   8.538  1.00 35.27           C
ANISOU  126  CE2 TYR A 169     4592   3357   5452    336     23   -652       C
ATOM    127  CZ  TYR A 169       5.633  13.690   7.410  1.00 35.31           C
ANISOU  127  CZ  TYR A 169     4550   3468   5398    269      3   -816       C
ATOM    128  OH  TYR A 169       4.562  12.879   7.131  1.00 40.93           O
ANISOU  128  OH  TYR A 169     5278   3971   6304    211    -39   -937       O
TER     129      TYR A 169
ATOM    130  N   TYR A 240      -4.493   7.428  20.319  1.00 67.55           N
ANISOU  130  N   TYR A 240     7801   7392  10471  -1769    203   3143       N
ATOM    131  CA  TYR A 240      -3.769   6.506  19.433  1.00 67.72           C
ANISOU  131  CA  TYR A 240     8059   6722  10949  -1744     41   3010       C
ATOM    132  C   TYR A 240      -3.546   5.106  20.014  1.00 71.92           C
ANISOU  132  C   TYR A 240     8615   6855  11858  -1929    -97   3503       C
ATOM    133  O   TYR A 240      -2.805   4.303  19.448  1.00 72.58           O
ANISOU  133  O   TYR A 240     8896   6349  12332  -1848   -247   3404       O
ATOM    134  CB  TYR A 240      -2.432   7.117  18.995  1.00 64.49           C
ANISOU  134  CB  TYR A 240     7840   6215  10448  -1386     51   2650       C
ATOM    135  CG  TYR A 240      -2.556   8.139  17.883  1.00 62.00           C
ANISOU  135  CG  TYR A 240     7580   5996   9982  -1245     99   2125       C
ATOM    136  CD1 TYR A 240      -3.028   9.420  18.139  1.00 62.41           C
ANISOU  136  CD1 TYR A 240     7519   6551   9643  -1169    228   2000       C
ATOM    137  CD2 TYR A 240      -2.197   7.822  16.579  1.00 63.48           C
ANISOU  137  CD2 TYR A 240     7919   5785  10416  -1175      0   1757       C
ATOM    138  CE1 TYR A 240      -3.142  10.355  17.124  1.00 62.69           C
ANISOU  138  CE1 TYR A 240     7607   6643   9570  -1044    248   1583       C
ATOM    139  CE2 TYR A 240      -2.306   8.750  15.559  1.00 62.14           C
ANISOU  139  CE2 TYR A 240     7775   5752  10084  -1061     37   1341       C
ATOM    140  CZ  TYR A 240      -2.780  10.014  15.836  1.00 63.03           C
ANISOU  140  CZ  TYR A 240     7788   6321   9839  -1005    156   1286       C
ATOM    141  OH  TYR A 240      -2.891  10.940  14.824  1.00 63.86           O
ANISOU  141  OH  TYR A 240     7922   6531   9810   -896    171    933       O
TER     142      TYR A 240
ATOM    143  N   ILE A 243      -4.150   2.152  17.558  1.00 77.06           N
ANISOU  143  N   ILE A 243     9605   5720  13955  -2370   -637   3157       N
ATOM    144  CA  ILE A 243      -3.119   1.872  16.566  1.00 76.04           C
ANISOU  144  CA  ILE A 243     9709   5114  14070  -2066   -751   2671       C
ATOM    145  C   ILE A 243      -2.253   0.731  17.102  1.00 79.97           C
ANISOU  145  C   ILE A 243    10341   5053  14992  -1996   -927   2999       C
ATOM    146  O   ILE A 243      -1.809   0.772  18.250  1.00 79.73           O
ANISOU  146  O   ILE A 243    10254   5229  14809  -1949   -868   3480       O
ATOM    147  CB  ILE A 243      -2.256   3.122  16.273  1.00 70.32           C
ANISOU  147  CB  ILE A 243     9022   4807  12889  -1679   -585   2295       C
ATOM    148  CG1 ILE A 243      -2.705   3.785  14.969  1.00 68.35           C
ANISOU  148  CG1 ILE A 243     8770   4694  12504  -1639   -550   1726       C
ATOM    149  CG2 ILE A 243      -0.784   2.757  16.182  1.00 69.56           C
ANISOU  149  CG2 ILE A 243     9096   4393  12940  -1334   -663   2177       C
ATOM    150  CD1 ILE A 243      -1.965   5.070  14.645  1.00 66.49           C
ANISOU  150  CD1 ILE A 243     8557   4869  11837  -1321   -401   1414       C
TER     151      ILE A 243
ATOM    152  N   ILE A 247       3.382  -0.405  15.380  1.00 87.15           N
ANISOU  152  N   ILE A 247    11853   4808  16453   -263  -1271   1755       N
ATOM    153  CA  ILE A 247       3.564   0.934  14.842  1.00 82.19           C
ANISOU  153  CA  ILE A 247    11146   4814  15270   -147  -1055   1382       C
ATOM    154  C   ILE A 247       3.835   1.926  15.965  1.00 80.08           C
ANISOU  154  C   ILE A 247    10769   5140  14518   -145   -856   1778       C
ATOM    155  O   ILE A 247       4.635   2.849  15.814  1.00 76.54           O
ANISOU  155  O   ILE A 247    10285   5108  13687     80   -730   1567       O
ATOM    156  CB  ILE A 247       2.330   1.400  14.038  1.00 80.83           C
ANISOU  156  CB  ILE A 247    10920   4802  14988   -424   -998   1100       C
ATOM    157  CG1 ILE A 247       2.175   0.574  12.759  1.00 82.80           C
ANISOU  157  CG1 ILE A 247    11258   4572  15631   -385  -1188    568       C
ATOM    158  CG2 ILE A 247       2.436   2.885  13.703  1.00 73.14           C
ANISOU  158  CG2 ILE A 247     9857   4495  13436   -337   -778    866       C
ATOM    159  CD1 ILE A 247       1.605  -0.808  12.987  1.00 92.55           C
ANISOU  159  CD1 ILE A 247    12578   5099  17489   -611  -1431    781       C
ATOM    160  N   MET A 248       3.164   1.728  17.096  1.00 82.30           N
ANISOU  160  N   MET A 248    10978   5483  14810   -412   -839   2352       N
ATOM    161  CA  MET A 248       3.303   2.631  18.231  1.00 79.80           C
ANISOU  161  CA  MET A 248    10531   5770  14018   -425   -662   2706       C
ATOM    162  C   MET A 248       3.167   1.893  19.557  1.00 83.10           C
ANISOU  162  C   MET A 248    10884   6121  14571   -578   -725   3403       C
ATOM    163  O   MET A 248       2.122   1.319  19.852  1.00 85.14           O
ANISOU  163  O   MET A 248    11092   6218  15039   -912   -782   3733       O
ATOM    164  CB  MET A 248       2.262   3.751  18.158  1.00 75.91           C
ANISOU  164  CB  MET A 248     9923   5786  13134   -634   -485   2594       C
ATOM    165  CG  MET A 248       2.496   4.750  17.041  1.00 74.21           C
ANISOU  165  CG  MET A 248     9741   5782  12674   -472   -399   2011       C
ATOM    166  SD  MET A 248       1.237   6.039  16.968  1.00 72.16           S
ANISOU  166  SD  MET A 248     9351   6053  12013   -678   -227   1908       S
ATOM    167  CE  MET A 248       1.261   6.640  18.654  1.00 75.31           C
ANISOU  167  CE  MET A 248     9603   6978  12033   -710    -96   2387       C
TER     168      MET A 248
ATOM    169  N   PHE A 255       1.688   8.903  23.205  1.00 61.47           N
ANISOU  169  N   PHE A 255     7330   7145   8881   -611    267   3264       N
ATOM    170  CA  PHE A 255       1.499   9.944  22.214  1.00 57.27           C
ANISOU  170  CA  PHE A 255     6882   6607   8270   -530    312   2741       C
ATOM    171  C   PHE A 255       1.124  11.224  22.944  1.00 56.52           C
ANISOU  171  C   PHE A 255     6647   7098   7729   -478    427   2610       C
ATOM    172  O   PHE A 255       1.646  12.302  22.648  1.00 54.09           O
ANISOU  172  O   PHE A 255     6409   6885   7256   -321    446   2248       O
ATOM    173  CB  PHE A 255       0.407   9.589  21.208  1.00 56.62           C
ANISOU  173  CB  PHE A 255     6831   6234   8448   -700    285   2615       C
ATOM    174  CG  PHE A 255       0.299  10.577  20.093  1.00 54.89           C
ANISOU  174  CG  PHE A 255     6700   5987   8168   -603    310   2122       C
ATOM    175  CD1 PHE A 255       0.955  10.358  18.893  1.00 54.27           C
ANISOU  175  CD1 PHE A 255     6786   5517   8316   -509    233   1839       C
ATOM    176  CD2 PHE A 255      -0.412  11.754  20.259  1.00 55.57           C
ANISOU  176  CD2 PHE A 255     6690   6468   7957   -583    401   1944       C
ATOM    177  CE1 PHE A 255       0.877  11.276  17.867  1.00 54.55           C
ANISOU  177  CE1 PHE A 255     6880   5579   8269   -436    251   1448       C
ATOM    178  CE2 PHE A 255      -0.492  12.685  19.237  1.00 54.45           C
ANISOU  178  CE2 PHE A 255     6631   6277   7780   -491    403   1548       C
ATOM    179  CZ  PHE A 255       0.154  12.446  18.039  1.00 53.55           C
ANISOU  179  CZ  PHE A 255     6673   5797   7877   -435    330   1329       C
TER     180      PHE A 255
HETATM  181  P1  A3P A2001       4.272  16.376  24.022  1.00 57.04           P
HETATM  182  O1P A3P A2001       5.202  15.395  23.354  1.00 56.02           O
HETATM  183  O2P A3P A2001       3.359  15.760  25.055  1.00 60.63           O
HETATM  184  O3P A3P A2001       4.925  17.659  24.465  1.00 56.55           O
HETATM  185  P2  A3P A2001       1.065  16.151  17.117  1.00 54.94           P
HETATM  186  O4P A3P A2001       2.027  14.999  16.996  1.00 56.73           O
HETATM  187  O5P A3P A2001      -0.386  15.740  17.133  1.00 58.21           O
HETATM  188  O6P A3P A2001       1.386  17.334  16.235  1.00 58.18           O
HETATM  189  O5' A3P A2001       1.317  16.756  18.580  1.00 57.26           O
HETATM  190  C5' A3P A2001       1.795  15.954  19.651  1.00 56.33           C
HETATM  191  C4' A3P A2001       2.095  16.864  20.832  1.00 58.68           C
HETATM  192  O4' A3P A2001       0.936  17.641  21.165  1.00 59.83           O
HETATM  193  C3' A3P A2001       2.437  16.059  22.070  1.00 58.57           C
HETATM  194  O3' A3P A2001       3.290  16.887  22.854  1.00 58.18           O
HETATM  195  C2' A3P A2001       1.090  15.920  22.736  1.00 57.97           C
HETATM  196  O2' A3P A2001       1.213  15.642  24.127  1.00 59.98           O
HETATM  197  C1' A3P A2001       0.505  17.299  22.486  1.00 60.47           C
HETATM  198  N9  A3P A2001      -0.973  17.356  22.637  1.00 60.83           N
HETATM  199  C8  A3P A2001      -1.877  16.472  22.173  1.00 60.63           C
HETATM  200  N7  A3P A2001      -3.140  16.846  22.505  1.00 59.13           N
HETATM  201  C5  A3P A2001      -3.051  17.994  23.201  1.00 61.95           C
HETATM  202  C6  A3P A2001      -3.994  18.934  23.853  1.00 62.58           C
HETATM  203  N6  A3P A2001      -5.329  18.718  23.829  1.00 63.60           N
HETATM  204  N1  A3P A2001      -3.477  20.019  24.473  1.00 63.82           N
HETATM  205  C2  A3P A2001      -2.153  20.255  24.511  1.00 64.76           C
HETATM  206  N3  A3P A2001      -1.245  19.445  23.941  1.00 64.96           N
HETATM  207  C4  A3P A2001      -1.622  18.322  23.284  1.00 62.64           C
CONECT  197  192  195  198
CONECT  205  204  206
CONECT  195  193  196  197
CONECT  193  191  194  195
CONECT  207  198  201  206
CONECT  191  190  192  193
CONECT  201  200  202  207
CONECT  190  189  191
CONECT  202  201  203  204
CONECT  199  198  200
CONECT  204  202  205
CONECT  206  205  207
CONECT  203  202
CONECT  200  199  201
CONECT  198  197  199  207
CONECT  182  181
CONECT  196  195
CONECT  183  181
CONECT  194  181  193
CONECT  184  181
CONECT  192  191  197
CONECT  186  185
CONECT  189  185  190
CONECT  187  185
CONECT  188  185
CONECT  181  182  183  184  194
CONECT  185  186  187  188  189
CONECT  208  210  211  221
CONECT  221  208  220
CONECT  211  208  213
CONECT  213  211  215
CONECT  215  213  216  220
CONECT  216  215  217
CONECT  217  216  218  219
CONECT  218  209  217
CONECT  219  212  214  217
CONECT  220  214  215  221
CONECT  209  218
CONECT  210  208
CONECT  212  219
CONECT  214  219  220
END
