# Supplementary material for: Scaffold repositioning of spiro-acridine derivatives as fungi chitinase inhibitor by target fishing and in vitro studies
Source: Sci Rep. 2023 May 5;13:7320. doi: 10.1038/s41598-023-33279-9 (PMC10163251; doi:10.1038/s41598-023-33279-9)
Supplement: Supplementary file 2 — Supplementary Information 2. [file 41598_2023_33279_MOESM2_ESM.zip › PDBQT_TARGETS_ALL/3rqw_ACH.pdb]

HEADER    TRANSPORT PROTEIN                       28-APR-11   3RQW              
TITLE     CRYSTAL STRUCTURE OF ACETYLCHOLINE BOUND TO A PROKARYOTIC PENTAMERIC  
TITLE    2 LIGAND-GATED ION CHANNEL, ELIC                                       
COMPND    MOL_ID: 1;                                                            
COMPND   2 MOLECULE: ELIC PENTAMERIC LIGAND GATED ION CHANNEL FROM ERWINIA      
COMPND   3 CHRYSANTHEMI;                                                        
COMPND   4 CHAIN: A, B, C, D, E, F, G, H, I, J;                                 
COMPND   5 FRAGMENT: UNP RESIDUES 22-343;                                       
COMPND   6 ENGINEERED: YES                                                      
SOURCE    MOL_ID: 1;                                                            
SOURCE   2 ORGANISM_SCIENTIFIC: DICKEYA DADANTII;                               
SOURCE   3 ORGANISM_COMMON: ERWINIA CHRYSANTHEMI;                               
SOURCE   4 ORGANISM_TAXID: 198628;                                              
SOURCE   5 STRAIN: 3937;                                                        
SOURCE   6 GENE: DDA3937_00520;                                                 
SOURCE   7 EXPRESSION_SYSTEM: ESCHERICHIA COLI;                                 
SOURCE   8 EXPRESSION_SYSTEM_TAXID: 562                                         
KEYWDS    ION CHANNEL, MEMBRANE, TRANSPORT PROTEIN                              
EXPDTA    X-RAY DIFFRACTION                                                     
AUTHOR    J.J.PAN,Q.CHEN,K.YOSHIDA,A.COHEN,X.P.KONG,Y.XU,P.TANG                 
REVDAT   3   28-MAR-12 3RQW    1       JRNL                                     
REVDAT   2   14-MAR-12 3RQW    1       AUTHOR COMPND JRNL   REMARK              
REVDAT   1   07-MAR-12 3RQW    0                                                
JRNL        AUTH   J.PAN,Q.CHEN,D.WILLENBRING,K.YOSHIDA,T.TILLMAN,O.B.KASHLAN,  
JRNL        AUTH 2 A.COHEN,X.P.KONG,Y.XU,P.TANG                                 
JRNL        TITL   STRUCTURE OF THE PENTAMERIC LIGAND-GATED ION CHANNEL ELIC    
JRNL        TITL 2 COCRYSTALLIZED WITH ITS COMPETITIVE ANTAGONIST               
JRNL        TITL 3 ACETYLCHOLINE.                                               
JRNL        REF    NAT COMMUN                    V.   3   714 2012              
JRNL        REFN                   ESSN 2041-1723                               
JRNL        PMID   22395605                                                     
JRNL        DOI    10.1038/NCOMMS1703                                           
REMARK   2                                                                      
REMARK   2 RESOLUTION.    2.91 ANGSTROMS.                                       
REMARK   3                                                                      
REMARK   3 REFINEMENT.                                                          
REMARK   3   PROGRAM     : PHENIX (PHENIX.REFINE: 1.6.4_486)                    
REMARK   3   AUTHORS     : PAUL ADAMS,PAVEL AFONINE,VICENT CHEN,IAN             
REMARK   3               : DAVIS,KRESHNA GOPAL,RALF GROSSE-                     
REMARK   3               : KUNSTLEVE,LI-WEI HUNG,ROBERT IMMORMINO,              
REMARK   3               : TOM IOERGER,AIRLIE MCCOY,ERIK MCKEE,NIGEL            
REMARK   3               : MORIARTY,REETAL PAI,RANDY READ,JANE                  
REMARK   3               : RICHARDSON,DAVID RICHARDSON,TOD ROMO,JIM             
REMARK   3               : SACCHETTINI,NICHOLAS SAUTER,JACOB SMITH,             
REMARK   3               : LAURENT STORONI,TOM TERWILLIGER,PETER                
REMARK   3               : ZWART                                                
REMARK   3                                                                      
REMARK   3    REFINEMENT TARGET : ML                                            
REMARK   3                                                                      
REMARK   3  DATA USED IN REFINEMENT.                                            
REMARK   3   RESOLUTION RANGE HIGH (ANGSTROMS) : 2.91                           
REMARK   3   RESOLUTION RANGE LOW  (ANGSTROMS) : 24.98                          
REMARK   3   MIN(FOBS/SIGMA_FOBS)              : 0.000                          
REMARK   3   COMPLETENESS FOR RANGE        (%) : 92.5                           
REMARK   3   NUMBER OF REFLECTIONS             : 117512                         
REMARK   3                                                                      
REMARK   3  FIT TO DATA USED IN REFINEMENT.                                     
REMARK   3   R VALUE     (WORKING + TEST SET) : 0.207                           
REMARK   3   R VALUE            (WORKING SET) : 0.206                           
REMARK   3   FREE R VALUE                     : 0.231                           
REMARK   3   FREE R VALUE TEST SET SIZE   (%) : 5.020                           
REMARK   3   FREE R VALUE TEST SET COUNT      : 5901                            
REMARK   3                                                                      
REMARK   3  FIT TO DATA USED IN REFINEMENT (IN BINS).                           
REMARK   3   BIN  RESOLUTION RANGE  COMPL.    NWORK NFREE   RWORK  RFREE        
REMARK   3     1 24.9778 -  6.2463    0.98    11900   591  0.2111 0.2245        
REMARK   3     2  6.2463 -  4.9707    0.99    11965   632  0.1804 0.2008        
REMARK   3     3  4.9707 -  4.3461    0.97    11702   674  0.1639 0.1921        
REMARK   3     4  4.3461 -  3.9505    0.98    11787   622  0.1974 0.2308        
REMARK   3     5  3.9505 -  3.6682    0.97    11706   594  0.2011 0.2227        
REMARK   3     6  3.6682 -  3.4526    0.95    11450   594  0.2146 0.2568        
REMARK   3     7  3.4526 -  3.2800    0.91    10891   584  0.2419 0.2841        
REMARK   3     8  3.2800 -  3.1375    0.89    10767   569  0.2637 0.3116        
REMARK   3     9  3.1375 -  3.0170    0.86    10376   549  0.2901 0.3148        
REMARK   3    10  3.0170 -  2.9130    0.75     9067   492  0.3355 0.3626        
REMARK   3                                                                      
REMARK   3  BULK SOLVENT MODELLING.                                             
REMARK   3   METHOD USED        : FLAT BULK SOLVENT MODEL                       
REMARK   3   SOLVENT RADIUS     : 1.11                                          
REMARK   3   SHRINKAGE RADIUS   : 0.90                                          
REMARK   3   K_SOL              : 0.28                                          
REMARK   3   B_SOL              : 61.96                                         
REMARK   3                                                                      
REMARK   3  ERROR ESTIMATES.                                                    
REMARK   3   COORDINATE ERROR (MAXIMUM-LIKELIHOOD BASED)     : 0.340            
REMARK   3   PHASE ERROR (DEGREES, MAXIMUM-LIKELIHOOD BASED) : 26.220           
REMARK   3                                                                      
REMARK   3  B VALUES.                                                           
REMARK   3   FROM WILSON PLOT           (A**2) : NULL                           
REMARK   3   MEAN B VALUE      (OVERALL, A**2) : NULL                           
REMARK   3   OVERALL ANISOTROPIC B VALUE.                                       
REMARK   3    B11 (A**2) : 12.71890                                             
REMARK   3    B22 (A**2) : -17.87860                                            
REMARK   3    B33 (A**2) : 5.15970                                              
REMARK   3    B12 (A**2) : -0.00000                                             
REMARK   3    B13 (A**2) : 13.77340                                             
REMARK   3    B23 (A**2) : -0.00000                                             
REMARK   3                                                                      
REMARK   3  TWINNING INFORMATION.                                               
REMARK   3   FRACTION: NULL                                                     
REMARK   3   OPERATOR: NULL                                                     
REMARK   3                                                                      
REMARK   3  DEVIATIONS FROM IDEAL VALUES.                                       
REMARK   3                 RMSD          COUNT                                  
REMARK   3   BOND      :  0.008          26061                                  
REMARK   3   ANGLE     :  1.144          35466                                  
REMARK   3   CHIRALITY :  0.073           3900                                  
REMARK   3   PLANARITY :  0.008           4470                                  
REMARK   3   DIHEDRAL  : 16.354           9486                                  
REMARK   3                                                                      
REMARK   3  TLS DETAILS                                                         
REMARK   3   NUMBER OF TLS GROUPS  : NULL                                       
REMARK   3                                                                      
REMARK   3  NCS DETAILS                                                         
REMARK   3   NUMBER OF NCS GROUPS : 18                                          
REMARK   3   NCS GROUP : 1                                                      
REMARK   3    NCS OPERATOR : 1                                                  
REMARK   3     REFERENCE SELECTION: chain A and not (resseq 169 or resseq 163)  
REMARK   3     SELECTION          : chain B                                     
REMARK   3     ATOM PAIRS NUMBER  : 2484                                        
REMARK   3     RMSD               : 0.043                                       
REMARK   3   NCS GROUP : 2                                                      
REMARK   3    NCS OPERATOR : 1                                                  
REMARK   3     REFERENCE SELECTION: chain A and not (resseq 169 or resseq 163)  
REMARK   3     SELECTION          : chain C                                     
REMARK   3     ATOM PAIRS NUMBER  : 2484                                        
REMARK   3     RMSD               : 0.040                                       
REMARK   3   NCS GROUP : 3                                                      
REMARK   3    NCS OPERATOR : 1                                                  
REMARK   3     REFERENCE SELECTION: chain A and not (resseq 169 or resseq 163)  
REMARK   3     SELECTION          : chain D                                     
REMARK   3     ATOM PAIRS NUMBER  : 2484                                        
REMARK   3     RMSD               : 0.046                                       
REMARK   3   NCS GROUP : 4                                                      
REMARK   3    NCS OPERATOR : 1                                                  
REMARK   3     REFERENCE SELECTION: chain A and not (resseq 169 or resseq 163)  
REMARK   3     SELECTION          : chain E                                     
REMARK   3     ATOM PAIRS NUMBER  : 2484                                        
REMARK   3     RMSD               : 0.040                                       
REMARK   3   NCS GROUP : 5                                                      
REMARK   3    NCS OPERATOR : 1                                                  
REMARK   3     REFERENCE SELECTION: chain A and not (resseq 169 or resseq 163)  
REMARK   3     SELECTION          : chain F                                     
REMARK   3     ATOM PAIRS NUMBER  : 2484                                        
REMARK   3     RMSD               : 0.037                                       
REMARK   3   NCS GROUP : 6                                                      
REMARK   3    NCS OPERATOR : 1                                                  
REMARK   3     REFERENCE SELECTION: chain A and not (resseq 169 or resseq 163)  
REMARK   3     SELECTION          : chain G                                     
REMARK   3     ATOM PAIRS NUMBER  : 2484                                        
REMARK   3     RMSD               : 0.048                                       
REMARK   3   NCS GROUP : 7                                                      
REMARK   3    NCS OPERATOR : 1                                                  
REMARK   3     REFERENCE SELECTION: chain A and not (resseq 169 or resseq 163)  
REMARK   3     SELECTION          : chain H                                     
REMARK   3     ATOM PAIRS NUMBER  : 2484                                        
REMARK   3     RMSD               : 0.044                                       
REMARK   3   NCS GROUP : 8                                                      
REMARK   3    NCS OPERATOR : 1                                                  
REMARK   3     REFERENCE SELECTION: chain A and not (resseq 169 or resseq 163)  
REMARK   3     SELECTION          : chain I                                     
REMARK   3     ATOM PAIRS NUMBER  : 2484                                        
REMARK   3     RMSD               : 0.045                                       
REMARK   3   NCS GROUP : 9                                                      
REMARK   3    NCS OPERATOR : 1                                                  
REMARK   3     REFERENCE SELECTION: chain A and not (resseq 169 or resseq 163)  
REMARK   3     SELECTION          : chain J                                     
REMARK   3     ATOM PAIRS NUMBER  : 2484                                        
REMARK   3     RMSD               : 0.037                                       
REMARK   3   NCS GROUP : 10                                                     
REMARK   3    NCS OPERATOR : 1                                                  
REMARK   3     REFERENCE SELECTION: chain C and resseq 323                      
REMARK   3     SELECTION          : chain D and resseq 323                      
REMARK   3     ATOM PAIRS NUMBER  : 10                                          
REMARK   3     RMSD               : 0.044                                       
REMARK   3   NCS GROUP : 11                                                     
REMARK   3    NCS OPERATOR : 1                                                  
REMARK   3     REFERENCE SELECTION: chain C and resseq 323                      
REMARK   3     SELECTION          : chain E and resseq 323                      
REMARK   3     ATOM PAIRS NUMBER  : 10                                          
REMARK   3     RMSD               : 0.024                                       
REMARK   3   NCS GROUP : 12                                                     
REMARK   3    NCS OPERATOR : 1                                                  
REMARK   3     REFERENCE SELECTION: chain C and resseq 323                      
REMARK   3     SELECTION          : chain A and resseq 323                      
REMARK   3     ATOM PAIRS NUMBER  : 10                                          
REMARK   3     RMSD               : 0.034                                       
REMARK   3   NCS GROUP : 13                                                     
REMARK   3    NCS OPERATOR : 1                                                  
REMARK   3     REFERENCE SELECTION: chain C and resseq 323                      
REMARK   3     SELECTION          : chain B and resseq 323                      
REMARK   3     ATOM PAIRS NUMBER  : 10                                          
REMARK   3     RMSD               : 0.038                                       
REMARK   3   NCS GROUP : 14                                                     
REMARK   3    NCS OPERATOR : 1                                                  
REMARK   3     REFERENCE SELECTION: chain C and resseq 323                      
REMARK   3     SELECTION          : chain H and resseq 323                      
REMARK   3     ATOM PAIRS NUMBER  : 10                                          
REMARK   3     RMSD               : 0.026                                       
REMARK   3   NCS GROUP : 15                                                     
REMARK   3    NCS OPERATOR : 1                                                  
REMARK   3     REFERENCE SELECTION: chain C and resseq 323                      
REMARK   3     SELECTION          : chain I and resseq 323                      
REMARK   3     ATOM PAIRS NUMBER  : 10                                          
REMARK   3     RMSD               : 0.069                                       
REMARK   3   NCS GROUP : 16                                                     
REMARK   3    NCS OPERATOR : 1                                                  
REMARK   3     REFERENCE SELECTION: chain C and resseq 323                      
REMARK   3     SELECTION          : chain J and resseq 323                      
REMARK   3     ATOM PAIRS NUMBER  : 10                                          
REMARK   3     RMSD               : 0.035                                       
REMARK   3   NCS GROUP : 17                                                     
REMARK   3    NCS OPERATOR : 1                                                  
REMARK   3     REFERENCE SELECTION: chain C and resseq 323                      
REMARK   3     SELECTION          : chain F and resseq 323                      
REMARK   3     ATOM PAIRS NUMBER  : 10                                          
REMARK   3     RMSD               : 0.029                                       
REMARK   3   NCS GROUP : 18                                                     
REMARK   3    NCS OPERATOR : 1                                                  
REMARK   3     REFERENCE SELECTION: chain C and resseq 323                      
REMARK   3     SELECTION          : chain G and resseq 323                      
REMARK   3     ATOM PAIRS NUMBER  : 10                                          
REMARK   3     RMSD               : 0.049                                       
REMARK   3                                                                      
REMARK   3  OTHER REFINEMENT REMARKS: NULL                                      
REMARK   4                                                                      
REMARK   4 3RQW COMPLIES WITH FORMAT V. 3.30, 13-JUL-11                         
REMARK 100                                                                      
REMARK 100 THIS ENTRY HAS BEEN PROCESSED BY RCSB ON 03-MAY-11.                  
REMARK 100 THE RCSB ID CODE IS RCSB065267.                                      
REMARK 200                                                                      
REMARK 200 EXPERIMENTAL DETAILS                                                 
REMARK 200  EXPERIMENT TYPE                : X-RAY DIFFRACTION                  
REMARK 200  DATE OF DATA COLLECTION        : 24-MAR-11                          
REMARK 200  TEMPERATURE           (KELVIN) : NULL                               
REMARK 200  PH                             : 6.1                                
REMARK 200  NUMBER OF CRYSTALS USED        : 1                                  
REMARK 200                                                                      
REMARK 200  SYNCHROTRON              (Y/N) : Y                                  
REMARK 200  RADIATION SOURCE               : SSRL                               
REMARK 200  BEAMLINE                       : BL12-2                             
REMARK 200  X-RAY GENERATOR MODEL          : NULL                               
REMARK 200  MONOCHROMATIC OR LAUE    (M/L) : M                                  
REMARK 200  WAVELENGTH OR RANGE        (A) : 0.9795                             
REMARK 200  MONOCHROMATOR                  : NULL                               
REMARK 200  OPTICS                         : NULL                               
REMARK 200                                                                      
REMARK 200  DETECTOR TYPE                  : PIXEL                              
REMARK 200  DETECTOR MANUFACTURER          : DECTRIS PILATUS 6M                 
REMARK 200  INTENSITY-INTEGRATION SOFTWARE : XDS                                
REMARK 200  DATA SCALING SOFTWARE          : SCALA                              
REMARK 200                                                                      
REMARK 200  NUMBER OF UNIQUE REFLECTIONS   : 124625                             
REMARK 200  RESOLUTION RANGE HIGH      (A) : 2.910                              
REMARK 200  RESOLUTION RANGE LOW       (A) : 29.800                             
REMARK 200  REJECTION CRITERIA  (SIGMA(I)) : 2.000                              
REMARK 200                                                                      
REMARK 200 OVERALL.                                                             
REMARK 200  COMPLETENESS FOR RANGE     (%) : 98.0                               
REMARK 200  DATA REDUNDANCY                : 3.900                              
REMARK 200  R MERGE                    (I) : 0.04400                            
REMARK 200  R SYM                      (I) : NULL                               
REMARK 200  <I/SIGMA(I)> FOR THE DATA SET  : 22.1000                            
REMARK 200                                                                      
REMARK 200 IN THE HIGHEST RESOLUTION SHELL.                                     
REMARK 200  HIGHEST RESOLUTION SHELL, RANGE HIGH (A) : NULL                     
REMARK 200  HIGHEST RESOLUTION SHELL, RANGE LOW  (A) : NULL                     
REMARK 200  COMPLETENESS FOR SHELL     (%) : NULL                               
REMARK 200  DATA REDUNDANCY IN SHELL       : NULL                               
REMARK 200  R MERGE FOR SHELL          (I) : NULL                               
REMARK 200  R SYM FOR SHELL            (I) : NULL                               
REMARK 200  <I/SIGMA(I)> FOR SHELL         : NULL                               
REMARK 200                                                                      
REMARK 200 DIFFRACTION PROTOCOL: SINGLE WAVELENGTH                              
REMARK 200 METHOD USED TO DETERMINE THE STRUCTURE: MOLECULAR REPLACEMENT        
REMARK 200 SOFTWARE USED: PHENIX                                                
REMARK 200 STARTING MODEL: PDB ENTRY 2VL0                                       
REMARK 200                                                                      
REMARK 200 REMARK: NULL                                                         
REMARK 280                                                                      
REMARK 280 CRYSTAL                                                              
REMARK 280 SOLVENT CONTENT, VS   (%): 69.54                                     
REMARK 280 MATTHEWS COEFFICIENT, VM (ANGSTROMS**3/DA): 4.04                     
REMARK 280                                                                      
REMARK 280 CRYSTALLIZATION CONDITIONS: 12% PEG4000, 0.1 M MES, 0.2 M AMMONIUM   
REMARK 280  SULFATE, PH 6.1, VAPOR DIFFUSION, SITTING DROP, TEMPERATURE 277K    
REMARK 290                                                                      
REMARK 290 CRYSTALLOGRAPHIC SYMMETRY                                            
REMARK 290 SYMMETRY OPERATORS FOR SPACE GROUP: P 1 21 1                         
REMARK 290                                                                      
REMARK 290      SYMOP   SYMMETRY                                                
REMARK 290     NNNMMM   OPERATOR                                                
REMARK 290       1555   X,Y,Z                                                   
REMARK 290       2555   -X,Y+1/2,-Z                                             
REMARK 290                                                                      
REMARK 290     WHERE NNN -> OPERATOR NUMBER                                     
REMARK 290           MMM -> TRANSLATION VECTOR                                  
REMARK 290                                                                      
REMARK 290 CRYSTALLOGRAPHIC SYMMETRY TRANSFORMATIONS                            
REMARK 290 THE FOLLOWING TRANSFORMATIONS OPERATE ON THE ATOM/HETATM             
REMARK 290 RECORDS IN THIS ENTRY TO PRODUCE CRYSTALLOGRAPHICALLY                
REMARK 290 RELATED MOLECULES.                                                   
REMARK 290   SMTRY1   1  1.000000  0.000000  0.000000        0.00000            
REMARK 290   SMTRY2   1  0.000000  1.000000  0.000000        0.00000            
REMARK 290   SMTRY3   1  0.000000  0.000000  1.000000        0.00000            
REMARK 290   SMTRY1   2 -1.000000  0.000000  0.000000        0.00000            
REMARK 290   SMTRY2   2  0.000000  1.000000  0.000000      133.03400            
REMARK 290   SMTRY3   2  0.000000  0.000000 -1.000000        0.00000            
REMARK 290                                                                      
REMARK 290 REMARK: NULL                                                         
REMARK 300                                                                      
REMARK 300 BIOMOLECULE: 1, 2                                                    
REMARK 300 SEE REMARK 350 FOR THE AUTHOR PROVIDED AND/OR PROGRAM                
REMARK 300 GENERATED ASSEMBLY INFORMATION FOR THE STRUCTURE IN                  
REMARK 300 THIS ENTRY. THE REMARK MAY ALSO PROVIDE INFORMATION ON               
REMARK 300 BURIED SURFACE AREA.                                                 
REMARK 350                                                                      
REMARK 350 COORDINATES FOR A COMPLETE MULTIMER REPRESENTING THE KNOWN           
REMARK 350 BIOLOGICALLY SIGNIFICANT OLIGOMERIZATION STATE OF THE                
REMARK 350 MOLECULE CAN BE GENERATED BY APPLYING BIOMT TRANSFORMATIONS          
REMARK 350 GIVEN BELOW.  BOTH NON-CRYSTALLOGRAPHIC AND                          
REMARK 350 CRYSTALLOGRAPHIC OPERATIONS ARE GIVEN.                               
REMARK 350                                                                      
REMARK 350 BIOMOLECULE: 1                                                       
REMARK 350 AUTHOR DETERMINED BIOLOGICAL UNIT: PENTAMERIC                        
REMARK 350 SOFTWARE DETERMINED QUATERNARY STRUCTURE: PENTAMERIC                 
REMARK 350 SOFTWARE USED: PISA                                                  
REMARK 350 TOTAL BURIED SURFACE AREA: 33050 ANGSTROM**2                         
REMARK 350 SURFACE AREA OF THE COMPLEX: 62280 ANGSTROM**2                       
REMARK 350 CHANGE IN SOLVENT FREE ENERGY: -108.0 KCAL/MOL                       
REMARK 350 APPLY THE FOLLOWING TO CHAINS: A, E, B, C, D                         
REMARK 350   BIOMT1   1  1.000000  0.000000  0.000000        0.00000            
REMARK 350   BIOMT2   1  0.000000  1.000000  0.000000        0.00000            
REMARK 350   BIOMT3   1  0.000000  0.000000  1.000000        0.00000            
REMARK 350                                                                      
REMARK 350 BIOMOLECULE: 2                                                       
REMARK 350 AUTHOR DETERMINED BIOLOGICAL UNIT: PENTAMERIC                        
REMARK 350 SOFTWARE DETERMINED QUATERNARY STRUCTURE: PENTAMERIC                 
REMARK 350 SOFTWARE USED: PISA                                                  
REMARK 350 TOTAL BURIED SURFACE AREA: 34260 ANGSTROM**2                         
REMARK 350 SURFACE AREA OF THE COMPLEX: 61850 ANGSTROM**2                       
REMARK 350 CHANGE IN SOLVENT FREE ENERGY: -113.0 KCAL/MOL                       
REMARK 350 APPLY THE FOLLOWING TO CHAINS: F, G, H, I, J                         
REMARK 350   BIOMT1   1  1.000000  0.000000  0.000000        0.00000            
REMARK 350   BIOMT2   1  0.000000  1.000000  0.000000        0.00000            
REMARK 350   BIOMT3   1  0.000000  0.000000  1.000000        0.00000            
REMARK 465                                                                      
REMARK 465 MISSING RESIDUES                                                     
REMARK 465 THE FOLLOWING RESIDUES WERE NOT LOCATED IN THE                       
REMARK 465 EXPERIMENT. (M=MODEL NUMBER; RES=RESIDUE NAME; C=CHAIN               
REMARK 465 IDENTIFIER; SSSEQ=SEQUENCE NUMBER; I=INSERTION CODE.)                
REMARK 465                                                                      
REMARK 465   M RES C SSSEQI                                                     
REMARK 465     ALA A     1                                                      
REMARK 465     PRO A     2                                                      
REMARK 465     ALA A     3                                                      
REMARK 465     ASP A     4                                                      
REMARK 465     ASN A     5                                                      
REMARK 465     ALA A     6                                                      
REMARK 465     ALA A     7                                                      
REMARK 465     ASP A     8                                                      
REMARK 465     ALA A     9                                                      
REMARK 465     ARG A    10                                                      
REMARK 465     ARG A   318                                                      
REMARK 465     GLY A   319                                                      
REMARK 465     ILE A   320                                                      
REMARK 465     THR A   321                                                      
REMARK 465     LEU A   322                                                      
REMARK 465     ALA B     1                                                      
REMARK 465     PRO B     2                                                      
REMARK 465     ALA B     3                                                      
REMARK 465     ASP B     4                                                      
REMARK 465     ASN B     5                                                      
REMARK 465     ALA B     6                                                      
REMARK 465     ALA B     7                                                      
REMARK 465     ASP B     8                                                      
REMARK 465     ALA B     9                                                      
REMARK 465     ARG B    10                                                      
REMARK 465     ARG B   318                                                      
REMARK 465     GLY B   319                                                      
REMARK 465     ILE B   320                                                      
REMARK 465     THR B   321                                                      
REMARK 465     LEU B   322                                                      
REMARK 465     ALA C     1                                                      
REMARK 465     PRO C     2                                                      
REMARK 465     ALA C     3                                                      
REMARK 465     ASP C     4                                                      
REMARK 465     ASN C     5                                                      
REMARK 465     ALA C     6                                                      
REMARK 465     ALA C     7                                                      
REMARK 465     ASP C     8                                                      
REMARK 465     ALA C     9                                                      
REMARK 465     ARG C    10                                                      
REMARK 465     ARG C   318                                                      
REMARK 465     GLY C   319                                                      
REMARK 465     ILE C   320                                                      
REMARK 465     THR C   321                                                      
REMARK 465     LEU C   322                                                      
REMARK 465     ALA D     1                                                      
REMARK 465     PRO D     2                                                      
REMARK 465     ALA D     3                                                      
REMARK 465     ASP D     4                                                      
REMARK 465     ASN D     5                                                      
REMARK 465     ALA D     6                                                      
REMARK 465     ALA D     7                                                      
REMARK 465     ASP D     8                                                      
REMARK 465     ALA D     9                                                      
REMARK 465     ARG D    10                                                      
REMARK 465     ARG D   318                                                      
REMARK 465     GLY D   319                                                      
REMARK 465     ILE D   320                                                      
REMARK 465     THR D   321                                                      
REMARK 465     LEU D   322                                                      
REMARK 465     ALA E     1                                                      
REMARK 465     PRO E     2                                                      
REMARK 465     ALA E     3                                                      
REMARK 465     ASP E     4                                                      
REMARK 465     ASN E     5                                                      
REMARK 465     ALA E     6                                                      
REMARK 465     ALA E     7                                                      
REMARK 465     ASP E     8                                                      
REMARK 465     ALA E     9                                                      
REMARK 465     ARG E    10                                                      
REMARK 465     ARG E   318                                                      
REMARK 465     GLY E   319                                                      
REMARK 465     ILE E   320                                                      
REMARK 465     THR E   321                                                      
REMARK 465     LEU E   322                                                      
REMARK 465     ALA F     1                                                      
REMARK 465     PRO F     2                                                      
REMARK 465     ALA F     3                                                      
REMARK 465     ASP F     4                                                      
REMARK 465     ASN F     5                                                      
REMARK 465     ALA F     6                                                      
REMARK 465     ALA F     7                                                      
REMARK 465     ASP F     8                                                      
REMARK 465     ALA F     9                                                      
REMARK 465     ARG F    10                                                      
REMARK 465     ARG F   318                                                      
REMARK 465     GLY F   319                                                      
REMARK 465     ILE F   320                                                      
REMARK 465     THR F   321                                                      
REMARK 465     LEU F   322                                                      
REMARK 465     ALA G     1                                                      
REMARK 465     PRO G     2                                                      
REMARK 465     ALA G     3                                                      
REMARK 465     ASP G     4                                                      
REMARK 465     ASN G     5                                                      
REMARK 465     ALA G     6                                                      
REMARK 465     ALA G     7                                                      
REMARK 465     ASP G     8                                                      
REMARK 465     ALA G     9                                                      
REMARK 465     ARG G    10                                                      
REMARK 465     ARG G   318                                                      
REMARK 465     GLY G   319                                                      
REMARK 465     ILE G   320                                                      
REMARK 465     THR G   321                                                      
REMARK 465     LEU G   322                                                      
REMARK 465     ALA H     1                                                      
REMARK 465     PRO H     2                                                      
REMARK 465     ALA H     3                                                      
REMARK 465     ASP H     4                                                      
REMARK 465     ASN H     5                                                      
REMARK 465     ALA H     6                                                      
REMARK 465     ALA H     7                                                      
REMARK 465     ASP H     8                                                      
REMARK 465     ALA H     9                                                      
REMARK 465     ARG H    10                                                      
REMARK 465     ARG H   318                                                      
REMARK 465     GLY H   319                                                      
REMARK 465     ILE H   320                                                      
REMARK 465     THR H   321                                                      
REMARK 465     LEU H   322                                                      
REMARK 465     ALA I     1                                                      
REMARK 465     PRO I     2                                                      
REMARK 465     ALA I     3                                                      
REMARK 465     ASP I     4                                                      
REMARK 465     ASN I     5                                                      
REMARK 465     ALA I     6                                                      
REMARK 465     ALA I     7                                                      
REMARK 465     ASP I     8                                                      
REMARK 465     ALA I     9                                                      
REMARK 465     ARG I    10                                                      
REMARK 465     ARG I   318                                                      
REMARK 465     GLY I   319                                                      
REMARK 465     ILE I   320                                                      
REMARK 465     THR I   321                                                      
REMARK 465     LEU I   322                                                      
REMARK 465     ALA J     1                                                      
REMARK 465     PRO J     2                                                      
REMARK 465     ALA J     3                                                      
REMARK 465     ASP J     4                                                      
REMARK 465     ASN J     5                                                      
REMARK 465     ALA J     6                                                      
REMARK 465     ALA J     7                                                      
REMARK 465     ASP J     8                                                      
REMARK 465     ALA J     9                                                      
REMARK 465     ARG J    10                                                      
REMARK 465     ARG J   318                                                      
REMARK 465     GLY J   319                                                      
REMARK 465     ILE J   320                                                      
REMARK 465     THR J   321                                                      
REMARK 465     LEU J   322                                                      
REMARK 500                                                                      
REMARK 500 GEOMETRY AND STEREOCHEMISTRY                                         
REMARK 500 SUBTOPIC: CLOSE CONTACTS IN SAME ASYMMETRIC UNIT                     
REMARK 500                                                                      
REMARK 500 THE FOLLOWING ATOMS ARE IN CLOSE CONTACT.                            
REMARK 500                                                                      
REMARK 500  ATM1  RES C  SSEQI   ATM2  RES C  SSEQI           DISTANCE          
REMARK 500   O    HOH I   331     O    HOH I   335              2.00            
REMARK 500   O    ASN J   137     O    HOH J   326              2.05            
REMARK 500                                                                      
REMARK 500 REMARK: NULL                                                         
REMARK 500                                                                      
REMARK 500 GEOMETRY AND STEREOCHEMISTRY                                         
REMARK 500 SUBTOPIC: COVALENT BOND ANGLES                                       
REMARK 500                                                                      
REMARK 500 THE STEREOCHEMICAL PARAMETERS OF THE FOLLOWING RESIDUES              
REMARK 500 HAVE VALUES WHICH DEVIATE FROM EXPECTED VALUES BY MORE               
REMARK 500 THAN 6*RMSD (M=MODEL NUMBER; RES=RESIDUE NAME; C=CHAIN               
REMARK 500 IDENTIFIER; SSEQ=SEQUENCE NUMBER; I=INSERTION CODE).                 
REMARK 500                                                                      
REMARK 500 STANDARD TABLE:                                                      
REMARK 500 FORMAT: (10X,I3,1X,A3,1X,A1,I4,A1,3(1X,A4,2X),12X,F5.1)              
REMARK 500                                                                      
REMARK 500 EXPECTED VALUES PROTEIN: ENGH AND HUBER, 1999                        
REMARK 500 EXPECTED VALUES NUCLEIC ACID: CLOWNEY ET AL 1996                     
REMARK 500                                                                      
REMARK 500  M RES CSSEQI ATM1   ATM2   ATM3                                     
REMARK 500    PRO A 120   C   -  N   -  CD  ANGL. DEV. = -22.5 DEGREES          
REMARK 500    PRO B 120   C   -  N   -  CD  ANGL. DEV. = -23.1 DEGREES          
REMARK 500    PRO C 120   C   -  N   -  CD  ANGL. DEV. = -21.1 DEGREES          
REMARK 500    PRO D 120   C   -  N   -  CD  ANGL. DEV. = -21.8 DEGREES          
REMARK 500    PRO E 120   C   -  N   -  CA  ANGL. DEV. =   9.0 DEGREES          
REMARK 500    PRO E 120   C   -  N   -  CD  ANGL. DEV. = -23.3 DEGREES          
REMARK 500    PRO F 120   C   -  N   -  CD  ANGL. DEV. = -21.1 DEGREES          
REMARK 500    PRO G 120   C   -  N   -  CD  ANGL. DEV. = -23.2 DEGREES          
REMARK 500    LEU G 302   CA  -  CB  -  CG  ANGL. DEV. =  16.3 DEGREES          
REMARK 500    PRO H 120   C   -  N   -  CD  ANGL. DEV. = -21.7 DEGREES          
REMARK 500    PRO I 120   C   -  N   -  CA  ANGL. DEV. =  10.0 DEGREES          
REMARK 500    PRO I 120   C   -  N   -  CD  ANGL. DEV. = -24.1 DEGREES          
REMARK 500    PRO J 120   C   -  N   -  CD  ANGL. DEV. = -23.7 DEGREES          
REMARK 500                                                                      
REMARK 500 REMARK: NULL                                                         
REMARK 500                                                                      
REMARK 500 GEOMETRY AND STEREOCHEMISTRY                                         
REMARK 500 SUBTOPIC: TORSION ANGLES                                             
REMARK 500                                                                      
REMARK 500 TORSION ANGLES OUTSIDE THE EXPECTED RAMACHANDRAN REGIONS:            
REMARK 500 (M=MODEL NUMBER; RES=RESIDUE NAME; C=CHAIN IDENTIFIER;               
REMARK 500 SSEQ=SEQUENCE NUMBER; I=INSERTION CODE).                             
REMARK 500                                                                      
REMARK 500 STANDARD TABLE:                                                      
REMARK 500 FORMAT:(10X,I3,1X,A3,1X,A1,I4,A1,4X,F7.2,3X,F7.2)                    
REMARK 500                                                                      
REMARK 500 EXPECTED VALUES: GJ KLEYWEGT AND TA JONES (1996). PHI/PSI-           
REMARK 500 CHOLOGY: RAMACHANDRAN REVISITED. STRUCTURE 4, 1395 - 1400            
REMARK 500                                                                      
REMARK 500  M RES CSSEQI        PSI       PHI                                   
REMARK 500    PRO A  47      158.90    -47.41                                   
REMARK 500    ASP A  53       23.56   -144.32                                   
REMARK 500    ASN A  60     -116.36     43.18                                   
REMARK 500    PHE A 119     -165.30    -51.94                                   
REMARK 500    PRO A 120      -19.48      6.19                                   
REMARK 500    ASN A 137       38.93    -83.71                                   
REMARK 500    VAL A 147       51.20    -90.09                                   
REMARK 500    TYR A 148       46.49    -73.06                                   
REMARK 500    THR A 149     -103.28    -69.93                                   
REMARK 500    GLU A 150      156.00    173.32                                   
REMARK 500    ASN A 151      -95.42    -82.48                                   
REMARK 500    ASP A 153     -123.48   -156.70                                   
REMARK 500    GLU A 155      -36.24   -139.93                                   
REMARK 500    LYS A 165      172.39    -42.70                                   
REMARK 500    HIS A 169       94.29   -172.67                                   
REMARK 500    PHE A 208      -59.10   -127.15                                   
REMARK 500    SER A 221        6.94    -64.19                                   
REMARK 500    GLN A 287     -137.76   -160.48                                   
REMARK 500    ALA A 288       51.19   -162.02                                   
REMARK 500    ASN A 289      -91.97   -170.61                                   
REMARK 500    ASP A 294      105.27    -41.27                                   
REMARK 500    GLN A 298      -16.24    -46.51                                   
REMARK 500    ARG A 299       53.10   -110.26                                   
REMARK 500    CYS A 300       47.94   -100.37                                   
REMARK 500    LYS B  22      129.06   -170.15                                   
REMARK 500    PRO B  47      155.93    -49.73                                   
REMARK 500    ASP B  53       22.76   -145.94                                   
REMARK 500    ASN B  60     -115.60     42.09                                   
REMARK 500    PHE B 119     -165.27    -50.07                                   
REMARK 500    PRO B 120      -21.60      6.89                                   
REMARK 500    ASN B 137       38.21    -81.98                                   
REMARK 500    VAL B 147       50.52    -90.12                                   
REMARK 500    TYR B 148       46.99    -70.80                                   
REMARK 500    THR B 149     -103.39    -72.09                                   
REMARK 500    GLU B 150      155.32    173.83                                   
REMARK 500    ASN B 151      -95.81    -81.92                                   
REMARK 500    ASP B 153     -123.34   -156.45                                   
REMARK 500    GLU B 155      -36.37   -139.12                                   
REMARK 500    LYS B 165     -177.56    -67.51                                   
REMARK 500    HIS B 169       98.27   -162.58                                   
REMARK 500    PHE B 208      -58.80   -127.36                                   
REMARK 500    SER B 221        7.64    -63.61                                   
REMARK 500    GLN B 287     -138.51   -160.76                                   
REMARK 500    ALA B 288       51.64   -160.90                                   
REMARK 500    ASN B 289      -91.73   -170.98                                   
REMARK 500    ASP B 294      105.29    -40.71                                   
REMARK 500    GLN B 298      -15.94    -48.17                                   
REMARK 500    ARG B 299       55.82   -110.47                                   
REMARK 500    CYS B 300       46.81   -101.94                                   
REMARK 500    PRO C  47      157.92    -46.61                                   
REMARK 500                                                                      
REMARK 500 THIS ENTRY HAS     242 RAMACHANDRAN OUTLIERS.                        
REMARK 500                                                                      
REMARK 500 REMARK: NULL                                                         
REMARK 500                                                                      
REMARK 500 GEOMETRY AND STEREOCHEMISTRY                                         
REMARK 500 SUBTOPIC: NON-CIS, NON-TRANS                                         
REMARK 500                                                                      
REMARK 500 THE FOLLOWING PEPTIDE BONDS DEVIATE SIGNIFICANTLY FROM BOTH          
REMARK 500 CIS AND TRANS CONFORMATION.  CIS BONDS, IF ANY, ARE LISTED           
REMARK 500 ON CISPEP RECORDS.  TRANS IS DEFINED AS 180 +/- 30 AND               
REMARK 500 CIS IS DEFINED AS 0 +/- 30 DEGREES.                                  
REMARK 500                                 MODEL     OMEGA                      
REMARK 500 PHE A  119     PRO A  120                 -133.07                    
REMARK 500 GLY A  164     LYS A  165                  -62.07                    
REMARK 500 PHE B  119     PRO B  120                 -133.21                    
REMARK 500 PHE C  119     PRO C  120                 -133.47                    
REMARK 500 PHE D  119     PRO D  120                 -132.68                    
REMARK 500 PHE E  119     PRO E  120                 -132.37                    
REMARK 500 PHE F  119     PRO F  120                 -133.41                    
REMARK 500 PHE G  119     PRO G  120                 -134.34                    
REMARK 500 PHE H  119     PRO H  120                 -133.28                    
REMARK 500 GLY H  164     LYS H  165                 -101.85                    
REMARK 500 PHE I  119     PRO I  120                 -131.58                    
REMARK 500 PHE J  119     PRO J  120                 -133.87                    
REMARK 500                                                                      
REMARK 500 REMARK: NULL                                                         
REMARK 500                                                                      
REMARK 500 GEOMETRY AND STEREOCHEMISTRY                                         
REMARK 500 SUBTOPIC: CHIRAL CENTERS                                             
REMARK 500                                                                      
REMARK 500 UNEXPECTED CONFIGURATION OF THE FOLLOWING CHIRAL                     
REMARK 500 CENTER(S) USING IMPROPER CA--C--CB--N CHIRALITY                      
REMARK 500 FOR AMINO ACIDS AND C1'--O4'--N1(N9)--C2' FOR                        
REMARK 500 NUCLEIC ACIDS OR EQUIVALENT ANGLE                                    
REMARK 500 M=MODEL NUMBER; RES=RESIDUE NAME; C=CHAIN                            
REMARK 500 IDENTIFIER; SSEQ=SEQUENCE NUMBER; I=INSERTION CODE                   
REMARK 500                                                                      
REMARK 500 STANDARD TABLE:                                                      
REMARK 500 FORMAT: (10X,I3,1X,A3,1X,A1,I4,A1,6X,F5.1,6X,A1,10X,A1,3X,A16)       
REMARK 500                                                                      
REMARK 500  M RES CSSEQI    IMPROPER   EXPECTED   FOUND DETAILS                 
REMARK 500    LYS H 165        23.0      L          L   OUTSIDE RANGE           
REMARK 500                                                                      
REMARK 500 REMARK: NULL                                                         
REMARK 525                                                                      
REMARK 525 SOLVENT                                                              
REMARK 525                                                                      
REMARK 525 THE SOLVENT MOLECULES HAVE CHAIN IDENTIFIERS THAT                    
REMARK 525 INDICATE THE POLYMER CHAIN WITH WHICH THEY ARE MOST                  
REMARK 525 CLOSELY ASSOCIATED. THE REMARK LISTS ALL THE SOLVENT                 
REMARK 525 MOLECULES WHICH ARE MORE THAN 5A AWAY FROM THE                       
REMARK 525 NEAREST POLYMER CHAIN (M = MODEL NUMBER;                             
REMARK 525 RES=RESIDUE NAME; C=CHAIN IDENTIFIER; SSEQ=SEQUENCE                  
REMARK 525 NUMBER; I=INSERTION CODE):                                           
REMARK 525                                                                      
REMARK 525  M RES CSSEQI                                                        
REMARK 525    HOH A 334        DISTANCE =  5.62 ANGSTROMS                       
REMARK 525    HOH C 330        DISTANCE =  5.60 ANGSTROMS                       
REMARK 525    HOH E 334        DISTANCE =  5.41 ANGSTROMS                       
REMARK 610                                                                      
REMARK 610 MISSING HETEROATOM                                                   
REMARK 610 THE FOLLOWING RESIDUES HAVE MISSING ATOMS (M=MODEL NUMBER;           
REMARK 610 RES=RESIDUE NAME; C=CHAIN IDENTIFIER; SSEQ=SEQUENCE NUMBER;          
REMARK 610 I=INSERTION CODE):                                                   
REMARK 610   M RES C SSEQI                                                      
REMARK 610     GOL G  327                                                       
REMARK 800                                                                      
REMARK 800 SITE                                                                 
REMARK 800 SITE_IDENTIFIER: AC1                                                 
REMARK 800 EVIDENCE_CODE: SOFTWARE                                              
REMARK 800 SITE_DESCRIPTION: BINDING SITE FOR RESIDUE ACH A 323                 
REMARK 800                                                                      
REMARK 800 SITE_IDENTIFIER: AC2                                                 
REMARK 800 EVIDENCE_CODE: SOFTWARE                                              
REMARK 800 SITE_DESCRIPTION: BINDING SITE FOR RESIDUE MES A 324                 
REMARK 800                                                                      
REMARK 800 SITE_IDENTIFIER: AC3                                                 
REMARK 800 EVIDENCE_CODE: SOFTWARE                                              
REMARK 800 SITE_DESCRIPTION: BINDING SITE FOR RESIDUE GOL A 325                 
REMARK 800                                                                      
REMARK 800 SITE_IDENTIFIER: AC4                                                 
REMARK 800 EVIDENCE_CODE: SOFTWARE                                              
REMARK 800 SITE_DESCRIPTION: BINDING SITE FOR RESIDUE GOL A 326                 
REMARK 800                                                                      
REMARK 800 SITE_IDENTIFIER: AC5                                                 
REMARK 800 EVIDENCE_CODE: SOFTWARE                                              
REMARK 800 SITE_DESCRIPTION: BINDING SITE FOR RESIDUE ACH B 323                 
REMARK 800                                                                      
REMARK 800 SITE_IDENTIFIER: AC6                                                 
REMARK 800 EVIDENCE_CODE: SOFTWARE                                              
REMARK 800 SITE_DESCRIPTION: BINDING SITE FOR RESIDUE MES B 324                 
REMARK 800                                                                      
REMARK 800 SITE_IDENTIFIER: AC7                                                 
REMARK 800 EVIDENCE_CODE: SOFTWARE                                              
REMARK 800 SITE_DESCRIPTION: BINDING SITE FOR RESIDUE GOL B 325                 
REMARK 800                                                                      
REMARK 800 SITE_IDENTIFIER: AC8                                                 
REMARK 800 EVIDENCE_CODE: SOFTWARE                                              
REMARK 800 SITE_DESCRIPTION: BINDING SITE FOR RESIDUE GOL B 326                 
REMARK 800                                                                      
REMARK 800 SITE_IDENTIFIER: AC9                                                 
REMARK 800 EVIDENCE_CODE: SOFTWARE                                              
REMARK 800 SITE_DESCRIPTION: BINDING SITE FOR RESIDUE GOL B 327                 
REMARK 800                                                                      
REMARK 800 SITE_IDENTIFIER: BC1                                                 
REMARK 800 EVIDENCE_CODE: SOFTWARE                                              
REMARK 800 SITE_DESCRIPTION: BINDING SITE FOR RESIDUE ACH C 323                 
REMARK 800                                                                      
REMARK 800 SITE_IDENTIFIER: BC2                                                 
REMARK 800 EVIDENCE_CODE: SOFTWARE                                              
REMARK 800 SITE_DESCRIPTION: BINDING SITE FOR RESIDUE GOL C 324                 
REMARK 800                                                                      
REMARK 800 SITE_IDENTIFIER: BC3                                                 
REMARK 800 EVIDENCE_CODE: SOFTWARE                                              
REMARK 800 SITE_DESCRIPTION: BINDING SITE FOR RESIDUE GOL C 325                 
REMARK 800                                                                      
REMARK 800 SITE_IDENTIFIER: BC4                                                 
REMARK 800 EVIDENCE_CODE: SOFTWARE                                              
REMARK 800 SITE_DESCRIPTION: BINDING SITE FOR RESIDUE ACH D 323                 
REMARK 800                                                                      
REMARK 800 SITE_IDENTIFIER: BC5                                                 
REMARK 800 EVIDENCE_CODE: SOFTWARE                                              
REMARK 800 SITE_DESCRIPTION: BINDING SITE FOR RESIDUE MES D 324                 
REMARK 800                                                                      
REMARK 800 SITE_IDENTIFIER: BC6                                                 
REMARK 800 EVIDENCE_CODE: SOFTWARE                                              
REMARK 800 SITE_DESCRIPTION: BINDING SITE FOR RESIDUE MES D 325                 
REMARK 800                                                                      
REMARK 800 SITE_IDENTIFIER: BC7                                                 
REMARK 800 EVIDENCE_CODE: SOFTWARE                                              
REMARK 800 SITE_DESCRIPTION: BINDING SITE FOR RESIDUE GOL D 326                 
REMARK 800                                                                      
REMARK 800 SITE_IDENTIFIER: BC8                                                 
REMARK 800 EVIDENCE_CODE: SOFTWARE                                              
REMARK 800 SITE_DESCRIPTION: BINDING SITE FOR RESIDUE GOL D 327                 
REMARK 800                                                                      
REMARK 800 SITE_IDENTIFIER: BC9                                                 
REMARK 800 EVIDENCE_CODE: SOFTWARE                                              
REMARK 800 SITE_DESCRIPTION: BINDING SITE FOR RESIDUE ACH E 323                 
REMARK 800                                                                      
REMARK 800 SITE_IDENTIFIER: CC1                                                 
REMARK 800 EVIDENCE_CODE: SOFTWARE                                              
REMARK 800 SITE_DESCRIPTION: BINDING SITE FOR RESIDUE MES E 324                 
REMARK 800                                                                      
REMARK 800 SITE_IDENTIFIER: CC2                                                 
REMARK 800 EVIDENCE_CODE: SOFTWARE                                              
REMARK 800 SITE_DESCRIPTION: BINDING SITE FOR RESIDUE GOL E 325                 
REMARK 800                                                                      
REMARK 800 SITE_IDENTIFIER: CC3                                                 
REMARK 800 EVIDENCE_CODE: SOFTWARE                                              
REMARK 800 SITE_DESCRIPTION: BINDING SITE FOR RESIDUE GOL E 326                 
REMARK 800                                                                      
REMARK 800 SITE_IDENTIFIER: CC4                                                 
REMARK 800 EVIDENCE_CODE: SOFTWARE                                              
REMARK 800 SITE_DESCRIPTION: BINDING SITE FOR RESIDUE ACH F 323                 
REMARK 800                                                                      
REMARK 800 SITE_IDENTIFIER: CC5                                                 
REMARK 800 EVIDENCE_CODE: SOFTWARE                                              
REMARK 800 SITE_DESCRIPTION: BINDING SITE FOR RESIDUE MES F 324                 
REMARK 800                                                                      
REMARK 800 SITE_IDENTIFIER: CC6                                                 
REMARK 800 EVIDENCE_CODE: SOFTWARE                                              
REMARK 800 SITE_DESCRIPTION: BINDING SITE FOR RESIDUE GOL F 325                 
REMARK 800                                                                      
REMARK 800 SITE_IDENTIFIER: CC7                                                 
REMARK 800 EVIDENCE_CODE: SOFTWARE                                              
REMARK 800 SITE_DESCRIPTION: BINDING SITE FOR RESIDUE GOL F 326                 
REMARK 800                                                                      
REMARK 800 SITE_IDENTIFIER: CC8                                                 
REMARK 800 EVIDENCE_CODE: SOFTWARE                                              
REMARK 800 SITE_DESCRIPTION: BINDING SITE FOR RESIDUE GOL F 327                 
REMARK 800                                                                      
REMARK 800 SITE_IDENTIFIER: CC9                                                 
REMARK 800 EVIDENCE_CODE: SOFTWARE                                              
REMARK 800 SITE_DESCRIPTION: BINDING SITE FOR RESIDUE GOL F 328                 
REMARK 800                                                                      
REMARK 800 SITE_IDENTIFIER: DC1                                                 
REMARK 800 EVIDENCE_CODE: SOFTWARE                                              
REMARK 800 SITE_DESCRIPTION: BINDING SITE FOR RESIDUE ACH G 323                 
REMARK 800                                                                      
REMARK 800 SITE_IDENTIFIER: DC2                                                 
REMARK 800 EVIDENCE_CODE: SOFTWARE                                              
REMARK 800 SITE_DESCRIPTION: BINDING SITE FOR RESIDUE MES G 324                 
REMARK 800                                                                      
REMARK 800 SITE_IDENTIFIER: DC3                                                 
REMARK 800 EVIDENCE_CODE: SOFTWARE                                              
REMARK 800 SITE_DESCRIPTION: BINDING SITE FOR RESIDUE GOL G 325                 
REMARK 800                                                                      
REMARK 800 SITE_IDENTIFIER: DC4                                                 
REMARK 800 EVIDENCE_CODE: SOFTWARE                                              
REMARK 800 SITE_DESCRIPTION: BINDING SITE FOR RESIDUE GOL G 326                 
REMARK 800                                                                      
REMARK 800 SITE_IDENTIFIER: DC5                                                 
REMARK 800 EVIDENCE_CODE: SOFTWARE                                              
REMARK 800 SITE_DESCRIPTION: BINDING SITE FOR RESIDUE GOL G 327                 
REMARK 800                                                                      
REMARK 800 SITE_IDENTIFIER: DC6                                                 
REMARK 800 EVIDENCE_CODE: SOFTWARE                                              
REMARK 800 SITE_DESCRIPTION: BINDING SITE FOR RESIDUE GOL G 328                 
REMARK 800                                                                      
REMARK 800 SITE_IDENTIFIER: DC7                                                 
REMARK 800 EVIDENCE_CODE: SOFTWARE                                              
REMARK 800 SITE_DESCRIPTION: BINDING SITE FOR RESIDUE ACH H 323                 
REMARK 800                                                                      
REMARK 800 SITE_IDENTIFIER: DC8                                                 
REMARK 800 EVIDENCE_CODE: SOFTWARE                                              
REMARK 800 SITE_DESCRIPTION: BINDING SITE FOR RESIDUE GOL H 324                 
REMARK 800                                                                      
REMARK 800 SITE_IDENTIFIER: DC9                                                 
REMARK 800 EVIDENCE_CODE: SOFTWARE                                              
REMARK 800 SITE_DESCRIPTION: BINDING SITE FOR RESIDUE GOL H 325                 
REMARK 800                                                                      
REMARK 800 SITE_IDENTIFIER: EC1                                                 
REMARK 800 EVIDENCE_CODE: SOFTWARE                                              
REMARK 800 SITE_DESCRIPTION: BINDING SITE FOR RESIDUE ACH I 323                 
REMARK 800                                                                      
REMARK 800 SITE_IDENTIFIER: EC2                                                 
REMARK 800 EVIDENCE_CODE: SOFTWARE                                              
REMARK 800 SITE_DESCRIPTION: BINDING SITE FOR RESIDUE MES I 324                 
REMARK 800                                                                      
REMARK 800 SITE_IDENTIFIER: EC3                                                 
REMARK 800 EVIDENCE_CODE: SOFTWARE                                              
REMARK 800 SITE_DESCRIPTION: BINDING SITE FOR RESIDUE GOL I 325                 
REMARK 800                                                                      
REMARK 800 SITE_IDENTIFIER: EC4                                                 
REMARK 800 EVIDENCE_CODE: SOFTWARE                                              
REMARK 800 SITE_DESCRIPTION: BINDING SITE FOR RESIDUE GOL I 326                 
REMARK 800                                                                      
REMARK 800 SITE_IDENTIFIER: EC5                                                 
REMARK 800 EVIDENCE_CODE: SOFTWARE                                              
REMARK 800 SITE_DESCRIPTION: BINDING SITE FOR RESIDUE GOL I 327                 
REMARK 800                                                                      
REMARK 800 SITE_IDENTIFIER: EC6                                                 
REMARK 800 EVIDENCE_CODE: SOFTWARE                                              
REMARK 800 SITE_DESCRIPTION: BINDING SITE FOR RESIDUE GOL I 328                 
REMARK 800                                                                      
REMARK 800 SITE_IDENTIFIER: EC7                                                 
REMARK 800 EVIDENCE_CODE: SOFTWARE                                              
REMARK 800 SITE_DESCRIPTION: BINDING SITE FOR RESIDUE GOL I 329                 
REMARK 800                                                                      
REMARK 800 SITE_IDENTIFIER: EC8                                                 
REMARK 800 EVIDENCE_CODE: SOFTWARE                                              
REMARK 800 SITE_DESCRIPTION: BINDING SITE FOR RESIDUE ACH J 323                 
REMARK 800                                                                      
REMARK 800 SITE_IDENTIFIER: EC9                                                 
REMARK 800 EVIDENCE_CODE: SOFTWARE                                              
REMARK 800 SITE_DESCRIPTION: BINDING SITE FOR RESIDUE MES J 324                 
REMARK 800                                                                      
REMARK 800 SITE_IDENTIFIER: FC1                                                 
REMARK 800 EVIDENCE_CODE: SOFTWARE                                              
REMARK 800 SITE_DESCRIPTION: BINDING SITE FOR RESIDUE GOL J 325                 
REMARK 900                                                                      
REMARK 900 RELATED ENTRIES                                                      
REMARK 900 RELATED ID: 3RQU   RELATED DB: PDB                                   
REMARK 900 ERWINIA CHRYSANTHEMI PENTAMERIC ION CHANNEL                          
DBREF  3RQW A    1   322  UNP    E0SJQ4   E0SJQ4_DICD3    22    343             
DBREF  3RQW B    1   322  UNP    E0SJQ4   E0SJQ4_DICD3    22    343             
DBREF  3RQW C    1   322  UNP    E0SJQ4   E0SJQ4_DICD3    22    343             
DBREF  3RQW D    1   322  UNP    E0SJQ4   E0SJQ4_DICD3    22    343             
DBREF  3RQW E    1   322  UNP    E0SJQ4   E0SJQ4_DICD3    22    343             
DBREF  3RQW F    1   322  UNP    E0SJQ4   E0SJQ4_DICD3    22    343             
DBREF  3RQW G    1   322  UNP    E0SJQ4   E0SJQ4_DICD3    22    343             
DBREF  3RQW H    1   322  UNP    E0SJQ4   E0SJQ4_DICD3    22    343             
DBREF  3RQW I    1   322  UNP    E0SJQ4   E0SJQ4_DICD3    22    343             
DBREF  3RQW J    1   322  UNP    E0SJQ4   E0SJQ4_DICD3    22    343             
SEQRES   1 A  322  ALA PRO ALA ASP ASN ALA ALA ASP ALA ARG PRO VAL ASP          
SEQRES   2 A  322  VAL SER VAL SER ILE PHE ILE ASN LYS ILE TYR GLY VAL          
SEQRES   3 A  322  ASN THR LEU GLU GLN THR TYR LYS VAL ASP GLY TYR ILE          
SEQRES   4 A  322  VAL ALA GLN TRP THR GLY LYS PRO ARG LYS THR PRO GLY          
SEQRES   5 A  322  ASP LYS PRO LEU ILE VAL GLU ASN THR GLN ILE GLU ARG          
SEQRES   6 A  322  TRP ILE ASN ASN GLY LEU TRP VAL PRO ALA LEU GLU PHE          
SEQRES   7 A  322  ILE ASN VAL VAL GLY SER PRO ASP THR GLY ASN LYS ARG          
SEQRES   8 A  322  LEU MET LEU PHE PRO ASP GLY ARG VAL ILE TYR ASN ALA          
SEQRES   9 A  322  ARG PHE LEU GLY SER PHE SER ASN ASP MET ASP PHE ARG          
SEQRES  10 A  322  LEU PHE PRO PHE ASP ARG GLN GLN PHE VAL LEU GLU LEU          
SEQRES  11 A  322  GLU PRO PHE SER TYR ASN ASN GLN GLN LEU ARG PHE SER          
SEQRES  12 A  322  ASP ILE GLN VAL TYR THR GLU ASN ILE ASP ASN GLU GLU          
SEQRES  13 A  322  ILE ASP GLU TRP TRP ILE ARG GLY LYS ALA SER THR HIS          
SEQRES  14 A  322  ILE SER ASP ILE ARG TYR ASP HIS LEU SER SER VAL GLN          
SEQRES  15 A  322  PRO ASN GLN ASN GLU PHE SER ARG ILE THR VAL ARG ILE          
SEQRES  16 A  322  ASP ALA VAL ARG ASN PRO SER TYR TYR LEU TRP SER PHE          
SEQRES  17 A  322  ILE LEU PRO LEU GLY LEU ILE ILE ALA ALA SER TRP SER          
SEQRES  18 A  322  VAL PHE TRP LEU GLU SER PHE SER GLU ARG LEU GLN THR          
SEQRES  19 A  322  SER PHE THR LEU MET LEU THR VAL VAL ALA TYR ALA PHE          
SEQRES  20 A  322  TYR THR SER ASN ILE LEU PRO ARG LEU PRO TYR THR THR          
SEQRES  21 A  322  VAL ILE ASP GLN MET ILE ILE ALA GLY TYR GLY SER ILE          
SEQRES  22 A  322  PHE ALA ALA ILE LEU LEU ILE ILE PHE ALA HIS HIS ARG          
SEQRES  23 A  322  GLN ALA ASN GLY VAL GLU ASP ASP LEU LEU ILE GLN ARG          
SEQRES  24 A  322  CYS ARG LEU ALA PHE PRO LEU GLY PHE LEU ALA ILE GLY          
SEQRES  25 A  322  CYS VAL LEU VAL ILE ARG GLY ILE THR LEU                      
SEQRES   1 B  322  ALA PRO ALA ASP ASN ALA ALA ASP ALA ARG PRO VAL ASP          
SEQRES   2 B  322  VAL SER VAL SER ILE PHE ILE ASN LYS ILE TYR GLY VAL          
SEQRES   3 B  322  ASN THR LEU GLU GLN THR TYR LYS VAL ASP GLY TYR ILE          
SEQRES   4 B  322  VAL ALA GLN TRP THR GLY LYS PRO ARG LYS THR PRO GLY          
SEQRES   5 B  322  ASP LYS PRO LEU ILE VAL GLU ASN THR GLN ILE GLU ARG          
SEQRES   6 B  322  TRP ILE ASN ASN GLY LEU TRP VAL PRO ALA LEU GLU PHE          
SEQRES   7 B  322  ILE ASN VAL VAL GLY SER PRO ASP THR GLY ASN LYS ARG          
SEQRES   8 B  322  LEU MET LEU PHE PRO ASP GLY ARG VAL ILE TYR ASN ALA          
SEQRES   9 B  322  ARG PHE LEU GLY SER PHE SER ASN ASP MET ASP PHE ARG          
SEQRES  10 B  322  LEU PHE PRO PHE ASP ARG GLN GLN PHE VAL LEU GLU LEU          
SEQRES  11 B  322  GLU PRO PHE SER TYR ASN ASN GLN GLN LEU ARG PHE SER          
SEQRES  12 B  322  ASP ILE GLN VAL TYR THR GLU ASN ILE ASP ASN GLU GLU          
SEQRES  13 B  322  ILE ASP GLU TRP TRP ILE ARG GLY LYS ALA SER THR HIS          
SEQRES  14 B  322  ILE SER ASP ILE ARG TYR ASP HIS LEU SER SER VAL GLN          
SEQRES  15 B  322  PRO ASN GLN ASN GLU PHE SER ARG ILE THR VAL ARG ILE          
SEQRES  16 B  322  ASP ALA VAL ARG ASN PRO SER TYR TYR LEU TRP SER PHE          
SEQRES  17 B  322  ILE LEU PRO LEU GLY LEU ILE ILE ALA ALA SER TRP SER          
SEQRES  18 B  322  VAL PHE TRP LEU GLU SER PHE SER GLU ARG LEU GLN THR          
SEQRES  19 B  322  SER PHE THR LEU MET LEU THR VAL VAL ALA TYR ALA PHE          
SEQRES  20 B  322  TYR THR SER ASN ILE LEU PRO ARG LEU PRO TYR THR THR          
SEQRES  21 B  322  VAL ILE ASP GLN MET ILE ILE ALA GLY TYR GLY SER ILE          
SEQRES  22 B  322  PHE ALA ALA ILE LEU LEU ILE ILE PHE ALA HIS HIS ARG          
SEQRES  23 B  322  GLN ALA ASN GLY VAL GLU ASP ASP LEU LEU ILE GLN ARG          
SEQRES  24 B  322  CYS ARG LEU ALA PHE PRO LEU GLY PHE LEU ALA ILE GLY          
SEQRES  25 B  322  CYS VAL LEU VAL ILE ARG GLY ILE THR LEU                      
SEQRES   1 C  322  ALA PRO ALA ASP ASN ALA ALA ASP ALA ARG PRO VAL ASP          
SEQRES   2 C  322  VAL SER VAL SER ILE PHE ILE ASN LYS ILE TYR GLY VAL          
SEQRES   3 C  322  ASN THR LEU GLU GLN THR TYR LYS VAL ASP GLY TYR ILE          
SEQRES   4 C  322  VAL ALA GLN TRP THR GLY LYS PRO ARG LYS THR PRO GLY          
SEQRES   5 C  322  ASP LYS PRO LEU ILE VAL GLU ASN THR GLN ILE GLU ARG          
SEQRES   6 C  322  TRP ILE ASN ASN GLY LEU TRP VAL PRO ALA LEU GLU PHE          
SEQRES   7 C  322  ILE ASN VAL VAL GLY SER PRO ASP THR GLY ASN LYS ARG          
SEQRES   8 C  322  LEU MET LEU PHE PRO ASP GLY ARG VAL ILE TYR ASN ALA          
SEQRES   9 C  322  ARG PHE LEU GLY SER PHE SER ASN ASP MET ASP PHE ARG          
SEQRES  10 C  322  LEU PHE PRO PHE ASP ARG GLN GLN PHE VAL LEU GLU LEU          
SEQRES  11 C  322  GLU PRO PHE SER TYR ASN ASN GLN GLN LEU ARG PHE SER          
SEQRES  12 C  322  ASP ILE GLN VAL TYR THR GLU ASN ILE ASP ASN GLU GLU          
SEQRES  13 C  322  ILE ASP GLU TRP TRP ILE ARG GLY LYS ALA SER THR HIS          
SEQRES  14 C  322  ILE SER ASP ILE ARG TYR ASP HIS LEU SER SER VAL GLN          
SEQRES  15 C  322  PRO ASN GLN ASN GLU PHE SER ARG ILE THR VAL ARG ILE          
SEQRES  16 C  322  ASP ALA VAL ARG ASN PRO SER TYR TYR LEU TRP SER PHE          
SEQRES  17 C  322  ILE LEU PRO LEU GLY LEU ILE ILE ALA ALA SER TRP SER          
SEQRES  18 C  322  VAL PHE TRP LEU GLU SER PHE SER GLU ARG LEU GLN THR          
SEQRES  19 C  322  SER PHE THR LEU MET LEU THR VAL VAL ALA TYR ALA PHE          
SEQRES  20 C  322  TYR THR SER ASN ILE LEU PRO ARG LEU PRO TYR THR THR          
SEQRES  21 C  322  VAL ILE ASP GLN MET ILE ILE ALA GLY TYR GLY SER ILE          
SEQRES  22 C  322  PHE ALA ALA ILE LEU LEU ILE ILE PHE ALA HIS HIS ARG          
SEQRES  23 C  322  GLN ALA ASN GLY VAL GLU ASP ASP LEU LEU ILE GLN ARG          
SEQRES  24 C  322  CYS ARG LEU ALA PHE PRO LEU GLY PHE LEU ALA ILE GLY          
SEQRES  25 C  322  CYS VAL LEU VAL ILE ARG GLY ILE THR LEU                      
SEQRES   1 D  322  ALA PRO ALA ASP ASN ALA ALA ASP ALA ARG PRO VAL ASP          
SEQRES   2 D  322  VAL SER VAL SER ILE PHE ILE ASN LYS ILE TYR GLY VAL          
SEQRES   3 D  322  ASN THR LEU GLU GLN THR TYR LYS VAL ASP GLY TYR ILE          
SEQRES   4 D  322  VAL ALA GLN TRP THR GLY LYS PRO ARG LYS THR PRO GLY          
SEQRES   5 D  322  ASP LYS PRO LEU ILE VAL GLU ASN THR GLN ILE GLU ARG          
SEQRES   6 D  322  TRP ILE ASN ASN GLY LEU TRP VAL PRO ALA LEU GLU PHE          
SEQRES   7 D  322  ILE ASN VAL VAL GLY SER PRO ASP THR GLY ASN LYS ARG          
SEQRES   8 D  322  LEU MET LEU PHE PRO ASP GLY ARG VAL ILE TYR ASN ALA          
SEQRES   9 D  322  ARG PHE LEU GLY SER PHE SER ASN ASP MET ASP PHE ARG          
SEQRES  10 D  322  LEU PHE PRO PHE ASP ARG GLN GLN PHE VAL LEU GLU LEU          
SEQRES  11 D  322  GLU PRO PHE SER TYR ASN ASN GLN GLN LEU ARG PHE SER          
SEQRES  12 D  322  ASP ILE GLN VAL TYR THR GLU ASN ILE ASP ASN GLU GLU          
SEQRES  13 D  322  ILE ASP GLU TRP TRP ILE ARG GLY LYS ALA SER THR HIS          
SEQRES  14 D  322  ILE SER ASP ILE ARG TYR ASP HIS LEU SER SER VAL GLN          
SEQRES  15 D  322  PRO ASN GLN ASN GLU PHE SER ARG ILE THR VAL ARG ILE          
SEQRES  16 D  322  ASP ALA VAL ARG ASN PRO SER TYR TYR LEU TRP SER PHE          
SEQRES  17 D  322  ILE LEU PRO LEU GLY LEU ILE ILE ALA ALA SER TRP SER          
SEQRES  18 D  322  VAL PHE TRP LEU GLU SER PHE SER GLU ARG LEU GLN THR          
SEQRES  19 D  322  SER PHE THR LEU MET LEU THR VAL VAL ALA TYR ALA PHE          
SEQRES  20 D  322  TYR THR SER ASN ILE LEU PRO ARG LEU PRO TYR THR THR          
SEQRES  21 D  322  VAL ILE ASP GLN MET ILE ILE ALA GLY TYR GLY SER ILE          
SEQRES  22 D  322  PHE ALA ALA ILE LEU LEU ILE ILE PHE ALA HIS HIS ARG          
SEQRES  23 D  322  GLN ALA ASN GLY VAL GLU ASP ASP LEU LEU ILE GLN ARG          
SEQRES  24 D  322  CYS ARG LEU ALA PHE PRO LEU GLY PHE LEU ALA ILE GLY          
SEQRES  25 D  322  CYS VAL LEU VAL ILE ARG GLY ILE THR LEU                      
SEQRES   1 E  322  ALA PRO ALA ASP ASN ALA ALA ASP ALA ARG PRO VAL ASP          
SEQRES   2 E  322  VAL SER VAL SER ILE PHE ILE ASN LYS ILE TYR GLY VAL          
SEQRES   3 E  322  ASN THR LEU GLU GLN THR TYR LYS VAL ASP GLY TYR ILE          
SEQRES   4 E  322  VAL ALA GLN TRP THR GLY LYS PRO ARG LYS THR PRO GLY          
SEQRES   5 E  322  ASP LYS PRO LEU ILE VAL GLU ASN THR GLN ILE GLU ARG          
SEQRES   6 E  322  TRP ILE ASN ASN GLY LEU TRP VAL PRO ALA LEU GLU PHE          
SEQRES   7 E  322  ILE ASN VAL VAL GLY SER PRO ASP THR GLY ASN LYS ARG          
SEQRES   8 E  322  LEU MET LEU PHE PRO ASP GLY ARG VAL ILE TYR ASN ALA          
SEQRES   9 E  322  ARG PHE LEU GLY SER PHE SER ASN ASP MET ASP PHE ARG          
SEQRES  10 E  322  LEU PHE PRO PHE ASP ARG GLN GLN PHE VAL LEU GLU LEU          
SEQRES  11 E  322  GLU PRO PHE SER TYR ASN ASN GLN GLN LEU ARG PHE SER          
SEQRES  12 E  322  ASP ILE GLN VAL TYR THR GLU ASN ILE ASP ASN GLU GLU          
SEQRES  13 E  322  ILE ASP GLU TRP TRP ILE ARG GLY LYS ALA SER THR HIS          
SEQRES  14 E  322  ILE SER ASP ILE ARG TYR ASP HIS LEU SER SER VAL GLN          
SEQRES  15 E  322  PRO ASN GLN ASN GLU PHE SER ARG ILE THR VAL ARG ILE          
SEQRES  16 E  322  ASP ALA VAL ARG ASN PRO SER TYR TYR LEU TRP SER PHE          
SEQRES  17 E  322  ILE LEU PRO LEU GLY LEU ILE ILE ALA ALA SER TRP SER          
SEQRES  18 E  322  VAL PHE TRP LEU GLU SER PHE SER GLU ARG LEU GLN THR          
SEQRES  19 E  322  SER PHE THR LEU MET LEU THR VAL VAL ALA TYR ALA PHE          
SEQRES  20 E  322  TYR THR SER ASN ILE LEU PRO ARG LEU PRO TYR THR THR          
SEQRES  21 E  322  VAL ILE ASP GLN MET ILE ILE ALA GLY TYR GLY SER ILE          
SEQRES  22 E  322  PHE ALA ALA ILE LEU LEU ILE ILE PHE ALA HIS HIS ARG          
SEQRES  23 E  322  GLN ALA ASN GLY VAL GLU ASP ASP LEU LEU ILE GLN ARG          
SEQRES  24 E  322  CYS ARG LEU ALA PHE PRO LEU GLY PHE LEU ALA ILE GLY          
SEQRES  25 E  322  CYS VAL LEU VAL ILE ARG GLY ILE THR LEU                      
SEQRES   1 F  322  ALA PRO ALA ASP ASN ALA ALA ASP ALA ARG PRO VAL ASP          
SEQRES   2 F  322  VAL SER VAL SER ILE PHE ILE ASN LYS ILE TYR GLY VAL          
SEQRES   3 F  322  ASN THR LEU GLU GLN THR TYR LYS VAL ASP GLY TYR ILE          
SEQRES   4 F  322  VAL ALA GLN TRP THR GLY LYS PRO ARG LYS THR PRO GLY          
SEQRES   5 F  322  ASP LYS PRO LEU ILE VAL GLU ASN THR GLN ILE GLU ARG          
SEQRES   6 F  322  TRP ILE ASN ASN GLY LEU TRP VAL PRO ALA LEU GLU PHE          
SEQRES   7 F  322  ILE ASN VAL VAL GLY SER PRO ASP THR GLY ASN LYS ARG          
SEQRES   8 F  322  LEU MET LEU PHE PRO ASP GLY ARG VAL ILE TYR ASN ALA          
SEQRES   9 F  322  ARG PHE LEU GLY SER PHE SER ASN ASP MET ASP PHE ARG          
SEQRES  10 F  322  LEU PHE PRO PHE ASP ARG GLN GLN PHE VAL LEU GLU LEU          
SEQRES  11 F  322  GLU PRO PHE SER TYR ASN ASN GLN GLN LEU ARG PHE SER          
SEQRES  12 F  322  ASP ILE GLN VAL TYR THR GLU ASN ILE ASP ASN GLU GLU          
SEQRES  13 F  322  ILE ASP GLU TRP TRP ILE ARG GLY LYS ALA SER THR HIS          
SEQRES  14 F  322  ILE SER ASP ILE ARG TYR ASP HIS LEU SER SER VAL GLN          
SEQRES  15 F  322  PRO ASN GLN ASN GLU PHE SER ARG ILE THR VAL ARG ILE          
SEQRES  16 F  322  ASP ALA VAL ARG ASN PRO SER TYR TYR LEU TRP SER PHE          
SEQRES  17 F  322  ILE LEU PRO LEU GLY LEU ILE ILE ALA ALA SER TRP SER          
SEQRES  18 F  322  VAL PHE TRP LEU GLU SER PHE SER GLU ARG LEU GLN THR          
SEQRES  19 F  322  SER PHE THR LEU MET LEU THR VAL VAL ALA TYR ALA PHE          
SEQRES  20 F  322  TYR THR SER ASN ILE LEU PRO ARG LEU PRO TYR THR THR          
SEQRES  21 F  322  VAL ILE ASP GLN MET ILE ILE ALA GLY TYR GLY SER ILE          
SEQRES  22 F  322  PHE ALA ALA ILE LEU LEU ILE ILE PHE ALA HIS HIS ARG          
SEQRES  23 F  322  GLN ALA ASN GLY VAL GLU ASP ASP LEU LEU ILE GLN ARG          
SEQRES  24 F  322  CYS ARG LEU ALA PHE PRO LEU GLY PHE LEU ALA ILE GLY          
SEQRES  25 F  322  CYS VAL LEU VAL ILE ARG GLY ILE THR LEU                      
SEQRES   1 G  322  ALA PRO ALA ASP ASN ALA ALA ASP ALA ARG PRO VAL ASP          
SEQRES   2 G  322  VAL SER VAL SER ILE PHE ILE ASN LYS ILE TYR GLY VAL          
SEQRES   3 G  322  ASN THR LEU GLU GLN THR TYR LYS VAL ASP GLY TYR ILE          
SEQRES   4 G  322  VAL ALA GLN TRP THR GLY LYS PRO ARG LYS THR PRO GLY          
SEQRES   5 G  322  ASP LYS PRO LEU ILE VAL GLU ASN THR GLN ILE GLU ARG          
SEQRES   6 G  322  TRP ILE ASN ASN GLY LEU TRP VAL PRO ALA LEU GLU PHE          
SEQRES   7 G  322  ILE ASN VAL VAL GLY SER PRO ASP THR GLY ASN LYS ARG          
SEQRES   8 G  322  LEU MET LEU PHE PRO ASP GLY ARG VAL ILE TYR ASN ALA          
SEQRES   9 G  322  ARG PHE LEU GLY SER PHE SER ASN ASP MET ASP PHE ARG          
SEQRES  10 G  322  LEU PHE PRO PHE ASP ARG GLN GLN PHE VAL LEU GLU LEU          
SEQRES  11 G  322  GLU PRO PHE SER TYR ASN ASN GLN GLN LEU ARG PHE SER          
SEQRES  12 G  322  ASP ILE GLN VAL TYR THR GLU ASN ILE ASP ASN GLU GLU          
SEQRES  13 G  322  ILE ASP GLU TRP TRP ILE ARG GLY LYS ALA SER THR HIS          
SEQRES  14 G  322  ILE SER ASP ILE ARG TYR ASP HIS LEU SER SER VAL GLN          
SEQRES  15 G  322  PRO ASN GLN ASN GLU PHE SER ARG ILE THR VAL ARG ILE          
SEQRES  16 G  322  ASP ALA VAL ARG ASN PRO SER TYR TYR LEU TRP SER PHE          
SEQRES  17 G  322  ILE LEU PRO LEU GLY LEU ILE ILE ALA ALA SER TRP SER          
SEQRES  18 G  322  VAL PHE TRP LEU GLU SER PHE SER GLU ARG LEU GLN THR          
SEQRES  19 G  322  SER PHE THR LEU MET LEU THR VAL VAL ALA TYR ALA PHE          
SEQRES  20 G  322  TYR THR SER ASN ILE LEU PRO ARG LEU PRO TYR THR THR          
SEQRES  21 G  322  VAL ILE ASP GLN MET ILE ILE ALA GLY TYR GLY SER ILE          
SEQRES  22 G  322  PHE ALA ALA ILE LEU LEU ILE ILE PHE ALA HIS HIS ARG          
SEQRES  23 G  322  GLN ALA ASN GLY VAL GLU ASP ASP LEU LEU ILE GLN ARG          
SEQRES  24 G  322  CYS ARG LEU ALA PHE PRO LEU GLY PHE LEU ALA ILE GLY          
SEQRES  25 G  322  CYS VAL LEU VAL ILE ARG GLY ILE THR LEU                      
SEQRES   1 H  322  ALA PRO ALA ASP ASN ALA ALA ASP ALA ARG PRO VAL ASP          
SEQRES   2 H  322  VAL SER VAL SER ILE PHE ILE ASN LYS ILE TYR GLY VAL          
SEQRES   3 H  322  ASN THR LEU GLU GLN THR TYR LYS VAL ASP GLY TYR ILE          
SEQRES   4 H  322  VAL ALA GLN TRP THR GLY LYS PRO ARG LYS THR PRO GLY          
SEQRES   5 H  322  ASP LYS PRO LEU ILE VAL GLU ASN THR GLN ILE GLU ARG          
SEQRES   6 H  322  TRP ILE ASN ASN GLY LEU TRP VAL PRO ALA LEU GLU PHE          
SEQRES   7 H  322  ILE ASN VAL VAL GLY SER PRO ASP THR GLY ASN LYS ARG          
SEQRES   8 H  322  LEU MET LEU PHE PRO ASP GLY ARG VAL ILE TYR ASN ALA          
SEQRES   9 H  322  ARG PHE LEU GLY SER PHE SER ASN ASP MET ASP PHE ARG          
SEQRES  10 H  322  LEU PHE PRO PHE ASP ARG GLN GLN PHE VAL LEU GLU LEU          
SEQRES  11 H  322  GLU PRO PHE SER TYR ASN ASN GLN GLN LEU ARG PHE SER          
SEQRES  12 H  322  ASP ILE GLN VAL TYR THR GLU ASN ILE ASP ASN GLU GLU          
SEQRES  13 H  322  ILE ASP GLU TRP TRP ILE ARG GLY LYS ALA SER THR HIS          
SEQRES  14 H  322  ILE SER ASP ILE ARG TYR ASP HIS LEU SER SER VAL GLN          
SEQRES  15 H  322  PRO ASN GLN ASN GLU PHE SER ARG ILE THR VAL ARG ILE          
SEQRES  16 H  322  ASP ALA VAL ARG ASN PRO SER TYR TYR LEU TRP SER PHE          
SEQRES  17 H  322  ILE LEU PRO LEU GLY LEU ILE ILE ALA ALA SER TRP SER          
SEQRES  18 H  322  VAL PHE TRP LEU GLU SER PHE SER GLU ARG LEU GLN THR          
SEQRES  19 H  322  SER PHE THR LEU MET LEU THR VAL VAL ALA TYR ALA PHE          
SEQRES  20 H  322  TYR THR SER ASN ILE LEU PRO ARG LEU PRO TYR THR THR          
SEQRES  21 H  322  VAL ILE ASP GLN MET ILE ILE ALA GLY TYR GLY SER ILE          
SEQRES  22 H  322  PHE ALA ALA ILE LEU LEU ILE ILE PHE ALA HIS HIS ARG          
SEQRES  23 H  322  GLN ALA ASN GLY VAL GLU ASP ASP LEU LEU ILE GLN ARG          
SEQRES  24 H  322  CYS ARG LEU ALA PHE PRO LEU GLY PHE LEU ALA ILE GLY          
SEQRES  25 H  322  CYS VAL LEU VAL ILE ARG GLY ILE THR LEU                      
SEQRES   1 I  322  ALA PRO ALA ASP ASN ALA ALA ASP ALA ARG PRO VAL ASP          
SEQRES   2 I  322  VAL SER VAL SER ILE PHE ILE ASN LYS ILE TYR GLY VAL          
SEQRES   3 I  322  ASN THR LEU GLU GLN THR TYR LYS VAL ASP GLY TYR ILE          
SEQRES   4 I  322  VAL ALA GLN TRP THR GLY LYS PRO ARG LYS THR PRO GLY          
SEQRES   5 I  322  ASP LYS PRO LEU ILE VAL GLU ASN THR GLN ILE GLU ARG          
SEQRES   6 I  322  TRP ILE ASN ASN GLY LEU TRP VAL PRO ALA LEU GLU PHE          
SEQRES   7 I  322  ILE ASN VAL VAL GLY SER PRO ASP THR GLY ASN LYS ARG          
SEQRES   8 I  322  LEU MET LEU PHE PRO ASP GLY ARG VAL ILE TYR ASN ALA          
SEQRES   9 I  322  ARG PHE LEU GLY SER PHE SER ASN ASP MET ASP PHE ARG          
SEQRES  10 I  322  LEU PHE PRO PHE ASP ARG GLN GLN PHE VAL LEU GLU LEU          
SEQRES  11 I  322  GLU PRO PHE SER TYR ASN ASN GLN GLN LEU ARG PHE SER          
SEQRES  12 I  322  ASP ILE GLN VAL TYR THR GLU ASN ILE ASP ASN GLU GLU          
SEQRES  13 I  322  ILE ASP GLU TRP TRP ILE ARG GLY LYS ALA SER THR HIS          
SEQRES  14 I  322  ILE SER ASP ILE ARG TYR ASP HIS LEU SER SER VAL GLN          
SEQRES  15 I  322  PRO ASN GLN ASN GLU PHE SER ARG ILE THR VAL ARG ILE          
SEQRES  16 I  322  ASP ALA VAL ARG ASN PRO SER TYR TYR LEU TRP SER PHE          
SEQRES  17 I  322  ILE LEU PRO LEU GLY LEU ILE ILE ALA ALA SER TRP SER          
SEQRES  18 I  322  VAL PHE TRP LEU GLU SER PHE SER GLU ARG LEU GLN THR          
SEQRES  19 I  322  SER PHE THR LEU MET LEU THR VAL VAL ALA TYR ALA PHE          
SEQRES  20 I  322  TYR THR SER ASN ILE LEU PRO ARG LEU PRO TYR THR THR          
SEQRES  21 I  322  VAL ILE ASP GLN MET ILE ILE ALA GLY TYR GLY SER ILE          
SEQRES  22 I  322  PHE ALA ALA ILE LEU LEU ILE ILE PHE ALA HIS HIS ARG          
SEQRES  23 I  322  GLN ALA ASN GLY VAL GLU ASP ASP LEU LEU ILE GLN ARG          
SEQRES  24 I  322  CYS ARG LEU ALA PHE PRO LEU GLY PHE LEU ALA ILE GLY          
SEQRES  25 I  322  CYS VAL LEU VAL ILE ARG GLY ILE THR LEU                      
SEQRES   1 J  322  ALA PRO ALA ASP ASN ALA ALA ASP ALA ARG PRO VAL ASP          
SEQRES   2 J  322  VAL SER VAL SER ILE PHE ILE ASN LYS ILE TYR GLY VAL          
SEQRES   3 J  322  ASN THR LEU GLU GLN THR TYR LYS VAL ASP GLY TYR ILE          
SEQRES   4 J  322  VAL ALA GLN TRP THR GLY LYS PRO ARG LYS THR PRO GLY          
SEQRES   5 J  322  ASP LYS PRO LEU ILE VAL GLU ASN THR GLN ILE GLU ARG          
SEQRES   6 J  322  TRP ILE ASN ASN GLY LEU TRP VAL PRO ALA LEU GLU PHE          
SEQRES   7 J  322  ILE ASN VAL VAL GLY SER PRO ASP THR GLY ASN LYS ARG          
SEQRES   8 J  322  LEU MET LEU PHE PRO ASP GLY ARG VAL ILE TYR ASN ALA          
SEQRES   9 J  322  ARG PHE LEU GLY SER PHE SER ASN ASP MET ASP PHE ARG          
SEQRES  10 J  322  LEU PHE PRO PHE ASP ARG GLN GLN PHE VAL LEU GLU LEU          
SEQRES  11 J  322  GLU PRO PHE SER TYR ASN ASN GLN GLN LEU ARG PHE SER          
SEQRES  12 J  322  ASP ILE GLN VAL TYR THR GLU ASN ILE ASP ASN GLU GLU          
SEQRES  13 J  322  ILE ASP GLU TRP TRP ILE ARG GLY LYS ALA SER THR HIS          
SEQRES  14 J  322  ILE SER ASP ILE ARG TYR ASP HIS LEU SER SER VAL GLN          
SEQRES  15 J  322  PRO ASN GLN ASN GLU PHE SER ARG ILE THR VAL ARG ILE          
SEQRES  16 J  322  ASP ALA VAL ARG ASN PRO SER TYR TYR LEU TRP SER PHE          
SEQRES  17 J  322  ILE LEU PRO LEU GLY LEU ILE ILE ALA ALA SER TRP SER          
SEQRES  18 J  322  VAL PHE TRP LEU GLU SER PHE SER GLU ARG LEU GLN THR          
SEQRES  19 J  322  SER PHE THR LEU MET LEU THR VAL VAL ALA TYR ALA PHE          
SEQRES  20 J  322  TYR THR SER ASN ILE LEU PRO ARG LEU PRO TYR THR THR          
SEQRES  21 J  322  VAL ILE ASP GLN MET ILE ILE ALA GLY TYR GLY SER ILE          
SEQRES  22 J  322  PHE ALA ALA ILE LEU LEU ILE ILE PHE ALA HIS HIS ARG          
SEQRES  23 J  322  GLN ALA ASN GLY VAL GLU ASP ASP LEU LEU ILE GLN ARG          
SEQRES  24 J  322  CYS ARG LEU ALA PHE PRO LEU GLY PHE LEU ALA ILE GLY          
SEQRES  25 J  322  CYS VAL LEU VAL ILE ARG GLY ILE THR LEU                      
HET    ACH  A 323      10                                                       
HET    MES  A 324      12                                                       
HET    GOL  A 325       6                                                       
HET    GOL  A 326       6                                                       
HET    ACH  B 323      10                                                       
HET    MES  B 324      12                                                       
HET    GOL  B 325       6                                                       
HET    GOL  B 326       6                                                       
HET    GOL  B 327       6                                                       
HET    ACH  C 323      10                                                       
HET    GOL  C 324       6                                                       
HET    GOL  C 325       6                                                       
HET    ACH  D 323      10                                                       
HET    MES  D 324      12                                                       
HET    MES  D 325      12                                                       
HET    GOL  D 326       6                                                       
HET    GOL  D 327       6                                                       
HET    ACH  E 323      10                                                       
HET    MES  E 324      12                                                       
HET    GOL  E 325       6                                                       
HET    GOL  E 326       6                                                       
HET    ACH  F 323      10                                                       
HET    MES  F 324      12                                                       
HET    GOL  F 325       6                                                       
HET    GOL  F 326       6                                                       
HET    GOL  F 327       6                                                       
HET    GOL  F 328       6                                                       
HET    ACH  G 323      10                                                       
HET    MES  G 324      12                                                       
HET    GOL  G 325       6                                                       
HET    GOL  G 326       6                                                       
HET    GOL  G 327       4                                                       
HET    GOL  G 328       6                                                       
HET    ACH  H 323      10                                                       
HET    GOL  H 324       6                                                       
HET    GOL  H 325       6                                                       
HET    ACH  I 323      10                                                       
HET    MES  I 324      12                                                       
HET    GOL  I 325       6                                                       
HET    GOL  I 326       6                                                       
HET    GOL  I 327       6                                                       
HET    GOL  I 328       6                                                       
HET    GOL  I 329       6                                                       
HET    ACH  J 323      10                                                       
HET    MES  J 324      12                                                       
HET    GOL  J 325       6                                                       
HETNAM     ACH ACETYLCHOLINE                                                    
HETNAM     MES 2-(N-MORPHOLINO)-ETHANESULFONIC ACID                             
HETNAM     GOL GLYCEROL                                                         
HETSYN     GOL GLYCERIN; PROPANE-1,2,3-TRIOL                                    
FORMUL  11  ACH    10(C7 H16 N O2 1+)                                           
FORMUL  12  MES    9(C6 H13 N O4 S)                                             
FORMUL  13  GOL    27(C3 H8 O3)                                                 
FORMUL  57  HOH   *90(H2 O)                                                     
SHEET    1   1 1 PHE A  19  PHE A  19  0
SHEET    2   2 1 TYR A  38  TYR A  38  0
SHEET    3   3 1 VAL A  40  VAL A  40  0
SHEET    4   4 1 ASN A 103  ASN A 103  0
SHEET    5   5 1 GLU B  77  GLU B  77  0
SHEET    6   6 1 GLU B 131  PRO B 132  0
SHEET    7   7 1 PHE B 188  PHE B 188  0
CISPEP   1 GLY B  164    LYS B  165          0       -26.16                     
CISPEP   2 GLY C  164    LYS C  165          0       -24.54                     
CISPEP   3 GLY D  164    LYS D  165          0       -28.61                     
CISPEP   4 GLY E  164    LYS E  165          0       -27.14                     
CISPEP   5 GLY F  164    LYS F  165          0       -27.41                     
CISPEP   6 GLY G  164    LYS G  165          0       -26.42                     
CISPEP   7 GLY I  164    LYS I  165          0       -28.35                     
CISPEP   8 GLY J  164    LYS J  165          0       -26.74                     
SITE     1 AC1  9 PHE A  19  TYR A  38  ASN A 103  GLU B 131                    
SITE     2 AC1  9 PRO B 132  PHE B 133  TYR B 175  LEU B 178                    
SITE     3 AC1  9 PHE B 188                                                     
SITE     1 AC2  3 TRP A 206  THR B 259  GLN B 264                               
SITE     1 AC3  3 PRO A  74  LEU A  76  TYR A 102                               
SITE     1 AC4  5 ASN A 136  ASN A 137  GLN A 138  ASP A 172                    
SITE     2 AC4  5 GLU A 187                                                     
SITE     1 AC5  9 PHE B  19  TYR B  38  ASN B 103  GLU C 131                    
SITE     2 AC5  9 PRO C 132  PHE C 133  TYR C 175  LEU C 178                    
SITE     3 AC5  9 PHE C 188                                                     
SITE     1 AC6  3 TRP B 206  THR C 259  GLN C 264                               
SITE     1 AC7  3 THR B  87  GLY B  88  SER C  84                               
SITE     1 AC8  4 ARG B 174  TYR B 175  ASP B 176  HIS B 177                    
SITE     1 AC9  5 PRO B  11  ASN B 136  ASN B 137  GLN B 138                    
SITE     2 AC9  5 GLU B 187                                                     
SITE     1 BC1  9 PHE C  19  TYR C  38  ASN C 103  GLU D 131                    
SITE     2 BC1  9 PRO D 132  PHE D 133  TYR D 175  LEU D 178                    
SITE     3 BC1  9 PHE D 188                                                     
SITE     1 BC2  4 VAL C  73  PRO C  74  LYS C  90  TYR C 102                    
SITE     1 BC3  6 PRO C  11  ASN C 136  ASN C 137  GLN C 138                    
SITE     2 BC3  6 GLU C 187  HOH C 326                                          
SITE     1 BC4  8 PHE D  19  TYR D  38  ASN D 103  GLU E 131                    
SITE     2 BC4  8 PRO E 132  PHE E 133  TYR E 175  PHE E 188                    
SITE     1 BC5  3 TRP C 206  THR D 259  GLN D 264                               
SITE     1 BC6  3 TRP D 206  THR E 259  GLN E 264                               
SITE     1 BC7  3 PRO D  74  LYS D  90  TYR D 102                               
SITE     1 BC8  5 ASN D 136  ASN D 137  GLN D 138  ASP D 172                    
SITE     2 BC8  5 GLU D 187                                                     
SITE     1 BC9  9 GLU A 131  PRO A 132  PHE A 133  TYR A 175                    
SITE     2 BC9  9 LEU A 178  PHE A 188  PHE E  19  TYR E  38                    
SITE     3 BC9  9 ASN E 103                                                     
SITE     1 CC1  2 GLN A 264  TRP E 206                                          
SITE     1 CC2  3 SER A  84  THR E  87  GLY E  88                               
SITE     1 CC3  5 ASN E 136  ASN E 137  GLN E 138  ASP E 172                    
SITE     2 CC3  5 GLU E 187                                                     
SITE     1 CC4  9 PHE F  19  TYR F  38  ASN F 103  GLU G 131                    
SITE     2 CC4  9 PRO G 132  PHE G 133  TYR G 175  LEU G 178                    
SITE     3 CC4  9 PHE G 188                                                     
SITE     1 CC5  3 TRP F 206  THR G 259  GLN G 264                               
SITE     1 CC6  4 PRO F  74  LYS F  90  TYR F 102  GOL F 326                    
SITE     1 CC7  3 THR F  87  TYR F 102  GOL F 325                               
SITE     1 CC8  3 SER F  84  GLY J  88  ASN J  89                               
SITE     1 CC9  5 PRO F  11  ASN F 136  ASN F 137  GLN F 138                    
SITE     2 CC9  5 GLU F 187                                                     
SITE     1 DC1  9 PHE G  19  TYR G  38  ASN G 103  GLU H 131                    
SITE     2 DC1  9 PRO H 132  PHE H 133  TYR H 175  LEU H 178                    
SITE     3 DC1  9 PHE H 188                                                     
SITE     1 DC2  3 TRP G 206  THR H 259  GLN H 264                               
SITE     1 DC3  4 GLY G  88  ASN G  89  SER H  84  GOL H 325                    
SITE     1 DC4  1 PRO G  74                                                     
SITE     1 DC5  1 SER G 109                                                     
SITE     1 DC6  5 PRO G  11  ASN G 136  ASN G 137  GLN G 138                    
SITE     2 DC6  5 GLN G 185                                                     
SITE     1 DC7  9 PHE H  19  TYR H  38  ASN H 103  GLU I 131                    
SITE     2 DC7  9 PRO I 132  PHE I 133  TYR I 175  LEU I 178                    
SITE     3 DC7  9 PHE I 188                                                     
SITE     1 DC8  7 PRO H  11  ASN H 136  ASN H 137  GLN H 138                    
SITE     2 DC8  7 GLN H 185  GLU H 187  HOH H 326                               
SITE     1 DC9  7 ASP G  36  GLY G  88  ARG G 105  GOL G 325                    
SITE     2 DC9  7 VAL H  81  GLY H  83  SER H  84                               
SITE     1 EC1  9 PHE I  19  TYR I  38  ASN I 103  GLU J 131                    
SITE     2 EC1  9 PRO J 132  PHE J 133  TYR J 175  LEU J 178                    
SITE     3 EC1  9 PHE J 188                                                     
SITE     1 EC2  1 TRP I 206                                                     
SITE     1 EC3  1 THR I 259                                                     
SITE     1 EC4  6 ASN H  60  VAL I  73  ALA I  75  LYS I  90                    
SITE     2 EC4  6 TYR I 102  GOL I 327                                          
SITE     1 EC5  4 PRO I  74  LEU I  76  TYR I 102  GOL I 326                    
SITE     1 EC6  6 LYS I  34  VAL I  82  SER I  84  PRO I  85                    
SITE     2 EC6  6 GLY I 108  SER I 109                                          
SITE     1 EC7  5 PRO I  11  ASN I 136  ASN I 137  GLN I 138                    
SITE     2 EC7  5 GLU I 187                                                     
SITE     1 EC8  9 GLU F 131  PRO F 132  PHE F 133  TYR F 175                    
SITE     2 EC8  9 LEU F 178  PHE F 188  PHE J  19  TYR J  38                    
SITE     3 EC8  9 ASN J 103                                                     
SITE     1 EC9  3 THR F 259  GLN F 264  TRP J 206                               
SITE     1 FC1  5 PRO J  11  ASN J 136  ASN J 137  GLN J 138                    
SITE     2 FC1  5 GLU J 187                                                     
CRYST1  105.763  266.068  111.162  90.00 107.82  90.00 P 1 21 1     20          
ORIGX1      1.000000  0.000000  0.000000        0.00000                         
ORIGX2      0.000000  1.000000  0.000000        0.00000                         
ORIGX3      0.000000  0.000000  1.000000        0.00000                         
SCALE1      0.009455  0.000000  0.003039        0.00000                         
SCALE2      0.000000  0.003758  0.000000        0.00000                         
SCALE3      0.000000  0.000000  0.009449        0.00000                         
ATOM      1  N   PHE A  19    -121.673 -65.361 -58.390  1.00 65.72           N
ATOM      2  CA  PHE A  19    -121.042 -65.975 -57.227  1.00 65.03           C
ATOM      3  C   PHE A  19    -120.425 -64.924 -56.303  1.00 71.17           C
ATOM      4  O   PHE A  19    -119.551 -64.163 -56.726  1.00 69.06           O
ATOM      5  CB  PHE A  19    -119.936 -66.907 -57.667  1.00 59.71           C
ATOM      6  CG  PHE A  19    -120.394 -67.993 -58.573  1.00 74.71           C
ATOM      7  CD1 PHE A  19    -120.589 -67.741 -59.920  1.00 72.53           C
ATOM      8  CD2 PHE A  19    -120.618 -69.272 -58.085  1.00 65.42           C
ATOM      9  CE1 PHE A  19    -121.004 -68.743 -60.765  1.00 76.54           C
ATOM     10  CE2 PHE A  19    -121.034 -70.276 -58.927  1.00 80.15           C
ATOM     11  CZ  PHE A  19    -121.225 -70.015 -60.267  1.00 75.42           C
TER      12      PHE A  19
ATOM     13  N   TYR A  38    -117.697 -63.468 -58.739  1.00 71.93           N
ATOM     14  CA  TYR A  38    -117.652 -63.707 -60.169  1.00 65.83           C
ATOM     15  C   TYR A  38    -119.022 -63.397 -60.732  1.00 67.78           C
ATOM     16  O   TYR A  38    -120.042 -63.552 -60.041  1.00 65.08           O
ATOM     17  CB  TYR A  38    -117.314 -65.162 -60.483  1.00 63.44           C
ATOM     18  CG  TYR A  38    -115.965 -65.641 -59.995  1.00 64.07           C
ATOM     19  CD1 TYR A  38    -114.831 -65.563 -60.803  1.00 68.61           C
ATOM     20  CD2 TYR A  38    -115.832 -66.200 -58.743  1.00 53.85           C
ATOM     21  CE1 TYR A  38    -113.599 -66.015 -60.355  1.00 64.24           C
ATOM     22  CE2 TYR A  38    -114.614 -66.651 -58.290  1.00 59.95           C
ATOM     23  CZ  TYR A  38    -113.504 -66.558 -59.093  1.00 66.12           C
ATOM     24  OH  TYR A  38    -112.303 -67.010 -58.608  1.00 69.94           O
TER      25      TYR A  38
ATOM     26  N   VAL A  40    -121.298 -64.368 -64.241  1.00 71.23           N
ATOM     27  CA  VAL A  40    -121.397 -65.170 -65.438  1.00 68.58           C
ATOM     28  C   VAL A  40    -122.648 -64.746 -66.164  1.00 68.08           C
ATOM     29  O   VAL A  40    -123.699 -64.576 -65.549  1.00 69.55           O
ATOM     30  CB  VAL A  40    -121.528 -66.655 -65.129  1.00 66.86           C
ATOM     31  CG1 VAL A  40    -121.529 -67.421 -66.433  1.00 64.49           C
ATOM     32  CG2 VAL A  40    -120.383 -67.120 -64.241  1.00 61.89           C
TER      33      VAL A  40
ATOM     34  N   ASN A 103    -117.589 -64.724 -68.436  1.00 69.36           N
ATOM     35  CA  ASN A 103    -117.238 -64.950 -67.040  1.00 71.42           C
ATOM     36  C   ASN A 103    -116.129 -63.997 -66.603  1.00 70.94           C
ATOM     37  O   ASN A 103    -115.076 -63.917 -67.247  1.00 68.52           O
ATOM     38  CB  ASN A 103    -116.810 -66.411 -66.848  1.00 67.04           C
ATOM     39  CG  ASN A 103    -116.496 -66.754 -65.405  1.00 76.42           C
ATOM     40  OD1 ASN A 103    -115.607 -67.565 -65.133  1.00 79.02           O
ATOM     41  ND2 ASN A 103    -117.225 -66.144 -64.470  1.00 69.91           N
TER      42      ASN A 103
ATOM     43  N   GLU B  77    -105.432 -67.945 -61.954  1.00 55.01           N
ATOM     44  CA  GLU B  77    -106.046 -67.049 -60.991  1.00 56.23           C
ATOM     45  C   GLU B  77    -105.702 -67.378 -59.543  1.00 63.37           C
ATOM     46  O   GLU B  77    -105.758 -68.530 -59.137  1.00 63.12           O
ATOM     47  CB  GLU B  77    -107.577 -67.079 -61.144  1.00 52.16           C
ATOM     48  CG  GLU B  77    -108.310 -66.438 -59.954  1.00 73.78           C
ATOM     49  CD  GLU B  77    -109.743 -66.028 -60.272  1.00 77.30           C
ATOM     50  OE1 GLU B  77    -110.611 -66.923 -60.344  1.00 62.35           O
ATOM     51  OE2 GLU B  77    -109.996 -64.809 -60.448  1.00 73.50           O
TER      52      GLU B  77
ATOM     53  N   ILE B  79    -107.142 -67.684 -56.321  1.00 60.79           N
ATOM     54  CA  ILE B  79    -108.513 -67.815 -55.854  1.00 74.77           C
ATOM     55  C   ILE B  79    -108.865 -66.828 -54.739  1.00 65.69           C
ATOM     56  O   ILE B  79    -109.962 -66.269 -54.730  1.00 61.55           O
ATOM     57  CB  ILE B  79    -108.808 -69.267 -55.383  1.00 62.81           C
ATOM     58  CG1 ILE B  79    -108.947 -70.182 -56.586  1.00 70.41           C
ATOM     59  CG2 ILE B  79    -110.085 -69.324 -54.631  1.00 56.54           C
ATOM     60  CD1 ILE B  79    -109.947 -69.694 -57.591  1.00 70.45           C
TER      61      ILE B  79
ATOM     62  N   GLU B 131    -105.894 -71.559 -59.050  1.00 68.23           N
ATOM     63  CA  GLU B 131    -106.618 -72.388 -60.014  1.00 74.36           C
ATOM     64  C   GLU B 131    -106.494 -71.779 -61.397  1.00 67.87           C
ATOM     65  O   GLU B 131    -106.306 -70.583 -61.536  1.00 73.19           O
ATOM     66  CB  GLU B 131    -108.107 -72.510 -59.668  1.00 55.65           C
ATOM     67  CG  GLU B 131    -108.392 -73.285 -58.423  1.00 56.40           C
ATOM     68  CD  GLU B 131    -109.869 -73.340 -58.114  1.00 80.91           C
ATOM     69  OE1 GLU B 131    -110.198 -73.546 -56.922  1.00 64.57           O
ATOM     70  OE2 GLU B 131    -110.689 -73.169 -59.054  1.00 65.83           O
ATOM     71  N   PRO B 132    -106.603 -72.602 -62.435  1.00 64.38           N
ATOM     72  CA  PRO B 132    -106.644 -72.002 -63.763  1.00 69.27           C
ATOM     73  C   PRO B 132    -107.995 -71.312 -63.887  1.00 72.59           C
ATOM     74  O   PRO B 132    -108.978 -71.743 -63.266  1.00 64.00           O
ATOM     75  CB  PRO B 132    -106.554 -73.215 -64.696  1.00 55.90           C
ATOM     76  CG  PRO B 132    -106.038 -74.322 -63.838  1.00 72.70           C
ATOM     77  CD  PRO B 132    -106.618 -74.066 -62.494  1.00 57.24           C
ATOM     78  N   PHE B 133    -108.057 -70.247 -64.669  1.00 62.85           N
ATOM     79  CA  PHE B 133    -109.268 -69.446 -64.670  1.00 67.63           C
ATOM     80  C   PHE B 133    -110.388 -70.061 -65.486  1.00 60.05           C
ATOM     81  O   PHE B 133    -111.555 -70.033 -65.081  1.00 57.81           O
ATOM     82  CB  PHE B 133    -108.994 -68.015 -65.158  1.00 65.58           C
ATOM     83  CG  PHE B 133    -110.189 -67.125 -65.066  1.00 55.11           C
ATOM     84  CD1 PHE B 133    -110.669 -66.714 -63.838  1.00 58.77           C
ATOM     85  CD2 PHE B 133    -110.854 -66.726 -66.194  1.00 61.43           C
ATOM     86  CE1 PHE B 133    -111.784 -65.908 -63.745  1.00 53.25           C
ATOM     87  CE2 PHE B 133    -111.974 -65.917 -66.097  1.00 70.07           C
ATOM     88  CZ  PHE B 133    -112.430 -65.511 -64.870  1.00 55.75           C
TER      89      PHE B 133
ATOM     90  N   TYR B 175    -117.028 -77.424 -59.337  1.00 93.88           N
ATOM     91  CA  TYR B 175    -117.945 -76.298 -59.523  1.00108.88           C
ATOM     92  C   TYR B 175    -119.255 -76.770 -60.155  1.00111.04           C
ATOM     93  O   TYR B 175    -119.333 -76.964 -61.373  1.00106.66           O
ATOM     94  CB  TYR B 175    -117.300 -75.172 -60.347  1.00 93.84           C
ATOM     95  CG  TYR B 175    -116.140 -74.486 -59.649  1.00 87.36           C
ATOM     96  CD1 TYR B 175    -116.353 -73.452 -58.757  1.00 70.58           C
ATOM     97  CD2 TYR B 175    -114.828 -74.883 -59.882  1.00 89.04           C
ATOM     98  CE1 TYR B 175    -115.296 -72.838 -58.115  1.00 81.69           C
ATOM     99  CE2 TYR B 175    -113.765 -74.268 -59.241  1.00 76.71           C
ATOM    100  CZ  TYR B 175    -114.008 -73.252 -58.362  1.00 71.95           C
ATOM    101  OH  TYR B 175    -112.953 -72.649 -57.732  1.00 69.87           O
TER     102      TYR B 175
ATOM    103  N   LEU B 178    -121.374 -74.194 -62.735  1.00 96.19           N
ATOM    104  CA  LEU B 178    -120.572 -73.528 -63.742  1.00 97.01           C
ATOM    105  C   LEU B 178    -120.508 -74.403 -64.980  1.00100.52           C
ATOM    106  O   LEU B 178    -119.809 -75.417 -64.988  1.00100.30           O
ATOM    107  CB  LEU B 178    -119.163 -73.294 -63.199  1.00 91.53           C
ATOM    108  CG  LEU B 178    -118.368 -72.114 -63.757  1.00 83.51           C
ATOM    109  CD1 LEU B 178    -119.061 -70.802 -63.398  1.00 82.17           C
ATOM    110  CD2 LEU B 178    -116.933 -72.144 -63.234  1.00 74.27           C
TER     111      LEU B 178
ATOM    112  N   PHE B 188    -111.866 -78.365 -61.232  1.00 60.04           N
ATOM    113  CA  PHE B 188    -110.663 -77.595 -61.477  1.00 66.43           C
ATOM    114  C   PHE B 188    -109.492 -77.999 -60.606  1.00 56.23           C
ATOM    115  O   PHE B 188    -109.656 -78.237 -59.415  1.00 66.76           O
ATOM    116  CB  PHE B 188    -110.943 -76.123 -61.259  1.00 78.01           C
ATOM    117  CG  PHE B 188    -111.696 -75.482 -62.374  1.00 77.28           C
ATOM    118  CD1 PHE B 188    -111.034 -74.689 -63.312  1.00 77.10           C
ATOM    119  CD2 PHE B 188    -113.070 -75.654 -62.480  1.00 74.12           C
ATOM    120  CE1 PHE B 188    -111.731 -74.072 -64.342  1.00 79.04           C
ATOM    121  CE2 PHE B 188    -113.776 -75.050 -63.507  1.00 84.38           C
ATOM    122  CZ  PHE B 188    -113.105 -74.255 -64.443  1.00 85.64           C
TER     123      PHE B 188
CONECT  133  124
CONECT  125  124  126
CONECT  126  125  127
CONECT  128  127  129  130
CONECT  130  128
CONECT  131  124
CONECT  132  124
CONECT  124  125  131  132  133
CONECT  127  126  128
CONECT  129  128
END
