# Supplementary material for: Scaffold repositioning of spiro-acridine derivatives as fungi chitinase inhibitor by target fishing and in vitro studies
Source: Sci Rep. 2023 May 5;13:7320. doi: 10.1038/s41598-023-33279-9 (PMC10163251; doi:10.1038/s41598-023-33279-9)
Supplement: Supplementary file 2 — Supplementary Information 2. [file 41598_2023_33279_MOESM2_ESM.zip › PDBQT_TARGETS_ALL/3rul_DAL.pdb]

HEADER    SIGNALING PROTEIN/ANTIBIOTIC            05-MAY-11   3RUL              
TITLE     NEW STRATEGY TO ANALYZE STRUCTURES OF GLYCOPEPTIDE-TARGET COMPLEXES   
COMPND    MOL_ID: 1;                                                            
COMPND   2 MOLECULE: UBIQUITIN;                                                 
COMPND   3 CHAIN: A, B, C, D;                                                   
COMPND   4 ENGINEERED: YES;                                                     
COMPND   5 MOL_ID: 2;                                                           
COMPND   6 MOLECULE: DALBAVANCIN;                                               
COMPND   7 CHAIN: E, F, G, H;                                                   
COMPND   8 ENGINEERED: YES                                                      
SOURCE    MOL_ID: 1;                                                            
SOURCE   2 ORGANISM_SCIENTIFIC: HOMO SAPIENS;                                   
SOURCE   3 ORGANISM_COMMON: HUMAN;                                              
SOURCE   4 ORGANISM_TAXID: 9606;                                                
SOURCE   5 GENE: UBC;                                                           
SOURCE   6 EXPRESSION_SYSTEM: ESCHERICHIA COLI;                                 
SOURCE   7 EXPRESSION_SYSTEM_TAXID: 562;                                        
SOURCE   8 MOL_ID: 2;                                                           
SOURCE   9 SYNTHETIC: YES                                                       
KEYWDS    ANTIBIOTIC, GLYCOPEPTIDE, NATIVE PROTEIN LIGATION, FUSION,            
KEYWDS   2 CARBOXYMETHYLATION OF CYSTEINE, DALBAVANCIN, SIGNALING PROTEIN-      
KEYWDS   3 ANTIBIOTIC COMPLEX                                                   
EXPDTA    X-RAY DIFFRACTION                                                     
AUTHOR    N.J.ECONOMOU,V.NAHOUM,S.D.WEEKS,K.C.GRASTY,P.J.LOLL                   
REVDAT   1   06-JUN-12 3RUL    0                                                
JRNL        AUTH   N.J.ECONOMOU,V.NAHOUM,S.D.WEEKS,K.C.GRASTY,I.J.ZENTNER,      
JRNL        AUTH 2 T.M.TOWNSEND,M.W.BHUIYA,S.COCKLIN,P.J.LOLL                   
JRNL        TITL   A CARRIER PROTEIN STRATEGY YIELDS THE STRUCTURE OF           
JRNL        TITL 2 DALBAVANCIN.                                                 
JRNL        REF    J.AM.CHEM.SOC.                V. 134  4637 2012              
JRNL        REFN                   ISSN 0002-7863                               
JRNL        PMID   22352468                                                     
JRNL        DOI    10.1021/JA208755J                                            
REMARK   2                                                                      
REMARK   2 RESOLUTION.    2.50 ANGSTROMS.                                       
REMARK   3                                                                      
REMARK   3 REFINEMENT.                                                          
REMARK   3   PROGRAM     : PHENIX (PHENIX.REFINE: 1.6.2_432)                    
REMARK   3   AUTHORS     : PAUL ADAMS,PAVEL AFONINE,VICENT CHEN,IAN             
REMARK   3               : DAVIS,KRESHNA GOPAL,RALF GROSSE-                     
REMARK   3               : KUNSTLEVE,LI-WEI HUNG,ROBERT IMMORMINO,              
REMARK   3               : TOM IOERGER,AIRLIE MCCOY,ERIK MCKEE,NIGEL            
REMARK   3               : MORIARTY,REETAL PAI,RANDY READ,JANE                  
REMARK   3               : RICHARDSON,DAVID RICHARDSON,TOD ROMO,JIM             
REMARK   3               : SACCHETTINI,NICHOLAS SAUTER,JACOB SMITH,             
REMARK   3               : LAURENT STORONI,TOM TERWILLIGER,PETER                
REMARK   3               : ZWART                                                
REMARK   3                                                                      
REMARK   3    REFINEMENT TARGET : ML                                            
REMARK   3                                                                      
REMARK   3  DATA USED IN REFINEMENT.                                            
REMARK   3   RESOLUTION RANGE HIGH (ANGSTROMS) : 2.50                           
REMARK   3   RESOLUTION RANGE LOW  (ANGSTROMS) : 19.60                          
REMARK   3   MIN(FOBS/SIGMA_FOBS)              : 1.990                          
REMARK   3   COMPLETENESS FOR RANGE        (%) : 99.9                           
REMARK   3   NUMBER OF REFLECTIONS             : 17635                          
REMARK   3                                                                      
REMARK   3  FIT TO DATA USED IN REFINEMENT.                                     
REMARK   3   R VALUE     (WORKING + TEST SET) : 0.244                           
REMARK   3   R VALUE            (WORKING SET) : 0.243                           
REMARK   3   FREE R VALUE                     : 0.277                           
REMARK   3   FREE R VALUE TEST SET SIZE   (%) : 5.140                           
REMARK   3   FREE R VALUE TEST SET COUNT      : 907                             
REMARK   3                                                                      
REMARK   3  FIT TO DATA USED IN REFINEMENT (IN BINS).                           
REMARK   3   BIN  RESOLUTION RANGE  COMPL.    NWORK NFREE   RWORK  RFREE        
REMARK   3     1 19.6032 -  4.5272    1.00     2956   134  0.2022 0.2181        
REMARK   3     2  4.5272 -  3.6007    1.00     2817   134  0.2200 0.2742        
REMARK   3     3  3.6007 -  3.1476    1.00     2762   150  0.2791 0.2683        
REMARK   3     4  3.1476 -  2.8608    1.00     2747   172  0.2926 0.3597        
REMARK   3     5  2.8608 -  2.6563    1.00     2736   159  0.3195 0.3448        
REMARK   3     6  2.6563 -  2.5000    1.00     2710   158  0.3207 0.3771        
REMARK   3                                                                      
REMARK   3  BULK SOLVENT MODELLING.                                             
REMARK   3   METHOD USED        : FLAT BULK SOLVENT MODEL                       
REMARK   3   SOLVENT RADIUS     : 1.20                                          
REMARK   3   SHRINKAGE RADIUS   : 0.95                                          
REMARK   3   K_SOL              : 0.32                                          
REMARK   3   B_SOL              : 32.82                                         
REMARK   3                                                                      
REMARK   3  ERROR ESTIMATES.                                                    
REMARK   3   COORDINATE ERROR (MAXIMUM-LIKELIHOOD BASED)     : 0.310            
REMARK   3   PHASE ERROR (DEGREES, MAXIMUM-LIKELIHOOD BASED) : 31.900           
REMARK   3                                                                      
REMARK   3  B VALUES.                                                           
REMARK   3   FROM WILSON PLOT           (A**2) : 50.76                          
REMARK   3   MEAN B VALUE      (OVERALL, A**2) : NULL                           
REMARK   3   OVERALL ANISOTROPIC B VALUE.                                       
REMARK   3    B11 (A**2) : -21.89540                                            
REMARK   3    B22 (A**2) : 40.76180                                             
REMARK   3    B33 (A**2) : -18.86630                                            
REMARK   3    B12 (A**2) : 0.00000                                              
REMARK   3    B13 (A**2) : -0.00000                                             
REMARK   3    B23 (A**2) : 0.00000                                              
REMARK   3                                                                      
REMARK   3  TWINNING INFORMATION.                                               
REMARK   3   FRACTION: NULL                                                     
REMARK   3   OPERATOR: NULL                                                     
REMARK   3                                                                      
REMARK   3  DEVIATIONS FROM IDEAL VALUES.                                       
REMARK   3                 RMSD          COUNT                                  
REMARK   3   BOND      :  0.008           3112                                  
REMARK   3   ANGLE     :  1.285           4236                                  
REMARK   3   CHIRALITY :  0.083            484                                  
REMARK   3   PLANARITY :  0.008            536                                  
REMARK   3   DIHEDRAL  : 13.910           1268                                  
REMARK   3                                                                      
REMARK   3  TLS DETAILS                                                         
REMARK   3   NUMBER OF TLS GROUPS  : NULL                                       
REMARK   3                                                                      
REMARK   3  NCS DETAILS                                                         
REMARK   3   NUMBER OF NCS GROUPS : 7                                           
REMARK   3   NCS GROUP : 1                                                      
REMARK   3    NCS OPERATOR : 1                                                  
REMARK   3     REFERENCE SELECTION: chain A and resseq 1:16                     
REMARK   3     SELECTION          : chain B and resseq 1:16                     
REMARK   3     ATOM PAIRS NUMBER  : 126                                         
REMARK   3     RMSD               : 0.036                                       
REMARK   3    NCS OPERATOR : 2                                                  
REMARK   3     REFERENCE SELECTION: chain A and resseq 1:16                     
REMARK   3     SELECTION          : chain C and resseq 1:16                     
REMARK   3     ATOM PAIRS NUMBER  : 126                                         
REMARK   3     RMSD               : 0.034                                       
REMARK   3    NCS OPERATOR : 3                                                  
REMARK   3     REFERENCE SELECTION: chain A and resseq 1:16                     
REMARK   3     SELECTION          : chain D and resseq 3:15                     
REMARK   3     ATOM PAIRS NUMBER  : 100                                         
REMARK   3     RMSD               : 0.038                                       
REMARK   3   NCS GROUP : 2                                                      
REMARK   3    NCS OPERATOR : 1                                                  
REMARK   3     REFERENCE SELECTION: chain A and resseq 17:24                    
REMARK   3     SELECTION          : chain B and resseq 17:24                    
REMARK   3     ATOM PAIRS NUMBER  : 61                                          
REMARK   3     RMSD               : 0.023                                       
REMARK   3    NCS OPERATOR : 2                                                  
REMARK   3     REFERENCE SELECTION: chain A and resseq 17:24                    
REMARK   3     SELECTION          : chain C and resseq 17:24                    
REMARK   3     ATOM PAIRS NUMBER  : 61                                          
REMARK   3     RMSD               : 0.028                                       
REMARK   3    NCS OPERATOR : 3                                                  
REMARK   3     REFERENCE SELECTION: chain A and resseq 17:24                    
REMARK   3     SELECTION          : chain D and resseq 17:24                    
REMARK   3     ATOM PAIRS NUMBER  : 61                                          
REMARK   3     RMSD               : 0.021                                       
REMARK   3   NCS GROUP : 3                                                      
REMARK   3    NCS OPERATOR : 1                                                  
REMARK   3     REFERENCE SELECTION: chain A and resseq 26:32                    
REMARK   3     SELECTION          : chain B and resseq 26:32                    
REMARK   3     ATOM PAIRS NUMBER  : 55                                          
REMARK   3     RMSD               : 0.037                                       
REMARK   3    NCS OPERATOR : 2                                                  
REMARK   3     REFERENCE SELECTION: chain A and resseq 26:32                    
REMARK   3     SELECTION          : chain C and resseq 26:32                    
REMARK   3     ATOM PAIRS NUMBER  : 55                                          
REMARK   3     RMSD               : 0.035                                       
REMARK   3    NCS OPERATOR : 3                                                  
REMARK   3     REFERENCE SELECTION: chain A and resseq 26:32                    
REMARK   3     SELECTION          : chain D and resseq 26:32                    
REMARK   3     ATOM PAIRS NUMBER  : 55                                          
REMARK   3     RMSD               : 0.027                                       
REMARK   3   NCS GROUP : 4                                                      
REMARK   3    NCS OPERATOR : 1                                                  
REMARK   3     REFERENCE SELECTION: chain A and resseq 34:39                    
REMARK   3     SELECTION          : chain B and resseq 34:39                    
REMARK   3     ATOM PAIRS NUMBER  : 43                                          
REMARK   3     RMSD               : 0.037                                       
REMARK   3    NCS OPERATOR : 2                                                  
REMARK   3     REFERENCE SELECTION: chain A and resseq 34:39                    
REMARK   3     SELECTION          : chain C and resseq 34:39                    
REMARK   3     ATOM PAIRS NUMBER  : 43                                          
REMARK   3     RMSD               : 0.033                                       
REMARK   3    NCS OPERATOR : 3                                                  
REMARK   3     REFERENCE SELECTION: chain A and resseq 34:39                    
REMARK   3     SELECTION          : chain D and resseq 34:39                    
REMARK   3     ATOM PAIRS NUMBER  : 43                                          
REMARK   3     RMSD               : 0.032                                       
REMARK   3   NCS GROUP : 5                                                      
REMARK   3    NCS OPERATOR : 1                                                  
REMARK   3     REFERENCE SELECTION: chain A and resseq 41:71                    
REMARK   3     SELECTION          : chain B and resseq 41:71                    
REMARK   3     ATOM PAIRS NUMBER  : 252                                         
REMARK   3     RMSD               : 0.032                                       
REMARK   3    NCS OPERATOR : 2                                                  
REMARK   3     REFERENCE SELECTION: chain A and resseq 41:71                    
REMARK   3     SELECTION          : chain C and resseq 41:71                    
REMARK   3     ATOM PAIRS NUMBER  : 252                                         
REMARK   3     RMSD               : 0.034                                       
REMARK   3    NCS OPERATOR : 3                                                  
REMARK   3     REFERENCE SELECTION: chain A and resseq 41:71                    
REMARK   3     SELECTION          : chain D and resseq 41:71                    
REMARK   3     ATOM PAIRS NUMBER  : 252                                         
REMARK   3     RMSD               : 0.027                                       
REMARK   3   NCS GROUP : 6                                                      
REMARK   3    NCS OPERATOR : 1                                                  
REMARK   3     REFERENCE SELECTION: chain A and resseq 74:77                    
REMARK   3     SELECTION          : chain B and resseq 74:77                    
REMARK   3     ATOM PAIRS NUMBER  : 30                                          
REMARK   3     RMSD               : 0.033                                       
REMARK   3    NCS OPERATOR : 2                                                  
REMARK   3     REFERENCE SELECTION: chain A and resseq 74:77                    
REMARK   3     SELECTION          : chain C and resseq 74:77                    
REMARK   3     ATOM PAIRS NUMBER  : 30                                          
REMARK   3     RMSD               : 0.030                                       
REMARK   3    NCS OPERATOR : 3                                                  
REMARK   3     REFERENCE SELECTION: chain A and resseq 74:77                    
REMARK   3     SELECTION          : chain D and resseq 74:77                    
REMARK   3     ATOM PAIRS NUMBER  : 30                                          
REMARK   3     RMSD               : 0.036                                       
REMARK   3   NCS GROUP : 7                                                      
REMARK   3    NCS OPERATOR : 1                                                  
REMARK   3     REFERENCE SELECTION: chain F and resseq 1:7                      
REMARK   3     SELECTION          : chain G and resseq 1:7                      
REMARK   3     ATOM PAIRS NUMBER  : 84                                          
REMARK   3     RMSD               : 0.088                                       
REMARK   3                                                                      
REMARK   3  OTHER REFINEMENT REMARKS: NULL                                      
REMARK   4                                                                      
REMARK   4 3RUL COMPLIES WITH FORMAT V. 3.30, 13-JUL-11                         
REMARK 100                                                                      
REMARK 100 THIS ENTRY HAS BEEN PROCESSED BY RCSB ON 26-MAY-11.                  
REMARK 100 THE RCSB ID CODE IS RCSB065395.                                      
REMARK 200                                                                      
REMARK 200 EXPERIMENTAL DETAILS                                                 
REMARK 200  EXPERIMENT TYPE                : X-RAY DIFFRACTION                  
REMARK 200  DATE OF DATA COLLECTION        : 02-MAR-10                          
REMARK 200  TEMPERATURE           (KELVIN) : 93                                 
REMARK 200  PH                             : NULL                               
REMARK 200  NUMBER OF CRYSTALS USED        : 1                                  
REMARK 200                                                                      
REMARK 200  SYNCHROTRON              (Y/N) : Y                                  
REMARK 200  RADIATION SOURCE               : NSLS                               
REMARK 200  BEAMLINE                       : X6A                                
REMARK 200  X-RAY GENERATOR MODEL          : NULL                               
REMARK 200  MONOCHROMATIC OR LAUE    (M/L) : M                                  
REMARK 200  WAVELENGTH OR RANGE        (A) : 0.9537                             
REMARK 200  MONOCHROMATOR                  : NULL                               
REMARK 200  OPTICS                         : NULL                               
REMARK 200                                                                      
REMARK 200  DETECTOR TYPE                  : NULL                               
REMARK 200  DETECTOR MANUFACTURER          : NULL                               
REMARK 200  INTENSITY-INTEGRATION SOFTWARE : XDS                                
REMARK 200  DATA SCALING SOFTWARE          : XSCALE                             
REMARK 200                                                                      
REMARK 200  NUMBER OF UNIQUE REFLECTIONS   : 16489                              
REMARK 200  RESOLUTION RANGE HIGH      (A) : 2.500                              
REMARK 200  RESOLUTION RANGE LOW       (A) : 19.600                             
REMARK 200  REJECTION CRITERIA  (SIGMA(I)) : 0.000                              
REMARK 200                                                                      
REMARK 200 OVERALL.                                                             
REMARK 200  COMPLETENESS FOR RANGE     (%) : 93.1                               
REMARK 200  DATA REDUNDANCY                : 16.000                             
REMARK 200  R MERGE                    (I) : NULL                               
REMARK 200  R SYM                      (I) : NULL                               
REMARK 200  <I/SIGMA(I)> FOR THE DATA SET  : NULL                               
REMARK 200                                                                      
REMARK 200 IN THE HIGHEST RESOLUTION SHELL.                                     
REMARK 200  HIGHEST RESOLUTION SHELL, RANGE HIGH (A) : NULL                     
REMARK 200  HIGHEST RESOLUTION SHELL, RANGE LOW  (A) : NULL                     
REMARK 200  COMPLETENESS FOR SHELL     (%) : NULL                               
REMARK 200  DATA REDUNDANCY IN SHELL       : NULL                               
REMARK 200  R MERGE FOR SHELL          (I) : NULL                               
REMARK 200  R SYM FOR SHELL            (I) : NULL                               
REMARK 200  <I/SIGMA(I)> FOR SHELL         : NULL                               
REMARK 200                                                                      
REMARK 200 DIFFRACTION PROTOCOL: SINGLE WAVELENGTH                              
REMARK 200 METHOD USED TO DETERMINE THE STRUCTURE: MOLECULAR REPLACEMENT        
REMARK 200 SOFTWARE USED: MOLREP                                                
REMARK 200 STARTING MODEL: PDB ENTRY 3ANJ                                       
REMARK 200                                                                      
REMARK 200 REMARK: NULL                                                         
REMARK 280                                                                      
REMARK 280 CRYSTAL                                                              
REMARK 280 SOLVENT CONTENT, VS   (%): 61.94                                     
REMARK 280 MATTHEWS COEFFICIENT, VM (ANGSTROMS**3/DA): 3.23                     
REMARK 280                                                                      
REMARK 280 CRYSTALLIZATION CONDITIONS: 24% PEG3350, 0.2M AMMONIUM TARTRATE,     
REMARK 280  0.015M CYMAL-7, VAPOR DIFFUSION, HANGING DROP, TEMPERATURE 291K     
REMARK 290                                                                      
REMARK 290 CRYSTALLOGRAPHIC SYMMETRY                                            
REMARK 290 SYMMETRY OPERATORS FOR SPACE GROUP: P 21 21 21                       
REMARK 290                                                                      
REMARK 290      SYMOP   SYMMETRY                                                
REMARK 290     NNNMMM   OPERATOR                                                
REMARK 290       1555   X,Y,Z                                                   
REMARK 290       2555   -X+1/2,-Y,Z+1/2                                         
REMARK 290       3555   -X,Y+1/2,-Z+1/2                                         
REMARK 290       4555   X+1/2,-Y+1/2,-Z                                         
REMARK 290                                                                      
REMARK 290     WHERE NNN -> OPERATOR NUMBER                                     
REMARK 290           MMM -> TRANSLATION VECTOR                                  
REMARK 290                                                                      
REMARK 290 CRYSTALLOGRAPHIC SYMMETRY TRANSFORMATIONS                            
REMARK 290 THE FOLLOWING TRANSFORMATIONS OPERATE ON THE ATOM/HETATM             
REMARK 290 RECORDS IN THIS ENTRY TO PRODUCE CRYSTALLOGRAPHICALLY                
REMARK 290 RELATED MOLECULES.                                                   
REMARK 290   SMTRY1   1  1.000000  0.000000  0.000000        0.00000            
REMARK 290   SMTRY2   1  0.000000  1.000000  0.000000        0.00000            
REMARK 290   SMTRY3   1  0.000000  0.000000  1.000000        0.00000            
REMARK 290   SMTRY1   2 -1.000000  0.000000  0.000000       26.65000            
REMARK 290   SMTRY2   2  0.000000 -1.000000  0.000000        0.00000            
REMARK 290   SMTRY3   2  0.000000  0.000000  1.000000       53.59500            
REMARK 290   SMTRY1   3 -1.000000  0.000000  0.000000        0.00000            
REMARK 290   SMTRY2   3  0.000000  1.000000  0.000000       43.12500            
REMARK 290   SMTRY3   3  0.000000  0.000000 -1.000000       53.59500            
REMARK 290   SMTRY1   4  1.000000  0.000000  0.000000       26.65000            
REMARK 290   SMTRY2   4  0.000000 -1.000000  0.000000       43.12500            
REMARK 290   SMTRY3   4  0.000000  0.000000 -1.000000        0.00000            
REMARK 290                                                                      
REMARK 290 REMARK: NULL                                                         
REMARK 300                                                                      
REMARK 300 BIOMOLECULE: 1, 2, 3, 4                                              
REMARK 300 SEE REMARK 350 FOR THE AUTHOR PROVIDED AND/OR PROGRAM                
REMARK 300 GENERATED ASSEMBLY INFORMATION FOR THE STRUCTURE IN                  
REMARK 300 THIS ENTRY. THE REMARK MAY ALSO PROVIDE INFORMATION ON               
REMARK 300 BURIED SURFACE AREA.                                                 
REMARK 350                                                                      
REMARK 350 COORDINATES FOR A COMPLETE MULTIMER REPRESENTING THE KNOWN           
REMARK 350 BIOLOGICALLY SIGNIFICANT OLIGOMERIZATION STATE OF THE                
REMARK 350 MOLECULE CAN BE GENERATED BY APPLYING BIOMT TRANSFORMATIONS          
REMARK 350 GIVEN BELOW.  BOTH NON-CRYSTALLOGRAPHIC AND                          
REMARK 350 CRYSTALLOGRAPHIC OPERATIONS ARE GIVEN.                               
REMARK 350                                                                      
REMARK 350 BIOMOLECULE: 1                                                       
REMARK 350 AUTHOR DETERMINED BIOLOGICAL UNIT: DIMERIC                           
REMARK 350 APPLY THE FOLLOWING TO CHAINS: A, E                                  
REMARK 350   BIOMT1   1  1.000000  0.000000  0.000000        0.00000            
REMARK 350   BIOMT2   1  0.000000  1.000000  0.000000        0.00000            
REMARK 350   BIOMT3   1  0.000000  0.000000  1.000000        0.00000            
REMARK 350                                                                      
REMARK 350 BIOMOLECULE: 2                                                       
REMARK 350 AUTHOR DETERMINED BIOLOGICAL UNIT: DIMERIC                           
REMARK 350 APPLY THE FOLLOWING TO CHAINS: B, F                                  
REMARK 350   BIOMT1   1  1.000000  0.000000  0.000000        0.00000            
REMARK 350   BIOMT2   1  0.000000  1.000000  0.000000        0.00000            
REMARK 350   BIOMT3   1  0.000000  0.000000  1.000000        0.00000            
REMARK 350                                                                      
REMARK 350 BIOMOLECULE: 3                                                       
REMARK 350 AUTHOR DETERMINED BIOLOGICAL UNIT: DIMERIC                           
REMARK 350 APPLY THE FOLLOWING TO CHAINS: C, G                                  
REMARK 350   BIOMT1   1  1.000000  0.000000  0.000000        0.00000            
REMARK 350   BIOMT2   1  0.000000  1.000000  0.000000        0.00000            
REMARK 350   BIOMT3   1  0.000000  0.000000  1.000000        0.00000            
REMARK 350                                                                      
REMARK 350 BIOMOLECULE: 4                                                       
REMARK 350 AUTHOR DETERMINED BIOLOGICAL UNIT: DIMERIC                           
REMARK 350 APPLY THE FOLLOWING TO CHAINS: D, H                                  
REMARK 350   BIOMT1   1  1.000000  0.000000  0.000000        0.00000            
REMARK 350   BIOMT2   1  0.000000  1.000000  0.000000        0.00000            
REMARK 350   BIOMT3   1  0.000000  0.000000  1.000000        0.00000            
REMARK 400                                                                      
REMARK 400 COMPOUND                                                             
REMARK 400 DALBAVANCIN IS A TETRACYCLIC LIPOGLYCOPEPTIDE. THE SCAFFOLD IS       
REMARK 400 A HEPTAPEPTIDE WITH THE CONFIGURATION D-D-L-D-D-L-L. IT IS           
REMARK 400 FURTHER GLYCOSYLATED BY MONSACCHARIDES 2-AMINO-2-DEOXY-BETA-         
REMARK 400 D-GLUCOPYRANURONIC ACIDRISTOSAMINE AND D-MANNOSE AND HAS             
REMARK 400 FATTY ACID METHYLUNDECANOIC ACID.                                    
REMARK 400 HERE, DALBAVANCIN IS REPRESENTED BY GROUPING TOGETHER THE            
REMARK 400 SEQUENCE (SEQRES) AND THE THREE LIGANDS (HET) MAN, N1L, AND M12.     
REMARK 400                                                                      
REMARK 400  GROUP: 1                                                            
REMARK 400   NAME: DALBAVANCIN                                                  
REMARK 400   CHAIN: E, F, G, H                                                  
REMARK 400   COMPONENT_1: PEPTIDE LIKE SEQUENCE RESIDUES 1 TO 7                 
REMARK 400   COMPONENT_2: SUGAR (2-AMINO-2-DEOXY-BETA-D-GLUCOPYRANURONIC ACID)  
REMARK 400   COMPONENT_3: SUGAR (ALPHA-D-MANNOSE)                               
REMARK 400   COMPONENT_4: METHYLUNDECANOIC ACID                                 
REMARK 400   DESCRIPTION: DALBAVANCIN IS A TETRACYCLIC LIPOGLYCOPEPTIDE,        
REMARK 400                GLYCOSYLATED BY A MONOSACCHARIDE                      
REMARK 400                ON RESIDUE 4 (RESIDUE 8), AND A MONOSACCHARIDE        
REMARK 400                ON RESIDUE 7 (RESIDUE 9) AND HAS FATTY ACID           
REMARK 400                METHYLUNDECANOIC ACID (RESIDUE 10).                   
REMARK 470                                                                      
REMARK 470 MISSING ATOM                                                         
REMARK 470 THE FOLLOWING RESIDUES HAVE MISSING ATOMS (M=MODEL NUMBER;           
REMARK 470 RES=RESIDUE NAME; C=CHAIN IDENTIFIER; SSEQ=SEQUENCE NUMBER;          
REMARK 470 I=INSERTION CODE):                                                   
REMARK 470   M RES CSSEQI  ATOMS                                                
REMARK 470     CCS A  76    CD   CE   OZ1  OZ2                                  
REMARK 470     CCS B  76    CD   CE   OZ1  OZ2                                  
REMARK 470     CCS C  76    CD   CE   OZ1  OZ2                                  
REMARK 470     CCS D  76    CD   CE   OZ1  OZ2                                  
REMARK 500                                                                      
REMARK 500 GEOMETRY AND STEREOCHEMISTRY                                         
REMARK 500 SUBTOPIC: CLOSE CONTACTS IN SAME ASYMMETRIC UNIT                     
REMARK 500                                                                      
REMARK 500 THE FOLLOWING ATOMS ARE IN CLOSE CONTACT.                            
REMARK 500                                                                      
REMARK 500  ATM1  RES C  SSEQI   ATM2  RES C  SSEQI           DISTANCE          
REMARK 500   N2   N1L H     8     O1   M12 H    10              2.07            
REMARK 500   N2   N1L F     8     O1   M12 F    10              2.11            
REMARK 500   N2   N1L G     8     O1   M12 G    10              2.17            
REMARK 500                                                                      
REMARK 500 REMARK: NULL                                                         
REMARK 500                                                                      
REMARK 500 GEOMETRY AND STEREOCHEMISTRY                                         
REMARK 500 SUBTOPIC: TORSION ANGLES                                             
REMARK 500                                                                      
REMARK 500 TORSION ANGLES OUTSIDE THE EXPECTED RAMACHANDRAN REGIONS:            
REMARK 500 (M=MODEL NUMBER; RES=RESIDUE NAME; C=CHAIN IDENTIFIER;               
REMARK 500 SSEQ=SEQUENCE NUMBER; I=INSERTION CODE).                             
REMARK 500                                                                      
REMARK 500 STANDARD TABLE:                                                      
REMARK 500 FORMAT:(10X,I3,1X,A3,1X,A1,I4,A1,4X,F7.2,3X,F7.2)                    
REMARK 500                                                                      
REMARK 500 EXPECTED VALUES: GJ KLEYWEGT AND TA JONES (1996). PHI/PSI-           
REMARK 500 CHOLOGY: RAMACHANDRAN REVISITED. STRUCTURE 4, 1395 - 1400            
REMARK 500                                                                      
REMARK 500  M RES CSSEQI        PSI       PHI                                   
REMARK 500    HCL F   3      -35.54   -131.02                                   
REMARK 500    HCL G   3      -33.89   -130.84                                   
REMARK 500    OMY G   6      116.81     -5.93                                   
REMARK 500    HCL H   3      -31.83   -134.79                                   
REMARK 500                                                                      
REMARK 500 REMARK: NULL                                                         
REMARK 500                                                                      
REMARK 500 GEOMETRY AND STEREOCHEMISTRY                                         
REMARK 500 SUBTOPIC: NON-CIS, NON-TRANS                                         
REMARK 500                                                                      
REMARK 500 THE FOLLOWING PEPTIDE BONDS DEVIATE SIGNIFICANTLY FROM BOTH          
REMARK 500 CIS AND TRANS CONFORMATION.  CIS BONDS, IF ANY, ARE LISTED           
REMARK 500 ON CISPEP RECORDS.  TRANS IS DEFINED AS 180 +/- 30 AND               
REMARK 500 CIS IS DEFINED AS 0 +/- 30 DEGREES.                                  
REMARK 500                                 MODEL     OMEGA                      
REMARK 500 GHP G    5     OMY G    6                  -94.14                    
REMARK 500                                                                      
REMARK 500 REMARK: NULL                                                         
REMARK 500                                                                      
REMARK 500 GEOMETRY AND STEREOCHEMISTRY                                         
REMARK 500 SUBTOPIC: CHIRAL CENTERS                                             
REMARK 500                                                                      
REMARK 500 UNEXPECTED CONFIGURATION OF THE FOLLOWING CHIRAL                     
REMARK 500 CENTER(S) USING IMPROPER CA--C--CB--N CHIRALITY                      
REMARK 500 FOR AMINO ACIDS AND C1'--O4'--N1(N9)--C2' FOR                        
REMARK 500 NUCLEIC ACIDS OR EQUIVALENT ANGLE                                    
REMARK 500 M=MODEL NUMBER; RES=RESIDUE NAME; C=CHAIN                            
REMARK 500 IDENTIFIER; SSEQ=SEQUENCE NUMBER; I=INSERTION CODE                   
REMARK 500                                                                      
REMARK 500 STANDARD TABLE:                                                      
REMARK 500 FORMAT: (10X,I3,1X,A3,1X,A1,I4,A1,6X,F5.1,6X,A1,10X,A1,3X,A16)       
REMARK 500                                                                      
REMARK 500  M RES CSSEQI    IMPROPER   EXPECTED   FOUND DETAILS                 
REMARK 500    OMY G   6        22.4      L          L   OUTSIDE RANGE           
REMARK 500                                                                      
REMARK 500 REMARK: NULL                                                         
REMARK 800                                                                      
REMARK 800 SITE                                                                 
REMARK 800 SITE_IDENTIFIER: AC1                                                 
REMARK 800 EVIDENCE_CODE: SOFTWARE                                              
REMARK 800 SITE_DESCRIPTION: BINDING SITE FOR RESIDUE TLA A 101                 
REMARK 800                                                                      
REMARK 800 SITE_IDENTIFIER: AC2                                                 
REMARK 800 EVIDENCE_CODE: SOFTWARE                                              
REMARK 800 SITE_DESCRIPTION: BINDING SITE FOR RESIDUE TLA A 102                 
REMARK 800                                                                      
REMARK 800 SITE_IDENTIFIER: AC3                                                 
REMARK 800 EVIDENCE_CODE: SOFTWARE                                              
REMARK 800 SITE_DESCRIPTION: BINDING SITE FOR RESIDUE TLA B 101                 
REMARK 800                                                                      
REMARK 800 SITE_IDENTIFIER: AC4                                                 
REMARK 800 EVIDENCE_CODE: SOFTWARE                                              
REMARK 800 SITE_DESCRIPTION: BINDING SITE FOR RESIDUE TLA B 102                 
REMARK 800                                                                      
REMARK 800 SITE_IDENTIFIER: AC5                                                 
REMARK 800 EVIDENCE_CODE: SOFTWARE                                              
REMARK 800 SITE_DESCRIPTION: BINDING SITE FOR RESIDUE  CL B 103                 
REMARK 800                                                                      
REMARK 800 SITE_IDENTIFIER: AC6                                                 
REMARK 800 EVIDENCE_CODE: SOFTWARE                                              
REMARK 800 SITE_DESCRIPTION: BINDING SITE FOR CHAIN E OF DALBAVANCIN            
REMARK 800                                                                      
REMARK 800 SITE_IDENTIFIER: AC7                                                 
REMARK 800 EVIDENCE_CODE: SOFTWARE                                              
REMARK 800 SITE_DESCRIPTION: BINDING SITE FOR CHAIN F OF DALBAVANCIN            
REMARK 800                                                                      
REMARK 800 SITE_IDENTIFIER: AC8                                                 
REMARK 800 EVIDENCE_CODE: SOFTWARE                                              
REMARK 800 SITE_DESCRIPTION: BINDING SITE FOR CHAIN G OF DALBAVANCIN            
REMARK 800                                                                      
REMARK 800 SITE_IDENTIFIER: AC9                                                 
REMARK 800 EVIDENCE_CODE: SOFTWARE                                              
REMARK 800 SITE_DESCRIPTION: BINDING SITE FOR CHAIN H OF DALBAVANCIN            
REMARK 900                                                                      
REMARK 900 RELATED ENTRIES                                                      
REMARK 900 RELATED ID: 3A9J   RELATED DB: PDB                                   
REMARK 900 HIGH RESOLUTION CRYSTAL STRUCTURE OF THE MOUSE TAB2-NZF IN           
REMARK 900 COMPLEX WITH LYS63-LINKED DI-UBIQUITIN                               
REMARK 900 RELATED ID: 3RUM   RELATED DB: PDB                                   
REMARK 900 RELATED ID: 3RUN   RELATED DB: PDB                                   
REMARK 999                                                                      
REMARK 999 SEQUENCE                                                             
REMARK 999 THE AUTHORS STATE THAT THESE RESIDUES ARE LIGATED NON-RECOMBINANTLY  
REMARK 999 WITH NATIVE PROTEIN LIGATION AFTER PROTEIN EXPRESSION AND            
REMARK 999 PURIFICATION.                                                        
DBREF  3RUL A    1    75  UNP    P0CG48   UBC_HUMAN        1     75             
DBREF  3RUL B    1    75  UNP    P0CG48   UBC_HUMAN        1     75             
DBREF  3RUL C    1    75  UNP    P0CG48   UBC_HUMAN        1     75             
DBREF  3RUL D    1    75  UNP    P0CG48   UBC_HUMAN        1     75             
DBREF  3RUL E    1     7  PDB    3RUL     3RUL             1      7             
DBREF  3RUL F    1     7  PDB    3RUL     3RUL             1      7             
DBREF  3RUL G    1     7  PDB    3RUL     3RUL             1      7             
DBREF  3RUL H    1     7  PDB    3RUL     3RUL             1      7             
SEQADV 3RUL CCS A   76  UNP  P0CG48              SEE REMARK 999                 
SEQADV 3RUL LYS A   77  UNP  P0CG48              SEE REMARK 999                 
SEQADV 3RUL DAL A   78  UNP  P0CG48              SEE REMARK 999                 
SEQADV 3RUL DAL A   79  UNP  P0CG48              SEE REMARK 999                 
SEQADV 3RUL CCS B   76  UNP  P0CG48              SEE REMARK 999                 
SEQADV 3RUL LYS B   77  UNP  P0CG48              SEE REMARK 999                 
SEQADV 3RUL DAL B   78  UNP  P0CG48              SEE REMARK 999                 
SEQADV 3RUL DAL B   79  UNP  P0CG48              SEE REMARK 999                 
SEQADV 3RUL CCS C   76  UNP  P0CG48              SEE REMARK 999                 
SEQADV 3RUL LYS C   77  UNP  P0CG48              SEE REMARK 999                 
SEQADV 3RUL DAL C   78  UNP  P0CG48              SEE REMARK 999                 
SEQADV 3RUL DAL C   79  UNP  P0CG48              SEE REMARK 999                 
SEQADV 3RUL CCS D   76  UNP  P0CG48              SEE REMARK 999                 
SEQADV 3RUL LYS D   77  UNP  P0CG48              SEE REMARK 999                 
SEQADV 3RUL DAL D   78  UNP  P0CG48              SEE REMARK 999                 
SEQADV 3RUL DAL D   79  UNP  P0CG48              SEE REMARK 999                 
SEQRES   1 A   79  MET GLN ILE PHE VAL LYS THR LEU THR GLY LYS THR ILE          
SEQRES   2 A   79  THR LEU GLU VAL GLU PRO SER ASP THR ILE GLU ASN VAL          
SEQRES   3 A   79  LYS ALA LYS ILE GLN ASP LYS GLU GLY ILE PRO PRO ASP          
SEQRES   4 A   79  GLN GLN ARG LEU ILE PHE ALA GLY LYS GLN LEU GLU ASP          
SEQRES   5 A   79  GLY ARG THR LEU SER ASP TYR ASN ILE GLN LYS GLU SER          
SEQRES   6 A   79  THR LEU HIS LEU VAL LEU ARG LEU ARG GLY CCS LYS DAL          
SEQRES   7 A   79  DAL                                                          
SEQRES   1 B   79  MET GLN ILE PHE VAL LYS THR LEU THR GLY LYS THR ILE          
SEQRES   2 B   79  THR LEU GLU VAL GLU PRO SER ASP THR ILE GLU ASN VAL          
SEQRES   3 B   79  LYS ALA LYS ILE GLN ASP LYS GLU GLY ILE PRO PRO ASP          
SEQRES   4 B   79  GLN GLN ARG LEU ILE PHE ALA GLY LYS GLN LEU GLU ASP          
SEQRES   5 B   79  GLY ARG THR LEU SER ASP TYR ASN ILE GLN LYS GLU SER          
SEQRES   6 B   79  THR LEU HIS LEU VAL LEU ARG LEU ARG GLY CCS LYS DAL          
SEQRES   7 B   79  DAL                                                          
SEQRES   1 C   79  MET GLN ILE PHE VAL LYS THR LEU THR GLY LYS THR ILE          
SEQRES   2 C   79  THR LEU GLU VAL GLU PRO SER ASP THR ILE GLU ASN VAL          
SEQRES   3 C   79  LYS ALA LYS ILE GLN ASP LYS GLU GLY ILE PRO PRO ASP          
SEQRES   4 C   79  GLN GLN ARG LEU ILE PHE ALA GLY LYS GLN LEU GLU ASP          
SEQRES   5 C   79  GLY ARG THR LEU SER ASP TYR ASN ILE GLN LYS GLU SER          
SEQRES   6 C   79  THR LEU HIS LEU VAL LEU ARG LEU ARG GLY CCS LYS DAL          
SEQRES   7 C   79  DAL                                                          
SEQRES   1 D   79  MET GLN ILE PHE VAL LYS THR LEU THR GLY LYS THR ILE          
SEQRES   2 D   79  THR LEU GLU VAL GLU PRO SER ASP THR ILE GLU ASN VAL          
SEQRES   3 D   79  LYS ALA LYS ILE GLN ASP LYS GLU GLY ILE PRO PRO ASP          
SEQRES   4 D   79  GLN GLN ARG LEU ILE PHE ALA GLY LYS GLN LEU GLU ASP          
SEQRES   5 D   79  GLY ARG THR LEU SER ASP TYR ASN ILE GLN LYS GLU SER          
SEQRES   6 D   79  THR LEU HIS LEU VAL LEU ARG LEU ARG GLY CCS LYS DAL          
SEQRES   7 D   79  DAL                                                          
SEQRES   1 E    7  HGM DTY HCL GHP GHP OMY HG7                                  
SEQRES   1 F    7  HGM DTY HCL GHP GHP OMY HG7                                  
SEQRES   1 G    7  HGM DTY HCL GHP GHP OMY HG7                                  
SEQRES   1 H    7  HGM DTY HCL GHP GHP OMY HG7                                  
HET    CCS  A  76       6                                                       
HET    DAL  A  78       5                                                       
HET    DAL  A  79       6                                                       
HET    CCS  B  76       6                                                       
HET    DAL  B  78       5                                                       
HET    DAL  B  79       6                                                       
HET    CCS  C  76       6                                                       
HET    DAL  C  78       5                                                       
HET    DAL  C  79       6                                                       
HET    CCS  D  76       6                                                       
HET    DAL  D  78       5                                                       
HET    DAL  D  79       6                                                       
HET    HGM  E   1      12                                                       
HET    DTY  E   2      12                                                       
HET    HCL  E   3      13                                                       
HET    GHP  E   4      11                                                       
HET    GHP  E   5      11                                                       
HET    OMY  E   6      14                                                       
HET    HG7  E   7      18                                                       
HET    HGM  F   1      12                                                       
HET    DTY  F   2      12                                                       
HET    HCL  F   3      13                                                       
HET    GHP  F   4      11                                                       
HET    GHP  F   5      11                                                       
HET    OMY  F   6      14                                                       
HET    HG7  F   7      18                                                       
HET    HGM  G   1      12                                                       
HET    DTY  G   2      12                                                       
HET    HCL  G   3      13                                                       
HET    GHP  G   4      11                                                       
HET    GHP  G   5      11                                                       
HET    OMY  G   6      14                                                       
HET    HG7  G   7      18                                                       
HET    HGM  H   1      12                                                       
HET    DTY  H   2      12                                                       
HET    HCL  H   3      13                                                       
HET    GHP  H   4      11                                                       
HET    GHP  H   5      11                                                       
HET    OMY  H   6      14                                                       
HET    HG7  H   7      18                                                       
HET    TLA  A 101      10                                                       
HET    TLA  A 102      10                                                       
HET    TLA  B 101      10                                                       
HET    TLA  B 102      10                                                       
HET     CL  B 103       1                                                       
HET    N1L  E   8      12                                                       
HET    MAN  E   9      12                                                       
HET    M12  E  10      13                                                       
HET    N1L  F   8      12                                                       
HET    MAN  F   9      12                                                       
HET    M12  F  10      13                                                       
HET    N1L  G   8      12                                                       
HET    MAN  G   9      12                                                       
HET    M12  G  10      13                                                       
HET    N1L  H   8      12                                                       
HET    MAN  H   9      12                                                       
HET    M12  H  10      13                                                       
HETNAM     CCS CARBOXYMETHYLATED CYSTEINE                                       
HETNAM     DAL D-ALANINE                                                        
HETNAM     HGM (2R)-2-(4-HYDROXYPHENYL)-2-(METHYLAMINO)ETHANOIC ACID            
HETNAM     DTY D-TYROSINE                                                       
HETNAM     HCL (2S)-2-AZANYL-2-[2-CHLORANYL-3,5-BIS(OXIDANYL)                   
HETNAM   2 HCL  PHENYL]ETHANOIC ACID                                            
HETNAM     GHP (2R)-AMINO(4-HYDROXYPHENYL)ETHANOIC ACID                         
HETNAM     OMY (BETAR)-3-CHLORO-BETA-HYDROXY-L-TYROSINE                         
HETNAM     HG7 (2S)-2-AZANYL-N-[3-(DIMETHYLAMINO)PROPYL]-2-(3-                  
HETNAM   2 HG7  HYDROXYPHENYL)ETHANAMIDE                                        
HETNAM     TLA L(+)-TARTARIC ACID                                               
HETNAM      CL CHLORIDE ION                                                     
HETNAM     N1L 2-AMINO-2-DEOXY-BETA-D-GLUCOPYRANURONIC ACID                     
HETNAM     MAN ALPHA-D-MANNOSE                                                  
HETNAM     M12 10-METHYLUNDECANOIC ACID                                         
FORMUL   1  CCS    4(C5 H9 N O4 S)                                              
FORMUL   1  DAL    8(C3 H7 N O2)                                                
FORMUL   5  HGM    4(C9 H11 N O3)                                               
FORMUL   5  DTY    4(C9 H11 N O3)                                               
FORMUL   5  HCL    4(C8 H8 CL N O4)                                             
FORMUL   5  GHP    8(C8 H9 N O3)                                                
FORMUL   5  OMY    4(C9 H10 CL N O4)                                            
FORMUL   5  HG7    4(C13 H21 N3 O2)                                             
FORMUL   9  TLA    4(C4 H6 O6)                                                  
FORMUL  13   CL    CL 1-                                                        
FORMUL  14  N1L    4(C6 H11 N O6)                                               
FORMUL  15  MAN    4(C6 H12 O6)                                                 
FORMUL  16  M12    4(C12 H24 O2)                                                
FORMUL  26  HOH   *15(H2 O)                                                     
LINK         C   LYS A  77                 N   DAL A  78     1555   1555  1.33  
LINK         C   DAL A  78                 N   DAL A  79     1555   1555  1.33  
LINK         C   LYS B  77                 N   DAL B  78     1555   1555  1.33  
LINK         C   DAL B  78                 N   DAL B  79     1555   1555  1.33  
LINK         C   LYS C  77                 N   DAL C  78     1555   1555  1.33  
LINK         C   DAL C  78                 N   DAL C  79     1555   1555  1.33  
LINK         C   LYS D  77                 N   DAL D  78     1555   1555  1.33  
LINK         C   DAL D  78                 N   DAL D  79     1555   1555  1.33  
LINK         C   GHP E   4                 N   GHP E   5     1555   1555  1.33  
LINK         C   GHP E   5                 N   OMY E   6     1555   1555  1.34  
LINK         C   GHP F   4                 N   GHP F   5     1555   1555  1.33  
LINK         C   GHP F   5                 N   OMY F   6     1555   1555  1.33  
LINK         C   GHP G   4                 N   GHP G   5     1555   1555  1.33  
LINK         C   GHP G   5                 N   OMY G   6     1555   1555  1.32  
LINK         C   GHP H   4                 N   GHP H   5     1555   1555  1.33  
LINK         C   GHP H   5                 N   OMY H   6     1555   1555  1.33  
LINK         C   HGM E   1                 N   DTY E   2     1555   1555  1.34  
LINK         C   DTY E   2                 N   HCL E   3     1555   1555  1.34  
LINK         C   HCL E   3                 N   GHP E   4     1555   1555  1.34  
LINK         C   OMY E   6                 N   HG7 E   7     1555   1555  1.33  
LINK         C   HGM F   1                 N   DTY F   2     1555   1555  1.33  
LINK         C   DTY F   2                 N   HCL F   3     1555   1555  1.33  
LINK         C   HCL F   3                 N   GHP F   4     1555   1555  1.34  
LINK         C   OMY F   6                 N   HG7 F   7     1555   1555  1.34  
LINK         C   HGM G   1                 N   DTY G   2     1555   1555  1.34  
LINK         C   DTY G   2                 N   HCL G   3     1555   1555  1.33  
LINK         C   HCL G   3                 N   GHP G   4     1555   1555  1.33  
LINK         C   OMY G   6                 N   HG7 G   7     1555   1555  1.34  
LINK         C   HGM H   1                 N   DTY H   2     1555   1555  1.34  
LINK         C   DTY H   2                 N   HCL H   3     1555   1555  1.33  
LINK         C   HCL H   3                 N   GHP H   4     1555   1555  1.33  
LINK         C   OMY H   6                 N   HG7 H   7     1555   1555  1.33  
LINK         N2  N1L H   8                 C1  M12 H  10     1555   1555  1.16  
LINK         N2  N1L F   8                 C1  M12 F  10     1555   1555  1.20  
LINK         N2  N1L G   8                 C1  M12 G  10     1555   1555  1.27  
LINK         C3  HGM G   1                 O4  HCL G   3     1555   1555  1.36  
LINK         C3  HGM H   1                 O4  HCL H   3     1555   1555  1.36  
LINK         C3  HGM F   1                 O4  HCL F   3     1555   1555  1.36  
LINK         C3  HGM E   1                 O4  HCL E   3     1555   1555  1.37  
LINK         O4  GHP E   4                 C1  N1L E   8     1555   1555  1.38  
LINK         O4  GHP F   4                 C1  N1L F   8     1555   1555  1.39  
LINK         C5  GHP H   4                 OCZ OMY H   6     1555   1555  1.39  
LINK         OH  DTY H   2                 C3  GHP H   4     1555   1555  1.39  
LINK         O4  GHP H   4                 C1  N1L H   8     1555   1555  1.39  
LINK         O4  GHP G   4                 C1  N1L G   8     1555   1555  1.39  
LINK         C5  HG7 E   7                 O1  MAN E   9     1555   1555  1.39  
LINK         OH  DTY G   2                 C3  GHP G   4     1555   1555  1.39  
LINK         OH  DTY F   2                 C3  GHP F   4     1555   1555  1.39  
LINK         C5  GHP G   4                 OCZ OMY G   6     1555   1555  1.39  
LINK         OH  DTY E   2                 C3  GHP E   4     1555   1555  1.39  
LINK         C5  HG7 G   7                 O1  MAN G   9     1555   1555  1.39  
LINK         C5  HG7 F   7                 O1  MAN F   9     1555   1555  1.39  
LINK         C5  HG7 H   7                 O1  MAN H   9     1555   1555  1.39  
LINK         C5  GHP F   4                 OCZ OMY F   6     1555   1555  1.39  
LINK         C5  GHP E   4                 OCZ OMY E   6     1555   1555  1.40  
LINK         C3  GHP F   5                 C6  HG7 F   7     1555   1555  1.40  
LINK         C3  GHP G   5                 C6  HG7 G   7     1555   1555  1.40  
LINK         C3  GHP E   5                 C6  HG7 E   7     1555   1555  1.40  
LINK         C3  GHP H   5                 C6  HG7 H   7     1555   1555  1.40  
LINK         N2  N1L E   8                 C1  M12 E  10     1555   1555  1.44  
CISPEP   1 GHP E    5    OMY E    6          0         1.45                     
CISPEP   2 GHP F    5    OMY F    6          0       -20.80                     
CISPEP   3 GHP H    5    OMY H    6          0        -0.65                     
SITE     1 AC1  6 ARG A  42  GLN A  49  ARG A  72  ARG D  74                    
SITE     2 AC1  6 N1L H   8  M12 H  10                                          
SITE     1 AC2  5 THR A   9  LYS A  11  LYS D  33  HGM G   1                    
SITE     2 AC2  5 HCL G   3                                                     
SITE     1 AC3  5 ARG B  74  ARG C  42  ARG C  72  N1L F   8                    
SITE     2 AC3  5 M12 F  10                                                     
SITE     1 AC4  4 ARG B  42  ARG B  72  ARG C  74  M12 G  10                    
SITE     1 AC5  3 LYS B  27  ARG B  42  GLN B  49                               
SITE     1 AC6 22 GLY A  75  LYS A  77  DAL A  78  DAL A  79                    
SITE     2 AC6 22 GLU B  16  LYS B  29  ASP B  32  LYS B  33                    
SITE     3 AC6 22 LEU C   8  THR C   9  GLN C  40  LEU C  69                    
SITE     4 AC6 22 VAL C  70  LEU C  71  ARG C  72  LEU C  73                    
SITE     5 AC6 22 HOH C 101  ILE D  44  GLY D  47  GLN D  49                    
SITE     6 AC6 22 ARG D  72  M12 F  10                                          
SITE     1 AC7 21 GLY B  75  LYS B  77  DAL B  78  DAL B  79                    
SITE     2 AC7 21 TLA B 101  ILE C  44  GLY C  47  GLN C  49                    
SITE     3 AC7 21 VAL C  70  ARG C  72  LEU D   8  THR D   9                    
SITE     4 AC7 21 GLN D  40  LEU D  69  VAL D  70  LEU D  71                    
SITE     5 AC7 21 ARG D  72  LEU D  73  HOH D 101  HOH D 102                    
SITE     6 AC7 21 M12 E  10                                                     
SITE     1 AC8 21 LEU A   8  THR A   9  GLN A  40  LEU A  69                    
SITE     2 AC8 21 VAL A  70  LEU A  71  ARG A  72  LEU A  73                    
SITE     3 AC8 21 TLA A 102  HOH A 203  ILE B  44  GLY B  47                    
SITE     4 AC8 21 GLN B  49  ARG B  72  TLA B 102  GLY C  75                    
SITE     5 AC8 21 LYS C  77  DAL C  78  DAL C  79  HOH G 201                    
SITE     6 AC8 21 M12 H  10                                                     
SITE     1 AC9 21 ILE A  44  GLY A  47  GLN A  49  ARG A  72                    
SITE     2 AC9 21 TLA A 101  LEU B   8  THR B   9  GLN B  40                    
SITE     3 AC9 21 LEU B  69  VAL B  70  LEU B  71  ARG B  72                    
SITE     4 AC9 21 LEU B  73  HOH B 202  GLY D  75  LYS D  77                    
SITE     5 AC9 21 DAL D  78  DAL D  79  M12 G  10  HOH H 201                    
SITE     6 AC9 21 HOH H 202                                                     
CRYST1   53.300   86.250  107.190  90.00  90.00  90.00 P 21 21 21   16          
ORIGX1      1.000000  0.000000  0.000000        0.00000                         
ORIGX2      0.000000  1.000000  0.000000        0.00000                         
ORIGX3      0.000000  0.000000  1.000000        0.00000                         
SCALE1      0.018762  0.000000  0.000000        0.00000                         
SCALE2      0.000000  0.011594  0.000000        0.00000                         
SCALE3      0.000000  0.000000  0.009329        0.00000                         
MTRIX1   1  0.042641  0.332348  0.942193      -43.87140    1                    
MTRIX1   2  0.290096  0.319267  0.902171      -26.21560    1                    
MTRIX1   3  0.804344 -0.593734 -0.022592      -51.01730    1                    
MTRIX1   4  0.019530  0.318639  0.947675      -44.95700    1                    
MTRIX1   5  0.279748  0.336068  0.899332      -26.11280    1                    
MTRIX1   6  0.787644 -0.616079 -0.007991      -52.47730    1                    
MTRIX1   7  0.016811  0.311385  0.950135      -44.95330    1                    
MTRIX1   8  0.270340  0.339946  0.900751      -25.79650    1                    
MTRIX1   9  0.823752 -0.565994 -0.032909      -49.47560    1                    
MTRIX1  10  0.040060  0.301969  0.952476      -44.08300    1                    
MTRIX1  11  0.290098  0.313157  0.904310      -26.61990    1                    
MTRIX1  12  0.809319 -0.587332 -0.006598      -50.59970    1                    
MTRIX1  13  0.034601  0.324270  0.945332      -44.24180    1                    
MTRIX1  14  0.278826  0.334245  0.900298      -25.94860    1                    
MTRIX1  15  0.796158 -0.605080  0.003410      -51.54620    1                    
MTRIX1  16  0.160661  0.316142  0.935009      -41.04060    1                    
MTRIX1  17  0.319211  0.261264  0.910959      -29.09890    1                    
MTRIX1  18  0.823700 -0.563748  0.060886      -50.80230    1                    
MTRIX1  19  0.804225 -0.591970  0.052853      -52.03940    1                    
MTRIX2   1  0.337421 -0.892431  0.299524        0.66681    1                    
MTRIX2   2 -0.233893 -0.890468  0.390334      -39.21610    1                    
MTRIX2   3  0.590490  0.803015 -0.080544       28.84530    1                    
MTRIX2   4  0.342244 -0.892724  0.293110        0.83030    1                    
MTRIX2   5 -0.216497 -0.890524  0.400121      -39.41470    1                    
MTRIX2   6  0.612367  0.784199 -0.100194       27.91820    1                    
MTRIX2   7  0.309728 -0.905148  0.291161       -0.06651    1                    
MTRIX2   8 -0.248269 -0.879331  0.406374      -39.09130    1                    
MTRIX2   9  0.562263  0.823013 -0.080690       30.03850    1                    
MTRIX2  10  0.306461 -0.911012  0.275934        0.29812    1                    
MTRIX2  11 -0.275433 -0.877641  0.392279      -38.73210    1                    
MTRIX2  12  0.585279  0.807336 -0.075205       29.13010    1                    
MTRIX2  13  0.321840 -0.899124  0.296639        0.11324    1                    
MTRIX2  14 -0.243291 -0.882309  0.402915      -39.22590    1                    
MTRIX2  15  0.602643  0.792420 -0.094301       28.38960    1                    
MTRIX2  16  0.285563 -0.921689  0.262570        0.18144    1                    
MTRIX2  17 -0.314040 -0.877774  0.361790      -37.47070    1                    
MTRIX2  18  0.567020  0.818448 -0.092904       29.88390    1                    
MTRIX2  19  0.594302  0.800239 -0.080135       27.68250    1                    
MTRIX3   1  0.940388  0.305143 -0.150195       48.01840    1                    
MTRIX3   2  0.927975 -0.324246 -0.183647        7.45685    1                    
MTRIX3   3  0.065963  0.051444  0.996495        9.31183    1                    
MTRIX3   4  0.939408  0.318611 -0.126487       47.21720    1                    
MTRIX3   5  0.935345 -0.306636 -0.176365        7.59471    1                    
MTRIX3   6  0.067994  0.074024  0.994936       10.19730    1                    
MTRIX3   7  0.950677  0.289389 -0.111661       47.76260    1                    
MTRIX3   8  0.930204 -0.333488 -0.153320        6.83843    1                    
MTRIX3   9  0.072754  0.047965  0.996196        8.74839    1                    
MTRIX3  10  0.951040  0.280842 -0.129036       48.35230    1                    
MTRIX3  11  0.916504 -0.362876 -0.168348        6.45786    1                    
MTRIX3  12  0.049498  0.057004  0.997146        9.37592    1                    
MTRIX3  13  0.946162  0.293981 -0.135474       48.20070    1                    
MTRIX3  14  0.929013 -0.331377 -0.164692        7.15270    1                    
MTRIX3  15  0.054357  0.077134  0.995538       10.45750    1                    
MTRIX3  16  0.944797  0.224819 -0.238358       51.95830    1                    
MTRIX3  17  0.894138 -0.401564 -0.198147        6.05066    1                    
MTRIX3  18  0.002543  0.111048  0.993812       12.64860    1                    
MTRIX3  19  0.005143  0.095857  0.995382       11.79170    1                    
HETATM    1  N   CCS A  76      -5.312   0.439  23.983  1.00 60.03           N
HETATM    2  CA  CCS A  76      -4.314  -0.508  24.457  1.00 71.16           C
HETATM    3  CB  CCS A  76      -4.362  -1.768  23.593  1.00 76.33           C
HETATM    4  SG  CCS A  76      -4.338  -1.411  21.807  1.00 85.92           S
HETATM    5  C   CCS A  76      -2.905   0.096  24.446  1.00 72.00           C
HETATM    6  O   CCS A  76      -1.927  -0.580  24.784  1.00 66.10           O
ATOM      7  N   LYS A  77      -2.805   1.364  24.051  1.00 61.99           N
ATOM      8  CA  LYS A  77      -1.519   2.068  24.060  1.00 67.68           C
ATOM      9  C   LYS A  77      -1.307   2.776  25.404  1.00 61.24           C
ATOM     10  O   LYS A  77      -1.948   3.788  25.686  1.00 53.33           O
ATOM     11  CB  LYS A  77      -1.447   3.080  22.908  1.00 75.53           C
ATOM     12  CG  LYS A  77      -1.178   2.477  21.534  1.00 78.53           C
ATOM     13  CD  LYS A  77       0.292   2.120  21.362  1.00 86.15           C
ATOM     14  CE  LYS A  77       0.658   1.922  19.896  1.00 94.33           C
ATOM     15  NZ  LYS A  77       0.479   3.172  19.099  1.00 79.54           N
HETATM   27  C   HGM E   1       4.544   2.234  34.401  1.00 49.47           C
HETATM   28  N   HGM E   1       6.284   1.074  33.245  1.00 63.06           N
HETATM   29  O   HGM E   1       5.444   2.862  34.934  1.00 53.09           O
HETATM   30  C1  HGM E   1       4.684   2.308  31.890  1.00 42.17           C
HETATM   31  C2  HGM E   1       4.709   3.701  31.914  1.00 41.26           C
HETATM   32  C3  HGM E   1       4.543   4.441  30.731  1.00 49.34           C
HETATM   33  C4  HGM E   1       4.358   3.803  29.518  1.00 51.41           C
HETATM   34  O4  HGM E   1       4.189   4.539  28.369  1.00 51.19           O
HETATM   35  C5  HGM E   1       4.486   1.680  30.666  1.00 51.88           C
HETATM   36  C6  HGM E   1       4.330   2.412  29.487  1.00 54.41           C
HETATM   37  CA  HGM E   1       4.858   1.479  33.120  1.00 45.61           C
HETATM   38  CH3 HGM E   1       6.697   0.082  32.235  1.00 48.88           C
HETATM   39  N   DTY E   2       3.312   2.163  34.912  1.00 52.06           N
HETATM   40  CA  DTY E   2       2.959   2.866  36.163  1.00 39.76           C
HETATM   41  C   DTY E   2       2.149   4.150  35.894  1.00 43.24           C
HETATM   42  O   DTY E   2       1.880   4.918  36.817  1.00 53.63           O
HETATM   43  CB  DTY E   2       2.220   1.938  37.154  1.00 39.81           C
HETATM   44  CG  DTY E   2       0.857   1.565  36.644  1.00 50.74           C
HETATM   45  CD1 DTY E   2       0.720   0.623  35.634  1.00 53.15           C
HETATM   46  CD2 DTY E   2      -0.291   2.196  37.120  1.00 51.32           C
HETATM   47  CE1 DTY E   2      -0.506   0.302  35.123  1.00 65.53           C
HETATM   48  CE2 DTY E   2      -1.537   1.873  36.616  1.00 44.16           C
HETATM   49  CZ  DTY E   2      -1.633   0.919  35.619  1.00 57.60           C
HETATM   50  OH  DTY E   2      -2.843   0.591  35.067  1.00 56.72           O
HETATM   51  C   HCL E   3      -0.226   5.770  33.620  1.00 56.68           C
HETATM   52  N   HCL E   3       1.732   4.384  34.648  1.00 54.57           N
HETATM   53  O   HCL E   3      -0.879   6.843  33.729  1.00 46.63           O
HETATM   54 CL   HCL E   3       1.871   8.655  35.098  1.00 55.01          Cl
HETATM   55  C1  HCL E   3       2.237   6.478  33.485  1.00 48.33           C
HETATM   56  C2  HCL E   3       2.591   7.792  33.791  1.00 50.69           C
HETATM   57  C3  HCL E   3       3.556   8.449  33.047  1.00 65.01           C
HETATM   58  O3  HCL E   3       3.854   9.732  33.378  1.00 50.48           O
HETATM   59  C4  HCL E   3       4.192   7.808  31.989  1.00 57.09           C
HETATM   60  O4  HCL E   3       4.566   5.806  30.727  1.00 50.46           O
HETATM   61  C5  HCL E   3       2.871   5.836  32.431  1.00 48.98           C
HETATM   62  C6  HCL E   3       3.852   6.494  31.691  1.00 57.47           C
HETATM   63  CA  HCL E   3       1.178   5.721  34.312  1.00 55.03           C
HETATM   64  N   GHP E   4      -0.664   4.711  32.934  1.00 63.83           N
HETATM   65  CA  GHP E   4      -2.028   4.680  32.327  1.00 54.38           C
HETATM   66  C   GHP E   4      -2.026   5.035  30.832  1.00 61.10           C
HETATM   67  O   GHP E   4      -1.192   4.543  30.072  1.00 66.81           O
HETATM   68  C1  GHP E   4      -2.733   3.303  32.545  1.00 43.90           C
HETATM   69  C2  GHP E   4      -2.431   2.526  33.669  1.00 58.85           C
HETATM   70  C3  GHP E   4      -3.077   1.298  33.891  1.00 67.69           C
HETATM   71  C4  GHP E   4      -4.022   0.836  32.975  1.00 61.84           C
HETATM   72  O4  GHP E   4      -4.629  -0.363  33.199  1.00 69.25           O
HETATM   73  C5  GHP E   4      -4.334   1.593  31.841  1.00 59.60           C
HETATM   74  C6  GHP E   4      -3.692   2.825  31.643  1.00 53.12           C
HETATM   75  N   GHP E   5      -2.952   5.901  30.422  1.00 61.64           N
HETATM   76  CA  GHP E   5      -3.302   6.047  28.983  1.00 61.58           C
HETATM   77  C   GHP E   5      -4.825   6.333  28.844  1.00 54.06           C
HETATM   78  O   GHP E   5      -5.431   6.864  29.777  1.00 51.39           O
HETATM   79  C1  GHP E   5      -2.603   7.185  28.215  1.00 50.60           C
HETATM   80  C2  GHP E   5      -1.790   6.895  27.128  1.00 50.65           C
HETATM   81  C3  GHP E   5      -1.215   7.931  26.395  1.00 56.97           C
HETATM   82  C4  GHP E   5      -1.445   9.263  26.754  1.00 59.08           C
HETATM   83  O4  GHP E   5      -0.887  10.296  26.064  1.00 59.51           O
HETATM   84  C5  GHP E   5      -2.269   9.550  27.837  1.00 56.63           C
HETATM   85  C6  GHP E   5      -2.854   8.513  28.551  1.00 57.87           C
HETATM   86  N   OMY E   6      -5.430   6.013  27.695  1.00 58.32           N
HETATM   87  CA  OMY E   6      -4.753   5.369  26.539  1.00 58.22           C
HETATM   88  OCZ OMY E   6      -5.270   1.105  30.928  1.00 60.57           O
HETATM   89  CE2 OMY E   6      -6.380   2.761  29.587  1.00 50.87           C
HETATM   90  CE1 OMY E   6      -4.414   1.658  28.773  1.00 65.83           C
HETATM   91  CZ  OMY E   6      -5.357   1.840  29.777  1.00 55.50           C
HETATM   92  CG  OMY E   6      -5.504   3.303  27.394  1.00 62.40           C
HETATM   93  CD2 OMY E   6      -6.449   3.499  28.404  1.00 62.87           C
HETATM   94  CD1 OMY E   6      -4.473   2.388  27.587  1.00 60.96           C
HETATM   95  CB  OMY E   6      -5.550   4.140  26.117  1.00 58.08           C
HETATM   96 CL   OMY E   6      -3.169   0.493  29.041  1.00 67.43          Cl
HETATM   97  O   OMY E   6      -5.316   7.326  25.230  1.00 55.43           O
HETATM   98  C   OMY E   6      -4.532   6.397  25.418  1.00 57.79           C
HETATM   99  ODE OMY E   6      -6.895   4.538  25.768  1.00 56.50           O
HETATM  100  C   HG7 E   7      -3.295   7.460  22.530  1.00 68.10           C
HETATM  101  N   HG7 E   7      -3.431   6.230  24.694  1.00 57.60           N
HETATM  102  O   HG7 E   7      -3.732   6.469  21.945  1.00 62.11           O
HETATM  103  C1  HG7 E   7      -1.310   7.218  24.052  1.00 70.31           C
HETATM  104  C2  HG7 E   7      -0.671   6.683  22.938  1.00 66.17           C
HETATM  105  C3  HG7 E   7       0.702   6.518  22.933  1.00 72.60           C
HETATM  106  O3  HG7 E   7       1.328   6.001  21.847  1.00 79.58           O
HETATM  107  C4  HG7 E   7       1.437   6.882  24.046  1.00 69.59           C
HETATM  108  C5  HG7 E   7       0.795   7.399  25.158  1.00 65.07           C
HETATM  109  C6  HG7 E   7      -0.582   7.595  25.191  1.00 69.66           C
HETATM  110  CA  HG7 E   7      -2.828   7.365  23.985  1.00 63.77           C
HETATM  111  N1A HG7 E   7      -3.198   8.646  21.910  1.00 62.77           N
HETATM  112  C2A HG7 E   7      -3.742   8.652  20.547  1.00 76.23           C
HETATM  113  C3A HG7 E   7      -3.250   9.926  19.848  1.00 95.74           C
HETATM  114  C4A HG7 E   7      -3.684  11.189  20.616  1.00117.40           C
HETATM  115  N5A HG7 E   7      -5.150  11.303  20.737  1.00118.90           N
HETATM  116  C6A HG7 E   7      -5.485  12.513  21.515  1.00 77.07           C
HETATM  117  C7A HG7 E   7      -5.753  11.409  19.396  1.00115.98           C
HETATM  118  C1  N1L E   8      -3.869  -1.479  32.902  1.00 62.75           C
HETATM  119  C2  N1L E   8      -4.509  -2.758  33.447  1.00 72.42           C
HETATM  120  C3  N1L E   8      -3.570  -3.927  33.156  1.00 69.27           C
HETATM  121  C4  N1L E   8      -3.389  -4.000  31.641  1.00 76.39           C
HETATM  122  C5  N1L E   8      -2.777  -2.678  31.171  1.00 73.37           C
HETATM  123  C6  N1L E   8      -2.613  -2.695  29.671  1.00 70.99           C
HETATM  124  N2  N1L E   8      -4.723  -2.549  34.887  1.00 66.42           N
HETATM  125  O3  N1L E   8      -4.156  -5.146  33.606  1.00 68.34           O
HETATM  126  O4  N1L E   8      -2.521  -5.070  31.266  1.00 77.72           O
HETATM  127  O5  N1L E   8      -3.655  -1.571  31.480  1.00 67.44           O
HETATM  128  O6A N1L E   8      -1.465  -2.842  29.197  1.00 69.21           O
HETATM  129  O6B N1L E   8      -3.658  -2.545  29.000  1.00 75.38           O
HETATM  130  C1  MAN E   9       2.805   7.282  26.515  1.00 73.82           C
HETATM  131  C2  MAN E   9       3.387   7.714  27.855  1.00 53.07           C
HETATM  132  C3  MAN E   9       3.135   9.212  28.040  1.00 58.23           C
HETATM  133  C4  MAN E   9       3.800   9.966  26.910  1.00 56.23           C
HETATM  134  C5  MAN E   9       3.288   9.449  25.536  1.00 65.40           C
HETATM  135  C6  MAN E   9       4.007  10.115  24.333  1.00 71.76           C
HETATM  136  O1  MAN E   9       1.393   7.534  26.405  1.00 65.45           O
HETATM  137  O2  MAN E   9       4.767   7.396  27.927  1.00 71.15           O
HETATM  138  O3  MAN E   9       3.709   9.641  29.275  1.00 56.10           O
HETATM  139  O4  MAN E   9       3.593  11.378  27.039  1.00 58.25           O
HETATM  140  O5  MAN E   9       3.444   8.019  25.448  1.00 67.35           O
HETATM  141  O6  MAN E   9       3.808  11.527  24.317  1.00 91.00           O
HETATM  142  O   HOH A 201       2.760  -1.659  32.082  1.00 69.94           O
HETATM  143  O   HOH A 204       3.003  -0.530  27.572  1.00 49.75           O
CONECT    5    2    6    7
CONECT    2    1    3    5
CONECT    3    2    4
CONECT    1    2
CONECT    6    5
CONECT    4    3
CONECT    9    8   10   16
CONECT    7    5    8
CONECT   19   17   20   21
CONECT   17   16   18   19
CONECT   18   17
CONECT   16    9   17
CONECT   20   19
CONECT   24   22   25   26
CONECT   22   21   23   24
CONECT   23   22
CONECT   21   19   22
CONECT   25   24
CONECT   26   24
CONECT   27   29   37   39
CONECT   30   31   35   37
CONECT   31   30   32
CONECT   32   31   33   60
CONECT   33   32   34   36
CONECT   35   30   36
CONECT   36   33   35
CONECT   37   27   28   30
CONECT   38   28
CONECT   28   37   38
CONECT   29   27
CONECT   34   33
CONECT   41   40   42   52
CONECT   40   39   41   43
CONECT   43   40   44
CONECT   45   44   47
CONECT   46   44   48
CONECT   47   45   49
CONECT   48   46   49
CONECT   44   43   45   46
CONECT   49   47   48   50
CONECT   39   27   40
CONECT   42   41
CONECT   50   49   70
CONECT   51   53   63   64
CONECT   55   56   61   63
CONECT   56   54   55   57
CONECT   57   56   58   59
CONECT   59   57   62
CONECT   61   55   62
CONECT   62   59   60   61
CONECT   63   51   52   55
CONECT   54   56
CONECT   52   41   63
CONECT   53   51
CONECT   58   57
CONECT   60   32   62
CONECT   66   65   67   75
CONECT   68   65   69   74
CONECT   69   68   70
CONECT   70   50   69   71
CONECT   71   70   72   73
CONECT   73   71   74   88
CONECT   74   68   73
CONECT   65   64   66   68
CONECT   64   51   65
CONECT   67   66
CONECT   72   71  118
CONECT   77   76   78   86
CONECT   79   76   80   85
CONECT   80   79   81
CONECT   81   80   82  109
CONECT   82   81   83   84
CONECT   84   82   85
CONECT   85   79   84
CONECT   76   75   77   79
CONECT   75   66   76
CONECT   78   77
CONECT   83   82
CONECT   98   87   97  101
CONECT   87   86   95   98
CONECT   95   87   92   99
CONECT   94   90   92
CONECT   93   89   92
CONECT   90   91   94   96
CONECT   89   91   93
CONECT   92   93   94   95
CONECT   96   90
CONECT   91   88   89   90
CONECT   86   77   87
CONECT   97   98
CONECT   88   73   91
CONECT   99   95
CONECT  100  102  110  111
CONECT  103  104  109  110
CONECT  104  103  105
CONECT  112  111  113
CONECT  105  104  106  107
CONECT  113  112  114
CONECT  107  105  108
CONECT  114  113  115
CONECT  108  107  109  136
CONECT  109   81  103  108
CONECT  116  115
CONECT  117  115
CONECT  110  100  101  103
CONECT  101   98  110
CONECT  111  100  112
CONECT  115  114  116  117
CONECT  102  100
CONECT  106  105
CONECT  118   72  119  127
CONECT  119  118  120  124
CONECT  120  119  121  125
CONECT  121  120  122  126
CONECT  122  121  123  127
CONECT  123  122  128  129
CONECT  124  119
CONECT  125  120
CONECT  126  121
CONECT  127  118  122
CONECT  128  123
CONECT  129  123
CONECT  130  131  136  140
CONECT  131  130  132  137
CONECT  132  131  133  138
CONECT  133  132  134  139
CONECT  134  133  135  140
CONECT  135  134  141
CONECT  136  108  130
CONECT  137  131
CONECT  138  132
CONECT  139  133
CONECT  140  130  134
CONECT  141  135
END
