# Supplementary material for: Scaffold repositioning of spiro-acridine derivatives as fungi chitinase inhibitor by target fishing and in vitro studies
Source: Sci Rep. 2023 May 5;13:7320. doi: 10.1038/s41598-023-33279-9 (PMC10163251; doi:10.1038/s41598-023-33279-9)
Supplement: Supplementary file 2 — Supplementary Information 2. [file 41598_2023_33279_MOESM2_ESM.zip › PDBQT_TARGETS_ALL/3rum_MAL.pdb]

HEADER    SUGAR BINDING PROTEIN/ANTIBIOTIC        05-MAY-11   3RUM              
TITLE     NEW STRATEGY TO ANALYZE STRUCTURES OF GLYCOPEPTIDE ANTIBIOTIC-TARGET  
TITLE    2 COMPLEXES                                                            
COMPND    MOL_ID: 1;                                                            
COMPND   2 MOLECULE: MALTOSE-BINDING PERIPLASMIC PROTEIN;                       
COMPND   3 CHAIN: A;                                                            
COMPND   4 FRAGMENT: UNP RESIDUES 27-392;                                       
COMPND   5 SYNONYM: MBP, MMBP, MALTODEXTRIN-BINDING PROTEIN;                    
COMPND   6 ENGINEERED: YES;                                                     
COMPND   7 MOL_ID: 2;                                                           
COMPND   8 MOLECULE: RISTOCETIN;                                                
COMPND   9 CHAIN: B, C                                                          
SOURCE    MOL_ID: 1;                                                            
SOURCE   2 ORGANISM_SCIENTIFIC: ESCHERICHIA COLI K-12;                          
SOURCE   3 ORGANISM_TAXID: 83333;                                               
SOURCE   4 STRAIN: K12;                                                         
SOURCE   5 GENE: MALE, B4034, JW3994;                                           
SOURCE   6 EXPRESSION_SYSTEM: ESCHERICHIA COLI;                                 
SOURCE   7 EXPRESSION_SYSTEM_TAXID: 562;                                        
SOURCE   8 MOL_ID: 2;                                                           
SOURCE   9 ORGANISM_SCIENTIFIC: AMYCOLATOPSIS LURIDA;                           
SOURCE  10 ORGANISM_TAXID: 31959                                                
KEYWDS    ANTIBIOTIC, GLYCOPEPTIDE, NATIVE PROTEIN LIGATION, FUSION,            
KEYWDS   2 CARBOXYMETHYLATION OF CYSTEINE, RISTOCETIN, SUGAR BINDING PROTEIN-   
KEYWDS   3 ANTIBIOTIC COMPLEX                                                   
EXPDTA    X-RAY DIFFRACTION                                                     
AUTHOR    N.J.ECONOMOU,S.D.WEEKS,K.C.GRASTY,V.NAHOUM,P.J.LOLL                   
REVDAT   2   17-FEB-16 3RUM    1       HET    HETATM LINK                       
REVDAT   1   06-JUN-12 3RUM    0                                                
JRNL        AUTH   N.J.ECONOMOU,V.NAHOUM,S.D.WEEKS,K.C.GRASTY,I.J.ZENTNER,      
JRNL        AUTH 2 T.M.TOWNSEND,M.W.BHUIYA,S.COCKLIN,P.J.LOLL                   
JRNL        TITL   A CARRIER PROTEIN STRATEGY YIELDS THE STRUCTURE OF           
JRNL        TITL 2 DALBAVANCIN.                                                 
JRNL        REF    J.AM.CHEM.SOC.                V. 134  4637 2012              
JRNL        REFN                   ISSN 0002-7863                               
JRNL        PMID   22352468                                                     
JRNL        DOI    10.1021/JA208755J                                            
REMARK   2                                                                      
REMARK   2 RESOLUTION.    1.85 ANGSTROMS.                                       
REMARK   3                                                                      
REMARK   3 REFINEMENT.                                                          
REMARK   3   PROGRAM     : PHENIX (PHENIX.REFINE: 1.6.2_432)                    
REMARK   3   AUTHORS     : PAUL ADAMS,PAVEL AFONINE,VINCENT CHEN,IAN            
REMARK   3               : DAVIS,KRESHNA GOPAL,RALF GROSSE-                     
REMARK   3               : KUNSTLEVE,LI-WEI HUNG,ROBERT IMMORMINO,              
REMARK   3               : TOM IOERGER,AIRLIE MCCOY,ERIK MCKEE,NIGEL            
REMARK   3               : MORIARTY,REETAL PAI,RANDY READ,JANE                  
REMARK   3               : RICHARDSON,DAVID RICHARDSON,TOD ROMO,JIM             
REMARK   3               : SACCHETTINI,NICHOLAS SAUTER,JACOB SMITH,             
REMARK   3               : LAURENT STORONI,TOM TERWILLIGER,PETER                
REMARK   3               : ZWART                                                
REMARK   3                                                                      
REMARK   3    REFINEMENT TARGET : ML                                            
REMARK   3                                                                      
REMARK   3  DATA USED IN REFINEMENT.                                            
REMARK   3   RESOLUTION RANGE HIGH (ANGSTROMS) : 1.85                           
REMARK   3   RESOLUTION RANGE LOW  (ANGSTROMS) : 19.42                          
REMARK   3   MIN(FOBS/SIGMA_FOBS)              : 1.990                          
REMARK   3   COMPLETENESS FOR RANGE        (%) : 96.6                           
REMARK   3   NUMBER OF REFLECTIONS             : 33176                          
REMARK   3                                                                      
REMARK   3  FIT TO DATA USED IN REFINEMENT.                                     
REMARK   3   R VALUE     (WORKING + TEST SET) : 0.178                           
REMARK   3   R VALUE            (WORKING SET) : 0.176                           
REMARK   3   FREE R VALUE                     : 0.219                           
REMARK   3   FREE R VALUE TEST SET SIZE   (%) : 5.130                           
REMARK   3   FREE R VALUE TEST SET COUNT      : 1702                            
REMARK   3                                                                      
REMARK   3  FIT TO DATA USED IN REFINEMENT (IN BINS).                           
REMARK   3   BIN  RESOLUTION RANGE  COMPL.    NWORK NFREE   RWORK  RFREE        
REMARK   3     1 19.4172 -  3.9774    0.98     3364   197  0.1609 0.1831        
REMARK   3     2  3.9774 -  3.1614    0.99     3285   173  0.1555 0.2133        
REMARK   3     3  3.1614 -  2.7631    1.00     3266   153  0.1812 0.2112        
REMARK   3     4  2.7631 -  2.5110    1.00     3265   150  0.1808 0.2179        
REMARK   3     5  2.5110 -  2.3314    1.00     3221   188  0.1734 0.2347        
REMARK   3     6  2.3314 -  2.1941    0.99     3182   190  0.1810 0.2466        
REMARK   3     7  2.1941 -  2.0843    0.99     3181   185  0.1817 0.2204        
REMARK   3     8  2.0843 -  1.9937    0.97     3119   171  0.2021 0.2448        
REMARK   3     9  1.9937 -  1.9170    0.92     2995   149  0.2217 0.3144        
REMARK   3    10  1.9170 -  1.8509    0.81     2591   146  0.2486 0.2854        
REMARK   3                                                                      
REMARK   3  BULK SOLVENT MODELLING.                                             
REMARK   3   METHOD USED        : FLAT BULK SOLVENT MODEL                       
REMARK   3   SOLVENT RADIUS     : 1.00                                          
REMARK   3   SHRINKAGE RADIUS   : 0.72                                          
REMARK   3   K_SOL              : 0.40                                          
REMARK   3   B_SOL              : 50.06                                         
REMARK   3                                                                      
REMARK   3  ERROR ESTIMATES.                                                    
REMARK   3   COORDINATE ERROR (MAXIMUM-LIKELIHOOD BASED)     : 0.210            
REMARK   3   PHASE ERROR (DEGREES, MAXIMUM-LIKELIHOOD BASED) : 21.080           
REMARK   3                                                                      
REMARK   3  B VALUES.                                                           
REMARK   3   FROM WILSON PLOT           (A**2) : NULL                           
REMARK   3   MEAN B VALUE      (OVERALL, A**2) : NULL                           
REMARK   3   OVERALL ANISOTROPIC B VALUE.                                       
REMARK   3    B11 (A**2) : -3.11200                                             
REMARK   3    B22 (A**2) : -4.01710                                             
REMARK   3    B33 (A**2) : 7.12910                                              
REMARK   3    B12 (A**2) : -0.00000                                             
REMARK   3    B13 (A**2) : 0.00000                                              
REMARK   3    B23 (A**2) : -0.00000                                             
REMARK   3                                                                      
REMARK   3  TWINNING INFORMATION.                                               
REMARK   3   FRACTION: NULL                                                     
REMARK   3   OPERATOR: NULL                                                     
REMARK   3                                                                      
REMARK   3  DEVIATIONS FROM IDEAL VALUES.                                       
REMARK   3                 RMSD          COUNT                                  
REMARK   3   BOND      :  0.007           3357                                  
REMARK   3   ANGLE     :  1.230           4600                                  
REMARK   3   CHIRALITY :  0.075            519                                  
REMARK   3   PLANARITY :  0.006            567                                  
REMARK   3   DIHEDRAL  : 12.305           1267                                  
REMARK   3                                                                      
REMARK   3  TLS DETAILS                                                         
REMARK   3   NUMBER OF TLS GROUPS  : NULL                                       
REMARK   3                                                                      
REMARK   3  NCS DETAILS                                                         
REMARK   3   NUMBER OF NCS GROUPS : NULL                                        
REMARK   3                                                                      
REMARK   3  OTHER REFINEMENT REMARKS: NULL                                      
REMARK   4                                                                      
REMARK   4 3RUM COMPLIES WITH FORMAT V. 3.30, 13-JUL-11                         
REMARK 100                                                                      
REMARK 100 THIS ENTRY HAS BEEN PROCESSED BY RCSB ON 30-MAY-11.                  
REMARK 100 THE RCSB ID CODE IS RCSB065396.                                      
REMARK 200                                                                      
REMARK 200 EXPERIMENTAL DETAILS                                                 
REMARK 200  EXPERIMENT TYPE                : X-RAY DIFFRACTION                  
REMARK 200  DATE OF DATA COLLECTION        : 03-MAR-10                          
REMARK 200  TEMPERATURE           (KELVIN) : NULL                               
REMARK 200  PH                             : NULL                               
REMARK 200  NUMBER OF CRYSTALS USED        : 1                                  
REMARK 200                                                                      
REMARK 200  SYNCHROTRON              (Y/N) : Y                                  
REMARK 200  RADIATION SOURCE               : NSLS                               
REMARK 200  BEAMLINE                       : X6A                                
REMARK 200  X-RAY GENERATOR MODEL          : NULL                               
REMARK 200  MONOCHROMATIC OR LAUE    (M/L) : M                                  
REMARK 200  WAVELENGTH OR RANGE        (A) : 0.9537                             
REMARK 200  MONOCHROMATOR                  : NULL                               
REMARK 200  OPTICS                         : NULL                               
REMARK 200                                                                      
REMARK 200  DETECTOR TYPE                  : NULL                               
REMARK 200  DETECTOR MANUFACTURER          : NULL                               
REMARK 200  INTENSITY-INTEGRATION SOFTWARE : XDS                                
REMARK 200  DATA SCALING SOFTWARE          : XSCALE                             
REMARK 200                                                                      
REMARK 200  NUMBER OF UNIQUE REFLECTIONS   : 33176                              
REMARK 200  RESOLUTION RANGE HIGH      (A) : 1.850                              
REMARK 200  RESOLUTION RANGE LOW       (A) : 19.420                             
REMARK 200  REJECTION CRITERIA  (SIGMA(I)) : -3.000                             
REMARK 200                                                                      
REMARK 200 OVERALL.                                                             
REMARK 200  COMPLETENESS FOR RANGE     (%) : 96.5                               
REMARK 200  DATA REDUNDANCY                : 4.060                              
REMARK 200  R MERGE                    (I) : NULL                               
REMARK 200  R SYM                      (I) : NULL                               
REMARK 200  <I/SIGMA(I)> FOR THE DATA SET  : NULL                               
REMARK 200                                                                      
REMARK 200 IN THE HIGHEST RESOLUTION SHELL.                                     
REMARK 200  HIGHEST RESOLUTION SHELL, RANGE HIGH (A) : NULL                     
REMARK 200  HIGHEST RESOLUTION SHELL, RANGE LOW  (A) : NULL                     
REMARK 200  COMPLETENESS FOR SHELL     (%) : NULL                               
REMARK 200  DATA REDUNDANCY IN SHELL       : NULL                               
REMARK 200  R MERGE FOR SHELL          (I) : NULL                               
REMARK 200  R SYM FOR SHELL            (I) : NULL                               
REMARK 200  <I/SIGMA(I)> FOR SHELL         : NULL                               
REMARK 200                                                                      
REMARK 200 DIFFRACTION PROTOCOL: SINGLE WAVELENGTH                              
REMARK 200 METHOD USED TO DETERMINE THE STRUCTURE: MOLECULAR REPLACEMENT        
REMARK 200 SOFTWARE USED: MOLREP                                                
REMARK 200 STARTING MODEL: 1ANF                                                 
REMARK 200                                                                      
REMARK 200 REMARK: NULL                                                         
REMARK 280                                                                      
REMARK 280 CRYSTAL                                                              
REMARK 280 SOLVENT CONTENT, VS   (%): 44.68                                     
REMARK 280 MATTHEWS COEFFICIENT, VM (ANGSTROMS**3/DA): 2.22                     
REMARK 280                                                                      
REMARK 280 CRYSTALLIZATION CONDITIONS: 5% ISOPROPANOL, 2M AMMONIUM SULFATE,     
REMARK 280  VAPOR DIFFUSION, SITTING DROP, TEMPERATURE 291K                     
REMARK 290                                                                      
REMARK 290 CRYSTALLOGRAPHIC SYMMETRY                                            
REMARK 290 SYMMETRY OPERATORS FOR SPACE GROUP: P 21 21 21                       
REMARK 290                                                                      
REMARK 290      SYMOP   SYMMETRY                                                
REMARK 290     NNNMMM   OPERATOR                                                
REMARK 290       1555   X,Y,Z                                                   
REMARK 290       2555   -X+1/2,-Y,Z+1/2                                         
REMARK 290       3555   -X,Y+1/2,-Z+1/2                                         
REMARK 290       4555   X+1/2,-Y+1/2,-Z                                         
REMARK 290                                                                      
REMARK 290     WHERE NNN -> OPERATOR NUMBER                                     
REMARK 290           MMM -> TRANSLATION VECTOR                                  
REMARK 290                                                                      
REMARK 290 CRYSTALLOGRAPHIC SYMMETRY TRANSFORMATIONS                            
REMARK 290 THE FOLLOWING TRANSFORMATIONS OPERATE ON THE ATOM/HETATM             
REMARK 290 RECORDS IN THIS ENTRY TO PRODUCE CRYSTALLOGRAPHICALLY                
REMARK 290 RELATED MOLECULES.                                                   
REMARK 290   SMTRY1   1  1.000000  0.000000  0.000000        0.00000            
REMARK 290   SMTRY2   1  0.000000  1.000000  0.000000        0.00000            
REMARK 290   SMTRY3   1  0.000000  0.000000  1.000000        0.00000            
REMARK 290   SMTRY1   2 -1.000000  0.000000  0.000000       28.91650            
REMARK 290   SMTRY2   2  0.000000 -1.000000  0.000000        0.00000            
REMARK 290   SMTRY3   2  0.000000  0.000000  1.000000       45.38900            
REMARK 290   SMTRY1   3 -1.000000  0.000000  0.000000        0.00000            
REMARK 290   SMTRY2   3  0.000000  1.000000  0.000000       37.50250            
REMARK 290   SMTRY3   3  0.000000  0.000000 -1.000000       45.38900            
REMARK 290   SMTRY1   4  1.000000  0.000000  0.000000       28.91650            
REMARK 290   SMTRY2   4  0.000000 -1.000000  0.000000       37.50250            
REMARK 290   SMTRY3   4  0.000000  0.000000 -1.000000        0.00000            
REMARK 290                                                                      
REMARK 290 REMARK: NULL                                                         
REMARK 300                                                                      
REMARK 300 BIOMOLECULE: 1                                                       
REMARK 300 SEE REMARK 350 FOR THE AUTHOR PROVIDED AND/OR PROGRAM                
REMARK 300 GENERATED ASSEMBLY INFORMATION FOR THE STRUCTURE IN                  
REMARK 300 THIS ENTRY. THE REMARK MAY ALSO PROVIDE INFORMATION ON               
REMARK 300 BURIED SURFACE AREA.                                                 
REMARK 300 REMARK: BIOLOGICAL UNIT IS THE SAME AS ASYM.                         
REMARK 350                                                                      
REMARK 350 COORDINATES FOR A COMPLETE MULTIMER REPRESENTING THE KNOWN           
REMARK 350 BIOLOGICALLY SIGNIFICANT OLIGOMERIZATION STATE OF THE                
REMARK 350 MOLECULE CAN BE GENERATED BY APPLYING BIOMT TRANSFORMATIONS          
REMARK 350 GIVEN BELOW.  BOTH NON-CRYSTALLOGRAPHIC AND                          
REMARK 350 CRYSTALLOGRAPHIC OPERATIONS ARE GIVEN.                               
REMARK 350                                                                      
REMARK 350 BIOMOLECULE: 1                                                       
REMARK 350 AUTHOR DETERMINED BIOLOGICAL UNIT: TRIMERIC                          
REMARK 350 APPLY THE FOLLOWING TO CHAINS: A, B, C                               
REMARK 350   BIOMT1   1  1.000000  0.000000  0.000000        0.00000            
REMARK 350   BIOMT2   1  0.000000  1.000000  0.000000        0.00000            
REMARK 350   BIOMT3   1  0.000000  0.000000  1.000000        0.00000            
REMARK 400                                                                      
REMARK 400 COMPOUND                                                             
REMARK 400 RISTOCETIN IS A TETRACYCLIC GLYCOPEPTIDE. THE SCAFFOLD IS            
REMARK 400 A HEPTAPEPTIDE WITH THE CONFIGURATION D-L-L-D-D-L-L. IT IS           
REMARK 400 FURTHER GLYCOSYLATED BY A TETRASACCHARIDE MADE OF D-GLUCOSE          
REMARK 400 L-RHAMNOSE, D-MANNOSE, AND D-ARABINOFURANOSE, AND                    
REMARK 400 MONSACCHARIDES RISTOSAMINE AND D-MANNOSE.                            
REMARK 400 HERE, RISTOCETIN IS REPRESENTED BY GROUPING TOGETHER THE             
REMARK 400 SEQUENCE (SEQRES) AND THE SIX LIGANDS (HET) BGC, RAM,                
REMARK 400 MAN, BXY, RST, AND MAN.                                              
REMARK 400                                                                      
REMARK 400  GROUP: 1                                                            
REMARK 400   NAME: RISTOCETIN                                                   
REMARK 400   CHAIN: B, C                                                        
REMARK 400   COMPONENT_1: PEPTIDE LIKE SEQUENCE RESIDUES 1 TO 7                 
REMARK 400   COMPONENT_2: SUGAR (4-MER) 8, 9, 10, 11                            
REMARK 400   COMPONENT_3: SUGAR (RISTOSAMINE) 12                                
REMARK 400   COMPONENT_4: SUGAR (ALPHA-D-MANNOSE) 13                            
REMARK 400   DESCRIPTION: RISTOCETIN IS A TETRACYCLIC GLYCOPEPTIDE,             
REMARK 400                GLYCOSYLATED BY A TETRASACCHARIDE (RESIDUES 8,        
REMARK 400                9, 10, and 11) ON RESIDUE 4, A MONOSACCHARIDE         
REMARK 400                ON RESIDUE 6 (RESIDUE 12), AND A MONOSACCHARIDE       
REMARK 400                ON RESIDUE 7 (RESIDUE 13).                            
REMARK 470                                                                      
REMARK 470 MISSING ATOM                                                         
REMARK 470 THE FOLLOWING RESIDUES HAVE MISSING ATOMS (M=MODEL NUMBER;           
REMARK 470 RES=RESIDUE NAME; C=CHAIN IDENTIFIER; SSEQ=SEQUENCE NUMBER;          
REMARK 470 I=INSERTION CODE):                                                   
REMARK 470   M RES CSSEQI  ATOMS                                                
REMARK 470     CCS A 375    CD   CE   OZ1  OZ2                                  
REMARK 500                                                                      
REMARK 500 GEOMETRY AND STEREOCHEMISTRY                                         
REMARK 500 SUBTOPIC: TORSION ANGLES                                             
REMARK 500                                                                      
REMARK 500 TORSION ANGLES OUTSIDE THE EXPECTED RAMACHANDRAN REGIONS:            
REMARK 500 (M=MODEL NUMBER; RES=RESIDUE NAME; C=CHAIN IDENTIFIER;               
REMARK 500 SSEQ=SEQUENCE NUMBER; I=INSERTION CODE).                             
REMARK 500                                                                      
REMARK 500 STANDARD TABLE:                                                      
REMARK 500 FORMAT:(10X,I3,1X,A3,1X,A1,I4,A1,4X,F7.2,3X,F7.2)                    
REMARK 500                                                                      
REMARK 500 EXPECTED VALUES: GJ KLEYWEGT AND TA JONES (1996). PHI/PSI-           
REMARK 500 CHOLOGY: RAMACHANDRAN REVISITED. STRUCTURE 4, 1395 - 1400            
REMARK 500                                                                      
REMARK 500  M RES CSSEQI        PSI       PHI                                   
REMARK 500    ASP A  56       44.40    -85.55                                   
REMARK 500    LEU A 123       80.10   -153.41                                   
REMARK 500    ALA A 169      -78.17    -82.80                                   
REMARK 500    MP4 B   3      -51.15   -122.70                                   
REMARK 500                                                                      
REMARK 500 REMARK: NULL                                                         
REMARK 800                                                                      
REMARK 800 SITE                                                                 
REMARK 800 SITE_IDENTIFIER: AC1                                                 
REMARK 800 EVIDENCE_CODE: SOFTWARE                                              
REMARK 800 SITE_DESCRIPTION: BINDING SITE FOR RESIDUE MAL A 401                 
REMARK 800                                                                      
REMARK 800 SITE_IDENTIFIER: AC2                                                 
REMARK 800 EVIDENCE_CODE: SOFTWARE                                              
REMARK 800 SITE_DESCRIPTION: BINDING SITE FOR RESIDUE IPA A 402                 
REMARK 800                                                                      
REMARK 800 SITE_IDENTIFIER: AC3                                                 
REMARK 800 EVIDENCE_CODE: SOFTWARE                                              
REMARK 800 SITE_DESCRIPTION: BINDING SITE FOR RESIDUE IPA A 403                 
REMARK 800                                                                      
REMARK 800 SITE_IDENTIFIER: AC4                                                 
REMARK 800 EVIDENCE_CODE: SOFTWARE                                              
REMARK 800 SITE_DESCRIPTION: BINDING SITE FOR RESIDUE IPA A 404                 
REMARK 800                                                                      
REMARK 800 SITE_IDENTIFIER: AC5                                                 
REMARK 800 EVIDENCE_CODE: SOFTWARE                                              
REMARK 800 SITE_DESCRIPTION: BINDING SITE FOR RESIDUE SO4 A 405                 
REMARK 800                                                                      
REMARK 800 SITE_IDENTIFIER: AC6                                                 
REMARK 800 EVIDENCE_CODE: SOFTWARE                                              
REMARK 800 SITE_DESCRIPTION: BINDING SITE FOR RESIDUE SO4 A 406                 
REMARK 800                                                                      
REMARK 800 SITE_IDENTIFIER: AC7                                                 
REMARK 800 EVIDENCE_CODE: SOFTWARE                                              
REMARK 800 SITE_DESCRIPTION: BINDING SITE FOR RESIDUE SO4 A 407                 
REMARK 800                                                                      
REMARK 800 SITE_IDENTIFIER: AC8                                                 
REMARK 800 EVIDENCE_CODE: SOFTWARE                                              
REMARK 800 SITE_DESCRIPTION: BINDING SITE FOR RESIDUE SO4 C 107                 
REMARK 800                                                                      
REMARK 800 SITE_IDENTIFIER: AC9                                                 
REMARK 800 EVIDENCE_CODE: SOFTWARE                                              
REMARK 800 SITE_DESCRIPTION: BINDING SITE FOR CHAIN B OF RISTOCETIN             
REMARK 800                                                                      
REMARK 800 SITE_IDENTIFIER: BC1                                                 
REMARK 800 EVIDENCE_CODE: SOFTWARE                                              
REMARK 800 SITE_DESCRIPTION: BINDING SITE FOR CHAIN C OF RISTOCETIN             
REMARK 900                                                                      
REMARK 900 RELATED ENTRIES                                                      
REMARK 900 RELATED ID: 1ANF   RELATED DB: PDB                                   
REMARK 900 MALTODEXTRIN BINDING PROTEIN WITH BOUND MALTOSE                      
REMARK 900 RELATED ID: 3RUL   RELATED DB: PDB                                   
REMARK 900 RELATED ID: 3RUN   RELATED DB: PDB                                   
REMARK 900 RELATED ID: 3VFJ   RELATED DB: PDB                                   
REMARK 900 RELATED ID: 3VFK   RELATED DB: PDB                                   
REMARK 999                                                                      
REMARK 999 SEQUENCE                                                             
REMARK 999 THE AUTHORS STATE THAT THESE RESIDUES ARE LIGATED NON-RECOMBINANTLY  
REMARK 999 WITH NATIVE PROTEIN LIGATION AFTER PROTEIN EXPRESSION AND            
REMARK 999 PURIFICATION.                                                        
DBREF  3RUM A    2   367  UNP    P0AEX9   MALE_ECOLI      27    392             
DBREF  3RUM B    1     7  PDB    3RUM     3RUM             1      7             
DBREF  3RUM C    1     7  PDB    3RUM     3RUM             1      7             
SEQADV 3RUM MET A    1  UNP  P0AEX9              INITIATING METHIONINE          
SEQADV 3RUM ASN A  368  UNP  P0AEX9              SEE REMARK 999                 
SEQADV 3RUM ALA A  369  UNP  P0AEX9              SEE REMARK 999                 
SEQADV 3RUM ALA A  370  UNP  P0AEX9              SEE REMARK 999                 
SEQADV 3RUM ALA A  371  UNP  P0AEX9              SEE REMARK 999                 
SEQADV 3RUM ALA A  372  UNP  P0AEX9              SEE REMARK 999                 
SEQADV 3RUM ALA A  373  UNP  P0AEX9              SEE REMARK 999                 
SEQADV 3RUM GLY A  374  UNP  P0AEX9              SEE REMARK 999                 
SEQADV 3RUM CCS A  375  UNP  P0AEX9              SEE REMARK 999                 
SEQADV 3RUM LYS A  376  UNP  P0AEX9              SEE REMARK 999                 
SEQADV 3RUM DAL A  377  UNP  P0AEX9              SEE REMARK 999                 
SEQADV 3RUM DAL A  378  UNP  P0AEX9              SEE REMARK 999                 
SEQRES   1 A  378  MET LYS ILE GLU GLU GLY LYS LEU VAL ILE TRP ILE ASN          
SEQRES   2 A  378  GLY ASP LYS GLY TYR ASN GLY LEU ALA GLU VAL GLY LYS          
SEQRES   3 A  378  LYS PHE GLU LYS ASP THR GLY ILE LYS VAL THR VAL GLU          
SEQRES   4 A  378  HIS PRO ASP LYS LEU GLU GLU LYS PHE PRO GLN VAL ALA          
SEQRES   5 A  378  ALA THR GLY ASP GLY PRO ASP ILE ILE PHE TRP ALA HIS          
SEQRES   6 A  378  ASP ARG PHE GLY GLY TYR ALA GLN SER GLY LEU LEU ALA          
SEQRES   7 A  378  GLU ILE THR PRO ASP LYS ALA PHE GLN ASP LYS LEU TYR          
SEQRES   8 A  378  PRO PHE THR TRP ASP ALA VAL ARG TYR ASN GLY LYS LEU          
SEQRES   9 A  378  ILE ALA TYR PRO ILE ALA VAL GLU ALA LEU SER LEU ILE          
SEQRES  10 A  378  TYR ASN LYS ASP LEU LEU PRO ASN PRO PRO LYS THR TRP          
SEQRES  11 A  378  GLU GLU ILE PRO ALA LEU ASP LYS GLU LEU LYS ALA LYS          
SEQRES  12 A  378  GLY LYS SER ALA LEU MET PHE ASN LEU GLN GLU PRO TYR          
SEQRES  13 A  378  PHE THR TRP PRO LEU ILE ALA ALA ASP GLY GLY TYR ALA          
SEQRES  14 A  378  PHE LYS TYR GLU ASN GLY LYS TYR ASP ILE LYS ASP VAL          
SEQRES  15 A  378  GLY VAL ASP ASN ALA GLY ALA LYS ALA GLY LEU THR PHE          
SEQRES  16 A  378  LEU VAL ASP LEU ILE LYS ASN LYS HIS MET ASN ALA ASP          
SEQRES  17 A  378  THR ASP TYR SER ILE ALA GLU ALA ALA PHE ASN LYS GLY          
SEQRES  18 A  378  GLU THR ALA MET THR ILE ASN GLY PRO TRP ALA TRP SER          
SEQRES  19 A  378  ASN ILE ASP THR SER LYS VAL ASN TYR GLY VAL THR VAL          
SEQRES  20 A  378  LEU PRO THR PHE LYS GLY GLN PRO SER LYS PRO PHE VAL          
SEQRES  21 A  378  GLY VAL LEU SER ALA GLY ILE ASN ALA ALA SER PRO ASN          
SEQRES  22 A  378  LYS GLU LEU ALA LYS GLU PHE LEU GLU ASN TYR LEU LEU          
SEQRES  23 A  378  THR ASP GLU GLY LEU GLU ALA VAL ASN LYS ASP LYS PRO          
SEQRES  24 A  378  LEU GLY ALA VAL ALA LEU LYS SER TYR GLU GLU GLU LEU          
SEQRES  25 A  378  ALA LYS ASP PRO ARG ILE ALA ALA THR MET GLU ASN ALA          
SEQRES  26 A  378  GLN LYS GLY GLU ILE MET PRO ASN ILE PRO GLN MET SER          
SEQRES  27 A  378  ALA PHE TRP TYR ALA VAL ARG THR ALA VAL ILE ASN ALA          
SEQRES  28 A  378  ALA SER GLY ARG GLN THR VAL ASP GLU ALA LEU LYS ASP          
SEQRES  29 A  378  ALA GLN THR ASN ALA ALA ALA ALA ALA GLY CCS LYS DAL          
SEQRES  30 A  378  DAL                                                          
SEQRES   1 B    7  GHP HTY MP4 GHP GHP OMX MDF                                  
SEQRES   1 C    7  GHP HTY MP4 GHP GHP OMX MDF                                  
MODRES 3RUM CCS A  375  CYS  CARBOXYMETHYLATED CYSTEINE                         
HET    CCS  A 375       6                                                       
HET    DAL  A 377       5                                                       
HET    DAL  A 378       6                                                       
HET    GHP  B   1      11                                                       
HET    HTY  B   2      13                                                       
HET    MP4  B   3      13                                                       
HET    GHP  B   4      11                                                       
HET    GHP  B   5      11                                                       
HET    OMX  B   6      13                                                       
HET    MDF  B   7      14                                                       
HET    GHP  C   1      11                                                       
HET    HTY  C   2      13                                                       
HET    MP4  C   3      13                                                       
HET    GHP  C   4      11                                                       
HET    GHP  C   5      11                                                       
HET    OMX  C   6      13                                                       
HET    MDF  C   7      14                                                       
HET    MAL  A 401      23                                                       
HET    IPA  A 402       4                                                       
HET    IPA  A 403       4                                                       
HET    IPA  A 404       4                                                       
HET    SO4  A 405       5                                                       
HET    SO4  A 406       5                                                       
HET    SO4  A 407       5                                                       
HET    BGC  B   8      11                                                       
HET    RAM  B   9      10                                                       
HET    MAN  B  10      11                                                       
HET    BXY  B  11       9                                                       
HET    RST  B  12       9                                                       
HET    MAN  B  13      11                                                       
HET    BGC  C   8      11                                                       
HET    RAM  C   9      10                                                       
HET    MAN  C  10      11                                                       
HET    BXY  C  11       9                                                       
HET    RST  C  12       9                                                       
HET    MAN  C  13      11                                                       
HET    SO4  C 107       5                                                       
HETNAM     CCS CARBOXYMETHYLATED CYSTEINE                                       
HETNAM     DAL D-ALANINE                                                        
HETNAM     GHP (2R)-AMINO(4-HYDROXYPHENYL)ETHANOIC ACID                         
HETNAM     HTY (BETAR)-BETA-HYDROXY-D-TYROSINE                                  
HETNAM     MP4 (2S)-AMINO(3,5-DIHYDROXY-4-METHYLPHENYL)ETHANOIC ACID            
HETNAM     OMX (BETAR)-BETA-HYDROXY-L-TYROSINE                                  
HETNAM     MDF META, META'-DI-HYDROXY-PHENYLALANINE                             
HETNAM     MAL MALTOSE                                                          
HETNAM     IPA ISOPROPYL ALCOHOL                                                
HETNAM     SO4 SULFATE ION                                                      
HETNAM     BGC BETA-D-GLUCOSE                                                   
HETNAM     RAM ALPHA-L-RHAMNOSE                                                 
HETNAM     MAN ALPHA-D-MANNOSE                                                  
HETNAM     BXY ALPHA-D-ARABINOFURANOSE                                          
HETNAM     RST RISTOSAMINE                                                      
HETSYN     IPA 2-PROPANOL                                                       
FORMUL   1  CCS    C5 H9 N O4 S                                                 
FORMUL   1  DAL    2(C3 H7 N O2)                                                
FORMUL   2  GHP    6(C8 H9 N O3)                                                
FORMUL   2  HTY    2(C9 H11 N O4)                                               
FORMUL   2  MP4    2(C9 H11 N O4)                                               
FORMUL   2  OMX    2(C9 H11 N O4)                                               
FORMUL   2  MDF    2(C9 H11 N O4)                                               
FORMUL   4  MAL    C12 H22 O11                                                  
FORMUL   5  IPA    3(C3 H8 O)                                                   
FORMUL   8  SO4    4(O4 S 2-)                                                   
FORMUL  11  BGC    2(C6 H12 O6)                                                 
FORMUL  11  RAM    2(C6 H12 O5)                                                 
FORMUL  11  MAN    4(C6 H12 O6)                                                 
FORMUL  11  BXY    2(C5 H10 O5)                                                 
FORMUL  12  RST    2(C6 H13 N O3)                                               
FORMUL  18  HOH   *383(H2 O)                                                    
HELIX    1   1 GLU A   45  GLU A   45  1                                   1
HELIX    2   2 ARG A   67  ARG A   67  1                                   1
HELIX    3   3 GLU A  154  PHE A  157  1                                   4
HELIX    4   4 TRP A  231  TRP A  231  1                                   1
HELIX    5   5 TRP A  341  TRP A  341  1                                   1
HELIX    6   6 ARG A  345  ARG A  345  1                                   1
SHEET    1   1 1 TRP A  63  ALA A  64  0
SHEET    2   2 1 GLU A 112  GLU A 112  0
LINK         C   GLY A 374                 N   CCS A 375     1555   1555  1.33  
LINK         C   CCS A 375                 N   LYS A 376     1555   1555  1.33  
LINK         C   LYS A 376                 N   DAL A 377     1555   1555  1.33  
LINK         C   DAL A 377                 N   DAL A 378     1555   1555  1.33  
LINK         C   GHP B   1                 N   HTY B   2     1555   1555  1.33  
LINK         C   HTY B   2                 N   MP4 B   3     1555   1555  1.33  
LINK         C   MP4 B   3                 N   GHP B   4     1555   1555  1.33  
LINK         C   GHP B   4                 N   GHP B   5     1555   1555  1.33  
LINK         C   GHP B   5                 N   OMX B   6     1555   1555  1.34  
LINK         C   OMX B   6                 N   MDF B   7     1555   1555  1.33  
LINK         C   GHP C   1                 N   HTY C   2     1555   1555  1.33  
LINK         C   HTY C   2                 N   MP4 C   3     1555   1555  1.34  
LINK         C   MP4 C   3                 N   GHP C   4     1555   1555  1.34  
LINK         C   GHP C   4                 N   GHP C   5     1555   1555  1.33  
LINK         C   GHP C   5                 N   OMX C   6     1555   1555  1.34  
LINK         C   OMX C   6                 N   MDF C   7     1555   1555  1.33  
LINK         O2  BGC B   8                 C1  MAN B  10     1555   1555  1.38  
LINK         O2  BGC C   8                 C1  MAN C  10     1555   1555  1.38  
LINK         O6  BGC B   8                 C1  RAM B   9     1555   1555  1.38  
LINK         O6  BGC C   8                 C1  RAM C   9     1555   1555  1.39  
LINK         C3  GHP B   1                 O10 MP4 B   3     1555   1555  1.36  
LINK         C3  GHP C   1                 O10 MP4 C   3     1555   1555  1.37  
LINK         O4  GHP C   4                 C1  BGC C   8     1555   1555  1.38  
LINK         OC  OMX C   6                 C1  RST C  12     1555   1555  1.38  
LINK         OC  OMX B   6                 C1  RST B  12     1555   1555  1.39  
LINK         O4  GHP B   4                 C1  BGC B   8     1555   1555  1.39  
LINK         C5  GHP B   4                 OH  OMX B   6     1555   1555  1.39  
LINK         C5  GHP C   4                 OH  OMX C   6     1555   1555  1.39  
LINK         C3  GHP B   5                 CD2 MDF B   7     1555   1555  1.40  
LINK         OH2 MDF B   7                 C1  MAN B  13     1555   1555  1.40  
LINK         C3  GHP C   5                 CD2 MDF C   7     1555   1555  1.41  
LINK         OH2 MDF C   7                 C1  MAN C  13     1555   1555  1.43  
LINK         OH  HTY B   2                 C3  GHP B   4     1555   1555  1.39  
LINK         OH  HTY C   2                 C3  GHP C   4     1555   1555  1.39  
LINK         O2  MAN C  10                 C1  BXY C  11     1555   1555  1.38  
LINK         O2  MAN B  10                 C1  BXY B  11     1555   1555  1.39  
CISPEP   1 GHP B    5    OMX B    6          0         5.43                     
CISPEP   2 GHP C    5    OMX C    6          0         1.93                     
SITE     1 AC1 17 LYS A  16  TRP A  63  ALA A  64  ASP A  66                    
SITE     2 AC1 17 ARG A  67  GLU A 112  GLU A 154  PRO A 155                    
SITE     3 AC1 17 TYR A 156  TRP A 341  HOH A 549  HOH A 550                    
SITE     4 AC1 17 HOH A 614  HOH A 627  HOH A 703  HOH A 813                    
SITE     5 AC1 17 HOH A 826                                                     
SITE     1 AC2  5 MET A 149  ASN A 206  HOH A 679  GHP C   1                    
SITE     2 AC2  5 HTY C   2                                                     
SITE     1 AC3  3 ASN A  13  LYS A  43  HOH A 799                               
SITE     1 AC4  6 ASN A 151  GLN A 153  GLU A 154  ASP A 210                    
SITE     2 AC4  6 TYR A 211  HOH A 591                                          
SITE     1 AC5  8 SER A 271  PRO A 272  ASN A 273  LYS A 274                    
SITE     2 AC5  8 GLU A 275  HOH A 809  HOH A 820  HOH B 213                    
SITE     1 AC6  2 PRO A  41  ASP A  42                                          
SITE     1 AC7  5 LYS A 171  THR A 287  ASP A 288  GLU A 289                    
SITE     2 AC7  5 HOH A 520                                                     
SITE     1 AC8  3 ASP A  83  LYS A  84  MAN C  10                               
SITE     1 AC9 48 GLU A  45  GLU A  46  PRO A  49  GLN A  50                    
SITE     2 AC9 48 ARG A  67  GLY A  70  SER A  74  THR A  81                    
SITE     3 AC9 48 LYS A 128  THR A 129  ASP A 208  THR A 250                    
SITE     4 AC9 48 GLU A 275  LYS A 278  SER A 338  TYR A 342                    
SITE     5 AC9 48 ASN A 368  ALA A 373  GLY A 374  CCS A 375                    
SITE     6 AC9 48 LYS A 376  DAL A 377  DAL A 378  HOH A 543                    
SITE     7 AC9 48 HOH A 556  HOH A 607  HOH A 618  HOH A 633                    
SITE     8 AC9 48 HOH A 720  HOH A 723  HOH A 823  HOH B 201                    
SITE     9 AC9 48 HOH B 202  HOH B 203  HOH B 204  HOH B 205                    
SITE    10 AC9 48 HOH B 212  HOH B 214  HOH B 216  HTY C   2                    
SITE    11 AC9 48 MP4 C   3  GHP C   4  GHP C   5  OMX C   6                    
SITE    12 AC9 48 BGC C   8  RAM C   9  MAN C  10  RST C  12                    
SITE     1 BC1 46 GLN A  50  LEU A  77  ALA A  78  GLU A  79                    
SITE     2 BC1 46 THR A  81  ASN A 101  GLY A 102  LYS A 103                    
SITE     3 BC1 46 ILE A 105  ASN A 206  ASP A 208  SER A 212                    
SITE     4 BC1 46 ILE A 213  LYS A 220  ALA A 269  LYS A 274                    
SITE     5 BC1 46 IPA A 402  HOH A 516  HOH A 560  HOH A 651                    
SITE     6 BC1 46 HOH A 686  HOH A 704  HOH A 723  HOH A 731                    
SITE     7 BC1 46 HOH A 749  HTY B   2  MP4 B   3  GHP B   4                    
SITE     8 BC1 46 GHP B   5  OMX B   6  BGC B   8  MAN B  10                    
SITE     9 BC1 46 BXY B  11  RST B  12  SO4 C 107  HOH C 201                    
SITE    10 BC1 46 HOH C 202  HOH C 204  HOH C 205  HOH C 207                    
SITE    11 BC1 46 HOH C 208  HOH C 209  HOH C 211  HOH C 217                    
SITE    12 BC1 46 HOH C 219  HOH C 221                                          
CRYST1   57.833   75.005   90.778  90.00  90.00  90.00 P 21 21 21    8          
ORIGX1      1.000000  0.000000  0.000000        0.00000                         
ORIGX2      0.000000  1.000000  0.000000        0.00000                         
ORIGX3      0.000000  0.000000  1.000000        0.00000                         
SCALE1      0.017291  0.000000  0.000000        0.00000                         
SCALE2      0.000000  0.013332  0.000000        0.00000                         
SCALE3      0.000000  0.000000  0.011016        0.00000                         
ATOM      1  N   ASN A  13     -16.424 -22.833  14.497  1.00 17.41           N
ATOM      2  CA  ASN A  13     -15.053 -22.399  14.286  1.00 17.91           C
ATOM      3  C   ASN A  13     -14.043 -23.087  15.207  1.00 18.47           C
ATOM      4  O   ASN A  13     -14.322 -23.348  16.378  1.00 16.92           O
ATOM      5  CB  ASN A  13     -14.935 -20.882  14.426  1.00 17.81           C
ATOM      6  CG  ASN A  13     -13.506 -20.408  14.257  1.00 26.02           C
ATOM      7  OD1 ASN A  13     -12.804 -20.156  15.233  1.00 26.53           O
ATOM      8  ND2 ASN A  13     -13.058 -20.324  13.010  1.00 26.48           N
TER       9      ASN A  13
ATOM     10  N   LYS A  16     -13.108 -22.046  18.903  1.00 16.74           N
ATOM     11  CA  LYS A  16     -14.148 -22.107  19.918  1.00 18.06           C
ATOM     12  C   LYS A  16     -14.224 -23.498  20.534  1.00 17.86           C
ATOM     13  O   LYS A  16     -13.458 -24.394  20.153  1.00 18.69           O
ATOM     14  CB  LYS A  16     -15.472 -21.657  19.309  1.00 16.49           C
ATOM     15  CG  LYS A  16     -15.275 -20.349  18.563  1.00 19.94           C
ATOM     16  CD  LYS A  16     -16.524 -19.530  18.445  1.00 21.07           C
ATOM     17  CE  LYS A  16     -16.282 -18.290  17.572  1.00 25.10           C
ATOM     18  NZ  LYS A  16     -15.568 -17.203  18.292  1.00 21.26           N
TER      19      LYS A  16
ATOM     20  N   GLU A  45     -17.947 -20.394   7.317  1.00 19.48           N
ATOM     21  CA  GLU A  45     -19.020 -19.433   7.066  1.00 21.67           C
ATOM     22  C   GLU A  45     -19.095 -19.073   5.585  1.00 18.21           C
ATOM     23  O   GLU A  45     -20.148 -18.685   5.084  1.00 18.10           O
ATOM     24  CB  GLU A  45     -18.826 -18.177   7.920  1.00 19.66           C
ATOM     25  CG  GLU A  45     -17.912 -17.120   7.302  1.00 20.67           C
ATOM     26  CD  GLU A  45     -16.440 -17.350   7.593  1.00 27.08           C
ATOM     27  OE1 GLU A  45     -16.076 -18.477   8.002  1.00 22.82           O
ATOM     28  OE2 GLU A  45     -15.650 -16.390   7.415  1.00 29.11           O
TER      29      GLU A  45
ATOM     30  N   TRP A  63     -22.006 -19.566  13.923  1.00 14.29           N
ATOM     31  CA  TRP A  63     -21.189 -18.417  13.550  1.00 15.50           C
ATOM     32  C   TRP A  63     -21.809 -17.176  14.168  1.00 17.33           C
ATOM     33  O   TRP A  63     -22.951 -17.215  14.627  1.00 14.23           O
ATOM     34  CB  TRP A  63     -21.097 -18.248  12.027  1.00 15.69           C
ATOM     35  CG  TRP A  63     -20.010 -17.266  11.634  1.00 15.75           C
ATOM     36  CD1 TRP A  63     -20.162 -15.937  11.339  1.00 17.45           C
ATOM     37  CD2 TRP A  63     -18.607 -17.541  11.532  1.00 16.31           C
ATOM     38  NE1 TRP A  63     -18.941 -15.374  11.047  1.00 16.69           N
ATOM     39  CE2 TRP A  63     -17.970 -16.336  11.158  1.00 20.56           C
ATOM     40  CE3 TRP A  63     -17.826 -18.692  11.709  1.00 19.13           C
ATOM     41  CZ2 TRP A  63     -16.591 -16.248  10.969  1.00 19.51           C
ATOM     42  CZ3 TRP A  63     -16.446 -18.604  11.511  1.00 18.42           C
ATOM     43  CH2 TRP A  63     -15.848 -17.391  11.152  1.00 21.56           C
ATOM     44  N   ALA A  64     -21.065 -16.072  14.166  1.00 13.43           N
ATOM     45  CA  ALA A  64     -21.640 -14.793  14.559  1.00 13.16           C
ATOM     46  C   ALA A  64     -22.859 -14.470  13.705  1.00 14.56           C
ATOM     47  O   ALA A  64     -22.915 -14.817  12.530  1.00 14.97           O
ATOM     48  CB  ALA A  64     -20.591 -13.680  14.448  1.00 13.00           C
TER      49      ALA A  64
ATOM     50  N   ASP A  66     -23.992 -11.926  12.138  1.00 11.98           N
ATOM     51  CA  ASP A  66     -23.962 -10.996  11.006  1.00 11.39           C
ATOM     52  C   ASP A  66     -24.081 -11.682   9.652  1.00 14.44           C
ATOM     53  O   ASP A  66     -24.547 -11.055   8.705  1.00 16.20           O
ATOM     54  CB  ASP A  66     -22.725 -10.091  11.024  1.00 13.16           C
ATOM     55  CG  ASP A  66     -21.415 -10.870  10.891  1.00 15.01           C
ATOM     56  OD1 ASP A  66     -21.134 -11.720  11.772  1.00 13.71           O
ATOM     57  OD2 ASP A  66     -20.651 -10.589   9.936  1.00 13.76           O
ATOM     58  N   ARG A  67     -23.669 -12.951   9.564  1.00  9.92           N
ATOM     59  CA  ARG A  67     -23.706 -13.696   8.301  1.00 16.05           C
ATOM     60  C   ARG A  67     -25.087 -14.269   8.011  1.00 13.58           C
ATOM     61  O   ARG A  67     -25.368 -14.698   6.894  1.00 14.87           O
ATOM     62  CB  ARG A  67     -22.729 -14.878   8.345  1.00 16.80           C
ATOM     63  CG  ARG A  67     -21.261 -14.489   8.355  1.00 19.53           C
ATOM     64  CD  ARG A  67     -20.741 -14.192   6.965  1.00 18.30           C
ATOM     65  NE  ARG A  67     -19.316 -13.864   6.998  1.00 17.81           N
ATOM     66  CZ  ARG A  67     -18.475 -14.071   5.987  1.00 29.03           C
ATOM     67  NH1 ARG A  67     -18.915 -14.613   4.853  1.00 23.82           N
ATOM     68  NH2 ARG A  67     -17.188 -13.746   6.108  1.00 24.75           N
TER      69      ARG A  67
ATOM     70  N   GLU A 112     -20.073 -11.954  21.876  1.00 16.76           N
ATOM     71  CA  GLU A 112     -18.626 -11.903  21.731  1.00 17.42           C
ATOM     72  C   GLU A 112     -18.195 -10.464  21.495  1.00 19.34           C
ATOM     73  O   GLU A 112     -18.554  -9.863  20.482  1.00 19.64           O
ATOM     74  CB  GLU A 112     -18.206 -12.735  20.526  1.00 20.87           C
ATOM     75  CG  GLU A 112     -18.508 -14.227  20.626  1.00 18.74           C
ATOM     76  CD  GLU A 112     -18.137 -14.969  19.358  1.00 23.30           C
ATOM     77  OE1 GLU A 112     -18.016 -14.320  18.289  1.00 21.01           O
ATOM     78  OE2 GLU A 112     -17.943 -16.198  19.436  1.00 22.64           O
TER      79      GLU A 112
ATOM     80  N   ASN A 151      -4.470  -9.241  15.258  1.00 19.58           N
ATOM     81  CA  ASN A 151      -4.709  -9.689  13.894  1.00 16.63           C
ATOM     82  C   ASN A 151      -5.124  -8.564  12.947  1.00 23.11           C
ATOM     83  O   ASN A 151      -6.248  -8.083  13.004  1.00 20.24           O
ATOM     84  CB  ASN A 151      -5.765 -10.788  13.898  1.00 19.29           C
ATOM     85  CG  ASN A 151      -5.996 -11.376  12.522  1.00 18.47           C
ATOM     86  OD1 ASN A 151      -5.266 -11.074  11.579  1.00 20.13           O
ATOM     87  ND2 ASN A 151      -7.016 -12.211  12.398  1.00 17.49           N
TER      88      ASN A 151
ATOM     89  N   GLU A 154      -7.927  -9.514   9.486  1.00 19.86           N
ATOM     90  CA  GLU A 154      -9.384  -9.501   9.575  1.00 18.41           C
ATOM     91  C   GLU A 154      -9.899  -8.129  10.057  1.00 19.49           C
ATOM     92  O   GLU A 154      -9.499  -7.639  11.123  1.00 14.99           O
ATOM     93  CB  GLU A 154      -9.868 -10.620  10.501  1.00 16.90           C
ATOM     94  CG  GLU A 154      -9.734 -12.025   9.908  1.00 20.24           C
ATOM     95  CD  GLU A 154     -10.684 -12.259   8.741  1.00 23.14           C
ATOM     96  OE1 GLU A 154     -11.746 -11.593   8.683  1.00 22.33           O
ATOM     97  OE2 GLU A 154     -10.371 -13.104   7.875  1.00 31.00           O
ATOM     98  N   PRO A 155     -10.784  -7.503   9.268  1.00 14.00           N
ATOM     99  CA  PRO A 155     -11.269  -6.167   9.623  1.00 13.16           C
ATOM    100  C   PRO A 155     -12.022  -6.134  10.955  1.00 14.35           C
ATOM    101  O   PRO A 155     -12.122  -5.074  11.555  1.00 15.17           O
ATOM    102  CB  PRO A 155     -12.184  -5.797   8.444  1.00 13.26           C
ATOM    103  CG  PRO A 155     -12.559  -7.079   7.824  1.00 18.03           C
ATOM    104  CD  PRO A 155     -11.374  -7.984   8.008  1.00 14.72           C
ATOM    105  N   TYR A 156     -12.528  -7.274  11.422  1.00 14.24           N
ATOM    106  CA  TYR A 156     -13.142  -7.350  12.749  1.00 13.18           C
ATOM    107  C   TYR A 156     -12.270  -6.695  13.832  1.00 14.87           C
ATOM    108  O   TYR A 156     -12.777  -6.013  14.722  1.00 13.01           O
ATOM    109  CB  TYR A 156     -13.377  -8.817  13.089  1.00 13.34           C
ATOM    110  CG  TYR A 156     -14.091  -9.117  14.387  1.00 15.54           C
ATOM    111  CD1 TYR A 156     -15.426  -8.783  14.569  1.00 15.06           C
ATOM    112  CD2 TYR A 156     -13.443  -9.810  15.398  1.00 16.23           C
ATOM    113  CE1 TYR A 156     -16.082  -9.104  15.750  1.00 17.05           C
ATOM    114  CE2 TYR A 156     -14.079 -10.122  16.578  1.00 18.51           C
ATOM    115  CZ  TYR A 156     -15.400  -9.774  16.747  1.00 15.18           C
ATOM    116  OH  TYR A 156     -16.023 -10.106  17.925  1.00 18.08           O
ATOM    117  N   PHE A 157     -10.955  -6.895  13.750  1.00 13.93           N
ATOM    118  CA  PHE A 157     -10.027  -6.391  14.765  1.00 14.61           C
ATOM    119  C   PHE A 157      -9.659  -4.913  14.618  1.00 16.81           C
ATOM    120  O   PHE A 157      -9.298  -4.255  15.594  1.00 16.40           O
ATOM    121  CB  PHE A 157      -8.753  -7.256  14.800  1.00 15.22           C
ATOM    122  CG  PHE A 157      -9.011  -8.679  15.229  1.00 15.04           C
ATOM    123  CD1 PHE A 157      -8.790  -9.073  16.532  1.00 16.37           C
ATOM    124  CD2 PHE A 157      -9.502  -9.607  14.333  1.00 17.05           C
ATOM    125  CE1 PHE A 157      -9.047 -10.360  16.931  1.00 18.67           C
ATOM    126  CE2 PHE A 157      -9.751 -10.920  14.732  1.00 17.36           C
ATOM    127  CZ  PHE A 157      -9.524 -11.287  16.033  1.00 17.18           C
TER     128      PHE A 157
ATOM    129  N   TRP A 231     -12.788 -16.410  23.631  1.00 15.46           N
ATOM    130  CA  TRP A 231     -12.298 -17.729  23.256  1.00 16.21           C
ATOM    131  C   TRP A 231     -10.793 -17.834  23.470  1.00 18.04           C
ATOM    132  O   TRP A 231     -10.267 -18.920  23.717  1.00 19.17           O
ATOM    133  CB  TRP A 231     -12.633 -18.031  21.791  1.00 16.89           C
ATOM    134  CG  TRP A 231     -12.164 -16.946  20.858  1.00 16.00           C
ATOM    135  CD1 TRP A 231     -10.920 -16.818  20.303  1.00 17.96           C
ATOM    136  CD2 TRP A 231     -12.932 -15.819  20.393  1.00 16.88           C
ATOM    137  NE1 TRP A 231     -10.868 -15.686  19.518  1.00 18.77           N
ATOM    138  CE2 TRP A 231     -12.089 -15.057  19.554  1.00 15.54           C
ATOM    139  CE3 TRP A 231     -14.247 -15.389  20.601  1.00 17.39           C
ATOM    140  CZ2 TRP A 231     -12.519 -13.886  18.926  1.00 18.47           C
ATOM    141  CZ3 TRP A 231     -14.677 -14.224  19.974  1.00 19.70           C
ATOM    142  CH2 TRP A 231     -13.814 -13.486  19.143  1.00 19.06           C
TER     143      TRP A 231
ATOM    144  N   MET A 331     -23.720  -6.206  15.637  1.00 13.47           N
ATOM    145  CA  MET A 331     -23.690  -6.072  14.180  1.00 12.67           C
ATOM    146  C   MET A 331     -25.078  -6.127  13.546  1.00 14.03           C
ATOM    147  O   MET A 331     -25.958  -6.851  14.011  1.00 14.20           O
ATOM    148  CB  MET A 331     -22.810  -7.177  13.580  1.00 12.38           C
ATOM    149  CG  MET A 331     -21.335  -6.946  13.804  1.00 11.02           C
ATOM    150  SD  MET A 331     -20.317  -8.221  13.004  1.00 18.77           S
ATOM    151  CE  MET A 331     -20.495  -9.566  14.160  1.00 15.09           C
TER     152      MET A 331
ATOM    153  N   TRP A 341     -17.800  -6.069   4.920  1.00 13.81           N
ATOM    154  CA  TRP A 341     -16.576  -6.585   5.514  1.00 13.86           C
ATOM    155  C   TRP A 341     -15.502  -6.738   4.449  1.00 15.10           C
ATOM    156  O   TRP A 341     -14.332  -6.464   4.696  1.00 14.40           O
ATOM    157  CB  TRP A 341     -16.822  -7.925   6.199  1.00 15.25           C
ATOM    158  CG  TRP A 341     -17.429  -7.813   7.571  1.00 13.01           C
ATOM    159  CD1 TRP A 341     -18.582  -8.404   8.011  1.00 16.10           C
ATOM    160  CD2 TRP A 341     -16.908  -7.078   8.685  1.00 10.92           C
ATOM    161  NE1 TRP A 341     -18.799  -8.085   9.330  1.00 13.05           N
ATOM    162  CE2 TRP A 341     -17.785  -7.278   9.767  1.00 13.31           C
ATOM    163  CE3 TRP A 341     -15.770  -6.302   8.880  1.00 13.87           C
ATOM    164  CZ2 TRP A 341     -17.568  -6.711  11.014  1.00 11.18           C
ATOM    165  CZ3 TRP A 341     -15.559  -5.738  10.118  1.00 15.59           C
ATOM    166  CH2 TRP A 341     -16.449  -5.948  11.167  1.00 14.55           C
TER     167      TRP A 341
ATOM    168  N   ARG A 345     -11.964  -4.977   4.560  1.00 15.83           N
ATOM    169  CA  ARG A 345     -10.771  -5.836   4.528  1.00 16.99           C
ATOM    170  C   ARG A 345      -9.785  -5.325   3.467  1.00 15.78           C
ATOM    171  O   ARG A 345      -8.599  -5.133   3.729  1.00 16.92           O
ATOM    172  CB  ARG A 345     -11.164  -7.285   4.230  1.00 16.46           C
ATOM    173  CG  ARG A 345      -9.986  -8.263   4.227  1.00 22.51           C
ATOM    174  CD  ARG A 345     -10.366  -9.603   3.611  1.00 21.19           C
ATOM    175  NE  ARG A 345     -11.461 -10.240   4.327  1.00 27.27           N
ATOM    176  CZ  ARG A 345     -11.311 -10.980   5.425  1.00 35.35           C
ATOM    177  NH1 ARG A 345     -10.100 -11.186   5.936  1.00 33.55           N
ATOM    178  NH2 ARG A 345     -12.375 -11.510   6.016  1.00 34.09           N
TER     179      ARG A 345
HETATM  203  O   HOH A 535     -20.964 -10.831   7.301  1.00 20.17           O
HETATM  204  O   HOH A 549     -18.071 -11.695  17.075  1.00 17.79           O
HETATM  205  O   HOH A 550      -9.366 -14.055  13.553  1.00 19.70           O
HETATM  206  O   HOH A 551     -17.005 -10.863   3.791  1.00 19.54           O
HETATM  207  O   HOH A 614     -14.550 -14.123   8.593  1.00 29.71           O
HETATM  208  O   HOH A 616     -17.975 -17.620  14.849  1.00 28.39           O
HETATM  209  O   HOH A 627     -10.755 -14.628  15.466  1.00 27.52           O
HETATM  210  O   HOH A 696     -11.636 -17.322  15.816  1.00 30.64           O
HETATM  211  O   HOH A 703     -18.246 -11.297   6.106  1.00 24.99           O
HETATM  212  O   HOH A 713     -13.239 -17.923  17.483  1.00 28.29           O
HETATM  213  O   HOH A 813     -12.063 -16.854  13.265  1.00 40.09           O
HETATM  214  O   HOH A 826     -12.514 -14.969  10.113  1.00 35.09           O
CONECT  180  181  186  190
CONECT  192  193  198  201
CONECT  181  180  182  187
CONECT  193  192  194  199
CONECT  182  181  183  188
CONECT  194  193  195  200
CONECT  183  182  184  189
CONECT  195  186  194  196
CONECT  184  183  185  190
CONECT  196  195  197  201
CONECT  185  184  191
CONECT  197  196  202
CONECT  186  180  195
CONECT  198  192
CONECT  187  181
CONECT  199  193
CONECT  188  182
CONECT  200  194
CONECT  189  183
CONECT  190  180  184
CONECT  201  192  196
CONECT  191  185
CONECT  202  197
END
