# Supplementary material for: Scaffold repositioning of spiro-acridine derivatives as fungi chitinase inhibitor by target fishing and in vitro studies
Source: Sci Rep. 2023 May 5;13:7320. doi: 10.1038/s41598-023-33279-9 (PMC10163251; doi:10.1038/s41598-023-33279-9)
Supplement: Supplementary file 2 — Supplementary Information 2. [file 41598_2023_33279_MOESM2_ESM.zip › PDBQT_TARGETS_ALL/3s5y_2PE.pdb]

HEADER    HYDROLASE/HYDROLASE INHIBITOR           23-MAY-11   3S5Y              
TITLE     PHARMACOLOGICAL CHAPERONING IN HUMAN ALPHA-GALACTOSIDASE              
COMPND    MOL_ID: 1;                                                            
COMPND   2 MOLECULE: ALPHA-GALACTOSIDASE A;                                     
COMPND   3 CHAIN: A, B;                                                         
COMPND   4 FRAGMENT: UNP RESIDUES 32-429;                                       
COMPND   5 SYNONYM: ALPHA-D-GALACTOSIDASE A, ALPHA-D-GALACTOSIDE                
COMPND   6 GALACTOHYDROLASE, MELIBIASE;                                         
COMPND   7 EC: 3.2.1.22;                                                        
COMPND   8 ENGINEERED: YES                                                      
SOURCE    MOL_ID: 1;                                                            
SOURCE   2 ORGANISM_SCIENTIFIC: HOMO SAPIENS;                                   
SOURCE   3 ORGANISM_COMMON: HUMAN;                                              
SOURCE   4 ORGANISM_TAXID: 9606;                                                
SOURCE   5 GENE: GLA;                                                           
SOURCE   6 EXPRESSION_SYSTEM: NICOTIANA BENTHAMIANA;                            
SOURCE   7 EXPRESSION_SYSTEM_TAXID: 4100                                        
KEYWDS    GLYCOPROTEIN, CARBOHYDRATE-BINDING PROTEIN, GLYCOSIDASE, LYSOSOMAL    
KEYWDS   2 ENZYME, (BETA/ALPHA)8 BARREL, PHARMACOLOGICAL CHAPERONE, HYDROLASE-  
KEYWDS   3 HYDROLASE INHIBITOR COMPLEX                                          
EXPDTA    X-RAY DIFFRACTION                                                     
AUTHOR    A.I.GUCE,N.E.CLARK,S.C.GARMAN                                         
REVDAT   2   04-APR-12 3S5Y    1       HEADER                                   
REVDAT   1   04-JAN-12 3S5Y    0                                                
JRNL        AUTH   A.I.GUCE,N.E.CLARK,J.J.ROGICH,S.C.GARMAN                     
JRNL        TITL   THE MOLECULAR BASIS OF PHARMACOLOGICAL CHAPERONING IN HUMAN  
JRNL        TITL 2 ALPHA-GALACTOSIDASE                                          
JRNL        REF    CHEM.BIOL.                    V.  18  1521 2011              
JRNL        REFN                   ISSN 1074-5521                               
JRNL        PMID   22195554                                                     
JRNL        DOI    10.1016/J.CHEMBIOL.2011.10.012                               
REMARK   2                                                                      
REMARK   2 RESOLUTION.    2.10 ANGSTROMS.                                       
REMARK   3                                                                      
REMARK   3 REFINEMENT.                                                          
REMARK   3   PROGRAM     : REFMAC 5.5.0109                                      
REMARK   3   AUTHORS     : MURSHUDOV,VAGIN,DODSON                               
REMARK   3                                                                      
REMARK   3    REFINEMENT TARGET : MAXIMUM LIKELIHOOD                            
REMARK   3                                                                      
REMARK   3  DATA USED IN REFINEMENT.                                            
REMARK   3   RESOLUTION RANGE HIGH (ANGSTROMS) : 2.10                           
REMARK   3   RESOLUTION RANGE LOW  (ANGSTROMS) : 30.44                          
REMARK   3   DATA CUTOFF            (SIGMA(F)) : 0.000                          
REMARK   3   COMPLETENESS FOR RANGE        (%) : 94.5                           
REMARK   3   NUMBER OF REFLECTIONS             : 66564                          
REMARK   3                                                                      
REMARK   3  FIT TO DATA USED IN REFINEMENT.                                     
REMARK   3   CROSS-VALIDATION METHOD          : THROUGHOUT                      
REMARK   3   FREE R VALUE TEST SET SELECTION  : RANDOM                          
REMARK   3   R VALUE     (WORKING + TEST SET) : 0.195                           
REMARK   3   R VALUE            (WORKING SET) : 0.194                           
REMARK   3   FREE R VALUE                     : 0.230                           
REMARK   3   FREE R VALUE TEST SET SIZE   (%) : 5.000                           
REMARK   3   FREE R VALUE TEST SET COUNT      : 3360                            
REMARK   3                                                                      
REMARK   3  FIT IN THE HIGHEST RESOLUTION BIN.                                  
REMARK   3   TOTAL NUMBER OF BINS USED           : 20                           
REMARK   3   BIN RESOLUTION RANGE HIGH       (A) : 2.10                         
REMARK   3   BIN RESOLUTION RANGE LOW        (A) : 2.16                         
REMARK   3   REFLECTION IN BIN     (WORKING SET) : 4269                         
REMARK   3   BIN COMPLETENESS (WORKING+TEST) (%) : 87.57                        
REMARK   3   BIN R VALUE           (WORKING SET) : 0.2880                       
REMARK   3   BIN FREE R VALUE SET COUNT          : 227                          
REMARK   3   BIN FREE R VALUE                    : 0.3470                       
REMARK   3                                                                      
REMARK   3  NUMBER OF NON-HYDROGEN ATOMS USED IN REFINEMENT.                    
REMARK   3   PROTEIN ATOMS            : 6253                                    
REMARK   3   NUCLEIC ACID ATOMS       : 0                                       
REMARK   3   HETEROGEN ATOMS          : 403                                     
REMARK   3   SOLVENT ATOMS            : 440                                     
REMARK   3                                                                      
REMARK   3  B VALUES.                                                           
REMARK   3   FROM WILSON PLOT           (A**2) : 40.80                          
REMARK   3   MEAN B VALUE      (OVERALL, A**2) : 38.34                          
REMARK   3   OVERALL ANISOTROPIC B VALUE.                                       
REMARK   3    B11 (A**2) : -0.70000                                             
REMARK   3    B22 (A**2) : 0.31000                                              
REMARK   3    B33 (A**2) : 0.40000                                              
REMARK   3    B12 (A**2) : 0.00000                                              
REMARK   3    B13 (A**2) : 0.00000                                              
REMARK   3    B23 (A**2) : 0.00000                                              
REMARK   3                                                                      
REMARK   3  ESTIMATED OVERALL COORDINATE ERROR.                                 
REMARK   3   ESU BASED ON R VALUE                            (A): 0.192         
REMARK   3   ESU BASED ON FREE R VALUE                       (A): 0.169         
REMARK   3   ESU BASED ON MAXIMUM LIKELIHOOD                 (A): 0.113         
REMARK   3   ESU FOR B VALUES BASED ON MAXIMUM LIKELIHOOD (A**2): 9.506         
REMARK   3                                                                      
REMARK   3 CORRELATION COEFFICIENTS.                                            
REMARK   3   CORRELATION COEFFICIENT FO-FC      : 0.955                         
REMARK   3   CORRELATION COEFFICIENT FO-FC FREE : 0.935                         
REMARK   3                                                                      
REMARK   3  RMS DEVIATIONS FROM IDEAL VALUES        COUNT    RMS    WEIGHT      
REMARK   3   BOND LENGTHS REFINED ATOMS        (A):  6903 ; 0.007 ; 0.021       
REMARK   3   BOND LENGTHS OTHERS               (A):  4706 ; 0.001 ; 0.020       
REMARK   3   BOND ANGLES REFINED ATOMS   (DEGREES):  9394 ; 1.126 ; 2.001       
REMARK   3   BOND ANGLES OTHERS          (DEGREES): 11345 ; 0.818 ; 3.002       
REMARK   3   TORSION ANGLES, PERIOD 1    (DEGREES):   791 ; 5.650 ; 5.000       
REMARK   3   TORSION ANGLES, PERIOD 2    (DEGREES):   321 ;35.459 ;24.206       
REMARK   3   TORSION ANGLES, PERIOD 3    (DEGREES):  1062 ;13.369 ;15.000       
REMARK   3   TORSION ANGLES, PERIOD 4    (DEGREES):    40 ;14.117 ;15.000       
REMARK   3   CHIRAL-CENTER RESTRAINTS       (A**3):  1029 ; 0.065 ; 0.200       
REMARK   3   GENERAL PLANES REFINED ATOMS      (A):  7408 ; 0.004 ; 0.021       
REMARK   3   GENERAL PLANES OTHERS             (A):  1384 ; 0.001 ; 0.020       
REMARK   3   NON-BONDED CONTACTS REFINED ATOMS (A):  NULL ;  NULL ;  NULL       
REMARK   3   NON-BONDED CONTACTS OTHERS        (A):  NULL ;  NULL ;  NULL       
REMARK   3   NON-BONDED TORSION REFINED ATOMS  (A):  NULL ;  NULL ;  NULL       
REMARK   3   NON-BONDED TORSION OTHERS         (A):  NULL ;  NULL ;  NULL       
REMARK   3   H-BOND (X...Y) REFINED ATOMS      (A):  NULL ;  NULL ;  NULL       
REMARK   3   H-BOND (X...Y) OTHERS             (A):  NULL ;  NULL ;  NULL       
REMARK   3   POTENTIAL METAL-ION REFINED ATOMS (A):  NULL ;  NULL ;  NULL       
REMARK   3   POTENTIAL METAL-ION OTHERS        (A):  NULL ;  NULL ;  NULL       
REMARK   3   SYMMETRY VDW REFINED ATOMS        (A):  NULL ;  NULL ;  NULL       
REMARK   3   SYMMETRY VDW OTHERS               (A):  NULL ;  NULL ;  NULL       
REMARK   3   SYMMETRY H-BOND REFINED ATOMS     (A):  NULL ;  NULL ;  NULL       
REMARK   3   SYMMETRY H-BOND OTHERS            (A):  NULL ;  NULL ;  NULL       
REMARK   3   SYMMETRY METAL-ION REFINED ATOMS  (A):  NULL ;  NULL ;  NULL       
REMARK   3   SYMMETRY METAL-ION OTHERS         (A):  NULL ;  NULL ;  NULL       
REMARK   3                                                                      
REMARK   3  ISOTROPIC THERMAL FACTOR RESTRAINTS.     COUNT   RMS    WEIGHT      
REMARK   3   MAIN-CHAIN BOND REFINED ATOMS  (A**2):  3913 ; 2.161 ; 6.000       
REMARK   3   MAIN-CHAIN BOND OTHER ATOMS    (A**2):  1592 ; 0.825 ; 6.000       
REMARK   3   MAIN-CHAIN ANGLE REFINED ATOMS (A**2):  6276 ; 3.486 ; 8.000       
REMARK   3   SIDE-CHAIN BOND REFINED ATOMS  (A**2):  2990 ; 5.370 ;12.000       
REMARK   3   SIDE-CHAIN ANGLE REFINED ATOMS (A**2):  3114 ; 8.098 ;18.000       
REMARK   3                                                                      
REMARK   3 ANISOTROPIC THERMAL FACTOR RESTRAINTS.    COUNT   RMS   WEIGHT       
REMARK   3   RIGID-BOND RESTRAINTS          (A**2):  NULL ;  NULL ;  NULL       
REMARK   3   SPHERICITY; FREE ATOMS         (A**2):  NULL ;  NULL ;  NULL       
REMARK   3   SPHERICITY; BONDED ATOMS       (A**2):  NULL ;  NULL ;  NULL       
REMARK   3                                                                      
REMARK   3  NCS RESTRAINTS STATISTICS                                           
REMARK   3   NUMBER OF DIFFERENT NCS GROUPS : 2                                 
REMARK   3                                                                      
REMARK   3  NCS GROUP NUMBER               : 1                                  
REMARK   3     CHAIN NAMES                    : A B                             
REMARK   3     NUMBER OF COMPONENTS NCS GROUP : 1                               
REMARK   3       COMPONENT C  SSSEQI  TO  C   SSSEQI   CODE                     
REMARK   3           1     A     32       A     328      4                      
REMARK   3           1     B     32       B     328      4                      
REMARK   3                   GROUP CHAIN        COUNT   RMS     WEIGHT          
REMARK   3   MEDIUM POSITIONAL  1    A    (A):   4090 ; 0.220 ; 0.500           
REMARK   3   MEDIUM THERMAL     1    A (A**2):   4090 ; 2.280 ;20.000           
REMARK   3                                                                      
REMARK   3  NCS GROUP NUMBER               : 2                                  
REMARK   3     CHAIN NAMES                    : A B                             
REMARK   3     NUMBER OF COMPONENTS NCS GROUP : 1                               
REMARK   3       COMPONENT C  SSSEQI  TO  C   SSSEQI   CODE                     
REMARK   3           1     A    329       A     420      4                      
REMARK   3           1     B    329       B     420      4                      
REMARK   3                   GROUP CHAIN        COUNT   RMS     WEIGHT          
REMARK   3   MEDIUM POSITIONAL  2    A    (A):   1242 ; 0.310 ; 0.500           
REMARK   3   MEDIUM THERMAL     2    A (A**2):   1242 ; 3.180 ;20.000           
REMARK   3                                                                      
REMARK   3  TLS DETAILS                                                         
REMARK   3   NUMBER OF TLS GROUPS  : 4                                          
REMARK   3                                                                      
REMARK   3   TLS GROUP : 1                                                      
REMARK   3    NUMBER OF COMPONENTS GROUP : 1                                    
REMARK   3    COMPONENTS        C SSSEQI   TO  C SSSEQI                         
REMARK   3    RESIDUE RANGE :   A    32        A   328                          
REMARK   3    ORIGIN FOR THE GROUP (A):  42.1131  14.2799  22.0699              
REMARK   3    T TENSOR                                                          
REMARK   3      T11:   0.0997 T22:   0.1358                                     
REMARK   3      T33:   0.1668 T12:   0.0134                                     
REMARK   3      T13:  -0.0214 T23:  -0.0159                                     
REMARK   3    L TENSOR                                                          
REMARK   3      L11:   0.1166 L22:   1.7571                                     
REMARK   3      L33:   0.4102 L12:   0.2650                                     
REMARK   3      L13:  -0.0744 L23:  -0.1325                                     
REMARK   3    S TENSOR                                                          
REMARK   3      S11:   0.0272 S12:   0.0174 S13:   0.0060                       
REMARK   3      S21:   0.1164 S22:  -0.0070 S23:  -0.0617                       
REMARK   3      S31:   0.0828 S32:   0.0220 S33:  -0.0202                       
REMARK   3                                                                      
REMARK   3   TLS GROUP : 2                                                      
REMARK   3    NUMBER OF COMPONENTS GROUP : 1                                    
REMARK   3    COMPONENTS        C SSSEQI   TO  C SSSEQI                         
REMARK   3    RESIDUE RANGE :   A   329        A   421                          
REMARK   3    ORIGIN FOR THE GROUP (A):  55.0878  40.7721  12.9601              
REMARK   3    T TENSOR                                                          
REMARK   3      T11:   0.0114 T22:   0.2100                                     
REMARK   3      T33:   0.2988 T12:  -0.0138                                     
REMARK   3      T13:   0.0158 T23:  -0.0168                                     
REMARK   3    L TENSOR                                                          
REMARK   3      L11:   1.0132 L22:   1.3654                                     
REMARK   3      L33:   0.3680 L12:  -0.1521                                     
REMARK   3      L13:  -0.3569 L23:  -0.2572                                     
REMARK   3    S TENSOR                                                          
REMARK   3      S11:   0.0249 S12:   0.0505 S13:   0.1322                       
REMARK   3      S21:   0.0631 S22:   0.0258 S23:  -0.2544                       
REMARK   3      S31:  -0.0174 S32:   0.0828 S33:  -0.0507                       
REMARK   3                                                                      
REMARK   3   TLS GROUP : 3                                                      
REMARK   3    NUMBER OF COMPONENTS GROUP : 1                                    
REMARK   3    COMPONENTS        C SSSEQI   TO  C SSSEQI                         
REMARK   3    RESIDUE RANGE :   B    32        B   328                          
REMARK   3    ORIGIN FOR THE GROUP (A):  26.5292  59.4900  26.9396              
REMARK   3    T TENSOR                                                          
REMARK   3      T11:   0.1120 T22:   0.1619                                     
REMARK   3      T33:   0.1099 T12:   0.0229                                     
REMARK   3      T13:   0.0212 T23:   0.0041                                     
REMARK   3    L TENSOR                                                          
REMARK   3      L11:   0.4183 L22:   0.8933                                     
REMARK   3      L33:   0.5239 L12:   0.0882                                     
REMARK   3      L13:  -0.0060 L23:  -0.0263                                     
REMARK   3    S TENSOR                                                          
REMARK   3      S11:  -0.0011 S12:  -0.0020 S13:  -0.0369                       
REMARK   3      S21:   0.0093 S22:   0.0067 S23:  -0.0160                       
REMARK   3      S31:  -0.1266 S32:  -0.0562 S33:  -0.0056                       
REMARK   3                                                                      
REMARK   3   TLS GROUP : 4                                                      
REMARK   3    NUMBER OF COMPONENTS GROUP : 1                                    
REMARK   3    COMPONENTS        C SSSEQI   TO  C SSSEQI                         
REMARK   3    RESIDUE RANGE :   B   329        B   422                          
REMARK   3    ORIGIN FOR THE GROUP (A):  10.4418  32.9696  27.7960              
REMARK   3    T TENSOR                                                          
REMARK   3      T11:   0.0446 T22:   0.1812                                     
REMARK   3      T33:   0.2850 T12:  -0.0373                                     
REMARK   3      T13:   0.0564 T23:  -0.0029                                     
REMARK   3    L TENSOR                                                          
REMARK   3      L11:   2.1475 L22:   1.6069                                     
REMARK   3      L33:   0.7297 L12:  -0.9312                                     
REMARK   3      L13:  -0.1140 L23:   0.3143                                     
REMARK   3    S TENSOR                                                          
REMARK   3      S11:  -0.0987 S12:  -0.0167 S13:  -0.3399                       
REMARK   3      S21:   0.0724 S22:  -0.0517 S23:   0.3400                       
REMARK   3      S31:   0.1150 S32:  -0.1307 S33:   0.1504                       
REMARK   3                                                                      
REMARK   3  BULK SOLVENT MODELLING.                                             
REMARK   3   METHOD USED : MASK                                                 
REMARK   3   PARAMETERS FOR MASK CALCULATION                                    
REMARK   3   VDW PROBE RADIUS   : 1.40                                          
REMARK   3   ION PROBE RADIUS   : 0.80                                          
REMARK   3   SHRINKAGE RADIUS   : 0.80                                          
REMARK   3                                                                      
REMARK   3  OTHER REFINEMENT REMARKS:                                           
REMARK   3  HYDROGENS HAVE BEEN ADDED IN THE RIDING POSITIONS                   
REMARK   3  U VALUES      : WITH TLS ADDED                                      
REMARK   4                                                                      
REMARK   4 3S5Y COMPLIES WITH FORMAT V. 3.30, 13-JUL-11                         
REMARK 100                                                                      
REMARK 100 THIS ENTRY HAS BEEN PROCESSED BY RCSB ON 31-MAY-11.                  
REMARK 100 THE RCSB ID CODE IS RCSB065802.                                      
REMARK 200                                                                      
REMARK 200 EXPERIMENTAL DETAILS                                                 
REMARK 200  EXPERIMENT TYPE                : X-RAY DIFFRACTION                  
REMARK 200  DATE OF DATA COLLECTION        : 19-AUG-07                          
REMARK 200  TEMPERATURE           (KELVIN) : 100                                
REMARK 200  PH                             : 5.1                                
REMARK 200  NUMBER OF CRYSTALS USED        : 1                                  
REMARK 200                                                                      
REMARK 200  SYNCHROTRON              (Y/N) : Y                                  
REMARK 200  RADIATION SOURCE               : NSLS                               
REMARK 200  BEAMLINE                       : X6A                                
REMARK 200  X-RAY GENERATOR MODEL          : NULL                               
REMARK 200  MONOCHROMATIC OR LAUE    (M/L) : M                                  
REMARK 200  WAVELENGTH OR RANGE        (A) : 1.000                              
REMARK 200  MONOCHROMATOR                  : SI(111) CHANNEL CUT                
REMARK 200  OPTICS                         : TOROIDAL FOCUSING MIRROR           
REMARK 200                                                                      
REMARK 200  DETECTOR TYPE                  : CCD                                
REMARK 200  DETECTOR MANUFACTURER          : ADSC QUANTUM 210                   
REMARK 200  INTENSITY-INTEGRATION SOFTWARE : HKL-2000                           
REMARK 200  DATA SCALING SOFTWARE          : SCALEPACK                          
REMARK 200                                                                      
REMARK 200  NUMBER OF UNIQUE REFLECTIONS   : 66778                              
REMARK 200  RESOLUTION RANGE HIGH      (A) : 2.100                              
REMARK 200  RESOLUTION RANGE LOW       (A) : 50.000                             
REMARK 200  REJECTION CRITERIA  (SIGMA(I)) : NULL                               
REMARK 200                                                                      
REMARK 200 OVERALL.                                                             
REMARK 200  COMPLETENESS FOR RANGE     (%) : 95.0                               
REMARK 200  DATA REDUNDANCY                : 6.200                              
REMARK 200  R MERGE                    (I) : 0.09500                            
REMARK 200  R SYM                      (I) : NULL                               
REMARK 200  <I/SIGMA(I)> FOR THE DATA SET  : 8.3000                             
REMARK 200                                                                      
REMARK 200 IN THE HIGHEST RESOLUTION SHELL.                                     
REMARK 200  HIGHEST RESOLUTION SHELL, RANGE HIGH (A) : 2.10                     
REMARK 200  HIGHEST RESOLUTION SHELL, RANGE LOW  (A) : 2.18                     
REMARK 200  COMPLETENESS FOR SHELL     (%) : 92.4                               
REMARK 200  DATA REDUNDANCY IN SHELL       : 5.80                               
REMARK 200  R MERGE FOR SHELL          (I) : 0.81600                            
REMARK 200  R SYM FOR SHELL            (I) : NULL                               
REMARK 200  <I/SIGMA(I)> FOR SHELL         : NULL                               
REMARK 200                                                                      
REMARK 200 DIFFRACTION PROTOCOL: SINGLE WAVELENGTH                              
REMARK 200 METHOD USED TO DETERMINE THE STRUCTURE: MOLECULAR REPLACEMENT        
REMARK 200 SOFTWARE USED: AMORE                                                 
REMARK 200 STARTING MODEL: PDB ENTRY 3HG5                                       
REMARK 200                                                                      
REMARK 200 REMARK: NULL                                                         
REMARK 280                                                                      
REMARK 280 CRYSTAL                                                              
REMARK 280 SOLVENT CONTENT, VS   (%): 62.55                                     
REMARK 280 MATTHEWS COEFFICIENT, VM (ANGSTROMS**3/DA): 3.28                     
REMARK 280                                                                      
REMARK 280 CRYSTALLIZATION CONDITIONS: 8-15% PEG 8000, 0.1 M SODIUM             
REMARK 280  CACODYLATE, 0.02 M MAGNESIUM CHLORIDE, PH 5.1, VAPOR DIFFUSION,     
REMARK 280  HANGING DROP, TEMPERATURE 293K, VAPOR DIFFUSION, HANGING DROP       
REMARK 290                                                                      
REMARK 290 CRYSTALLOGRAPHIC SYMMETRY                                            
REMARK 290 SYMMETRY OPERATORS FOR SPACE GROUP: P 21 21 2                        
REMARK 290                                                                      
REMARK 290      SYMOP   SYMMETRY                                                
REMARK 290     NNNMMM   OPERATOR                                                
REMARK 290       1555   X,Y,Z                                                   
REMARK 290       2555   -X,-Y,Z                                                 
REMARK 290       3555   -X+1/2,Y+1/2,-Z                                         
REMARK 290       4555   X+1/2,-Y+1/2,-Z                                         
REMARK 290                                                                      
REMARK 290     WHERE NNN -> OPERATOR NUMBER                                     
REMARK 290           MMM -> TRANSLATION VECTOR                                  
REMARK 290                                                                      
REMARK 290 CRYSTALLOGRAPHIC SYMMETRY TRANSFORMATIONS                            
REMARK 290 THE FOLLOWING TRANSFORMATIONS OPERATE ON THE ATOM/HETATM             
REMARK 290 RECORDS IN THIS ENTRY TO PRODUCE CRYSTALLOGRAPHICALLY                
REMARK 290 RELATED MOLECULES.                                                   
REMARK 290   SMTRY1   1  1.000000  0.000000  0.000000        0.00000            
REMARK 290   SMTRY2   1  0.000000  1.000000  0.000000        0.00000            
REMARK 290   SMTRY3   1  0.000000  0.000000  1.000000        0.00000            
REMARK 290   SMTRY1   2 -1.000000  0.000000  0.000000        0.00000            
REMARK 290   SMTRY2   2  0.000000 -1.000000  0.000000        0.00000            
REMARK 290   SMTRY3   2  0.000000  0.000000  1.000000        0.00000            
REMARK 290   SMTRY1   3 -1.000000  0.000000  0.000000       68.40650            
REMARK 290   SMTRY2   3  0.000000  1.000000  0.000000       91.31750            
REMARK 290   SMTRY3   3  0.000000  0.000000 -1.000000        0.00000            
REMARK 290   SMTRY1   4  1.000000  0.000000  0.000000       68.40650            
REMARK 290   SMTRY2   4  0.000000 -1.000000  0.000000       91.31750            
REMARK 290   SMTRY3   4  0.000000  0.000000 -1.000000        0.00000            
REMARK 290                                                                      
REMARK 290 REMARK: NULL                                                         
REMARK 300                                                                      
REMARK 300 BIOMOLECULE: 1                                                       
REMARK 300 SEE REMARK 350 FOR THE AUTHOR PROVIDED AND/OR PROGRAM                
REMARK 300 GENERATED ASSEMBLY INFORMATION FOR THE STRUCTURE IN                  
REMARK 300 THIS ENTRY. THE REMARK MAY ALSO PROVIDE INFORMATION ON               
REMARK 300 BURIED SURFACE AREA.                                                 
REMARK 350                                                                      
REMARK 350 COORDINATES FOR A COMPLETE MULTIMER REPRESENTING THE KNOWN           
REMARK 350 BIOLOGICALLY SIGNIFICANT OLIGOMERIZATION STATE OF THE                
REMARK 350 MOLECULE CAN BE GENERATED BY APPLYING BIOMT TRANSFORMATIONS          
REMARK 350 GIVEN BELOW.  BOTH NON-CRYSTALLOGRAPHIC AND                          
REMARK 350 CRYSTALLOGRAPHIC OPERATIONS ARE GIVEN.                               
REMARK 350                                                                      
REMARK 350 BIOMOLECULE: 1                                                       
REMARK 350 AUTHOR DETERMINED BIOLOGICAL UNIT: DIMERIC                           
REMARK 350 SOFTWARE DETERMINED QUATERNARY STRUCTURE: DIMERIC                    
REMARK 350 SOFTWARE USED: PISA                                                  
REMARK 350 TOTAL BURIED SURFACE AREA: 10550 ANGSTROM**2                         
REMARK 350 SURFACE AREA OF THE COMPLEX: 31590 ANGSTROM**2                       
REMARK 350 CHANGE IN SOLVENT FREE ENERGY: 98.0 KCAL/MOL                         
REMARK 350 APPLY THE FOLLOWING TO CHAINS: A, B                                  
REMARK 350   BIOMT1   1  1.000000  0.000000  0.000000        0.00000            
REMARK 350   BIOMT2   1  0.000000  1.000000  0.000000        0.00000            
REMARK 350   BIOMT3   1  0.000000  0.000000  1.000000        0.00000            
REMARK 465                                                                      
REMARK 465 MISSING RESIDUES                                                     
REMARK 465 THE FOLLOWING RESIDUES WERE NOT LOCATED IN THE                       
REMARK 465 EXPERIMENT. (M=MODEL NUMBER; RES=RESIDUE NAME; C=CHAIN               
REMARK 465 IDENTIFIER; SSSEQ=SEQUENCE NUMBER; I=INSERTION CODE.)                
REMARK 465                                                                      
REMARK 465   M RES C SSSEQI                                                     
REMARK 465     GLN A   422                                                      
REMARK 465     MET A   423                                                      
REMARK 465     SER A   424                                                      
REMARK 465     LEU A   425                                                      
REMARK 465     LYS A   426                                                      
REMARK 465     ASP A   427                                                      
REMARK 465     LEU A   428                                                      
REMARK 465     LEU A   429                                                      
REMARK 465     MET B   423                                                      
REMARK 465     SER B   424                                                      
REMARK 465     LEU B   425                                                      
REMARK 465     LYS B   426                                                      
REMARK 465     ASP B   427                                                      
REMARK 465     LEU B   428                                                      
REMARK 465     LEU B   429                                                      
REMARK 500                                                                      
REMARK 500 GEOMETRY AND STEREOCHEMISTRY                                         
REMARK 500 SUBTOPIC: TORSION ANGLES                                             
REMARK 500                                                                      
REMARK 500 TORSION ANGLES OUTSIDE THE EXPECTED RAMACHANDRAN REGIONS:            
REMARK 500 (M=MODEL NUMBER; RES=RESIDUE NAME; C=CHAIN IDENTIFIER;               
REMARK 500 SSEQ=SEQUENCE NUMBER; I=INSERTION CODE).                             
REMARK 500                                                                      
REMARK 500 STANDARD TABLE:                                                      
REMARK 500 FORMAT:(10X,I3,1X,A3,1X,A1,I4,A1,4X,F7.2,3X,F7.2)                    
REMARK 500                                                                      
REMARK 500 EXPECTED VALUES: GJ KLEYWEGT AND TA JONES (1996). PHI/PSI-           
REMARK 500 CHOLOGY: RAMACHANDRAN REVISITED. STRUCTURE 4, 1395 - 1400            
REMARK 500                                                                      
REMARK 500  M RES CSSEQI        PSI       PHI                                   
REMARK 500    MET A  51     -134.15     55.21                                   
REMARK 500    CYS A  52       51.22   -113.38                                   
REMARK 500    ASP A  92     -150.45   -101.62                                   
REMARK 500    CYS A  94       19.99     83.56                                   
REMARK 500    ASP A 266     -176.02     90.63                                   
REMARK 500    ASN A 272     -131.72    -98.84                                   
REMARK 500    MET B  51     -137.27     55.91                                   
REMARK 500    CYS B  52       52.15   -112.44                                   
REMARK 500    ASP B  92     -152.74   -102.03                                   
REMARK 500    CYS B  94       17.18     81.14                                   
REMARK 500    ASP B 266     -176.52     89.65                                   
REMARK 500    ASN B 272     -127.23    -96.94                                   
REMARK 500    GLU B 358       40.13   -102.67                                   
REMARK 500    MET B 421       47.64   -100.78                                   
REMARK 500                                                                      
REMARK 500 REMARK: NULL                                                         
REMARK 525                                                                      
REMARK 525 SOLVENT                                                              
REMARK 525                                                                      
REMARK 525 THE SOLVENT MOLECULES HAVE CHAIN IDENTIFIERS THAT                    
REMARK 525 INDICATE THE POLYMER CHAIN WITH WHICH THEY ARE MOST                  
REMARK 525 CLOSELY ASSOCIATED. THE REMARK LISTS ALL THE SOLVENT                 
REMARK 525 MOLECULES WHICH ARE MORE THAN 5A AWAY FROM THE                       
REMARK 525 NEAREST POLYMER CHAIN (M = MODEL NUMBER;                             
REMARK 525 RES=RESIDUE NAME; C=CHAIN IDENTIFIER; SSEQ=SEQUENCE                  
REMARK 525 NUMBER; I=INSERTION CODE):                                           
REMARK 525                                                                      
REMARK 525  M RES CSSEQI                                                        
REMARK 525    HOH B1276        DISTANCE =  6.77 ANGSTROMS                       
REMARK 610                                                                      
REMARK 610 MISSING HETEROATOM                                                   
REMARK 610 THE FOLLOWING RESIDUES HAVE MISSING ATOMS (M=MODEL NUMBER;           
REMARK 610 RES=RESIDUE NAME; C=CHAIN IDENTIFIER; SSEQ=SEQUENCE NUMBER;          
REMARK 610 I=INSERTION CODE):                                                   
REMARK 610   M RES C SSEQI                                                      
REMARK 610     2PE A  813                                                       
REMARK 610     2PE B  810                                                       
REMARK 610     2PE B  812                                                       
REMARK 610     2PE B  815                                                       
REMARK 800                                                                      
REMARK 800 SITE                                                                 
REMARK 800 SITE_IDENTIFIER: AC1                                                 
REMARK 800 EVIDENCE_CODE: SOFTWARE                                              
REMARK 800 SITE_DESCRIPTION: BINDING SITE FOR RESIDUE NAG A 639                 
REMARK 800                                                                      
REMARK 800 SITE_IDENTIFIER: AC2                                                 
REMARK 800 EVIDENCE_CODE: SOFTWARE                                              
REMARK 800 SITE_DESCRIPTION: BINDING SITE FOR RESIDUE NAG A 640                 
REMARK 800                                                                      
REMARK 800 SITE_IDENTIFIER: AC3                                                 
REMARK 800 EVIDENCE_CODE: SOFTWARE                                              
REMARK 800 SITE_DESCRIPTION: BINDING SITE FOR RESIDUE BMA A 641                 
REMARK 800                                                                      
REMARK 800 SITE_IDENTIFIER: AC4                                                 
REMARK 800 EVIDENCE_CODE: SOFTWARE                                              
REMARK 800 SITE_DESCRIPTION: BINDING SITE FOR RESIDUE MAN A 642                 
REMARK 800                                                                      
REMARK 800 SITE_IDENTIFIER: AC5                                                 
REMARK 800 EVIDENCE_CODE: SOFTWARE                                              
REMARK 800 SITE_DESCRIPTION: BINDING SITE FOR RESIDUE MAN A 643                 
REMARK 800                                                                      
REMARK 800 SITE_IDENTIFIER: AC6                                                 
REMARK 800 EVIDENCE_CODE: SOFTWARE                                              
REMARK 800 SITE_DESCRIPTION: BINDING SITE FOR RESIDUE FUC A 644                 
REMARK 800                                                                      
REMARK 800 SITE_IDENTIFIER: AC7                                                 
REMARK 800 EVIDENCE_CODE: SOFTWARE                                              
REMARK 800 SITE_DESCRIPTION: BINDING SITE FOR RESIDUE XYP A 645                 
REMARK 800                                                                      
REMARK 800 SITE_IDENTIFIER: AC8                                                 
REMARK 800 EVIDENCE_CODE: SOFTWARE                                              
REMARK 800 SITE_DESCRIPTION: BINDING SITE FOR RESIDUE NAG A 692                 
REMARK 800                                                                      
REMARK 800 SITE_IDENTIFIER: AC9                                                 
REMARK 800 EVIDENCE_CODE: SOFTWARE                                              
REMARK 800 SITE_DESCRIPTION: BINDING SITE FOR RESIDUE NAG A 693                 
REMARK 800                                                                      
REMARK 800 SITE_IDENTIFIER: BC1                                                 
REMARK 800 EVIDENCE_CODE: SOFTWARE                                              
REMARK 800 SITE_DESCRIPTION: BINDING SITE FOR RESIDUE BMA A 694                 
REMARK 800                                                                      
REMARK 800 SITE_IDENTIFIER: BC2                                                 
REMARK 800 EVIDENCE_CODE: SOFTWARE                                              
REMARK 800 SITE_DESCRIPTION: BINDING SITE FOR RESIDUE XYP A 698                 
REMARK 800                                                                      
REMARK 800 SITE_IDENTIFIER: BC3                                                 
REMARK 800 EVIDENCE_CODE: SOFTWARE                                              
REMARK 800 SITE_DESCRIPTION: BINDING SITE FOR RESIDUE FUC A 697                 
REMARK 800                                                                      
REMARK 800 SITE_IDENTIFIER: BC4                                                 
REMARK 800 EVIDENCE_CODE: SOFTWARE                                              
REMARK 800 SITE_DESCRIPTION: BINDING SITE FOR RESIDUE NAG A 715                 
REMARK 800                                                                      
REMARK 800 SITE_IDENTIFIER: BC5                                                 
REMARK 800 EVIDENCE_CODE: SOFTWARE                                              
REMARK 800 SITE_DESCRIPTION: BINDING SITE FOR RESIDUE NAG A 716                 
REMARK 800                                                                      
REMARK 800 SITE_IDENTIFIER: BC6                                                 
REMARK 800 EVIDENCE_CODE: SOFTWARE                                              
REMARK 800 SITE_DESCRIPTION: BINDING SITE FOR RESIDUE FUC A 720                 
REMARK 800                                                                      
REMARK 800 SITE_IDENTIFIER: BC7                                                 
REMARK 800 EVIDENCE_CODE: SOFTWARE                                              
REMARK 800 SITE_DESCRIPTION: BINDING SITE FOR RESIDUE DGJ A 801                 
REMARK 800                                                                      
REMARK 800 SITE_IDENTIFIER: BC8                                                 
REMARK 800 EVIDENCE_CODE: SOFTWARE                                              
REMARK 800 SITE_DESCRIPTION: BINDING SITE FOR RESIDUE 2PE A 813                 
REMARK 800                                                                      
REMARK 800 SITE_IDENTIFIER: BC9                                                 
REMARK 800 EVIDENCE_CODE: SOFTWARE                                              
REMARK 800 SITE_DESCRIPTION: BINDING SITE FOR RESIDUE NAG B 639                 
REMARK 800                                                                      
REMARK 800 SITE_IDENTIFIER: CC1                                                 
REMARK 800 EVIDENCE_CODE: SOFTWARE                                              
REMARK 800 SITE_DESCRIPTION: BINDING SITE FOR RESIDUE NAG B 692                 
REMARK 800                                                                      
REMARK 800 SITE_IDENTIFIER: CC2                                                 
REMARK 800 EVIDENCE_CODE: SOFTWARE                                              
REMARK 800 SITE_DESCRIPTION: BINDING SITE FOR RESIDUE NAG B 693                 
REMARK 800                                                                      
REMARK 800 SITE_IDENTIFIER: CC3                                                 
REMARK 800 EVIDENCE_CODE: SOFTWARE                                              
REMARK 800 SITE_DESCRIPTION: BINDING SITE FOR RESIDUE BMA B 694                 
REMARK 800                                                                      
REMARK 800 SITE_IDENTIFIER: CC4                                                 
REMARK 800 EVIDENCE_CODE: SOFTWARE                                              
REMARK 800 SITE_DESCRIPTION: BINDING SITE FOR RESIDUE MAN B 695                 
REMARK 800                                                                      
REMARK 800 SITE_IDENTIFIER: CC5                                                 
REMARK 800 EVIDENCE_CODE: SOFTWARE                                              
REMARK 800 SITE_DESCRIPTION: BINDING SITE FOR RESIDUE XYP B 698                 
REMARK 800                                                                      
REMARK 800 SITE_IDENTIFIER: CC6                                                 
REMARK 800 EVIDENCE_CODE: SOFTWARE                                              
REMARK 800 SITE_DESCRIPTION: BINDING SITE FOR RESIDUE NAG B 715                 
REMARK 800                                                                      
REMARK 800 SITE_IDENTIFIER: CC7                                                 
REMARK 800 EVIDENCE_CODE: SOFTWARE                                              
REMARK 800 SITE_DESCRIPTION: BINDING SITE FOR RESIDUE NAG B 716                 
REMARK 800                                                                      
REMARK 800 SITE_IDENTIFIER: CC8                                                 
REMARK 800 EVIDENCE_CODE: SOFTWARE                                              
REMARK 800 SITE_DESCRIPTION: BINDING SITE FOR RESIDUE BMA B 717                 
REMARK 800                                                                      
REMARK 800 SITE_IDENTIFIER: CC9                                                 
REMARK 800 EVIDENCE_CODE: SOFTWARE                                              
REMARK 800 SITE_DESCRIPTION: BINDING SITE FOR RESIDUE FUC B 720                 
REMARK 800                                                                      
REMARK 800 SITE_IDENTIFIER: DC1                                                 
REMARK 800 EVIDENCE_CODE: SOFTWARE                                              
REMARK 800 SITE_DESCRIPTION: BINDING SITE FOR RESIDUE DGJ B 802                 
REMARK 800                                                                      
REMARK 800 SITE_IDENTIFIER: DC2                                                 
REMARK 800 EVIDENCE_CODE: SOFTWARE                                              
REMARK 800 SITE_DESCRIPTION: BINDING SITE FOR RESIDUE 2PE B 810                 
REMARK 800                                                                      
REMARK 800 SITE_IDENTIFIER: DC3                                                 
REMARK 800 EVIDENCE_CODE: SOFTWARE                                              
REMARK 800 SITE_DESCRIPTION: BINDING SITE FOR RESIDUE 2PE B 811                 
REMARK 800                                                                      
REMARK 800 SITE_IDENTIFIER: DC4                                                 
REMARK 800 EVIDENCE_CODE: SOFTWARE                                              
REMARK 800 SITE_DESCRIPTION: BINDING SITE FOR RESIDUE 2PE B 812                 
REMARK 800                                                                      
REMARK 800 SITE_IDENTIFIER: DC5                                                 
REMARK 800 EVIDENCE_CODE: SOFTWARE                                              
REMARK 800 SITE_DESCRIPTION: BINDING SITE FOR RESIDUE 2PE B 815                 
REMARK 800                                                                      
REMARK 800 SITE_IDENTIFIER: DC6                                                 
REMARK 800 EVIDENCE_CODE: SOFTWARE                                              
REMARK 800 SITE_DESCRIPTION: BINDING SITE FOR RESIDUE ACY B 842                 
REMARK 800                                                                      
REMARK 800 SITE_IDENTIFIER: DC7                                                 
REMARK 800 EVIDENCE_CODE: SOFTWARE                                              
REMARK 800 SITE_DESCRIPTION: BINDING SITE FOR RESIDUE ACY B 843                 
REMARK 900                                                                      
REMARK 900 RELATED ENTRIES                                                      
REMARK 900 RELATED ID: 3S5Z   RELATED DB: PDB                                   
REMARK 900 RELATED ID: 3HG2   RELATED DB: PDB                                   
REMARK 900 RELATED ID: 3HG3   RELATED DB: PDB                                   
REMARK 900 RELATED ID: 3HG4   RELATED DB: PDB                                   
REMARK 900 RELATED ID: 3HG5   RELATED DB: PDB                                   
REMARK 900 RELATED ID: 1R46   RELATED DB: PDB                                   
REMARK 900 RELATED ID: 1R47   RELATED DB: PDB                                   
DBREF  3S5Y A   32   429  UNP    P06280   AGAL_HUMAN      32    429             
DBREF  3S5Y B   32   429  UNP    P06280   AGAL_HUMAN      32    429             
SEQRES   1 A  398  LEU ASP ASN GLY LEU ALA ARG THR PRO THR MET GLY TRP          
SEQRES   2 A  398  LEU HIS TRP GLU ARG PHE MET CYS ASN LEU ASP CYS GLN          
SEQRES   3 A  398  GLU GLU PRO ASP SER CYS ILE SER GLU LYS LEU PHE MET          
SEQRES   4 A  398  GLU MET ALA GLU LEU MET VAL SER GLU GLY TRP LYS ASP          
SEQRES   5 A  398  ALA GLY TYR GLU TYR LEU CYS ILE ASP ASP CYS TRP MET          
SEQRES   6 A  398  ALA PRO GLN ARG ASP SER GLU GLY ARG LEU GLN ALA ASP          
SEQRES   7 A  398  PRO GLN ARG PHE PRO HIS GLY ILE ARG GLN LEU ALA ASN          
SEQRES   8 A  398  TYR VAL HIS SER LYS GLY LEU LYS LEU GLY ILE TYR ALA          
SEQRES   9 A  398  ASP VAL GLY ASN LYS THR CYS ALA GLY PHE PRO GLY SER          
SEQRES  10 A  398  PHE GLY TYR TYR ASP ILE ASP ALA GLN THR PHE ALA ASP          
SEQRES  11 A  398  TRP GLY VAL ASP LEU LEU LYS PHE ASP GLY CYS TYR CYS          
SEQRES  12 A  398  ASP SER LEU GLU ASN LEU ALA ASP GLY TYR LYS HIS MET          
SEQRES  13 A  398  SER LEU ALA LEU ASN ARG THR GLY ARG SER ILE VAL TYR          
SEQRES  14 A  398  SER CYS GLU TRP PRO LEU TYR MET TRP PRO PHE GLN LYS          
SEQRES  15 A  398  PRO ASN TYR THR GLU ILE ARG GLN TYR CYS ASN HIS TRP          
SEQRES  16 A  398  ARG ASN PHE ALA ASP ILE ASP ASP SER TRP LYS SER ILE          
SEQRES  17 A  398  LYS SER ILE LEU ASP TRP THR SER PHE ASN GLN GLU ARG          
SEQRES  18 A  398  ILE VAL ASP VAL ALA GLY PRO GLY GLY TRP ASN ASP PRO          
SEQRES  19 A  398  ASP MET LEU VAL ILE GLY ASN PHE GLY LEU SER TRP ASN          
SEQRES  20 A  398  GLN GLN VAL THR GLN MET ALA LEU TRP ALA ILE MET ALA          
SEQRES  21 A  398  ALA PRO LEU PHE MET SER ASN ASP LEU ARG HIS ILE SER          
SEQRES  22 A  398  PRO GLN ALA LYS ALA LEU LEU GLN ASP LYS ASP VAL ILE          
SEQRES  23 A  398  ALA ILE ASN GLN ASP PRO LEU GLY LYS GLN GLY TYR GLN          
SEQRES  24 A  398  LEU ARG GLN GLY ASP ASN PHE GLU VAL TRP GLU ARG PRO          
SEQRES  25 A  398  LEU SER GLY LEU ALA TRP ALA VAL ALA MET ILE ASN ARG          
SEQRES  26 A  398  GLN GLU ILE GLY GLY PRO ARG SER TYR THR ILE ALA VAL          
SEQRES  27 A  398  ALA SER LEU GLY LYS GLY VAL ALA CYS ASN PRO ALA CYS          
SEQRES  28 A  398  PHE ILE THR GLN LEU LEU PRO VAL LYS ARG LYS LEU GLY          
SEQRES  29 A  398  PHE TYR GLU TRP THR SER ARG LEU ARG SER HIS ILE ASN          
SEQRES  30 A  398  PRO THR GLY THR VAL LEU LEU GLN LEU GLU ASN THR MET          
SEQRES  31 A  398  GLN MET SER LEU LYS ASP LEU LEU                              
SEQRES   1 B  398  LEU ASP ASN GLY LEU ALA ARG THR PRO THR MET GLY TRP          
SEQRES   2 B  398  LEU HIS TRP GLU ARG PHE MET CYS ASN LEU ASP CYS GLN          
SEQRES   3 B  398  GLU GLU PRO ASP SER CYS ILE SER GLU LYS LEU PHE MET          
SEQRES   4 B  398  GLU MET ALA GLU LEU MET VAL SER GLU GLY TRP LYS ASP          
SEQRES   5 B  398  ALA GLY TYR GLU TYR LEU CYS ILE ASP ASP CYS TRP MET          
SEQRES   6 B  398  ALA PRO GLN ARG ASP SER GLU GLY ARG LEU GLN ALA ASP          
SEQRES   7 B  398  PRO GLN ARG PHE PRO HIS GLY ILE ARG GLN LEU ALA ASN          
SEQRES   8 B  398  TYR VAL HIS SER LYS GLY LEU LYS LEU GLY ILE TYR ALA          
SEQRES   9 B  398  ASP VAL GLY ASN LYS THR CYS ALA GLY PHE PRO GLY SER          
SEQRES  10 B  398  PHE GLY TYR TYR ASP ILE ASP ALA GLN THR PHE ALA ASP          
SEQRES  11 B  398  TRP GLY VAL ASP LEU LEU LYS PHE ASP GLY CYS TYR CYS          
SEQRES  12 B  398  ASP SER LEU GLU ASN LEU ALA ASP GLY TYR LYS HIS MET          
SEQRES  13 B  398  SER LEU ALA LEU ASN ARG THR GLY ARG SER ILE VAL TYR          
SEQRES  14 B  398  SER CYS GLU TRP PRO LEU TYR MET TRP PRO PHE GLN LYS          
SEQRES  15 B  398  PRO ASN TYR THR GLU ILE ARG GLN TYR CYS ASN HIS TRP          
SEQRES  16 B  398  ARG ASN PHE ALA ASP ILE ASP ASP SER TRP LYS SER ILE          
SEQRES  17 B  398  LYS SER ILE LEU ASP TRP THR SER PHE ASN GLN GLU ARG          
SEQRES  18 B  398  ILE VAL ASP VAL ALA GLY PRO GLY GLY TRP ASN ASP PRO          
SEQRES  19 B  398  ASP MET LEU VAL ILE GLY ASN PHE GLY LEU SER TRP ASN          
SEQRES  20 B  398  GLN GLN VAL THR GLN MET ALA LEU TRP ALA ILE MET ALA          
SEQRES  21 B  398  ALA PRO LEU PHE MET SER ASN ASP LEU ARG HIS ILE SER          
SEQRES  22 B  398  PRO GLN ALA LYS ALA LEU LEU GLN ASP LYS ASP VAL ILE          
SEQRES  23 B  398  ALA ILE ASN GLN ASP PRO LEU GLY LYS GLN GLY TYR GLN          
SEQRES  24 B  398  LEU ARG GLN GLY ASP ASN PHE GLU VAL TRP GLU ARG PRO          
SEQRES  25 B  398  LEU SER GLY LEU ALA TRP ALA VAL ALA MET ILE ASN ARG          
SEQRES  26 B  398  GLN GLU ILE GLY GLY PRO ARG SER TYR THR ILE ALA VAL          
SEQRES  27 B  398  ALA SER LEU GLY LYS GLY VAL ALA CYS ASN PRO ALA CYS          
SEQRES  28 B  398  PHE ILE THR GLN LEU LEU PRO VAL LYS ARG LYS LEU GLY          
SEQRES  29 B  398  PHE TYR GLU TRP THR SER ARG LEU ARG SER HIS ILE ASN          
SEQRES  30 B  398  PRO THR GLY THR VAL LEU LEU GLN LEU GLU ASN THR MET          
SEQRES  31 B  398  GLN MET SER LEU LYS ASP LEU LEU                              
MODRES 3S5Y ASN A  192  ASN  GLYCOSYLATION SITE                                 
MODRES 3S5Y ASN A  139  ASN  GLYCOSYLATION SITE                                 
MODRES 3S5Y ASN B  192  ASN  GLYCOSYLATION SITE                                 
MODRES 3S5Y ASN B  215  ASN  GLYCOSYLATION SITE                                 
MODRES 3S5Y ASN B  139  ASN  GLYCOSYLATION SITE                                 
MODRES 3S5Y ASN A  215  ASN  GLYCOSYLATION SITE                                 
HET    NAG  A 639      14                                                       
HET    NAG  A 640      14                                                       
HET    BMA  A 641      11                                                       
HET    MAN  A 642      11                                                       
HET    MAN  A 643      11                                                       
HET    FUC  A 644      10                                                       
HET    XYP  A 645       9                                                       
HET    NAG  A 692      14                                                       
HET    NAG  A 693      14                                                       
HET    BMA  A 694      11                                                       
HET    XYP  A 698       9                                                       
HET    FUC  A 697      10                                                       
HET    NAG  A 715      14                                                       
HET    NAG  A 716      14                                                       
HET    FUC  A 720      10                                                       
HET    DGJ  A 801      11                                                       
HET    2PE  A 813      10                                                       
HET    NAG  B 639      14                                                       
HET    NAG  B 692      14                                                       
HET    NAG  B 693      14                                                       
HET    BMA  B 694      11                                                       
HET    MAN  B 695      11                                                       
HET    XYP  B 698       9                                                       
HET    NAG  B 715      14                                                       
HET    NAG  B 716      14                                                       
HET    BMA  B 717      11                                                       
HET    FUC  B 720      10                                                       
HET    DGJ  B 802      11                                                       
HET    2PE  B 810      16                                                       
HET    2PE  B 811      28                                                       
HET    2PE  B 812       7                                                       
HET    EDO  B 814       4                                                       
HET    2PE  B 815      10                                                       
HET    ACY  B 842       4                                                       
HET    ACY  B 843       4                                                       
HETNAM     NAG N-ACETYL-D-GLUCOSAMINE                                           
HETNAM     BMA BETA-D-MANNOSE                                                   
HETNAM     MAN ALPHA-D-MANNOSE                                                  
HETNAM     FUC ALPHA-L-FUCOSE                                                   
HETNAM     XYP BETA-D-XYLOPYRANOSE                                              
HETNAM     DGJ (2R,3S,4R,5S)-2-(HYDROXYMETHYL)PIPERIDINE-3,4,5-TRIOL            
HETNAM     2PE NONAETHYLENE GLYCOL                                              
HETNAM     EDO 1,2-ETHANEDIOL                                                   
HETNAM     ACY ACETIC ACID                                                      
HETSYN     DGJ 1-DEOXYGALACTONOJIRIMYCIN                                        
HETSYN     EDO ETHYLENE GLYCOL                                                  
FORMUL   3  NAG    11(C8 H15 N O6)                                              
FORMUL   3  BMA    4(C6 H12 O6)                                                 
FORMUL   3  MAN    3(C6 H12 O6)                                                 
FORMUL   3  FUC    4(C6 H12 O5)                                                 
FORMUL   3  XYP    3(C5 H10 O5)                                                 
FORMUL   6  DGJ    2(C6 H13 N O4)                                               
FORMUL   7  2PE    5(C18 H38 O10)                                               
FORMUL  15  EDO    C2 H6 O2                                                     
FORMUL  17  ACY    2(C2 H4 O2)                                                  
FORMUL  19  HOH   *440(H2 O)                                                    
HELIX    1   1 GLN A  250  GLU A  251  1                                   2
HELIX    2   2 VAL A  254  VAL A  254  1                                   1
HELIX    3   3 LYS A  374  LYS A  374  1                                   1
SHEET    1   1 1 TYR A 329  LEU A 331  0
SSBOND   1 CYS A   52    CYS A   94                          1555   1555  2.04  
SSBOND   2 CYS A   56    CYS A   63                          1555   1555  2.04  
SSBOND   3 CYS A  142    CYS A  172                          1555   1555  2.04  
SSBOND   4 CYS A  202    CYS A  223                          1555   1555  2.06  
SSBOND   5 CYS A  378    CYS A  382                          1555   1555  2.05  
SSBOND   6 CYS B   52    CYS B   94                          1555   1555  2.04  
SSBOND   7 CYS B   56    CYS B   63                          1555   1555  2.05  
SSBOND   8 CYS B  142    CYS B  172                          1555   1555  2.04  
SSBOND   9 CYS B  202    CYS B  223                          1555   1555  2.06  
SSBOND  10 CYS B  378    CYS B  382                          1555   1555  2.04  
LINK         O4  NAG B 693                 C1  BMA B 694     1555   1555  1.44  
LINK         O4  NAG B 692                 C1  NAG B 693     1555   1555  1.44  
LINK         O4  NAG A 692                 C1  NAG A 693     1555   1555  1.44  
LINK         ND2 ASN A 192                 C1  NAG A 692     1555   1555  1.44  
LINK         ND2 ASN A 139                 C1  NAG A 639     1555   1555  1.44  
LINK         O4  NAG A 640                 C1  BMA A 641     1555   1555  1.44  
LINK         O2  BMA B 694                 C5B XYP B 698     1555   1555  1.44  
LINK         O3  NAG B 715                 C1  FUC B 720     1555   1555  1.44  
LINK         O3  NAG A 715                 C1  FUC A 720     1555   1555  1.44  
LINK         O4  NAG A 693                 C1  BMA A 694     1555   1555  1.45  
LINK         O4  NAG B 716                 C1  BMA B 717     1555   1555  1.45  
LINK         O3  BMA B 694                 C1  MAN B 695     1555   1555  1.45  
LINK         O4  NAG A 715                 C1  NAG A 716     1555   1555  1.45  
LINK         O4  NAG A 639                 C1  NAG A 640     1555   1555  1.45  
LINK         O4  NAG B 715                 C1  NAG B 716     1555   1555  1.45  
LINK         ND2 ASN B 192                 C1  NAG B 692     1555   1555  1.45  
LINK         O3  NAG A 639                 C1  FUC A 644     1555   1555  1.45  
LINK         ND2 ASN B 215                 C1  NAG B 715     1555   1555  1.45  
LINK         O6  BMA A 641                 C1  MAN A 643     1555   1555  1.45  
LINK         O3  BMA A 641                 C1  MAN A 642     1555   1555  1.45  
LINK         ND2 ASN B 139                 C1  NAG B 639     1555   1555  1.45  
LINK         ND2 ASN A 215                 C1  NAG A 715     1555   1555  1.45  
LINK         O2  BMA A 694                 C5B XYP A 698     1555   1555  1.45  
LINK         O2  BMA A 641                 C5B XYP A 645     1555   1555  1.45  
LINK         O3  NAG A 692                 C1  FUC A 697     1555   1555  1.46  
CISPEP   1 ASN A  379    PRO A  380          0        -4.34                     
CISPEP   2 LEU A  388    PRO A  389          0         2.12                     
CISPEP   3 ASN B  379    PRO B  380          0        -0.44                     
CISPEP   4 LEU B  388    PRO B  389          0        -0.67                     
SITE     1 AC1  8 ASN A 139  PHE A 149  TYR A 173  CYS A 174                    
SITE     2 AC1  8 ASP A 175  ASN A 179  NAG A 640  FUC A 644                    
SITE     1 AC2  4 NAG A 639  BMA A 641  FUC A 644  XYP A 645                    
SITE     1 AC3  4 NAG A 640  MAN A 642  MAN A 643  XYP A 645                    
SITE     1 AC4  4 LYS A 130  BMA A 641  XYP A 645  HOH A1101                    
SITE     1 AC5  3 ASN A 122  BMA A 641  HOH A1299                               
SITE     1 AC6  4 PHE A 149  ASN A 179  NAG A 639  NAG A 640                    
SITE     1 AC7  7 GLU A  87  LEU A 129  LYS A 130  ASP A 165                    
SITE     2 AC7  7 NAG A 640  BMA A 641  MAN A 642                               
SITE     1 AC8 10 ASP A  33  ASN A  34  ASN A 192  GLY A 195                    
SITE     2 AC8 10 ARG A 196  NAG A 693  FUC A 697  HOH A1130                    
SITE     3 AC8 10 HOH A1305  HOH A1323                                          
SITE     1 AC9  5 ASP A  33  NAG A 692  BMA A 694  FUC A 697                    
SITE     2 AC9  5 XYP A 698                                                     
SITE     1 BC1  5 NAG A 693  XYP A 698  HOH A1286  HOH A1383                    
SITE     2 BC1  5 HOH A1430                                                     
SITE     1 BC2  4 ASP A  33  ARG A  38  NAG A 693  BMA A 694                    
SITE     1 BC3  4 ASN A  34  NAG A 692  NAG A 693  HOH A1323                    
SITE     1 BC4  3 ASN A 215  NAG A 716  FUC A 720                               
SITE     1 BC5  2 NAG A 715  FUC A 720                                          
SITE     1 BC6  2 NAG A 715  NAG A 716                                          
SITE     1 BC7 13 TRP A  47  ASP A  92  ASP A  93  TYR A 134                    
SITE     2 BC7 13 CYS A 142  LYS A 168  ASP A 170  GLU A 203                    
SITE     3 BC7 13 TYR A 207  ARG A 227  ASP A 231  HOH A1245                    
SITE     4 BC7 13 HOH A1306                                                     
SITE     1 BC8  2 GLN A 250  TYR A 329                                          
SITE     1 BC9  5 ASN B 139  PHE B 149  TYR B 173  ASP B 175                    
SITE     2 BC9  5 HOH B1416                                                     
SITE     1 CC1  8 ASP B  33  ASN B 192  GLY B 195  ARG B 196                    
SITE     2 CC1  8 NAG B 693  2PE B 810  HOH B1327  HOH B1390                    
SITE     1 CC2  5 ASP B  33  NAG B 692  BMA B 694  MAN B 695                    
SITE     2 CC2  5 XYP B 698                                                     
SITE     1 CC3  4 LYS A 326  NAG B 693  MAN B 695  XYP B 698                    
SITE     1 CC4  7 LYS A 326  LYS A 374  ARG B  38  NAG B 693                    
SITE     2 CC4  7 BMA B 694  XYP B 698  HOH B1442                               
SITE     1 CC5  6 ASP B  33  ARG B  38  NAG B 693  BMA B 694                    
SITE     2 CC5  6 MAN B 695  HOH B1399                                          
SITE     1 CC6  4 VAL B  77  ASN B 215  NAG B 716  FUC B 720                    
SITE     1 CC7  4 GLN B 221  NAG B 715  BMA B 717  FUC B 720                    
SITE     1 CC8  2 NAG B 716  HOH B1438                                          
SITE     1 CC9  6 LYS B  82  ASP B  83  NAG B 715  NAG B 716                    
SITE     2 CC9  6 HOH B1412  HOH B1440                                          
SITE     1 DC1 12 TRP B  47  ASP B  92  ASP B  93  TYR B 134                    
SITE     2 DC1 12 CYS B 142  LYS B 168  ASP B 170  GLU B 203                    
SITE     3 DC1 12 ARG B 227  ASP B 231  HOH B1010  HOH B1171                    
SITE     1 DC2  5 LEU B 189  ASN B 192  GLN B 221  TYR B 222                    
SITE     2 DC2  5 NAG B 692                                                     
SITE     1 DC3 11 LEU B  36  GLU B  87  HIS B 125  GLY B 128                    
SITE     2 DC3 11 LYS B 130  ASP B 165  THR B 194  ARG B 196                    
SITE     3 DC3 11 SER B 197  HOH B1230  HOH B1289                               
SITE     1 DC4  6 PHE B 229  ALA B 230  ASP B 231  SER B 238                    
SITE     2 DC4  6 SER B 241  TRP B 245                                          
SITE     1 DC5  4 GLY B 171  TYR B 173  CYS B 174  HOH B1397                    
SITE     1 DC6  4 LEU B  32  ASP B  33  ARG B 220  HOH B1399                    
SITE     1 DC7  1 ARG B 196                                                     
CRYST1  136.813  182.635   47.730  90.00  90.00  90.00 P 21 21 2     8          
ORIGX1      1.000000  0.000000  0.000000        0.00000                         
ORIGX2      0.000000  1.000000  0.000000        0.00000                         
ORIGX3      0.000000  0.000000  1.000000        0.00000                         
SCALE1      0.007309  0.000000  0.000000        0.00000                         
SCALE2      0.000000  0.005475  0.000000        0.00000                         
SCALE3      0.000000  0.000000  0.020951        0.00000                         
ATOM      1  N   GLN A 250      57.102  29.107  29.447  1.00 29.82           N
ANISOU    1  N   GLN A 250     3218   3473   4638   -141  -1018    -65       N
ATOM      2  CA  GLN A 250      57.694  28.741  28.153  1.00 33.19           C
ANISOU    2  CA  GLN A 250     3494   3937   5180   -101   -956    -65       C
ATOM      3  C   GLN A 250      59.155  28.276  28.249  1.00 36.39           C
ANISOU    3  C   GLN A 250     3791   4304   5731   -101  -1056    -44       C
ATOM      4  O   GLN A 250      59.622  27.523  27.391  1.00 36.66           O
ANISOU    4  O   GLN A 250     3717   4353   5859    -61  -1012    -43       O
ATOM      5  CB  GLN A 250      57.531  29.853  27.110  1.00 32.13           C
ANISOU    5  CB  GLN A 250     3309   3842   5057   -102   -846    -76       C
ATOM      6  CG  GLN A 250      58.332  31.119  27.326  1.00 35.17           C
ANISOU    6  CG  GLN A 250     3670   4200   5492   -145   -891    -69       C
ATOM      7  CD  GLN A 250      58.112  32.130  26.211  1.00 33.76           C
ANISOU    7  CD  GLN A 250     3447   4059   5319   -141   -773    -80       C
ATOM      8  OE1 GLN A 250      57.055  32.152  25.573  1.00 28.73           O
ANISOU    8  OE1 GLN A 250     2842   3462   4608   -118   -672    -93       O
ATOM      9  NE2 GLN A 250      59.107  32.976  25.973  1.00 33.33           N
ANISOU    9  NE2 GLN A 250     3319   3987   5356   -167   -791    -73       N
ATOM     10  N   GLU A 251      59.862  28.712  29.289  1.00 40.47           N
ANISOU   10  N   GLU A 251     4340   4764   6270   -145  -1190    -28       N
ATOM     11  CA  GLU A 251      61.236  28.241  29.534  1.00 44.70           C
ANISOU   11  CA  GLU A 251     4775   5253   6956   -147  -1310     -3       C
ATOM     12  C   GLU A 251      61.278  26.741  29.824  1.00 44.50           C
ANISOU   12  C   GLU A 251     4750   5210   6946   -111  -1362      6       C
ATOM     13  O   GLU A 251      62.247  26.067  29.476  1.00 45.85           O
ANISOU   13  O   GLU A 251     4795   5361   7262    -85  -1397     21       O
ATOM     14  CB  GLU A 251      61.898  29.017  30.682  1.00 46.97           C
ANISOU   14  CB  GLU A 251     5117   5475   7251   -209  -1464     15       C
ATOM     15  CG  GLU A 251      62.401  30.410  30.280  1.00 58.99           C
ANISOU   15  CG  GLU A 251     6581   7001   8829   -243  -1438     13       C
ATOM     16  CD  GLU A 251      63.266  31.077  31.349  1.00 72.55           C
ANISOU   16  CD  GLU A 251     8333   8648  10585   -307  -1608     36       C
ATOM     17  OE1 GLU A 251      64.168  30.410  31.905  1.00 78.90           O
ANISOU   17  OE1 GLU A 251     9092   9398  11488   -313  -1751     63       O
ATOM     18  OE2 GLU A 251      63.051  32.278  31.620  1.00 80.67           O
ANISOU   18  OE2 GLU A 251     9434   9669  11547   -353  -1603     29       O
TER      19      GLU A 251
ATOM     20  N   VAL A 254      58.869  24.847  25.956  1.00 37.12           N
ANISOU   20  N   VAL A 254     3718   4463   5921     43   -870    -58       N
ATOM     21  CA  VAL A 254      59.045  25.100  24.523  1.00 37.82           C
ANISOU   21  CA  VAL A 254     3716   4585   6067     66   -742    -69       C
ATOM     22  C   VAL A 254      60.103  24.203  23.876  1.00 40.13           C
ANISOU   22  C   VAL A 254     3888   4854   6504    102   -725    -62       C
ATOM     23  O   VAL A 254      59.868  23.642  22.801  1.00 41.14           O
ANISOU   23  O   VAL A 254     3990   5005   6635    135   -616    -74       O
ATOM     24  CB  VAL A 254      59.353  26.589  24.238  1.00 38.80           C
ANISOU   24  CB  VAL A 254     3813   4714   6214     33   -715    -71       C
ATOM     25  CG1 VAL A 254      59.942  26.767  22.842  1.00 34.02           C
ANISOU   25  CG1 VAL A 254     3101   4121   5702     52   -601    -77       C
ATOM     26  CG2 VAL A 254      58.080  27.420  24.409  1.00 37.10           C
ANISOU   26  CG2 VAL A 254     3711   4532   5854     12   -675    -83       C
ATOM     27  N   ASP A 255      61.253  24.062  24.532  1.00 41.69           N
ANISOU   27  N   ASP A 255     4016   5001   6822     95   -834    -41       N
ATOM     28  CA  ASP A 255      62.382  23.310  23.963  1.00 44.65           C
ANISOU   28  CA  ASP A 255     4256   5342   7363    130   -818    -31       C
ATOM     29  C   ASP A 255      62.176  21.795  23.972  1.00 44.45           C
ANISOU   29  C   ASP A 255     4246   5309   7333    173   -820    -30       C
ATOM     30  O   ASP A 255      62.841  21.083  23.223  1.00 42.99           O
ANISOU   30  O   ASP A 255     3965   5104   7262    212   -759    -29       O
ATOM     31  CB  ASP A 255      63.695  23.649  24.693  1.00 47.50           C
ANISOU   31  CB  ASP A 255     4526   5644   7876    107   -947     -4       C
ATOM     32  CG  ASP A 255      64.321  24.961  24.219  1.00 53.57           C
ANISOU   32  CG  ASP A 255     5218   6411   8722     76   -906     -4       C
ATOM     33  OD1 ASP A 255      63.749  25.627  23.328  1.00 60.47           O
ANISOU   33  OD1 ASP A 255     6117   7330   9528     73   -777    -25       O
ATOM     34  OD2 ASP A 255      65.400  25.322  24.739  1.00 64.05           O
ANISOU   34  OD2 ASP A 255     6462   7690  10184     53  -1009     18       O
TER      35      ASP A 255
ATOM     36  N   TYR A 329      57.231  30.885  20.661  1.00 26.74           N
ANISOU   36  N   TYR A 329     1936   3725   4498    120   -248   -207       N
ATOM     37  CA  TYR A 329      57.355  31.450  22.004  1.00 29.95           C
ANISOU   37  CA  TYR A 329     2389   4135   4855    128   -326   -211       C
ATOM     38  C   TYR A 329      57.011  32.931  21.982  1.00 29.05           C
ANISOU   38  C   TYR A 329     2295   4022   4721     88   -327   -241       C
ATOM     39  O   TYR A 329      57.025  33.562  20.925  1.00 29.47           O
ANISOU   39  O   TYR A 329     2304   4074   4816     57   -282   -253       O
ATOM     40  CB  TYR A 329      58.789  31.273  22.525  1.00 31.02           C
ANISOU   40  CB  TYR A 329     2469   4275   5043    142   -412   -209       C
ATOM     41  CG  TYR A 329      59.831  31.698  21.527  1.00 27.06           C
ANISOU   41  CG  TYR A 329     1868   3770   4642    115   -403   -223       C
ATOM     42  CD1 TYR A 329      60.214  33.029  21.423  1.00 32.53           C
ANISOU   42  CD1 TYR A 329     2535   4463   5362     74   -429   -254       C
ATOM     43  CD2 TYR A 329      60.414  30.773  20.661  1.00 36.76           C
ANISOU   43  CD2 TYR A 329     3030   4991   5945    130   -358   -206       C
ATOM     44  CE1 TYR A 329      61.162  33.437  20.495  1.00 41.97           C
ANISOU   44  CE1 TYR A 329     3637   5649   6658     51   -411   -261       C
ATOM     45  CE2 TYR A 329      61.375  31.169  19.726  1.00 37.67           C
ANISOU   45  CE2 TYR A 329     3056   5099   6155    109   -337   -215       C
ATOM     46  CZ  TYR A 329      61.741  32.508  19.649  1.00 40.95           C
ANISOU   46  CZ  TYR A 329     3444   5515   6598     69   -363   -239       C
ATOM     47  OH  TYR A 329      62.676  32.930  18.731  1.00 45.23           O
ANISOU   47  OH  TYR A 329     3897   6047   7241     50   -332   -242       O
ATOM     48  N   GLN A 330      56.712  33.478  23.156  1.00 28.45           N
ANISOU   48  N   GLN A 330     2288   3944   4577     93   -375   -252       N
ATOM     49  CA  GLN A 330      56.479  34.905  23.290  1.00 28.78           C
ANISOU   49  CA  GLN A 330     2352   3978   4605     57   -381   -286       C
ATOM     50  C   GLN A 330      57.820  35.622  23.297  1.00 31.07           C
ANISOU   50  C   GLN A 330     2573   4267   4964     30   -451   -316       C
ATOM     51  O   GLN A 330      58.696  35.322  24.109  1.00 31.52           O
ANISOU   51  O   GLN A 330     2620   4331   5022     45   -539   -321       O
ATOM     52  CB  GLN A 330      55.708  35.220  24.565  1.00 30.76           C
ANISOU   52  CB  GLN A 330     2707   4222   4757     73   -401   -293       C
ATOM     53  CG  GLN A 330      55.158  36.641  24.606  1.00 37.42           C
ANISOU   53  CG  GLN A 330     3583   5046   5585     38   -376   -325       C
ATOM     54  CD  GLN A 330      54.231  36.869  25.781  1.00 35.60           C
ANISOU   54  CD  GLN A 330     3466   4804   5255     58   -370   -330       C
ATOM     55  OE1 GLN A 330      54.677  37.018  26.912  1.00 51.54           O
ANISOU   55  OE1 GLN A 330     5537   6825   7219     69   -444   -354       O
ATOM     56  NE2 GLN A 330      52.937  36.892  25.518  1.00 42.81           N
ANISOU   56  NE2 GLN A 330     4418   5703   6145     64   -282   -305       N
ATOM     57  N   LEU A 331      57.972  36.556  22.369  1.00 30.21           N
ANISOU   57  N   LEU A 331     2411   4148   4917     -7   -412   -331       N
ATOM     58  CA  LEU A 331      59.174  37.356  22.248  1.00 33.59           C
ANISOU   58  CA  LEU A 331     2766   4567   5431    -39   -463   -358       C
ATOM     59  C   LEU A 331      59.091  38.595  23.141  1.00 37.47           C
ANISOU   59  C   LEU A 331     3304   5039   5893    -66   -514   -404       C
ATOM     60  O   LEU A 331      60.067  38.971  23.800  1.00 38.20           O
ANISOU   60  O   LEU A 331     3370   5126   6018    -81   -606   -436       O
ATOM     61  CB  LEU A 331      59.350  37.767  20.786  1.00 32.11           C
ANISOU   61  CB  LEU A 331     2502   4372   5325    -63   -383   -346       C
ATOM     62  CG  LEU A 331      60.434  38.771  20.406  1.00 37.90           C
ANISOU   62  CG  LEU A 331     3151   5085   6164   -101   -403   -367       C
ATOM     63  CD1 LEU A 331      61.822  38.255  20.798  1.00 32.19           C
ANISOU   63  CD1 LEU A 331     2355   4363   5513    -93   -487   -370       C
ATOM     64  CD2 LEU A 331      60.334  39.066  18.905  1.00 28.82           C
ANISOU   64  CD2 LEU A 331     1947   3932   5068   -115   -301   -342       C
TER      65      LEU A 331
ATOM     66  N   LYS A 374      65.614  36.537  16.229  1.00 44.73           N
ANISOU   66  N   LYS A 374     3541   5916   7539    -65   -241   -259       N
ATOM     67  CA  LYS A 374      66.936  36.673  16.848  1.00 48.85           C
ANISOU   67  CA  LYS A 374     3967   6413   8177    -71   -327   -261       C
ATOM     68  C   LYS A 374      67.889  37.548  16.021  1.00 44.98           C
ANISOU   68  C   LYS A 374     3372   5889   7826    -99   -276   -252       C
ATOM     69  O   LYS A 374      69.105  37.408  16.120  1.00 49.91           O
ANISOU   69  O   LYS A 374     3894   6490   8579    -96   -311   -240       O
ATOM     70  CB  LYS A 374      67.577  35.293  17.076  1.00 51.31           C
ANISOU   70  CB  LYS A 374     4242   6729   8523    -27   -351   -235       C
ATOM     71  CG  LYS A 374      66.657  34.248  17.700  1.00 60.99           C
ANISOU   71  CG  LYS A 374     5565   7982   9625      7   -374   -232       C
ATOM     72  CD  LYS A 374      67.333  32.875  17.807  1.00 69.31           C
ANISOU   72  CD  LYS A 374     6573   9030  10730     54   -381   -199       C
ATOM     73  CE  LYS A 374      67.848  32.586  19.218  1.00 78.28           C
ANISOU   73  CE  LYS A 374     7699  10173  11869     71   -521   -192       C
ATOM     74  NZ  LYS A 374      66.766  32.111  20.138  1.00 80.89           N
ANISOU   74  NZ  LYS A 374     8147  10531  12056     92   -562   -196       N
TER      75      LYS A 374
HETATM   86  O   HOH A1099      62.202  25.814  26.708  1.00 58.00           O
ANISOU   86  O   HOH A1099     6132   6993   8912     -3  -1095     -8       O
HETATM   87  O   HOH A1199      65.073  34.360  20.674  1.00 67.31           O
ANISOU   87  O   HOH A1199     6573   8827  10173     18   -581   -271       O
HETATM   88  O   HOH A1274      64.064  28.955  19.018  1.00 42.29           O
ANISOU   88  O   HOH A1274     3702   5090   7276     40   -264    -78       O
HETATM   89  O   HOH A1283      65.259  37.124  20.251  1.00 55.15           O
ANISOU   89  O   HOH A1283     4994   7254   8707    -77   -578   -335       O
HETATM   90  O   HOH A1354      60.869  33.231  28.806  1.00 52.23           O
ANISOU   90  O   HOH A1354     5786   6242   7816   -268  -1145    -33       O
HETATM   91  O   HOH A1379      66.081  33.379  25.680  1.00 57.87           O
CONECT   77   76   78
CONECT   78   77   79
CONECT   80   79   81
CONECT   81   80   82
CONECT   83   82   84
CONECT   84   83   85
CONECT   76   77
CONECT   85   84
CONECT   79   78   80
CONECT   82   81   83
END
