# Supplementary material for: Scaffold repositioning of spiro-acridine derivatives as fungi chitinase inhibitor by target fishing and in vitro studies
Source: Sci Rep. 2023 May 5;13:7320. doi: 10.1038/s41598-023-33279-9 (PMC10163251; doi:10.1038/s41598-023-33279-9)
Supplement: Supplementary file 2 — Supplementary Information 2. [file 41598_2023_33279_MOESM2_ESM.zip › PDBQT_TARGETS_ALL/3shc_B01.pdb]

HEADER    HYDROLASE/HYDROLASE INHIBITOR           16-JUN-11   3SHC              
TITLE     HUMAN THROMBIN IN COMPLEX WITH UBTHR101                               
COMPND    MOL_ID: 1;                                                            
COMPND   2 MOLECULE: THROMBIN LIGHT CHAIN;                                      
COMPND   3 CHAIN: L;                                                            
COMPND   4 EC: 3.4.21.5;                                                        
COMPND   5 MOL_ID: 2;                                                           
COMPND   6 MOLECULE: THROMBIN HEAVY CHAIN;                                      
COMPND   7 CHAIN: H;                                                            
COMPND   8 EC: 3.4.21.5;                                                        
COMPND   9 MOL_ID: 3;                                                           
COMPND  10 MOLECULE: HIRUDIN VARIANT-2;                                         
COMPND  11 CHAIN: I;                                                            
COMPND  12 FRAGMENT: RESIDUES IN UNP 60-72;                                     
COMPND  13 ENGINEERED: YES                                                      
SOURCE    MOL_ID: 1;                                                            
SOURCE   2 ORGANISM_SCIENTIFIC: HOMO SAPIENS;                                   
SOURCE   3 ORGANISM_COMMON: HUMAN;                                              
SOURCE   4 ORGANISM_TAXID: 9606;                                                
SOURCE   5 MOL_ID: 2;                                                           
SOURCE   6 ORGANISM_SCIENTIFIC: HOMO SAPIENS;                                   
SOURCE   7 ORGANISM_COMMON: HUMAN;                                              
SOURCE   8 ORGANISM_TAXID: 9606;                                                
SOURCE   9 MOL_ID: 3;                                                           
SOURCE  10 SYNTHETIC: YES;                                                      
SOURCE  11 ORGANISM_SCIENTIFIC: HIRUDO MEDICINALIS;                             
SOURCE  12 ORGANISM_COMMON: MEDICINAL LEECH;                                    
SOURCE  13 ORGANISM_TAXID: 6421;                                                
SOURCE  14 OTHER_DETAILS: SYNTHETIC FRAGMENT OF HIRUDIN FROM HIRUDO MEDICINALIS 
KEYWDS    SERINE PROTEASE, KRINGLE, HYDROLASE, BLOOD COAGULATION, BLOOD         
KEYWDS   2 CLOTTING, CONVERTION OF FIBRINOGEN TO FIBRIN, CLEAVAGE ON PAIRS OF   
KEYWDS   3 BASIC RESIDUES, THROMBIN INHIBITOR, GLYCOSYLATION, BLOOD, HYDROLASE- 
KEYWDS   4 HYDROLASE INHIBITOR COMPLEX                                          
EXPDTA    X-RAY DIFFRACTION                                                     
AUTHOR    A.BIELA,A.HEINE,G.KLEBE                                               
REVDAT   1   20-JUN-12 3SHC    0                                                
JRNL        AUTH   A.BIELA,M.KHAYAT,H.TAN,J.KONG,A.HEINE,D.HANGAUER,G.KLEBE     
JRNL        TITL   IMPACT OF LIGAND AND PROTEIN DESOLVATION ON LIGAND BINDING   
JRNL        TITL 2 TO THE S1 POCKET OF THROMBIN                                 
JRNL        REF    J.MOL.BIOL.                   V. 418   350 2012              
JRNL        REFN                   ISSN 0022-2836                               
JRNL        PMID   22366545                                                     
JRNL        DOI    10.1016/J.JMB.2012.01.054                                    
REMARK   2                                                                      
REMARK   2 RESOLUTION.    1.90 ANGSTROMS.                                       
REMARK   3                                                                      
REMARK   3 REFINEMENT.                                                          
REMARK   3   PROGRAM     : PHENIX (PHENIX.REFINE: 1.7_650)                      
REMARK   3   AUTHORS     : PAUL ADAMS,PAVEL AFONINE,VICENT CHEN,IAN             
REMARK   3               : DAVIS,KRESHNA GOPAL,RALF GROSSE-                     
REMARK   3               : KUNSTLEVE,LI-WEI HUNG,ROBERT IMMORMINO,              
REMARK   3               : TOM IOERGER,AIRLIE MCCOY,ERIK MCKEE,NIGEL            
REMARK   3               : MORIARTY,REETAL PAI,RANDY READ,JANE                  
REMARK   3               : RICHARDSON,DAVID RICHARDSON,TOD ROMO,JIM             
REMARK   3               : SACCHETTINI,NICHOLAS SAUTER,JACOB SMITH,             
REMARK   3               : LAURENT STORONI,TOM TERWILLIGER,PETER                
REMARK   3               : ZWART                                                
REMARK   3                                                                      
REMARK   3    REFINEMENT TARGET : ML                                            
REMARK   3                                                                      
REMARK   3  DATA USED IN REFINEMENT.                                            
REMARK   3   RESOLUTION RANGE HIGH (ANGSTROMS) : 1.90                           
REMARK   3   RESOLUTION RANGE LOW  (ANGSTROMS) : 24.84                          
REMARK   3   MIN(FOBS/SIGMA_FOBS)              : 0.000                          
REMARK   3   COMPLETENESS FOR RANGE        (%) : 95.3                           
REMARK   3   NUMBER OF REFLECTIONS             : 26703                          
REMARK   3                                                                      
REMARK   3  FIT TO DATA USED IN REFINEMENT.                                     
REMARK   3   R VALUE     (WORKING + TEST SET) : 0.161                           
REMARK   3   R VALUE            (WORKING SET) : 0.159                           
REMARK   3   FREE R VALUE                     : 0.197                           
REMARK   3   FREE R VALUE TEST SET SIZE   (%) : 4.860                           
REMARK   3   FREE R VALUE TEST SET COUNT      : 1297                            
REMARK   3                                                                      
REMARK   3  FIT TO DATA USED IN REFINEMENT (IN BINS).                           
REMARK   3   BIN  RESOLUTION RANGE  COMPL.    NWORK NFREE   RWORK  RFREE        
REMARK   3     1 24.8475 -  3.9475    0.97     2931   142  0.1453 0.1691        
REMARK   3     2  3.9475 -  3.1353    0.99     2951   139  0.1464 0.1798        
REMARK   3     3  3.1353 -  2.7395    0.97     2880   156  0.1707 0.2213        
REMARK   3     4  2.7395 -  2.4893    0.96     2812   157  0.1733 0.2127        
REMARK   3     5  2.4893 -  2.3110    0.95     2821   139  0.1623 0.2161        
REMARK   3     6  2.3110 -  2.1748    0.95     2798   131  0.1541 0.2103        
REMARK   3     7  2.1748 -  2.0660    0.97     2841   177  0.1607 0.1900        
REMARK   3     8  2.0660 -  1.9761    0.95     2790   137  0.1705 0.1996        
REMARK   3     9  1.9761 -  1.9000    0.87     2582   119  0.1987 0.2711        
REMARK   3                                                                      
REMARK   3  BULK SOLVENT MODELLING.                                             
REMARK   3   METHOD USED        : FLAT BULK SOLVENT MODEL                       
REMARK   3   SOLVENT RADIUS     : 1.20                                          
REMARK   3   SHRINKAGE RADIUS   : 0.95                                          
REMARK   3   K_SOL              : 0.37                                          
REMARK   3   B_SOL              : 39.24                                         
REMARK   3                                                                      
REMARK   3  ERROR ESTIMATES.                                                    
REMARK   3   COORDINATE ERROR (MAXIMUM-LIKELIHOOD BASED)     : 0.180            
REMARK   3   PHASE ERROR (DEGREES, MAXIMUM-LIKELIHOOD BASED) : 18.560           
REMARK   3                                                                      
REMARK   3  B VALUES.                                                           
REMARK   3   FROM WILSON PLOT           (A**2) : 17.13                          
REMARK   3   MEAN B VALUE      (OVERALL, A**2) : 25.83                          
REMARK   3   OVERALL ANISOTROPIC B VALUE.                                       
REMARK   3    B11 (A**2) : 3.78580                                              
REMARK   3    B22 (A**2) : -2.43670                                             
REMARK   3    B33 (A**2) : -1.34910                                             
REMARK   3    B12 (A**2) : 0.00000                                              
REMARK   3    B13 (A**2) : -3.99070                                             
REMARK   3    B23 (A**2) : 0.00000                                              
REMARK   3                                                                      
REMARK   3  TWINNING INFORMATION.                                               
REMARK   3   FRACTION: NULL                                                     
REMARK   3   OPERATOR: NULL                                                     
REMARK   3                                                                      
REMARK   3  DEVIATIONS FROM IDEAL VALUES.                                       
REMARK   3                 RMSD          COUNT                                  
REMARK   3   BOND      :  0.010           2492                                  
REMARK   3   ANGLE     :  1.062           3386                                  
REMARK   3   CHIRALITY :  0.073            354                                  
REMARK   3   PLANARITY :  0.004            431                                  
REMARK   3   DIHEDRAL  : 16.640            971                                  
REMARK   3                                                                      
REMARK   3  TLS DETAILS                                                         
REMARK   3   NUMBER OF TLS GROUPS  : 11                                         
REMARK   3   TLS GROUP : 1                                                      
REMARK   3    SELECTION: (chain H and resid 16:37)                              
REMARK   3    ORIGIN FOR THE GROUP (A):   6.7389  -1.2015  12.7849              
REMARK   3    T TENSOR                                                          
REMARK   3      T11:   0.1207 T22:   0.1271                                     
REMARK   3      T33:   0.1084 T12:   0.0356                                     
REMARK   3      T13:  -0.0431 T23:  -0.0395                                     
REMARK   3    L TENSOR                                                          
REMARK   3      L11:   0.1242 L22:   0.2155                                     
REMARK   3      L33:   0.0719 L12:  -0.0136                                     
REMARK   3      L13:  -0.0492 L23:   0.0973                                     
REMARK   3    S TENSOR                                                          
REMARK   3      S11:   0.1676 S12:   0.0700 S13:  -0.1454                       
REMARK   3      S21:  -0.0791 S22:  -0.0854 S23:   0.0818                       
REMARK   3      S31:   0.1535 S32:   0.0267 S33:   0.0060                       
REMARK   3   TLS GROUP : 2                                                      
REMARK   3    SELECTION: (chain H and resid 38:107)                             
REMARK   3    ORIGIN FOR THE GROUP (A):  19.4335  -1.5751  12.0574              
REMARK   3    T TENSOR                                                          
REMARK   3      T11:  -0.0636 T22:   0.0185                                     
REMARK   3      T33:   0.1208 T12:   0.3446                                     
REMARK   3      T13:   0.0118 T23:  -0.0030                                     
REMARK   3    L TENSOR                                                          
REMARK   3      L11:   0.1013 L22:   0.1416                                     
REMARK   3      L33:   0.0709 L12:  -0.0563                                     
REMARK   3      L13:   0.0551 L23:  -0.0161                                     
REMARK   3    S TENSOR                                                          
REMARK   3      S11:   0.2723 S12:   0.2140 S13:  -0.0769                       
REMARK   3      S21:  -0.3346 S22:  -0.1385 S23:  -0.1245                       
REMARK   3      S31:   0.0997 S32:   0.1710 S33:   0.1886                       
REMARK   3   TLS GROUP : 3                                                      
REMARK   3    SELECTION: (chain H and resid 108:144)                            
REMARK   3    ORIGIN FOR THE GROUP (A):  10.2433   6.6591  21.5309              
REMARK   3    T TENSOR                                                          
REMARK   3      T11:   0.0914 T22:   0.0818                                     
REMARK   3      T33:   0.1116 T12:   0.0134                                     
REMARK   3      T13:   0.0092 T23:  -0.0015                                     
REMARK   3    L TENSOR                                                          
REMARK   3      L11:   0.2029 L22:   0.1358                                     
REMARK   3      L33:   0.0449 L12:  -0.1583                                     
REMARK   3      L13:  -0.0417 L23:   0.0146                                     
REMARK   3    S TENSOR                                                          
REMARK   3      S11:   0.0655 S12:   0.0335 S13:   0.1036                       
REMARK   3      S21:  -0.0414 S22:  -0.0416 S23:  -0.1005                       
REMARK   3      S31:  -0.0402 S32:   0.0198 S33:   0.0403                       
REMARK   3   TLS GROUP : 4                                                      
REMARK   3    SELECTION: (chain H and resid 145:171)                            
REMARK   3    ORIGIN FOR THE GROUP (A):   7.0061  -7.8938  26.6353              
REMARK   3    T TENSOR                                                          
REMARK   3      T11:   0.1641 T22:   0.0678                                     
REMARK   3      T33:   0.1226 T12:   0.0108                                     
REMARK   3      T13:  -0.0265 T23:   0.0089                                     
REMARK   3    L TENSOR                                                          
REMARK   3      L11:   0.2960 L22:   0.0211                                     
REMARK   3      L33:   0.2492 L12:  -0.0476                                     
REMARK   3      L13:   0.1025 L23:  -0.0563                                     
REMARK   3    S TENSOR                                                          
REMARK   3      S11:   0.0057 S12:   0.0248 S13:  -0.2145                       
REMARK   3      S21:  -0.0082 S22:   0.0260 S23:   0.1507                       
REMARK   3      S31:   0.1941 S32:   0.0260 S33:  -0.0986                       
REMARK   3   TLS GROUP : 5                                                      
REMARK   3    SELECTION: (chain H and resid 172:186D)                           
REMARK   3    ORIGIN FOR THE GROUP (A):   13.240   -1.611   25.762              
REMARK   3    T TENSOR                                                          
REMARK   3      T11:   0.1474 T22:   0.1029                                     
REMARK   3      T33:   0.1546 T12:   0.0117                                     
REMARK   3      T13:   0.0097 T23:   0.0523                                     
REMARK   3    L TENSOR                                                          
REMARK   3      L11:   0.0541 L22:   0.0195                                     
REMARK   3      L33:   0.1573 L12:   0.0023                                     
REMARK   3      L13:  -0.0338 L23:   0.0056                                     
REMARK   3    S TENSOR                                                          
REMARK   3      S11:  -0.0679 S12:  -0.0697 S13:  -0.0408                       
REMARK   3      S21:   0.0646 S22:   0.1173 S23:   0.0957                       
REMARK   3      S31:   0.1044 S32:  -0.0104 S33:   0.0088                       
REMARK   3   TLS GROUP : 6                                                      
REMARK   3    SELECTION: (chain H and resid 187:232)                            
REMARK   3    ORIGIN FOR THE GROUP (A):  10.2724  -2.0209  26.3121              
REMARK   3    T TENSOR                                                          
REMARK   3      T11:   0.0957 T22:   0.0603                                     
REMARK   3      T33:   0.1159 T12:   0.0203                                     
REMARK   3      T13:   0.0065 T23:   0.0107                                     
REMARK   3    L TENSOR                                                          
REMARK   3      L11:   0.4848 L22:   0.0845                                     
REMARK   3      L33:   0.4100 L12:  -0.0396                                     
REMARK   3      L13:   0.1378 L23:  -0.0412                                     
REMARK   3    S TENSOR                                                          
REMARK   3      S11:   0.0489 S12:  -0.1674 S13:  -0.2205                       
REMARK   3      S21:   0.0085 S22:   0.0111 S23:   0.0582                       
REMARK   3      S31:   0.2012 S32:  -0.0184 S33:  -0.0133                       
REMARK   3   TLS GROUP : 7                                                      
REMARK   3    SELECTION: (chain H and resid 233:246)                            
REMARK   3    ORIGIN FOR THE GROUP (A):  27.0029   9.3794  21.8337              
REMARK   3    T TENSOR                                                          
REMARK   3      T11:   0.0904 T22:   0.1336                                     
REMARK   3      T33:   0.3131 T12:  -0.0518                                     
REMARK   3      T13:   0.0122 T23:   0.0244                                     
REMARK   3    L TENSOR                                                          
REMARK   3      L11:   0.0139 L22:   0.0587                                     
REMARK   3      L33:   0.0287 L12:  -0.0000                                     
REMARK   3      L13:  -0.0190 L23:   0.0057                                     
REMARK   3    S TENSOR                                                          
REMARK   3      S11:   0.0481 S12:  -0.0277 S13:   0.0470                       
REMARK   3      S21:  -0.0271 S22:   0.0129 S23:  -0.0822                       
REMARK   3      S31:  -0.0420 S32:   0.0388 S33:  -0.0180                       
REMARK   3   TLS GROUP : 8                                                      
REMARK   3    SELECTION: (chain I and resid 54:64)                              
REMARK   3    ORIGIN FOR THE GROUP (A):  11.0489  -1.7391  -2.5520              
REMARK   3    T TENSOR                                                          
REMARK   3      T11:   0.5225 T22:   0.5210                                     
REMARK   3      T33:   0.1178 T12:   0.2151                                     
REMARK   3      T13:   0.0585 T23:  -0.1365                                     
REMARK   3    L TENSOR                                                          
REMARK   3      L11:   0.0054 L22:   0.0139                                     
REMARK   3      L33:   0.0508 L12:  -0.0065                                     
REMARK   3      L13:  -0.0175 L23:   0.0235                                     
REMARK   3    S TENSOR                                                          
REMARK   3      S11:   0.0324 S12:   0.0556 S13:  -0.0050                       
REMARK   3      S21:  -0.0190 S22:  -0.0038 S23:  -0.0097                       
REMARK   3      S31:   0.0030 S32:  -0.0285 S33:   0.0096                       
REMARK   3   TLS GROUP : 9                                                      
REMARK   3    SELECTION: (chain L and resid 1C:3)                               
REMARK   3    ORIGIN FOR THE GROUP (A):   9.7806  17.3826  19.7592              
REMARK   3    T TENSOR                                                          
REMARK   3      T11:   0.1249 T22:   0.0893                                     
REMARK   3      T33:   0.1537 T12:   0.0226                                     
REMARK   3      T13:   0.0137 T23:   0.0130                                     
REMARK   3    L TENSOR                                                          
REMARK   3      L11:   2.0421 L22:   0.0211                                     
REMARK   3      L33:   0.0209 L12:  -0.1235                                     
REMARK   3      L13:  -0.0746 L23:  -0.0090                                     
REMARK   3    S TENSOR                                                          
REMARK   3      S11:  -0.0145 S12:  -0.0059 S13:   0.0759                       
REMARK   3      S21:  -0.0216 S22:  -0.0016 S23:   0.0619                       
REMARK   3      S31:  -0.0437 S32:  -0.0235 S33:   0.0041                       
REMARK   3   TLS GROUP : 10                                                     
REMARK   3    SELECTION: (chain L and resid 4:14B)                              
REMARK   3    ORIGIN FOR THE GROUP (A):   -2.277    9.714   25.140              
REMARK   3    T TENSOR                                                          
REMARK   3      T11:   0.1108 T22:   0.1173                                     
REMARK   3      T33:   0.1144 T12:   0.0706                                     
REMARK   3      T13:  -0.0063 T23:  -0.0139                                     
REMARK   3    L TENSOR                                                          
REMARK   3      L11:   0.0799 L22:   0.0515                                     
REMARK   3      L33:   0.0355 L12:  -0.0000                                     
REMARK   3      L13:   0.0002 L23:   0.0034                                     
REMARK   3    S TENSOR                                                          
REMARK   3      S11:   0.0213 S12:  -0.0465 S13:   0.0136                       
REMARK   3      S21:  -0.0228 S22:  -0.0153 S23:   0.0197                       
REMARK   3      S31:  -0.0313 S32:  -0.0419 S33:   0.0075                       
REMARK   3   TLS GROUP : 11                                                     
REMARK   3    SELECTION: (chain L and resid 14C:14K)                            
REMARK   3    ORIGIN FOR THE GROUP (A):  -1.3766   6.0747  32.4866              
REMARK   3    T TENSOR                                                          
REMARK   3      T11:   0.0985 T22:   0.1898                                     
REMARK   3      T33:   0.1397 T12:   0.0447                                     
REMARK   3      T13:   0.0516 T23:   0.0112                                     
REMARK   3    L TENSOR                                                          
REMARK   3      L11:   0.0052 L22:   0.0497                                     
REMARK   3      L33:   0.0266 L12:   0.0100                                     
REMARK   3      L13:  -0.0074 L23:   0.0051                                     
REMARK   3    S TENSOR                                                          
REMARK   3      S11:  -0.0080 S12:  -0.0093 S13:  -0.0120                       
REMARK   3      S21:   0.0338 S22:   0.0065 S23:   0.0757                       
REMARK   3      S31:  -0.0042 S32:  -0.0521 S33:   0.0106                       
REMARK   3                                                                      
REMARK   3  NCS DETAILS                                                         
REMARK   3   NUMBER OF NCS GROUPS : NULL                                        
REMARK   3                                                                      
REMARK   3  OTHER REFINEMENT REMARKS: NULL                                      
REMARK   4                                                                      
REMARK   4 3SHC COMPLIES WITH FORMAT V. 3.30, 13-JUL-11                         
REMARK 100                                                                      
REMARK 100 THIS ENTRY HAS BEEN PROCESSED BY PDBJ ON 23-JUN-11.                  
REMARK 100 THE RCSB ID CODE IS RCSB066202.                                      
REMARK 200                                                                      
REMARK 200 EXPERIMENTAL DETAILS                                                 
REMARK 200  EXPERIMENT TYPE                : X-RAY DIFFRACTION                  
REMARK 200  DATE OF DATA COLLECTION        : 21-APR-09                          
REMARK 200  TEMPERATURE           (KELVIN) : 100                                
REMARK 200  PH                             : 7.5                                
REMARK 200  NUMBER OF CRYSTALS USED        : 1                                  
REMARK 200                                                                      
REMARK 200  SYNCHROTRON              (Y/N) : Y                                  
REMARK 200  RADIATION SOURCE               : BESSY                              
REMARK 200  BEAMLINE                       : 14.2                               
REMARK 200  X-RAY GENERATOR MODEL          : NULL                               
REMARK 200  MONOCHROMATIC OR LAUE    (M/L) : M                                  
REMARK 200  WAVELENGTH OR RANGE        (A) : 0.91841                            
REMARK 200  MONOCHROMATOR                  : DOUBLE CRYSTAL MONOCHROMATOR       
REMARK 200  OPTICS                         : COLLIMATING MIRROR                 
REMARK 200                                                                      
REMARK 200  DETECTOR TYPE                  : CCD                                
REMARK 200  DETECTOR MANUFACTURER          : RAYONIX MX-225                     
REMARK 200  INTENSITY-INTEGRATION SOFTWARE : HKL-2000                           
REMARK 200  DATA SCALING SOFTWARE          : HKL-2000                           
REMARK 200                                                                      
REMARK 200  NUMBER OF UNIQUE REFLECTIONS   : 27888                              
REMARK 200  RESOLUTION RANGE HIGH      (A) : 1.900                              
REMARK 200  RESOLUTION RANGE LOW       (A) : 50.000                             
REMARK 200  REJECTION CRITERIA  (SIGMA(I)) : NULL                               
REMARK 200                                                                      
REMARK 200 OVERALL.                                                             
REMARK 200  COMPLETENESS FOR RANGE     (%) : 99.5                               
REMARK 200  DATA REDUNDANCY                : 3.100                              
REMARK 200  R MERGE                    (I) : NULL                               
REMARK 200  R SYM                      (I) : 0.07900                            
REMARK 200  <I/SIGMA(I)> FOR THE DATA SET  : 13.2000                            
REMARK 200                                                                      
REMARK 200 IN THE HIGHEST RESOLUTION SHELL.                                     
REMARK 200  HIGHEST RESOLUTION SHELL, RANGE HIGH (A) : 1.90                     
REMARK 200  HIGHEST RESOLUTION SHELL, RANGE LOW  (A) : 1.93                     
REMARK 200  COMPLETENESS FOR SHELL     (%) : 100.0                              
REMARK 200  DATA REDUNDANCY IN SHELL       : 3.10                               
REMARK 200  R MERGE FOR SHELL          (I) : NULL                               
REMARK 200  R SYM FOR SHELL            (I) : 0.40000                            
REMARK 200  <I/SIGMA(I)> FOR SHELL         : 2.700                              
REMARK 200                                                                      
REMARK 200 DIFFRACTION PROTOCOL: SINGLE WAVELENGTH                              
REMARK 200 METHOD USED TO DETERMINE THE STRUCTURE: MOLECULAR REPLACEMENT        
REMARK 200 SOFTWARE USED: PHASER                                                
REMARK 200 STARTING MODEL: 1H8D                                                 
REMARK 200                                                                      
REMARK 200 REMARK: NULL                                                         
REMARK 280                                                                      
REMARK 280 CRYSTAL                                                              
REMARK 280 SOLVENT CONTENT, VS   (%): 51.39                                     
REMARK 280 MATTHEWS COEFFICIENT, VM (ANGSTROMS**3/DA): 2.53                     
REMARK 280                                                                      
REMARK 280 CRYSTALLIZATION CONDITIONS: 15% PEG8000, 20MM SODIUM PHOSPHATE,      
REMARK 280  175MM SODIUM CHLORIDE, PH 7.5, VAPOR DIFFUSION, HANGING DROP,       
REMARK 280  TEMPERATURE 277.15K                                                 
REMARK 290                                                                      
REMARK 290 CRYSTALLOGRAPHIC SYMMETRY                                            
REMARK 290 SYMMETRY OPERATORS FOR SPACE GROUP: C 1 2 1                          
REMARK 290                                                                      
REMARK 290      SYMOP   SYMMETRY                                                
REMARK 290     NNNMMM   OPERATOR                                                
REMARK 290       1555   X,Y,Z                                                   
REMARK 290       2555   -X,Y,-Z                                                 
REMARK 290       3555   X+1/2,Y+1/2,Z                                           
REMARK 290       4555   -X+1/2,Y+1/2,-Z                                         
REMARK 290                                                                      
REMARK 290     WHERE NNN -> OPERATOR NUMBER                                     
REMARK 290           MMM -> TRANSLATION VECTOR                                  
REMARK 290                                                                      
REMARK 290 CRYSTALLOGRAPHIC SYMMETRY TRANSFORMATIONS                            
REMARK 290 THE FOLLOWING TRANSFORMATIONS OPERATE ON THE ATOM/HETATM             
REMARK 290 RECORDS IN THIS ENTRY TO PRODUCE CRYSTALLOGRAPHICALLY                
REMARK 290 RELATED MOLECULES.                                                   
REMARK 290   SMTRY1   1  1.000000  0.000000  0.000000        0.00000            
REMARK 290   SMTRY2   1  0.000000  1.000000  0.000000        0.00000            
REMARK 290   SMTRY3   1  0.000000  0.000000  1.000000        0.00000            
REMARK 290   SMTRY1   2 -1.000000  0.000000  0.000000        0.00000            
REMARK 290   SMTRY2   2  0.000000  1.000000  0.000000        0.00000            
REMARK 290   SMTRY3   2  0.000000  0.000000 -1.000000        0.00000            
REMARK 290   SMTRY1   3  1.000000  0.000000  0.000000       35.20000            
REMARK 290   SMTRY2   3  0.000000  1.000000  0.000000       35.70000            
REMARK 290   SMTRY3   3  0.000000  0.000000  1.000000        0.00000            
REMARK 290   SMTRY1   4 -1.000000  0.000000  0.000000       35.20000            
REMARK 290   SMTRY2   4  0.000000  1.000000  0.000000       35.70000            
REMARK 290   SMTRY3   4  0.000000  0.000000 -1.000000        0.00000            
REMARK 290                                                                      
REMARK 290 REMARK: NULL                                                         
REMARK 300                                                                      
REMARK 300 BIOMOLECULE: 1                                                       
REMARK 300 SEE REMARK 350 FOR THE AUTHOR PROVIDED AND/OR PROGRAM                
REMARK 300 GENERATED ASSEMBLY INFORMATION FOR THE STRUCTURE IN                  
REMARK 300 THIS ENTRY. THE REMARK MAY ALSO PROVIDE INFORMATION ON               
REMARK 300 BURIED SURFACE AREA.                                                 
REMARK 350                                                                      
REMARK 350 COORDINATES FOR A COMPLETE MULTIMER REPRESENTING THE KNOWN           
REMARK 350 BIOLOGICALLY SIGNIFICANT OLIGOMERIZATION STATE OF THE                
REMARK 350 MOLECULE CAN BE GENERATED BY APPLYING BIOMT TRANSFORMATIONS          
REMARK 350 GIVEN BELOW.  BOTH NON-CRYSTALLOGRAPHIC AND                          
REMARK 350 CRYSTALLOGRAPHIC OPERATIONS ARE GIVEN.                               
REMARK 350                                                                      
REMARK 350 BIOMOLECULE: 1                                                       
REMARK 350 AUTHOR DETERMINED BIOLOGICAL UNIT: TRIMERIC                          
REMARK 350 SOFTWARE DETERMINED QUATERNARY STRUCTURE: TRIMERIC                   
REMARK 350 SOFTWARE USED: PISA                                                  
REMARK 350 TOTAL BURIED SURFACE AREA: 3830 ANGSTROM**2                          
REMARK 350 SURFACE AREA OF THE COMPLEX: 12640 ANGSTROM**2                       
REMARK 350 CHANGE IN SOLVENT FREE ENERGY: -31.0 KCAL/MOL                        
REMARK 350 APPLY THE FOLLOWING TO CHAINS: L, H, I                               
REMARK 350   BIOMT1   1  1.000000  0.000000  0.000000        0.00000            
REMARK 350   BIOMT2   1  0.000000  1.000000  0.000000        0.00000            
REMARK 350   BIOMT3   1  0.000000  0.000000  1.000000        0.00000            
REMARK 375                                                                      
REMARK 375 SPECIAL POSITION                                                     
REMARK 375 THE FOLLOWING ATOMS ARE FOUND TO BE WITHIN 0.15 ANGSTROMS            
REMARK 375 OF A SYMMETRY RELATED ATOM AND ARE ASSUMED TO BE ON SPECIAL          
REMARK 375 POSITIONS.                                                           
REMARK 375                                                                      
REMARK 375 ATOM RES CSSEQI                                                      
REMARK 375      HOH H1154  LIES ON A SPECIAL POSITION.                          
REMARK 375 CZ   ARG H  75  LIES ON A SPECIAL POSITION.                          
REMARK 465                                                                      
REMARK 465 MISSING RESIDUES                                                     
REMARK 465 THE FOLLOWING RESIDUES WERE NOT LOCATED IN THE                       
REMARK 465 EXPERIMENT. (M=MODEL NUMBER; RES=RESIDUE NAME; C=CHAIN               
REMARK 465 IDENTIFIER; SSSEQ=SEQUENCE NUMBER; I=INSERTION CODE.)                
REMARK 465                                                                      
REMARK 465   M RES C SSSEQI                                                     
REMARK 465     THR L     1H                                                     
REMARK 465     PHE L     1G                                                     
REMARK 465     GLY L     1F                                                     
REMARK 465     SER L     1E                                                     
REMARK 465     GLY L     1D                                                     
REMARK 465     ASP L    14L                                                     
REMARK 465     GLY L    14M                                                     
REMARK 465     ARG L    15                                                      
REMARK 465     TRP H   148                                                      
REMARK 465     THR H   149                                                      
REMARK 465     ALA H   149A                                                     
REMARK 465     ASN H   149B                                                     
REMARK 465     VAL H   149C                                                     
REMARK 465     GLY H   149D                                                     
REMARK 465     LYS H   149E                                                     
REMARK 465     GLU H   247                                                      
REMARK 465     ASN I    53                                                      
REMARK 465     GLN I    65                                                      
REMARK 470                                                                      
REMARK 470 MISSING ATOM                                                         
REMARK 470 THE FOLLOWING RESIDUES HAVE MISSING ATOMS (M=MODEL NUMBER;           
REMARK 470 RES=RESIDUE NAME; C=CHAIN IDENTIFIER; SSEQ=SEQUENCE NUMBER;          
REMARK 470 I=INSERTION CODE):                                                   
REMARK 470   M RES CSSEQI  ATOMS                                                
REMARK 470     GLU L   1C   CG   CD   OE1  OE2                                  
REMARK 470     SER H  36A   OG                                                  
REMARK 470     LYS H 110    CG   CD   CE   NZ                                   
REMARK 470     LYS H 145    CG   CD   CE   NZ                                   
REMARK 470     LYS H 236    CG   CD   CE   NZ                                   
REMARK 470     LYS H 240    CG   CD   CE   NZ                                   
REMARK 470     GLU I  58    CG   CD   OE1  OE2                                  
REMARK 470     GLU I  61    CG   CD   OE1  OE2                                  
REMARK 500                                                                      
REMARK 500 GEOMETRY AND STEREOCHEMISTRY                                         
REMARK 500 SUBTOPIC: TORSION ANGLES                                             
REMARK 500                                                                      
REMARK 500 TORSION ANGLES OUTSIDE THE EXPECTED RAMACHANDRAN REGIONS:            
REMARK 500 (M=MODEL NUMBER; RES=RESIDUE NAME; C=CHAIN IDENTIFIER;               
REMARK 500 SSEQ=SEQUENCE NUMBER; I=INSERTION CODE).                             
REMARK 500                                                                      
REMARK 500 STANDARD TABLE:                                                      
REMARK 500 FORMAT:(10X,I3,1X,A3,1X,A1,I4,A1,4X,F7.2,3X,F7.2)                    
REMARK 500                                                                      
REMARK 500 EXPECTED VALUES: GJ KLEYWEGT AND TA JONES (1996). PHI/PSI-           
REMARK 500 CHOLOGY: RAMACHANDRAN REVISITED. STRUCTURE 4, 1395 - 1400            
REMARK 500                                                                      
REMARK 500  M RES CSSEQI        PSI       PHI                                   
REMARK 500    PHE L   7      -86.09   -127.62                                   
REMARK 500    ALA H  44     -179.87   -173.71                                   
REMARK 500    TYR H  60A      82.88   -152.49                                   
REMARK 500    ASN H  60G      77.58   -158.69                                   
REMARK 500    HIS H  71      -61.76   -130.50                                   
REMARK 500    ILE H  79      -62.87   -126.85                                   
REMARK 500    GLU H  97A     -74.00   -117.35                                   
REMARK 500                                                                      
REMARK 500 REMARK: NULL                                                         
REMARK 630                                                                      
REMARK 630 MOLECULE TYPE: NULL                                                  
REMARK 630 MOLECULE NAME: D-PHENYLALANYL-N-[(4-CHLOROPYRIDIN-2-YL)METHYL]-L-    
REMARK 630 PROLINAMIDE                                                          
REMARK 630 (M=MODEL NUMBER; RES=RESIDUE NAME; C=CHAIN IDENTIFIER;               
REMARK 630  SSSEQ=SEQUENCE NUMBER; I=INSERTION CODE.)                           
REMARK 630                                                                      
REMARK 630   M RES C SSSEQI                                                     
REMARK 630     B01 H     3                                                      
REMARK 630 SOURCE: NULL                                                         
REMARK 630 TAXONOMY: NULL                                                       
REMARK 630 SUBCOMP:    DPN PRO NNY                                              
REMARK 630 DETAILS: NULL                                                        
REMARK 800                                                                      
REMARK 800 SITE                                                                 
REMARK 800 SITE_IDENTIFIER: AC1                                                 
REMARK 800 EVIDENCE_CODE: SOFTWARE                                              
REMARK 800 SITE_DESCRIPTION: BINDING SITE FOR RESIDUE NAG H 260G                
REMARK 800                                                                      
REMARK 800 SITE_IDENTIFIER: AC2                                                 
REMARK 800 EVIDENCE_CODE: SOFTWARE                                              
REMARK 800 SITE_DESCRIPTION: BINDING SITE FOR RESIDUE NA H 1                    
REMARK 800                                                                      
REMARK 800 SITE_IDENTIFIER: AC3                                                 
REMARK 800 EVIDENCE_CODE: SOFTWARE                                              
REMARK 800 SITE_DESCRIPTION: BINDING SITE FOR RESIDUE NA H 2                    
REMARK 800                                                                      
REMARK 800 SITE_IDENTIFIER: AC4                                                 
REMARK 800 EVIDENCE_CODE: SOFTWARE                                              
REMARK 800 SITE_DESCRIPTION: BINDING SITE FOR RESIDUE B01 H 3                   
REMARK 800                                                                      
REMARK 800 SITE_IDENTIFIER: AC5                                                 
REMARK 800 EVIDENCE_CODE: SOFTWARE                                              
REMARK 800 SITE_DESCRIPTION: BINDING SITE FOR CHAIN I OF HIRUDIN VARIANT-2      
REMARK 900                                                                      
REMARK 900 RELATED ENTRIES                                                      
REMARK 900 RELATED ID: 3P17   RELATED DB: PDB                                   
REMARK 900 RELATED ID: 3QTO   RELATED DB: PDB                                   
REMARK 900 RELATED ID: 3QTV   RELATED DB: PDB                                   
REMARK 900 RELATED ID: 3QWC   RELATED DB: PDB                                   
REMARK 900 RELATED ID: 3QX5   RELATED DB: PDB                                   
REMARK 900 RELATED ID: 3RLW   RELATED DB: PDB                                   
DBREF  3SHC L    1H   15  UNP    P00734   THRB_HUMAN     328    363             
DBREF  3SHC H   16   247  UNP    P00734   THRB_HUMAN     364    622             
DBREF  3SHC I   53    65  UNP    P09945   HIRV2_HIRME     60     72             
SEQRES   1 L   36  THR PHE GLY SER GLY GLU ALA ASP CYS GLY LEU ARG PRO          
SEQRES   2 L   36  LEU PHE GLU LYS LYS SER LEU GLU ASP LYS THR GLU ARG          
SEQRES   3 L   36  GLU LEU LEU GLU SER TYR ILE ASP GLY ARG                      
SEQRES   1 H  259  ILE VAL GLU GLY SER ASP ALA GLU ILE GLY MET SER PRO          
SEQRES   2 H  259  TRP GLN VAL MET LEU PHE ARG LYS SER PRO GLN GLU LEU          
SEQRES   3 H  259  LEU CYS GLY ALA SER LEU ILE SER ASP ARG TRP VAL LEU          
SEQRES   4 H  259  THR ALA ALA HIS CYS LEU LEU TYR PRO PRO TRP ASP LYS          
SEQRES   5 H  259  ASN PHE THR GLU ASN ASP LEU LEU VAL ARG ILE GLY LYS          
SEQRES   6 H  259  HIS SER ARG THR ARG TYR GLU ARG ASN ILE GLU LYS ILE          
SEQRES   7 H  259  SER MET LEU GLU LYS ILE TYR ILE HIS PRO ARG TYR ASN          
SEQRES   8 H  259  TRP ARG GLU ASN LEU ASP ARG ASP ILE ALA LEU MET LYS          
SEQRES   9 H  259  LEU LYS LYS PRO VAL ALA PHE SER ASP TYR ILE HIS PRO          
SEQRES  10 H  259  VAL CYS LEU PRO ASP ARG GLU THR ALA ALA SER LEU LEU          
SEQRES  11 H  259  GLN ALA GLY TYR LYS GLY ARG VAL THR GLY TRP GLY ASN          
SEQRES  12 H  259  LEU LYS GLU THR TRP THR ALA ASN VAL GLY LYS GLY GLN          
SEQRES  13 H  259  PRO SER VAL LEU GLN VAL VAL ASN LEU PRO ILE VAL GLU          
SEQRES  14 H  259  ARG PRO VAL CYS LYS ASP SER THR ARG ILE ARG ILE THR          
SEQRES  15 H  259  ASP ASN MET PHE CYS ALA GLY TYR LYS PRO ASP GLU GLY          
SEQRES  16 H  259  LYS ARG GLY ASP ALA CYS GLU GLY ASP SER GLY GLY PRO          
SEQRES  17 H  259  PHE VAL MET LYS SER PRO PHE ASN ASN ARG TRP TYR GLN          
SEQRES  18 H  259  MET GLY ILE VAL SER TRP GLY GLU GLY CYS ASP ARG ASP          
SEQRES  19 H  259  GLY LYS TYR GLY PHE TYR THR HIS VAL PHE ARG LEU LYS          
SEQRES  20 H  259  LYS TRP ILE GLN LYS VAL ILE ASP GLN PHE GLY GLU              
SEQRES   1 I   13  ASN GLY ASP PHE GLU GLU ILE PRO GLU GLU TYS LEU GLN          
MODRES 3SHC ASN H   60G ASN  GLYCOSYLATION SITE                                 
MODRES 3SHC TYS I   63  TYR  O-SULFO-L-TYROSINE                                 
HET    TYS  I  63      16                                                       
HET    NAG  H 260G     14                                                       
HET     NA  H   1       1                                                       
HET     NA  H   2       1                                                       
HET    B01  H   3      27                                                       
HETNAM     TYS O-SULFO-L-TYROSINE                                               
HETNAM     NAG N-ACETYL-D-GLUCOSAMINE                                           
HETNAM      NA SODIUM ION                                                       
HETNAM     B01 D-PHENYLALANYL-N-[(4-CHLOROPYRIDIN-2-YL)METHYL]-L-               
HETNAM   2 B01  PROLINAMIDE                                                     
FORMUL   3  TYS    C9 H11 N O6 S                                                
FORMUL   4  NAG    C8 H15 N O6                                                  
FORMUL   5   NA    2(NA 1+)                                                     
FORMUL   7  B01    C20 H23 CL N4 O2                                             
FORMUL   8  HOH   *223(H2 O)                                                    
HELIX    1   1 HIS H   57  HIS H   57  1                                   1
HELIX    2   2 TRP H   60D TRP H   60D 1                                   1
SHEET    1   1 1 TYR H  60A TYR H  60A 0
SHEET    2   2 1 VAL H 213  TRP H 215  0
SHEET    3   3 1 GLY H 226  TYR H 228  0
SSBOND   1 CYS L    1    CYS H  122                          1555   1555  2.06  
SSBOND   2 CYS H   42    CYS H   58                          1555   1555  2.05  
SSBOND   3 CYS H  168    CYS H  182                          1555   1555  2.04  
SSBOND   4 CYS H  191    CYS H  220                          1555   1555  2.06  
LINK         C   GLU I  62                 N   TYS I  63     1555   1555  1.33  
LINK         C   TYS I  63                 N   LEU I  64     1555   1555  1.33  
LINK         ND2 ASN H  60G                C1  NAG H 260G    1555   1555  1.43  
CISPEP   1 SER H   36A   PRO H   37          0        -3.81                     
SITE     1 AC1  1 ASN H  60G                                                    
SITE     1 AC2  6 LYS H 169  THR H 172  PHE H 204A HOH H1123                    
SITE     2 AC2  6 HOH H1152  HOH H1213                                          
SITE     1 AC3  6 ARG H 221A LYS H 224  HOH H1070  HOH H1077                    
SITE     2 AC3  6 HOH H1097  HOH H1153                                          
SITE     1 AC4 15 HIS H  57  TYR H  60A TRP H  60D GLU H  97A                   
SITE     2 AC4 15 ALA H 190  SER H 195  VAL H 213  SER H 214                    
SITE     3 AC4 15 TRP H 215  GLY H 216  GLY H 226  PHE H 227                    
SITE     4 AC4 15 HOH H1182  HOH H1211  HOH H1212                               
SITE     1 AC5 16 PHE H  34  GLN H  38  LEU H  40  LEU H  65                    
SITE     2 AC5 16 ARG H  73  THR H  74  ARG H  75  TYR H  76                    
SITE     3 AC5 16 GLU H  80  LYS H  81  ILE H  82  HOH H1165                    
SITE     4 AC5 16 HOH I1216  HOH I1218  HOH I1220  HOH I1221                    
CRYST1   70.400   71.400   72.800  90.00 100.60  90.00 C 1 2 1       4          
ORIGX1      1.000000  0.000000  0.000000        0.00000                         
ORIGX2      0.000000  1.000000  0.000000        0.00000                         
ORIGX3      0.000000  0.000000  1.000000        0.00000                         
SCALE1      0.014205  0.000000  0.002658        0.00000                         
SCALE2      0.000000  0.014006  0.000000        0.00000                         
SCALE3      0.000000  0.000000  0.013975        0.00000                         
ATOM      1  N   HIS H  57      22.461  -6.201  18.386  1.00 13.23           N
ANISOU    1  N   HIS H  57     1494   1756   1779    766    -80    -78       N
ATOM      2  CA  HIS H  57      22.366  -7.577  17.898  1.00 15.47           C
ANISOU    2  CA  HIS H  57     1801   2050   2028    807   -128   -125       C
ATOM      3  C   HIS H  57      21.609  -7.679  16.578  1.00 18.06           C
ANISOU    3  C   HIS H  57     2177   2409   2278    860   -148   -147       C
ATOM      4  O   HIS H  57      21.623  -8.728  15.941  1.00 20.07           O
ANISOU    4  O   HIS H  57     2456   2676   2495    906   -186   -186       O
ATOM      5  CB  HIS H  57      21.744  -8.519  18.941  1.00 11.37           C
ANISOU    5  CB  HIS H  57     1279   1505   1538    761   -175   -159       C
ATOM      6  CG  HIS H  57      20.255  -8.440  19.023  1.00 15.19           C
ANISOU    6  CG  HIS H  57     1787   1983   2001    733   -206   -181       C
ATOM      7  ND1 HIS H  57      19.600  -7.655  19.949  1.00 20.44           N
ANISOU    7  ND1 HIS H  57     2437   2627   2702    670   -190   -157       N
ATOM      8  CD2 HIS H  57      19.288  -9.062  18.305  1.00 19.71           C
ANISOU    8  CD2 HIS H  57     2400   2567   2522    759   -254   -226       C
ATOM      9  CE1 HIS H  57      18.295  -7.782  19.785  1.00 23.05           C
ANISOU    9  CE1 HIS H  57     2796   2957   3003    659   -225   -187       C
ATOM     10  NE2 HIS H  57      18.080  -8.633  18.796  1.00 25.22           N
ANISOU   10  NE2 HIS H  57     3105   3251   3227    711   -265   -230       N
TER      11      HIS H  57
ATOM     12  N   TYR H  60A     25.795 -10.211  15.327  1.00 16.57           N
ANISOU   12  N   TYR H  60A    1960   2254   2083   1020   -143   -177       N
ATOM     13  CA  TYR H  60A     25.578 -11.349  16.213  1.00 19.04           C
ANISOU   13  CA  TYR H  60A    2264   2542   2426    989   -192   -215       C
ATOM     14  C   TYR H  60A     26.281 -12.607  15.671  1.00 15.78           C
ANISOU   14  C   TYR H  60A    1863   2141   1990   1044   -224   -251       C
ATOM     15  O   TYR H  60A     25.667 -13.459  15.020  1.00 19.53           O
ANISOU   15  O   TYR H  60A    2376   2628   2416   1078   -273   -295       O
ATOM     16  CB  TYR H  60A     24.084 -11.597  16.444  1.00 18.75           C
ANISOU   16  CB  TYR H  60A    2255   2497   2373    958   -239   -246       C
ATOM     17  CG  TYR H  60A     23.824 -12.489  17.631  1.00 17.96           C
ANISOU   17  CG  TYR H  60A    2142   2367   2315    907   -282   -277       C
ATOM     18  CD1 TYR H  60A     24.221 -12.104  18.907  1.00 19.20           C
ANISOU   18  CD1 TYR H  60A    2259   2498   2537    848   -256   -248       C
ATOM     19  CD2 TYR H  60A     23.196 -13.722  17.480  1.00 19.51           C
ANISOU   19  CD2 TYR H  60A    2368   2559   2484    919   -350   -338       C
ATOM     20  CE1 TYR H  60A     24.002 -12.920  20.005  1.00 25.11           C
ANISOU   20  CE1 TYR H  60A    3000   3221   3320    802   -296   -278       C
ATOM     21  CE2 TYR H  60A     22.974 -14.543  18.571  1.00 23.02           C
ANISOU   21  CE2 TYR H  60A    2804   2977   2967    871   -391   -370       C
ATOM     22  CZ  TYR H  60A     23.381 -14.136  19.833  1.00 29.85           C
ANISOU   22  CZ  TYR H  60A    3631   3818   3894    812   -364   -340       C
ATOM     23  OH  TYR H  60A     23.166 -14.944  20.926  1.00 28.79           O
ANISOU   23  OH  TYR H  60A    3491   3655   3794    763   -406   -374       O
TER      24      TYR H  60A
ATOM     25  N   TRP H  60D     25.097 -16.351  15.167  1.00 23.62           N
ANISOU   25  N   TRP H  60D    2935   3130   2910   1098   -412   -416       N
ATOM     26  CA  TRP H  60D     24.266 -16.693  14.003  1.00 29.04           C
ANISOU   26  CA  TRP H  60D    3673   3836   3526   1147   -449   -451       C
ATOM     27  C   TRP H  60D     24.846 -16.162  12.697  1.00 32.17           C
ANISOU   27  C   TRP H  60D    4085   4267   3870   1217   -409   -423       C
ATOM     28  O   TRP H  60D     24.113 -15.970  11.722  1.00 28.18           O
ANISOU   28  O   TRP H  60D    3620   3781   3305   1252   -420   -433       O
ATOM     29  CB  TRP H  60D     22.841 -16.155  14.159  1.00 35.15           C
ANISOU   29  CB  TRP H  60D    4466   4601   4289   1107   -464   -456       C
ATOM     30  CG  TRP H  60D     22.115 -16.662  15.363  1.00 58.77           C
ANISOU   30  CG  TRP H  60D    7448   7557   7324   1038   -507   -487       C
ATOM     31  CD1 TRP H  60D     22.459 -17.727  16.146  1.00 69.03           C
ANISOU   31  CD1 TRP H  60D    8735   8835   8659   1016   -547   -522       C
ATOM     32  CD2 TRP H  60D     20.918 -16.115  15.934  1.00 68.22           C
ANISOU   32  CD2 TRP H  60D    8649   8736   8535    982   -515   -487       C
ATOM     33  NE1 TRP H  60D     21.549 -17.880  17.167  1.00 73.68           N
ANISOU   33  NE1 TRP H  60D    9321   9392   9283    948   -579   -544       N
ATOM     34  CE2 TRP H  60D     20.593 -16.902  17.059  1.00 74.50           C
ANISOU   34  CE2 TRP H  60D    9434   9497   9374    926   -560   -524       C
ATOM     35  CE3 TRP H  60D     20.090 -15.036  15.602  1.00 66.27           C
ANISOU   35  CE3 TRP H  60D    8413   8498   8267    972   -489   -461       C
ATOM     36  CZ2 TRP H  60D     19.475 -16.645  17.854  1.00 74.01           C
ANISOU   36  CZ2 TRP H  60D    9373   9409   9337    862   -578   -535       C
ATOM     37  CZ3 TRP H  60D     18.981 -14.783  16.393  1.00 68.74           C
ANISOU   37  CZ3 TRP H  60D    8725   8786   8605    909   -507   -471       C
ATOM     38  CH2 TRP H  60D     18.685 -15.583  17.506  1.00 70.65           C
ANISOU   38  CH2 TRP H  60D    8958   8994   8892    855   -550   -508       C
TER      39      TRP H  60D
ATOM     40  N   GLU H  97A     27.903 -13.106  25.814  1.00 27.10           N
ANISOU   40  N   GLU H  97A    3101   3381   3813    610   -217   -190       N
ATOM     41  CA  GLU H  97A     27.214 -13.598  26.998  1.00 32.64           C
ANISOU   41  CA  GLU H  97A    3813   4053   4536    543   -265   -230       C
ATOM     42  C   GLU H  97A     25.727 -13.245  27.073  1.00 37.08           C
ANISOU   42  C   GLU H  97A    4400   4603   5086    505   -288   -247       C
ATOM     43  O   GLU H  97A     24.866 -14.107  26.869  1.00 38.18           O
ANISOU   43  O   GLU H  97A    4563   4732   5212    501   -345   -302       O
ATOM     44  CB  GLU H  97A     27.922 -13.112  28.261  1.00 30.88           C
ANISOU   44  CB  GLU H  97A    3567   3813   4352    494   -238   -203       C
ATOM     45  CG  GLU H  97A     27.265 -13.593  29.542  1.00 42.42           C
ANISOU   45  CG  GLU H  97A    5038   5229   5850    414   -286   -247       C
ATOM     46  CD  GLU H  97A     27.917 -13.016  30.785  1.00 54.45           C
ANISOU   46  CD  GLU H  97A    6544   6729   7416    359   -261   -223       C
ATOM     47  OE1 GLU H  97A     27.409 -13.280  31.898  1.00 55.36           O
ANISOU   47  OE1 GLU H  97A    6666   6796   7571    285   -293   -252       O
ATOM     48  OE2 GLU H  97A     28.932 -12.294  30.645  1.00 55.44           O
ANISOU   48  OE2 GLU H  97A    6651   6879   7535    389   -210   -175       O
ATOM     49  N   ASN H  98      25.430 -11.980  27.368  1.00 29.83           N
ANISOU   49  N   ASN H  98     3475   3687   4171    478   -244   -201       N
ATOM     50  CA  ASN H  98      24.075 -11.591  27.758  1.00 24.51           C
ANISOU   50  CA  ASN H  98     2821   2995   3498    427   -264   -216       C
ATOM     51  C   ASN H  98      23.502 -10.378  27.032  1.00 18.44           C
ANISOU   51  C   ASN H  98     2057   2248   2699    446   -222   -172       C
ATOM     52  O   ASN H  98      22.471  -9.851  27.438  1.00 20.59           O
ANISOU   52  O   ASN H  98     2342   2507   2975    400   -229   -175       O
ATOM     53  CB  ASN H  98      24.026 -11.340  29.265  1.00 20.06           C
ANISOU   53  CB  ASN H  98     2250   2392   2981    345   -268   -219       C
ATOM     54  CG  ASN H  98      25.037 -10.297  29.710  1.00 26.06           C
ANISOU   54  CG  ASN H  98     2988   3161   3753    341   -210   -162       C
ATOM     55  OD1 ASN H  98      25.803  -9.778  28.898  1.00 22.34           O
ANISOU   55  OD1 ASN H  98     2506   2729   3254    402   -163   -118       O
ATOM     56  ND2 ASN H  98      25.034  -9.971  30.999  1.00 29.02           N
ANISOU   56  ND2 ASN H  98     3358   3495   4171    265   -211   -162       N
ATOM     57  N   LEU H  99      24.169  -9.935  25.967  1.00 15.93           N
ANISOU   57  N   LEU H  99     1731   1960   2363    508   -178   -132       N
ATOM     58  CA  LEU H  99      23.705  -8.782  25.190  1.00 15.30           C
ANISOU   58  CA  LEU H  99     1653   1894   2265    525   -137    -90       C
ATOM     59  C   LEU H  99      23.796  -7.493  25.995  1.00 18.11           C
ANISOU   59  C   LEU H  99     1998   2250   2635    489    -86    -34       C
ATOM     60  O   LEU H  99      23.036  -6.553  25.765  1.00 15.74           O
ANISOU   60  O   LEU H  99     1705   1953   2324    478    -64     -9       O
ATOM     61  CB  LEU H  99      22.271  -8.993  24.676  1.00 14.77           C
ANISOU   61  CB  LEU H  99     1618   1828   2166    521   -180   -131       C
ATOM     62  CG  LEU H  99      22.141  -9.448  23.219  1.00 23.24           C
ANISOU   62  CG  LEU H  99     2711   2922   3196    586   -199   -157       C
ATOM     63  CD1 LEU H  99      23.219 -10.450  22.858  1.00 25.97           C
ANISOU   63  CD1 LEU H  99     3052   3277   3540    631   -214   -178       C
ATOM     64  CD2 LEU H  99      20.737  -9.981  22.886  1.00 18.95           C
ANISOU   64  CD2 LEU H  99     2205   2378   2617    580   -256   -210       C
TER      65      LEU H  99
ATOM     66  N   ILE H 174      20.057 -16.150  33.029  1.00 15.59           N
ANISOU   66  N   ILE H 174     2332   1604   1988    250     22    377       N
ATOM     67  CA  ILE H 174      20.951 -15.167  32.413  1.00 16.93           C
ANISOU   67  CA  ILE H 174     2484   1799   2151    247     -2    334       C
ATOM     68  C   ILE H 174      21.341 -14.100  33.437  1.00 23.18           C
ANISOU   68  C   ILE H 174     3262   2627   2920    286      5    317       C
ATOM     69  O   ILE H 174      20.515 -13.687  34.256  1.00 21.64           O
ANISOU   69  O   ILE H 174     3055   2436   2732    295     26    342       O
ATOM     70  CB  ILE H 174      20.292 -14.494  31.183  1.00 26.06           C
ANISOU   70  CB  ILE H 174     3611   2948   3343    191    -18    334       C
ATOM     71  CG1 ILE H 174      20.030 -15.526  30.085  1.00 27.49           C
ANISOU   71  CG1 ILE H 174     3805   3095   3544    151    -28    346       C
ATOM     72  CG2 ILE H 174      21.155 -13.333  30.651  1.00 21.71           C
ANISOU   72  CG2 ILE H 174     3038   2425   2784    189    -41    291       C
ATOM     73  CD1 ILE H 174      21.296 -16.177  29.559  1.00 39.01           C
ANISOU   73  CD1 ILE H 174     5288   4554   4981    162    -48    313       C
TER      74      ILE H 174
ATOM     75  N   ASP H 189       4.086  -9.067  24.893  1.00 16.71           N
ANISOU   75  N   ASP H 189     2283   1374   2692    -79   -104    342       N
ATOM     76  CA  ASP H 189       5.540  -9.164  24.880  1.00 15.77           C
ANISOU   76  CA  ASP H 189     2188   1242   2562    -15   -107    321       C
ATOM     77  C   ASP H 189       6.003  -8.807  23.480  1.00 18.17           C
ANISOU   77  C   ASP H 189     2513   1538   2852     21   -109    227       C
ATOM     78  O   ASP H 189       5.219  -8.845  22.527  1.00 17.37           O
ANISOU   78  O   ASP H 189     2418   1426   2757     -3   -115    188       O
ATOM     79  CB  ASP H 189       5.973 -10.604  25.233  1.00 15.20           C
ANISOU   79  CB  ASP H 189     2150   1121   2504    -10   -132    358       C
ATOM     80  CG  ASP H 189       7.465 -10.731  25.575  1.00 26.99           C
ANISOU   80  CG  ASP H 189     3660   2616   3978     52   -131    355       C
ATOM     81  OD1 ASP H 189       8.171  -9.705  25.642  1.00 19.92           O
ANISOU   81  OD1 ASP H 189     2746   1763   3059     90   -112    330       O
ATOM     82  OD2 ASP H 189       7.929 -11.882  25.792  1.00 26.44           O
ANISOU   82  OD2 ASP H 189     3620   2507   3918     64   -150    378       O
ATOM     83  N   ALA H 190       7.277  -8.463  23.358  1.00 13.30           N
ANISOU   83  N   ALA H 190     1905    937   2209     79   -101    192       N
ATOM     84  CA  ALA H 190       7.908  -8.375  22.055  1.00 18.36           C
ANISOU   84  CA  ALA H 190     2570   1583   2824    114   -100    114       C
ATOM     85  C   ALA H 190       8.243  -9.785  21.611  1.00 20.59           C
ANISOU   85  C   ALA H 190     2890   1814   3118    123   -119    114       C
ATOM     86  O   ALA H 190       8.255 -10.711  22.420  1.00 21.11           O
ANISOU   86  O   ALA H 190     2968   1845   3208    113   -134    169       O
ATOM     87  CB  ALA H 190       9.175  -7.543  22.123  1.00 18.35           C
ANISOU   87  CB  ALA H 190     2560   1627   2784    168    -82     83       C
ATOM     88  N   CYS H 191       8.541  -9.938  20.329  1.00 21.04           N
ANISOU   88  N   CYS H 191     2963   1872   3160    140   -115     57       N
ATOM     89  CA  CYS H 191       8.910 -11.241  19.787  1.00 23.27           C
ANISOU   89  CA  CYS H 191     3276   2107   3459    152   -129     51       C
ATOM     90  C   CYS H 191       9.941 -11.075  18.671  1.00 28.93           C
ANISOU   90  C   CYS H 191     3996   2850   4146    192   -113     -5       C
ATOM     91  O   CYS H 191      10.413  -9.966  18.414  1.00 24.81           O
ANISOU   91  O   CYS H 191     3454   2384   3588    210    -91    -33       O
ATOM     92  CB  CYS H 191       7.671 -11.975  19.268  1.00 26.93           C
ANISOU   92  CB  CYS H 191     3750   2529   3953    105   -148     54       C
ATOM     93  SG  CYS H 191       7.848 -13.808  19.274  1.00 39.26           S
ANISOU   93  SG  CYS H 191     5349   4014   5555    105   -175     79       S
ATOM     94  N   GLU H 192      10.292 -12.181  18.018  1.00 29.82           N
ANISOU   94  N   GLU H 192     4131   2923   4274    204   -124    -18       N
ATOM     95  CA  GLU H 192      11.216 -12.160  16.891  1.00 25.85           C
ANISOU   95  CA  GLU H 192     3627   2444   3751    236   -111    -65       C
ATOM     96  C   GLU H 192      10.784 -11.125  15.856  1.00 20.80           C
ANISOU   96  C   GLU H 192     2968   1854   3081    221    -95   -105       C
ATOM     97  O   GLU H 192       9.641 -11.141  15.397  1.00 30.33           O
ANISOU   97  O   GLU H 192     4178   3049   4299    187   -105   -112       O
ATOM     98  CB  GLU H 192      11.283 -13.551  16.244  1.00 32.18           C
ANISOU   98  CB  GLU H 192     4455   3188   4582    240   -132    -73       C
ATOM     99  CG  GLU H 192      12.166 -13.629  15.011  1.00 43.43           C
ANISOU   99  CG  GLU H 192     5877   4634   5989    269   -124   -119       C
ATOM    100  CD  GLU H 192      12.295 -15.046  14.468  1.00 62.27           C
ANISOU  100  CD  GLU H 192     8292   6960   8407    278   -147   -128       C
ATOM    101  OE1 GLU H 192      11.433 -15.461  13.662  1.00 66.47           O
ANISOU  101  OE1 GLU H 192     8835   7467   8953    253   -161   -147       O
ATOM    102  OE2 GLU H 192      13.262 -15.744  14.845  1.00 67.03           O
ANISOU  102  OE2 GLU H 192     8906   7540   9021    311   -153   -117       O
TER     103      GLU H 192
ATOM    104  N   SER H 195      12.923  -6.872  17.800  1.00 13.15           N
ANISOU  104  N   SER H 195     1908   1086   2003    274    -16   -102       N
ATOM    105  CA  SER H 195      14.243  -6.440  18.277  1.00 17.03           C
ANISOU  105  CA  SER H 195     2378   1615   2478    304      0   -100       C
ATOM    106  C   SER H 195      14.632  -5.114  17.677  1.00 16.04           C
ANISOU  106  C   SER H 195     2223   1556   2316    295     24   -126       C
ATOM    107  O   SER H 195      14.423  -4.888  16.485  1.00 15.55           O
ANISOU  107  O   SER H 195     2162   1508   2240    281     24   -151       O
ATOM    108  CB  SER H 195      15.327  -7.445  17.859  1.00 24.92           C
ANISOU  108  CB  SER H 195     3385   2594   3489    329     -8   -104       C
ATOM    109  OG  SER H 195      15.179  -8.688  18.502  1.00 25.93           O
ANISOU  109  OG  SER H 195     3541   2662   3651    340    -29    -74       O
TER     110      SER H 195
ATOM    111  N   VAL H 213      14.102  -2.809  22.525  1.00 10.49           N
ANISOU  111  N   VAL H 213     1456    920   1611    329     26    -52       N
ATOM    112  CA  VAL H 213      13.783  -4.232  22.617  1.00  9.87           C
ANISOU  112  CA  VAL H 213     1420    770   1560    332      4    -15       C
ATOM    113  C   VAL H 213      15.050  -5.053  22.422  1.00 17.34           C
ANISOU  113  C   VAL H 213     2366   1709   2515    355      0    -14       C
ATOM    114  O   VAL H 213      15.708  -4.953  21.388  1.00 10.77           O
ANISOU  114  O   VAL H 213     1526    897   1670    352     11    -49       O
ATOM    115  CB  VAL H 213      12.749  -4.648  21.556  1.00 11.11           C
ANISOU  115  CB  VAL H 213     1602    893   1728    297     -6    -33       C
ATOM    116  CG1 VAL H 213      12.510  -6.171  21.602  1.00 11.21           C
ANISOU  116  CG1 VAL H 213     1646    835   1778    290    -33     -1       C
ATOM    117  CG2 VAL H 213      11.449  -3.880  21.764  1.00 15.02           C
ANISOU  117  CG2 VAL H 213     2078   1394   2235    264    -10    -35       C
ATOM    118  N   SER H 214      15.393  -5.875  23.409  1.00 12.73           N
ANISOU  118  N   SER H 214     1793   1096   1949    376    -20     33       N
ATOM    119  CA  SER H 214      16.684  -6.555  23.367  1.00 14.34           C
ANISOU  119  CA  SER H 214     1995   1300   2155    403    -27     33       C
ATOM    120  C   SER H 214      16.611  -8.074  23.318  1.00 14.32           C
ANISOU  120  C   SER H 214     2029   1229   2183    409    -41     66       C
ATOM    121  O   SER H 214      17.047  -8.684  22.345  1.00 19.76           O
ANISOU  121  O   SER H 214     2728   1901   2878    413    -41     38       O
ATOM    122  CB  SER H 214      17.574  -6.101  24.532  1.00 13.27           C
ANISOU  122  CB  SER H 214     1842   1213   1985    434    -34     51       C
ATOM    123  OG  SER H 214      18.858  -6.689  24.430  1.00 13.94           O
ANISOU  123  OG  SER H 214     1926   1302   2068    459    -39     47       O
ATOM    124  N   TRP H 215      16.095  -8.693  24.370  1.00 14.77           N
ANISOU  124  N   TRP H 215     2109   1250   2254    409    -57    128       N
ATOM    125  CA  TRP H 215      16.017 -10.154  24.391  1.00 20.72           C
ANISOU  125  CA  TRP H 215     2902   1940   3031    409    -75    159       C
ATOM    126  C   TRP H 215      14.931 -10.678  25.310  1.00 19.39           C
ANISOU  126  C   TRP H 215     2756   1733   2879    375   -102    221       C
ATOM    127  O   TRP H 215      14.418  -9.963  26.169  1.00 18.31           O
ANISOU  127  O   TRP H 215     2593   1624   2738    355   -103    256       O
ATOM    128  CB  TRP H 215      17.374 -10.782  24.752  1.00 17.74           C
ANISOU  128  CB  TRP H 215     2514   1564   2661    450    -78    175       C
ATOM    129  CG  TRP H 215      17.908 -10.428  26.123  1.00 22.80           C
ANISOU  129  CG  TRP H 215     3127   2242   3292    465    -90    223       C
ATOM    130  CD1 TRP H 215      18.668  -9.341  26.452  1.00 20.04           C
ANISOU  130  CD1 TRP H 215     2749   1963   2903    484    -93    194       C
ATOM    131  CD2 TRP H 215      17.731 -11.174  27.336  1.00 26.80           C
ANISOU  131  CD2 TRP H 215     3663   2733   3788    471    -99    298       C
ATOM    132  NE1 TRP H 215      18.971  -9.362  27.795  1.00 26.06           N
ANISOU  132  NE1 TRP H 215     3514   2755   3632    503    -97    249       N
ATOM    133  CE2 TRP H 215      18.412 -10.478  28.360  1.00 29.51           C
ANISOU  133  CE2 TRP H 215     3981   3132   4099    489   -124    311       C
ATOM    134  CE3 TRP H 215      17.067 -12.364  27.657  1.00 29.25           C
ANISOU  134  CE3 TRP H 215     4029   2975   4109    457   -129    341       C
ATOM    135  CZ2 TRP H 215      18.446 -10.933  29.684  1.00 25.53           C
ANISOU  135  CZ2 TRP H 215     3479   2643   3579    491   -120    392       C
ATOM    136  CZ3 TRP H 215      17.101 -12.813  28.975  1.00 30.91           C
ANISOU  136  CZ3 TRP H 215     4236   3189   4320    448   -151    414       C
ATOM    137  CH2 TRP H 215      17.784 -12.096  29.969  1.00 25.10           C
ANISOU  137  CH2 TRP H 215     3458   2525   3555    466   -143    443       C
ATOM    138  N   GLY H 216      14.565 -11.933  25.093  1.00 18.78           N
ANISOU  138  N   GLY H 216     2707   1593   2833    358   -120    239       N
ATOM    139  CA  GLY H 216      13.622 -12.613  25.951  1.00 16.68           C
ANISOU  139  CA  GLY H 216     2449   1292   2596    313   -142    307       C
ATOM    140  C   GLY H 216      13.761 -14.098  25.693  1.00 27.49           C
ANISOU  140  C   GLY H 216     3855   2598   3995    317   -159    318       C
ATOM    141  O   GLY H 216      14.272 -14.515  24.654  1.00 30.46           O
ANISOU  141  O   GLY H 216     4245   2954   4376    342   -155    267       O
ATOM    142  N   GLU H 217      13.312 -14.905  26.634  1.00 23.12           N
ANISOU  142  N   GLU H 217     3309   2014   3462    289   -178    388       N
ATOM    143  CA  GLU H 217      13.358 -16.343  26.449  1.00 23.76           C
ANISOU  143  CA  GLU H 217     3425   2029   3575    289   -197    402       C
ATOM    144  C   GLU H 217      11.968 -16.807  26.040  1.00 24.91           C
ANISOU  144  C   GLU H 217     3576   2134   3756    227   -211    408       C
ATOM    145  O   GLU H 217      11.055 -16.885  26.857  1.00 31.40           O
ANISOU  145  O   GLU H 217     4384   2957   4590    177   -218    468       O
ATOM    146  CB  GLU H 217      13.883 -17.021  27.718  1.00 32.70           C
ANISOU  146  CB  GLU H 217     4564   3156   4706    303   -208    475       C
ATOM    147  CG  GLU H 217      15.293 -16.522  28.080  1.00 39.31           C
ANISOU  147  CG  GLU H 217     5393   4040   5504    368   -194    466       C
ATOM    148  CD  GLU H 217      15.809 -17.033  29.420  1.00 40.55           C
ANISOU  148  CD  GLU H 217     5552   4206   5651    382   -206    539       C
ATOM    149  OE1 GLU H 217      15.435 -16.457  30.461  1.00 29.98           O
ANISOU  149  OE1 GLU H 217     4180   2915   4295    354   -203    593       O
ATOM    150  OE2 GLU H 217      16.608 -17.995  29.422  1.00 43.03           O
ANISOU  150  OE2 GLU H 217     5891   4484   5972    420   -214    545       O
ATOM    151  N   GLY H 219      11.811 -17.082  24.751  1.00 26.17           N
ANISOU  151  N   GLY H 219     3750   2264   3929    229   -212    345       N
ATOM    152  CA  GLY H 219      10.492 -17.270  24.179  1.00 28.06           C
ANISOU  152  CA  GLY H 219     3991   2478   4195    173   -223    336       C
ATOM    153  C   GLY H 219       9.802 -15.918  24.064  1.00 29.41           C
ANISOU  153  C   GLY H 219     4128   2702   4344    147   -206    318       C
ATOM    154  O   GLY H 219      10.434 -14.866  24.225  1.00 25.12           O
ANISOU  154  O   GLY H 219     3566   2212   3768    177   -187    301       O
ATOM    155  N   CYS H 220       8.506 -15.942  23.784  1.00 18.25           N
ANISOU  155  N   CYS H 220     2706   1277   2950     91   -213    322       N
ATOM    156  CA  CYS H 220       7.720 -14.715  23.696  1.00 20.02           C
ANISOU  156  CA  CYS H 220     2897   1549   3160     61   -198    310       C
ATOM    157  C   CYS H 220       6.440 -14.908  24.490  1.00 27.89           C
ANISOU  157  C   CYS H 220     3874   2544   4178     -5   -205    376       C
ATOM    158  O   CYS H 220       5.703 -15.871  24.254  1.00 26.67           O
ANISOU  158  O   CYS H 220     3735   2346   4054    -40   -224    390       O
ATOM    159  CB  CYS H 220       7.351 -14.407  22.242  1.00 22.42           C
ANISOU  159  CB  CYS H 220     3206   1854   3460     60   -194    234       C
ATOM    160  SG  CYS H 220       8.709 -14.335  21.065  1.00 33.17           S
ANISOU  160  SG  CYS H 220     4585   3225   4794    127   -182    157       S
TER     161      CYS H 220
ATOM    162  N   GLY H 226      10.324  -9.541  29.052  1.00 16.73           N
ANISOU  162  N   GLY H 226     2294   1507   2554    155    -71    462       N
ATOM    163  CA  GLY H 226      11.149  -9.010  27.989  1.00 17.74           C
ANISOU  163  CA  GLY H 226     2438   1626   2676    203    -71    380       C
ATOM    164  C   GLY H 226      12.235  -8.154  28.589  1.00 16.32           C
ANISOU  164  C   GLY H 226     2234   1527   2440    246    -45    365       C
ATOM    165  O   GLY H 226      12.005  -7.474  29.595  1.00 13.67           O
ANISOU  165  O   GLY H 226     1859   1273   2060    229    -19    394       O
ATOM    166  N   PHE H 227      13.424  -8.196  27.995  1.00 11.68           N
ANISOU  166  N   PHE H 227     1667    919   1850    302    -54    321       N
ATOM    167  CA  PHE H 227      14.520  -7.362  28.464  1.00 10.86           C
ANISOU  167  CA  PHE H 227     1540    892   1693    343    -31    302       C
ATOM    168  C   PHE H 227      14.833  -6.281  27.458  1.00 14.33           C
ANISOU  168  C   PHE H 227     1974   1357   2114    363    -17    220       C
ATOM    169  O   PHE H 227      14.847  -6.530  26.246  1.00 12.06           O
ANISOU  169  O   PHE H 227     1713   1011   1858    375    -34    173       O
ATOM    170  CB  PHE H 227      15.762  -8.199  28.777  1.00 13.10           C
ANISOU  170  CB  PHE H 227     1846   1150   1982    394    -49    325       C
ATOM    171  CG  PHE H 227      15.627  -8.998  30.048  1.00 19.56           C
ANISOU  171  CG  PHE H 227     2659   1970   2801    379    -55    412       C
ATOM    172  CD1 PHE H 227      14.924 -10.189  30.056  1.00 19.76           C
ANISOU  172  CD1 PHE H 227     2713   1917   2880    349    -83    462       C
ATOM    173  CD2 PHE H 227      16.153  -8.527  31.243  1.00 18.60           C
ANISOU  173  CD2 PHE H 227     2505   1934   2628    389    -34    446       C
ATOM    174  CE1 PHE H 227      14.771 -10.914  31.225  1.00 23.71           C
ANISOU  174  CE1 PHE H 227     3207   2420   3381    332    -89    548       C
ATOM    175  CE2 PHE H 227      16.012  -9.261  32.425  1.00 18.75           C
ANISOU  175  CE2 PHE H 227     2518   1961   2646    374    -40    531       C
ATOM    176  CZ  PHE H 227      15.319 -10.451  32.404  1.00 19.38           C
ANISOU  176  CZ  PHE H 227     2625   1960   2779    345    -67    583       C
ATOM    177  N   TYR H 228      15.085  -5.086  27.984  1.00  8.42           N
ANISOU  177  N   TYR H 228     1188    696   1314    367     13    205       N
ATOM    178  CA  TYR H 228      15.267  -3.898  27.198  1.00  7.79           C
ANISOU  178  CA  TYR H 228     1095    652   1212    377     30    135       C
ATOM    179  C   TYR H 228      16.579  -3.225  27.551  1.00 15.85           C
ANISOU  179  C   TYR H 228     2100   1734   2188    420     44    115       C
ATOM    180  O   TYR H 228      16.940  -3.126  28.712  1.00 13.37           O
ANISOU  180  O   TYR H 228     1766   1473   1842    424     55    154       O
ATOM    181  CB  TYR H 228      14.093  -2.928  27.455  1.00  7.80           C
ANISOU  181  CB  TYR H 228     1065    702   1195    330     53    132       C
ATOM    182  CG  TYR H 228      12.771  -3.532  27.056  1.00 10.83           C
ANISOU  182  CG  TYR H 228     1462   1032   1623    285     39    150       C
ATOM    183  CD1 TYR H 228      12.141  -4.468  27.871  1.00 17.59           C
ANISOU  183  CD1 TYR H 228     2320   1867   2498    254     29    219       C
ATOM    184  CD2 TYR H 228      12.187  -3.226  25.834  1.00 10.24           C
ANISOU  184  CD2 TYR H 228     1397    924   1571    273     34     99       C
ATOM    185  CE1 TYR H 228      10.954  -5.060  27.494  1.00 17.82           C
ANISOU  185  CE1 TYR H 228     2359   1844   2567    210     15    237       C
ATOM    186  CE2 TYR H 228      10.983  -3.813  25.450  1.00 11.45           C
ANISOU  186  CE2 TYR H 228     1561   1027   1763    230     20    115       C
ATOM    187  CZ  TYR H 228      10.379  -4.729  26.291  1.00 15.78           C
ANISOU  187  CZ  TYR H 228     2110   1556   2330    198     10    184       C
ATOM    188  OH  TYR H 228       9.204  -5.332  25.927  1.00 17.30           O
ANISOU  188  OH  TYR H 228     2311   1698   2562    153     -6    202       O
TER     189      TYR H 228
HETATM  217  O   HOH H1048       8.232  -7.443  27.234  1.00 16.46           O
HETATM  218  O   HOH H1089      14.477 -10.247  16.477  1.00 33.56           O
HETATM  219  O   HOH H1092      25.356 -14.890  22.776  1.00 29.21           O
HETATM  220  O   HOH H1133      10.203 -12.733  26.637  1.00 35.82           O
HETATM  221  O   HOH H1139      22.249 -17.414  20.797  1.00 46.74           O
HETATM  222  O   HOH H1182      13.854 -17.033  22.636  1.00 45.18           O
HETATM  223  O   HOH H1211      12.825 -14.385  21.348  1.00 48.42           O
HETATM  224  O   HOH H1212      16.742 -18.661  24.528  1.00 51.08           O
CONECT   93  160   92
CONECT  160   93  159
CONECT  196  195  198
CONECT  202  201  203  205
CONECT  203  202  204  214
CONECT  208  209  214
CONECT  209  208  213  215
CONECT  205  202  206
CONECT  206  205  207
CONECT  207  201  206
CONECT  210  211  215
CONECT  211  210  212
CONECT  212  211  213  216
CONECT  198  196  200
CONECT  213  209  212
CONECT  200  198  199
CONECT  199  197  200
CONECT  197  195  199
CONECT  195  194  196  197
CONECT  194  191  195
CONECT  191  190  192  194
CONECT  192  191  193  201
CONECT  216  212
CONECT  190  191
CONECT  201  192  202  207
CONECT  214  203  208
CONECT  215  209  210
CONECT  193  192
CONECT  204  203
END
