# Supplementary material for: Scaffold repositioning of spiro-acridine derivatives as fungi chitinase inhibitor by target fishing and in vitro studies
Source: Sci Rep. 2023 May 5;13:7320. doi: 10.1038/s41598-023-33279-9 (PMC10163251; doi:10.1038/s41598-023-33279-9)
Supplement: Supplementary file 2 — Supplementary Information 2. [file 41598_2023_33279_MOESM2_ESM.zip › PDBQT_TARGETS_ALL/3ska_053.pdb]

HEADER    TRANSFERASE/TRANSFERASE INHIBITOR       22-JUN-11   3SKA              
TITLE     I. NOVEL HCV NS5B POLYMERASE INHIBITORS: DISCOVERY OF INDOLE 2-       
TITLE    2 CARBOXYLIC ACIDS WITH C3-HETEROCYCLES                                
COMPND    MOL_ID: 1;                                                            
COMPND   2 MOLECULE: HCV NS5B RNA_DEPENDENT RNA POLYMERASE;                     
COMPND   3 CHAIN: A, B;                                                         
COMPND   4 FRAGMENT: UNP RESIDUES 2420-2989;                                    
COMPND   5 SYNONYM: RNA-DIRECTED RNA POLYMERASE;                                
COMPND   6 EC: 2.7.7.48;                                                        
COMPND   7 ENGINEERED: YES                                                      
SOURCE    MOL_ID: 1;                                                            
SOURCE   2 ORGANISM_SCIENTIFIC: HEPATITIS C VIRUS ISOLATE HC-J4;                
SOURCE   3 ORGANISM_COMMON: HCV;                                                
SOURCE   4 ORGANISM_TAXID: 420174;                                              
SOURCE   5 STRAIN: HC-J4;                                                       
SOURCE   6 EXPRESSION_SYSTEM: ESCHERICHIA COLI;                                 
SOURCE   7 EXPRESSION_SYSTEM_TAXID: 562                                         
KEYWDS    RNA-DEPENDENT RNA POLYMERASE, TRANSFERASE-TRANSFERASE INHIBITOR       
KEYWDS   2 COMPLEX                                                              
EXPDTA    X-RAY DIFFRACTION                                                     
AUTHOR    C.A.LESBURG,G.N.ANILKUMAR                                             
REVDAT   2   26-SEP-12 3SKA    1       JRNL                                     
REVDAT   1   31-AUG-11 3SKA    0                                                
JRNL        AUTH   G.N.ANILKUMAR,C.A.LESBURG,O.SELYUTIN,S.B.ROSENBLUM,Q.ZENG,   
JRNL        AUTH 2 Y.JIANG,T.Y.CHAN,H.PU,H.VACCARO,L.WANG,F.BENNETT,K.X.CHEN,   
JRNL        AUTH 3 J.DUCA,S.GAVALAS,Y.HUANG,P.PINTO,M.SANNIGRAHI,F.VELAZQUEZ,   
JRNL        AUTH 4 S.VENKATRAMAN,B.VIBULBHAN,S.AGRAWAL,N.BUTKIEWICZ,B.FELD,     
JRNL        AUTH 5 E.FERRARI,Z.HE,C.K.JIANG,R.E.PALERMO,P.MCMONAGLE,H.C.HUANG,  
JRNL        AUTH 6 N.Y.SHIH,G.NJOROGE,J.A.KOZLOWSKI                             
JRNL        TITL   I. NOVEL HCV NS5B POLYMERASE INHIBITORS: DISCOVERY OF INDOLE 
JRNL        TITL 2 2-CARBOXYLIC ACIDS WITH C3-HETEROCYCLES.                     
JRNL        REF    BIOORG.MED.CHEM.LETT.         V.  21  5336 2011              
JRNL        REFN                   ISSN 0960-894X                               
JRNL        PMID   21840715                                                     
JRNL        DOI    10.1016/J.BMCL.2011.07.021                                   
REMARK   2                                                                      
REMARK   2 RESOLUTION.    1.73 ANGSTROMS.                                       
REMARK   3                                                                      
REMARK   3 REFINEMENT.                                                          
REMARK   3   PROGRAM     : BUSTER 2.9.4                                         
REMARK   3   AUTHORS     : BRICOGNE,BLANC,BRANDL,FLENSBURG,KELLER,              
REMARK   3               : PACIOREK,ROVERSI,SHARFF,SMART,VONRHEIN,              
REMARK   3               : WOMACK,MATTHEWS,TEN EYCK,TRONRUD                     
REMARK   3                                                                      
REMARK   3  DATA USED IN REFINEMENT.                                            
REMARK   3   RESOLUTION RANGE HIGH (ANGSTROMS) : 1.73                           
REMARK   3   RESOLUTION RANGE LOW  (ANGSTROMS) : 20.00                          
REMARK   3   DATA CUTOFF            (SIGMA(F)) : 0.000                          
REMARK   3   COMPLETENESS FOR RANGE        (%) : 100.0                          
REMARK   3   NUMBER OF REFLECTIONS             : 135664                         
REMARK   3                                                                      
REMARK   3  FIT TO DATA USED IN REFINEMENT.                                     
REMARK   3   CROSS-VALIDATION METHOD           : THROUGHOUT                     
REMARK   3   FREE R VALUE TEST SET SELECTION   : RANDOM                         
REMARK   3   R VALUE     (WORKING + TEST SET)  : 0.170                          
REMARK   3   R VALUE            (WORKING SET)  : 0.169                          
REMARK   3   FREE R VALUE                      : 0.194                          
REMARK   3   FREE R VALUE TEST SET SIZE   (%)  : 5.000                          
REMARK   3   FREE R VALUE TEST SET COUNT       : 6786                           
REMARK   3   ESTIMATED ERROR OF FREE R VALUE   : NULL                           
REMARK   3                                                                      
REMARK   3  FIT IN THE HIGHEST RESOLUTION BIN.                                  
REMARK   3   TOTAL NUMBER OF BINS USED               : 20                       
REMARK   3   BIN RESOLUTION RANGE HIGH   (ANGSTROMS) : 1.73                     
REMARK   3   BIN RESOLUTION RANGE LOW    (ANGSTROMS) : 1.77                     
REMARK   3   BIN COMPLETENESS (WORKING+TEST)     (%) : 99.95                    
REMARK   3   REFLECTIONS IN BIN (WORKING + TEST SET) : 9951                     
REMARK   3   BIN R VALUE        (WORKING + TEST SET) : 0.1942                   
REMARK   3   REFLECTIONS IN BIN        (WORKING SET) : 9452                     
REMARK   3   BIN R VALUE               (WORKING SET) : 0.1928                   
REMARK   3   BIN FREE R VALUE                        : 0.2208                   
REMARK   3   BIN FREE R VALUE TEST SET SIZE      (%) : 5.01                     
REMARK   3   BIN FREE R VALUE TEST SET COUNT         : 499                      
REMARK   3   ESTIMATED ERROR OF BIN FREE R VALUE     : NULL                     
REMARK   3                                                                      
REMARK   3  NUMBER OF NON-HYDROGEN ATOMS USED IN REFINEMENT.                    
REMARK   3   PROTEIN ATOMS            : 8735                                    
REMARK   3   NUCLEIC ACID ATOMS       : 0                                       
REMARK   3   HETEROGEN ATOMS          : 67                                      
REMARK   3   SOLVENT ATOMS            : 1056                                    
REMARK   3                                                                      
REMARK   3  B VALUES.                                                           
REMARK   3   FROM WILSON PLOT           (A**2) : 26.33                          
REMARK   3   MEAN B VALUE      (OVERALL, A**2) : 30.64                          
REMARK   3   OVERALL ANISOTROPIC B VALUE.                                       
REMARK   3    B11 (A**2) : -5.45780                                             
REMARK   3    B22 (A**2) : 0.87950                                              
REMARK   3    B33 (A**2) : 4.57830                                              
REMARK   3    B12 (A**2) : 0.00000                                              
REMARK   3    B13 (A**2) : 0.00000                                              
REMARK   3    B23 (A**2) : 0.00000                                              
REMARK   3                                                                      
REMARK   3  ESTIMATED COORDINATE ERROR.                                         
REMARK   3   ESD FROM LUZZATI PLOT                    (A) : 0.17                
REMARK   3   DPI (BLOW EQ-10) BASED ON R VALUE        (A) : NULL                
REMARK   3   DPI (BLOW EQ-9) BASED ON FREE R VALUE    (A) : NULL                
REMARK   3   DPI (CRUICKSHANK) BASED ON R VALUE       (A) : 0.09                
REMARK   3   DPI (CRUICKSHANK) BASED ON FREE R VALUE  (A) : NULL                
REMARK   3                                                                      
REMARK   3   REFERENCES: BLOW, D. (2002) ACTA CRYST D58, 792-797                
REMARK   3               CRUICKSHANK, D.W.J. (1999) ACTA CRYST D55, 583-601     
REMARK   3                                                                      
REMARK   3 CORRELATION COEFFICIENTS.                                            
REMARK   3   CORRELATION COEFFICIENT FO-FC      : 0.957                         
REMARK   3   CORRELATION COEFFICIENT FO-FC FREE : 0.947                         
REMARK   3                                                                      
REMARK   3   NUMBER OF GEOMETRIC FUNCTION TERMS DEFINED : 15                    
REMARK   3   TERM                          COUNT    WEIGHT   FUNCTION.          
REMARK   3    BOND LENGTHS              : 9072   ; 2.000  ; HARMONIC            
REMARK   3    BOND ANGLES               : 12335  ; 2.000  ; HARMONIC            
REMARK   3    TORSION ANGLES            : NULL   ; NULL   ; NULL                
REMARK   3    TRIGONAL CARBON PLANES    : NULL   ; NULL   ; NULL                
REMARK   3    GENERAL PLANES            : NULL   ; NULL   ; NULL                
REMARK   3    ISOTROPIC THERMAL FACTORS : NULL   ; NULL   ; NULL                
REMARK   3    BAD NON-BONDED CONTACTS   : NULL   ; NULL   ; NULL                
REMARK   3    IMPROPER TORSIONS         : NULL   ; NULL   ; NULL                
REMARK   3    PSEUDOROTATION ANGLES     : NULL   ; NULL   ; NULL                
REMARK   3    CHIRAL IMPROPER TORSION   : NULL   ; NULL   ; NULL                
REMARK   3    SUM OF OCCUPANCIES        : NULL   ; NULL   ; NULL                
REMARK   3    UTILITY DISTANCES         : NULL   ; NULL   ; NULL                
REMARK   3    UTILITY ANGLES            : NULL   ; NULL   ; NULL                
REMARK   3    UTILITY TORSION           : NULL   ; NULL   ; NULL                
REMARK   3    IDEAL-DIST CONTACT TERM   : NULL   ; NULL   ; NULL                
REMARK   3                                                                      
REMARK   3   RMS DEVIATIONS FROM IDEAL VALUES.                                  
REMARK   3    BOND LENGTHS                       (A) : 0.010                    
REMARK   3    BOND ANGLES                  (DEGREES) : 0.99                     
REMARK   3    PEPTIDE OMEGA TORSION ANGLES (DEGREES) : NULL                     
REMARK   3    OTHER TORSION ANGLES         (DEGREES) : NULL                     
REMARK   3                                                                      
REMARK   3  TLS DETAILS                                                         
REMARK   3   NUMBER OF TLS GROUPS  : NULL                                       
REMARK   3                                                                      
REMARK   3  OTHER REFINEMENT REMARKS: NULL                                      
REMARK   4                                                                      
REMARK   4 3SKA COMPLIES WITH FORMAT V. 3.30, 13-JUL-11                         
REMARK 100                                                                      
REMARK 100 THIS ENTRY HAS BEEN PROCESSED BY RCSB ON 29-JUN-11.                  
REMARK 100 THE RCSB ID CODE IS RCSB066306.                                      
REMARK 200                                                                      
REMARK 200 EXPERIMENTAL DETAILS                                                 
REMARK 200  EXPERIMENT TYPE                : X-RAY DIFFRACTION                  
REMARK 200  DATE OF DATA COLLECTION        : 12-NOV-10                          
REMARK 200  TEMPERATURE           (KELVIN) : 95                                 
REMARK 200  PH                             : 5.0                                
REMARK 200  NUMBER OF CRYSTALS USED        : 1                                  
REMARK 200                                                                      
REMARK 200  SYNCHROTRON              (Y/N) : Y                                  
REMARK 200  RADIATION SOURCE               : APS                                
REMARK 200  BEAMLINE                       : 17-ID                              
REMARK 200  X-RAY GENERATOR MODEL          : NULL                               
REMARK 200  MONOCHROMATIC OR LAUE    (M/L) : M                                  
REMARK 200  WAVELENGTH OR RANGE        (A) : 1.0                                
REMARK 200  MONOCHROMATOR                  : NULL                               
REMARK 200  OPTICS                         : NULL                               
REMARK 200                                                                      
REMARK 200  DETECTOR TYPE                  : PIXEL                              
REMARK 200  DETECTOR MANUFACTURER          : DECTRIS PILATUS 6M                 
REMARK 200  INTENSITY-INTEGRATION SOFTWARE : XDS                                
REMARK 200  DATA SCALING SOFTWARE          : SCALA                              
REMARK 200                                                                      
REMARK 200  NUMBER OF UNIQUE REFLECTIONS   : 136831                             
REMARK 200  RESOLUTION RANGE HIGH      (A) : 1.730                              
REMARK 200  RESOLUTION RANGE LOW       (A) : 133.740                            
REMARK 200  REJECTION CRITERIA  (SIGMA(I)) : -5.000                             
REMARK 200                                                                      
REMARK 200 OVERALL.                                                             
REMARK 200  COMPLETENESS FOR RANGE     (%) : 100.0                              
REMARK 200  DATA REDUNDANCY                : 6.700                              
REMARK 200  R MERGE                    (I) : 0.04200                            
REMARK 200  R SYM                      (I) : NULL                               
REMARK 200  <I/SIGMA(I)> FOR THE DATA SET  : 25.3000                            
REMARK 200                                                                      
REMARK 200 IN THE HIGHEST RESOLUTION SHELL.                                     
REMARK 200  HIGHEST RESOLUTION SHELL, RANGE HIGH (A) : 1.73                     
REMARK 200  HIGHEST RESOLUTION SHELL, RANGE LOW  (A) : 1.82                     
REMARK 200  COMPLETENESS FOR SHELL     (%) : 100.0                              
REMARK 200  DATA REDUNDANCY IN SHELL       : 6.80                               
REMARK 200  R MERGE FOR SHELL          (I) : 0.47800                            
REMARK 200  R SYM FOR SHELL            (I) : NULL                               
REMARK 200  <I/SIGMA(I)> FOR SHELL         : 4.000                              
REMARK 200                                                                      
REMARK 200 DIFFRACTION PROTOCOL: SINGLE WAVELENGTH                              
REMARK 200 METHOD USED TO DETERMINE THE STRUCTURE: FOURIER SYNTHESIS            
REMARK 200 SOFTWARE USED: BUSTER 2.9.4                                          
REMARK 200 STARTING MODEL: NULL                                                 
REMARK 200                                                                      
REMARK 200 REMARK: NULL                                                         
REMARK 280                                                                      
REMARK 280 CRYSTAL                                                              
REMARK 280 SOLVENT CONTENT, VS   (%): 51.30                                     
REMARK 280 MATTHEWS COEFFICIENT, VM (ANGSTROMS**3/DA): 2.53                     
REMARK 280                                                                      
REMARK 280 CRYSTALLIZATION CONDITIONS: 15.0 W/V MIRALAX (POLYETHYLENE GLYCOL    
REMARK 280  3350) 0.1 M CITRATE, VAPOR DIFFUSION, HANGING DROP, TEMPERATURE     
REMARK 280  300K                                                                
REMARK 290                                                                      
REMARK 290 CRYSTALLOGRAPHIC SYMMETRY                                            
REMARK 290 SYMMETRY OPERATORS FOR SPACE GROUP: P 21 21 21                       
REMARK 290                                                                      
REMARK 290      SYMOP   SYMMETRY                                                
REMARK 290     NNNMMM   OPERATOR                                                
REMARK 290       1555   X,Y,Z                                                   
REMARK 290       2555   -X+1/2,-Y,Z+1/2                                         
REMARK 290       3555   -X,Y+1/2,-Z+1/2                                         
REMARK 290       4555   X+1/2,-Y+1/2,-Z                                         
REMARK 290                                                                      
REMARK 290     WHERE NNN -> OPERATOR NUMBER                                     
REMARK 290           MMM -> TRANSLATION VECTOR                                  
REMARK 290                                                                      
REMARK 290 CRYSTALLOGRAPHIC SYMMETRY TRANSFORMATIONS                            
REMARK 290 THE FOLLOWING TRANSFORMATIONS OPERATE ON THE ATOM/HETATM             
REMARK 290 RECORDS IN THIS ENTRY TO PRODUCE CRYSTALLOGRAPHICALLY                
REMARK 290 RELATED MOLECULES.                                                   
REMARK 290   SMTRY1   1  1.000000  0.000000  0.000000        0.00000            
REMARK 290   SMTRY2   1  0.000000  1.000000  0.000000        0.00000            
REMARK 290   SMTRY3   1  0.000000  0.000000  1.000000        0.00000            
REMARK 290   SMTRY1   2 -1.000000  0.000000  0.000000       45.33500            
REMARK 290   SMTRY2   2  0.000000 -1.000000  0.000000        0.00000            
REMARK 290   SMTRY3   2  0.000000  0.000000  1.000000       66.87000            
REMARK 290   SMTRY1   3 -1.000000  0.000000  0.000000        0.00000            
REMARK 290   SMTRY2   3  0.000000  1.000000  0.000000       53.48500            
REMARK 290   SMTRY3   3  0.000000  0.000000 -1.000000       66.87000            
REMARK 290   SMTRY1   4  1.000000  0.000000  0.000000       45.33500            
REMARK 290   SMTRY2   4  0.000000 -1.000000  0.000000       53.48500            
REMARK 290   SMTRY3   4  0.000000  0.000000 -1.000000        0.00000            
REMARK 290                                                                      
REMARK 290 REMARK: NULL                                                         
REMARK 300                                                                      
REMARK 300 BIOMOLECULE: 1, 2                                                    
REMARK 300 SEE REMARK 350 FOR THE AUTHOR PROVIDED AND/OR PROGRAM                
REMARK 300 GENERATED ASSEMBLY INFORMATION FOR THE STRUCTURE IN                  
REMARK 300 THIS ENTRY. THE REMARK MAY ALSO PROVIDE INFORMATION ON               
REMARK 300 BURIED SURFACE AREA.                                                 
REMARK 350                                                                      
REMARK 350 COORDINATES FOR A COMPLETE MULTIMER REPRESENTING THE KNOWN           
REMARK 350 BIOLOGICALLY SIGNIFICANT OLIGOMERIZATION STATE OF THE                
REMARK 350 MOLECULE CAN BE GENERATED BY APPLYING BIOMT TRANSFORMATIONS          
REMARK 350 GIVEN BELOW.  BOTH NON-CRYSTALLOGRAPHIC AND                          
REMARK 350 CRYSTALLOGRAPHIC OPERATIONS ARE GIVEN.                               
REMARK 350                                                                      
REMARK 350 BIOMOLECULE: 1                                                       
REMARK 350 SOFTWARE DETERMINED QUATERNARY STRUCTURE: MONOMERIC                  
REMARK 350 SOFTWARE USED: PISA                                                  
REMARK 350 APPLY THE FOLLOWING TO CHAINS: A                                     
REMARK 350   BIOMT1   1  1.000000  0.000000  0.000000        0.00000            
REMARK 350   BIOMT2   1  0.000000  1.000000  0.000000        0.00000            
REMARK 350   BIOMT3   1  0.000000  0.000000  1.000000        0.00000            
REMARK 350                                                                      
REMARK 350 BIOMOLECULE: 2                                                       
REMARK 350 SOFTWARE DETERMINED QUATERNARY STRUCTURE: MONOMERIC                  
REMARK 350 SOFTWARE USED: PISA                                                  
REMARK 350 APPLY THE FOLLOWING TO CHAINS: B                                     
REMARK 350   BIOMT1   1  1.000000  0.000000  0.000000        0.00000            
REMARK 350   BIOMT2   1  0.000000  1.000000  0.000000        0.00000            
REMARK 350   BIOMT3   1  0.000000  0.000000  1.000000        0.00000            
REMARK 465                                                                      
REMARK 465 MISSING RESIDUES                                                     
REMARK 465 THE FOLLOWING RESIDUES WERE NOT LOCATED IN THE                       
REMARK 465 EXPERIMENT. (M=MODEL NUMBER; RES=RESIDUE NAME; C=CHAIN               
REMARK 465 IDENTIFIER; SSSEQ=SEQUENCE NUMBER; I=INSERTION CODE.)                
REMARK 465                                                                      
REMARK 465   M RES C SSSEQI                                                     
REMARK 465     PRO A   149                                                      
REMARK 465     GLU A   150                                                      
REMARK 465     LYS A   151                                                      
REMARK 465     GLY A   152                                                      
REMARK 465     GLY A   153                                                      
REMARK 465     PRO A   569                                                      
REMARK 465     ARG A   570                                                      
REMARK 465     GLU A   571                                                      
REMARK 465     ASN A   572                                                      
REMARK 465     LEU A   573                                                      
REMARK 465     TYR A   574                                                      
REMARK 465     PHE A   575                                                      
REMARK 465     GLN A   576                                                      
REMARK 465     PRO B   149                                                      
REMARK 465     GLU B   150                                                      
REMARK 465     LYS B   151                                                      
REMARK 465     GLY B   152                                                      
REMARK 465     GLY B   153                                                      
REMARK 465     LEU B   564                                                      
REMARK 465     SER B   565                                                      
REMARK 465     ARG B   566                                                      
REMARK 465     ALA B   567                                                      
REMARK 465     ARG B   568                                                      
REMARK 465     PRO B   569                                                      
REMARK 465     ARG B   570                                                      
REMARK 465     GLU B   571                                                      
REMARK 465     ASN B   572                                                      
REMARK 465     LEU B   573                                                      
REMARK 465     TYR B   574                                                      
REMARK 465     PHE B   575                                                      
REMARK 465     GLN B   576                                                      
REMARK 500                                                                      
REMARK 500 GEOMETRY AND STEREOCHEMISTRY                                         
REMARK 500 SUBTOPIC: CLOSE CONTACTS IN SAME ASYMMETRIC UNIT                     
REMARK 500                                                                      
REMARK 500 THE FOLLOWING ATOMS ARE IN CLOSE CONTACT.                            
REMARK 500                                                                      
REMARK 500  ATM1  RES C  SSEQI   ATM2  RES C  SSEQI           DISTANCE          
REMARK 500   OE1  GLU B   128     O    HOH B   762              1.63            
REMARK 500   O    LEU A   466     O    HOH A  1092              1.71            
REMARK 500   O    HOH B   866     O    HOH B  1031              1.76            
REMARK 500   OE1  GLU B   230     O    HOH B   757              1.87            
REMARK 500   OG   SER B   226     O    HOH B  1031              2.00            
REMARK 500   OE1  GLU A   124     O    HOH A  4003              2.16            
REMARK 500                                                                      
REMARK 500 REMARK: NULL                                                         
REMARK 500                                                                      
REMARK 500 GEOMETRY AND STEREOCHEMISTRY                                         
REMARK 500 SUBTOPIC: TORSION ANGLES                                             
REMARK 500                                                                      
REMARK 500 TORSION ANGLES OUTSIDE THE EXPECTED RAMACHANDRAN REGIONS:            
REMARK 500 (M=MODEL NUMBER; RES=RESIDUE NAME; C=CHAIN IDENTIFIER;               
REMARK 500 SSEQ=SEQUENCE NUMBER; I=INSERTION CODE).                             
REMARK 500                                                                      
REMARK 500 STANDARD TABLE:                                                      
REMARK 500 FORMAT:(10X,I3,1X,A3,1X,A1,I4,A1,4X,F7.2,3X,F7.2)                    
REMARK 500                                                                      
REMARK 500 EXPECTED VALUES: GJ KLEYWEGT AND TA JONES (1996). PHI/PSI-           
REMARK 500 CHOLOGY: RAMACHANDRAN REVISITED. STRUCTURE 4, 1395 - 1400            
REMARK 500                                                                      
REMARK 500  M RES CSSEQI        PSI       PHI                                   
REMARK 500    PHE A 101       31.99    -97.42                                   
REMARK 500    LEU A 260      -55.85   -133.95                                   
REMARK 500    SER A 347       53.94     70.52                                   
REMARK 500    ILE A 424      -63.38   -102.81                                   
REMARK 500    SER B  27      -15.22     96.51                                   
REMARK 500    LEU B 260      -55.95   -128.25                                   
REMARK 500    ALA B 348       59.48   -140.94                                   
REMARK 500    SER B 367       11.73     59.52                                   
REMARK 500    ILE B 424      -61.90   -100.71                                   
REMARK 500                                                                      
REMARK 500 REMARK: NULL                                                         
REMARK 525                                                                      
REMARK 525 SOLVENT                                                              
REMARK 525                                                                      
REMARK 525 THE SOLVENT MOLECULES HAVE CHAIN IDENTIFIERS THAT                    
REMARK 525 INDICATE THE POLYMER CHAIN WITH WHICH THEY ARE MOST                  
REMARK 525 CLOSELY ASSOCIATED. THE REMARK LISTS ALL THE SOLVENT                 
REMARK 525 MOLECULES WHICH ARE MORE THAN 5A AWAY FROM THE                       
REMARK 525 NEAREST POLYMER CHAIN (M = MODEL NUMBER;                             
REMARK 525 RES=RESIDUE NAME; C=CHAIN IDENTIFIER; SSEQ=SEQUENCE                  
REMARK 525 NUMBER; I=INSERTION CODE):                                           
REMARK 525                                                                      
REMARK 525  M RES CSSEQI                                                        
REMARK 525    HOH A 854        DISTANCE =  6.45 ANGSTROMS                       
REMARK 525    HOH A 860        DISTANCE =  7.14 ANGSTROMS                       
REMARK 525    HOH A 873        DISTANCE =  5.44 ANGSTROMS                       
REMARK 525    HOH A 951        DISTANCE =  6.81 ANGSTROMS                       
REMARK 525    HOH A 971        DISTANCE =  5.50 ANGSTROMS                       
REMARK 525    HOH A1004        DISTANCE =  5.41 ANGSTROMS                       
REMARK 525    HOH B 991        DISTANCE =  8.48 ANGSTROMS                       
REMARK 800                                                                      
REMARK 800 SITE                                                                 
REMARK 800 SITE_IDENTIFIER: AC1                                                 
REMARK 800 EVIDENCE_CODE: SOFTWARE                                              
REMARK 800 SITE_DESCRIPTION: BINDING SITE FOR RESIDUE PO4 A 577                 
REMARK 800                                                                      
REMARK 800 SITE_IDENTIFIER: AC2                                                 
REMARK 800 EVIDENCE_CODE: SOFTWARE                                              
REMARK 800 SITE_DESCRIPTION: BINDING SITE FOR RESIDUE 053 A 578                 
REMARK 800                                                                      
REMARK 800 SITE_IDENTIFIER: AC3                                                 
REMARK 800 EVIDENCE_CODE: SOFTWARE                                              
REMARK 800 SITE_DESCRIPTION: BINDING SITE FOR RESIDUE 053 B 577                 
REMARK 900                                                                      
REMARK 900 RELATED ENTRIES                                                      
REMARK 900 RELATED ID: 3SKE   RELATED DB: PDB                                   
REMARK 900 RELATED ID: 3SKH   RELATED DB: PDB                                   
DBREF  3SKA A    1   570  UNP    O92972   POLG_HCVJ4    2420   2989             
DBREF  3SKA B    1   570  UNP    O92972   POLG_HCVJ4    2420   2989             
SEQADV 3SKA GLY A  440  UNP  O92972    GLU  2859 CONFLICT                       
SEQADV 3SKA ILE A  520  UNP  O92972    THR  2939 CONFLICT                       
SEQADV 3SKA GLU A  571  UNP  O92972              EXPRESSION TAG                 
SEQADV 3SKA ASN A  572  UNP  O92972              EXPRESSION TAG                 
SEQADV 3SKA LEU A  573  UNP  O92972              EXPRESSION TAG                 
SEQADV 3SKA TYR A  574  UNP  O92972              EXPRESSION TAG                 
SEQADV 3SKA PHE A  575  UNP  O92972              EXPRESSION TAG                 
SEQADV 3SKA GLN A  576  UNP  O92972              EXPRESSION TAG                 
SEQADV 3SKA GLY B  440  UNP  O92972    GLU  2859 CONFLICT                       
SEQADV 3SKA ILE B  520  UNP  O92972    THR  2939 CONFLICT                       
SEQADV 3SKA GLU B  571  UNP  O92972              EXPRESSION TAG                 
SEQADV 3SKA ASN B  572  UNP  O92972              EXPRESSION TAG                 
SEQADV 3SKA LEU B  573  UNP  O92972              EXPRESSION TAG                 
SEQADV 3SKA TYR B  574  UNP  O92972              EXPRESSION TAG                 
SEQADV 3SKA PHE B  575  UNP  O92972              EXPRESSION TAG                 
SEQADV 3SKA GLN B  576  UNP  O92972              EXPRESSION TAG                 
SEQRES   1 A  576  SER MET SER TYR THR TRP THR GLY ALA LEU ILE THR PRO          
SEQRES   2 A  576  CYS ALA ALA GLU GLU SER LYS LEU PRO ILE ASN PRO LEU          
SEQRES   3 A  576  SER ASN SER LEU LEU ARG HIS HIS ASN MET VAL TYR ALA          
SEQRES   4 A  576  THR THR SER ARG SER ALA SER LEU ARG GLN LYS LYS VAL          
SEQRES   5 A  576  THR PHE ASP ARG LEU GLN VAL LEU ASP ASP HIS TYR ARG          
SEQRES   6 A  576  ASP VAL LEU LYS GLU MET LYS ALA LYS ALA SER THR VAL          
SEQRES   7 A  576  LYS ALA LYS LEU LEU SER ILE GLU GLU ALA CYS LYS LEU          
SEQRES   8 A  576  THR PRO PRO HIS SER ALA LYS SER LYS PHE GLY TYR GLY          
SEQRES   9 A  576  ALA LYS ASP VAL ARG ASN LEU SER SER ARG ALA VAL ASN          
SEQRES  10 A  576  HIS ILE ARG SER VAL TRP GLU ASP LEU LEU GLU ASP THR          
SEQRES  11 A  576  GLU THR PRO ILE ASP THR THR ILE MET ALA LYS SER GLU          
SEQRES  12 A  576  VAL PHE CYS VAL GLN PRO GLU LYS GLY GLY ARG LYS PRO          
SEQRES  13 A  576  ALA ARG LEU ILE VAL PHE PRO ASP LEU GLY VAL ARG VAL          
SEQRES  14 A  576  CYS GLU LYS MET ALA LEU TYR ASP VAL VAL SER THR LEU          
SEQRES  15 A  576  PRO GLN ALA VAL MET GLY SER SER TYR GLY PHE GLN TYR          
SEQRES  16 A  576  SER PRO LYS GLN ARG VAL GLU PHE LEU VAL ASN THR TRP          
SEQRES  17 A  576  LYS SER LYS LYS CYS PRO MET GLY PHE SER TYR ASP THR          
SEQRES  18 A  576  ARG CYS PHE ASP SER THR VAL THR GLU SER ASP ILE ARG          
SEQRES  19 A  576  VAL GLU GLU SER ILE TYR GLN CYS CYS ASP LEU ALA PRO          
SEQRES  20 A  576  GLU ALA ARG GLN ALA ILE ARG SER LEU THR GLU ARG LEU          
SEQRES  21 A  576  TYR ILE GLY GLY PRO LEU THR ASN SER LYS GLY GLN ASN          
SEQRES  22 A  576  CYS GLY TYR ARG ARG CYS ARG ALA SER GLY VAL LEU THR          
SEQRES  23 A  576  THR SER CYS GLY ASN THR LEU THR CYS TYR LEU LYS ALA          
SEQRES  24 A  576  THR ALA ALA CYS ARG ALA ALA LYS LEU GLN ASP CYS THR          
SEQRES  25 A  576  MET LEU VAL ASN GLY ASP ASP LEU VAL VAL ILE CYS GLU          
SEQRES  26 A  576  SER ALA GLY THR GLN GLU ASP ALA ALA ALA LEU ARG ALA          
SEQRES  27 A  576  PHE THR GLU ALA MET THR ARG TYR SER ALA PRO PRO GLY          
SEQRES  28 A  576  ASP PRO PRO GLN PRO GLU TYR ASP LEU GLU LEU ILE THR          
SEQRES  29 A  576  SER CYS SER SER ASN VAL SER VAL ALA HIS ASP ALA SER          
SEQRES  30 A  576  GLY LYS ARG VAL TYR TYR LEU THR ARG ASP PRO THR THR          
SEQRES  31 A  576  PRO LEU ALA ARG ALA ALA TRP GLU THR ALA ARG HIS THR          
SEQRES  32 A  576  PRO ILE ASN SER TRP LEU GLY ASN ILE ILE MET TYR ALA          
SEQRES  33 A  576  PRO THR LEU TRP ALA ARG MET ILE LEU MET THR HIS PHE          
SEQRES  34 A  576  PHE SER ILE LEU LEU ALA GLN GLU GLN LEU GLY LYS ALA          
SEQRES  35 A  576  LEU ASP CYS GLN ILE TYR GLY ALA CYS TYR SER ILE GLU          
SEQRES  36 A  576  PRO LEU ASP LEU PRO GLN ILE ILE GLU ARG LEU HIS GLY          
SEQRES  37 A  576  LEU SER ALA PHE THR LEU HIS SER TYR SER PRO GLY GLU          
SEQRES  38 A  576  ILE ASN ARG VAL ALA SER CYS LEU ARG LYS LEU GLY VAL          
SEQRES  39 A  576  PRO PRO LEU ARG THR TRP ARG HIS ARG ALA ARG SER VAL          
SEQRES  40 A  576  ARG ALA LYS LEU LEU SER GLN GLY GLY ARG ALA ALA ILE          
SEQRES  41 A  576  CYS GLY ARG TYR LEU PHE ASN TRP ALA VAL ARG THR LYS          
SEQRES  42 A  576  LEU LYS LEU THR PRO ILE PRO ALA ALA SER GLN LEU ASP          
SEQRES  43 A  576  LEU SER GLY TRP PHE VAL ALA GLY TYR SER GLY GLY ASP          
SEQRES  44 A  576  ILE TYR HIS SER LEU SER ARG ALA ARG PRO ARG GLU ASN          
SEQRES  45 A  576  LEU TYR PHE GLN                                              
SEQRES   1 B  576  SER MET SER TYR THR TRP THR GLY ALA LEU ILE THR PRO          
SEQRES   2 B  576  CYS ALA ALA GLU GLU SER LYS LEU PRO ILE ASN PRO LEU          
SEQRES   3 B  576  SER ASN SER LEU LEU ARG HIS HIS ASN MET VAL TYR ALA          
SEQRES   4 B  576  THR THR SER ARG SER ALA SER LEU ARG GLN LYS LYS VAL          
SEQRES   5 B  576  THR PHE ASP ARG LEU GLN VAL LEU ASP ASP HIS TYR ARG          
SEQRES   6 B  576  ASP VAL LEU LYS GLU MET LYS ALA LYS ALA SER THR VAL          
SEQRES   7 B  576  LYS ALA LYS LEU LEU SER ILE GLU GLU ALA CYS LYS LEU          
SEQRES   8 B  576  THR PRO PRO HIS SER ALA LYS SER LYS PHE GLY TYR GLY          
SEQRES   9 B  576  ALA LYS ASP VAL ARG ASN LEU SER SER ARG ALA VAL ASN          
SEQRES  10 B  576  HIS ILE ARG SER VAL TRP GLU ASP LEU LEU GLU ASP THR          
SEQRES  11 B  576  GLU THR PRO ILE ASP THR THR ILE MET ALA LYS SER GLU          
SEQRES  12 B  576  VAL PHE CYS VAL GLN PRO GLU LYS GLY GLY ARG LYS PRO          
SEQRES  13 B  576  ALA ARG LEU ILE VAL PHE PRO ASP LEU GLY VAL ARG VAL          
SEQRES  14 B  576  CYS GLU LYS MET ALA LEU TYR ASP VAL VAL SER THR LEU          
SEQRES  15 B  576  PRO GLN ALA VAL MET GLY SER SER TYR GLY PHE GLN TYR          
SEQRES  16 B  576  SER PRO LYS GLN ARG VAL GLU PHE LEU VAL ASN THR TRP          
SEQRES  17 B  576  LYS SER LYS LYS CYS PRO MET GLY PHE SER TYR ASP THR          
SEQRES  18 B  576  ARG CYS PHE ASP SER THR VAL THR GLU SER ASP ILE ARG          
SEQRES  19 B  576  VAL GLU GLU SER ILE TYR GLN CYS CYS ASP LEU ALA PRO          
SEQRES  20 B  576  GLU ALA ARG GLN ALA ILE ARG SER LEU THR GLU ARG LEU          
SEQRES  21 B  576  TYR ILE GLY GLY PRO LEU THR ASN SER LYS GLY GLN ASN          
SEQRES  22 B  576  CYS GLY TYR ARG ARG CYS ARG ALA SER GLY VAL LEU THR          
SEQRES  23 B  576  THR SER CYS GLY ASN THR LEU THR CYS TYR LEU LYS ALA          
SEQRES  24 B  576  THR ALA ALA CYS ARG ALA ALA LYS LEU GLN ASP CYS THR          
SEQRES  25 B  576  MET LEU VAL ASN GLY ASP ASP LEU VAL VAL ILE CYS GLU          
SEQRES  26 B  576  SER ALA GLY THR GLN GLU ASP ALA ALA ALA LEU ARG ALA          
SEQRES  27 B  576  PHE THR GLU ALA MET THR ARG TYR SER ALA PRO PRO GLY          
SEQRES  28 B  576  ASP PRO PRO GLN PRO GLU TYR ASP LEU GLU LEU ILE THR          
SEQRES  29 B  576  SER CYS SER SER ASN VAL SER VAL ALA HIS ASP ALA SER          
SEQRES  30 B  576  GLY LYS ARG VAL TYR TYR LEU THR ARG ASP PRO THR THR          
SEQRES  31 B  576  PRO LEU ALA ARG ALA ALA TRP GLU THR ALA ARG HIS THR          
SEQRES  32 B  576  PRO ILE ASN SER TRP LEU GLY ASN ILE ILE MET TYR ALA          
SEQRES  33 B  576  PRO THR LEU TRP ALA ARG MET ILE LEU MET THR HIS PHE          
SEQRES  34 B  576  PHE SER ILE LEU LEU ALA GLN GLU GLN LEU GLY LYS ALA          
SEQRES  35 B  576  LEU ASP CYS GLN ILE TYR GLY ALA CYS TYR SER ILE GLU          
SEQRES  36 B  576  PRO LEU ASP LEU PRO GLN ILE ILE GLU ARG LEU HIS GLY          
SEQRES  37 B  576  LEU SER ALA PHE THR LEU HIS SER TYR SER PRO GLY GLU          
SEQRES  38 B  576  ILE ASN ARG VAL ALA SER CYS LEU ARG LYS LEU GLY VAL          
SEQRES  39 B  576  PRO PRO LEU ARG THR TRP ARG HIS ARG ALA ARG SER VAL          
SEQRES  40 B  576  ARG ALA LYS LEU LEU SER GLN GLY GLY ARG ALA ALA ILE          
SEQRES  41 B  576  CYS GLY ARG TYR LEU PHE ASN TRP ALA VAL ARG THR LYS          
SEQRES  42 B  576  LEU LYS LEU THR PRO ILE PRO ALA ALA SER GLN LEU ASP          
SEQRES  43 B  576  LEU SER GLY TRP PHE VAL ALA GLY TYR SER GLY GLY ASP          
SEQRES  44 B  576  ILE TYR HIS SER LEU SER ARG ALA ARG PRO ARG GLU ASN          
SEQRES  45 B  576  LEU TYR PHE GLN                                              
HET    PO4  A 577       5                                                       
HET    053  A 578      31                                                       
HET    053  B 577      31                                                       
HETNAM     PO4 PHOSPHATE ION                                                    
HETNAM     053 1-[(2-AMINOPYRIDIN-4-YL)METHYL]-3-(2-OXO-1,2-                    
HETNAM   2 053  DIHYDROPYRIDIN-3-YL)-5-(TRIFLUOROMETHYL)-1H-INDOLE-2-           
HETNAM   3 053  CARBOXYLIC ACID                                                 
FORMUL   3  PO4    O4 P 3-                                                      
FORMUL   4  053    2(C21 H15 F3 N4 O3)                                          
FORMUL   6  HOH   *1056(H2 O)                                                   
HELIX    1   1 PHE A  193  PHE A  193  1                                   1
HELIX    2   2 PRO A  197  PRO A  197  1                                   1
HELIX    3   3 ARG A  200  ARG A  200  1                                   1
HELIX    4   4 GLY A  410  ASN A  411  1                                   2
HELIX    5   5 MET A  414  TYR A  415  1                                   2
SHEET    1   1 1 ASN A 316  ASN A 316  0
SHEET    2   2 1 ASP A 319  ASP A 319  0
SHEET    3   3 1 LEU A 384  LEU A 384  0
SHEET    4   4 1 GLN A 446  ILE A 447  0
SSBOND   1 CYS A  303    CYS A  311                          1555   1555  2.62  
SSBOND   2 CYS B  303    CYS B  311                          1555   1555  2.48  
SITE     1 AC1  9 PRO A 265  ARG A 505  VAL A 530  ARG A 531                    
SITE     2 AC1  9 THR A 532  HOH A 662  HOH A 772  HOH A 980                    
SITE     3 AC1  9 HOH A1058                                                     
SITE     1 AC2 17 PRO A 197  ASN A 316  CYS A 366  SER A 367                    
SITE     2 AC2 17 SER A 368  LEU A 384  GLY A 410  ASN A 411                    
SITE     3 AC2 17 MET A 414  TYR A 415  GLN A 446  ILE A 447                    
SITE     4 AC2 17 TYR A 448  HOH A 825  HOH A1072  HOH A4014                    
SITE     5 AC2 17 HOH A4025                                                     
SITE     1 AC3 14 PRO B 197  ASN B 316  CYS B 366  SER B 368                    
SITE     2 AC3 14 LEU B 384  GLY B 410  ASN B 411  MET B 414                    
SITE     3 AC3 14 TYR B 415  GLN B 446  ILE B 447  TYR B 448                    
SITE     4 AC3 14 HOH B 691  HOH B 832                                          
CRYST1   90.670  106.970  133.740  90.00  90.00  90.00 P 21 21 21    8          
ORIGX1      1.000000  0.000000  0.000000        0.00000                         
ORIGX2      0.000000  1.000000  0.000000        0.00000                         
ORIGX3      0.000000  0.000000  1.000000        0.00000                         
SCALE1      0.011029  0.000000  0.000000        0.00000                         
SCALE2      0.000000  0.009348  0.000000        0.00000                         
SCALE3      0.000000  0.000000  0.007477        0.00000                         
ATOM      1  N   PHE A 193      23.607  36.339  41.159  1.00 16.95           N
ATOM      2  CA  PHE A 193      22.348  37.056  41.156  1.00 15.16           C
ATOM      3  C   PHE A 193      21.136  36.252  41.568  1.00 17.12           C
ATOM      4  O   PHE A 193      20.067  36.839  41.707  1.00 18.67           O
ATOM      5  CB  PHE A 193      22.136  37.784  39.822  1.00 16.43           C
ATOM      6  CG  PHE A 193      23.164  38.848  39.512  1.00 17.05           C
ATOM      7  CD1 PHE A 193      23.184  40.044  40.221  1.00 17.79           C
ATOM      8  CD2 PHE A 193      24.077  38.675  38.476  1.00 18.32           C
ATOM      9  CE1 PHE A 193      24.066  41.080  39.861  1.00 20.35           C
ATOM     10  CE2 PHE A 193      24.981  39.695  38.139  1.00 21.05           C
ATOM     11  CZ  PHE A 193      24.993  40.880  38.851  1.00 18.75           C
TER      12      PHE A 193
ATOM     13  N   PRO A 197      20.560  38.918  49.850  1.00 18.13           N
ATOM     14  CA  PRO A 197      21.767  39.087  50.659  1.00 17.20           C
ATOM     15  C   PRO A 197      21.954  37.961  51.710  1.00 17.54           C
ATOM     16  O   PRO A 197      23.087  37.521  51.900  1.00 18.16           O
ATOM     17  CB  PRO A 197      21.560  40.458  51.329  1.00 19.92           C
ATOM     18  CG  PRO A 197      20.619  41.192  50.391  1.00 24.32           C
ATOM     19  CD  PRO A 197      19.695  40.124  49.882  1.00 20.88           C
TER      20      PRO A 197
ATOM     21  N   ARG A 200      23.256  34.976  49.969  1.00 16.90           N
ATOM     22  CA  ARG A 200      24.636  35.179  49.515  1.00 16.52           C
ATOM     23  C   ARG A 200      25.585  34.958  50.683  1.00 19.44           C
ATOM     24  O   ARG A 200      26.619  34.296  50.525  1.00 17.13           O
ATOM     25  CB  ARG A 200      24.818  36.589  48.902  1.00 15.38           C
ATOM     26  CG  ARG A 200      26.247  36.868  48.475  1.00 16.78           C
ATOM     27  CD  ARG A 200      26.446  38.298  47.922  1.00 16.77           C
ATOM     28  NE  ARG A 200      27.862  38.478  47.555  1.00 19.72           N
ATOM     29  CZ  ARG A 200      28.341  38.224  46.339  1.00 27.03           C
ATOM     30  NH1 ARG A 200      27.526  37.836  45.368  1.00 20.54           N
ATOM     31  NH2 ARG A 200      29.643  38.351  46.088  1.00 19.75           N
TER      32      ARG A 200
ATOM     33  N   ASN A 316      29.255  37.747  39.771  1.00 18.42           N
ATOM     34  CA  ASN A 316      28.171  38.686  39.490  1.00 17.53           C
ATOM     35  C   ASN A 316      28.770  39.687  38.481  1.00 21.21           C
ATOM     36  O   ASN A 316      29.513  40.566  38.899  1.00 20.40           O
ATOM     37  CB  ASN A 316      27.811  39.482  40.767  1.00 22.85           C
ATOM     38  CG  ASN A 316      27.210  38.704  41.879  1.00 25.91           C
ATOM     39  OD1 ASN A 316      27.872  37.868  42.500  1.00 19.64           O
ATOM     40  ND2 ASN A 316      25.940  39.005  42.175  1.00 22.73           N
TER      41      ASN A 316
ATOM     42  N   ASP A 318      31.329  41.319  36.309  1.00 21.34           N
ATOM     43  CA  ASP A 318      32.790  41.273  36.395  1.00 22.19           C
ATOM     44  C   ASP A 318      33.312  41.033  37.808  1.00 25.17           C
ATOM     45  O   ASP A 318      34.520  41.038  38.017  1.00 24.08           O
ATOM     46  CB  ASP A 318      33.380  42.585  35.845  1.00 24.89           C
ATOM     47  CG  ASP A 318      33.107  43.872  36.617  1.00 35.34           C
ATOM     48  OD1 ASP A 318      32.238  43.865  37.512  1.00 36.42           O
ATOM     49  OD2 ASP A 318      33.743  44.894  36.305  1.00 46.71           O
ATOM     50  N   ASP A 319      32.423  40.910  38.790  1.00 21.01           N
ATOM     51  CA  ASP A 319      32.887  40.724  40.174  1.00 20.24           C
ATOM     52  C   ASP A 319      33.015  39.249  40.446  1.00 23.87           C
ATOM     53  O   ASP A 319      32.052  38.491  40.251  1.00 23.85           O
ATOM     54  CB  ASP A 319      31.899  41.353  41.149  1.00 21.50           C
ATOM     55  CG  ASP A 319      32.539  41.596  42.482  1.00 34.18           C
ATOM     56  OD1 ASP A 319      32.802  40.605  43.200  1.00 35.46           O
ATOM     57  OD2 ASP A 319      32.808  42.774  42.798  1.00 37.49           O
TER      58      ASP A 319
ATOM     59  N   CYS A 366      31.833  42.195  45.506  1.00 23.92           N
ATOM     60  CA  CYS A 366      30.669  43.061  45.262  1.00 23.53           C
ATOM     61  C   CYS A 366      30.686  44.226  46.257  1.00 26.27           C
ATOM     62  O   CYS A 366      29.653  44.566  46.852  1.00 24.95           O
ATOM     63  CB  CYS A 366      29.368  42.271  45.306  1.00 22.51           C
ATOM     64  SG  CYS A 366      29.151  41.169  43.883  1.00 25.73           S
ATOM     65  N   SER A 367      31.905  44.773  46.491  1.00 22.74           N
ATOM     66  CA  SER A 367      32.221  45.893  47.413  1.00 22.57           C
ATOM     67  C   SER A 367      31.842  45.569  48.873  1.00 25.05           C
ATOM     68  O   SER A 367      31.884  46.448  49.724  1.00 25.73           O
ATOM     69  CB  SER A 367      31.532  47.177  46.970  1.00 27.04           C
ATOM     70  OG  SER A 367      31.645  47.358  45.567  1.00 36.77           O
ATOM     71  N   SER A 368      31.537  44.307  49.161  1.00 19.53           N
ATOM     72  CA  SER A 368      31.042  43.917  50.473  1.00 19.21           C
ATOM     73  C   SER A 368      31.859  42.826  51.158  1.00 21.89           C
ATOM     74  O   SER A 368      32.573  42.062  50.501  1.00 23.42           O
ATOM     75  CB  SER A 368      29.573  43.498  50.339  1.00 21.15           C
ATOM     76  OG  SER A 368      28.852  44.438  49.548  1.00 23.27           O
TER      77      SER A 368
ATOM     78  N   LEU A 384      26.229  40.662  55.444  1.00 17.92           N
ATOM     79  CA  LEU A 384      27.095  41.408  54.548  1.00 16.07           C
ATOM     80  C   LEU A 384      27.020  42.902  54.807  1.00 17.45           C
ATOM     81  O   LEU A 384      25.934  43.488  54.907  1.00 17.11           O
ATOM     82  CB  LEU A 384      26.713  41.107  53.092  1.00 16.52           C
ATOM     83  CG  LEU A 384      27.218  39.715  52.603  1.00 20.18           C
ATOM     84  CD1 LEU A 384      26.486  39.288  51.351  1.00 20.85           C
ATOM     85  CD2 LEU A 384      28.721  39.730  52.335  1.00 21.53           C
TER      86      LEU A 384
ATOM     87  N   GLY A 410      17.689  51.464  48.047  1.00 16.81           N
ATOM     88  CA  GLY A 410      18.279  50.179  47.681  1.00 17.43           C
ATOM     89  C   GLY A 410      19.266  49.727  48.748  1.00 18.07           C
ATOM     90  O   GLY A 410      19.368  48.531  49.063  1.00 16.09           O
ATOM     91  N   ASN A 411      20.005  50.700  49.329  1.00 16.87           N
ATOM     92  CA  ASN A 411      20.988  50.393  50.377  1.00 15.47           C
ATOM     93  C   ASN A 411      20.313  49.952  51.672  1.00 16.96           C
ATOM     94  O   ASN A 411      20.763  49.000  52.308  1.00 16.35           O
ATOM     95  CB  ASN A 411      21.947  51.576  50.595  1.00 16.62           C
ATOM     96  CG  ASN A 411      23.038  51.624  49.549  1.00 17.16           C
ATOM     97  OD1 ASN A 411      23.556  50.576  49.122  1.00 18.91           O
ATOM     98  ND2 ASN A 411      23.447  52.822  49.143  1.00 18.60           N
TER      99      ASN A 411
ATOM    100  N   MET A 414      19.167  46.280  50.825  1.00 15.97           N
ATOM    101  CA  MET A 414      20.245  45.296  50.733  1.00 14.82           C
ATOM    102  C   MET A 414      21.136  45.211  51.940  1.00 16.89           C
ATOM    103  O   MET A 414      21.696  44.152  52.204  1.00 16.43           O
ATOM    104  CB  MET A 414      21.052  45.516  49.446  1.00 15.84           C
ATOM    105  CG  MET A 414      20.151  45.454  48.168  1.00 16.56           C
ATOM    106  SD  MET A 414      19.470  43.794  47.846  1.00 19.05           S
ATOM    107  CE  MET A 414      20.925  43.012  47.115  1.00 18.00           C
ATOM    108  N   TYR A 415      21.292  46.325  52.657  1.00 15.18           N
ATOM    109  CA  TYR A 415      22.187  46.346  53.819  1.00 14.46           C
ATOM    110  C   TYR A 415      21.430  46.598  55.111  1.00 17.86           C
ATOM    111  O   TYR A 415      22.012  47.059  56.104  1.00 16.08           O
ATOM    112  CB  TYR A 415      23.279  47.397  53.626  1.00 14.79           C
ATOM    113  CG  TYR A 415      24.213  47.019  52.492  1.00 15.27           C
ATOM    114  CD1 TYR A 415      25.172  46.019  52.658  1.00 16.55           C
ATOM    115  CD2 TYR A 415      24.144  47.669  51.260  1.00 15.75           C
ATOM    116  CE1 TYR A 415      26.036  45.667  51.618  1.00 18.92           C
ATOM    117  CE2 TYR A 415      25.006  47.326  50.210  1.00 16.65           C
ATOM    118  CZ  TYR A 415      25.935  46.312  50.393  1.00 21.86           C
ATOM    119  OH  TYR A 415      26.787  45.958  49.364  1.00 19.42           O
TER     120      TYR A 415
ATOM    121  N   GLN A 446      17.079  50.426  42.733  1.00 17.99           N
ATOM    122  CA  GLN A 446      17.532  49.336  41.874  1.00 18.52           C
ATOM    123  C   GLN A 446      18.091  48.207  42.684  1.00 19.67           C
ATOM    124  O   GLN A 446      18.823  48.411  43.657  1.00 18.61           O
ATOM    125  CB  GLN A 446      18.514  49.789  40.765  1.00 22.22           C
ATOM    126  CG  GLN A 446      19.663  50.672  41.182  1.00 45.70           C
ATOM    127  CD  GLN A 446      20.394  51.273  39.990  1.00 68.98           C
ATOM    128  OE1 GLN A 446      19.944  51.220  38.828  1.00 54.76           O
ATOM    129  NE2 GLN A 446      21.537  51.890  40.264  1.00 69.49           N
ATOM    130  N   ILE A 447      17.743  46.988  42.268  1.00 16.10           N
ATOM    131  CA  ILE A 447      18.191  45.769  42.897  1.00 15.05           C
ATOM    132  C   ILE A 447      18.696  44.914  41.779  1.00 17.26           C
ATOM    133  O   ILE A 447      17.933  44.577  40.853  1.00 17.46           O
ATOM    134  CB  ILE A 447      17.058  45.057  43.673  1.00 18.13           C
ATOM    135  CG1 ILE A 447      16.393  46.009  44.752  1.00 19.04           C
ATOM    136  CG2 ILE A 447      17.567  43.743  44.266  1.00 19.54           C
ATOM    137  CD1 ILE A 447      17.268  46.438  45.976  1.00 30.66           C
ATOM    138  N   TYR A 448      19.981  44.607  41.841  1.00 16.15           N
ATOM    139  CA  TYR A 448      20.644  43.810  40.810  1.00 16.81           C
ATOM    140  C   TYR A 448      20.412  44.410  39.398  1.00 20.36           C
ATOM    141  O   TYR A 448      20.219  43.695  38.408  1.00 18.97           O
ATOM    142  CB  TYR A 448      20.260  42.325  40.927  1.00 16.99           C
ATOM    143  CG  TYR A 448      20.771  41.597  42.153  1.00 17.47           C
ATOM    144  CD1 TYR A 448      21.772  42.149  42.957  1.00 16.77           C
ATOM    145  CD2 TYR A 448      20.363  40.291  42.430  1.00 17.92           C
ATOM    146  CE1 TYR A 448      22.247  41.481  44.087  1.00 18.59           C
ATOM    147  CE2 TYR A 448      20.878  39.588  43.518  1.00 18.38           C
ATOM    148  CZ  TYR A 448      21.800  40.195  44.361  1.00 21.22           C
ATOM    149  OH  TYR A 448      22.313  39.517  45.439  1.00 17.96           O
ATOM    150  N   GLY A 449      20.421  45.744  39.338  1.00 18.86           N
ATOM    151  CA  GLY A 449      20.307  46.474  38.087  1.00 19.36           C
ATOM    152  C   GLY A 449      18.899  46.722  37.609  1.00 22.10           C
ATOM    153  O   GLY A 449      18.718  47.550  36.721  1.00 24.23           O
TER     154      GLY A 449
ATOM    155  N   SER A 556      22.023  44.942  35.197  1.00 18.17           N
ATOM    156  CA  SER A 556      22.650  46.279  35.078  1.00 20.79           C
ATOM    157  C   SER A 556      22.899  46.685  33.621  1.00 21.74           C
ATOM    158  O   SER A 556      23.421  45.882  32.848  1.00 20.60           O
ATOM    159  CB  SER A 556      23.941  46.363  35.873  1.00 27.56           C
ATOM    160  OG  SER A 556      23.583  46.493  37.237  1.00 41.28           O
TER     161      SER A 556
HETATM  193  O   HOH A 600      23.275  42.913  54.107  1.00 19.46           O
HETATM  194  O   HOH A 624      24.614  38.232  44.902  1.00 20.98           O
HETATM  195  O   HOH A 640      27.160  47.818  47.399  1.00 22.03           O
HETATM  196  O   HOH A 650      25.785  50.210  47.671  1.00 22.15           O
HETATM  197  O   HOH A 701      23.409  48.383  38.803  1.00 46.54           O
HETATM  198  O   HOH A 708      23.490  43.368  37.020  1.00 24.65           O
HETATM  199  O   HOH A 734      21.377  47.600  41.288  1.00 25.37           O
HETATM  200  O   HOH A 745      22.320  49.700  42.553  1.00 47.45           O
HETATM  201  O   HOH A 748      29.882  39.762  49.071  1.00 25.72           O
HETATM  202  O   HOH A 821      18.818  51.629  44.645  1.00 28.56           O
HETATM  203  O   HOH A 825      24.236  44.899  39.102  1.00 28.27           O
HETATM  204  O   HOH A 898      31.982  45.403  39.617  1.00 55.00           O
HETATM  205  O   HOH A1018      32.482  47.088  42.430  1.00 65.13           O
HETATM  206  O   HOH A1032      24.048  50.882  45.141  1.00 35.46           O
HETATM  207  O   HOH A1072      21.281  51.331  46.270  1.00 35.87           O
HETATM  208  O   HOH A4012      21.577  51.695  43.904  1.00 52.20           O
HETATM  209  O   HOH A4014      25.538  48.233  43.886  1.00 49.46           O
HETATM  210  O   HOH A4025      27.932  47.453  44.972  1.00 41.40           O
CONECT  162  163  167  182
CONECT  172  171  173
CONECT  173  168  172
CONECT  174  175  177  186
CONECT  175  174  176
CONECT  176  175  179
CONECT  177  174  178
CONECT  178  177  179  182
CONECT  179  176  178  180
CONECT  163  162  164
CONECT  181  180  182  183
CONECT  182  162  178  181
CONECT  183  181  184  187
CONECT  185  168  180
CONECT  186  174  188  189  190
CONECT  164  163  165
CONECT  165  164  166
CONECT  167  162  166  191
CONECT  168  169  173  185
CONECT  169  168  170
CONECT  170  169  171  192
CONECT  188  186
CONECT  189  186
CONECT  190  186
CONECT  171  170  172
CONECT  180  179  181  185
CONECT  192  170
CONECT  166  165  167
CONECT  184  183
CONECT  187  183
CONECT  191  167
END
