# Supplementary material for: Scaffold repositioning of spiro-acridine derivatives as fungi chitinase inhibitor by target fishing and in vitro studies
Source: Sci Rep. 2023 May 5;13:7320. doi: 10.1038/s41598-023-33279-9 (PMC10163251; doi:10.1038/s41598-023-33279-9)
Supplement: Supplementary file 2 — Supplementary Information 2. [file 41598_2023_33279_MOESM2_ESM.zip › PDBQT_TARGETS_ALL/3sr4_TT8.pdb]

HEADER    TRANSFERASE/TRANSFERASE INHIBITOR       06-JUL-11   3SR4              
TITLE     CRYSTAL STRUCTURE OF HUMAN DOT1L IN COMPLEX WITH A SELECTIVE INHIBITOR
COMPND    MOL_ID: 1;                                                            
COMPND   2 MOLECULE: HISTONE-LYSINE N-METHYLTRANSFERASE, H3 LYSINE-79 SPECIFIC; 
COMPND   3 CHAIN: A;                                                            
COMPND   4 FRAGMENT: CATALYTIC DOMAIN OF HDOT1L (UNP RESIDUES 1-351);           
COMPND   5 SYNONYM: DOT1-LIKE PROTEIN, HISTONE H3-K79 METHYLTRANSFERASE, H3-K79-
COMPND   6 HMTASE, LYSINE N-METHYLTRANSFERASE 4;                                
COMPND   7 EC: 2.1.1.43;                                                        
COMPND   8 ENGINEERED: YES                                                      
SOURCE    MOL_ID: 1;                                                            
SOURCE   2 ORGANISM_SCIENTIFIC: HOMO SAPIENS;                                   
SOURCE   3 ORGANISM_COMMON: HUMAN;                                              
SOURCE   4 ORGANISM_TAXID: 9606;                                                
SOURCE   5 GENE: DOT1L, KIAA1814, KMT4;                                         
SOURCE   6 EXPRESSION_SYSTEM: ESCHERICHIA COLI;                                 
SOURCE   7 EXPRESSION_SYSTEM_TAXID: 469008;                                     
SOURCE   8 EXPRESSION_SYSTEM_STRAIN: BL21 (DE3) RIL;                            
SOURCE   9 EXPRESSION_SYSTEM_VECTOR_TYPE: PLASMID;                              
SOURCE  10 EXPRESSION_SYSTEM_PLASMID: PGEX-KG                                   
KEYWDS    HDOT1, HISTONE LYSINE METHYLTRANSFERASE, TRANSFERASE-TRANSFERASE      
KEYWDS   2 INHIBITOR COMPLEX                                                    
EXPDTA    X-RAY DIFFRACTION                                                     
AUTHOR    J.DIAO,P.CHEN,Y.YAO,B.V.V.PRASAD,Y.SONG                               
REVDAT   2   16-NOV-11 3SR4    1       JRNL                                     
REVDAT   1   05-OCT-11 3SR4    0                                                
JRNL        AUTH   Y.YAO,P.CHEN,J.DIAO,G.CHENG,L.DENG,J.L.ANGLIN,B.V.PRASAD,    
JRNL        AUTH 2 Y.SONG                                                       
JRNL        TITL   SELECTIVE INHIBITORS OF HISTONE METHYLTRANSFERASE DOT1L:     
JRNL        TITL 2 DESIGN, SYNTHESIS, AND CRYSTALLOGRAPHIC STUDIES.             
JRNL        REF    J.AM.CHEM.SOC.                V. 133 16746 2011              
JRNL        REFN                   ISSN 0002-7863                               
JRNL        PMID   21936531                                                     
JRNL        DOI    10.1021/JA206312B                                            
REMARK   2                                                                      
REMARK   2 RESOLUTION.    2.50 ANGSTROMS.                                       
REMARK   3                                                                      
REMARK   3 REFINEMENT.                                                          
REMARK   3   PROGRAM     : CNS 1.3                                              
REMARK   3   AUTHORS     : BRUNGER,ADAMS,CLORE,DELANO,GROS,GROSSE-              
REMARK   3               : KUNSTLEVE,JIANG,KUSZEWSKI,NILGES,PANNU,              
REMARK   3               : READ,RICE,SIMONSON,WARREN                            
REMARK   3                                                                      
REMARK   3  REFINEMENT TARGET : ENGH & HUBER                                    
REMARK   3                                                                      
REMARK   3  DATA USED IN REFINEMENT.                                            
REMARK   3   RESOLUTION RANGE HIGH (ANGSTROMS) : 2.50                           
REMARK   3   RESOLUTION RANGE LOW  (ANGSTROMS) : 30.55                          
REMARK   3   DATA CUTOFF            (SIGMA(F)) : 0.000                          
REMARK   3   DATA CUTOFF HIGH         (ABS(F)) : 1042822.880                    
REMARK   3   DATA CUTOFF LOW          (ABS(F)) : 0.0000                         
REMARK   3   COMPLETENESS (WORKING+TEST)   (%) : 96.6                           
REMARK   3   NUMBER OF REFLECTIONS             : 23019                          
REMARK   3                                                                      
REMARK   3  FIT TO DATA USED IN REFINEMENT.                                     
REMARK   3   CROSS-VALIDATION METHOD          : THROUGHOUT                      
REMARK   3   FREE R VALUE TEST SET SELECTION  : RANDOM                          
REMARK   3   R VALUE            (WORKING SET) : 0.234                           
REMARK   3   FREE R VALUE                     : 0.274                           
REMARK   3   FREE R VALUE TEST SET SIZE   (%) : 5.000                           
REMARK   3   FREE R VALUE TEST SET COUNT      : 1154                            
REMARK   3   ESTIMATED ERROR OF FREE R VALUE  : 0.008                           
REMARK   3                                                                      
REMARK   3  FIT IN THE HIGHEST RESOLUTION BIN.                                  
REMARK   3   TOTAL NUMBER OF BINS USED           : 20                           
REMARK   3   BIN RESOLUTION RANGE HIGH       (A) : 2.50                         
REMARK   3   BIN RESOLUTION RANGE LOW        (A) : 2.54                         
REMARK   3   BIN COMPLETENESS (WORKING+TEST) (%) : 95.70                        
REMARK   3   REFLECTIONS IN BIN    (WORKING SET) : 1101                         
REMARK   3   BIN R VALUE           (WORKING SET) : 0.3440                       
REMARK   3   BIN FREE R VALUE                    : 0.3920                       
REMARK   3   BIN FREE R VALUE TEST SET SIZE  (%) : 4.30                         
REMARK   3   BIN FREE R VALUE TEST SET COUNT     : 50                           
REMARK   3   ESTIMATED ERROR OF BIN FREE R VALUE : 0.055                        
REMARK   3                                                                      
REMARK   3  NUMBER OF NON-HYDROGEN ATOMS USED IN REFINEMENT.                    
REMARK   3   PROTEIN ATOMS            : 2671                                    
REMARK   3   NUCLEIC ACID ATOMS       : 0                                       
REMARK   3   HETEROGEN ATOMS          : 42                                      
REMARK   3   SOLVENT ATOMS            : 91                                      
REMARK   3                                                                      
REMARK   3  B VALUES.                                                           
REMARK   3   FROM WILSON PLOT           (A**2) : 63.00                          
REMARK   3   MEAN B VALUE      (OVERALL, A**2) : 64.10                          
REMARK   3   OVERALL ANISOTROPIC B VALUE.                                       
REMARK   3    B11 (A**2) : -8.77000                                             
REMARK   3    B22 (A**2) : -8.77000                                             
REMARK   3    B33 (A**2) : 17.54000                                             
REMARK   3    B12 (A**2) : 0.00000                                              
REMARK   3    B13 (A**2) : 0.00000                                              
REMARK   3    B23 (A**2) : 0.00000                                              
REMARK   3                                                                      
REMARK   3  ESTIMATED COORDINATE ERROR.                                         
REMARK   3   ESD FROM LUZZATI PLOT        (A) : 0.33                            
REMARK   3   ESD FROM SIGMAA              (A) : 0.30                            
REMARK   3   LOW RESOLUTION CUTOFF        (A) : 5.00                            
REMARK   3                                                                      
REMARK   3  CROSS-VALIDATED ESTIMATED COORDINATE ERROR.                         
REMARK   3   ESD FROM C-V LUZZATI PLOT    (A) : 0.39                            
REMARK   3   ESD FROM C-V SIGMAA          (A) : 0.33                            
REMARK   3                                                                      
REMARK   3  RMS DEVIATIONS FROM IDEAL VALUES.                                   
REMARK   3   BOND LENGTHS                 (A) : 0.007                           
REMARK   3   BOND ANGLES            (DEGREES) : 1.30                            
REMARK   3   DIHEDRAL ANGLES        (DEGREES) : 21.90                           
REMARK   3   IMPROPER ANGLES        (DEGREES) : 0.81                            
REMARK   3                                                                      
REMARK   3  ISOTROPIC THERMAL MODEL : RESTRAINED                                
REMARK   3                                                                      
REMARK   3  ISOTROPIC THERMAL FACTOR RESTRAINTS.    RMS    SIGMA                
REMARK   3   MAIN-CHAIN BOND              (A**2) : 1.620 ; 1.500                
REMARK   3   MAIN-CHAIN ANGLE             (A**2) : 2.820 ; 2.000                
REMARK   3   SIDE-CHAIN BOND              (A**2) : 2.260 ; 2.000                
REMARK   3   SIDE-CHAIN ANGLE             (A**2) : 3.500 ; 2.500                
REMARK   3                                                                      
REMARK   3  BULK SOLVENT MODELING.                                              
REMARK   3   METHOD USED : FLAT MODEL                                           
REMARK   3   KSOL        : 0.37                                                 
REMARK   3   BSOL        : 60.78                                                
REMARK   3                                                                      
REMARK   3  NCS MODEL : NONE                                                    
REMARK   3                                                                      
REMARK   3  NCS RESTRAINTS.                         RMS   SIGMA/WEIGHT          
REMARK   3   GROUP  1  POSITIONAL            (A) : NULL  ; NULL                 
REMARK   3   GROUP  1  B-FACTOR           (A**2) : NULL  ; NULL                 
REMARK   3                                                                      
REMARK   3  PARAMETER FILE  1  : PROTEIN_REP.PARAM                              
REMARK   3  PARAMETER FILE  2  : DNA-RNA_REP.PARAM                              
REMARK   3  PARAMETER FILE  3  : WATER_REP.PARAM                                
REMARK   3  PARAMETER FILE  4  : ION.PARAM                                      
REMARK   3  PARAMETER FILE  5  : CARBOHYDRATE.PARAM                             
REMARK   3  PARAMETER FILE  6  : TT8_PAR.TXT                                    
REMARK   3  PARAMETER FILE  7  : ACT_PAR.TXT                                    
REMARK   3  PARAMETER FILE  8  : NULL                                           
REMARK   3  TOPOLOGY FILE  1   : PROTEIN.TOP                                    
REMARK   3  TOPOLOGY FILE  2   : DNA-RNA.TOP                                    
REMARK   3  TOPOLOGY FILE  3   : WATER.TOP                                      
REMARK   3  TOPOLOGY FILE  4   : ION.TOP                                        
REMARK   3  TOPOLOGY FILE  5   : CARBOHYDRATE.TOP                               
REMARK   3  TOPOLOGY FILE  6   : TT8_TOP.TXT                                    
REMARK   3  TOPOLOGY FILE  7   : ACT_TOP.TXT                                    
REMARK   3  TOPOLOGY FILE  8   : NULL                                           
REMARK   3                                                                      
REMARK   3  OTHER REFINEMENT REMARKS: BULK SOLVENT MODEL USED                   
REMARK   4                                                                      
REMARK   4 3SR4 COMPLIES WITH FORMAT V. 3.30, 13-JUL-11                         
REMARK 100                                                                      
REMARK 100 THIS ENTRY HAS BEEN PROCESSED BY RCSB ON 13-JUL-11.                  
REMARK 100 THE RCSB ID CODE IS RCSB066548.                                      
REMARK 200                                                                      
REMARK 200 EXPERIMENTAL DETAILS                                                 
REMARK 200  EXPERIMENT TYPE                : X-RAY DIFFRACTION                  
REMARK 200  DATE OF DATA COLLECTION        : 07-JUN-11                          
REMARK 200  TEMPERATURE           (KELVIN) : 93                                 
REMARK 200  PH                             : 5.3                                
REMARK 200  NUMBER OF CRYSTALS USED        : 1                                  
REMARK 200                                                                      
REMARK 200  SYNCHROTRON              (Y/N) : N                                  
REMARK 200  RADIATION SOURCE               : ROTATING ANODE                     
REMARK 200  BEAMLINE                       : NULL                               
REMARK 200  X-RAY GENERATOR MODEL          : RIGAKU FR-E+ SUPERBRIGHT           
REMARK 200  MONOCHROMATIC OR LAUE    (M/L) : M                                  
REMARK 200  WAVELENGTH OR RANGE        (A) : 1.54178                            
REMARK 200  MONOCHROMATOR                  : NULL                               
REMARK 200  OPTICS                         : MIRRORS                            
REMARK 200                                                                      
REMARK 200  DETECTOR TYPE                  : IMAGE PLATE                        
REMARK 200  DETECTOR MANUFACTURER          : RIGAKU RAXIS HTC                   
REMARK 200  INTENSITY-INTEGRATION SOFTWARE : HKL-2000                           
REMARK 200  DATA SCALING SOFTWARE          : HKL-2000                           
REMARK 200                                                                      
REMARK 200  NUMBER OF UNIQUE REFLECTIONS   : 23040                              
REMARK 200  RESOLUTION RANGE HIGH      (A) : 2.500                              
REMARK 200  RESOLUTION RANGE LOW       (A) : 100.000                            
REMARK 200  REJECTION CRITERIA  (SIGMA(I)) : NULL                               
REMARK 200                                                                      
REMARK 200 OVERALL.                                                             
REMARK 200  COMPLETENESS FOR RANGE     (%) : 96.9                               
REMARK 200  DATA REDUNDANCY                : 12.900                             
REMARK 200  R MERGE                    (I) : NULL                               
REMARK 200  R SYM                      (I) : 0.14000                            
REMARK 200  <I/SIGMA(I)> FOR THE DATA SET  : 18.0000                            
REMARK 200                                                                      
REMARK 200 IN THE HIGHEST RESOLUTION SHELL.                                     
REMARK 200  HIGHEST RESOLUTION SHELL, RANGE HIGH (A) : 2.50                     
REMARK 200  HIGHEST RESOLUTION SHELL, RANGE LOW  (A) : 2.54                     
REMARK 200  COMPLETENESS FOR SHELL     (%) : 100.0                              
REMARK 200  DATA REDUNDANCY IN SHELL       : 13.00                              
REMARK 200  R MERGE FOR SHELL          (I) : NULL                               
REMARK 200  R SYM FOR SHELL            (I) : 0.86300                            
REMARK 200  <I/SIGMA(I)> FOR SHELL         : 3.000                              
REMARK 200                                                                      
REMARK 200 DIFFRACTION PROTOCOL: SINGLE WAVELENGTH                              
REMARK 200 METHOD USED TO DETERMINE THE STRUCTURE: MOLECULAR REPLACEMENT        
REMARK 200 SOFTWARE USED: PHASER                                                
REMARK 200 STARTING MODEL: PDB ENTRY 1NW3                                       
REMARK 200                                                                      
REMARK 200 REMARK: NULL                                                         
REMARK 280                                                                      
REMARK 280 CRYSTAL                                                              
REMARK 280 SOLVENT CONTENT, VS   (%): 70.75                                     
REMARK 280 MATTHEWS COEFFICIENT, VM (ANGSTROMS**3/DA): 4.21                     
REMARK 280                                                                      
REMARK 280 CRYSTALLIZATION CONDITIONS: PROTEIN SOLUTION: 20 MM TRIS, PH 8.0,    
REMARK 280  200 MM NACL, 1 MM EDTA, 10% GLYCEROL, 3 MM INHIBITOR, 3 MM TCEP.    
REMARK 280  RESERVOIR SOLUTION: 0.1 M HAC, PH 5.3, 1.25-1.7 M (NH4)2SO4. ,      
REMARK 280  VAPOR DIFFUSION, HANGING DROP, TEMPERATURE 295K                     
REMARK 290                                                                      
REMARK 290 CRYSTALLOGRAPHIC SYMMETRY                                            
REMARK 290 SYMMETRY OPERATORS FOR SPACE GROUP: P 65                             
REMARK 290                                                                      
REMARK 290      SYMOP   SYMMETRY                                                
REMARK 290     NNNMMM   OPERATOR                                                
REMARK 290       1555   X,Y,Z                                                   
REMARK 290       2555   -Y,X-Y,Z+2/3                                            
REMARK 290       3555   -X+Y,-X,Z+1/3                                           
REMARK 290       4555   -X,-Y,Z+1/2                                             
REMARK 290       5555   Y,-X+Y,Z+1/6                                            
REMARK 290       6555   X-Y,X,Z+5/6                                             
REMARK 290                                                                      
REMARK 290     WHERE NNN -> OPERATOR NUMBER                                     
REMARK 290           MMM -> TRANSLATION VECTOR                                  
REMARK 290                                                                      
REMARK 290 CRYSTALLOGRAPHIC SYMMETRY TRANSFORMATIONS                            
REMARK 290 THE FOLLOWING TRANSFORMATIONS OPERATE ON THE ATOM/HETATM             
REMARK 290 RECORDS IN THIS ENTRY TO PRODUCE CRYSTALLOGRAPHICALLY                
REMARK 290 RELATED MOLECULES.                                                   
REMARK 290   SMTRY1   1  1.000000  0.000000  0.000000        0.00000            
REMARK 290   SMTRY2   1  0.000000  1.000000  0.000000        0.00000            
REMARK 290   SMTRY3   1  0.000000  0.000000  1.000000        0.00000            
REMARK 290   SMTRY1   2 -0.500000 -0.866025  0.000000        0.00000            
REMARK 290   SMTRY2   2  0.866025 -0.500000  0.000000        0.00000            
REMARK 290   SMTRY3   2  0.000000  0.000000  1.000000       33.92600            
REMARK 290   SMTRY1   3 -0.500000  0.866025  0.000000        0.00000            
REMARK 290   SMTRY2   3 -0.866025 -0.500000  0.000000        0.00000            
REMARK 290   SMTRY3   3  0.000000  0.000000  1.000000       16.96300            
REMARK 290   SMTRY1   4 -1.000000  0.000000  0.000000        0.00000            
REMARK 290   SMTRY2   4  0.000000 -1.000000  0.000000        0.00000            
REMARK 290   SMTRY3   4  0.000000  0.000000  1.000000       25.44450            
REMARK 290   SMTRY1   5  0.500000  0.866025  0.000000        0.00000            
REMARK 290   SMTRY2   5 -0.866025  0.500000  0.000000        0.00000            
REMARK 290   SMTRY3   5  0.000000  0.000000  1.000000        8.48150            
REMARK 290   SMTRY1   6  0.500000 -0.866025  0.000000        0.00000            
REMARK 290   SMTRY2   6  0.866025  0.500000  0.000000        0.00000            
REMARK 290   SMTRY3   6  0.000000  0.000000  1.000000       42.40750            
REMARK 290                                                                      
REMARK 290 REMARK: NULL                                                         
REMARK 300                                                                      
REMARK 300 BIOMOLECULE: 1                                                       
REMARK 300 SEE REMARK 350 FOR THE AUTHOR PROVIDED AND/OR PROGRAM                
REMARK 300 GENERATED ASSEMBLY INFORMATION FOR THE STRUCTURE IN                  
REMARK 300 THIS ENTRY. THE REMARK MAY ALSO PROVIDE INFORMATION ON               
REMARK 300 BURIED SURFACE AREA.                                                 
REMARK 350                                                                      
REMARK 350 COORDINATES FOR A COMPLETE MULTIMER REPRESENTING THE KNOWN           
REMARK 350 BIOLOGICALLY SIGNIFICANT OLIGOMERIZATION STATE OF THE                
REMARK 350 MOLECULE CAN BE GENERATED BY APPLYING BIOMT TRANSFORMATIONS          
REMARK 350 GIVEN BELOW.  BOTH NON-CRYSTALLOGRAPHIC AND                          
REMARK 350 CRYSTALLOGRAPHIC OPERATIONS ARE GIVEN.                               
REMARK 350                                                                      
REMARK 350 BIOMOLECULE: 1                                                       
REMARK 350 AUTHOR DETERMINED BIOLOGICAL UNIT: MONOMERIC                         
REMARK 350 SOFTWARE DETERMINED QUATERNARY STRUCTURE: MONOMERIC                  
REMARK 350 SOFTWARE USED: PISA                                                  
REMARK 350 APPLY THE FOLLOWING TO CHAINS: A                                     
REMARK 350   BIOMT1   1  1.000000  0.000000  0.000000        0.00000            
REMARK 350   BIOMT2   1  0.000000  1.000000  0.000000        0.00000            
REMARK 350   BIOMT3   1  0.000000  0.000000  1.000000        0.00000            
REMARK 465                                                                      
REMARK 465 MISSING RESIDUES                                                     
REMARK 465 THE FOLLOWING RESIDUES WERE NOT LOCATED IN THE                       
REMARK 465 EXPERIMENT. (M=MODEL NUMBER; RES=RESIDUE NAME; C=CHAIN               
REMARK 465 IDENTIFIER; SSSEQ=SEQUENCE NUMBER; I=INSERTION CODE.)                
REMARK 465                                                                      
REMARK 465   M RES C SSSEQI                                                     
REMARK 465     MET A     1                                                      
REMARK 465     GLY A     2                                                      
REMARK 465     GLU A     3                                                      
REMARK 465     LYS A     4                                                      
REMARK 465     LYS A   333                                                      
REMARK 465     LEU A   334                                                      
REMARK 465     ARG A   335                                                      
REMARK 465     GLU A   336                                                      
REMARK 465     GLU A   337                                                      
REMARK 465     GLN A   338                                                      
REMARK 465     GLU A   339                                                      
REMARK 465     ALA A   340                                                      
REMARK 465     ALA A   341                                                      
REMARK 465     ARG A   342                                                      
REMARK 465     ARG A   343                                                      
REMARK 465     ARG A   344                                                      
REMARK 465     GLN A   345                                                      
REMARK 465     GLN A   346                                                      
REMARK 465     ARG A   347                                                      
REMARK 465     GLU A   348                                                      
REMARK 465     SER A   349                                                      
REMARK 465     LYS A   350                                                      
REMARK 465     SER A   351                                                      
REMARK 500                                                                      
REMARK 500 GEOMETRY AND STEREOCHEMISTRY                                         
REMARK 500 SUBTOPIC: TORSION ANGLES                                             
REMARK 500                                                                      
REMARK 500 TORSION ANGLES OUTSIDE THE EXPECTED RAMACHANDRAN REGIONS:            
REMARK 500 (M=MODEL NUMBER; RES=RESIDUE NAME; C=CHAIN IDENTIFIER;               
REMARK 500 SSEQ=SEQUENCE NUMBER; I=INSERTION CODE).                             
REMARK 500                                                                      
REMARK 500 STANDARD TABLE:                                                      
REMARK 500 FORMAT:(10X,I3,1X,A3,1X,A1,I4,A1,4X,F7.2,3X,F7.2)                    
REMARK 500                                                                      
REMARK 500 EXPECTED VALUES: GJ KLEYWEGT AND TA JONES (1996). PHI/PSI-           
REMARK 500 CHOLOGY: RAMACHANDRAN REVISITED. STRUCTURE 4, 1395 - 1400            
REMARK 500                                                                      
REMARK 500  M RES CSSEQI        PSI       PHI                                   
REMARK 500    ASN A  57      103.90    -42.43                                   
REMARK 500    VAL A  59       71.73   -117.15                                   
REMARK 500    ILE A  61       -2.86     56.72                                   
REMARK 500    ASP A  62       50.06    -62.62                                   
REMARK 500    ASN A 127       45.00    -80.46                                   
REMARK 500    SER A 302       94.02   -168.25                                   
REMARK 500                                                                      
REMARK 500 REMARK: NULL                                                         
REMARK 800                                                                      
REMARK 800 SITE                                                                 
REMARK 800 SITE_IDENTIFIER: AC1                                                 
REMARK 800 EVIDENCE_CODE: SOFTWARE                                              
REMARK 800 SITE_DESCRIPTION: BINDING SITE FOR RESIDUE TT8 A 417                 
REMARK 800                                                                      
REMARK 800 SITE_IDENTIFIER: AC2                                                 
REMARK 800 EVIDENCE_CODE: SOFTWARE                                              
REMARK 800 SITE_DESCRIPTION: BINDING SITE FOR RESIDUE GOL A 500                 
REMARK 800                                                                      
REMARK 800 SITE_IDENTIFIER: AC3                                                 
REMARK 800 EVIDENCE_CODE: SOFTWARE                                              
REMARK 800 SITE_DESCRIPTION: BINDING SITE FOR RESIDUE ACT A 600                 
REMARK 800                                                                      
REMARK 800 SITE_IDENTIFIER: AC4                                                 
REMARK 800 EVIDENCE_CODE: SOFTWARE                                              
REMARK 800 SITE_DESCRIPTION: BINDING SITE FOR RESIDUE SO4 A 700                 
REMARK 900                                                                      
REMARK 900 RELATED ENTRIES                                                      
REMARK 900 RELATED ID: 1NW3   RELATED DB: PDB                                   
REMARK 900 RELATED ID: 3QOW   RELATED DB: PDB                                   
REMARK 900 RELATED ID: 3QOX   RELATED DB: PDB                                   
DBREF  3SR4 A    1   351  UNP    Q8TEK3   DOT1L_HUMAN      1    351             
SEQRES   1 A  351  MET GLY GLU LYS LEU GLU LEU ARG LEU LYS SER PRO VAL          
SEQRES   2 A  351  GLY ALA GLU PRO ALA VAL TYR PRO TRP PRO LEU PRO VAL          
SEQRES   3 A  351  TYR ASP LYS HIS HIS ASP ALA ALA HIS GLU ILE ILE GLU          
SEQRES   4 A  351  THR ILE ARG TRP VAL CYS GLU GLU ILE PRO ASP LEU LYS          
SEQRES   5 A  351  LEU ALA MET GLU ASN TYR VAL LEU ILE ASP TYR ASP THR          
SEQRES   6 A  351  LYS SER PHE GLU SER MET GLN ARG LEU CYS ASP LYS TYR          
SEQRES   7 A  351  ASN ARG ALA ILE ASP SER ILE HIS GLN LEU TRP LYS GLY          
SEQRES   8 A  351  THR THR GLN PRO MET LYS LEU ASN THR ARG PRO SER THR          
SEQRES   9 A  351  GLY LEU LEU ARG HIS ILE LEU GLN GLN VAL TYR ASN HIS          
SEQRES  10 A  351  SER VAL THR ASP PRO GLU LYS LEU ASN ASN TYR GLU PRO          
SEQRES  11 A  351  PHE SER PRO GLU VAL TYR GLY GLU THR SER PHE ASP LEU          
SEQRES  12 A  351  VAL ALA GLN MET ILE ASP GLU ILE LYS MET THR ASP ASP          
SEQRES  13 A  351  ASP LEU PHE VAL ASP LEU GLY SER GLY VAL GLY GLN VAL          
SEQRES  14 A  351  VAL LEU GLN VAL ALA ALA ALA THR ASN CYS LYS HIS HIS          
SEQRES  15 A  351  TYR GLY VAL GLU LYS ALA ASP ILE PRO ALA LYS TYR ALA          
SEQRES  16 A  351  GLU THR MET ASP ARG GLU PHE ARG LYS TRP MET LYS TRP          
SEQRES  17 A  351  TYR GLY LYS LYS HIS ALA GLU TYR THR LEU GLU ARG GLY          
SEQRES  18 A  351  ASP PHE LEU SER GLU GLU TRP ARG GLU ARG ILE ALA ASN          
SEQRES  19 A  351  THR SER VAL ILE PHE VAL ASN ASN PHE ALA PHE GLY PRO          
SEQRES  20 A  351  GLU VAL ASP HIS GLN LEU LYS GLU ARG PHE ALA ASN MET          
SEQRES  21 A  351  LYS GLU GLY GLY ARG ILE VAL SER SER LYS PRO PHE ALA          
SEQRES  22 A  351  PRO LEU ASN PHE ARG ILE ASN SER ARG ASN LEU SER ASP          
SEQRES  23 A  351  ILE GLY THR ILE MET ARG VAL VAL GLU LEU SER PRO LEU          
SEQRES  24 A  351  LYS GLY SER VAL SER TRP THR GLY LYS PRO VAL SER TYR          
SEQRES  25 A  351  TYR LEU HIS THR ILE ASP ARG THR ILE LEU GLU ASN TYR          
SEQRES  26 A  351  PHE SER SER LEU LYS ASN PRO LYS LEU ARG GLU GLU GLN          
SEQRES  27 A  351  GLU ALA ALA ARG ARG ARG GLN GLN ARG GLU SER LYS SER          
HET    TT8  A 417      27                                                       
HET    GOL  A 500       6                                                       
HET    ACT  A 600       4                                                       
HET    SO4  A 700       5                                                       
HETNAM     TT8 (2S)-2-AZANYL-4-[[(2S,3S,4R,5R)-5-[6-(METHYLAMINO)               
HETNAM   2 TT8  PURIN-9-YL]-3,4-BIS(OXIDANYL)OXOLAN-2-                          
HETNAM   3 TT8  YL]METHYLSULFANYL]BUTANOIC ACID                                 
HETNAM     GOL GLYCEROL                                                         
HETNAM     ACT ACETATE ION                                                      
HETNAM     SO4 SULFATE ION                                                      
HETSYN     TT8 S-(N6-METHYLADENOSYL)-L-HOMOCYSTEINE                             
HETSYN     GOL GLYCERIN; PROPANE-1,2,3-TRIOL                                    
FORMUL   2  TT8    C15 H22 N6 O5 S                                              
FORMUL   3  GOL    C3 H8 O3                                                     
FORMUL   4  ACT    C2 H3 O2 1-                                                  
FORMUL   5  SO4    O4 S 2-                                                      
FORMUL   6  HOH   *91(H2 O)                                                     
HELIX    1   1 GLN A  168  VAL A  169  1                                   2
HELIX    2   2 ALA A  188  ALA A  188  1                                   1
HELIX    3   3 PRO A  191  PRO A  191  1                                   1
HELIX    4   4 VAL A  249  VAL A  249  1                                   1
SHEET    1   1 1 ASP A 161  LEU A 162  0
SHEET    2   2 1 VAL A 185  GLU A 186  0
SHEET    3   3 1 PHE A 239  PHE A 239  0
CISPEP   1 TRP A   22    PRO A   23          0         0.07                     
CISPEP   2 ASN A  331    PRO A  332          0        -0.23                     
SITE     1 AC1 20 PRO A 133  TYR A 136  GLY A 137  GLU A 138                    
SITE     2 AC1 20 THR A 139  ASP A 161  GLY A 163  SER A 164                    
SITE     3 AC1 20 GLN A 168  VAL A 169  GLU A 186  LYS A 187                    
SITE     4 AC1 20 GLY A 221  ASP A 222  PHE A 223  PHE A 239                    
SITE     5 AC1 20 PHE A 245  HOH A 365  HOH A 391  HOH A 419                    
SITE     1 AC2  4 HIS A  31  ASP A  32  ASN A 116  HOH A 434                    
SITE     1 AC3  4 VAL A 160  TYR A 183  ARG A 231  THR A 235                    
SITE     1 AC4  4 ARG A 203  LYS A 207  HIS A 213  HOH A 381                    
CRYST1  152.753  152.753   50.889  90.00  90.00 120.00 P 65          6          
ORIGX1      1.000000  0.000000  0.000000        0.00000                         
ORIGX2      0.000000  1.000000  0.000000        0.00000                         
ORIGX3      0.000000  0.000000  1.000000        0.00000                         
SCALE1      0.006547  0.003780  0.000000        0.00000                         
SCALE2      0.000000  0.007559  0.000000        0.00000                         
SCALE3      0.000000  0.000000  0.019651        0.00000                         
ATOM      1  N   PRO A 133      50.959  49.907  11.511  1.00 77.24           N
ATOM      2  CA  PRO A 133      50.262  49.537  10.267  1.00 76.80           C
ATOM      3  C   PRO A 133      48.836  50.088  10.282  1.00 75.47           C
ATOM      4  O   PRO A 133      48.146  50.117   9.265  1.00 74.31           O
ATOM      5  CB  PRO A 133      50.282  48.005  10.299  1.00 76.26           C
ATOM      6  CG  PRO A 133      51.521  47.698  11.099  1.00 77.17           C
ATOM      7  CD  PRO A 133      51.412  48.700  12.223  1.00 76.78           C
ATOM      8  N   GLU A 134      48.417  50.525  11.461  1.00 75.11           N
ATOM      9  CA  GLU A 134      47.089  51.073  11.673  1.00 74.49           C
ATOM     10  C   GLU A 134      46.946  52.491  11.122  1.00 71.98           C
ATOM     11  O   GLU A 134      45.851  53.050  11.140  1.00 72.40           O
ATOM     12  CB  GLU A 134      46.780  51.037  13.173  1.00 77.23           C
ATOM     13  CG  GLU A 134      45.520  51.760  13.606  1.00 82.83           C
ATOM     14  CD  GLU A 134      45.229  51.562  15.087  1.00 85.17           C
ATOM     15  OE1 GLU A 134      46.186  51.632  15.895  1.00 85.13           O
ATOM     16  OE2 GLU A 134      44.046  51.341  15.440  1.00 86.21           O
ATOM     17  N   VAL A 135      48.039  53.067  10.621  1.00 69.22           N
ATOM     18  CA  VAL A 135      47.988  54.424  10.076  1.00 67.65           C
ATOM     19  C   VAL A 135      46.953  54.552   8.958  1.00 67.35           C
ATOM     20  O   VAL A 135      47.006  53.838   7.948  1.00 65.27           O
ATOM     21  CB  VAL A 135      49.365  54.883   9.544  1.00 68.15           C
ATOM     22  CG1 VAL A 135      49.218  56.201   8.781  1.00 64.13           C
ATOM     23  CG2 VAL A 135      50.335  55.062  10.714  1.00 67.58           C
ATOM     24  N   TYR A 136      46.025  55.490   9.151  1.00 65.18           N
ATOM     25  CA  TYR A 136      44.940  55.739   8.211  1.00 62.35           C
ATOM     26  C   TYR A 136      45.207  56.832   7.169  1.00 62.03           C
ATOM     27  O   TYR A 136      45.697  57.919   7.486  1.00 60.74           O
ATOM     28  CB  TYR A 136      43.676  56.092   8.986  1.00 60.94           C
ATOM     29  CG  TYR A 136      42.471  56.296   8.109  1.00 60.75           C
ATOM     30  CD1 TYR A 136      41.771  55.206   7.583  1.00 61.33           C
ATOM     31  CD2 TYR A 136      42.029  57.580   7.796  1.00 59.88           C
ATOM     32  CE1 TYR A 136      40.649  55.395   6.766  1.00 61.31           C
ATOM     33  CE2 TYR A 136      40.913  57.779   6.979  1.00 60.60           C
ATOM     34  CZ  TYR A 136      40.226  56.686   6.469  1.00 60.46           C
ATOM     35  OH  TYR A 136      39.117  56.890   5.678  1.00 58.78           O
ATOM     36  N   GLY A 137      44.886  56.526   5.924  1.00 61.32           N
ATOM     37  CA  GLY A 137      45.028  57.453   4.819  1.00 58.78           C
ATOM     38  C   GLY A 137      44.029  57.067   3.743  1.00 57.78           C
ATOM     39  O   GLY A 137      43.764  55.886   3.543  1.00 59.17           O
ATOM     40  N   GLU A 138      43.466  58.042   3.045  1.00 56.20           N
ATOM     41  CA  GLU A 138      42.485  57.735   2.016  1.00 55.07           C
ATOM     42  C   GLU A 138      43.010  57.853   0.593  1.00 53.45           C
ATOM     43  O   GLU A 138      43.588  58.873   0.256  1.00 53.80           O
ATOM     44  CB  GLU A 138      41.263  58.642   2.174  1.00 56.24           C
ATOM     45  CG  GLU A 138      40.231  58.143   3.173  1.00 59.98           C
ATOM     46  CD  GLU A 138      39.224  59.214   3.563  1.00 61.89           C
ATOM     47  OE1 GLU A 138      38.856  60.040   2.695  1.00 63.38           O
ATOM     48  OE2 GLU A 138      38.793  59.223   4.735  1.00 61.32           O
ATOM     49  N   THR A 139      42.815  56.831  -0.255  1.00 50.00           N
ATOM     50  CA  THR A 139      43.250  56.902  -1.652  1.00 47.79           C
ATOM     51  C   THR A 139      42.321  57.800  -2.441  1.00 46.86           C
ATOM     52  O   THR A 139      41.107  57.626  -2.367  1.00 46.46           O
ATOM     53  CB  THR A 139      43.283  55.501  -2.319  1.00 49.30           C
ATOM     54  OG1 THR A 139      44.091  54.627  -1.522  1.00 50.58           O
ATOM     55  CG2 THR A 139      43.851  55.605  -3.726  1.00 47.39           C
TER      56      THR A 139
ATOM     57  N   ASP A 161      39.907  44.776  -1.263  1.00 45.31           N
ATOM     58  CA  ASP A 161      40.678  45.915  -0.765  1.00 44.94           C
ATOM     59  C   ASP A 161      41.122  45.504   0.636  1.00 44.81           C
ATOM     60  O   ASP A 161      40.306  45.471   1.557  1.00 45.67           O
ATOM     61  CB  ASP A 161      39.820  47.179  -0.664  1.00 44.73           C
ATOM     62  CG  ASP A 161      40.560  48.339   0.019  1.00 49.35           C
ATOM     63  OD1 ASP A 161      41.689  48.129   0.526  1.00 49.98           O
ATOM     64  OD2 ASP A 161      40.017  49.463   0.055  1.00 47.70           O
ATOM     65  N   LEU A 162      42.399  45.167   0.794  1.00 46.11           N
ATOM     66  CA  LEU A 162      42.933  44.744   2.100  1.00 44.78           C
ATOM     67  C   LEU A 162      43.244  45.980   2.939  1.00 44.84           C
ATOM     68  O   LEU A 162      44.153  46.743   2.611  1.00 46.23           O
ATOM     69  CB  LEU A 162      44.210  43.913   1.916  1.00 43.57           C
ATOM     70  CG  LEU A 162      44.145  42.663   1.022  1.00 41.41           C
ATOM     71  CD1 LEU A 162      45.548  42.147   0.804  1.00 40.00           C
ATOM     72  CD2 LEU A 162      43.267  41.583   1.650  1.00 38.01           C
ATOM     73  N   GLY A 163      42.499  46.165   4.027  1.00 42.98           N
ATOM     74  CA  GLY A 163      42.696  47.335   4.854  1.00 41.64           C
ATOM     75  C   GLY A 163      41.871  48.406   4.182  1.00 43.09           C
ATOM     76  O   GLY A 163      42.384  49.446   3.784  1.00 43.39           O
ATOM     77  N   SER A 164      40.575  48.130   4.062  1.00 44.63           N
ATOM     78  CA  SER A 164      39.625  49.010   3.393  1.00 44.94           C
ATOM     79  C   SER A 164      39.149  50.302   4.065  1.00 45.37           C
ATOM     80  O   SER A 164      38.447  51.092   3.430  1.00 44.73           O
ATOM     81  CB  SER A 164      38.404  48.189   2.960  1.00 45.76           C
ATOM     82  OG  SER A 164      37.873  47.428   4.031  1.00 44.39           O
ATOM     83  N   GLY A 165      39.514  50.530   5.325  1.00 44.78           N
ATOM     84  CA  GLY A 165      39.095  51.755   5.997  1.00 44.38           C
ATOM     85  C   GLY A 165      37.584  51.913   6.074  1.00 44.26           C
ATOM     86  O   GLY A 165      36.884  50.997   6.512  1.00 43.33           O
TER      87      GLY A 165
ATOM     88  N   GLN A 168      35.442  53.237   0.985  1.00 44.63           N
ATOM     89  CA  GLN A 168      35.108  53.963  -0.244  1.00 44.94           C
ATOM     90  C   GLN A 168      35.760  53.462  -1.536  1.00 44.40           C
ATOM     91  O   GLN A 168      35.286  53.789  -2.624  1.00 44.47           O
ATOM     92  CB  GLN A 168      35.343  55.478  -0.071  1.00 43.00           C
ATOM     93  CG  GLN A 168      36.758  55.982  -0.286  1.00 44.90           C
ATOM     94  CD  GLN A 168      37.750  55.427   0.708  1.00 47.42           C
ATOM     95  OE1 GLN A 168      37.374  54.882   1.750  1.00 49.63           O
ATOM     96  NE2 GLN A 168      39.031  55.574   0.398  1.00 46.92           N
ATOM     97  N   VAL A 169      36.827  52.672  -1.428  1.00 43.51           N
ATOM     98  CA  VAL A 169      37.480  52.124  -2.619  1.00 43.55           C
ATOM     99  C   VAL A 169      36.593  50.994  -3.156  1.00 45.08           C
ATOM    100  O   VAL A 169      36.340  50.897  -4.361  1.00 44.27           O
ATOM    101  CB  VAL A 169      38.896  51.557  -2.306  1.00 43.45           C
ATOM    102  CG1 VAL A 169      39.461  50.840  -3.536  1.00 39.42           C
ATOM    103  CG2 VAL A 169      39.837  52.695  -1.879  1.00 38.47           C
TER     104      VAL A 169
ATOM    105  N   VAL A 185      38.083  44.448   3.658  1.00 47.30           N
ATOM    106  CA  VAL A 185      38.300  43.986   5.026  1.00 47.37           C
ATOM    107  C   VAL A 185      39.136  45.026   5.754  1.00 49.13           C
ATOM    108  O   VAL A 185      40.170  45.469   5.242  1.00 49.79           O
ATOM    109  CB  VAL A 185      39.025  42.622   5.085  1.00 50.47           C
ATOM    110  CG1 VAL A 185      40.332  42.670   4.294  1.00 47.49           C
ATOM    111  CG2 VAL A 185      39.294  42.249   6.549  1.00 49.56           C
ATOM    112  N   GLU A 186      38.666  45.426   6.937  1.00 49.94           N
ATOM    113  CA  GLU A 186      39.330  46.430   7.773  1.00 51.50           C
ATOM    114  C   GLU A 186      39.405  45.929   9.222  1.00 53.08           C
ATOM    115  O   GLU A 186      38.444  45.373   9.752  1.00 51.49           O
ATOM    116  CB  GLU A 186      38.561  47.754   7.682  1.00 51.99           C
ATOM    117  CG  GLU A 186      38.947  48.819   8.687  1.00 51.39           C
ATOM    118  CD  GLU A 186      40.417  49.161   8.669  1.00 54.23           C
ATOM    119  OE1 GLU A 186      40.917  49.665   7.637  1.00 53.84           O
ATOM    120  OE2 GLU A 186      41.075  48.928   9.704  1.00 55.47           O
ATOM    121  N   LYS A 187      40.556  46.136   9.855  1.00 56.06           N
ATOM    122  CA  LYS A 187      40.798  45.663  11.218  1.00 58.07           C
ATOM    123  C   LYS A 187      40.397  46.600  12.355  1.00 58.30           C
ATOM    124  O   LYS A 187      39.837  46.151  13.350  1.00 58.61           O
ATOM    125  CB  LYS A 187      42.279  45.304  11.368  1.00 59.75           C
ATOM    126  CG  LYS A 187      42.680  44.679  12.697  1.00 62.82           C
ATOM    127  CD  LYS A 187      44.199  44.524  12.769  1.00 66.34           C
ATOM    128  CE  LYS A 187      44.640  43.842  14.056  1.00 68.79           C
ATOM    129  NZ  LYS A 187      44.117  42.446  14.148  1.00 70.27           N
ATOM    130  N   ALA A 188      40.696  47.889  12.220  1.00 58.50           N
ATOM    131  CA  ALA A 188      40.379  48.861  13.262  1.00 58.75           C
ATOM    132  C   ALA A 188      38.886  49.114  13.414  1.00 60.91           C
ATOM    133  O   ALA A 188      38.161  49.250  12.427  1.00 61.49           O
ATOM    134  CB  ALA A 188      41.102  50.162  12.991  1.00 57.06           C
TER     135      ALA A 188
ATOM    136  N   PRO A 191      37.235  52.852  11.722  1.00 57.16           N
ATOM    137  CA  PRO A 191      36.888  52.827  10.292  1.00 54.59           C
ATOM    138  C   PRO A 191      35.853  51.743   9.974  1.00 53.23           C
ATOM    139  O   PRO A 191      34.955  51.947   9.150  1.00 51.86           O
ATOM    140  CB  PRO A 191      38.238  52.597   9.600  1.00 54.52           C
ATOM    141  CG  PRO A 191      39.100  51.962  10.673  1.00 55.94           C
ATOM    142  CD  PRO A 191      38.691  52.706  11.916  1.00 56.61           C
TER     143      PRO A 191
ATOM    144  N   GLY A 221      37.874  42.633  10.117  1.00 63.85           N
ATOM    145  CA  GLY A 221      38.754  41.483  10.201  1.00 62.57           C
ATOM    146  C   GLY A 221      40.222  41.795  10.048  1.00 61.45           C
ATOM    147  O   GLY A 221      40.604  42.946   9.852  1.00 62.48           O
ATOM    148  N   ASP A 222      41.044  40.757  10.145  1.00 60.64           N
ATOM    149  CA  ASP A 222      42.489  40.892  10.025  1.00 61.72           C
ATOM    150  C   ASP A 222      42.879  40.122   8.768  1.00 61.54           C
ATOM    151  O   ASP A 222      42.774  38.896   8.745  1.00 61.05           O
ATOM    152  CB  ASP A 222      43.166  40.272  11.248  1.00 62.09           C
ATOM    153  CG  ASP A 222      44.661  40.521  11.280  1.00 65.20           C
ATOM    154  OD1 ASP A 222      45.316  40.398  10.221  1.00 63.59           O
ATOM    155  OD2 ASP A 222      45.183  40.833  12.375  1.00 67.90           O
ATOM    156  N   PHE A 223      43.330  40.821   7.727  1.00 59.17           N
ATOM    157  CA  PHE A 223      43.672  40.125   6.496  1.00 58.93           C
ATOM    158  C   PHE A 223      44.883  39.194   6.571  1.00 59.23           C
ATOM    159  O   PHE A 223      45.233  38.554   5.581  1.00 59.18           O
ATOM    160  CB  PHE A 223      43.813  41.114   5.322  1.00 56.51           C
ATOM    161  CG  PHE A 223      44.861  42.178   5.514  1.00 55.01           C
ATOM    162  CD1 PHE A 223      46.188  41.842   5.778  1.00 52.71           C
ATOM    163  CD2 PHE A 223      44.530  43.526   5.360  1.00 53.31           C
ATOM    164  CE1 PHE A 223      47.169  42.827   5.881  1.00 51.56           C
ATOM    165  CE2 PHE A 223      45.506  44.520   5.460  1.00 51.83           C
ATOM    166  CZ  PHE A 223      46.828  44.170   5.721  1.00 50.93           C
ATOM    167  N   LEU A 224      45.514  39.105   7.741  1.00 59.51           N
ATOM    168  CA  LEU A 224      46.664  38.213   7.911  1.00 61.12           C
ATOM    169  C   LEU A 224      46.245  36.922   8.617  1.00 62.51           C
ATOM    170  O   LEU A 224      47.056  36.017   8.799  1.00 62.82           O
ATOM    171  CB  LEU A 224      47.787  38.887   8.713  1.00 56.73           C
ATOM    172  CG  LEU A 224      48.597  39.998   8.035  1.00 57.27           C
ATOM    173  CD1 LEU A 224      49.732  40.419   8.950  1.00 54.62           C
ATOM    174  CD2 LEU A 224      49.147  39.521   6.694  1.00 53.62           C
TER     175      LEU A 224
ATOM    176  N   PHE A 239      43.601  45.254  -4.078  1.00 43.22           N
ATOM    177  CA  PHE A 239      44.023  46.636  -3.923  1.00 43.71           C
ATOM    178  C   PHE A 239      44.514  46.730  -2.481  1.00 44.94           C
ATOM    179  O   PHE A 239      43.837  46.264  -1.557  1.00 45.09           O
ATOM    180  CB  PHE A 239      42.868  47.625  -4.116  1.00 41.99           C
ATOM    181  CG  PHE A 239      43.265  49.053  -3.843  1.00 47.38           C
ATOM    182  CD1 PHE A 239      43.959  49.793  -4.796  1.00 47.03           C
ATOM    183  CD2 PHE A 239      43.040  49.629  -2.584  1.00 48.21           C
ATOM    184  CE1 PHE A 239      44.431  51.077  -4.501  1.00 47.71           C
ATOM    185  CE2 PHE A 239      43.511  50.914  -2.281  1.00 43.27           C
ATOM    186  CZ  PHE A 239      44.207  51.635  -3.239  1.00 46.47           C
TER     187      PHE A 239
ATOM    188  N   ASN A 241      46.646  49.608   0.125  1.00 45.97           N
ATOM    189  CA  ASN A 241      47.395  50.835   0.358  1.00 49.24           C
ATOM    190  C   ASN A 241      48.359  50.516   1.496  1.00 50.82           C
ATOM    191  O   ASN A 241      48.089  50.823   2.653  1.00 51.77           O
ATOM    192  CB  ASN A 241      46.449  51.966   0.771  1.00 49.81           C
ATOM    193  CG  ASN A 241      47.099  53.329   0.670  1.00 49.93           C
ATOM    194  OD1 ASN A 241      48.214  53.526   1.127  1.00 49.99           O
ATOM    195  ND2 ASN A 241      46.402  54.277   0.061  1.00 54.93           N
TER     196      ASN A 241
ATOM    197  N   PHE A 245      52.339  50.245   5.987  1.00 62.18           N
ATOM    198  CA  PHE A 245      52.224  48.931   6.607  1.00 62.07           C
ATOM    199  C   PHE A 245      53.486  48.439   7.326  1.00 63.42           C
ATOM    200  O   PHE A 245      53.399  47.826   8.394  1.00 63.34           O
ATOM    201  CB  PHE A 245      51.799  47.900   5.560  1.00 59.60           C
ATOM    202  CG  PHE A 245      50.314  47.850   5.321  1.00 59.23           C
ATOM    203  CD1 PHE A 245      49.462  48.791   5.905  1.00 57.51           C
ATOM    204  CD2 PHE A 245      49.767  46.868   4.494  1.00 54.22           C
ATOM    205  CE1 PHE A 245      48.092  48.752   5.665  1.00 57.43           C
ATOM    206  CE2 PHE A 245      48.404  46.823   4.251  1.00 55.67           C
ATOM    207  CZ  PHE A 245      47.560  47.764   4.834  1.00 54.79           C
TER     208      PHE A 245
ATOM    209  N   VAL A 249      54.613  43.484   7.957  1.00 61.36           N
ATOM    210  CA  VAL A 249      53.309  43.208   7.364  1.00 59.19           C
ATOM    211  C   VAL A 249      53.452  42.945   5.857  1.00 58.67           C
ATOM    212  O   VAL A 249      52.795  42.048   5.323  1.00 57.19           O
ATOM    213  CB  VAL A 249      52.309  44.380   7.595  1.00 59.44           C
ATOM    214  CG1 VAL A 249      51.016  44.138   6.803  1.00 57.29           C
ATOM    215  CG2 VAL A 249      51.986  44.502   9.085  1.00 55.63           C
TER     216      VAL A 249
HETATM  244  O   HOH A 352      37.839  50.767   0.488  1.00 41.00           O
HETATM  245  O   HOH A 353      38.901  54.651   3.887  1.00 44.59           O
HETATM  246  O   HOH A 365      44.004  49.215   1.199  1.00 46.84           O
HETATM  247  O   HOH A 371      49.495  52.209   4.616  1.00 50.24           O
HETATM  248  O   HOH A 391      42.812  53.121  10.744  1.00 59.60           O
HETATM  249  O   HOH A 400      48.194  51.707   7.375  1.00 57.85           O
HETATM  250  O   HOH A 410      48.792  55.501   4.443  1.00 63.71           O
HETATM  251  O   HOH A 419      46.866  46.760  11.719  1.00 65.40           O
CONECT  217  219  231  243
CONECT  220  227
CONECT  235  230  236  241
CONECT  222  221  223
CONECT  236  235  237  238
CONECT  238  236  239  240
CONECT  224  223  225  230
CONECT  240  238  241  242
CONECT  225  224  226  228
CONECT  242  233  240
CONECT  226  221  225  227
CONECT  229  228  230
CONECT  231  217  218  232
CONECT  232  231  234
CONECT  234  232  233
CONECT  218  231
CONECT  221  222  226
CONECT  223  222  224
CONECT  227  220  226
CONECT  228  225  229
CONECT  230  224  229  235
CONECT  219  217
CONECT  237  236
CONECT  239  238
CONECT  241  235  240
CONECT  243  217
CONECT  233  234  242
END
