# Supplementary material for: Scaffold repositioning of spiro-acridine derivatives as fungi chitinase inhibitor by target fishing and in vitro studies
Source: Sci Rep. 2023 May 5;13:7320. doi: 10.1038/s41598-023-33279-9 (PMC10163251; doi:10.1038/s41598-023-33279-9)
Supplement: Supplementary file 2 — Supplementary Information 2. [file 41598_2023_33279_MOESM2_ESM.zip › PDBQT_TARGETS_ALL/3ti6_G39.pdb]

HEADER    HYDROLASE/HYDROLASE INHIBITOR           20-AUG-11   3TI6              
TITLE     CRYSTAL STRUCTURE OF 2009 PANDEMIC H1N1 NEURAMINIDASE COMPLEXED WITH  
TITLE    2 OSELTAMIVIR                                                          
COMPND    MOL_ID: 1;                                                            
COMPND   2 MOLECULE: NEURAMINIDASE;                                             
COMPND   3 CHAIN: A, B;                                                         
COMPND   4 FRAGMENT: UNP RESIDUES 82-469;                                       
COMPND   5 ENGINEERED: YES                                                      
SOURCE    MOL_ID: 1;                                                            
SOURCE   2 ORGANISM_SCIENTIFIC: INFLUENZA A VIRUS;                              
SOURCE   3 ORGANISM_TAXID: 641501;                                              
SOURCE   4 STRAIN: A/CALIFORNIA/04/2009(H1N1);                                  
SOURCE   5 GENE: NA;                                                            
SOURCE   6 EXPRESSION_SYSTEM: SPODOPTERA FRUGIPERDA;                            
SOURCE   7 EXPRESSION_SYSTEM_TAXID: 7108;                                       
SOURCE   8 EXPRESSION_SYSTEM_CELL_LINE: SF9;                                    
SOURCE   9 EXPRESSION_SYSTEM_VECTOR_TYPE: BACULOVIRUS;                          
SOURCE  10 EXPRESSION_SYSTEM_PLASMID: PACGP67-B                                 
KEYWDS    6-BLADED BETA-PROPELLER, CALCIUM BINDING, GLYCOSYLATION, ANTIVIRAL,   
KEYWDS   2 HYDROLASE-HYDROLASE INHIBITOR COMPLEX                                
EXPDTA    X-RAY DIFFRACTION                                                     
AUTHOR    C.J.VAVRICKA,Q.LI,Y.WU,J.QI,M.WANG,Y.LIU,F.GAO,J.LIU,E.FENG,J.HE,     
AUTHOR   2 J.WANG,H.LIU,H.JIANG,G.F.GAO                                         
REVDAT   1   23-NOV-11 3TI6    0                                                
JRNL        AUTH   C.J.VAVRICKA,Q.LI,Y.WU,J.QI,M.WANG,Y.LIU,F.GAO,J.LIU,E.FENG, 
JRNL        AUTH 2 J.HE,J.WANG,H.LIU,H.JIANG,G.F.GAO                            
JRNL        TITL   STRUCTURAL AND FUNCTIONAL ANALYSIS OF LANINAMIVIR AND ITS    
JRNL        TITL 2 OCTANOATE PRODRUG REVEALS GROUP SPECIFIC MECHANISMS FOR      
JRNL        TITL 3 INFLUENZA NA INHIBITION                                      
JRNL        REF    PLOS PATHOG.                  V.   7 02249 2011              
JRNL        REFN                   ISSN 1553-7366                               
JRNL        PMID   22028647                                                     
JRNL        DOI    10.1371/JOURNAL.PPAT.1002249                                 
REMARK   2                                                                      
REMARK   2 RESOLUTION.    1.69 ANGSTROMS.                                       
REMARK   3                                                                      
REMARK   3 REFINEMENT.                                                          
REMARK   3   PROGRAM     : PHENIX (PHENIX.REFINE: 1.5_2)                        
REMARK   3   AUTHORS     : PAUL ADAMS,PAVEL AFONINE,VICENT CHEN,IAN             
REMARK   3               : DAVIS,KRESHNA GOPAL,RALF GROSSE-                     
REMARK   3               : KUNSTLEVE,LI-WEI HUNG,ROBERT IMMORMINO,              
REMARK   3               : TOM IOERGER,AIRLIE MCCOY,ERIK MCKEE,NIGEL            
REMARK   3               : MORIARTY,REETAL PAI,RANDY READ,JANE                  
REMARK   3               : RICHARDSON,DAVID RICHARDSON,TOD ROMO,JIM             
REMARK   3               : SACCHETTINI,NICHOLAS SAUTER,JACOB SMITH,             
REMARK   3               : LAURENT STORONI,TOM TERWILLIGER,PETER                
REMARK   3               : ZWART                                                
REMARK   3                                                                      
REMARK   3    REFINEMENT TARGET : ML                                            
REMARK   3                                                                      
REMARK   3  DATA USED IN REFINEMENT.                                            
REMARK   3   RESOLUTION RANGE HIGH (ANGSTROMS) : 1.69                           
REMARK   3   RESOLUTION RANGE LOW  (ANGSTROMS) : 29.00                          
REMARK   3   MIN(FOBS/SIGMA_FOBS)              : 0.100                          
REMARK   3   COMPLETENESS FOR RANGE        (%) : 96.4                           
REMARK   3   NUMBER OF REFLECTIONS             : 103720                         
REMARK   3                                                                      
REMARK   3  FIT TO DATA USED IN REFINEMENT.                                     
REMARK   3   R VALUE     (WORKING + TEST SET) : 0.141                           
REMARK   3   R VALUE            (WORKING SET) : 0.139                           
REMARK   3   FREE R VALUE                     : 0.183                           
REMARK   3   FREE R VALUE TEST SET SIZE   (%) : 4.970                           
REMARK   3   FREE R VALUE TEST SET COUNT      : 5156                            
REMARK   3                                                                      
REMARK   3  FIT TO DATA USED IN REFINEMENT (IN BINS).                           
REMARK   3   BIN  RESOLUTION RANGE  COMPL.    NWORK NFREE   RWORK  RFREE        
REMARK   3     1 29.0024 -  5.2404    1.00     3605   190  0.2058 0.2011        
REMARK   3     2  5.2404 -  4.1634    1.00     3471   192  0.1486 0.1719        
REMARK   3     3  4.1634 -  3.6382    1.00     3439   188  0.1396 0.1636        
REMARK   3     4  3.6382 -  3.3061    1.00     3456   171  0.1352 0.1692        
REMARK   3     5  3.3061 -  3.0694    1.00     3455   164  0.1461 0.1739        
REMARK   3     6  3.0694 -  2.8886    0.99     3394   164  0.1456 0.1937        
REMARK   3     7  2.8886 -  2.7441    0.99     3390   153  0.1443 0.1743        
REMARK   3     8  2.7441 -  2.6247    0.99     3430   155  0.1414 0.1991        
REMARK   3     9  2.6247 -  2.5237    0.99     3352   187  0.1395 0.1879        
REMARK   3    10  2.5237 -  2.4367    0.99     3411   154  0.1370 0.1798        
REMARK   3    11  2.4367 -  2.3605    0.99     3357   167  0.1310 0.1913        
REMARK   3    12  2.3605 -  2.2931    0.99     3344   196  0.1354 0.1738        
REMARK   3    13  2.2931 -  2.2327    0.98     3312   200  0.1249 0.1639        
REMARK   3    14  2.2327 -  2.1783    0.99     3359   186  0.1173 0.1866        
REMARK   3    15  2.1783 -  2.1288    0.98     3334   168  0.1150 0.1564        
REMARK   3    16  2.1288 -  2.0835    0.98     3275   201  0.1143 0.1803        
REMARK   3    17  2.0835 -  2.0418    0.97     3303   163  0.1144 0.1750        
REMARK   3    18  2.0418 -  2.0033    0.97     3333   161  0.1124 0.1690        
REMARK   3    19  2.0033 -  1.9675    0.97     3266   145  0.1157 0.1765        
REMARK   3    20  1.9675 -  1.9342    0.96     3262   181  0.1172 0.1825        
REMARK   3    21  1.9342 -  1.9030    0.95     3228   163  0.1123 0.1692        
REMARK   3    22  1.9030 -  1.8737    0.95     3223   176  0.1177 0.1792        
REMARK   3    23  1.8737 -  1.8462    0.94     3137   172  0.1157 0.1828        
REMARK   3    24  1.8462 -  1.8202    0.94     3196   148  0.1226 0.2033        
REMARK   3    25  1.8202 -  1.7956    0.93     3149   178  0.1201 0.1973        
REMARK   3    26  1.7956 -  1.7723    0.92     3106   160  0.1264 0.2044        
REMARK   3    27  1.7723 -  1.7501    0.91     3064   180  0.1230 0.2055        
REMARK   3    28  1.7501 -  1.7290    0.90     3058   153  0.1285 0.1893        
REMARK   3    29  1.7290 -  1.7089    0.91     3002   179  0.1322 0.2173        
REMARK   3    30  1.7089 -  1.6897    0.84     2853   161  0.1328 0.2040        
REMARK   3                                                                      
REMARK   3  BULK SOLVENT MODELLING.                                             
REMARK   3   METHOD USED        : FLAT BULK SOLVENT MODEL                       
REMARK   3   SOLVENT RADIUS     : 1.11                                          
REMARK   3   SHRINKAGE RADIUS   : 0.90                                          
REMARK   3   K_SOL              : 0.37                                          
REMARK   3   B_SOL              : 40.82                                         
REMARK   3                                                                      
REMARK   3  ERROR ESTIMATES.                                                    
REMARK   3   COORDINATE ERROR (MAXIMUM-LIKELIHOOD BASED)     : 0.170            
REMARK   3   PHASE ERROR (DEGREES, MAXIMUM-LIKELIHOOD BASED) : 15.610           
REMARK   3                                                                      
REMARK   3  B VALUES.                                                           
REMARK   3   FROM WILSON PLOT           (A**2) : 8.64                           
REMARK   3   MEAN B VALUE      (OVERALL, A**2) : 12.35                          
REMARK   3   OVERALL ANISOTROPIC B VALUE.                                       
REMARK   3    B11 (A**2) : -1.64550                                             
REMARK   3    B22 (A**2) : 2.46730                                              
REMARK   3    B33 (A**2) : -0.82180                                             
REMARK   3    B12 (A**2) : 0.00000                                              
REMARK   3    B13 (A**2) : -0.00000                                             
REMARK   3    B23 (A**2) : 0.00000                                              
REMARK   3                                                                      
REMARK   3  TWINNING INFORMATION.                                               
REMARK   3   FRACTION: NULL                                                     
REMARK   3   OPERATOR: NULL                                                     
REMARK   3                                                                      
REMARK   3  DEVIATIONS FROM IDEAL VALUES.                                       
REMARK   3                 RMSD          COUNT                                  
REMARK   3   BOND      :  0.003           6354                                  
REMARK   3   ANGLE     :  0.842           8611                                  
REMARK   3   CHIRALITY :  0.056            915                                  
REMARK   3   PLANARITY :  0.003           1111                                  
REMARK   3   DIHEDRAL  : 20.094           2291                                  
REMARK   3                                                                      
REMARK   3  TLS DETAILS                                                         
REMARK   3   NUMBER OF TLS GROUPS  : NULL                                       
REMARK   3                                                                      
REMARK   3  NCS DETAILS                                                         
REMARK   3   NUMBER OF NCS GROUPS : NULL                                        
REMARK   3                                                                      
REMARK   3  OTHER REFINEMENT REMARKS: NULL                                      
REMARK   4                                                                      
REMARK   4 3TI6 COMPLIES WITH FORMAT V. 3.30, 13-JUL-11                         
REMARK 100                                                                      
REMARK 100 THIS ENTRY HAS BEEN PROCESSED BY PDBJ ON 05-SEP-11.                  
REMARK 100 THE RCSB ID CODE IS RCSB067507.                                      
REMARK 200                                                                      
REMARK 200 EXPERIMENTAL DETAILS                                                 
REMARK 200  EXPERIMENT TYPE                : X-RAY DIFFRACTION                  
REMARK 200  DATE OF DATA COLLECTION        : 01-APR-10                          
REMARK 200  TEMPERATURE           (KELVIN) : 100                                
REMARK 200  PH                             : 6.5                                
REMARK 200  NUMBER OF CRYSTALS USED        : 1                                  
REMARK 200                                                                      
REMARK 200  SYNCHROTRON              (Y/N) : Y                                  
REMARK 200  RADIATION SOURCE               : SSRF                               
REMARK 200  BEAMLINE                       : BL17U                              
REMARK 200  X-RAY GENERATOR MODEL          : NULL                               
REMARK 200  MONOCHROMATIC OR LAUE    (M/L) : M                                  
REMARK 200  WAVELENGTH OR RANGE        (A) : 0.9792                             
REMARK 200  MONOCHROMATOR                  : GRAPHITE                           
REMARK 200  OPTICS                         : NULL                               
REMARK 200                                                                      
REMARK 200  DETECTOR TYPE                  : CCD                                
REMARK 200  DETECTOR MANUFACTURER          : MARMOSAIC 225 MM CCD               
REMARK 200  INTENSITY-INTEGRATION SOFTWARE : HKL-2000                           
REMARK 200  DATA SCALING SOFTWARE          : HKL-2000                           
REMARK 200                                                                      
REMARK 200  NUMBER OF UNIQUE REFLECTIONS   : 107418                             
REMARK 200  RESOLUTION RANGE HIGH      (A) : 1.690                              
REMARK 200  RESOLUTION RANGE LOW       (A) : 50.000                             
REMARK 200  REJECTION CRITERIA  (SIGMA(I)) : 2.000                              
REMARK 200                                                                      
REMARK 200 OVERALL.                                                             
REMARK 200  COMPLETENESS FOR RANGE     (%) : 100.0                              
REMARK 200  DATA REDUNDANCY                : NULL                               
REMARK 200  R MERGE                    (I) : NULL                               
REMARK 200  R SYM                      (I) : NULL                               
REMARK 200  <I/SIGMA(I)> FOR THE DATA SET  : NULL                               
REMARK 200                                                                      
REMARK 200 IN THE HIGHEST RESOLUTION SHELL.                                     
REMARK 200  HIGHEST RESOLUTION SHELL, RANGE HIGH (A) : 1.69                     
REMARK 200  HIGHEST RESOLUTION SHELL, RANGE LOW  (A) : 1.76                     
REMARK 200  COMPLETENESS FOR SHELL     (%) : 100.0                              
REMARK 200  DATA REDUNDANCY IN SHELL       : NULL                               
REMARK 200  R MERGE FOR SHELL          (I) : NULL                               
REMARK 200  R SYM FOR SHELL            (I) : NULL                               
REMARK 200  <I/SIGMA(I)> FOR SHELL         : NULL                               
REMARK 200                                                                      
REMARK 200 DIFFRACTION PROTOCOL: SINGLE WAVELENGTH                              
REMARK 200 METHOD USED TO DETERMINE THE STRUCTURE: MOLECULAR REPLACEMENT        
REMARK 200 SOFTWARE USED: PHASER                                                
REMARK 200 STARTING MODEL: PDB ENTRY 3NSS                                       
REMARK 200                                                                      
REMARK 200 REMARK: NULL                                                         
REMARK 280                                                                      
REMARK 280 CRYSTAL                                                              
REMARK 280 SOLVENT CONTENT, VS   (%): 56.30                                     
REMARK 280 MATTHEWS COEFFICIENT, VM (ANGSTROMS**3/DA): 2.81                     
REMARK 280                                                                      
REMARK 280 CRYSTALLIZATION CONDITIONS: 0.16M CALCIUM ACETATE HYDRATE, 0.08M     
REMARK 280  SODIUM CACODYLATE TRIHYDRATE, 14.4% POLYETHYLENE GLYCOL 8000, 20%   
REMARK 280  GLYCEROL , PH 6.5, VAPOR DIFFUSION, HANGING DROP, TEMPERATURE 291K  
REMARK 290                                                                      
REMARK 290 CRYSTALLOGRAPHIC SYMMETRY                                            
REMARK 290 SYMMETRY OPERATORS FOR SPACE GROUP: C 2 2 21                         
REMARK 290                                                                      
REMARK 290      SYMOP   SYMMETRY                                                
REMARK 290     NNNMMM   OPERATOR                                                
REMARK 290       1555   X,Y,Z                                                   
REMARK 290       2555   -X,-Y,Z+1/2                                             
REMARK 290       3555   -X,Y,-Z+1/2                                             
REMARK 290       4555   X,-Y,-Z                                                 
REMARK 290       5555   X+1/2,Y+1/2,Z                                           
REMARK 290       6555   -X+1/2,-Y+1/2,Z+1/2                                     
REMARK 290       7555   -X+1/2,Y+1/2,-Z+1/2                                     
REMARK 290       8555   X+1/2,-Y+1/2,-Z                                         
REMARK 290                                                                      
REMARK 290     WHERE NNN -> OPERATOR NUMBER                                     
REMARK 290           MMM -> TRANSLATION VECTOR                                  
REMARK 290                                                                      
REMARK 290 CRYSTALLOGRAPHIC SYMMETRY TRANSFORMATIONS                            
REMARK 290 THE FOLLOWING TRANSFORMATIONS OPERATE ON THE ATOM/HETATM             
REMARK 290 RECORDS IN THIS ENTRY TO PRODUCE CRYSTALLOGRAPHICALLY                
REMARK 290 RELATED MOLECULES.                                                   
REMARK 290   SMTRY1   1  1.000000  0.000000  0.000000        0.00000            
REMARK 290   SMTRY2   1  0.000000  1.000000  0.000000        0.00000            
REMARK 290   SMTRY3   1  0.000000  0.000000  1.000000        0.00000            
REMARK 290   SMTRY1   2 -1.000000  0.000000  0.000000        0.00000            
REMARK 290   SMTRY2   2  0.000000 -1.000000  0.000000        0.00000            
REMARK 290   SMTRY3   2  0.000000  0.000000  1.000000       59.32700            
REMARK 290   SMTRY1   3 -1.000000  0.000000  0.000000        0.00000            
REMARK 290   SMTRY2   3  0.000000  1.000000  0.000000        0.00000            
REMARK 290   SMTRY3   3  0.000000  0.000000 -1.000000       59.32700            
REMARK 290   SMTRY1   4  1.000000  0.000000  0.000000        0.00000            
REMARK 290   SMTRY2   4  0.000000 -1.000000  0.000000        0.00000            
REMARK 290   SMTRY3   4  0.000000  0.000000 -1.000000        0.00000            
REMARK 290   SMTRY1   5  1.000000  0.000000  0.000000       59.11800            
REMARK 290   SMTRY2   5  0.000000  1.000000  0.000000       68.57850            
REMARK 290   SMTRY3   5  0.000000  0.000000  1.000000        0.00000            
REMARK 290   SMTRY1   6 -1.000000  0.000000  0.000000       59.11800            
REMARK 290   SMTRY2   6  0.000000 -1.000000  0.000000       68.57850            
REMARK 290   SMTRY3   6  0.000000  0.000000  1.000000       59.32700            
REMARK 290   SMTRY1   7 -1.000000  0.000000  0.000000       59.11800            
REMARK 290   SMTRY2   7  0.000000  1.000000  0.000000       68.57850            
REMARK 290   SMTRY3   7  0.000000  0.000000 -1.000000       59.32700            
REMARK 290   SMTRY1   8  1.000000  0.000000  0.000000       59.11800            
REMARK 290   SMTRY2   8  0.000000 -1.000000  0.000000       68.57850            
REMARK 290   SMTRY3   8  0.000000  0.000000 -1.000000        0.00000            
REMARK 290                                                                      
REMARK 290 REMARK: NULL                                                         
REMARK 300                                                                      
REMARK 300 BIOMOLECULE: 1                                                       
REMARK 300 SEE REMARK 350 FOR THE AUTHOR PROVIDED AND/OR PROGRAM                
REMARK 300 GENERATED ASSEMBLY INFORMATION FOR THE STRUCTURE IN                  
REMARK 300 THIS ENTRY. THE REMARK MAY ALSO PROVIDE INFORMATION ON               
REMARK 300 BURIED SURFACE AREA.                                                 
REMARK 350                                                                      
REMARK 350 COORDINATES FOR A COMPLETE MULTIMER REPRESENTING THE KNOWN           
REMARK 350 BIOLOGICALLY SIGNIFICANT OLIGOMERIZATION STATE OF THE                
REMARK 350 MOLECULE CAN BE GENERATED BY APPLYING BIOMT TRANSFORMATIONS          
REMARK 350 GIVEN BELOW.  BOTH NON-CRYSTALLOGRAPHIC AND                          
REMARK 350 CRYSTALLOGRAPHIC OPERATIONS ARE GIVEN.                               
REMARK 350                                                                      
REMARK 350 BIOMOLECULE: 1                                                       
REMARK 350 AUTHOR DETERMINED BIOLOGICAL UNIT: TETRAMERIC                        
REMARK 350 SOFTWARE DETERMINED QUATERNARY STRUCTURE: TETRAMERIC                 
REMARK 350 SOFTWARE USED: PISA                                                  
REMARK 350 TOTAL BURIED SURFACE AREA: 22970 ANGSTROM**2                         
REMARK 350 SURFACE AREA OF THE COMPLEX: 45600 ANGSTROM**2                       
REMARK 350 CHANGE IN SOLVENT FREE ENERGY: -147.0 KCAL/MOL                       
REMARK 350 APPLY THE FOLLOWING TO CHAINS: A, B                                  
REMARK 350   BIOMT1   1  1.000000  0.000000  0.000000        0.00000            
REMARK 350   BIOMT2   1  0.000000  1.000000  0.000000        0.00000            
REMARK 350   BIOMT3   1  0.000000  0.000000  1.000000        0.00000            
REMARK 350   BIOMT1   2 -1.000000  0.000000  0.000000     -118.23600            
REMARK 350   BIOMT2   2  0.000000  1.000000  0.000000        0.00000            
REMARK 350   BIOMT3   2  0.000000  0.000000 -1.000000       59.32700            
REMARK 375                                                                      
REMARK 375 SPECIAL POSITION                                                     
REMARK 375 THE FOLLOWING ATOMS ARE FOUND TO BE WITHIN 0.15 ANGSTROMS            
REMARK 375 OF A SYMMETRY RELATED ATOM AND ARE ASSUMED TO BE ON SPECIAL          
REMARK 375 POSITIONS.                                                           
REMARK 375                                                                      
REMARK 375 ATOM RES CSSEQI                                                      
REMARK 375 CA    CA A 603  LIES ON A SPECIAL POSITION.                          
REMARK 375      HOH A 591  LIES ON A SPECIAL POSITION.                          
REMARK 375      HOH A 619  LIES ON A SPECIAL POSITION.                          
REMARK 375      HOH A 621  LIES ON A SPECIAL POSITION.                          
REMARK 465                                                                      
REMARK 465 MISSING RESIDUES                                                     
REMARK 465 THE FOLLOWING RESIDUES WERE NOT LOCATED IN THE                       
REMARK 465 EXPERIMENT. (M=MODEL NUMBER; RES=RESIDUE NAME; C=CHAIN               
REMARK 465 IDENTIFIER; SSSEQ=SEQUENCE NUMBER; I=INSERTION CODE.)                
REMARK 465                                                                      
REMARK 465   M RES C SSSEQI                                                     
REMARK 465     LYS A   470                                                      
REMARK 465     LYS B   470                                                      
REMARK 500                                                                      
REMARK 500 GEOMETRY AND STEREOCHEMISTRY                                         
REMARK 500 SUBTOPIC: CLOSE CONTACTS IN SAME ASYMMETRIC UNIT                     
REMARK 500                                                                      
REMARK 500 THE FOLLOWING ATOMS ARE IN CLOSE CONTACT.                            
REMARK 500                                                                      
REMARK 500  ATM1  RES C  SSEQI   ATM2  RES C  SSEQI           DISTANCE          
REMARK 500   ND2  ASN B   146     C2   NAG B   501              2.03            
REMARK 500   ND2  ASN A    88     C2   NAG A   505              2.17            
REMARK 500                                                                      
REMARK 500 REMARK: NULL                                                         
REMARK 500                                                                      
REMARK 500 GEOMETRY AND STEREOCHEMISTRY                                         
REMARK 500 SUBTOPIC: TORSION ANGLES                                             
REMARK 500                                                                      
REMARK 500 TORSION ANGLES OUTSIDE THE EXPECTED RAMACHANDRAN REGIONS:            
REMARK 500 (M=MODEL NUMBER; RES=RESIDUE NAME; C=CHAIN IDENTIFIER;               
REMARK 500 SSEQ=SEQUENCE NUMBER; I=INSERTION CODE).                             
REMARK 500                                                                      
REMARK 500 STANDARD TABLE:                                                      
REMARK 500 FORMAT:(10X,I3,1X,A3,1X,A1,I4,A1,4X,F7.2,3X,F7.2)                    
REMARK 500                                                                      
REMARK 500 EXPECTED VALUES: GJ KLEYWEGT AND TA JONES (1996). PHI/PSI-           
REMARK 500 CHOLOGY: RAMACHANDRAN REVISITED. STRUCTURE 4, 1395 - 1400            
REMARK 500                                                                      
REMARK 500  M RES CSSEQI        PSI       PHI                                   
REMARK 500    THR A 225     -158.34   -136.78                                   
REMARK 500    ASP A 283      113.59   -160.16                                   
REMARK 500    CYS A 291     -163.89   -127.28                                   
REMARK 500    TRP A 295      -61.42    -94.71                                   
REMARK 500    HIS A 296       38.69   -157.94                                   
REMARK 500    LYS A 331     -143.49   -162.58                                   
REMARK 500    ASN A 347     -170.26     66.24                                   
REMARK 500    SER A 404     -133.22   -119.32                                   
REMARK 500    TRP A 456     -163.91   -165.29                                   
REMARK 500    TRP A 458       77.36   -117.93                                   
REMARK 500    THR B 225     -158.81   -135.56                                   
REMARK 500    ALA B 250     -168.43   -125.18                                   
REMARK 500    ASP B 283      113.09   -162.64                                   
REMARK 500    CYS B 291     -163.58   -127.68                                   
REMARK 500    TRP B 295      -60.91    -94.22                                   
REMARK 500    HIS B 296       39.02   -157.69                                   
REMARK 500    LYS B 331     -157.94   -162.58                                   
REMARK 500    ASN B 347     -168.31     65.16                                   
REMARK 500    SER B 404     -133.97   -121.96                                   
REMARK 500    TRP B 456     -162.00   -165.80                                   
REMARK 500    TRP B 458       77.22   -118.17                                   
REMARK 500                                                                      
REMARK 500 REMARK: NULL                                                         
REMARK 525                                                                      
REMARK 525 SOLVENT                                                              
REMARK 525                                                                      
REMARK 525 THE SOLVENT MOLECULES HAVE CHAIN IDENTIFIERS THAT                    
REMARK 525 INDICATE THE POLYMER CHAIN WITH WHICH THEY ARE MOST                  
REMARK 525 CLOSELY ASSOCIATED. THE REMARK LISTS ALL THE SOLVENT                 
REMARK 525 MOLECULES WHICH ARE MORE THAN 5A AWAY FROM THE                       
REMARK 525 NEAREST POLYMER CHAIN (M = MODEL NUMBER;                             
REMARK 525 RES=RESIDUE NAME; C=CHAIN IDENTIFIER; SSEQ=SEQUENCE                  
REMARK 525 NUMBER; I=INSERTION CODE):                                           
REMARK 525                                                                      
REMARK 525  M RES CSSEQI                                                        
REMARK 525    HOH A 591        DISTANCE =  5.59 ANGSTROMS                       
REMARK 525    HOH A 621        DISTANCE =  5.05 ANGSTROMS                       
REMARK 525    HOH A 709        DISTANCE =  8.26 ANGSTROMS                       
REMARK 525    HOH A 714        DISTANCE =  7.05 ANGSTROMS                       
REMARK 525    HOH A 725        DISTANCE =  6.68 ANGSTROMS                       
REMARK 525    HOH B 773        DISTANCE =  6.64 ANGSTROMS                       
REMARK 525    HOH B 802        DISTANCE =  7.11 ANGSTROMS                       
REMARK 620                                                                      
REMARK 620 METAL COORDINATION                                                   
REMARK 620 (M=MODEL NUMBER; RES=RESIDUE NAME; C=CHAIN IDENTIFIER;               
REMARK 620 SSEQ=SEQUENCE NUMBER; I=INSERTION CODE):                             
REMARK 620                                                                      
REMARK 620 COORDINATION ANGLES FOR:  M RES CSSEQI METAL                         
REMARK 620                              CA B 601  CA                            
REMARK 620 N RES CSSEQI ATOM                                                    
REMARK 620 1 ASN B 347   O                                                      
REMARK 620 2 ASP B 293   O    88.2                                              
REMARK 620 3 ASP B 324   OD2 100.9  93.1                                        
REMARK 620 4 GLY B 345   O    87.0  94.1 169.5                                  
REMARK 620 5 GLY B 297   O   169.2  84.2  87.2  85.8                            
REMARK 620 6 HOH B   5   O    91.9 177.4  89.4  83.4  95.3                      
REMARK 620 N                    1     2     3     4     5                       
REMARK 620                                                                      
REMARK 620 COORDINATION ANGLES FOR:  M RES CSSEQI METAL                         
REMARK 620                              CA A 601  CA                            
REMARK 620 N RES CSSEQI ATOM                                                    
REMARK 620 1 ASP A 293   O                                                      
REMARK 620 2 ASN A 347   O    88.7                                              
REMARK 620 3 ASP A 324   OD2  91.8 102.2                                        
REMARK 620 4 GLY A 345   O    94.3  86.0 169.9                                  
REMARK 620 5 GLY A 297   O    84.4 168.9  86.7  85.9                            
REMARK 620 6 HOH A 475   O   177.6  92.1  90.3  83.5  94.5                      
REMARK 620 N                    1     2     3     4     5                       
REMARK 620                                                                      
REMARK 620 COORDINATION ANGLES FOR:  M RES CSSEQI METAL                         
REMARK 620                              CA B 602  CA                            
REMARK 620 N RES CSSEQI ATOM                                                    
REMARK 620 1 ASP B 379   OD1                                                    
REMARK 620 2 ASN B 389   O    84.4                                              
REMARK 620 3 ASN B 381   OD1  78.6 149.9                                        
REMARK 620 4 ASP B 387   OD1 171.7  87.5 109.6                                  
REMARK 620 5 ASP B 379   OD2  46.5  78.8 105.9 129.7                            
REMARK 620 6 HOH B 627   O    82.9  79.5  73.9  97.6 126.2                      
REMARK 620 7 HOH B 561   O   102.3 124.8  83.4  80.8  69.1 155.3                
REMARK 620 N                    1     2     3     4     5     6                 
REMARK 620                                                                      
REMARK 620 COORDINATION ANGLES FOR:  M RES CSSEQI METAL                         
REMARK 620                              CA A 602  CA                            
REMARK 620 N RES CSSEQI ATOM                                                    
REMARK 620 1 ASN A 381   OD1                                                    
REMARK 620 2 ASP A 379   OD1  78.0                                              
REMARK 620 3 ASN A 389   O   149.4  85.2                                        
REMARK 620 4 ASP A 387   OD1 111.9 170.1  86.3                                  
REMARK 620 5 ASP A 379   OD2 104.8  44.5  79.2 128.6                            
REMARK 620 6 HOH A 618   O    72.6  83.3  80.3 100.2 124.9                      
REMARK 620 7 HOH A 571   O    86.5  97.7 121.3  82.6  64.8 158.4                
REMARK 620 N                    1     2     3     4     5     6                 
REMARK 620                                                                      
REMARK 620 COORDINATION ANGLES FOR:  M RES CSSEQI METAL                         
REMARK 620                              CA A 603  CA                            
REMARK 620 N RES CSSEQI ATOM                                                    
REMARK 620 1 HOH A 712   O                                                      
REMARK 620 2 HOH A 691   O    63.0                                              
REMARK 620 3 HOH A 538   O    78.6 139.2                                        
REMARK 620 4 HOH A 591   O    82.4 110.9  74.8                                  
REMARK 620 N                    1     2     3                                   
REMARK 800                                                                      
REMARK 800 SITE                                                                 
REMARK 800 SITE_IDENTIFIER: AC1                                                 
REMARK 800 EVIDENCE_CODE: SOFTWARE                                              
REMARK 800 SITE_DESCRIPTION: BINDING SITE FOR RESIDUE NAG A 501                 
REMARK 800                                                                      
REMARK 800 SITE_IDENTIFIER: AC2                                                 
REMARK 800 EVIDENCE_CODE: SOFTWARE                                              
REMARK 800 SITE_DESCRIPTION: BINDING SITE FOR RESIDUE NAG A 502                 
REMARK 800                                                                      
REMARK 800 SITE_IDENTIFIER: AC3                                                 
REMARK 800 EVIDENCE_CODE: SOFTWARE                                              
REMARK 800 SITE_DESCRIPTION: BINDING SITE FOR RESIDUE BMA A 503                 
REMARK 800                                                                      
REMARK 800 SITE_IDENTIFIER: AC4                                                 
REMARK 800 EVIDENCE_CODE: SOFTWARE                                              
REMARK 800 SITE_DESCRIPTION: BINDING SITE FOR RESIDUE MAN A 504                 
REMARK 800                                                                      
REMARK 800 SITE_IDENTIFIER: AC5                                                 
REMARK 800 EVIDENCE_CODE: SOFTWARE                                              
REMARK 800 SITE_DESCRIPTION: BINDING SITE FOR RESIDUE NAG A 505                 
REMARK 800                                                                      
REMARK 800 SITE_IDENTIFIER: AC6                                                 
REMARK 800 EVIDENCE_CODE: SOFTWARE                                              
REMARK 800 SITE_DESCRIPTION: BINDING SITE FOR RESIDUE CA A 601                  
REMARK 800                                                                      
REMARK 800 SITE_IDENTIFIER: AC7                                                 
REMARK 800 EVIDENCE_CODE: SOFTWARE                                              
REMARK 800 SITE_DESCRIPTION: BINDING SITE FOR RESIDUE CA A 602                  
REMARK 800                                                                      
REMARK 800 SITE_IDENTIFIER: AC8                                                 
REMARK 800 EVIDENCE_CODE: SOFTWARE                                              
REMARK 800 SITE_DESCRIPTION: BINDING SITE FOR RESIDUE CA A 603                  
REMARK 800                                                                      
REMARK 800 SITE_IDENTIFIER: AC9                                                 
REMARK 800 EVIDENCE_CODE: SOFTWARE                                              
REMARK 800 SITE_DESCRIPTION: BINDING SITE FOR RESIDUE G39 A 801                 
REMARK 800                                                                      
REMARK 800 SITE_IDENTIFIER: BC1                                                 
REMARK 800 EVIDENCE_CODE: SOFTWARE                                              
REMARK 800 SITE_DESCRIPTION: BINDING SITE FOR RESIDUE GOL A 1                   
REMARK 800                                                                      
REMARK 800 SITE_IDENTIFIER: BC2                                                 
REMARK 800 EVIDENCE_CODE: SOFTWARE                                              
REMARK 800 SITE_DESCRIPTION: BINDING SITE FOR RESIDUE ACT A 471                 
REMARK 800                                                                      
REMARK 800 SITE_IDENTIFIER: BC3                                                 
REMARK 800 EVIDENCE_CODE: SOFTWARE                                              
REMARK 800 SITE_DESCRIPTION: BINDING SITE FOR RESIDUE ACT A 472                 
REMARK 800                                                                      
REMARK 800 SITE_IDENTIFIER: BC4                                                 
REMARK 800 EVIDENCE_CODE: SOFTWARE                                              
REMARK 800 SITE_DESCRIPTION: BINDING SITE FOR RESIDUE GOL A 473                 
REMARK 800                                                                      
REMARK 800 SITE_IDENTIFIER: BC5                                                 
REMARK 800 EVIDENCE_CODE: SOFTWARE                                              
REMARK 800 SITE_DESCRIPTION: BINDING SITE FOR RESIDUE ACT A 474                 
REMARK 800                                                                      
REMARK 800 SITE_IDENTIFIER: BC6                                                 
REMARK 800 EVIDENCE_CODE: SOFTWARE                                              
REMARK 800 SITE_DESCRIPTION: BINDING SITE FOR RESIDUE NAG B 501                 
REMARK 800                                                                      
REMARK 800 SITE_IDENTIFIER: BC7                                                 
REMARK 800 EVIDENCE_CODE: SOFTWARE                                              
REMARK 800 SITE_DESCRIPTION: BINDING SITE FOR RESIDUE NAG B 502                 
REMARK 800                                                                      
REMARK 800 SITE_IDENTIFIER: BC8                                                 
REMARK 800 EVIDENCE_CODE: SOFTWARE                                              
REMARK 800 SITE_DESCRIPTION: BINDING SITE FOR RESIDUE NAG B 503                 
REMARK 800                                                                      
REMARK 800 SITE_IDENTIFIER: BC9                                                 
REMARK 800 EVIDENCE_CODE: SOFTWARE                                              
REMARK 800 SITE_DESCRIPTION: BINDING SITE FOR RESIDUE CA B 601                  
REMARK 800                                                                      
REMARK 800 SITE_IDENTIFIER: CC1                                                 
REMARK 800 EVIDENCE_CODE: SOFTWARE                                              
REMARK 800 SITE_DESCRIPTION: BINDING SITE FOR RESIDUE CA B 602                  
REMARK 800                                                                      
REMARK 800 SITE_IDENTIFIER: CC2                                                 
REMARK 800 EVIDENCE_CODE: SOFTWARE                                              
REMARK 800 SITE_DESCRIPTION: BINDING SITE FOR RESIDUE G39 B 801                 
REMARK 800                                                                      
REMARK 800 SITE_IDENTIFIER: CC3                                                 
REMARK 800 EVIDENCE_CODE: SOFTWARE                                              
REMARK 800 SITE_DESCRIPTION: BINDING SITE FOR RESIDUE GOL B 1                   
REMARK 800                                                                      
REMARK 800 SITE_IDENTIFIER: CC4                                                 
REMARK 800 EVIDENCE_CODE: SOFTWARE                                              
REMARK 800 SITE_DESCRIPTION: BINDING SITE FOR RESIDUE ACT B 471                 
REMARK 800                                                                      
REMARK 800 SITE_IDENTIFIER: CC5                                                 
REMARK 800 EVIDENCE_CODE: SOFTWARE                                              
REMARK 800 SITE_DESCRIPTION: BINDING SITE FOR RESIDUE ACT B 472                 
REMARK 800                                                                      
REMARK 800 SITE_IDENTIFIER: CC6                                                 
REMARK 800 EVIDENCE_CODE: SOFTWARE                                              
REMARK 800 SITE_DESCRIPTION: BINDING SITE FOR RESIDUE ACT B 473                 
REMARK 800                                                                      
REMARK 800 SITE_IDENTIFIER: CC7                                                 
REMARK 800 EVIDENCE_CODE: SOFTWARE                                              
REMARK 800 SITE_DESCRIPTION: BINDING SITE FOR RESIDUE ACT B 474                 
REMARK 900                                                                      
REMARK 900 RELATED ENTRIES                                                      
REMARK 900 RELATED ID: 3NSS   RELATED DB: PDB                                   
REMARK 900 THE 2009 PANDEMIC H1N1 NEURAMINIDASE N1 LACKS THE 150-               
REMARK 900 CAVITY IN ITS ACTIVE SITES                                           
REMARK 900 RELATED ID: 3TI3   RELATED DB: PDB                                   
REMARK 900 RELATED ID: 3TI4   RELATED DB: PDB                                   
REMARK 900 RELATED ID: 3TI5   RELATED DB: PDB                                   
REMARK 900 RELATED ID: 3TI8   RELATED DB: PDB                                   
REMARK 900 RELATED ID: 3TIA   RELATED DB: PDB                                   
REMARK 900 RELATED ID: 3TIB   RELATED DB: PDB                                   
REMARK 900 RELATED ID: 3TIC   RELATED DB: PDB                                   
DBREF  3TI6 A   82   470  UNP    C3W5S3   C3W5S3_I09A0    82    469             
DBREF  3TI6 B   82   470  UNP    C3W5S3   C3W5S3_I09A0    82    469             
SEQRES   1 A  388  SER VAL LYS LEU ALA GLY ASN SER SER LEU CYS PRO VAL          
SEQRES   2 A  388  SER GLY TRP ALA ILE TYR SER LYS ASP ASN SER VAL ARG          
SEQRES   3 A  388  ILE GLY SER LYS GLY ASP VAL PHE VAL ILE ARG GLU PRO          
SEQRES   4 A  388  PHE ILE SER CYS SER PRO LEU GLU CYS ARG THR PHE PHE          
SEQRES   5 A  388  LEU THR GLN GLY ALA LEU LEU ASN ASP LYS HIS SER ASN          
SEQRES   6 A  388  GLY THR ILE LYS ASP ARG SER PRO TYR ARG THR LEU MET          
SEQRES   7 A  388  SER CYS PRO ILE GLY GLU VAL PRO SER PRO TYR ASN SER          
SEQRES   8 A  388  ARG PHE GLU SER VAL ALA TRP SER ALA SER ALA CYS HIS          
SEQRES   9 A  388  ASP GLY ILE ASN TRP LEU THR ILE GLY ILE SER GLY PRO          
SEQRES  10 A  388  ASP ASN GLY ALA VAL ALA VAL LEU LYS TYR ASN GLY ILE          
SEQRES  11 A  388  ILE THR ASP THR ILE LYS SER TRP ARG ASN ASN ILE LEU          
SEQRES  12 A  388  ARG THR GLN GLU SER GLU CYS ALA CYS VAL ASN GLY SER          
SEQRES  13 A  388  CYS PHE THR VAL MET THR ASP GLY PRO SER ASN GLY GLN          
SEQRES  14 A  388  ALA SER TYR LYS ILE PHE ARG ILE GLU LYS GLY LYS ILE          
SEQRES  15 A  388  VAL LYS SER VAL GLU MET ASN ALA PRO ASN TYR HIS TYR          
SEQRES  16 A  388  GLU GLU CYS SER CYS TYR PRO ASP SER SER GLU ILE THR          
SEQRES  17 A  388  CYS VAL CYS ARG ASP ASN TRP HIS GLY SER ASN ARG PRO          
SEQRES  18 A  388  TRP VAL SER PHE ASN GLN ASN LEU GLU TYR GLN ILE GLY          
SEQRES  19 A  388  TYR ILE CYS SER GLY ILE PHE GLY ASP ASN PRO ARG PRO          
SEQRES  20 A  388  ASN ASP LYS THR GLY SER CYS GLY PRO VAL SER SER ASN          
SEQRES  21 A  388  GLY ALA ASN GLY VAL LYS GLY PHE SER PHE LYS TYR GLY          
SEQRES  22 A  388  ASN GLY VAL TRP ILE GLY ARG THR LYS SER ILE SER SER          
SEQRES  23 A  388  ARG ASN GLY PHE GLU MET ILE TRP ASP PRO ASN GLY TRP          
SEQRES  24 A  388  THR GLY THR ASP ASN ASN PHE SER ILE LYS GLN ASP ILE          
SEQRES  25 A  388  VAL GLY ILE ASN GLU TRP SER GLY TYR SER GLY SER PHE          
SEQRES  26 A  388  VAL GLN HIS PRO GLU LEU THR GLY LEU ASP CYS ILE ARG          
SEQRES  27 A  388  PRO CYS PHE TRP VAL GLU LEU ILE ARG GLY ARG PRO LYS          
SEQRES  28 A  388  GLU ASN THR ILE TRP THR SER GLY SER SER ILE SER PHE          
SEQRES  29 A  388  CYS GLY VAL ASN SER ASP THR VAL GLY TRP SER TRP PRO          
SEQRES  30 A  388  ASP GLY ALA GLU LEU PRO PHE THR ILE ASP LYS                  
SEQRES   1 B  388  SER VAL LYS LEU ALA GLY ASN SER SER LEU CYS PRO VAL          
SEQRES   2 B  388  SER GLY TRP ALA ILE TYR SER LYS ASP ASN SER VAL ARG          
SEQRES   3 B  388  ILE GLY SER LYS GLY ASP VAL PHE VAL ILE ARG GLU PRO          
SEQRES   4 B  388  PHE ILE SER CYS SER PRO LEU GLU CYS ARG THR PHE PHE          
SEQRES   5 B  388  LEU THR GLN GLY ALA LEU LEU ASN ASP LYS HIS SER ASN          
SEQRES   6 B  388  GLY THR ILE LYS ASP ARG SER PRO TYR ARG THR LEU MET          
SEQRES   7 B  388  SER CYS PRO ILE GLY GLU VAL PRO SER PRO TYR ASN SER          
SEQRES   8 B  388  ARG PHE GLU SER VAL ALA TRP SER ALA SER ALA CYS HIS          
SEQRES   9 B  388  ASP GLY ILE ASN TRP LEU THR ILE GLY ILE SER GLY PRO          
SEQRES  10 B  388  ASP ASN GLY ALA VAL ALA VAL LEU LYS TYR ASN GLY ILE          
SEQRES  11 B  388  ILE THR ASP THR ILE LYS SER TRP ARG ASN ASN ILE LEU          
SEQRES  12 B  388  ARG THR GLN GLU SER GLU CYS ALA CYS VAL ASN GLY SER          
SEQRES  13 B  388  CYS PHE THR VAL MET THR ASP GLY PRO SER ASN GLY GLN          
SEQRES  14 B  388  ALA SER TYR LYS ILE PHE ARG ILE GLU LYS GLY LYS ILE          
SEQRES  15 B  388  VAL LYS SER VAL GLU MET ASN ALA PRO ASN TYR HIS TYR          
SEQRES  16 B  388  GLU GLU CYS SER CYS TYR PRO ASP SER SER GLU ILE THR          
SEQRES  17 B  388  CYS VAL CYS ARG ASP ASN TRP HIS GLY SER ASN ARG PRO          
SEQRES  18 B  388  TRP VAL SER PHE ASN GLN ASN LEU GLU TYR GLN ILE GLY          
SEQRES  19 B  388  TYR ILE CYS SER GLY ILE PHE GLY ASP ASN PRO ARG PRO          
SEQRES  20 B  388  ASN ASP LYS THR GLY SER CYS GLY PRO VAL SER SER ASN          
SEQRES  21 B  388  GLY ALA ASN GLY VAL LYS GLY PHE SER PHE LYS TYR GLY          
SEQRES  22 B  388  ASN GLY VAL TRP ILE GLY ARG THR LYS SER ILE SER SER          
SEQRES  23 B  388  ARG ASN GLY PHE GLU MET ILE TRP ASP PRO ASN GLY TRP          
SEQRES  24 B  388  THR GLY THR ASP ASN ASN PHE SER ILE LYS GLN ASP ILE          
SEQRES  25 B  388  VAL GLY ILE ASN GLU TRP SER GLY TYR SER GLY SER PHE          
SEQRES  26 B  388  VAL GLN HIS PRO GLU LEU THR GLY LEU ASP CYS ILE ARG          
SEQRES  27 B  388  PRO CYS PHE TRP VAL GLU LEU ILE ARG GLY ARG PRO LYS          
SEQRES  28 B  388  GLU ASN THR ILE TRP THR SER GLY SER SER ILE SER PHE          
SEQRES  29 B  388  CYS GLY VAL ASN SER ASP THR VAL GLY TRP SER TRP PRO          
SEQRES  30 B  388  ASP GLY ALA GLU LEU PRO PHE THR ILE ASP LYS                  
MODRES 3TI6 ASN B  146  ASN  GLYCOSYLATION SITE                                 
MODRES 3TI6 ASN B   88  ASN  GLYCOSYLATION SITE                                 
MODRES 3TI6 ASN A   88  ASN  GLYCOSYLATION SITE                                 
MODRES 3TI6 ASN A  146  ASN  GLYCOSYLATION SITE                                 
MODRES 3TI6 ASN B  234  ASN  GLYCOSYLATION SITE                                 
HET    NAG  A 501      14                                                       
HET    NAG  A 502      14                                                       
HET    BMA  A 503      11                                                       
HET    MAN  A 504      11                                                       
HET    NAG  A 505      14                                                       
HET     CA  A 601       1                                                       
HET     CA  A 602       1                                                       
HET     CA  A 603       1                                                       
HET    G39  A 801      20                                                       
HET    GOL  A   1       6                                                       
HET    ACT  A 471       4                                                       
HET    ACT  A 472       4                                                       
HET    GOL  A 473       6                                                       
HET    ACT  A 474       4                                                       
HET    NAG  B 501      14                                                       
HET    NAG  B 502      14                                                       
HET    NAG  B 503      14                                                       
HET     CA  B 601       1                                                       
HET     CA  B 602       1                                                       
HET    G39  B 801      20                                                       
HET    GOL  B   1       6                                                       
HET    ACT  B 471       4                                                       
HET    ACT  B 472       4                                                       
HET    ACT  B 473       4                                                       
HET    ACT  B 474       4                                                       
HETNAM     NAG N-ACETYL-D-GLUCOSAMINE                                           
HETNAM     BMA BETA-D-MANNOSE                                                   
HETNAM     MAN ALPHA-D-MANNOSE                                                  
HETNAM      CA CALCIUM ION                                                      
HETNAM     G39 (3R,4R,5S)-4-(ACETYLAMINO)-5-AMINO-3-(PENTAN-3-YLOXY)            
HETNAM   2 G39  CYCLOHEX-1-ENE-1-CARBOXYLIC ACID                                
HETNAM     GOL GLYCEROL                                                         
HETNAM     ACT ACETATE ION                                                      
HETSYN     G39 OSELTAMIVIR CARBOXYLATE                                          
HETSYN     GOL GLYCERIN; PROPANE-1,2,3-TRIOL                                    
FORMUL   3  NAG    6(C8 H15 N O6)                                               
FORMUL   3  BMA    C6 H12 O6                                                    
FORMUL   3  MAN    C6 H12 O6                                                    
FORMUL   5   CA    5(CA 2+)                                                     
FORMUL   8  G39    2(C14 H24 N2 O4)                                             
FORMUL   9  GOL    3(C3 H8 O3)                                                  
FORMUL  10  ACT    7(C2 H3 O2 1-)                                               
FORMUL  25  HOH   *800(H2 O)                                                    
SHEET    1   1 1 ARG A 118  GLU A 119  0
SHEET    2   2 1 SER A 179  SER A 179  0
SHEET    3   3 1 GLU A 276  GLU A 277  0
SHEET    4   4 1 ARG A 292  ARG A 292  0
SSBOND   1 CYS A   92    CYS A  417                          1555   1555  2.03  
SSBOND   2 CYS A  124    CYS A  129                          1555   1555  2.04  
SSBOND   3 CYS A  183    CYS A  230                          1555   1555  2.04  
SSBOND   4 CYS A  232    CYS A  237                          1555   1555  2.03  
SSBOND   5 CYS A  278    CYS A  291                          1555   1555  2.04  
SSBOND   6 CYS A  280    CYS A  289                          1555   1555  2.04  
SSBOND   7 CYS A  318    CYS A  336                          1555   1555  2.03  
SSBOND   8 CYS A  421    CYS A  447                          1555   1555  2.04  
SSBOND   9 CYS B   92    CYS B  417                          1555   1555  2.03  
SSBOND  10 CYS B  124    CYS B  129                          1555   1555  2.04  
SSBOND  11 CYS B  183    CYS B  230                          1555   1555  2.04  
SSBOND  12 CYS B  232    CYS B  237                          1555   1555  2.03  
SSBOND  13 CYS B  278    CYS B  291                          1555   1555  2.04  
SSBOND  14 CYS B  280    CYS B  289                          1555   1555  2.04  
SSBOND  15 CYS B  318    CYS B  336                          1555   1555  2.03  
SSBOND  16 CYS B  421    CYS B  447                          1555   1555  2.04  
LINK         O3  BMA A 503                 C1  MAN A 504     1555   1555  1.44  
LINK         ND2 ASN B 146                 C1  NAG B 501     1555   1555  1.44  
LINK         O4  NAG A 502                 C1  BMA A 503     1555   1555  1.44  
LINK         ND2 ASN B  88                 C1  NAG B 502     1555   1555  1.44  
LINK         ND2 ASN A  88                 C1  NAG A 505     1555   1555  1.44  
LINK         ND2 ASN A 146                 C1  NAG A 501     1555   1555  1.44  
LINK         ND2 ASN B 234                 C1  NAG B 503     1555   1555  1.44  
LINK         O4  NAG A 501                 C1  NAG A 502     1555   1555  1.44  
LINK         O   ASN B 347                CA    CA B 601     1555   1555  2.42  
LINK         O   ASP A 293                CA    CA A 601     1555   1555  2.43  
LINK         O   ASP B 293                CA    CA B 601     1555   1555  2.44  
LINK         O   ASN A 347                CA    CA A 601     1555   1555  2.45  
LINK         OD2 ASP B 324                CA    CA B 601     1555   1555  2.46  
LINK         OD1 ASP B 379                CA    CA B 602     1555   1555  2.48  
LINK         OD1 ASN A 381                CA    CA A 602     1555   1555  2.48  
LINK         OD2 ASP A 324                CA    CA A 601     1555   1555  2.49  
LINK         O   GLY B 345                CA    CA B 601     1555   1555  2.49  
LINK         O   ASN B 389                CA    CA B 602     1555   1555  2.49  
LINK         OD1 ASP A 379                CA    CA A 602     1555   1555  2.50  
LINK         OD1 ASN B 381                CA    CA B 602     1555   1555  2.50  
LINK         O   GLY A 345                CA    CA A 601     1555   1555  2.51  
LINK         O   GLY B 297                CA    CA B 601     1555   1555  2.53  
LINK         O   ASN A 389                CA    CA A 602     1555   1555  2.54  
LINK         O   GLY A 297                CA    CA A 601     1555   1555  2.54  
LINK         OD1 ASP B 387                CA    CA B 602     1555   1555  2.56  
LINK         OD1 ASP A 387                CA    CA A 602     1555   1555  2.61  
LINK         OD2 ASP B 379                CA    CA B 602     1555   1555  2.97  
LINK         OD2 ASP A 379                CA    CA A 602     1555   1555  3.11  
LINK        CA    CA B 601                 O   HOH B   5     1555   1555  2.58  
LINK        CA    CA A 601                 O   HOH A 475     1555   1555  2.59  
LINK        CA    CA B 602                 O   HOH B 627     1555   1555  2.79  
LINK        CA    CA A 602                 O   HOH A 618     1555   1555  2.81  
LINK        CA    CA B 602                 O   HOH B 561     1555   1555  2.89  
LINK        CA    CA A 603                 O   HOH A 712     1555   1555  2.90  
LINK        CA    CA A 602                 O   HOH A 571     1555   1555  2.92  
LINK        CA    CA A 603                 O   HOH A 691     1555   1555  2.93  
LINK        CA    CA A 603                 O   HOH A 538     1555   1555  3.01  
LINK        CA    CA A 603                 O   HOH A 591     1555   1555  3.02  
CISPEP   1 ASN A  325    PRO A  326          0         4.75                     
CISPEP   2 ARG A  430    PRO A  431          0         4.55                     
CISPEP   3 LEU A  464    PRO A  465          0         1.02                     
CISPEP   4 ASN B  325    PRO B  326          0         5.99                     
CISPEP   5 ARG B  430    PRO B  431          0         5.37                     
CISPEP   6 LEU B  464    PRO B  465          0        -0.44                     
SITE     1 AC1  7 ASN A 146  HOH A 499  NAG A 502  HOH A 680                    
SITE     2 AC1  7 HOH A 719  HOH A 749  HOH A 775                               
SITE     1 AC2  5 NAG A 501  BMA A 503  HOH A 711  ASN B 329                    
SITE     2 AC2  5 HOH B 736                                                     
SITE     1 AC3  5 NAG A 502  MAN A 504  HOH A 692  HOH A 711                    
SITE     2 AC3  5 HOH B 712                                                     
SITE     1 AC4  7 BMA A 503  ARG B 327  ASP B 330  ARG B 364                    
SITE     2 AC4  7 LYS B 366  GLU B 375  HOH B 659                               
SITE     1 AC5  6 ALA A  86  ASN A  88  HOH A 612  HOH A 616                    
SITE     2 AC5  6 HOH A 744  HOH A 771                                          
SITE     1 AC6  6 ASP A 293  GLY A 297  ASP A 324  GLY A 345                    
SITE     2 AC6  6 ASN A 347  HOH A 475                                          
SITE     1 AC7  6 ASP A 379  ASN A 381  ASP A 387  ASN A 389                    
SITE     2 AC7  6 HOH A 571  HOH A 618                                          
SITE     1 AC8  4 HOH A 538  HOH A 591  HOH A 691  HOH A 712                    
SITE     1 AC9 16 ARG A 118  GLU A 119  ASP A 151  ARG A 152                    
SITE     2 AC9 16 TRP A 178  ARG A 224  GLU A 276  ARG A 292                    
SITE     3 AC9 16 ASN A 294  ARG A 371  TYR A 406  HOH A 488                    
SITE     4 AC9 16 HOH A 491  HOH A 510  HOH A 563  HOH A 840                    
SITE     1 BC1  8 TRP A 403  ILE A 427  GLY A 429  ARG A 430                    
SITE     2 BC1  8 PRO A 431  LYS A 432  GLU A 433  HOH A 718                    
SITE     1 BC2  4 CYS A 129  HOH A 779  ASN B 208  ILE B 210                    
SITE     1 BC3  5 SER A  95  ILE A 392  LYS A 394  THR A 453                    
SITE     2 BC3  5 VAL A 454                                                     
SITE     1 BC4  5 VAL A  94  TYR A 356  TRP A 361  TRP A 378                    
SITE     2 BC4  5 HOH A 639                                                     
SITE     1 BC5  4 ASN A 272  TYR A 273  PRO A 340  HOH A 781                    
SITE     1 BC6  5 ASN B 146  HOH B 635  HOH B 683  HOH B 719                    
SITE     2 BC6  5 HOH B 721                                                     
SITE     1 BC7  5 ASN B  88  HOH B 487  HOH B 609  HOH B 686                    
SITE     2 BC7  5 HOH B 747                                                     
SITE     1 BC8  7 LYS B  84  ASN B 234  HOH B 583  HOH B 603                    
SITE     2 BC8  7 HOH B 623  HOH B 746  HOH B 791                               
SITE     1 BC9  6 HOH B   5  ASP B 293  GLY B 297  ASP B 324                    
SITE     2 BC9  6 GLY B 345  ASN B 347                                          
SITE     1 CC1  6 ASP B 379  ASN B 381  ASP B 387  ASN B 389                    
SITE     2 CC1  6 HOH B 561  HOH B 627                                          
SITE     1 CC2 15 ARG B 118  GLU B 119  ASP B 151  ARG B 152                    
SITE     2 CC2 15 ARG B 224  GLU B 276  ARG B 292  ASN B 294                    
SITE     3 CC2 15 ARG B 371  TYR B 406  HOH B 476  HOH B 508                    
SITE     4 CC2 15 HOH B 554  HOH B 579  HOH B 704                               
SITE     1 CC3  9 TRP B 403  ILE B 427  ARG B 428  GLY B 429                    
SITE     2 CC3  9 ARG B 430  PRO B 431  LYS B 432  GLU B 433                    
SITE     3 CC3  9 HOH B 709                                                     
SITE     1 CC4  6 SER B  95  LYS B 394  GLN B 395  THR B 453                    
SITE     2 CC4  6 VAL B 454  ACT B 472                                          
SITE     1 CC5  7 LYS B 394  GLN B 395  ASP B 396  GLY B 455                    
SITE     2 CC5  7 ACT B 471  HOH B 649  HOH B 816                               
SITE     1 CC6  3 ASN A 208  GLU B 128  CYS B 129                               
SITE     1 CC7  7 SER B 369  SER B 370  LYS B 432  GLU B 433                    
SITE     2 CC7  7 ASN B 435  PRO B 465  HOH B 691                               
CRYST1  118.236  137.157  118.654  90.00  90.00  90.00 C 2 2 21     16          
ORIGX1      1.000000  0.000000  0.000000        0.00000                         
ORIGX2      0.000000  1.000000  0.000000        0.00000                         
ORIGX3      0.000000  0.000000  1.000000        0.00000                         
SCALE1      0.008458  0.000000  0.000000        0.00000                         
SCALE2      0.000000  0.007291  0.000000        0.00000                         
SCALE3      0.000000  0.000000  0.008428        0.00000                         
ATOM      1  N   ARG A 118     -39.277  14.218  25.676  1.00  6.16           N
ANISOU    1  N   ARG A 118      489    978    874    -39    -61    110       N
ATOM      2  CA  ARG A 118     -37.925  14.371  26.185  1.00  5.37           C
ANISOU    2  CA  ARG A 118      195    904    941    200    107    202       C
ATOM      3  C   ARG A 118     -37.482  15.793  25.892  1.00  6.25           C
ANISOU    3  C   ARG A 118      565    759   1049    269     96    537       C
ATOM      4  O   ARG A 118     -38.217  16.562  25.266  1.00  7.17           O
ANISOU    4  O   ARG A 118      683    823   1219    138   -219    302       O
ATOM      5  CB  ARG A 118     -36.964  13.354  25.566  1.00  7.73           C
ANISOU    5  CB  ARG A 118      813    882   1243     89    400    302       C
ATOM      6  CG  ARG A 118     -36.722  12.123  26.432  1.00  7.69           C
ANISOU    6  CG  ARG A 118      510   1023   1388     -3    351     63       C
ATOM      7  CD  ARG A 118     -35.284  11.644  26.309  1.00  7.63           C
ANISOU    7  CD  ARG A 118      486   1183   1230   -320    479    155       C
ATOM      8  NE  ARG A 118     -34.345  12.646  26.808  1.00  7.35           N
ANISOU    8  NE  ARG A 118      469   1196   1126   -239    135     19       N
ATOM      9  CZ  ARG A 118     -33.054  12.683  26.496  1.00  8.37           C
ANISOU    9  CZ  ARG A 118      887   1285   1010    -21   -138   -197       C
ATOM     10  NH1 ARG A 118     -32.540  11.774  25.678  1.00  9.46           N
ANISOU   10  NH1 ARG A 118     1204   1323   1067    195    355   -309       N
ATOM     11  NH2 ARG A 118     -32.278  13.635  26.995  1.00  9.10           N
ANISOU   11  NH2 ARG A 118     1193   1227   1039     49   -116   -102       N
ATOM     12  N   GLU A 119     -36.289  16.144  26.354  1.00  7.73           N
ANISOU   12  N   GLU A 119      796    899   1243    308   -150    544       N
ATOM     13  CA  GLU A 119     -35.752  17.482  26.150  1.00  8.82           C
ANISOU   13  CA  GLU A 119      989    994   1367    303    105    137       C
ATOM     14  C   GLU A 119     -36.724  18.567  26.619  1.00  7.44           C
ANISOU   14  C   GLU A 119      866   1122    839     43   -198    249       C
ATOM     15  O   GLU A 119     -37.051  19.484  25.867  1.00  8.45           O
ANISOU   15  O   GLU A 119      763   1315   1132    -12   -219    147       O
ATOM     16  CB  GLU A 119     -35.381  17.696  24.678  1.00  9.46           C
ANISOU   16  CB  GLU A 119     1123   1039   1433    267    269    -25       C
ATOM     17  CG  GLU A 119     -34.311  16.737  24.148  1.00 12.72           C
ANISOU   17  CG  GLU A 119     1477   1230   2128      9    148    -24       C
ATOM     18  CD  GLU A 119     -34.884  15.430  23.618  1.00 13.73           C
ANISOU   18  CD  GLU A 119     1581   1394   2242     64    296    176       C
ATOM     19  OE1 GLU A 119     -34.135  14.430  23.559  1.00 13.27           O
ANISOU   19  OE1 GLU A 119     1726   1043   2273     14    832     65       O
ATOM     20  OE2 GLU A 119     -36.078  15.399  23.255  1.00 12.84           O
ANISOU   20  OE2 GLU A 119     1365   1584   1929   -375   -280    185       O
TER      21      GLU A 119
ATOM     22  N   ASP A 151     -34.379   9.671  18.252  1.00  9.52           N
ANISOU   22  N   ASP A 151     1100   1306   1213   -198    132    223       N
ATOM     23  CA  ASP A 151     -34.261  11.106  18.499  1.00  9.14           C
ANISOU   23  CA  ASP A 151      946   1464   1062   -363   -193    178       C
ATOM     24  C   ASP A 151     -35.048  11.992  17.539  1.00  7.39           C
ANISOU   24  C   ASP A 151      809   1243    757   -131    363    209       C
ATOM     25  O   ASP A 151     -35.664  12.971  17.957  1.00  8.37           O
ANISOU   25  O   ASP A 151      718   1560    901     28    348     17       O
ATOM     26  CB  ASP A 151     -32.790  11.525  18.489  1.00 12.28           C
ANISOU   26  CB  ASP A 151     1428   1844   1396   -342   -384    385       C
ATOM     27  CG  ASP A 151     -32.062  11.106  19.745  1.00 15.67           C
ANISOU   27  CG  ASP A 151     1860   2220   1872   -167   -582    354       C
ATOM     28  OD1 ASP A 151     -32.575  11.393  20.846  1.00 16.17           O
ANISOU   28  OD1 ASP A 151     2189   2186   1768   -495   -487    269       O
ATOM     29  OD2 ASP A 151     -30.980  10.494  19.632  1.00 19.40           O
ANISOU   29  OD2 ASP A 151     2186   2558   2628    304   -478    341       O
ATOM     30  N   ARG A 152     -35.016  11.660  16.254  1.00  5.92           N
ANISOU   30  N   ARG A 152      918    981    352    -67    -41    272       N
ATOM     31  CA  ARG A 152     -35.589  12.541  15.245  1.00  7.26           C
ANISOU   31  CA  ARG A 152      612   1322    826   -233    341   -230       C
ATOM     32  C   ARG A 152     -36.614  11.829  14.371  1.00  9.05           C
ANISOU   32  C   ARG A 152      723   1395   1322    116    107   -453       C
ATOM     33  O   ARG A 152     -36.374  10.726  13.881  1.00 11.10           O
ANISOU   33  O   ARG A 152     1064   1223   1931    305   -303   -608       O
ATOM     34  CB  ARG A 152     -34.474  13.160  14.395  1.00  5.87           C
ANISOU   34  CB  ARG A 152      352   1059    820   -468    392   -152       C
ATOM     35  CG  ARG A 152     -33.416  13.874  15.232  1.00  5.24           C
ANISOU   35  CG  ARG A 152      158    874    958   -282    167   -336       C
ATOM     36  CD  ARG A 152     -32.242  14.364  14.395  1.00  5.27           C
ANISOU   36  CD  ARG A 152      365    882    755    -73    144   -356       C
ATOM     37  NE  ARG A 152     -31.551  13.271  13.717  1.00  6.29           N
ANISOU   37  NE  ARG A 152      747    740    903    129      7   -469       N
ATOM     38  CZ  ARG A 152     -30.686  12.452  14.306  1.00  7.89           C
ANISOU   38  CZ  ARG A 152      953    870   1175    200    -14   -672       C
ATOM     39  NH1 ARG A 152     -30.408  12.589  15.595  1.00  8.29           N
ANISOU   39  NH1 ARG A 152     1087    968   1094    323     -3   -531       N
ATOM     40  NH2 ARG A 152     -30.102  11.488  13.606  1.00 10.57           N
ANISOU   40  NH2 ARG A 152     1286   1136   1593    382    124   -340       N
TER      41      ARG A 152
ATOM     42  N   ARG A 156     -42.334  14.456  15.917  1.00  4.67           N
ANISOU   42  N   ARG A 156      408    779    586   -227   -137   -338       N
ATOM     43  CA  ARG A 156     -41.969  15.235  17.094  1.00  4.32           C
ANISOU   43  CA  ARG A 156      228    707    707    149   -182   -484       C
ATOM     44  C   ARG A 156     -42.402  16.691  16.955  1.00  5.15           C
ANISOU   44  C   ARG A 156      451    642    863    -81    288   -228       C
ATOM     45  O   ARG A 156     -42.221  17.309  15.905  1.00  5.54           O
ANISOU   45  O   ARG A 156      586    594    923    -61     92   -129       O
ATOM     46  CB  ARG A 156     -40.466  15.136  17.371  1.00  4.04           C
ANISOU   46  CB  ARG A 156      190    895    451    295    -40   -159       C
ATOM     47  CG  ARG A 156     -39.976  13.707  17.515  1.00  5.28           C
ANISOU   47  CG  ARG A 156      396   1210    400    442      5    198       C
ATOM     48  CD  ARG A 156     -38.736  13.628  18.384  1.00  6.07           C
ANISOU   48  CD  ARG A 156      759   1281    265    117    -54    111       C
ATOM     49  NE  ARG A 156     -39.031  13.935  19.780  1.00  6.86           N
ANISOU   49  NE  ARG A 156     1158   1054    394    -67    222    202       N
ATOM     50  CZ  ARG A 156     -38.144  13.841  20.765  1.00  7.75           C
ANISOU   50  CZ  ARG A 156     1232   1091    623    154    183     65       C
ATOM     51  NH1 ARG A 156     -36.905  13.445  20.505  1.00  8.49           N
ANISOU   51  NH1 ARG A 156     1231   1135    862    328    359   -356       N
ATOM     52  NH2 ARG A 156     -38.497  14.138  22.009  1.00  8.02           N
ANISOU   52  NH2 ARG A 156     1276   1193    579    270     44    149       N
TER      53      ARG A 156
ATOM     54  N   TRP A 178     -37.750  18.453  16.155  1.00  4.34           N
ANISOU   54  N   TRP A 178      115    852    682    -14   -265     39       N
ATOM     55  CA  TRP A 178     -37.012  17.449  16.916  1.00  4.50           C
ANISOU   55  CA  TRP A 178      336    857    519    280   -367    -75       C
ATOM     56  C   TRP A 178     -35.789  18.057  17.611  1.00  4.52           C
ANISOU   56  C   TRP A 178      341    845    531    172   -146   -197       C
ATOM     57  O   TRP A 178     -34.985  17.348  18.217  1.00  5.41           O
ANISOU   57  O   TRP A 178      666    855    536    -72   -247     69       O
ATOM     58  CB  TRP A 178     -36.636  16.223  16.067  1.00  4.65           C
ANISOU   58  CB  TRP A 178      451    927    387    377    -27   -114       C
ATOM     59  CG  TRP A 178     -36.109  16.488  14.672  1.00  5.12           C
ANISOU   59  CG  TRP A 178      413    985    548     96    -17   -215       C
ATOM     60  CD1 TRP A 178     -36.750  16.221  13.494  1.00  4.53           C
ANISOU   60  CD1 TRP A 178      283   1007    433    139    326     -5       C
ATOM     61  CD2 TRP A 178     -34.828  17.030  14.315  1.00  4.55           C
ANISOU   61  CD2 TRP A 178      233    884    611    155     44    -48       C
ATOM     62  NE1 TRP A 178     -35.954  16.573  12.429  1.00  5.62           N
ANISOU   62  NE1 TRP A 178      186   1076    875    266    219    -35       N
ATOM     63  CE2 TRP A 178     -34.771  17.073  12.906  1.00  4.66           C
ANISOU   63  CE2 TRP A 178      143    827    802     65    277   -276       C
ATOM     64  CE3 TRP A 178     -33.730  17.493  15.049  1.00  4.55           C
ANISOU   64  CE3 TRP A 178      174    843    710     23    174      2       C
ATOM     65  CZ2 TRP A 178     -33.659  17.560  12.217  1.00  4.39           C
ANISOU   65  CZ2 TRP A 178       42    678    948     16     94   -191       C
ATOM     66  CZ3 TRP A 178     -32.625  17.975  14.361  1.00  5.65           C
ANISOU   66  CZ3 TRP A 178      709    814    626     -6    -67     23       C
ATOM     67  CH2 TRP A 178     -32.599  18.004  12.959  1.00  5.47           C
ANISOU   67  CH2 TRP A 178      442    685    951    -29   -101     80       C
ATOM     68  N   SER A 179     -35.668  19.377  17.510  1.00  4.74           N
ANISOU   68  N   SER A 179      153   1074    574   -248   -115   -191       N
ATOM     69  CA  SER A 179     -34.712  20.157  18.292  1.00  4.51           C
ANISOU   69  CA  SER A 179      194   1007    514   -236    295   -240       C
ATOM     70  C   SER A 179     -35.268  21.572  18.396  1.00  5.15           C
ANISOU   70  C   SER A 179      551    939    467   -105    285    -60       C
ATOM     71  O   SER A 179     -35.855  22.077  17.438  1.00  5.89           O
ANISOU   71  O   SER A 179      646    856    735   -158    121   -163       O
ATOM     72  CB  SER A 179     -33.333  20.166  17.632  1.00  5.20           C
ANISOU   72  CB  SER A 179      276   1117    582   -536    180   -465       C
ATOM     73  OG  SER A 179     -32.401  20.883  18.424  1.00  5.60           O
ANISOU   73  OG  SER A 179      454   1037    638   -332    217   -272       O
TER      74      SER A 179
ATOM     75  N   ILE A 222     -27.374  17.361  10.551  1.00  7.60           N
ANISOU   75  N   ILE A 222      448   1175   1266    269    428   -308       N
ATOM     76  CA  ILE A 222     -28.205  17.528  11.744  1.00  6.58           C
ANISOU   76  CA  ILE A 222      767    786    949     31    228   -166       C
ATOM     77  C   ILE A 222     -28.086  18.901  12.407  1.00  5.63           C
ANISOU   77  C   ILE A 222      500    859    781     40   -185   -206       C
ATOM     78  O   ILE A 222     -27.551  19.025  13.511  1.00  7.47           O
ANISOU   78  O   ILE A 222      762    958   1119    141    -51    -94       O
ATOM     79  CB  ILE A 222     -27.938  16.425  12.792  1.00  6.53           C
ANISOU   79  CB  ILE A 222      861    919    701     58    538    -21       C
ATOM     80  CG1 ILE A 222     -27.862  15.055  12.115  1.00  7.25           C
ANISOU   80  CG1 ILE A 222     1055    793    907    208    210     76       C
ATOM     81  CG2 ILE A 222     -29.025  16.435  13.863  1.00  8.08           C
ANISOU   81  CG2 ILE A 222      973   1077   1019    -76    415   -104       C
ATOM     82  CD1 ILE A 222     -27.541  13.916  13.062  1.00  7.64           C
ANISOU   82  CD1 ILE A 222     1252    759    892     83    313    245       C
TER      83      ILE A 222
ATOM     84  N   ARG A 224     -28.952  21.650  14.724  1.00  3.90           N
ANISOU   84  N   ARG A 224      445    994     45    491    114     86       N
ATOM     85  CA  ARG A 224     -29.525  21.433  16.047  1.00  4.07           C
ANISOU   85  CA  ARG A 224      372   1115     60    178    133     29       C
ATOM     86  C   ARG A 224     -29.252  22.606  16.981  1.00  5.21           C
ANISOU   86  C   ARG A 224      513   1100    366   -119    234    -43       C
ATOM     87  O   ARG A 224     -28.343  23.398  16.741  1.00  5.90           O
ANISOU   87  O   ARG A 224      592   1081    569   -235    -69   -107       O
ATOM     88  CB  ARG A 224     -28.998  20.124  16.639  1.00  5.53           C
ANISOU   88  CB  ARG A 224      238   1111    750    236   -351     49       C
ATOM     89  CG  ARG A 224     -27.479  20.007  16.657  1.00  6.07           C
ANISOU   89  CG  ARG A 224      175   1005   1127    131   -367    221       C
ATOM     90  CD  ARG A 224     -27.054  18.557  16.842  1.00  6.57           C
ANISOU   90  CD  ARG A 224      324    985   1187    207   -360    191       C
ATOM     91  NE  ARG A 224     -25.609  18.395  16.982  1.00  6.26           N
ANISOU   91  NE  ARG A 224      445    975    959    283    144     51       N
ATOM     92  CZ  ARG A 224     -24.779  18.145  15.973  1.00  6.86           C
ANISOU   92  CZ  ARG A 224      360   1295    952    181     34   -131       C
ATOM     93  NH1 ARG A 224     -25.246  18.035  14.736  1.00  6.36           N
ANISOU   93  NH1 ARG A 224      420   1381    614    -52    134   -353       N
ATOM     94  NH2 ARG A 224     -23.479  18.006  16.201  1.00  8.08           N
ANISOU   94  NH2 ARG A 224      612   1233   1224    205   -113    -76       N
TER      95      ARG A 224
ATOM     96  N   GLU A 227     -32.114  23.159  23.151  1.00  4.69           N
ANISOU   96  N   GLU A 227      356    626    802    176   -107    -73       N
ATOM     97  CA  GLU A 227     -32.995  22.344  23.985  1.00  4.29           C
ANISOU   97  CA  GLU A 227      523    652    454    180     81    287       C
ATOM     98  C   GLU A 227     -33.189  23.007  25.352  1.00  4.84           C
ANISOU   98  C   GLU A 227      476    488    874     71    110     51       C
ATOM     99  O   GLU A 227     -33.475  22.341  26.348  1.00  5.42           O
ANISOU   99  O   GLU A 227      841    733    485    115    -88     16       O
ATOM    100  CB  GLU A 227     -32.470  20.912  24.150  1.00  6.98           C
ANISOU  100  CB  GLU A 227      898    950    805    247     66     47       C
ATOM    101  CG  GLU A 227     -31.825  20.308  22.907  1.00 10.00           C
ANISOU  101  CG  GLU A 227     1595   1254    948    119     31   -302       C
ATOM    102  CD  GLU A 227     -32.794  20.104  21.754  1.00 12.17           C
ANISOU  102  CD  GLU A 227     1765   1550   1310     56    411   -266       C
ATOM    103  OE1 GLU A 227     -33.932  20.615  21.817  1.00 11.74           O
ANISOU  103  OE1 GLU A 227     1879   1368   1212    201    600    -93       O
ATOM    104  OE2 GLU A 227     -32.409  19.431  20.774  1.00 14.39           O
ANISOU  104  OE2 GLU A 227     1977   1941   1548    158    342   -256       O
TER     105      GLU A 227
ATOM    106  N   SER A 246     -21.157  14.869  15.756  1.00  7.31           N
ANISOU  106  N   SER A 246      583   1338    856    174    291    119       N
ATOM    107  CA  SER A 246     -21.324  14.910  17.203  1.00  8.01           C
ANISOU  107  CA  SER A 246      696   1355    990    -14    211     88       C
ATOM    108  C   SER A 246     -20.166  14.188  17.886  1.00  8.97           C
ANISOU  108  C   SER A 246     1071   1378    958     62    -30    160       C
ATOM    109  O   SER A 246     -20.111  14.103  19.113  1.00  9.60           O
ANISOU  109  O   SER A 246     1382   1513    753    172   -165    134       O
ATOM    110  CB  SER A 246     -22.655  14.273  17.608  1.00 10.85           C
ANISOU  110  CB  SER A 246     1167   1432   1522      9     58   -169       C
ATOM    111  OG  SER A 246     -22.699  12.906  17.238  1.00 12.48           O
ANISOU  111  OG  SER A 246     1255   1652   1835   -161     43    -90       O
TER     112      SER A 246
ATOM    113  N   GLU A 276     -22.449  21.641  22.089  1.00  6.20           N
ANISOU  113  N   GLU A 276      467   1044    847   -257    225   -330       N
ATOM    114  CA  GLU A 276     -23.771  21.065  21.881  1.00  7.49           C
ANISOU  114  CA  GLU A 276      441   1109   1295    -71    211   -248       C
ATOM    115  C   GLU A 276     -24.712  21.571  22.965  1.00  6.32           C
ANISOU  115  C   GLU A 276      415    987   1001    -69    383   -190       C
ATOM    116  O   GLU A 276     -24.291  21.806  24.098  1.00  5.44           O
ANISOU  116  O   GLU A 276      205    776   1085    -49    -81   -194       O
ATOM    117  CB  GLU A 276     -23.713  19.536  21.954  1.00  8.50           C
ANISOU  117  CB  GLU A 276      598   1200   1432     15    155   -320       C
ATOM    118  CG  GLU A 276     -22.764  18.875  20.967  1.00  9.39           C
ANISOU  118  CG  GLU A 276      864   1532   1171    221    -18   -428       C
ATOM    119  CD  GLU A 276     -23.426  18.546  19.643  1.00 10.52           C
ANISOU  119  CD  GLU A 276      898   1732   1366    429    -59   -462       C
ATOM    120  OE1 GLU A 276     -24.485  19.137  19.342  1.00 10.65           O
ANISOU  120  OE1 GLU A 276      844   1859   1343    375    -95   -181       O
ATOM    121  OE2 GLU A 276     -22.885  17.695  18.906  1.00 11.12           O
ANISOU  121  OE2 GLU A 276     1015   1761   1449    573   -381   -427       O
ATOM    122  N   GLU A 277     -25.981  21.746  22.610  1.00  5.82           N
ANISOU  122  N   GLU A 277      588    950    671     43    610    -11       N
ATOM    123  CA  GLU A 277     -27.045  21.954  23.593  1.00  4.98           C
ANISOU  123  CA  GLU A 277      722    854    315   -224    457    -52       C
ATOM    124  C   GLU A 277     -26.707  22.992  24.665  1.00  5.35           C
ANISOU  124  C   GLU A 277      793    893    346   -337    301    131       C
ATOM    125  O   GLU A 277     -26.745  22.702  25.863  1.00  6.02           O
ANISOU  125  O   GLU A 277      725   1059    505   -449    376    -45       O
ATOM    126  CB  GLU A 277     -27.406  20.614  24.241  1.00  5.73           C
ANISOU  126  CB  GLU A 277      820    876    483   -186    -51    -21       C
ATOM    127  CG  GLU A 277     -27.847  19.565  23.227  1.00  7.31           C
ANISOU  127  CG  GLU A 277     1179    798    801    -38    -62    -48       C
ATOM    128  CD  GLU A 277     -27.944  18.169  23.808  1.00  7.57           C
ANISOU  128  CD  GLU A 277     1034    899    944   -276   -164   -252       C
ATOM    129  OE1 GLU A 277     -27.235  17.873  24.795  1.00  8.39           O
ANISOU  129  OE1 GLU A 277      900    950   1338   -125    -37     35       O
ATOM    130  OE2 GLU A 277     -28.728  17.362  23.265  1.00  8.27           O
ANISOU  130  OE2 GLU A 277     1126    954   1062   -384   -179   -276       O
TER     131      GLU A 277
ATOM    132  N   ARG A 292     -22.207  21.481  26.011  1.00  5.48           N
ANISOU  132  N   ARG A 292      716    883    483    269    166    -50       N
ATOM    133  CA  ARG A 292     -21.818  20.077  26.077  1.00  6.26           C
ANISOU  133  CA  ARG A 292      640    978    761   -242    259   -176       C
ATOM    134  C   ARG A 292     -20.800  19.752  24.990  1.00  6.30           C
ANISOU  134  C   ARG A 292      377   1075    941    -71    200   -315       C
ATOM    135  O   ARG A 292     -21.059  19.956  23.808  1.00  6.60           O
ANISOU  135  O   ARG A 292      728   1114    666   -165    -44     18       O
ATOM    136  CB  ARG A 292     -23.061  19.195  25.920  1.00  6.58           C
ANISOU  136  CB  ARG A 292      604    778   1118   -422    108   -176       C
ATOM    137  CG  ARG A 292     -22.804  17.730  25.571  1.00  5.36           C
ANISOU  137  CG  ARG A 292      381    654   1003   -385    -88    -67       C
ATOM    138  CD  ARG A 292     -24.135  17.005  25.378  1.00  5.70           C
ANISOU  138  CD  ARG A 292      776    416    973   -455   -458    -33       C
ATOM    139  NE  ARG A 292     -23.989  15.625  24.911  1.00  5.40           N
ANISOU  139  NE  ARG A 292      714    447    890   -505   -409     76       N
ATOM    140  CZ  ARG A 292     -25.011  14.790  24.740  1.00  6.33           C
ANISOU  140  CZ  ARG A 292      878    743    786    -79   -126     46       C
ATOM    141  NH1 ARG A 292     -26.247  15.195  25.002  1.00  6.47           N
ANISOU  141  NH1 ARG A 292      705    959    793   -443     38    190       N
ATOM    142  NH2 ARG A 292     -24.803  13.551  24.312  1.00  6.35           N
ANISOU  142  NH2 ARG A 292      808    813    791    -86    153    -71       N
TER     143      ARG A 292
ATOM    144  N   ASN A 294     -19.361  16.875  23.146  1.00  5.81           N
ANISOU  144  N   ASN A 294      345    848   1016   -261   -253   -382       N
ATOM    145  CA  ASN A 294     -19.663  15.463  22.938  1.00  6.71           C
ANISOU  145  CA  ASN A 294      326   1025   1198    -34     55   -391       C
ATOM    146  C   ASN A 294     -18.496  14.725  22.294  1.00  7.13           C
ANISOU  146  C   ASN A 294      567   1073   1069    143    164   -376       C
ATOM    147  O   ASN A 294     -18.547  13.513  22.084  1.00  7.07           O
ANISOU  147  O   ASN A 294      737    889   1062    410    204   -188       O
ATOM    148  CB  ASN A 294     -20.917  15.308  22.075  1.00  6.50           C
ANISOU  148  CB  ASN A 294       69   1089   1310   -125   -188   -124       C
ATOM    149  CG  ASN A 294     -21.683  14.039  22.385  1.00  7.52           C
ANISOU  149  CG  ASN A 294      403   1092   1361    -46   -171   -116       C
ATOM    150  OD1 ASN A 294     -22.108  13.823  23.519  1.00  8.35           O
ANISOU  150  OD1 ASN A 294      508   1130   1533     71      2   -116       O
ATOM    151  ND2 ASN A 294     -21.869  13.193  21.376  1.00  9.32           N
ANISOU  151  ND2 ASN A 294      603   1322   1615     87   -115    -19       N
TER     152      ASN A 294
ATOM    153  N   ASN A 347     -18.984  11.435  24.258  1.00  8.75           N
ANISOU  153  N   ASN A 347      533   1054   1738    110    195     86       N
ATOM    154  CA  ASN A 347     -20.363  11.419  24.742  1.00 10.21           C
ANISOU  154  CA  ASN A 347      939    905   2036    308    503   -135       C
ATOM    155  C   ASN A 347     -20.593  12.560  25.725  1.00  9.67           C
ANISOU  155  C   ASN A 347      883   1350   1443    133    582      5       C
ATOM    156  O   ASN A 347     -19.747  13.432  25.860  1.00  8.78           O
ANISOU  156  O   ASN A 347      781   1465   1092    643    530    -42       O
ATOM    157  CB  ASN A 347     -20.708  10.071  25.381  1.00 13.28           C
ANISOU  157  CB  ASN A 347     1391    877   2780    319    144   -115       C
ATOM    158  CG  ASN A 347     -22.188   9.746  25.294  1.00 19.13           C
ANISOU  158  CG  ASN A 347     2356   1214   3698    384   -127   -176       C
ATOM    159  OD1 ASN A 347     -23.025  10.632  25.108  1.00 21.19           O
ANISOU  159  OD1 ASN A 347     2722   1348   3982    517   -472   -389       O
ATOM    160  ND2 ASN A 347     -22.519   8.466  25.426  1.00 22.41           N
ANISOU  160  ND2 ASN A 347     2660   1757   4099    247   -117      3       N
ATOM    161  N   GLY A 348     -21.733  12.568  26.405  1.00  7.27           N
ANISOU  161  N   GLY A 348      586   1334    842    363    496   -353       N
ATOM    162  CA  GLY A 348     -22.023  13.640  27.338  1.00  5.62           C
ANISOU  162  CA  GLY A 348      188   1191    756     83    282   -453       C
ATOM    163  C   GLY A 348     -23.495  13.770  27.663  1.00  5.50           C
ANISOU  163  C   GLY A 348      388    934    767    506    -31   -191       C
ATOM    164  O   GLY A 348     -24.289  12.886  27.348  1.00  6.58           O
ANISOU  164  O   GLY A 348      837    810    854    317   -295   -270       O
TER     165      GLY A 348
ATOM    166  N   ARG A 371     -26.431   8.478  33.789  1.00  7.49           N
ANISOU  166  N   ARG A 371      765   1063   1016    700    123    114       N
ATOM    167  CA  ARG A 371     -27.288   9.613  34.102  1.00  6.12           C
ANISOU  167  CA  ARG A 371      667   1030    627    522     53    175       C
ATOM    168  C   ARG A 371     -28.109   9.341  35.356  1.00  7.66           C
ANISOU  168  C   ARG A 371      802   1165    943    340    236    190       C
ATOM    169  O   ARG A 371     -29.332   9.193  35.301  1.00  7.46           O
ANISOU  169  O   ARG A 371      640   1124   1070    -27    178    220       O
ATOM    170  CB  ARG A 371     -28.173   9.950  32.901  1.00  6.93           C
ANISOU  170  CB  ARG A 371      866   1249    517    158    105     89       C
ATOM    171  CG  ARG A 371     -27.354  10.395  31.695  1.00  6.18           C
ANISOU  171  CG  ARG A 371      896   1293    160    172    -47    194       C
ATOM    172  CD  ARG A 371     -28.179  10.555  30.432  1.00  7.35           C
ANISOU  172  CD  ARG A 371     1029   1426    338     25    -81    347       C
ATOM    173  NE  ARG A 371     -27.364  11.116  29.357  1.00  7.25           N
ANISOU  173  NE  ARG A 371      924   1380    452    125     91    327       N
ATOM    174  CZ  ARG A 371     -27.822  11.439  28.153  1.00  6.09           C
ANISOU  174  CZ  ARG A 371      542   1254    518     51      7    251       C
ATOM    175  NH1 ARG A 371     -29.101  11.254  27.853  1.00  5.97           N
ANISOU  175  NH1 ARG A 371      340    998    931   -117   -329    175       N
ATOM    176  NH2 ARG A 371     -26.997  11.951  27.248  1.00  6.55           N
ANISOU  176  NH2 ARG A 371      448   1071    970    311     48    -31       N
TER     177      ARG A 371
ATOM    178  N   TYR A 406     -30.952  15.307  31.315  1.00  5.23           N
ANISOU  178  N   TYR A 406      890    398    702    224    113     17       N
ATOM    179  CA  TYR A 406     -30.628  16.675  30.929  1.00  5.25           C
ANISOU  179  CA  TYR A 406      831    629    533    173   -270    161       C
ATOM    180  C   TYR A 406     -30.895  17.654  32.065  1.00  5.92           C
ANISOU  180  C   TYR A 406      753    817    680   -202   -196    123       C
ATOM    181  O   TYR A 406     -31.739  17.411  32.928  1.00  5.40           O
ANISOU  181  O   TYR A 406      359    848    845   -122   -120     47       O
ATOM    182  CB  TYR A 406     -31.440  17.090  29.699  1.00  5.14           C
ANISOU  182  CB  TYR A 406      727    742    483    155   -202    248       C
ATOM    183  CG  TYR A 406     -30.848  16.636  28.387  1.00  4.57           C
ANISOU  183  CG  TYR A 406      705    502    531    103    115     10       C
ATOM    184  CD1 TYR A 406     -29.926  15.599  28.340  1.00  5.27           C
ANISOU  184  CD1 TYR A 406      929    621    453     -9    185   -302       C
ATOM    185  CD2 TYR A 406     -31.209  17.248  27.194  1.00  6.14           C
ANISOU  185  CD2 TYR A 406      828    568    936    159    113   -254       C
ATOM    186  CE1 TYR A 406     -29.379  15.184  27.141  1.00  6.12           C
ANISOU  186  CE1 TYR A 406      770    859    698     10    363   -105       C
ATOM    187  CE2 TYR A 406     -30.669  16.841  25.991  1.00  7.05           C
ANISOU  187  CE2 TYR A 406      751    621   1306    331    455   -154       C
ATOM    188  CZ  TYR A 406     -29.755  15.808  25.971  1.00  7.51           C
ANISOU  188  CZ  TYR A 406      709    926   1218    210    492   -241       C
ATOM    189  OH  TYR A 406     -29.216  15.402  24.776  1.00  9.05           O
ANISOU  189  OH  TYR A 406      633   1233   1574    233    169   -200       O
TER     190      TYR A 406
ANISOU  191  C1  G39 A 801     1278   1706    649    534   -538    550       C
ANISOU  192  O1A G39 A 801      952   2003    871    248    255    604       O
ANISOU  193  O1B G39 A 801     1004   1808   1081    226     59     -3       O
ANISOU  194  C2  G39 A 801     1089   1729    814    394   -488    524       C
ANISOU  195  C3  G39 A 801      670   2087    793    364   -509    573       C
ANISOU  196  C4  G39 A 801      457   1882    912    544      8    653       C
ANISOU  197  C5  G39 A 801      640   1656    618    375    155    557       C
ANISOU  198  N5  G39 A 801      894   1716    547    354    -86    336       N
ANISOU  199  C10 G39 A 801      812   1713    551    322     23    206       C
ANISOU  200  O10 G39 A 801      927   1569    972     65     80     55       O
ANISOU  201  C11 G39 A 801     1241   1664    674    543    112    289       C
ANISOU  202  C6  G39 A 801      828   1623    548    256   -243    616       C
ANISOU  203  C7  G39 A 801     1287   1587    667    473   -178    655       C
ANISOU  204  O7  G39 A 801      923   1861    922   -214    140    149       O
ANISOU  205  C8  G39 A 801     1136   2052   1638   -711   -149     63       C
ANISOU  206  C9  G39 A 801     1487   2260   2541   -574    -34    257       C
ANISOU  207  C81 G39 A 801     1307   2264   1821   -360    231   -323       C
ANISOU  208  C82 G39 A 801     1296   2077   1753   -438    421   -633       C
ANISOU  209  C91 G39 A 801     1647   2296   2930   -367    -69    344       C
ANISOU  210  N4  G39 A 801      252   2095   1209    386     89    573       N
HETATM  211  O   HOH A 488     -30.130  17.938  21.017  1.00 14.87           O
ANISOU  211  O   HOH A 488     1597   1193   2860    169  -1203   -312       O
HETATM  212  O   HOH A 489     -23.557  10.868  22.162  1.00 27.93           O
ANISOU  212  O   HOH A 489     4090   1459   5063    -95   -480   -357       O
HETATM  213  O   HOH A 490     -33.560   9.227  24.553  1.00 11.58           O
ANISOU  213  O   HOH A 490     1576   1022   1802    158    -91   -459       O
HETATM  214  O   HOH A 491     -25.654  10.310  24.016  1.00 33.19           O
ANISOU  214  O   HOH A 491     5020   2522   5068   1444   -434   -953       O
HETATM  215  O   HOH A 509     -34.943  12.111  22.370  1.00 13.54           O
ANISOU  215  O   HOH A 509     1688   1859   1599    498     59     44       O
HETATM  216  O   HOH A 510     -33.336  16.965  20.410  1.00 17.96           O
ANISOU  216  O   HOH A 510     2327   1738   2756    197    280   -260       O
HETATM  217  O   HOH A 541     -29.226  10.483  17.456  1.00 34.25           O
ANISOU  217  O   HOH A 541     4212   4532   4269   1564   -516    747       O
HETATM  218  O   HOH A 544     -26.479  20.885  19.998  1.00 13.32           O
ANISOU  218  O   HOH A 544     2118   2317    625   -597    157    119       O
HETATM  219  O   HOH A 563     -26.791  11.656  19.471  1.00 34.25           O
ANISOU  219  O   HOH A 563     3927   3699   5387   1692   2588   -332       O
HETATM  220  O   HOH A 572     -32.073   9.073  22.287  1.00 19.24           O
ANISOU  220  O   HOH A 572     1892   2348   3070   -291    -57   -552       O
HETATM  221  O   HOH A 594     -30.505   8.618  28.412  1.00 12.77           O
ANISOU  221  O   HOH A 594     1333   1793   1725   -610   -459    493       O
HETATM  222  O   HOH A 624     -24.015  14.780  13.291  1.00 19.17           O
ANISOU  222  O   HOH A 624     1517   2521   3247   -835    109  -1157       O
HETATM  223  O   HOH A 628     -28.932  19.951  19.767  1.00 14.87           O
ANISOU  223  O   HOH A 628     2401   1700   1551    377   -686   -431       O
HETATM  224  O   HOH A 648     -28.701   9.805  20.731  1.00 37.35           O
ANISOU  224  O   HOH A 648     5442   2333   6416   1415   -383    304       O
HETATM  225  O   HOH A 740     -24.513  12.765  14.992  1.00 29.83           O
ANISOU  225  O   HOH A 740     3881   3202   4253   1107  -1792   -192       O
HETATM  226  O   HOH A 840     -34.075  14.862  19.047  1.00 28.98           O
ANISOU  226  O   HOH A 840     1996   4737   4278   1574    157    217       O
CONECT  191  192  193  194
CONECT  199  198  200  201
CONECT  201  199
CONECT  194  191  195  203
CONECT  195  194  196
CONECT  196  195  197  210
CONECT  197  196  198  202
CONECT  202  197  203  204
CONECT  203  194  202
CONECT  205  204  206  207
CONECT  207  205  208
CONECT  208  207
CONECT  206  205  209
CONECT  209  206
CONECT  210  196
CONECT  198  197  199
CONECT  200  199
CONECT  192  191
CONECT  193  191
CONECT  204  202  205
END
