# Supplementary material for: Scaffold repositioning of spiro-acridine derivatives as fungi chitinase inhibitor by target fishing and in vitro studies
Source: Sci Rep. 2023 May 5;13:7320. doi: 10.1038/s41598-023-33279-9 (PMC10163251; doi:10.1038/s41598-023-33279-9)
Supplement: Supplementary file 2 — Supplementary Information 2. [file 41598_2023_33279_MOESM2_ESM.zip › PDBQT_TARGETS_ALL/3ueo_SEP.pdb]

HEADER    PEPTIDE BINDING PROTEIN                 31-OCT-11   3UEO              
TITLE     CRYSTAL STRUCTURE OF TOPBP1 BRCT4/5 DOMAINS IN COMPLEX WITH A PHOSPHO-
TITLE    2 PEPTIDE                                                              
COMPND    MOL_ID: 1;                                                            
COMPND   2 MOLECULE: DNA TOPOISOMERASE 2-BINDING PROTEIN 1;                     
COMPND   3 CHAIN: A, B, C, D;                                                   
COMPND   4 FRAGMENT: BRCT DOMAIN;                                               
COMPND   5 SYNONYM: DNA TOPOISOMERASE II-BETA-BINDING PROTEIN 1, TOPBP1, DNA    
COMPND   6 TOPOISOMERASE II-BINDING PROTEIN 1;                                  
COMPND   7 ENGINEERED: YES;                                                     
COMPND   8 MOL_ID: 2;                                                           
COMPND   9 MOLECULE: PHOSPHO-PEPTIDE;                                           
COMPND  10 CHAIN: E, F;                                                         
COMPND  11 ENGINEERED: YES                                                      
SOURCE    MOL_ID: 1;                                                            
SOURCE   2 ORGANISM_SCIENTIFIC: HOMO SAPIENS;                                   
SOURCE   3 ORGANISM_COMMON: HUMAN;                                              
SOURCE   4 ORGANISM_TAXID: 9606;                                                
SOURCE   5 GENE: KIAA0259, TOPBP1;                                              
SOURCE   6 EXPRESSION_SYSTEM: ESCHERICHIA COLI;                                 
SOURCE   7 EXPRESSION_SYSTEM_TAXID: 511693;                                     
SOURCE   8 EXPRESSION_SYSTEM_STRAIN: BL21 GOLD;                                 
SOURCE   9 EXPRESSION_SYSTEM_VECTOR_TYPE: PLASMID;                              
SOURCE  10 EXPRESSION_SYSTEM_PLASMID: PGEX;                                     
SOURCE  11 MOL_ID: 2;                                                           
SOURCE  12 SYNTHETIC: YES;                                                      
SOURCE  13 OTHER_DETAILS: THIS REPRESENTS A CONSENSUS SEQUENCE IN HUMANS        
KEYWDS    BRCT DOMAIN, PHOSPHO-PEPTIDE BINDING, PEPTIDE BINDING PROTEIN         
EXPDTA    X-RAY DIFFRACTION                                                     
AUTHOR    C.C.LEUNG,J.N.M.GLOVER                                                
REVDAT   2   26-MAR-14 3UEO    1       JRNL                                     
REVDAT   1   03-JUL-13 3UEO    0                                                
JRNL        AUTH   C.C.LEUNG,L.SUN,Z.GONG,M.BURKAT,R.EDWARDS,M.ASSMUS,J.CHEN,   
JRNL        AUTH 2 J.N.GLOVER                                                   
JRNL        TITL   STRUCTURAL INSIGHTS INTO RECOGNITION OF MDC1 BY TOPBP1 IN    
JRNL        TITL 2 DNA REPLICATION CHECKPOINT CONTROL.                          
JRNL        REF    STRUCTURE                     V.  21  1450 2013              
JRNL        REFN                   ISSN 0969-2126                               
JRNL        PMID   23891287                                                     
JRNL        DOI    10.1016/J.STR.2013.06.015                                    
REMARK   2                                                                      
REMARK   2 RESOLUTION.    2.60 ANGSTROMS.                                       
REMARK   3                                                                      
REMARK   3 REFINEMENT.                                                          
REMARK   3   PROGRAM     : PHENIX (PHENIX.REFINE: 1.7.2_869)                    
REMARK   3   AUTHORS     : PAUL ADAMS,PAVEL AFONINE,VICENT CHEN,IAN             
REMARK   3               : DAVIS,KRESHNA GOPAL,RALF GROSSE-                     
REMARK   3               : KUNSTLEVE,LI-WEI HUNG,ROBERT IMMORMINO,              
REMARK   3               : TOM IOERGER,AIRLIE MCCOY,ERIK MCKEE,NIGEL            
REMARK   3               : MORIARTY,REETAL PAI,RANDY READ,JANE                  
REMARK   3               : RICHARDSON,DAVID RICHARDSON,TOD ROMO,JIM             
REMARK   3               : SACCHETTINI,NICHOLAS SAUTER,JACOB SMITH,             
REMARK   3               : LAURENT STORONI,TOM TERWILLIGER,PETER                
REMARK   3               : ZWART                                                
REMARK   3                                                                      
REMARK   3    REFINEMENT TARGET : ML                                            
REMARK   3                                                                      
REMARK   3  DATA USED IN REFINEMENT.                                            
REMARK   3   RESOLUTION RANGE HIGH (ANGSTROMS) : 2.60                           
REMARK   3   RESOLUTION RANGE LOW  (ANGSTROMS) : 34.57                          
REMARK   3   MIN(FOBS/SIGMA_FOBS)              : 1.990                          
REMARK   3   COMPLETENESS FOR RANGE        (%) : 95.3                           
REMARK   3   NUMBER OF REFLECTIONS             : 26637                          
REMARK   3                                                                      
REMARK   3  FIT TO DATA USED IN REFINEMENT.                                     
REMARK   3   R VALUE     (WORKING + TEST SET) : 0.192                           
REMARK   3   R VALUE            (WORKING SET) : 0.190                           
REMARK   3   FREE R VALUE                     : 0.234                           
REMARK   3   FREE R VALUE TEST SET SIZE   (%) : 4.990                           
REMARK   3   FREE R VALUE TEST SET COUNT      : 1330                            
REMARK   3                                                                      
REMARK   3  FIT TO DATA USED IN REFINEMENT (IN BINS).                           
REMARK   3   BIN  RESOLUTION RANGE  COMPL.    NWORK NFREE   RWORK  RFREE        
REMARK   3     1 34.5695 -  5.4025    0.96     2809   147  0.1820 0.1992        
REMARK   3     2  5.4025 -  4.2907    0.94     2788   147  0.1398 0.1794        
REMARK   3     3  4.2907 -  3.7491    0.95     2783   147  0.1582 0.1950        
REMARK   3     4  3.7491 -  3.4066    0.96     2841   148  0.1839 0.2291        
REMARK   3     5  3.4066 -  3.1626    0.96     2817   148  0.2096 0.3006        
REMARK   3     6  3.1626 -  2.9763    0.96     2820   148  0.2312 0.3035        
REMARK   3     7  2.9763 -  2.8273    0.95     2789   147  0.2395 0.2581        
REMARK   3     8  2.8273 -  2.7043    0.96     2822   149  0.2681 0.3325        
REMARK   3     9  2.7043 -  2.6000    0.95     2838   149  0.2630 0.3170        
REMARK   3                                                                      
REMARK   3  BULK SOLVENT MODELLING.                                             
REMARK   3   METHOD USED        : FLAT BULK SOLVENT MODEL                       
REMARK   3   SOLVENT RADIUS     : 1.11                                          
REMARK   3   SHRINKAGE RADIUS   : 0.90                                          
REMARK   3   K_SOL              : 0.33                                          
REMARK   3   B_SOL              : 39.68                                         
REMARK   3                                                                      
REMARK   3  ERROR ESTIMATES.                                                    
REMARK   3   COORDINATE ERROR (MAXIMUM-LIKELIHOOD BASED)     : 0.690            
REMARK   3   PHASE ERROR (DEGREES, MAXIMUM-LIKELIHOOD BASED) : 26.580           
REMARK   3                                                                      
REMARK   3  B VALUES.                                                           
REMARK   3   FROM WILSON PLOT           (A**2) : 47.80                          
REMARK   3   MEAN B VALUE      (OVERALL, A**2) : 44.21                          
REMARK   3   OVERALL ANISOTROPIC B VALUE.                                       
REMARK   3    B11 (A**2) : -0.10030                                             
REMARK   3    B22 (A**2) : -2.99690                                             
REMARK   3    B33 (A**2) : 22.92980                                             
REMARK   3    B12 (A**2) : 3.40030                                              
REMARK   3    B13 (A**2) : -1.28000                                             
REMARK   3    B23 (A**2) : -3.59710                                             
REMARK   3                                                                      
REMARK   3  TWINNING INFORMATION.                                               
REMARK   3   FRACTION: NULL                                                     
REMARK   3   OPERATOR: NULL                                                     
REMARK   3                                                                      
REMARK   3  DEVIATIONS FROM IDEAL VALUES.                                       
REMARK   3                 RMSD          COUNT                                  
REMARK   3   BOND      :  0.009           5982                                  
REMARK   3   ANGLE     :  1.132           8111                                  
REMARK   3   CHIRALITY :  0.071            947                                  
REMARK   3   PLANARITY :  0.004           1023                                  
REMARK   3   DIHEDRAL  : 13.278           2150                                  
REMARK   3                                                                      
REMARK   3  TLS DETAILS                                                         
REMARK   3   NUMBER OF TLS GROUPS  : 6                                          
REMARK   3   TLS GROUP : 1                                                      
REMARK   3    SELECTION: CHAIN A                                                
REMARK   3    ORIGIN FOR THE GROUP (A):   3.1453   6.4022   5.1576              
REMARK   3    T TENSOR                                                          
REMARK   3      T11:   0.0761 T22:   0.0988                                     
REMARK   3      T33:   0.1807 T12:  -0.0445                                     
REMARK   3      T13:   0.0779 T23:  -0.0009                                     
REMARK   3    L TENSOR                                                          
REMARK   3      L11:   2.3163 L22:   1.5830                                     
REMARK   3      L33:   1.0307 L12:   0.3559                                     
REMARK   3      L13:  -0.3828 L23:   0.2307                                     
REMARK   3    S TENSOR                                                          
REMARK   3      S11:  -0.0001 S12:   0.2197 S13:   0.0968                       
REMARK   3      S21:  -0.1198 S22:   0.0166 S23:   0.0032                       
REMARK   3      S31:   0.0094 S32:  -0.0356 S33:   0.0157                       
REMARK   3   TLS GROUP : 2                                                      
REMARK   3    SELECTION: CHAIN B                                                
REMARK   3    ORIGIN FOR THE GROUP (A): -10.1665  14.9639  31.1855              
REMARK   3    T TENSOR                                                          
REMARK   3      T11:   0.0400 T22:   0.1026                                     
REMARK   3      T33:   0.2051 T12:  -0.0474                                     
REMARK   3      T13:   0.0492 T23:  -0.0866                                     
REMARK   3    L TENSOR                                                          
REMARK   3      L11:   1.2669 L22:   1.6790                                     
REMARK   3      L33:   0.9906 L12:   0.2149                                     
REMARK   3      L13:  -0.2065 L23:   0.4226                                     
REMARK   3    S TENSOR                                                          
REMARK   3      S11:  -0.0065 S12:  -0.1581 S13:   0.2403                       
REMARK   3      S21:   0.1379 S22:   0.0330 S23:  -0.1563                       
REMARK   3      S31:   0.0009 S32:  -0.0053 S33:  -0.0558                       
REMARK   3   TLS GROUP : 3                                                      
REMARK   3    SELECTION: CHAIN C                                                
REMARK   3    ORIGIN FOR THE GROUP (A):  20.2438  34.3842  -1.9138              
REMARK   3    T TENSOR                                                          
REMARK   3      T11:   0.1868 T22:   0.2433                                     
REMARK   3      T33:   0.2218 T12:  -0.0313                                     
REMARK   3      T13:   0.1054 T23:  -0.0010                                     
REMARK   3    L TENSOR                                                          
REMARK   3      L11:   2.0043 L22:   2.0460                                     
REMARK   3      L33:   2.1259 L12:   0.0521                                     
REMARK   3      L13:   0.0005 L23:  -0.1092                                     
REMARK   3    S TENSOR                                                          
REMARK   3      S11:   0.0362 S12:   0.6163 S13:   0.1172                       
REMARK   3      S21:  -0.6045 S22:   0.0230 S23:  -0.2342                       
REMARK   3      S31:  -0.0490 S32:   0.2009 S33:  -0.0005                       
REMARK   3   TLS GROUP : 4                                                      
REMARK   3    SELECTION: CHAIN D                                                
REMARK   3    ORIGIN FOR THE GROUP (A):   8.0258  42.2907  38.1505              
REMARK   3    T TENSOR                                                          
REMARK   3      T11:   0.1724 T22:   0.1341                                     
REMARK   3      T33:   0.1273 T12:  -0.0464                                     
REMARK   3      T13:   0.0443 T23:  -0.0774                                     
REMARK   3    L TENSOR                                                          
REMARK   3      L11:   2.0544 L22:   1.8328                                     
REMARK   3      L33:   1.4370 L12:   0.0470                                     
REMARK   3      L13:   0.2459 L23:  -0.1571                                     
REMARK   3    S TENSOR                                                          
REMARK   3      S11:  -0.0133 S12:  -0.5450 S13:   0.2226                       
REMARK   3      S21:   0.5803 S22:   0.0165 S23:  -0.0036                       
REMARK   3      S31:  -0.2240 S32:  -0.0959 S33:   0.0160                       
REMARK   3   TLS GROUP : 5                                                      
REMARK   3    SELECTION: CHAIN E                                                
REMARK   3    ORIGIN FOR THE GROUP (A):  -5.8201  33.0602  29.5867              
REMARK   3    T TENSOR                                                          
REMARK   3      T11:   0.2380 T22:   0.1838                                     
REMARK   3      T33:   0.6317 T12:  -0.0374                                     
REMARK   3      T13:  -0.0627 T23:  -0.0061                                     
REMARK   3    L TENSOR                                                          
REMARK   3      L11:   2.3285 L22:   3.0308                                     
REMARK   3      L33:   1.0506 L12:   0.1767                                     
REMARK   3      L13:  -0.8266 L23:   0.3465                                     
REMARK   3    S TENSOR                                                          
REMARK   3      S11:   0.0085 S12:  -0.0806 S13:  -0.1061                       
REMARK   3      S21:   0.4882 S22:  -0.1653 S23:   0.1275                       
REMARK   3      S31:   0.0057 S32:  -0.2501 S33:  -0.0269                       
REMARK   3   TLS GROUP : 6                                                      
REMARK   3    SELECTION: CHAIN F                                                
REMARK   3    ORIGIN FOR THE GROUP (A):  19.1613  17.2124   8.6250              
REMARK   3    T TENSOR                                                          
REMARK   3      T11:   0.1481 T22:   0.1547                                     
REMARK   3      T33:   0.5477 T12:  -0.0123                                     
REMARK   3      T13:   0.0021 T23:  -0.0593                                     
REMARK   3    L TENSOR                                                          
REMARK   3      L11:   1.6116 L22:   2.4361                                     
REMARK   3      L33:   0.8604 L12:   0.8428                                     
REMARK   3      L13:   0.1750 L23:   1.1090                                     
REMARK   3    S TENSOR                                                          
REMARK   3      S11:  -0.1411 S12:   0.1524 S13:  -0.1553                       
REMARK   3      S21:  -0.0084 S22:   0.1084 S23:  -0.4148                       
REMARK   3      S31:   0.1285 S32:   0.1249 S33:  -0.1793                       
REMARK   3                                                                      
REMARK   3  NCS DETAILS                                                         
REMARK   3   NUMBER OF NCS GROUPS : 2                                           
REMARK   3   NCS GROUP : 1                                                      
REMARK   3    NCS OPERATOR : 1                                                  
REMARK   3     REFERENCE SELECTION: CHAIN A                                     
REMARK   3     SELECTION          : CHAIN B                                     
REMARK   3     ATOM PAIRS NUMBER  : 1429                                        
REMARK   3     RMSD               : 0.030                                       
REMARK   3   NCS GROUP : 2                                                      
REMARK   3    NCS OPERATOR : 1                                                  
REMARK   3     REFERENCE SELECTION: CHAIN C                                     
REMARK   3     SELECTION          : CHAIN D                                     
REMARK   3     ATOM PAIRS NUMBER  : 1429                                        
REMARK   3     RMSD               : 0.026                                       
REMARK   3                                                                      
REMARK   3  OTHER REFINEMENT REMARKS: NULL                                      
REMARK   4                                                                      
REMARK   4 3UEO COMPLIES WITH FORMAT V. 3.30, 13-JUL-11                         
REMARK 100                                                                      
REMARK 100 THIS ENTRY HAS BEEN PROCESSED BY RCSB ON 04-NOV-11.                  
REMARK 100 THE RCSB ID CODE IS RCSB068659.                                      
REMARK 200                                                                      
REMARK 200 EXPERIMENTAL DETAILS                                                 
REMARK 200  EXPERIMENT TYPE                : X-RAY DIFFRACTION                  
REMARK 200  DATE OF DATA COLLECTION        : 06-FEB-11                          
REMARK 200  TEMPERATURE           (KELVIN) : 298                                
REMARK 200  PH                             : 5.5                                
REMARK 200  NUMBER OF CRYSTALS USED        : 1                                  
REMARK 200                                                                      
REMARK 200  SYNCHROTRON              (Y/N) : Y                                  
REMARK 200  RADIATION SOURCE               : CLSI                               
REMARK 200  BEAMLINE                       : 08ID-1                             
REMARK 200  X-RAY GENERATOR MODEL          : NULL                               
REMARK 200  MONOCHROMATIC OR LAUE    (M/L) : M                                  
REMARK 200  WAVELENGTH OR RANGE        (A) : 0.97946                            
REMARK 200  MONOCHROMATOR                  : NULL                               
REMARK 200  OPTICS                         : NULL                               
REMARK 200                                                                      
REMARK 200  DETECTOR TYPE                  : CCD                                
REMARK 200  DETECTOR MANUFACTURER          : MARMOSAIC 325 MM CCD               
REMARK 200  INTENSITY-INTEGRATION SOFTWARE : XDS                                
REMARK 200  DATA SCALING SOFTWARE          : XSCALE                             
REMARK 200                                                                      
REMARK 200  NUMBER OF UNIQUE REFLECTIONS   : 26653                              
REMARK 200  RESOLUTION RANGE HIGH      (A) : 2.600                              
REMARK 200  RESOLUTION RANGE LOW       (A) : 34.600                             
REMARK 200  REJECTION CRITERIA  (SIGMA(I)) : -3.000                             
REMARK 200                                                                      
REMARK 200 OVERALL.                                                             
REMARK 200  COMPLETENESS FOR RANGE     (%) : 95.2                               
REMARK 200  DATA REDUNDANCY                : NULL                               
REMARK 200  R MERGE                    (I) : 0.05900                            
REMARK 200  R SYM                      (I) : NULL                               
REMARK 200  <I/SIGMA(I)> FOR THE DATA SET  : 11.8900                            
REMARK 200                                                                      
REMARK 200 IN THE HIGHEST RESOLUTION SHELL.                                     
REMARK 200  HIGHEST RESOLUTION SHELL, RANGE HIGH (A) : 2.60                     
REMARK 200  HIGHEST RESOLUTION SHELL, RANGE LOW  (A) : 2.70                     
REMARK 200  COMPLETENESS FOR SHELL     (%) : 95.2                               
REMARK 200  DATA REDUNDANCY IN SHELL       : NULL                               
REMARK 200  R MERGE FOR SHELL          (I) : 0.40200                            
REMARK 200  R SYM FOR SHELL            (I) : NULL                               
REMARK 200  <I/SIGMA(I)> FOR SHELL         : 2.230                              
REMARK 200                                                                      
REMARK 200 DIFFRACTION PROTOCOL: SINGLE WAVELENGTH                              
REMARK 200 METHOD USED TO DETERMINE THE STRUCTURE: MOLECULAR REPLACEMENT        
REMARK 200 SOFTWARE USED: PHASER                                                
REMARK 200 STARTING MODEL: NULL                                                 
REMARK 200                                                                      
REMARK 200 REMARK: NULL                                                         
REMARK 280                                                                      
REMARK 280 CRYSTAL                                                              
REMARK 280 SOLVENT CONTENT, VS   (%): 51.77                                     
REMARK 280 MATTHEWS COEFFICIENT, VM (ANGSTROMS**3/DA): 2.55                     
REMARK 280                                                                      
REMARK 280 CRYSTALLIZATION CONDITIONS: PEG 10000, AMMONIUM ACETATE, BIS-TRIS,   
REMARK 280  PH 5.5, VAPOR DIFFUSION, HANGING DROP, TEMPERATURE 298K             
REMARK 290                                                                      
REMARK 290 CRYSTALLOGRAPHIC SYMMETRY                                            
REMARK 290 SYMMETRY OPERATORS FOR SPACE GROUP: P 1                              
REMARK 290                                                                      
REMARK 290      SYMOP   SYMMETRY                                                
REMARK 290     NNNMMM   OPERATOR                                                
REMARK 290       1555   X,Y,Z                                                   
REMARK 290                                                                      
REMARK 290     WHERE NNN -> OPERATOR NUMBER                                     
REMARK 290           MMM -> TRANSLATION VECTOR                                  
REMARK 290                                                                      
REMARK 290 CRYSTALLOGRAPHIC SYMMETRY TRANSFORMATIONS                            
REMARK 290 THE FOLLOWING TRANSFORMATIONS OPERATE ON THE ATOM/HETATM             
REMARK 290 RECORDS IN THIS ENTRY TO PRODUCE CRYSTALLOGRAPHICALLY                
REMARK 290 RELATED MOLECULES.                                                   
REMARK 290   SMTRY1   1  1.000000  0.000000  0.000000        0.00000            
REMARK 290   SMTRY2   1  0.000000  1.000000  0.000000        0.00000            
REMARK 290   SMTRY3   1  0.000000  0.000000  1.000000        0.00000            
REMARK 290                                                                      
REMARK 290 REMARK: NULL                                                         
REMARK 300                                                                      
REMARK 300 BIOMOLECULE: 1, 2                                                    
REMARK 300 SEE REMARK 350 FOR THE AUTHOR PROVIDED AND/OR PROGRAM                
REMARK 300 GENERATED ASSEMBLY INFORMATION FOR THE STRUCTURE IN                  
REMARK 300 THIS ENTRY. THE REMARK MAY ALSO PROVIDE INFORMATION ON               
REMARK 300 BURIED SURFACE AREA.                                                 
REMARK 350                                                                      
REMARK 350 COORDINATES FOR A COMPLETE MULTIMER REPRESENTING THE KNOWN           
REMARK 350 BIOLOGICALLY SIGNIFICANT OLIGOMERIZATION STATE OF THE                
REMARK 350 MOLECULE CAN BE GENERATED BY APPLYING BIOMT TRANSFORMATIONS          
REMARK 350 GIVEN BELOW.  BOTH NON-CRYSTALLOGRAPHIC AND                          
REMARK 350 CRYSTALLOGRAPHIC OPERATIONS ARE GIVEN.                               
REMARK 350                                                                      
REMARK 350 BIOMOLECULE: 1                                                       
REMARK 350 AUTHOR DETERMINED BIOLOGICAL UNIT: TRIMERIC                          
REMARK 350 APPLY THE FOLLOWING TO CHAINS: A, C, F                               
REMARK 350   BIOMT1   1  1.000000  0.000000  0.000000        0.00000            
REMARK 350   BIOMT2   1  0.000000  1.000000  0.000000        0.00000            
REMARK 350   BIOMT3   1  0.000000  0.000000  1.000000        0.00000            
REMARK 350                                                                      
REMARK 350 BIOMOLECULE: 2                                                       
REMARK 350 AUTHOR DETERMINED BIOLOGICAL UNIT: TRIMERIC                          
REMARK 350 APPLY THE FOLLOWING TO CHAINS: B, D, E                               
REMARK 350   BIOMT1   1  1.000000  0.000000  0.000000        0.00000            
REMARK 350   BIOMT2   1  0.000000  1.000000  0.000000        0.00000            
REMARK 350   BIOMT3   1  0.000000  0.000000  1.000000        0.00000            
REMARK 465                                                                      
REMARK 465 MISSING RESIDUES                                                     
REMARK 465 THE FOLLOWING RESIDUES WERE NOT LOCATED IN THE                       
REMARK 465 EXPERIMENT. (M=MODEL NUMBER; RES=RESIDUE NAME; C=CHAIN               
REMARK 465 IDENTIFIER; SSSEQ=SEQUENCE NUMBER; I=INSERTION CODE.)                
REMARK 465                                                                      
REMARK 465   M RES C SSSEQI                                                     
REMARK 465     GLY A   544                                                      
REMARK 465     PRO A   545                                                      
REMARK 465     LEU A   546                                                      
REMARK 465     GLY A   547                                                      
REMARK 465     SER A   548                                                      
REMARK 465     GLU A   549                                                      
REMARK 465     GLU A   550                                                      
REMARK 465     SER A   584                                                      
REMARK 465     LEU A   585                                                      
REMARK 465     LEU A   586                                                      
REMARK 465     SER A   587                                                      
REMARK 465     ARG A   588                                                      
REMARK 465     THR A   742                                                      
REMARK 465     LYS A   743                                                      
REMARK 465     GLU A   744                                                      
REMARK 465     GLU A   745                                                      
REMARK 465     ARG A   746                                                      
REMARK 465     GLY B   544                                                      
REMARK 465     PRO B   545                                                      
REMARK 465     LEU B   546                                                      
REMARK 465     GLY B   547                                                      
REMARK 465     SER B   548                                                      
REMARK 465     GLU B   549                                                      
REMARK 465     GLU B   550                                                      
REMARK 465     SER B   584                                                      
REMARK 465     LEU B   585                                                      
REMARK 465     LEU B   586                                                      
REMARK 465     SER B   587                                                      
REMARK 465     ARG B   588                                                      
REMARK 465     THR B   742                                                      
REMARK 465     LYS B   743                                                      
REMARK 465     GLU B   744                                                      
REMARK 465     GLU B   745                                                      
REMARK 465     ARG B   746                                                      
REMARK 465     GLY C   544                                                      
REMARK 465     PRO C   545                                                      
REMARK 465     LEU C   546                                                      
REMARK 465     GLY C   547                                                      
REMARK 465     SER C   548                                                      
REMARK 465     GLU C   549                                                      
REMARK 465     GLU C   550                                                      
REMARK 465     SER C   584                                                      
REMARK 465     LEU C   585                                                      
REMARK 465     LEU C   586                                                      
REMARK 465     SER C   587                                                      
REMARK 465     ARG C   588                                                      
REMARK 465     THR C   589                                                      
REMARK 465     LYS C   743                                                      
REMARK 465     GLU C   744                                                      
REMARK 465     GLU C   745                                                      
REMARK 465     ARG C   746                                                      
REMARK 465     GLY D   544                                                      
REMARK 465     PRO D   545                                                      
REMARK 465     LEU D   546                                                      
REMARK 465     GLY D   547                                                      
REMARK 465     SER D   548                                                      
REMARK 465     GLU D   549                                                      
REMARK 465     GLU D   550                                                      
REMARK 465     SER D   584                                                      
REMARK 465     LEU D   585                                                      
REMARK 465     LEU D   586                                                      
REMARK 465     SER D   587                                                      
REMARK 465     ARG D   588                                                      
REMARK 465     THR D   589                                                      
REMARK 465     LYS D   743                                                      
REMARK 465     GLU D   744                                                      
REMARK 465     GLU D   745                                                      
REMARK 465     ARG D   746                                                      
REMARK 465     GLY E     0                                                      
REMARK 465     GLU E    11                                                      
REMARK 465     GLY F     0                                                      
REMARK 465     PHE F     1                                                      
REMARK 465     ILE F     2                                                      
REMARK 465     GLU F    11                                                      
REMARK 500                                                                      
REMARK 500 GEOMETRY AND STEREOCHEMISTRY                                         
REMARK 500 SUBTOPIC: CLOSE CONTACTS IN SAME ASYMMETRIC UNIT                     
REMARK 500                                                                      
REMARK 500 THE FOLLOWING ATOMS ARE IN CLOSE CONTACT.                            
REMARK 500                                                                      
REMARK 500  ATM1  RES C  SSEQI   ATM2  RES C  SSEQI           DISTANCE          
REMARK 500   OE1  GLU A   662     ND2  ASN B   570              2.19            
REMARK 500                                                                      
REMARK 500 REMARK: NULL                                                         
REMARK 500                                                                      
REMARK 500 GEOMETRY AND STEREOCHEMISTRY                                         
REMARK 500 SUBTOPIC: TORSION ANGLES                                             
REMARK 500                                                                      
REMARK 500 TORSION ANGLES OUTSIDE THE EXPECTED RAMACHANDRAN REGIONS:            
REMARK 500 (M=MODEL NUMBER; RES=RESIDUE NAME; C=CHAIN IDENTIFIER;               
REMARK 500 SSEQ=SEQUENCE NUMBER; I=INSERTION CODE).                             
REMARK 500                                                                      
REMARK 500 STANDARD TABLE:                                                      
REMARK 500 FORMAT:(10X,I3,1X,A3,1X,A1,I4,A1,4X,F7.2,3X,F7.2)                    
REMARK 500                                                                      
REMARK 500 EXPECTED VALUES: GJ KLEYWEGT AND TA JONES (1996). PHI/PSI-           
REMARK 500 CHOLOGY: RAMACHANDRAN REVISITED. STRUCTURE 4, 1395 - 1400            
REMARK 500                                                                      
REMARK 500  M RES CSSEQI        PSI       PHI                                   
REMARK 500    ALA A 579        7.93     81.64                                   
REMARK 500    GLN A 623       41.73     38.20                                   
REMARK 500    MET A 640       94.66    -67.25                                   
REMARK 500    ALA B 579        9.96     82.22                                   
REMARK 500    GLN B 623       40.84     37.67                                   
REMARK 500    MET B 640       93.43    -66.19                                   
REMARK 500    THR B 641      135.67    -37.80                                   
REMARK 500    SER C 564     -179.86    -67.55                                   
REMARK 500    ALA C 579       25.89     82.70                                   
REMARK 500    CYS C 601     -155.72   -140.84                                   
REMARK 500    ASN C 631      131.96   -170.14                                   
REMARK 500    THR C 644       66.92   -118.74                                   
REMARK 500    GLU C 647      -58.29    -21.13                                   
REMARK 500    ALA D 579       26.16     82.63                                   
REMARK 500    CYS D 601     -155.45   -140.86                                   
REMARK 500    ASN D 631      131.03   -170.15                                   
REMARK 500    THR D 644       66.40   -119.24                                   
REMARK 500    GLU D 647      -57.99    -20.53                                   
REMARK 500                                                                      
REMARK 500 REMARK: NULL                                                         
REMARK 900                                                                      
REMARK 900 RELATED ENTRIES                                                      
REMARK 900 RELATED ID: 3UEN   RELATED DB: PDB                                   
DBREF  3UEO A  549   746  UNP    Q92547   TOPB1_HUMAN    549    746             
DBREF  3UEO B  549   746  UNP    Q92547   TOPB1_HUMAN    549    746             
DBREF  3UEO C  549   746  UNP    Q92547   TOPB1_HUMAN    549    746             
DBREF  3UEO D  549   746  UNP    Q92547   TOPB1_HUMAN    549    746             
DBREF  3UEO E    0    11  PDB    3UEO     3UEO             0     11             
DBREF  3UEO F    0    11  PDB    3UEO     3UEO             0     11             
SEQADV 3UEO GLY A  544  UNP  Q92547              EXPRESSION TAG                 
SEQADV 3UEO PRO A  545  UNP  Q92547              EXPRESSION TAG                 
SEQADV 3UEO LEU A  546  UNP  Q92547              EXPRESSION TAG                 
SEQADV 3UEO GLY A  547  UNP  Q92547              EXPRESSION TAG                 
SEQADV 3UEO SER A  548  UNP  Q92547              EXPRESSION TAG                 
SEQADV 3UEO GLY B  544  UNP  Q92547              EXPRESSION TAG                 
SEQADV 3UEO PRO B  545  UNP  Q92547              EXPRESSION TAG                 
SEQADV 3UEO LEU B  546  UNP  Q92547              EXPRESSION TAG                 
SEQADV 3UEO GLY B  547  UNP  Q92547              EXPRESSION TAG                 
SEQADV 3UEO SER B  548  UNP  Q92547              EXPRESSION TAG                 
SEQADV 3UEO GLY C  544  UNP  Q92547              EXPRESSION TAG                 
SEQADV 3UEO PRO C  545  UNP  Q92547              EXPRESSION TAG                 
SEQADV 3UEO LEU C  546  UNP  Q92547              EXPRESSION TAG                 
SEQADV 3UEO GLY C  547  UNP  Q92547              EXPRESSION TAG                 
SEQADV 3UEO SER C  548  UNP  Q92547              EXPRESSION TAG                 
SEQADV 3UEO GLY D  544  UNP  Q92547              EXPRESSION TAG                 
SEQADV 3UEO PRO D  545  UNP  Q92547              EXPRESSION TAG                 
SEQADV 3UEO LEU D  546  UNP  Q92547              EXPRESSION TAG                 
SEQADV 3UEO GLY D  547  UNP  Q92547              EXPRESSION TAG                 
SEQADV 3UEO SER D  548  UNP  Q92547              EXPRESSION TAG                 
SEQRES   1 A  203  GLY PRO LEU GLY SER GLU GLU GLY LEU PHE SER GLN LYS          
SEQRES   2 A  203  SER PHE LEU VAL LEU GLY PHE SER ASN GLU ASN GLU SER          
SEQRES   3 A  203  ASN ILE ALA ASN ILE ILE LYS GLU ASN ALA GLY LYS ILE          
SEQRES   4 A  203  MET SER LEU LEU SER ARG THR VAL ALA ASP TYR ALA VAL          
SEQRES   5 A  203  VAL PRO LEU LEU GLY CYS GLU VAL GLU ALA THR VAL GLY          
SEQRES   6 A  203  GLU VAL VAL THR ASN THR TRP LEU VAL THR CYS ILE ASP          
SEQRES   7 A  203  TYR GLN THR LEU PHE ASP PRO LYS SER ASN PRO LEU PHE          
SEQRES   8 A  203  THR PRO VAL PRO VAL MET THR GLY MET THR PRO LEU GLU          
SEQRES   9 A  203  ASP CYS VAL ILE SER PHE SER GLN CYS ALA GLY ALA GLU          
SEQRES  10 A  203  LYS GLU SER LEU THR PHE LEU ALA ASN LEU LEU GLY ALA          
SEQRES  11 A  203  SER VAL GLN GLU TYR PHE VAL ARG LYS SER ASN ALA LYS          
SEQRES  12 A  203  LYS GLY MET PHE ALA SER THR HIS LEU ILE LEU LYS GLU          
SEQRES  13 A  203  ARG GLY GLY SER LYS TYR GLU ALA ALA LYS LYS TRP ASN          
SEQRES  14 A  203  LEU PRO ALA VAL THR ILE ALA TRP LEU LEU GLU THR ALA          
SEQRES  15 A  203  ARG THR GLY LYS ARG ALA ASP GLU SER HIS PHE LEU ILE          
SEQRES  16 A  203  GLU ASN SER THR LYS GLU GLU ARG                              
SEQRES   1 B  203  GLY PRO LEU GLY SER GLU GLU GLY LEU PHE SER GLN LYS          
SEQRES   2 B  203  SER PHE LEU VAL LEU GLY PHE SER ASN GLU ASN GLU SER          
SEQRES   3 B  203  ASN ILE ALA ASN ILE ILE LYS GLU ASN ALA GLY LYS ILE          
SEQRES   4 B  203  MET SER LEU LEU SER ARG THR VAL ALA ASP TYR ALA VAL          
SEQRES   5 B  203  VAL PRO LEU LEU GLY CYS GLU VAL GLU ALA THR VAL GLY          
SEQRES   6 B  203  GLU VAL VAL THR ASN THR TRP LEU VAL THR CYS ILE ASP          
SEQRES   7 B  203  TYR GLN THR LEU PHE ASP PRO LYS SER ASN PRO LEU PHE          
SEQRES   8 B  203  THR PRO VAL PRO VAL MET THR GLY MET THR PRO LEU GLU          
SEQRES   9 B  203  ASP CYS VAL ILE SER PHE SER GLN CYS ALA GLY ALA GLU          
SEQRES  10 B  203  LYS GLU SER LEU THR PHE LEU ALA ASN LEU LEU GLY ALA          
SEQRES  11 B  203  SER VAL GLN GLU TYR PHE VAL ARG LYS SER ASN ALA LYS          
SEQRES  12 B  203  LYS GLY MET PHE ALA SER THR HIS LEU ILE LEU LYS GLU          
SEQRES  13 B  203  ARG GLY GLY SER LYS TYR GLU ALA ALA LYS LYS TRP ASN          
SEQRES  14 B  203  LEU PRO ALA VAL THR ILE ALA TRP LEU LEU GLU THR ALA          
SEQRES  15 B  203  ARG THR GLY LYS ARG ALA ASP GLU SER HIS PHE LEU ILE          
SEQRES  16 B  203  GLU ASN SER THR LYS GLU GLU ARG                              
SEQRES   1 C  203  GLY PRO LEU GLY SER GLU GLU GLY LEU PHE SER GLN LYS          
SEQRES   2 C  203  SER PHE LEU VAL LEU GLY PHE SER ASN GLU ASN GLU SER          
SEQRES   3 C  203  ASN ILE ALA ASN ILE ILE LYS GLU ASN ALA GLY LYS ILE          
SEQRES   4 C  203  MET SER LEU LEU SER ARG THR VAL ALA ASP TYR ALA VAL          
SEQRES   5 C  203  VAL PRO LEU LEU GLY CYS GLU VAL GLU ALA THR VAL GLY          
SEQRES   6 C  203  GLU VAL VAL THR ASN THR TRP LEU VAL THR CYS ILE ASP          
SEQRES   7 C  203  TYR GLN THR LEU PHE ASP PRO LYS SER ASN PRO LEU PHE          
SEQRES   8 C  203  THR PRO VAL PRO VAL MET THR GLY MET THR PRO LEU GLU          
SEQRES   9 C  203  ASP CYS VAL ILE SER PHE SER GLN CYS ALA GLY ALA GLU          
SEQRES  10 C  203  LYS GLU SER LEU THR PHE LEU ALA ASN LEU LEU GLY ALA          
SEQRES  11 C  203  SER VAL GLN GLU TYR PHE VAL ARG LYS SER ASN ALA LYS          
SEQRES  12 C  203  LYS GLY MET PHE ALA SER THR HIS LEU ILE LEU LYS GLU          
SEQRES  13 C  203  ARG GLY GLY SER LYS TYR GLU ALA ALA LYS LYS TRP ASN          
SEQRES  14 C  203  LEU PRO ALA VAL THR ILE ALA TRP LEU LEU GLU THR ALA          
SEQRES  15 C  203  ARG THR GLY LYS ARG ALA ASP GLU SER HIS PHE LEU ILE          
SEQRES  16 C  203  GLU ASN SER THR LYS GLU GLU ARG                              
SEQRES   1 D  203  GLY PRO LEU GLY SER GLU GLU GLY LEU PHE SER GLN LYS          
SEQRES   2 D  203  SER PHE LEU VAL LEU GLY PHE SER ASN GLU ASN GLU SER          
SEQRES   3 D  203  ASN ILE ALA ASN ILE ILE LYS GLU ASN ALA GLY LYS ILE          
SEQRES   4 D  203  MET SER LEU LEU SER ARG THR VAL ALA ASP TYR ALA VAL          
SEQRES   5 D  203  VAL PRO LEU LEU GLY CYS GLU VAL GLU ALA THR VAL GLY          
SEQRES   6 D  203  GLU VAL VAL THR ASN THR TRP LEU VAL THR CYS ILE ASP          
SEQRES   7 D  203  TYR GLN THR LEU PHE ASP PRO LYS SER ASN PRO LEU PHE          
SEQRES   8 D  203  THR PRO VAL PRO VAL MET THR GLY MET THR PRO LEU GLU          
SEQRES   9 D  203  ASP CYS VAL ILE SER PHE SER GLN CYS ALA GLY ALA GLU          
SEQRES  10 D  203  LYS GLU SER LEU THR PHE LEU ALA ASN LEU LEU GLY ALA          
SEQRES  11 D  203  SER VAL GLN GLU TYR PHE VAL ARG LYS SER ASN ALA LYS          
SEQRES  12 D  203  LYS GLY MET PHE ALA SER THR HIS LEU ILE LEU LYS GLU          
SEQRES  13 D  203  ARG GLY GLY SER LYS TYR GLU ALA ALA LYS LYS TRP ASN          
SEQRES  14 D  203  LEU PRO ALA VAL THR ILE ALA TRP LEU LEU GLU THR ALA          
SEQRES  15 D  203  ARG THR GLY LYS ARG ALA ASP GLU SER HIS PHE LEU ILE          
SEQRES  16 D  203  GLU ASN SER THR LYS GLU GLU ARG                              
SEQRES   1 E   12  GLY PHE ILE ASP SEP ASP TPO ASP VAL GLU GLU GLU              
SEQRES   1 F   12  GLY PHE ILE ASP SEP ASP TPO ASP VAL GLU GLU GLU              
MODRES 3UEO SEP E    4  SER  PHOSPHOSERINE                                      
MODRES 3UEO TPO E    6  THR  PHOSPHOTHREONINE                                   
MODRES 3UEO SEP F    4  SER  PHOSPHOSERINE                                      
MODRES 3UEO TPO F    6  THR  PHOSPHOTHREONINE                                   
HET    SEP  E   4      10                                                       
HET    TPO  E   6      11                                                       
HET    SEP  F   4      10                                                       
HET    TPO  F   6      11                                                       
HETNAM     SEP PHOSPHOSERINE                                                    
HETNAM     TPO PHOSPHOTHREONINE                                                 
HETSYN     SEP PHOSPHONOSERINE                                                  
HETSYN     TPO PHOSPHONOTHREONINE                                               
FORMUL   5  SEP    2(C3 H8 N O6 P)                                              
FORMUL   5  TPO    2(C4 H10 N O6 P)                                             
FORMUL   7  HOH   *257(H2 O)                                                    
HELIX    1   1 SER B  703  SER B  703  1                                   1
LINK         C   ASP E   3                 N   SEP E   4     1555   1555  1.33  
LINK         C   SEP E   4                 N   ASP E   5     1555   1555  1.33  
LINK         C   ASP E   5                 N   TPO E   6     1555   1555  1.33  
LINK         C   TPO E   6                 N   ASP E   7     1555   1555  1.33  
LINK         C   ASP F   3                 N   SEP F   4     1555   1555  1.33  
LINK         C   SEP F   4                 N   ASP F   5     1555   1555  1.33  
LINK         C   ASP F   5                 N   TPO F   6     1555   1555  1.33  
LINK         C   TPO F   6                 N   ASP F   7     1555   1555  1.34  
CRYST1   58.810   59.100   78.310 102.05  98.04 114.34 P 1           4          
ORIGX1      1.000000  0.000000  0.000000        0.00000                         
ORIGX2      0.000000  1.000000  0.000000        0.00000                         
ORIGX3      0.000000  0.000000  1.000000        0.00000                         
SCALE1      0.017004  0.007693  0.004893        0.00000                         
SCALE2      0.000000  0.018572  0.005741        0.00000                         
SCALE3      0.000000  0.000000  0.013499        0.00000                         
MTRIX1   1 -0.414384  0.910102  0.000764      -14.71010    1                    
MTRIX1   2 -0.414312  0.910131 -0.002516      -14.82500    1                    
MTRIX2   1  0.910100  0.414381  0.002279        9.38303    1                    
MTRIX2   2  0.910134  0.414315  0.000429        9.54171    1                    
MTRIX3   1  0.001758  0.001640 -0.999997       36.33640    1                    
MTRIX3   2  0.001433 -0.002112 -0.999997       36.31440    1                    
ATOM      1  N   SER B 654     -13.343  26.260  31.828  1.00 24.69           N
ANISOU    1  N   SER B 654     2375   2651   4356   -198    517   -901       N
ATOM      2  CA  SER B 654     -12.460  27.375  32.036  1.00 28.22           C
ANISOU    2  CA  SER B 654     2767   3057   4897   -207    535   -937       C
ATOM      3  C   SER B 654     -11.191  26.798  32.679  1.00 30.16           C
ANISOU    3  C   SER B 654     3022   3351   5086   -216    517   -972       C
ATOM      4  O   SER B 654     -11.248  25.747  33.323  1.00 30.12           O
ANISOU    4  O   SER B 654     3044   3415   4984   -222    495   -985       O
ATOM      5  CB  SER B 654     -13.119  28.380  32.969  1.00 31.36           C
ANISOU    5  CB  SER B 654     3103   3442   5372   -226    552  -1011       C
ATOM      6  OG  SER B 654     -12.229  29.422  33.315  1.00 34.25           O
ANISOU    6  OG  SER B 654     3419   3766   5829   -235    571  -1067       O
ATOM      7  N   GLN B 655     -10.060  27.480  32.482  1.00 26.94           N
ANISOU    7  N   GLN B 655     2583   2901   4751   -219    530   -989       N
ATOM      8  CA  GLN B 655      -8.815  27.174  33.167  1.00 23.72           C
ANISOU    8  CA  GLN B 655     2158   2527   4327   -227    512  -1042       C
ATOM      9  C   GLN B 655      -8.236  25.797  32.823  1.00 27.31           C
ANISOU    9  C   GLN B 655     2662   3023   4690   -220    484   -998       C
ATOM     10  O   GLN B 655      -7.343  25.309  33.520  1.00 25.67           O
ANISOU   10  O   GLN B 655     2437   2854   4463   -224    460  -1046       O
ATOM     11  CB  GLN B 655      -9.010  27.323  34.674  1.00 22.96           C
ANISOU   11  CB  GLN B 655     2021   2483   4221   -244    502  -1141       C
ATOM     12  CG  GLN B 655      -9.543  28.694  35.051  1.00 26.85           C
ANISOU   12  CG  GLN B 655     2457   2929   4815   -257    534  -1198       C
ATOM     13  CD  GLN B 655     -10.117  28.741  36.450  1.00 34.15           C
ANISOU   13  CD  GLN B 655     3353   3909   5712   -279    532  -1293       C
ATOM     14  OE1 GLN B 655     -10.243  27.715  37.126  1.00 38.48           O
ANISOU   14  OE1 GLN B 655     3932   4534   6156   -287    507  -1307       O
ATOM     15  NE2 GLN B 655     -10.478  29.935  36.892  1.00 35.99           N
ANISOU   15  NE2 GLN B 655     3557   4096   6022   -295    551  -1351       N
TER      16      GLN B 655
ATOM     17  N   GLU B 699     -10.368  26.843  39.596  1.00 32.99           N
ANISOU   17  N   GLU B 699     3298   3963   5275   -334    448  -1428       N
ATOM     18  CA  GLU B 699     -10.153  27.728  40.731  1.00 28.73           C
ANISOU   18  CA  GLU B 699     2762   3418   4736   -355    433  -1528       C
ATOM     19  C   GLU B 699     -11.088  28.939  40.721  1.00 31.65           C
ANISOU   19  C   GLU B 699     3097   3733   5197   -358    489  -1565       C
ATOM     20  O   GLU B 699     -11.610  29.318  39.676  1.00 28.39           O
ANISOU   20  O   GLU B 699     2644   3266   4875   -342    527  -1509       O
ATOM     21  CB  GLU B 699      -8.695  28.186  40.751  1.00 28.23           C
ANISOU   21  CB  GLU B 699     2684   3326   4717   -356    387  -1553       C
ATOM     22  CG  GLU B 699      -8.317  29.100  39.594  0.50 29.57           C
ANISOU   22  CG  GLU B 699     2802   3410   5023   -341    422  -1513       C
ATOM     23  CD  GLU B 699      -6.881  29.573  39.674  0.50 31.65           C
ANISOU   23  CD  GLU B 699     3047   3646   5335   -351    383  -1547       C
ATOM     24  OE1 GLU B 699      -6.394  30.182  38.694  0.50 30.95           O
ANISOU   24  OE1 GLU B 699     2927   3488   5345   -342    412  -1508       O
ATOM     25  OE2 GLU B 699      -6.245  29.329  40.722  0.50 32.65           O
ANISOU   25  OE2 GLU B 699     3193   3817   5396   -370    322  -1613       O
TER      26      GLU B 699
ATOM     27  N   GLY B 701     -12.085  32.385  40.224  1.00 39.83           N
ANISOU   27  N   GLY B 701     4032   4556   6544   -353    588  -1646       N
ATOM     28  CA  GLY B 701     -11.553  33.538  39.527  1.00 37.33           C
ANISOU   28  CA  GLY B 701     3681   4140   6361   -347    603  -1635       C
ATOM     29  C   GLY B 701     -11.651  33.476  38.014  1.00 32.76           C
ANISOU   29  C   GLY B 701     3083   3509   5855   -323    619  -1521       C
ATOM     30  O   GLY B 701     -11.825  32.403  37.422  1.00 28.25           O
ANISOU   30  O   GLY B 701     2523   2987   5224   -312    608  -1447       O
ATOM     31  N   GLY B 702     -11.533  34.644  37.386  1.00 31.82           N
ANISOU   31  N   GLY B 702     2942   3286   5864   -317    645  -1507       N
ATOM     32  CA  GLY B 702     -11.601  34.733  35.942  1.00 31.81           C
ANISOU   32  CA  GLY B 702     2936   3221   5930   -297    661  -1398       C
ATOM     33  C   GLY B 702     -12.966  35.118  35.400  1.00 36.48           C
ANISOU   33  C   GLY B 702     3518   3754   6590   -276    682  -1358       C
ATOM     34  O   GLY B 702     -14.003  34.934  36.043  1.00 39.21           O
ANISOU   34  O   GLY B 702     3859   4131   6907   -275    683  -1401       O
ATOM     35  N   SER B 703     -12.940  35.644  34.183  1.00 36.57           N
ANISOU   35  N   SER B 703     3532   3675   6689   -257    696  -1273       N
ATOM     36  CA  SER B 703     -14.099  36.168  33.475  1.00 35.22           C
ANISOU   36  CA  SER B 703     3359   3422   6602   -227    706  -1220       C
ATOM     37  C   SER B 703     -15.337  35.258  33.515  1.00 33.31           C
ANISOU   37  C   SER B 703     3114   3239   6302   -216    689  -1206       C
ATOM     38  O   SER B 703     -16.434  35.689  33.884  1.00 31.97           O
ANISOU   38  O   SER B 703     2934   3040   6175   -196    695  -1243       O
ATOM     39  CB  SER B 703     -13.678  36.402  32.026  1.00 39.84           C
ANISOU   39  CB  SER B 703     3968   3929   7241   -211    713  -1105       C
ATOM     40  OG  SER B 703     -14.674  37.102  31.325  1.00 47.98           O
ANISOU   40  OG  SER B 703     5005   4858   8366   -173    716  -1049       O
TER      41      SER B 703
ATOM     42  N   ALA D 657       0.603  37.232  38.487  1.00 40.26           N
ANISOU   42  N   ALA D 657     5036   5346   4912   -285    834   -136       N
ATOM     43  CA  ALA D 657      -0.537  37.998  39.003  1.00 39.94           C
ANISOU   43  CA  ALA D 657     4974   5366   4836   -223    920   -173       C
ATOM     44  C   ALA D 657      -0.150  39.132  39.960  1.00 37.69           C
ANISOU   44  C   ALA D 657     4776   5104   4440   -192    974   -297       C
ATOM     45  O   ALA D 657       0.976  39.191  40.460  1.00 37.25           O
ANISOU   45  O   ALA D 657     4809   5045   4299   -230    946   -344       O
ATOM     46  CB  ALA D 657      -1.540  37.063  39.673  1.00 40.96           C
ANISOU   46  CB  ALA D 657     5052   5602   4908   -218    981    -67       C
TER      47      ALA D 657
ATOM     48  N   ILE E   2      -1.889  28.586  37.002  1.00 75.85           N
ANISOU   48  N   ILE E   2     9503   7498  11820   -650   -936    639       N
ATOM     49  CA  ILE E   2      -2.940  28.778  36.005  1.00 72.90           C
ANISOU   49  CA  ILE E   2     8971   7170  11559   -647   -771    507       C
ATOM     50  C   ILE E   2      -3.428  30.231  35.888  1.00 69.72           C
ANISOU   50  C   ILE E   2     8552   6845  11095   -625   -753    375       C
ATOM     51  O   ILE E   2      -3.742  30.890  36.885  1.00 70.77           O
ANISOU   51  O   ILE E   2     8838   6999  11052   -647   -727    349       O
ATOM     52  CB  ILE E   2      -4.141  27.767  36.172  1.00 63.06           C
ANISOU   52  CB  ILE E   2     7731   5903  10327   -699   -546    502       C
ATOM     53  CG1 ILE E   2      -4.378  27.414  37.644  1.00 64.34           C
ANISOU   53  CG1 ILE E   2     8130   6033  10284   -746   -484    596       C
ATOM     54  CG2 ILE E   2      -3.907  26.487  35.364  1.00 61.19           C
ANISOU   54  CG2 ILE E   2     7364   5598  10289   -705   -518    549       C
ATOM     55  CD1 ILE E   2      -5.094  26.082  37.866  1.00 61.70           C
ANISOU   55  CD1 ILE E   2     7816   5626   9999   -798   -293    656       C
ATOM     56  N   ASP E   3      -3.445  30.724  34.652  1.00 63.63           N
ANISOU   56  N   ASP E   3     7600   6107  10468   -581   -765    297       N
ATOM     57  CA  ASP E   3      -4.166  31.938  34.313  1.00 57.10           C
ANISOU   57  CA  ASP E   3     6720   5344   9632   -549   -707    179       C
ATOM     58  C   ASP E   3      -5.651  31.721  34.590  1.00 55.02           C
ANISOU   58  C   ASP E   3     6453   5113   9339   -579   -502    108       C
ATOM     59  O   ASP E   3      -6.237  30.730  34.153  1.00 51.59           O
ANISOU   59  O   ASP E   3     5930   4677   8996   -605   -403    104       O
ATOM     60  CB  ASP E   3      -3.976  32.283  32.836  1.00 53.37           C
ANISOU   60  CB  ASP E   3     6058   4902   9319   -493   -748    135       C
ATOM     61  CG  ASP E   3      -2.639  32.932  32.545  1.00 51.89           C
ANISOU   61  CG  ASP E   3     5863   4688   9165   -457   -914    172       C
ATOM     62  OD1 ASP E   3      -2.346  33.143  31.353  1.00 50.70           O
ANISOU   62  OD1 ASP E   3     5585   4620   9059   -387   -920    153       O
ATOM     63  OD2 ASP E   3      -1.889  33.250  33.490  1.00 52.02           O
ANISOU   63  OD2 ASP E   3     6005   4661   9099   -477  -1020    214       O
ANISOU   64  N   SEP E   4     6853   5442   9537   -582   -429     42       N
ANISOU   65  CA  SEP E   4     6961   5596   9665   -606   -219    -40       C
ANISOU   66  CB  SEP E   4     7684   6165  10086   -616   -147   -102       C
ANISOU   67  OG  SEP E   4     7998   6546  10486   -553   -237   -162       O
ANISOU   68  C   SEP E   4     6521   5448   9636   -552   -183   -126       C
ANISOU   69  O   SEP E   4     6490   5548   9801   -574    -47   -179       O
ANISOU   70  P   SEP E   4    16242  14549  18333   -578   -286   -187       P
ANISOU   71  O1P SEP E   4     4546   2836   6663   -550   -528   -137       O
ANISOU   72  O2P SEP E   4     7556   5892   9702   -543   -149   -325       O
ANISOU   73  O3P SEP E   4     9720   7771  11357   -665   -224   -132       O
ATOM     74  N   ASP E   5      -7.832  33.755  33.483  1.00 55.70           N
ANISOU   74  N   ASP E   5     6298   5323   9542   -483   -313   -136       N
ATOM     75  CA  ASP E   5      -8.300  34.063  32.139  1.00 54.30           C
ANISOU   75  CA  ASP E   5     5919   5208   9505   -419   -325   -189       C
ATOM     76  C   ASP E   5      -7.379  33.497  31.074  1.00 55.46           C
ANISOU   76  C   ASP E   5     5985   5360   9727   -405   -451   -134       C
ATOM     77  O   ASP E   5      -6.165  33.692  31.122  1.00 54.48           O
ANISOU   77  O   ASP E   5     5928   5193   9580   -397   -573    -68       O
ATOM     78  CB  ASP E   5      -8.358  35.565  31.942  1.00 54.48           C
ANISOU   78  CB  ASP E   5     5922   5242   9535   -343   -355   -231       C
ATOM     79  CG  ASP E   5      -9.695  36.108  32.227  1.00 54.22           C
ANISOU   79  CG  ASP E   5     5838   5233   9531   -322   -207   -322       C
ATOM     80  OD1 ASP E   5     -10.210  36.866  31.378  1.00 54.02           O
ANISOU   80  OD1 ASP E   5     5672   5249   9603   -241   -216   -359       O
ATOM     81  OD2 ASP E   5     -10.235  35.744  33.291  1.00 54.53           O
ANISOU   81  OD2 ASP E   5     5975   5245   9498   -386    -76   -349       O
HETATM   82  N   TPO E   6      -7.972  32.817  30.102  1.00 57.76           N
ANISOU   82  N   TPO E   6     6125   5705  10118   -405   -415   -175       N
HETATM   83  CA  TPO E   6      -7.235  32.266  28.979  1.00 57.03           C
ANISOU   83  CA  TPO E   6     5949   5624  10097   -396   -504   -149       C
HETATM   84  CB  TPO E   6      -8.175  31.432  28.098  1.00 59.53           C
ANISOU   84  CB  TPO E   6     6112   6012  10493   -414   -436   -228       C
HETATM   85  CG2 TPO E   6      -7.464  31.027  26.807  1.00 59.55           C
ANISOU   85  CG2 TPO E   6     6077   6080  10467   -358   -503   -215       C
HETATM   86  OG1 TPO E   6      -8.513  30.250  28.837  1.00 62.38           O
ANISOU   86  OG1 TPO E   6     6517   6327  10857   -493   -328   -225       O
HETATM   87  P   TPO E   6     -10.102  30.032  28.994  1.00 62.33           P
ANISOU   87  P   TPO E   6     6400   6356  10927   -536   -182   -334       P
HETATM   88  O1P TPO E   6     -10.307  28.587  29.197  1.00 64.86           O
ANISOU   88  O1P TPO E   6     6733   6646  11265   -604    -79   -335       O
HETATM   89  O2P TPO E   6     -10.645  30.835  30.283  1.00 73.79           O
ANISOU   89  O2P TPO E   6     7966   7779  12292   -532    -89   -331       O
HETATM   90  O3P TPO E   6     -10.915  30.461  27.668  1.00 55.64           O
ANISOU   90  O3P TPO E   6     5367   5643  10132   -468   -222   -434       O
HETATM   91  C   TPO E   6      -6.517  33.368  28.178  1.00 55.41           C
ANISOU   91  C   TPO E   6     5717   5437   9900   -317   -616   -127       C
HETATM   92  O   TPO E   6      -5.330  33.254  27.897  1.00 55.78           O
ANISOU   92  O   TPO E   6     5807   5471   9917   -293   -693    -62       O
HETATM   93  O   HOH B  80     -12.132  37.387  39.172  1.00 27.50           O
HETATM   94  O   HOH B 206     -12.980  31.854  34.442  1.00 38.94           O
HETATM   95  O   HOH D 180      -3.615  39.756  39.811  1.00 41.26           O
HETATM   96  O   HOH E 123     -12.178  33.236  31.673  1.00 40.21           O
HETATM   97  O   HOH E 153      -8.138  32.987  40.136  1.00 44.69           O
HETATM   98  O   HOH E 234      -4.847  37.408  32.421  1.00 25.22           O
CONECT   58   57   59   64
CONECT   68   65   69   74
CONECT   65   64   66   68
CONECT   66   65   67
CONECT   64   58   65
CONECT   69   68
CONECT   71   70
CONECT   72   70
CONECT   73   70
CONECT   67   66   70
CONECT   70   67   71   72   73
CONECT   76   75   77   82
CONECT   74   68   75
CONECT   91   83   92
CONECT   83   82   84   91
CONECT   84   83   85   86
CONECT   85   84
CONECT   82   76   83
CONECT   92   91
CONECT   88   87
CONECT   89   87
CONECT   90   87
CONECT   86   84   87
CONECT   87   86   88   89   90
END
