# Supplementary material for: Scaffold repositioning of spiro-acridine derivatives as fungi chitinase inhibitor by target fishing and in vitro studies
Source: Sci Rep. 2023 May 5;13:7320. doi: 10.1038/s41598-023-33279-9 (PMC10163251; doi:10.1038/s41598-023-33279-9)
Supplement: Supplementary file 2 — Supplementary Information 2. [file 41598_2023_33279_MOESM2_ESM.zip › PDBQT_TARGETS_ALL/3uhm_GAI.pdb]

HEADER    HYDROLASE/HYDROLASE INHIBITOR           03-NOV-11   3UHM              
TITLE     UDP-3-O-[3-HYDROXYMYRISTOYL] N-ACETYLGLUCOSAMINE DEACETYLASE IN       
TITLE    2 COMPLEX WITH INHIBITOR                                               
COMPND    MOL_ID: 1;                                                            
COMPND   2 MOLECULE: UDP-3-O-[3-HYDROXYMYRISTOYL] N-ACETYLGLUCOSAMINE           
COMPND   3 DEACETYLASE;                                                         
COMPND   4 CHAIN: A;                                                            
COMPND   5 SYNONYM: PROTEIN ENVA, UDP-3-O-ACYL-GLCNAC DEACETYLASE;              
COMPND   6 EC: 3.5.1.-;                                                         
COMPND   7 ENGINEERED: YES;                                                     
COMPND   8 MUTATION: YES                                                        
SOURCE    MOL_ID: 1;                                                            
SOURCE   2 ORGANISM_SCIENTIFIC: PSEUDOMONAS AERUGINOSA;                         
SOURCE   3 ORGANISM_TAXID: 287;                                                 
SOURCE   4 GENE: LPXC, ENVA, PA4406;                                            
SOURCE   5 EXPRESSION_SYSTEM: ESCHERICHIA COLI;                                 
SOURCE   6 EXPRESSION_SYSTEM_TAXID: 562;                                        
SOURCE   7 EXPRESSION_SYSTEM_VECTOR_TYPE: PLASMID;                              
SOURCE   8 EXPRESSION_SYSTEM_PLASMID: PET21B                                    
KEYWDS    AMIDOHYDROLASES, ANTI-BACTERIAL AGENTS, BACTERIA, CATALYTIC DOMAIN,   
KEYWDS   2 DRUG DESIGN, ENZYME INHIBITORS, GRAM NEGATIVE, HYDROLASE-HYDROLASE   
KEYWDS   3 INHIBITOR COMPLEX                                                    
EXPDTA    X-RAY DIFFRACTION                                                     
AUTHOR    J.MONTGOMERY,S.LIU                                                    
REVDAT   2   02-JAN-13 3UHM    1       JRNL                                     
REVDAT   1   01-FEB-12 3UHM    0                                                
JRNL        AUTH   J.I.MONTGOMERY,M.F.BROWN,U.REILLY,L.M.PRICE,J.A.ABRAMITE,    
JRNL        AUTH 2 J.ARCARI,R.BARHAM,Y.CHE,J.M.CHEN,S.W.CHUNG,E.M.COLLANTES,    
JRNL        AUTH 3 C.DESBONNET,M.DOROSKI,J.DOTY,J.J.ENGTRAKUL,T.M.HARRIS,       
JRNL        AUTH 4 M.HUBAND,J.D.KNAFELS,K.L.LEACH,S.LIU,A.MARFAT,L.MCALLISTER,  
JRNL        AUTH 5 E.MCELROY,C.A.MENARD,M.MITTON-FRY,L.MULLINS,M.C.NOE,         
JRNL        AUTH 6 J.O'DONNELL,R.OLIVER,J.PENZIEN,M.PLUMMER,V.SHANMUGASUNDARAM, 
JRNL        AUTH 7 C.THOMA,A.P.TOMARAS,D.P.UCCELLO,A.VAZ,D.G.WISHKA             
JRNL        TITL   PYRIDONE METHYLSULFONE HYDROXAMATE LPXC INHIBITORS FOR THE   
JRNL        TITL 2 TREATMENT OF SERIOUS GRAM-NEGATIVE INFECTIONS.               
JRNL        REF    J.MED.CHEM.                   V.  55  1662 2012              
JRNL        REFN                   ISSN 0022-2623                               
JRNL        PMID   22257165                                                     
JRNL        DOI    10.1021/JM2014875                                            
REMARK   2                                                                      
REMARK   2 RESOLUTION.    1.26 ANGSTROMS.                                       
REMARK   3                                                                      
REMARK   3 REFINEMENT.                                                          
REMARK   3   PROGRAM     : BUSTER 2.11.2                                        
REMARK   3   AUTHORS     : BRICOGNE,BLANC,BRANDL,FLENSBURG,KELLER,              
REMARK   3               : PACIOREK,ROVERSI,SHARFF,SMART,VONRHEIN,              
REMARK   3               : WOMACK,MATTHEWS,TEN EYCK,TRONRUD                     
REMARK   3                                                                      
REMARK   3  DATA USED IN REFINEMENT.                                            
REMARK   3   RESOLUTION RANGE HIGH (ANGSTROMS) : 1.26                           
REMARK   3   RESOLUTION RANGE LOW  (ANGSTROMS) : 12.70                          
REMARK   3   DATA CUTOFF            (SIGMA(F)) : 0.000                          
REMARK   3   COMPLETENESS FOR RANGE        (%) : 66.9                           
REMARK   3   NUMBER OF REFLECTIONS             : 48435                          
REMARK   3                                                                      
REMARK   3  FIT TO DATA USED IN REFINEMENT.                                     
REMARK   3   CROSS-VALIDATION METHOD           : THROUGHOUT                     
REMARK   3   FREE R VALUE TEST SET SELECTION   : RANDOM                         
REMARK   3   R VALUE     (WORKING + TEST SET)  : 0.181                          
REMARK   3   R VALUE            (WORKING SET)  : 0.180                          
REMARK   3   FREE R VALUE                      : 0.201                          
REMARK   3   FREE R VALUE TEST SET SIZE   (%)  : 5.040                          
REMARK   3   FREE R VALUE TEST SET COUNT       : 2441                           
REMARK   3   ESTIMATED ERROR OF FREE R VALUE   : NULL                           
REMARK   3                                                                      
REMARK   3  FIT IN THE HIGHEST RESOLUTION BIN.                                  
REMARK   3   TOTAL NUMBER OF BINS USED               : 20                       
REMARK   3   BIN RESOLUTION RANGE HIGH   (ANGSTROMS) : 1.26                     
REMARK   3   BIN RESOLUTION RANGE LOW    (ANGSTROMS) : 1.29                     
REMARK   3   BIN COMPLETENESS (WORKING+TEST)     (%) : 66.87                    
REMARK   3   REFLECTIONS IN BIN (WORKING + TEST SET) : 284                      
REMARK   3   BIN R VALUE        (WORKING + TEST SET) : 0.1988                   
REMARK   3   REFLECTIONS IN BIN        (WORKING SET) : 272                      
REMARK   3   BIN R VALUE               (WORKING SET) : 0.1932                   
REMARK   3   BIN FREE R VALUE                        : 0.3391                   
REMARK   3   BIN FREE R VALUE TEST SET SIZE      (%) : 4.23                     
REMARK   3   BIN FREE R VALUE TEST SET COUNT         : 12                       
REMARK   3   ESTIMATED ERROR OF BIN FREE R VALUE     : NULL                     
REMARK   3                                                                      
REMARK   3  NUMBER OF NON-HYDROGEN ATOMS USED IN REFINEMENT.                    
REMARK   3   PROTEIN ATOMS            : 2334                                    
REMARK   3   NUCLEIC ACID ATOMS       : 0                                       
REMARK   3   HETEROGEN ATOMS          : 34                                      
REMARK   3   SOLVENT ATOMS            : 242                                     
REMARK   3                                                                      
REMARK   3  B VALUES.                                                           
REMARK   3   FROM WILSON PLOT           (A**2) : 9.37                           
REMARK   3   MEAN B VALUE      (OVERALL, A**2) : 15.21                          
REMARK   3   OVERALL ANISOTROPIC B VALUE.                                       
REMARK   3    B11 (A**2) : -1.17560                                             
REMARK   3    B22 (A**2) : -0.86080                                             
REMARK   3    B33 (A**2) : 2.03640                                              
REMARK   3    B12 (A**2) : 0.00000                                              
REMARK   3    B13 (A**2) : -0.81940                                             
REMARK   3    B23 (A**2) : 0.00000                                              
REMARK   3                                                                      
REMARK   3  ESTIMATED COORDINATE ERROR.                                         
REMARK   3   ESD FROM LUZZATI PLOT                    (A) : 0.17                
REMARK   3   DPI (BLOW EQ-10) BASED ON R VALUE        (A) : NULL                
REMARK   3   DPI (BLOW EQ-9) BASED ON FREE R VALUE    (A) : NULL                
REMARK   3   DPI (CRUICKSHANK) BASED ON R VALUE       (A) : 0.07                
REMARK   3   DPI (CRUICKSHANK) BASED ON FREE R VALUE  (A) : NULL                
REMARK   3                                                                      
REMARK   3   REFERENCES: BLOW, D. (2002) ACTA CRYST D58, 792-797                
REMARK   3               CRUICKSHANK, D.W.J. (1999) ACTA CRYST D55, 583-601     
REMARK   3                                                                      
REMARK   3 CORRELATION COEFFICIENTS.                                            
REMARK   3   CORRELATION COEFFICIENT FO-FC      : 0.922                         
REMARK   3   CORRELATION COEFFICIENT FO-FC FREE : 0.914                         
REMARK   3                                                                      
REMARK   3   NUMBER OF GEOMETRIC FUNCTION TERMS DEFINED : 15                    
REMARK   3   TERM                          COUNT    WEIGHT   FUNCTION.          
REMARK   3    BOND LENGTHS              : 2418   ; 2.000  ; HARMONIC            
REMARK   3    BOND ANGLES               : 3268   ; 2.000  ; HARMONIC            
REMARK   3    TORSION ANGLES            : 859    ; 2.000  ; SINUSOIDAL          
REMARK   3    TRIGONAL CARBON PLANES    : 63     ; 2.000  ; HARMONIC            
REMARK   3    GENERAL PLANES            : 360    ; 5.000  ; HARMONIC            
REMARK   3    ISOTROPIC THERMAL FACTORS : 2418   ; 20.000 ; HARMONIC            
REMARK   3    BAD NON-BONDED CONTACTS   : 0      ; 5.000  ; SEMIHARMONIC        
REMARK   3    IMPROPER TORSIONS         : NULL   ; NULL   ; NULL                
REMARK   3    PSEUDOROTATION ANGLES     : NULL   ; NULL   ; NULL                
REMARK   3    CHIRAL IMPROPER TORSION   : 312    ; 5.000  ; SEMIHARMONIC        
REMARK   3    SUM OF OCCUPANCIES        : NULL   ; NULL   ; NULL                
REMARK   3    UTILITY DISTANCES         : NULL   ; NULL   ; NULL                
REMARK   3    UTILITY ANGLES            : NULL   ; NULL   ; NULL                
REMARK   3    UTILITY TORSION           : NULL   ; NULL   ; NULL                
REMARK   3    IDEAL-DIST CONTACT TERM   : 3095   ; 4.000  ; SEMIHARMONIC        
REMARK   3                                                                      
REMARK   3   RMS DEVIATIONS FROM IDEAL VALUES.                                  
REMARK   3    BOND LENGTHS                       (A) : 0.010                    
REMARK   3    BOND ANGLES                  (DEGREES) : 1.10                     
REMARK   3    PEPTIDE OMEGA TORSION ANGLES (DEGREES) : 4.61                     
REMARK   3    OTHER TORSION ANGLES         (DEGREES) : 13.28                    
REMARK   3                                                                      
REMARK   3  TLS DETAILS                                                         
REMARK   3   NUMBER OF TLS GROUPS  : 1                                          
REMARK   3                                                                      
REMARK   3   TLS GROUP : 1                                                      
REMARK   3    SELECTION: { A|1 - A|303 }                                        
REMARK   3    ORIGIN FOR THE GROUP (A):    1.3124    0.0605    6.9198           
REMARK   3    T TENSOR                                                          
REMARK   3     T11:    0.0051 T22:    0.0087                                    
REMARK   3     T33:    0.0044 T12:    0.0051                                    
REMARK   3     T13:   -0.0004 T23:   -0.0036                                    
REMARK   3    L TENSOR                                                          
REMARK   3     L11:    0.2472 L22:    0.3767                                    
REMARK   3     L33:    0.2108 L12:    0.0131                                    
REMARK   3     L13:   -0.0189 L23:    0.0467                                    
REMARK   3    S TENSOR                                                          
REMARK   3     S11:    0.0068 S12:   -0.0156 S13:   -0.0033                     
REMARK   3     S21:   -0.0083 S22:    0.0016 S23:   -0.0077                     
REMARK   3     S31:    0.0131 S32:    0.0113 S33:   -0.0084                     
REMARK   3                                                                      
REMARK   3  OTHER REFINEMENT REMARKS: NULL                                      
REMARK   4                                                                      
REMARK   4 3UHM COMPLIES WITH FORMAT V. 3.30, 13-JUL-11                         
REMARK 100                                                                      
REMARK 100 THIS ENTRY HAS BEEN PROCESSED BY RCSB ON 04-NOV-11.                  
REMARK 100 THE RCSB ID CODE IS RCSB068765.                                      
REMARK 200                                                                      
REMARK 200 EXPERIMENTAL DETAILS                                                 
REMARK 200  EXPERIMENT TYPE                : X-RAY DIFFRACTION                  
REMARK 200  DATE OF DATA COLLECTION        : NULL                               
REMARK 200  TEMPERATURE           (KELVIN) : 100                                
REMARK 200  PH                             : NULL                               
REMARK 200  NUMBER OF CRYSTALS USED        : 1                                  
REMARK 200                                                                      
REMARK 200  SYNCHROTRON              (Y/N) : Y                                  
REMARK 200  RADIATION SOURCE               : APS                                
REMARK 200  BEAMLINE                       : 17-ID                              
REMARK 200  X-RAY GENERATOR MODEL          : NULL                               
REMARK 200  MONOCHROMATIC OR LAUE    (M/L) : M                                  
REMARK 200  WAVELENGTH OR RANGE        (A) : 1.0                                
REMARK 200  MONOCHROMATOR                  : NULL                               
REMARK 200  OPTICS                         : NULL                               
REMARK 200                                                                      
REMARK 200  DETECTOR TYPE                  : CCD                                
REMARK 200  DETECTOR MANUFACTURER          : ADSC QUANTUM 315                   
REMARK 200  INTENSITY-INTEGRATION SOFTWARE : NULL                               
REMARK 200  DATA SCALING SOFTWARE          : NULL                               
REMARK 200                                                                      
REMARK 200  NUMBER OF UNIQUE REFLECTIONS   : 48477                              
REMARK 200  RESOLUTION RANGE HIGH      (A) : 1.260                              
REMARK 200  RESOLUTION RANGE LOW       (A) : 50.000                             
REMARK 200  REJECTION CRITERIA  (SIGMA(I)) : 2.000                              
REMARK 200                                                                      
REMARK 200 OVERALL.                                                             
REMARK 200  COMPLETENESS FOR RANGE     (%) : 66.7                               
REMARK 200  DATA REDUNDANCY                : NULL                               
REMARK 200  R MERGE                    (I) : 0.04600                            
REMARK 200  R SYM                      (I) : NULL                               
REMARK 200  <I/SIGMA(I)> FOR THE DATA SET  : NULL                               
REMARK 200                                                                      
REMARK 200 IN THE HIGHEST RESOLUTION SHELL.                                     
REMARK 200  HIGHEST RESOLUTION SHELL, RANGE HIGH (A) : 1.26                     
REMARK 200  HIGHEST RESOLUTION SHELL, RANGE LOW  (A) : 1.31                     
REMARK 200  COMPLETENESS FOR SHELL     (%) : 73.0                               
REMARK 200  DATA REDUNDANCY IN SHELL       : 1.70                               
REMARK 200  R MERGE FOR SHELL          (I) : 0.08700                            
REMARK 200  R SYM FOR SHELL            (I) : NULL                               
REMARK 200  <I/SIGMA(I)> FOR SHELL         : 7.400                              
REMARK 200                                                                      
REMARK 200 DIFFRACTION PROTOCOL: SINGLE WAVELENGTH                              
REMARK 200 METHOD USED TO DETERMINE THE STRUCTURE: MOLECULAR REPLACEMENT        
REMARK 200 SOFTWARE USED: NULL                                                  
REMARK 200 STARTING MODEL: PDB ENTRY 2VES                                       
REMARK 200                                                                      
REMARK 200 REMARK: NULL                                                         
REMARK 280                                                                      
REMARK 280 CRYSTAL                                                              
REMARK 280 SOLVENT CONTENT, VS   (%): 40.46                                     
REMARK 280 MATTHEWS COEFFICIENT, VM (ANGSTROMS**3/DA): 2.07                     
REMARK 280                                                                      
REMARK 280 CRYSTALLIZATION CONDITIONS: NULL                                     
REMARK 290                                                                      
REMARK 290 CRYSTALLOGRAPHIC SYMMETRY                                            
REMARK 290 SYMMETRY OPERATORS FOR SPACE GROUP: P 1 21 1                         
REMARK 290                                                                      
REMARK 290      SYMOP   SYMMETRY                                                
REMARK 290     NNNMMM   OPERATOR                                                
REMARK 290       1555   X,Y,Z                                                   
REMARK 290       2555   -X,Y+1/2,-Z                                             
REMARK 290                                                                      
REMARK 290     WHERE NNN -> OPERATOR NUMBER                                     
REMARK 290           MMM -> TRANSLATION VECTOR                                  
REMARK 290                                                                      
REMARK 290 CRYSTALLOGRAPHIC SYMMETRY TRANSFORMATIONS                            
REMARK 290 THE FOLLOWING TRANSFORMATIONS OPERATE ON THE ATOM/HETATM             
REMARK 290 RECORDS IN THIS ENTRY TO PRODUCE CRYSTALLOGRAPHICALLY                
REMARK 290 RELATED MOLECULES.                                                   
REMARK 290   SMTRY1   1  1.000000  0.000000  0.000000        0.00000            
REMARK 290   SMTRY2   1  0.000000  1.000000  0.000000        0.00000            
REMARK 290   SMTRY3   1  0.000000  0.000000  1.000000        0.00000            
REMARK 290   SMTRY1   2 -1.000000  0.000000  0.000000        0.00000            
REMARK 290   SMTRY2   2  0.000000  1.000000  0.000000       40.48250            
REMARK 290   SMTRY3   2  0.000000  0.000000 -1.000000        0.00000            
REMARK 290                                                                      
REMARK 290 REMARK: NULL                                                         
REMARK 300                                                                      
REMARK 300 BIOMOLECULE: 1                                                       
REMARK 300 SEE REMARK 350 FOR THE AUTHOR PROVIDED AND/OR PROGRAM                
REMARK 300 GENERATED ASSEMBLY INFORMATION FOR THE STRUCTURE IN                  
REMARK 300 THIS ENTRY. THE REMARK MAY ALSO PROVIDE INFORMATION ON               
REMARK 300 BURIED SURFACE AREA.                                                 
REMARK 350                                                                      
REMARK 350 COORDINATES FOR A COMPLETE MULTIMER REPRESENTING THE KNOWN           
REMARK 350 BIOLOGICALLY SIGNIFICANT OLIGOMERIZATION STATE OF THE                
REMARK 350 MOLECULE CAN BE GENERATED BY APPLYING BIOMT TRANSFORMATIONS          
REMARK 350 GIVEN BELOW.  BOTH NON-CRYSTALLOGRAPHIC AND                          
REMARK 350 CRYSTALLOGRAPHIC OPERATIONS ARE GIVEN.                               
REMARK 350                                                                      
REMARK 350 BIOMOLECULE: 1                                                       
REMARK 350 AUTHOR DETERMINED BIOLOGICAL UNIT: MONOMERIC                         
REMARK 350 SOFTWARE DETERMINED QUATERNARY STRUCTURE: MONOMERIC                  
REMARK 350 SOFTWARE USED: PISA                                                  
REMARK 350 APPLY THE FOLLOWING TO CHAINS: A                                     
REMARK 350   BIOMT1   1  1.000000  0.000000  0.000000        0.00000            
REMARK 350   BIOMT2   1  0.000000  1.000000  0.000000        0.00000            
REMARK 350   BIOMT3   1  0.000000  0.000000  1.000000        0.00000            
REMARK 500                                                                      
REMARK 500 GEOMETRY AND STEREOCHEMISTRY                                         
REMARK 500 SUBTOPIC: CLOSE CONTACTS IN SAME ASYMMETRIC UNIT                     
REMARK 500                                                                      
REMARK 500 THE FOLLOWING ATOMS ARE IN CLOSE CONTACT.                            
REMARK 500                                                                      
REMARK 500  ATM1  RES C  SSEQI   ATM2  RES C  SSEQI           DISTANCE          
REMARK 500   O    HOH A   441     O    HOH A   494              1.98            
REMARK 500   O    HOH A   410     O    HOH A   521              2.04            
REMARK 500   O    THR A    61     O    HOH A   447              2.17            
REMARK 500   O    HOH A   444     O    HOH A   447              2.17            
REMARK 500                                                                      
REMARK 500 REMARK: NULL                                                         
REMARK 500                                                                      
REMARK 500 GEOMETRY AND STEREOCHEMISTRY                                         
REMARK 500 SUBTOPIC: TORSION ANGLES                                             
REMARK 500                                                                      
REMARK 500 TORSION ANGLES OUTSIDE THE EXPECTED RAMACHANDRAN REGIONS:            
REMARK 500 (M=MODEL NUMBER; RES=RESIDUE NAME; C=CHAIN IDENTIFIER;               
REMARK 500 SSEQ=SEQUENCE NUMBER; I=INSERTION CODE).                             
REMARK 500                                                                      
REMARK 500 STANDARD TABLE:                                                      
REMARK 500 FORMAT:(10X,I3,1X,A3,1X,A1,I4,A1,4X,F7.2,3X,F7.2)                    
REMARK 500                                                                      
REMARK 500 EXPECTED VALUES: GJ KLEYWEGT AND TA JONES (1996). PHI/PSI-           
REMARK 500 CHOLOGY: RAMACHANDRAN REVISITED. STRUCTURE 4, 1395 - 1400            
REMARK 500                                                                      
REMARK 500  M RES CSSEQI        PSI       PHI                                   
REMARK 500    THR A  60       44.96   -141.09                                   
REMARK 500    MET A 103     -126.00     59.60                                   
REMARK 500    SER A 106     -169.18   -118.88                                   
REMARK 500    ASP A 218     -156.50    -91.15                                   
REMARK 500                                                                      
REMARK 500 REMARK: NULL                                                         
REMARK 620                                                                      
REMARK 620 METAL COORDINATION                                                   
REMARK 620 (M=MODEL NUMBER; RES=RESIDUE NAME; C=CHAIN IDENTIFIER;               
REMARK 620 SSEQ=SEQUENCE NUMBER; I=INSERTION CODE):                             
REMARK 620                                                                      
REMARK 620 COORDINATION ANGLES FOR:  M RES CSSEQI METAL                         
REMARK 620                              ZN A 300  ZN                            
REMARK 620 N RES CSSEQI ATOM                                                    
REMARK 620 1 ASP A 241   OD1                                                    
REMARK 620 2 HIS A 237   NE2  98.6                                              
REMARK 620 3 HIS A  78   NE2  97.0  95.4                                        
REMARK 620 4 RFN A 303   O4  135.6  90.5 125.4                                  
REMARK 620 5 RFN A 303   O5   93.4 165.5  91.3  75.2                            
REMARK 620 6 ASP A 241   OD2  52.1  90.2 149.0  84.8  90.6                      
REMARK 620 N                    1     2     3     4     5                       
REMARK 800                                                                      
REMARK 800 SITE                                                                 
REMARK 800 SITE_IDENTIFIER: AC1                                                 
REMARK 800 EVIDENCE_CODE: SOFTWARE                                              
REMARK 800 SITE_DESCRIPTION: BINDING SITE FOR RESIDUE ZN A 300                  
REMARK 800                                                                      
REMARK 800 SITE_IDENTIFIER: AC2                                                 
REMARK 800 EVIDENCE_CODE: SOFTWARE                                              
REMARK 800 SITE_DESCRIPTION: BINDING SITE FOR RESIDUE RFN A 303                 
REMARK 800                                                                      
REMARK 800 SITE_IDENTIFIER: AC3                                                 
REMARK 800 EVIDENCE_CODE: SOFTWARE                                              
REMARK 800 SITE_DESCRIPTION: BINDING SITE FOR RESIDUE GAI A 301                 
REMARK 800                                                                      
REMARK 800 SITE_IDENTIFIER: AC4                                                 
REMARK 800 EVIDENCE_CODE: SOFTWARE                                              
REMARK 800 SITE_DESCRIPTION: BINDING SITE FOR RESIDUE EDO A 302                 
REMARK 900                                                                      
REMARK 900 RELATED ENTRIES                                                      
REMARK 900 RELATED ID: 3U1Y   RELATED DB: PDB                                   
DBREF  3UHM A    1   299  UNP    P47205   LPXC_PSEAE       1    299             
SEQADV 3UHM SER A   40  UNP  P47205    CYS    40 ENGINEERED MUTATION            
SEQRES   1 A  299  MET ILE LYS GLN ARG THR LEU LYS ASN ILE ILE ARG ALA          
SEQRES   2 A  299  THR GLY VAL GLY LEU HIS SER GLY GLU LYS VAL TYR LEU          
SEQRES   3 A  299  THR LEU LYS PRO ALA PRO VAL ASP THR GLY ILE VAL PHE          
SEQRES   4 A  299  SER ARG THR ASP LEU ASP PRO VAL VAL GLU ILE PRO ALA          
SEQRES   5 A  299  ARG ALA GLU ASN VAL GLY GLU THR THR MET SER THR THR          
SEQRES   6 A  299  LEU VAL LYS GLY ASP VAL LYS VAL ASP THR VAL GLU HIS          
SEQRES   7 A  299  LEU LEU SER ALA MET ALA GLY LEU GLY ILE ASP ASN ALA          
SEQRES   8 A  299  TYR VAL GLU LEU SER ALA SER GLU VAL PRO ILE MET ASP          
SEQRES   9 A  299  GLY SER ALA GLY PRO PHE VAL PHE LEU ILE GLN SER ALA          
SEQRES  10 A  299  GLY LEU GLN GLU GLN GLU ALA ALA LYS LYS PHE ILE ARG          
SEQRES  11 A  299  ILE LYS ARG GLU VAL SER VAL GLU GLU GLY ASP LYS ARG          
SEQRES  12 A  299  ALA VAL PHE VAL PRO PHE ASP GLY PHE LYS VAL SER PHE          
SEQRES  13 A  299  GLU ILE ASP PHE ASP HIS PRO VAL PHE ARG GLY ARG THR          
SEQRES  14 A  299  GLN GLN ALA SER VAL ASP PHE SER SER THR SER PHE VAL          
SEQRES  15 A  299  LYS GLU VAL SER ARG ALA ARG THR PHE GLY PHE MET ARG          
SEQRES  16 A  299  ASP ILE GLU TYR LEU ARG SER GLN ASN LEU ALA LEU GLY          
SEQRES  17 A  299  GLY SER VAL GLU ASN ALA ILE VAL VAL ASP GLU ASN ARG          
SEQRES  18 A  299  VAL LEU ASN GLU ASP GLY LEU ARG TYR GLU ASP GLU PHE          
SEQRES  19 A  299  VAL LYS HIS LYS ILE LEU ASP ALA ILE GLY ASP LEU TYR          
SEQRES  20 A  299  LEU LEU GLY ASN SER LEU ILE GLY GLU PHE ARG GLY PHE          
SEQRES  21 A  299  LYS SER GLY HIS ALA LEU ASN ASN GLN LEU LEU ARG THR          
SEQRES  22 A  299  LEU ILE ALA ASP LYS ASP ALA TRP GLU VAL VAL THR PHE          
SEQRES  23 A  299  GLU ASP ALA ARG THR ALA PRO ILE SER TYR MET ARG PRO          
HET     ZN  A 300       1                                                       
HET    RFN  A 303      25                                                       
HET    GAI  A 301       4                                                       
HET    EDO  A 302       4                                                       
HETNAM      ZN ZINC ION                                                         
HETNAM     RFN (2R)-N-HYDROXY-2-METHYL-2-(METHYLSULFONYL)-4-(2-OXO-4-           
HETNAM   2 RFN  PHENYLPYRIDIN-1(2H)-YL)BUTANAMIDE                               
HETNAM     GAI GUANIDINE                                                        
HETNAM     EDO 1,2-ETHANEDIOL                                                   
HETSYN     EDO ETHYLENE GLYCOL                                                  
FORMUL   2   ZN    ZN 2+                                                        
FORMUL   3  RFN    C17 H20 N2 O5 S                                              
FORMUL   4  GAI    C H5 N3                                                      
FORMUL   5  EDO    C2 H6 O2                                                     
FORMUL   6  HOH   *242(H2 O)                                                    
HELIX    1   1 ILE A  197  ILE A  197  1                                   1
HELIX    2   2 LEU A  200  ARG A  201  1                                   2
LINK         OD1 ASP A 241                ZN    ZN A 300     1555   1555  2.03  
LINK         NE2 HIS A 237                ZN    ZN A 300     1555   1555  2.06  
LINK         NE2 HIS A  78                ZN    ZN A 300     1555   1555  2.08  
LINK        ZN    ZN A 300                 O4  RFN A 303     1555   1555  2.10  
LINK        ZN    ZN A 300                 O5  RFN A 303     1555   1555  2.11  
LINK         OD2 ASP A 241                ZN    ZN A 300     1555   1555  2.68  
CISPEP   1 ASP A   45    PRO A   46          0         3.80                     
SITE     1 AC1  4 HIS A  78  HIS A 237  ASP A 241  RFN A 303                    
SITE     1 AC2 16 LEU A  18  HIS A  19  MET A  62  GLU A  77                    
SITE     2 AC2 16 HIS A  78  THR A 190  PHE A 191  GLY A 192                    
SITE     3 AC2 16 LEU A 200  HIS A 237  LYS A 238  ASP A 241                    
SITE     4 AC2 16 HIS A 264   ZN A 300  EDO A 302  HOH A 375                    
SITE     1 AC3  3 LEU A 205  ALA A 206  HOH A 470                               
SITE     1 AC4  6 MET A  62  PHE A 191  GLY A 192  PHE A 193                    
SITE     2 AC4  6 ASP A 196  RFN A 303                                          
CRYST1   34.138   80.965   49.779  90.00  95.50  90.00 P 1 21 1      2          
ORIGX1      1.000000  0.000000  0.000000        0.00000                         
ORIGX2      0.000000  1.000000  0.000000        0.00000                         
ORIGX3      0.000000  0.000000  1.000000        0.00000                         
SCALE1      0.029293  0.000000  0.002821        0.00000                         
SCALE2      0.000000  0.012351  0.000000        0.00000                         
SCALE3      0.000000  0.000000  0.020182        0.00000                         
ATOM      1  N   ILE A 197       5.387 -15.678  -9.652  1.00 12.10           N
ANISOU    1  N   ILE A 197     1745   1395   1457    112     75   -208       N
ATOM      2  CA  ILE A 197       5.177 -16.946  -8.941  1.00 12.85           C
ANISOU    2  CA  ILE A 197     1836   1471   1577    116     66   -209       C
ATOM      3  C   ILE A 197       6.461 -17.779  -8.818  1.00 15.85           C
ANISOU    3  C   ILE A 197     2209   1837   1977    134     87   -219       C
ATOM      4  O   ILE A 197       6.697 -18.329  -7.735  1.00 14.40           O
ANISOU    4  O   ILE A 197     2009   1644   1819    141     81   -208       O
ATOM      5  CB  ILE A 197       3.955 -17.765  -9.482  1.00 15.59           C
ANISOU    5  CB  ILE A 197     2203   1803   1916    104     48   -222       C
ATOM      6  CG1 ILE A 197       2.618 -17.079  -9.112  1.00 17.36           C
ANISOU    6  CG1 ILE A 197     2423   2039   2134     88     23   -207       C
ATOM      7  CG2 ILE A 197       3.942 -19.239  -8.982  1.00 17.87           C
ANISOU    7  CG2 ILE A 197     2494   2066   2231    109     44   -228       C
ATOM      8  CD1 ILE A 197       1.374 -17.592  -9.926  1.00 22.44           C
ANISOU    8  CD1 ILE A 197     3088   2674   2764     74      3   -222       C
TER       9      ILE A 197
ATOM     10  N   LEU A 200       8.402 -16.309  -5.972  1.00 15.14           N
ANISOU   10  N   LEU A 200     2048   1773   1931    154     92   -174       N
ATOM     11  CA  LEU A 200       7.753 -16.617  -4.690  1.00 14.50           C
ANISOU   11  CA  LEU A 200     1958   1686   1864    151     71   -157       C
ATOM     12  C   LEU A 200       7.869 -18.073  -4.302  1.00 17.19           C
ANISOU   12  C   LEU A 200     2303   2003   2226    161     67   -160       C
ATOM     13  O   LEU A 200       8.204 -18.379  -3.144  1.00 16.05           O
ANISOU   13  O   LEU A 200     2144   1855   2101    170     59   -146       O
ATOM     14  CB  LEU A 200       6.264 -16.207  -4.742  1.00 14.68           C
ANISOU   14  CB  LEU A 200     1993   1715   1870    132     53   -151       C
ATOM     15  CG  LEU A 200       5.999 -14.724  -5.005  1.00 17.08           C
ANISOU   15  CG  LEU A 200     2294   2042   2155    123     53   -145       C
ATOM     16  CD1 LEU A 200       4.566 -14.500  -5.493  1.00 15.66           C
ANISOU   16  CD1 LEU A 200     2129   1864   1958    107     38   -146       C
ATOM     17  CD2 LEU A 200       6.255 -13.861  -3.762  1.00 18.36           C
ANISOU   17  CD2 LEU A 200     2433   2217   2326    123     48   -126       C
ATOM     18  N   ARG A 201       7.660 -18.966  -5.254  1.00 15.50           N
ANISOU   18  N   ARG A 201     2108   1771   2009    162     73   -179       N
ATOM     19  CA  ARG A 201       7.775 -20.400  -5.024  1.00 15.50           C
ANISOU   19  CA  ARG A 201     2115   1744   2030    171     71   -184       C
ATOM     20  C   ARG A 201       9.176 -20.710  -4.504  1.00 17.45           C
ANISOU   20  C   ARG A 201     2342   1987   2301    194     82   -181       C
ATOM     21  O   ARG A 201       9.315 -21.446  -3.528  1.00 16.44           O
ANISOU   21  O   ARG A 201     2208   1844   2195    203     72   -169       O
ATOM     22  CB  ARG A 201       7.532 -21.174  -6.338  1.00 16.29           C
ANISOU   22  CB  ARG A 201     2239   1828   2120    169     79   -210       C
ATOM     23  CG  ARG A 201       7.575 -22.697  -6.179  1.00 15.96           C
ANISOU   23  CG  ARG A 201     2207   1754   2102    178     78   -218       C
ATOM     24  CD  ARG A 201       8.019 -23.432  -7.452  1.00 19.27           C
ANISOU   24  CD  ARG A 201     2646   2158   2519    186     96   -247       C
ATOM     25  NE  ARG A 201       9.388 -23.066  -7.829  1.00 19.43           N
ANISOU   25  NE  ARG A 201     2654   2188   2542    203    121   -256       N
ATOM     26  CZ  ARG A 201      10.478 -23.623  -7.315  1.00 24.25           C
ANISOU   26  CZ  ARG A 201     3247   2786   3181    225    130   -254       C
ATOM     27  NH1 ARG A 201      10.377 -24.617  -6.446  1.00 19.58           N
ANISOU   27  NH1 ARG A 201     2653   2170   2615    233    117   -244       N
ATOM     28  NH2 ARG A 201      11.680 -23.186  -7.662  1.00 20.51           N
ANISOU   28  NH2 ARG A 201     2758   2323   2711    239    153   -262       N
TER      29      ARG A 201
ATOM     30  N   LEU A 205       7.298 -18.298  -0.439  1.00 12.97           N
ANISOU   30  N   LEU A 205     1736   1468   1724    162     26   -103       N
ATOM     31  CA  LEU A 205       6.491 -17.129  -0.066  1.00 12.55           C
ANISOU   31  CA  LEU A 205     1678   1435   1654    147     18    -93       C
ATOM     32  C   LEU A 205       5.087 -17.190  -0.623  1.00 11.80           C
ANISOU   32  C   LEU A 205     1600   1337   1547    129     12    -97       C
ATOM     33  O   LEU A 205       4.766 -18.000  -1.497  1.00 11.85           O
ANISOU   33  O   LEU A 205     1622   1328   1554    127     14   -111       O
ATOM     34  CB  LEU A 205       7.158 -15.828  -0.540  1.00 12.96           C
ANISOU   34  CB  LEU A 205     1719   1509   1695    147     28    -98       C
ATOM     35  CG  LEU A 205       8.491 -15.487   0.135  1.00 16.40           C
ANISOU   35  CG  LEU A 205     2133   1953   2144    161     32    -92       C
ATOM     36  CD1 LEU A 205       9.122 -14.317  -0.547  1.00 16.40           C
ANISOU   36  CD1 LEU A 205     2125   1971   2136    160     46   -100       C
ATOM     37  CD2 LEU A 205       8.282 -15.174   1.648  1.00 17.98           C
ANISOU   37  CD2 LEU A 205     2322   2161   2347    159     16    -72       C
ATOM     38  N   ALA A 206       4.204 -16.337  -0.088  1.00 10.32           N
ANISOU   38  N   ALA A 206     1408   1164   1351    116      3    -86       N
ATOM     39  CA  ALA A 206       2.810 -16.210  -0.532  1.00 10.67           C
ANISOU   39  CA  ALA A 206     1461   1208   1385     98     -6    -89       C
ATOM     40  C   ALA A 206       2.058 -17.531  -0.457  1.00 12.34           C
ANISOU   40  C   ALA A 206     1684   1397   1607     92    -12    -91       C
ATOM     41  O   ALA A 206       1.135 -17.758  -1.236  1.00 11.85           O
ANISOU   41  O   ALA A 206     1632   1329   1539     81    -18   -101       O
ATOM     42  CB  ALA A 206       2.720 -15.586  -1.928  1.00 12.60           C
ANISOU   42  CB  ALA A 206     1714   1461   1612     95     -1   -105       C
ATOM     43  N   LEU A 207       2.389 -18.362   0.531  1.00 10.75           N
ANISOU   43  N   LEU A 207     1481   1182   1421     99    -13    -79       N
ATOM     44  CA  LEU A 207       1.715 -19.658   0.665  1.00 10.58           C
ANISOU   44  CA  LEU A 207     1472   1136   1413     93    -18    -79       C
ATOM     45  C   LEU A 207       0.270 -19.546   1.087  1.00 12.37           C
ANISOU   45  C   LEU A 207     1697   1363   1638     73    -27    -71       C
ATOM     46  O   LEU A 207      -0.511 -20.470   0.837  1.00 14.13           O
ANISOU   46  O   LEU A 207     1931   1568   1871     62    -31    -77       O
ATOM     47  CB  LEU A 207       2.478 -20.597   1.612  1.00 12.50           C
ANISOU   47  CB  LEU A 207     1714   1361   1673    107    -17    -66       C
ATOM     48  CG  LEU A 207       3.886 -20.901   1.219  1.00 14.73           C
ANISOU   48  CG  LEU A 207     1996   1639   1964    128     -9    -75       C
ATOM     49  CD1 LEU A 207       4.560 -21.691   2.309  1.00 16.34           C
ANISOU   49  CD1 LEU A 207     2196   1828   2184    142    -12    -59       C
ATOM     50  CD2 LEU A 207       3.947 -21.642  -0.133  1.00 17.54           C
ANISOU   50  CD2 LEU A 207     2366   1978   2322    130     -2    -99       C
TER      51      LEU A 207
ATOM     52  N   GLY A 209      -1.625 -16.850   0.113  1.00 11.55           N
ANISOU   52  N   GLY A 209     1579   1308   1503     47    -39    -79       N
ATOM     53  CA  GLY A 209      -2.241 -15.884  -0.791  1.00 11.05           C
ANISOU   53  CA  GLY A 209     1514   1258   1425     40    -45    -87       C
ATOM     54  C   GLY A 209      -3.087 -16.504  -1.884  1.00 10.91           C
ANISOU   54  C   GLY A 209     1509   1230   1407     29    -55   -103       C
ATOM     55  O   GLY A 209      -2.760 -17.579  -2.417  1.00 11.44           O
ANISOU   55  O   GLY A 209     1590   1278   1478     32    -53   -115       O
TER      56      GLY A 209
HETATM   57  N1  RFN A 303       2.026 -10.130  -1.650  1.00  8.72           N
ANISOU   57  N1  RFN A 303     1192   1040   1079     77     -3    -80       N
HETATM   58  C4  RFN A 303       1.036 -13.480  -5.380  1.00 11.70           C
ANISOU   58  C4  RFN A 303     1634   1374   1438     71    -10   -131       C
HETATM   59  C5  RFN A 303       0.383 -13.108  -4.211  1.00 10.60           C
ANISOU   59  C5  RFN A 303     1479   1240   1310     65    -20   -116       C
HETATM   60  C6  RFN A 303      -0.881 -13.628  -3.951  1.00 10.87           C
ANISOU   60  C6  RFN A 303     1512   1266   1350     54    -35   -115       C
HETATM   61  C7  RFN A 303       0.966 -12.096  -3.294  1.00 10.09           C
ANISOU   61  C7  RFN A 303     1396   1189   1248     70    -13   -102       C
HETATM   62  C8  RFN A 303       0.136 -11.109  -2.659  1.00 10.26           C
ANISOU   62  C8  RFN A 303     1406   1222   1269     63    -22    -90       C
HETATM   63  C10 RFN A 303       2.907 -11.051  -2.196  1.00  9.78           C
ANISOU   63  C10 RFN A 303     1334   1165   1217     85      6    -90       C
HETATM   64  C13 RFN A 303       2.750  -7.833  -1.814  1.00  9.69           C
ANISOU   64  C13 RFN A 303     1305   1186   1191     77      8    -74       C
HETATM   65  C15 RFN A 303       2.603  -6.072  -0.004  1.00  9.85           C
ANISOU   65  C15 RFN A 303     1300   1224   1219     72      4    -58       C
HETATM   66  C17 RFN A 303       4.849  -6.776  -0.876  1.00 11.80           C
ANISOU   66  C17 RFN A 303     1548   1467   1471     86     26    -70       C
HETATM   67  C1  RFN A 303      -1.466 -14.543  -4.824  1.00 11.81           C
ANISOU   67  C1  RFN A 303     1647   1372   1467     48    -44   -129       C
HETATM   68  C2  RFN A 303      -0.777 -14.914  -5.958  1.00 12.80           C
ANISOU   68  C2  RFN A 303     1791   1493   1580     54    -35   -145       C
HETATM   69  C3  RFN A 303       0.471 -14.403  -6.262  1.00 13.55           C
ANISOU   69  C3  RFN A 303     1887   1596   1667     66    -17   -147       C
HETATM   70  C9  RFN A 303       0.673 -10.171  -1.881  1.00  9.31           C
ANISOU   70  C9  RFN A 303     1273   1114   1151     66    -16    -80       C
HETATM   71  C11 RFN A 303       2.300 -12.076  -3.074  1.00  9.45           C
ANISOU   71  C11 RFN A 303     1310   1110   1172     82      2   -102       C
HETATM   72  O1  RFN A 303       4.121 -11.028  -2.003  1.00 10.75           O
ANISOU   72  O1  RFN A 303     1449   1290   1346     95     18    -91       O
HETATM   73  C12 RFN A 303       2.557  -9.017  -0.879  1.00 10.56           C
ANISOU   73  C12 RFN A 303     1410   1287   1314     79      1    -71       C
HETATM   74  C14 RFN A 303       3.383  -6.560  -1.222  1.00 10.01           C
ANISOU   74  C14 RFN A 303     1332   1239   1234     77     14    -67       C
HETATM   75  S1  RFN A 303       3.496  -5.333  -2.523  1.00 13.11           S
ANISOU   75  S1  RFN A 303     1735   1637   1610     74     23    -70       S
HETATM   76  C16 RFN A 303       1.832  -5.094  -3.096  1.00 18.28           C
ANISOU   76  C16 RFN A 303     2403   2290   2253     66      6    -67       C
HETATM   77  O2  RFN A 303       4.298  -5.880  -3.598  1.00 15.40           O
ANISOU   77  O2  RFN A 303     2036   1922   1892     78     37    -80       O
HETATM   78  O3  RFN A 303       3.951  -4.067  -1.967  1.00 13.80           O
ANISOU   78  O3  RFN A 303     1810   1733   1700     72     29    -63       O
HETATM   79  O4  RFN A 303       1.424  -5.762  -0.063  1.00 10.41           O
ANISOU   79  O4  RFN A 303     1374   1295   1286     65     -6    -55       O
HETATM   80  N2  RFN A 303       3.317  -6.065   1.171  1.00 12.48           N
ANISOU   80  N2  RFN A 303     1619   1561   1561     76      5    -53       N
HETATM   81  O5  RFN A 303       2.502  -5.608   2.260  1.00 11.36           O
ANISOU   81  O5  RFN A 303     1470   1424   1421     71     -3    -45       O
HETATM   86  O   HOH A 470       4.081 -21.446  -5.626  1.00 21.82           O
CONECT   67   60   68
CONECT   63   57   71   72
CONECT   71   61   63
CONECT   73   57   64
CONECT   64   73   74
CONECT   74   64   65   66   75
CONECT   65   74   79   80
CONECT   76   75
CONECT   66   74
CONECT   68   67   69
CONECT   69   58   68
CONECT   58   59   69
CONECT   59   58   60   61
CONECT   60   59   67
CONECT   61   59   62   71
CONECT   62   61   70
CONECT   70   57   62
CONECT   57   63   70   73
CONECT   80   65   81
CONECT   72   63
CONECT   77   75
CONECT   78   75
CONECT   79   65
CONECT   81   80
CONECT   75   74   76   77   78
CONECT   82   83   84   85
CONECT   83   82
CONECT   84   82
CONECT   85   82
END
