# Supplementary material for: Scaffold repositioning of spiro-acridine derivatives as fungi chitinase inhibitor by target fishing and in vitro studies
Source: Sci Rep. 2023 May 5;13:7320. doi: 10.1038/s41598-023-33279-9 (PMC10163251; doi:10.1038/s41598-023-33279-9)
Supplement: Supplementary file 2 — Supplementary Information 2. [file 41598_2023_33279_MOESM2_ESM.zip › PDBQT_TARGETS_ALL/3upf_0BU.pdb]

HEADER    TRANSFERASE/TRANSFERASE INHIBITOR       18-NOV-11   3UPF              
TITLE     CRYSTAL STRUCTURE OF MURINE NOROVIRUS RNA-DEPENDENT RNA POLYMERASE    
TITLE    2 BOUND TO NF023                                                       
COMPND    MOL_ID: 1;                                                            
COMPND   2 MOLECULE: RNA-DEPENDENT RNA POLYMERASE;                              
COMPND   3 CHAIN: A, B, C;                                                      
COMPND   4 FRAGMENT: UNP RESIDUES 1174-1684;                                    
COMPND   5 ENGINEERED: YES                                                      
SOURCE    MOL_ID: 1;                                                            
SOURCE   2 ORGANISM_SCIENTIFIC: MURINE NOROVIRUS 1;                             
SOURCE   3 ORGANISM_TAXID: 223997;                                              
SOURCE   4 EXPRESSION_SYSTEM: ESCHERICHIA COLI;                                 
SOURCE   5 EXPRESSION_SYSTEM_TAXID: 562                                         
KEYWDS    MURINE NOROVIRUS, RNA-DEPENDENT RNA POLYMERASE, TRANSFERASE-          
KEYWDS   2 TRANSFERASE INHIBITOR COMPLEX                                        
EXPDTA    X-RAY DIFFRACTION                                                     
AUTHOR    M.MILANI,E.MASTRANGELO,M.BOLOGNESI                                    
REVDAT   2   23-MAY-12 3UPF    1       JRNL                                     
REVDAT   1   02-MAY-12 3UPF    0                                                
JRNL        AUTH   E.MASTRANGELO,M.PEZZULLO,D.TARANTINO,R.PETAZZI,F.GERMANI,    
JRNL        AUTH 2 D.KRAMER,I.ROBEL,J.ROHAYEM,M.BOLOGNESI,M.MILANI              
JRNL        TITL   STRUCTURE-BASED INHIBITION OF NOROVIRUS RNA-DEPENDENT RNA    
JRNL        TITL 2 POLYMERASES.                                                 
JRNL        REF    J.MOL.BIOL.                   V. 419   198 2012              
JRNL        REFN                   ISSN 0022-2836                               
JRNL        PMID   22446684                                                     
JRNL        DOI    10.1016/J.JMB.2012.03.008                                    
REMARK   2                                                                      
REMARK   2 RESOLUTION.    2.60 ANGSTROMS.                                       
REMARK   3                                                                      
REMARK   3 REFINEMENT.                                                          
REMARK   3   PROGRAM     : REFMAC 5.5.0109                                      
REMARK   3   AUTHORS     : MURSHUDOV,VAGIN,DODSON                               
REMARK   3                                                                      
REMARK   3    REFINEMENT TARGET : MAXIMUM LIKELIHOOD                            
REMARK   3                                                                      
REMARK   3  DATA USED IN REFINEMENT.                                            
REMARK   3   RESOLUTION RANGE HIGH (ANGSTROMS) : 2.60                           
REMARK   3   RESOLUTION RANGE LOW  (ANGSTROMS) : 45.00                          
REMARK   3   DATA CUTOFF            (SIGMA(F)) : 0.000                          
REMARK   3   COMPLETENESS FOR RANGE        (%) : 100.0                          
REMARK   3   NUMBER OF REFLECTIONS             : 67276                          
REMARK   3                                                                      
REMARK   3  FIT TO DATA USED IN REFINEMENT.                                     
REMARK   3   CROSS-VALIDATION METHOD          : THROUGHOUT                      
REMARK   3   FREE R VALUE TEST SET SELECTION  : RANDOM                          
REMARK   3   R VALUE     (WORKING + TEST SET) : 0.202                           
REMARK   3   R VALUE            (WORKING SET) : 0.199                           
REMARK   3   FREE R VALUE                     : 0.261                           
REMARK   3   FREE R VALUE TEST SET SIZE   (%) : 5.000                           
REMARK   3   FREE R VALUE TEST SET COUNT      : 3578                            
REMARK   3                                                                      
REMARK   3  FIT IN THE HIGHEST RESOLUTION BIN.                                  
REMARK   3   TOTAL NUMBER OF BINS USED           : 20                           
REMARK   3   BIN RESOLUTION RANGE HIGH       (A) : 2.60                         
REMARK   3   BIN RESOLUTION RANGE LOW        (A) : 2.67                         
REMARK   3   REFLECTION IN BIN     (WORKING SET) : 4954                         
REMARK   3   BIN COMPLETENESS (WORKING+TEST) (%) : 99.98                        
REMARK   3   BIN R VALUE           (WORKING SET) : 0.2890                       
REMARK   3   BIN FREE R VALUE SET COUNT          : 256                          
REMARK   3   BIN FREE R VALUE                    : 0.3770                       
REMARK   3                                                                      
REMARK   3  NUMBER OF NON-HYDROGEN ATOMS USED IN REFINEMENT.                    
REMARK   3   PROTEIN ATOMS            : 11376                                   
REMARK   3   NUCLEIC ACID ATOMS       : 0                                       
REMARK   3   HETEROGEN ATOMS          : 233                                     
REMARK   3   SOLVENT ATOMS            : 625                                     
REMARK   3                                                                      
REMARK   3  B VALUES.                                                           
REMARK   3   FROM WILSON PLOT           (A**2) : NULL                           
REMARK   3   MEAN B VALUE      (OVERALL, A**2) : 43.88                          
REMARK   3   OVERALL ANISOTROPIC B VALUE.                                       
REMARK   3    B11 (A**2) : 0.44000                                              
REMARK   3    B22 (A**2) : 0.50000                                              
REMARK   3    B33 (A**2) : -1.61000                                             
REMARK   3    B12 (A**2) : 0.00000                                              
REMARK   3    B13 (A**2) : -0.82000                                             
REMARK   3    B23 (A**2) : 0.00000                                              
REMARK   3                                                                      
REMARK   3  ESTIMATED OVERALL COORDINATE ERROR.                                 
REMARK   3   ESU BASED ON R VALUE                            (A): NULL          
REMARK   3   ESU BASED ON FREE R VALUE                       (A): 0.294         
REMARK   3   ESU BASED ON MAXIMUM LIKELIHOOD                 (A): 0.222         
REMARK   3   ESU FOR B VALUES BASED ON MAXIMUM LIKELIHOOD (A**2): 22.969        
REMARK   3                                                                      
REMARK   3 CORRELATION COEFFICIENTS.                                            
REMARK   3   CORRELATION COEFFICIENT FO-FC      : 0.931                         
REMARK   3   CORRELATION COEFFICIENT FO-FC FREE : 0.889                         
REMARK   3                                                                      
REMARK   3  RMS DEVIATIONS FROM IDEAL VALUES        COUNT    RMS    WEIGHT      
REMARK   3   BOND LENGTHS REFINED ATOMS        (A): 11900 ; 0.010 ; 0.022       
REMARK   3   BOND LENGTHS OTHERS               (A):  NULL ;  NULL ;  NULL       
REMARK   3   BOND ANGLES REFINED ATOMS   (DEGREES): 16165 ; 1.267 ; 1.993       
REMARK   3   BOND ANGLES OTHERS          (DEGREES):  NULL ;  NULL ;  NULL       
REMARK   3   TORSION ANGLES, PERIOD 1    (DEGREES):  1419 ; 5.513 ; 5.000       
REMARK   3   TORSION ANGLES, PERIOD 2    (DEGREES):   539 ;35.095 ;23.117       
REMARK   3   TORSION ANGLES, PERIOD 3    (DEGREES):  2011 ;18.158 ;15.000       
REMARK   3   TORSION ANGLES, PERIOD 4    (DEGREES):   108 ;19.754 ;15.000       
REMARK   3   CHIRAL-CENTER RESTRAINTS       (A**3):  1697 ; 0.081 ; 0.200       
REMARK   3   GENERAL PLANES REFINED ATOMS      (A):  9099 ; 0.005 ; 0.021       
REMARK   3   GENERAL PLANES OTHERS             (A):  NULL ;  NULL ;  NULL       
REMARK   3   NON-BONDED CONTACTS REFINED ATOMS (A):  NULL ;  NULL ;  NULL       
REMARK   3   NON-BONDED CONTACTS OTHERS        (A):  NULL ;  NULL ;  NULL       
REMARK   3   NON-BONDED TORSION REFINED ATOMS  (A):  NULL ;  NULL ;  NULL       
REMARK   3   NON-BONDED TORSION OTHERS         (A):  NULL ;  NULL ;  NULL       
REMARK   3   H-BOND (X...Y) REFINED ATOMS      (A):  NULL ;  NULL ;  NULL       
REMARK   3   H-BOND (X...Y) OTHERS             (A):  NULL ;  NULL ;  NULL       
REMARK   3   POTENTIAL METAL-ION REFINED ATOMS (A):  NULL ;  NULL ;  NULL       
REMARK   3   POTENTIAL METAL-ION OTHERS        (A):  NULL ;  NULL ;  NULL       
REMARK   3   SYMMETRY VDW REFINED ATOMS        (A):  NULL ;  NULL ;  NULL       
REMARK   3   SYMMETRY VDW OTHERS               (A):  NULL ;  NULL ;  NULL       
REMARK   3   SYMMETRY H-BOND REFINED ATOMS     (A):  NULL ;  NULL ;  NULL       
REMARK   3   SYMMETRY H-BOND OTHERS            (A):  NULL ;  NULL ;  NULL       
REMARK   3   SYMMETRY METAL-ION REFINED ATOMS  (A):  NULL ;  NULL ;  NULL       
REMARK   3   SYMMETRY METAL-ION OTHERS         (A):  NULL ;  NULL ;  NULL       
REMARK   3                                                                      
REMARK   3  ISOTROPIC THERMAL FACTOR RESTRAINTS.     COUNT   RMS    WEIGHT      
REMARK   3   MAIN-CHAIN BOND REFINED ATOMS  (A**2):  7141 ; 1.178 ; 1.500       
REMARK   3   MAIN-CHAIN BOND OTHER ATOMS    (A**2):  NULL ;  NULL ;  NULL       
REMARK   3   MAIN-CHAIN ANGLE REFINED ATOMS (A**2): 11507 ; 2.246 ; 2.000       
REMARK   3   SIDE-CHAIN BOND REFINED ATOMS  (A**2):  4759 ; 3.599 ; 3.000       
REMARK   3   SIDE-CHAIN ANGLE REFINED ATOMS (A**2):  4657 ; 5.624 ; 4.500       
REMARK   3                                                                      
REMARK   3 ANISOTROPIC THERMAL FACTOR RESTRAINTS.    COUNT   RMS   WEIGHT       
REMARK   3   RIGID-BOND RESTRAINTS          (A**2):  NULL ;  NULL ;  NULL       
REMARK   3   SPHERICITY; FREE ATOMS         (A**2):  NULL ;  NULL ;  NULL       
REMARK   3   SPHERICITY; BONDED ATOMS       (A**2):  NULL ;  NULL ;  NULL       
REMARK   3                                                                      
REMARK   3  NCS RESTRAINTS STATISTICS                                           
REMARK   3   NUMBER OF DIFFERENT NCS GROUPS : NULL                              
REMARK   3                                                                      
REMARK   3  TLS DETAILS                                                         
REMARK   3   NUMBER OF TLS GROUPS  : 3                                          
REMARK   3                                                                      
REMARK   3   TLS GROUP : 1                                                      
REMARK   3    NUMBER OF COMPONENTS GROUP : 2                                    
REMARK   3    COMPONENTS        C SSSEQI   TO  C SSSEQI                         
REMARK   3    RESIDUE RANGE :   A     2        A   488                          
REMARK   3    RESIDUE RANGE :   A   600        A   600                          
REMARK   3    ORIGIN FOR THE GROUP (A):  15.9100 -49.9540  33.1490              
REMARK   3    T TENSOR                                                          
REMARK   3      T11:   0.0821 T22:   0.0902                                     
REMARK   3      T33:   0.0119 T12:   0.0497                                     
REMARK   3      T13:  -0.0225 T23:   0.0174                                     
REMARK   3    L TENSOR                                                          
REMARK   3      L11:   0.5418 L22:   0.2834                                     
REMARK   3      L33:   0.4068 L12:   0.0665                                     
REMARK   3      L13:  -0.1111 L23:   0.3392                                     
REMARK   3    S TENSOR                                                          
REMARK   3      S11:   0.0898 S12:   0.0235 S13:  -0.0247                       
REMARK   3      S21:   0.0381 S22:  -0.0401 S23:  -0.0593                       
REMARK   3      S31:   0.0108 S32:  -0.0615 S33:  -0.0497                       
REMARK   3                                                                      
REMARK   3   TLS GROUP : 2                                                      
REMARK   3    NUMBER OF COMPONENTS GROUP : 2                                    
REMARK   3    COMPONENTS        C SSSEQI   TO  C SSSEQI                         
REMARK   3    RESIDUE RANGE :   B     2        B   488                          
REMARK   3    RESIDUE RANGE :   B   600        B   600                          
REMARK   3    ORIGIN FOR THE GROUP (A):  36.1810 -46.8830 -11.1160              
REMARK   3    T TENSOR                                                          
REMARK   3      T11:   0.0955 T22:   0.0730                                     
REMARK   3      T33:   0.0569 T12:   0.0373                                     
REMARK   3      T13:   0.0217 T23:   0.0186                                     
REMARK   3    L TENSOR                                                          
REMARK   3      L11:   0.0381 L22:   0.4056                                     
REMARK   3      L33:   0.4930 L12:   0.0879                                     
REMARK   3      L13:  -0.0080 L23:  -0.3476                                     
REMARK   3    S TENSOR                                                          
REMARK   3      S11:   0.0012 S12:  -0.0197 S13:  -0.0009                       
REMARK   3      S21:  -0.0171 S22:   0.0217 S23:  -0.0226                       
REMARK   3      S31:  -0.0080 S32:  -0.0186 S33:  -0.0229                       
REMARK   3                                                                      
REMARK   3   TLS GROUP : 3                                                      
REMARK   3    NUMBER OF COMPONENTS GROUP : 2                                    
REMARK   3    COMPONENTS        C SSSEQI   TO  C SSSEQI                         
REMARK   3    RESIDUE RANGE :   C     5        C   488                          
REMARK   3    RESIDUE RANGE :   C   600        C   600                          
REMARK   3    ORIGIN FOR THE GROUP (A):  -7.1430   0.3580  23.1430              
REMARK   3    T TENSOR                                                          
REMARK   3      T11:   0.1295 T22:   0.0612                                     
REMARK   3      T33:   0.0467 T12:   0.0200                                     
REMARK   3      T13:   0.0301 T23:   0.0005                                     
REMARK   3    L TENSOR                                                          
REMARK   3      L11:   0.1985 L22:   0.2665                                     
REMARK   3      L33:   0.2321 L12:  -0.0277                                     
REMARK   3      L13:  -0.0435 L23:  -0.1856                                     
REMARK   3    S TENSOR                                                          
REMARK   3      S11:  -0.0065 S12:   0.0086 S13:   0.0239                       
REMARK   3      S21:   0.0085 S22:   0.0062 S23:  -0.0100                       
REMARK   3      S31:   0.0156 S32:   0.0014 S33:   0.0003                       
REMARK   3                                                                      
REMARK   3  BULK SOLVENT MODELLING.                                             
REMARK   3   METHOD USED : MASK                                                 
REMARK   3   PARAMETERS FOR MASK CALCULATION                                    
REMARK   3   VDW PROBE RADIUS   : 1.40                                          
REMARK   3   ION PROBE RADIUS   : 0.80                                          
REMARK   3   SHRINKAGE RADIUS   : 0.80                                          
REMARK   3                                                                      
REMARK   3  OTHER REFINEMENT REMARKS: NULL                                      
REMARK   4                                                                      
REMARK   4 3UPF COMPLIES WITH FORMAT V. 3.30, 13-JUL-11                         
REMARK 100                                                                      
REMARK 100 THIS ENTRY HAS BEEN PROCESSED BY RCSB ON 22-NOV-11.                  
REMARK 100 THE RCSB ID CODE IS RCSB069044.                                      
REMARK 200                                                                      
REMARK 200 EXPERIMENTAL DETAILS                                                 
REMARK 200  EXPERIMENT TYPE                : X-RAY DIFFRACTION                  
REMARK 200  DATE OF DATA COLLECTION        : 17-FEB-11                          
REMARK 200  TEMPERATURE           (KELVIN) : 100                                
REMARK 200  PH                             : 8.4                                
REMARK 200  NUMBER OF CRYSTALS USED        : 1                                  
REMARK 200                                                                      
REMARK 200  SYNCHROTRON              (Y/N) : Y                                  
REMARK 200  RADIATION SOURCE               : ESRF                               
REMARK 200  BEAMLINE                       : BM14                               
REMARK 200  X-RAY GENERATOR MODEL          : NULL                               
REMARK 200  MONOCHROMATIC OR LAUE    (M/L) : M                                  
REMARK 200  WAVELENGTH OR RANGE        (A) : 0.97625                            
REMARK 200  MONOCHROMATOR                  : SI(111) MONOCHROMATOR              
REMARK 200  OPTICS                         : NULL                               
REMARK 200                                                                      
REMARK 200  DETECTOR TYPE                  : CCD                                
REMARK 200  DETECTOR MANUFACTURER          : MARMOSAIC 225 MM CCD               
REMARK 200  INTENSITY-INTEGRATION SOFTWARE : MOSFLM                             
REMARK 200  DATA SCALING SOFTWARE          : SCALA                              
REMARK 200                                                                      
REMARK 200  NUMBER OF UNIQUE REFLECTIONS   : 70871                              
REMARK 200  RESOLUTION RANGE HIGH      (A) : 2.600                              
REMARK 200  RESOLUTION RANGE LOW       (A) : 45.000                             
REMARK 200  REJECTION CRITERIA  (SIGMA(I)) : 0.000                              
REMARK 200                                                                      
REMARK 200 OVERALL.                                                             
REMARK 200  COMPLETENESS FOR RANGE     (%) : 100.0                              
REMARK 200  DATA REDUNDANCY                : NULL                               
REMARK 200  R MERGE                    (I) : NULL                               
REMARK 200  R SYM                      (I) : NULL                               
REMARK 200  <I/SIGMA(I)> FOR THE DATA SET  : NULL                               
REMARK 200                                                                      
REMARK 200 IN THE HIGHEST RESOLUTION SHELL.                                     
REMARK 200  HIGHEST RESOLUTION SHELL, RANGE HIGH (A) : 2.60                     
REMARK 200  HIGHEST RESOLUTION SHELL, RANGE LOW  (A) : 2.74                     
REMARK 200  COMPLETENESS FOR SHELL     (%) : 100.0                              
REMARK 200  DATA REDUNDANCY IN SHELL       : NULL                               
REMARK 200  R MERGE FOR SHELL          (I) : NULL                               
REMARK 200  R SYM FOR SHELL            (I) : NULL                               
REMARK 200  <I/SIGMA(I)> FOR SHELL         : NULL                               
REMARK 200                                                                      
REMARK 200 DIFFRACTION PROTOCOL: SINGLE WAVELENGTH                              
REMARK 200 METHOD USED TO DETERMINE THE STRUCTURE: MOLECULAR REPLACEMENT        
REMARK 200 SOFTWARE USED: MOLREP                                                
REMARK 200 STARTING MODEL: NULL                                                 
REMARK 200                                                                      
REMARK 200 REMARK: NULL                                                         
REMARK 280                                                                      
REMARK 280 CRYSTAL                                                              
REMARK 280 SOLVENT CONTENT, VS   (%): 62.71                                     
REMARK 280 MATTHEWS COEFFICIENT, VM (ANGSTROMS**3/DA): 3.30                     
REMARK 280                                                                      
REMARK 280 CRYSTALLIZATION CONDITIONS: 1.5 M AMMONIUM SULFATE, 11 % GLYCEROL,   
REMARK 280  50 MM TRIS PH 8.4, VAPOR DIFFUSION, SITTING DROP, TEMPERATURE 293K  
REMARK 290                                                                      
REMARK 290 CRYSTALLOGRAPHIC SYMMETRY                                            
REMARK 290 SYMMETRY OPERATORS FOR SPACE GROUP: C 1 2 1                          
REMARK 290                                                                      
REMARK 290      SYMOP   SYMMETRY                                                
REMARK 290     NNNMMM   OPERATOR                                                
REMARK 290       1555   X,Y,Z                                                   
REMARK 290       2555   -X,Y,-Z                                                 
REMARK 290       3555   X+1/2,Y+1/2,Z                                           
REMARK 290       4555   -X+1/2,Y+1/2,-Z                                         
REMARK 290                                                                      
REMARK 290     WHERE NNN -> OPERATOR NUMBER                                     
REMARK 290           MMM -> TRANSLATION VECTOR                                  
REMARK 290                                                                      
REMARK 290 CRYSTALLOGRAPHIC SYMMETRY TRANSFORMATIONS                            
REMARK 290 THE FOLLOWING TRANSFORMATIONS OPERATE ON THE ATOM/HETATM             
REMARK 290 RECORDS IN THIS ENTRY TO PRODUCE CRYSTALLOGRAPHICALLY                
REMARK 290 RELATED MOLECULES.                                                   
REMARK 290   SMTRY1   1  1.000000  0.000000  0.000000        0.00000            
REMARK 290   SMTRY2   1  0.000000  1.000000  0.000000        0.00000            
REMARK 290   SMTRY3   1  0.000000  0.000000  1.000000        0.00000            
REMARK 290   SMTRY1   2 -1.000000  0.000000  0.000000        0.00000            
REMARK 290   SMTRY2   2  0.000000  1.000000  0.000000        0.00000            
REMARK 290   SMTRY3   2  0.000000  0.000000 -1.000000        0.00000            
REMARK 290   SMTRY1   3  1.000000  0.000000  0.000000       60.43000            
REMARK 290   SMTRY2   3  0.000000  1.000000  0.000000       97.97500            
REMARK 290   SMTRY3   3  0.000000  0.000000  1.000000        0.00000            
REMARK 290   SMTRY1   4 -1.000000  0.000000  0.000000       60.43000            
REMARK 290   SMTRY2   4  0.000000  1.000000  0.000000       97.97500            
REMARK 290   SMTRY3   4  0.000000  0.000000 -1.000000        0.00000            
REMARK 290                                                                      
REMARK 290 REMARK: NULL                                                         
REMARK 300                                                                      
REMARK 300 BIOMOLECULE: 1, 2, 3, 4                                              
REMARK 300 SEE REMARK 350 FOR THE AUTHOR PROVIDED AND/OR PROGRAM                
REMARK 300 GENERATED ASSEMBLY INFORMATION FOR THE STRUCTURE IN                  
REMARK 300 THIS ENTRY. THE REMARK MAY ALSO PROVIDE INFORMATION ON               
REMARK 300 BURIED SURFACE AREA.                                                 
REMARK 350                                                                      
REMARK 350 COORDINATES FOR A COMPLETE MULTIMER REPRESENTING THE KNOWN           
REMARK 350 BIOLOGICALLY SIGNIFICANT OLIGOMERIZATION STATE OF THE                
REMARK 350 MOLECULE CAN BE GENERATED BY APPLYING BIOMT TRANSFORMATIONS          
REMARK 350 GIVEN BELOW.  BOTH NON-CRYSTALLOGRAPHIC AND                          
REMARK 350 CRYSTALLOGRAPHIC OPERATIONS ARE GIVEN.                               
REMARK 350                                                                      
REMARK 350 BIOMOLECULE: 1                                                       
REMARK 350 AUTHOR DETERMINED BIOLOGICAL UNIT: MONOMERIC                         
REMARK 350 APPLY THE FOLLOWING TO CHAINS: A                                     
REMARK 350   BIOMT1   1  1.000000  0.000000  0.000000        0.00000            
REMARK 350   BIOMT2   1  0.000000  1.000000  0.000000        0.00000            
REMARK 350   BIOMT3   1  0.000000  0.000000  1.000000        0.00000            
REMARK 350                                                                      
REMARK 350 BIOMOLECULE: 2                                                       
REMARK 350 AUTHOR DETERMINED BIOLOGICAL UNIT: MONOMERIC                         
REMARK 350 APPLY THE FOLLOWING TO CHAINS: B                                     
REMARK 350   BIOMT1   1  1.000000  0.000000  0.000000        0.00000            
REMARK 350   BIOMT2   1  0.000000  1.000000  0.000000        0.00000            
REMARK 350   BIOMT3   1  0.000000  0.000000  1.000000        0.00000            
REMARK 350                                                                      
REMARK 350 BIOMOLECULE: 3                                                       
REMARK 350 AUTHOR DETERMINED BIOLOGICAL UNIT: MONOMERIC                         
REMARK 350 APPLY THE FOLLOWING TO CHAINS: C                                     
REMARK 350   BIOMT1   1  1.000000  0.000000  0.000000        0.00000            
REMARK 350   BIOMT2   1  0.000000  1.000000  0.000000        0.00000            
REMARK 350   BIOMT3   1  0.000000  0.000000  1.000000        0.00000            
REMARK 350                                                                      
REMARK 350 BIOMOLECULE: 4                                                       
REMARK 350 SOFTWARE DETERMINED QUATERNARY STRUCTURE: HEXAMERIC                  
REMARK 350 SOFTWARE USED: PISA                                                  
REMARK 350 TOTAL BURIED SURFACE AREA: 15380 ANGSTROM**2                         
REMARK 350 SURFACE AREA OF THE COMPLEX: 121470 ANGSTROM**2                      
REMARK 350 CHANGE IN SOLVENT FREE ENERGY: -259.0 KCAL/MOL                       
REMARK 350 APPLY THE FOLLOWING TO CHAINS: A, B, C                               
REMARK 350   BIOMT1   1  1.000000  0.000000  0.000000        0.00000            
REMARK 350   BIOMT2   1  0.000000  1.000000  0.000000        0.00000            
REMARK 350   BIOMT3   1  0.000000  0.000000  1.000000        0.00000            
REMARK 350   BIOMT1   2 -1.000000  0.000000  0.000000        0.00000            
REMARK 350   BIOMT2   2  0.000000  1.000000  0.000000        0.00000            
REMARK 350   BIOMT3   2  0.000000  0.000000 -1.000000        0.00000            
REMARK 465                                                                      
REMARK 465 MISSING RESIDUES                                                     
REMARK 465 THE FOLLOWING RESIDUES WERE NOT LOCATED IN THE                       
REMARK 465 EXPERIMENT. (M=MODEL NUMBER; RES=RESIDUE NAME; C=CHAIN               
REMARK 465 IDENTIFIER; SSSEQ=SEQUENCE NUMBER; I=INSERTION CODE.)                
REMARK 465                                                                      
REMARK 465   M RES C SSSEQI                                                     
REMARK 465     MET A    -9                                                      
REMARK 465     LYS A    -8                                                      
REMARK 465     ALA A    -7                                                      
REMARK 465     LEU A    -6                                                      
REMARK 465     GLU A    -5                                                      
REMARK 465     PHE A    -4                                                      
REMARK 465     GLN A    -3                                                      
REMARK 465     GLY A    -2                                                      
REMARK 465     PRO A    -1                                                      
REMARK 465     PRO A     0                                                      
REMARK 465     MET A     1                                                      
REMARK 465     GLY A   301                                                      
REMARK 465     GLY A   377                                                      
REMARK 465     ALA A   434                                                      
REMARK 465     GLN A   435                                                      
REMARK 465     SER A   438                                                      
REMARK 465     GLN A   468                                                      
REMARK 465     SER A   469                                                      
REMARK 465     GLY A   470                                                      
REMARK 465     ILE A   471                                                      
REMARK 465     GLU A   472                                                      
REMARK 465     MET A   473                                                      
REMARK 465     THR A   489                                                      
REMARK 465     MET A   490                                                      
REMARK 465     ASP A   491                                                      
REMARK 465     ALA A   492                                                      
REMARK 465     GLU A   493                                                      
REMARK 465     THR A   494                                                      
REMARK 465     PRO A   495                                                      
REMARK 465     GLN A   496                                                      
REMARK 465     GLU A   497                                                      
REMARK 465     ARG A   498                                                      
REMARK 465     SER A   499                                                      
REMARK 465     ALA A   500                                                      
REMARK 465     VAL A   501                                                      
REMARK 465     PHE A   502                                                      
REMARK 465     VAL A   503                                                      
REMARK 465     ASN A   504                                                      
REMARK 465     GLU A   505                                                      
REMARK 465     ASP A   506                                                      
REMARK 465     GLU A   507                                                      
REMARK 465     LEU A   508                                                      
REMARK 465     GLU A   509                                                      
REMARK 465     HIS A   510                                                      
REMARK 465     HIS A   511                                                      
REMARK 465     HIS A   512                                                      
REMARK 465     HIS A   513                                                      
REMARK 465     HIS A   514                                                      
REMARK 465     HIS A   515                                                      
REMARK 465     MET B    -9                                                      
REMARK 465     LYS B    -8                                                      
REMARK 465     ALA B    -7                                                      
REMARK 465     LEU B    -6                                                      
REMARK 465     GLU B    -5                                                      
REMARK 465     PHE B    -4                                                      
REMARK 465     GLN B    -3                                                      
REMARK 465     GLY B    -2                                                      
REMARK 465     PRO B    -1                                                      
REMARK 465     PRO B     0                                                      
REMARK 465     MET B     1                                                      
REMARK 465     PRO B   303                                                      
REMARK 465     ILE B   471                                                      
REMARK 465     GLU B   472                                                      
REMARK 465     MET B   473                                                      
REMARK 465     THR B   489                                                      
REMARK 465     MET B   490                                                      
REMARK 465     ASP B   491                                                      
REMARK 465     ALA B   492                                                      
REMARK 465     GLU B   493                                                      
REMARK 465     THR B   494                                                      
REMARK 465     PRO B   495                                                      
REMARK 465     GLN B   496                                                      
REMARK 465     GLU B   497                                                      
REMARK 465     ARG B   498                                                      
REMARK 465     SER B   499                                                      
REMARK 465     ALA B   500                                                      
REMARK 465     VAL B   501                                                      
REMARK 465     PHE B   502                                                      
REMARK 465     VAL B   503                                                      
REMARK 465     ASN B   504                                                      
REMARK 465     GLU B   505                                                      
REMARK 465     ASP B   506                                                      
REMARK 465     GLU B   507                                                      
REMARK 465     LEU B   508                                                      
REMARK 465     GLU B   509                                                      
REMARK 465     HIS B   510                                                      
REMARK 465     HIS B   511                                                      
REMARK 465     HIS B   512                                                      
REMARK 465     HIS B   513                                                      
REMARK 465     HIS B   514                                                      
REMARK 465     HIS B   515                                                      
REMARK 465     MET C    -9                                                      
REMARK 465     LYS C    -8                                                      
REMARK 465     ALA C    -7                                                      
REMARK 465     LEU C    -6                                                      
REMARK 465     GLU C    -5                                                      
REMARK 465     PHE C    -4                                                      
REMARK 465     GLN C    -3                                                      
REMARK 465     GLY C    -2                                                      
REMARK 465     PRO C    -1                                                      
REMARK 465     PRO C     0                                                      
REMARK 465     MET C     1                                                      
REMARK 465     LEU C     2                                                      
REMARK 465     PRO C     3                                                      
REMARK 465     ARG C     4                                                      
REMARK 465     PRO C   303                                                      
REMARK 465     CYS C   304                                                      
REMARK 465     HIS C   433                                                      
REMARK 465     ALA C   434                                                      
REMARK 465     ALA C   466                                                      
REMARK 465     ALA C   467                                                      
REMARK 465     GLN C   468                                                      
REMARK 465     SER C   469                                                      
REMARK 465     GLY C   470                                                      
REMARK 465     ILE C   471                                                      
REMARK 465     GLU C   472                                                      
REMARK 465     MET C   473                                                      
REMARK 465     VAL C   474                                                      
REMARK 465     THR C   489                                                      
REMARK 465     MET C   490                                                      
REMARK 465     ASP C   491                                                      
REMARK 465     ALA C   492                                                      
REMARK 465     GLU C   493                                                      
REMARK 465     THR C   494                                                      
REMARK 465     PRO C   495                                                      
REMARK 465     GLN C   496                                                      
REMARK 465     GLU C   497                                                      
REMARK 465     ARG C   498                                                      
REMARK 465     SER C   499                                                      
REMARK 465     ALA C   500                                                      
REMARK 465     VAL C   501                                                      
REMARK 465     PHE C   502                                                      
REMARK 465     VAL C   503                                                      
REMARK 465     ASN C   504                                                      
REMARK 465     GLU C   505                                                      
REMARK 465     ASP C   506                                                      
REMARK 465     GLU C   507                                                      
REMARK 465     LEU C   508                                                      
REMARK 465     GLU C   509                                                      
REMARK 465     HIS C   510                                                      
REMARK 465     HIS C   511                                                      
REMARK 465     HIS C   512                                                      
REMARK 465     HIS C   513                                                      
REMARK 465     HIS C   514                                                      
REMARK 465     HIS C   515                                                      
REMARK 500                                                                      
REMARK 500 GEOMETRY AND STEREOCHEMISTRY                                         
REMARK 500 SUBTOPIC: TORSION ANGLES                                             
REMARK 500                                                                      
REMARK 500 TORSION ANGLES OUTSIDE THE EXPECTED RAMACHANDRAN REGIONS:            
REMARK 500 (M=MODEL NUMBER; RES=RESIDUE NAME; C=CHAIN IDENTIFIER;               
REMARK 500 SSEQ=SEQUENCE NUMBER; I=INSERTION CODE).                             
REMARK 500                                                                      
REMARK 500 STANDARD TABLE:                                                      
REMARK 500 FORMAT:(10X,I3,1X,A3,1X,A1,I4,A1,4X,F7.2,3X,F7.2)                    
REMARK 500                                                                      
REMARK 500 EXPECTED VALUES: GJ KLEYWEGT AND TA JONES (1996). PHI/PSI-           
REMARK 500 CHOLOGY: RAMACHANDRAN REVISITED. STRUCTURE 4, 1395 - 1400            
REMARK 500                                                                      
REMARK 500  M RES CSSEQI        PSI       PHI                                   
REMARK 500    HIS A 124       45.08     39.09                                   
REMARK 500    CYS A 210        6.57    -64.39                                   
REMARK 500    LEU A 265       30.81    -98.69                                   
REMARK 500    PRO A 299       91.48    -59.45                                   
REMARK 500    ASP A 354       92.22    -67.53                                   
REMARK 500    LEU A 368       72.44   -113.87                                   
REMARK 500    LYS A 374       -3.33     91.11                                   
REMARK 500    LYS A 464        2.79    -66.18                                   
REMARK 500    ALA B  45      156.74    -48.40                                   
REMARK 500    ASP B  51      105.55    -49.55                                   
REMARK 500    HIS B 124       45.40     36.79                                   
REMARK 500    SER B 134      -12.10   -144.37                                   
REMARK 500    ASP B 242       72.78     40.44                                   
REMARK 500    SER B 300     -163.47    -65.65                                   
REMARK 500    ALA B 434       88.58    -54.80                                   
REMARK 500    SER B 469       -8.33   -140.16                                   
REMARK 500    ILE C 137     -169.58   -113.86                                   
REMARK 500    ASP C 242       76.64     45.29                                   
REMARK 500    PRO C 282      123.83    -36.67                                   
REMARK 500    SER C 300        2.24    -53.80                                   
REMARK 500    PHE C 487      -87.09   -125.47                                   
REMARK 500                                                                      
REMARK 500 REMARK: NULL                                                         
REMARK 525                                                                      
REMARK 525 SOLVENT                                                              
REMARK 525                                                                      
REMARK 525 THE SOLVENT MOLECULES HAVE CHAIN IDENTIFIERS THAT                    
REMARK 525 INDICATE THE POLYMER CHAIN WITH WHICH THEY ARE MOST                  
REMARK 525 CLOSELY ASSOCIATED. THE REMARK LISTS ALL THE SOLVENT                 
REMARK 525 MOLECULES WHICH ARE MORE THAN 5A AWAY FROM THE                       
REMARK 525 NEAREST POLYMER CHAIN (M = MODEL NUMBER;                             
REMARK 525 RES=RESIDUE NAME; C=CHAIN IDENTIFIER; SSEQ=SEQUENCE                  
REMARK 525 NUMBER; I=INSERTION CODE):                                           
REMARK 525                                                                      
REMARK 525  M RES CSSEQI                                                        
REMARK 525    HOH A 545        DISTANCE =  9.12 ANGSTROMS                       
REMARK 525    HOH A 565        DISTANCE =  6.27 ANGSTROMS                       
REMARK 525    HOH A 588        DISTANCE =  6.51 ANGSTROMS                       
REMARK 525    HOH A 605        DISTANCE =  8.16 ANGSTROMS                       
REMARK 525    HOH A 614        DISTANCE = 10.28 ANGSTROMS                       
REMARK 525    HOH A 633        DISTANCE =  6.17 ANGSTROMS                       
REMARK 525    HOH A 650        DISTANCE =  6.30 ANGSTROMS                       
REMARK 525    HOH A 652        DISTANCE =  7.35 ANGSTROMS                       
REMARK 525    HOH A 673        DISTANCE =  5.53 ANGSTROMS                       
REMARK 525    HOH A 689        DISTANCE =  8.71 ANGSTROMS                       
REMARK 525    HOH A 694        DISTANCE =  5.66 ANGSTROMS                       
REMARK 525    HOH A 695        DISTANCE =  6.99 ANGSTROMS                       
REMARK 525    HOH A 745        DISTANCE =  8.88 ANGSTROMS                       
REMARK 525    HOH B 577        DISTANCE =  6.59 ANGSTROMS                       
REMARK 525    HOH B 669        DISTANCE =  8.57 ANGSTROMS                       
REMARK 525    HOH B 696        DISTANCE =  8.97 ANGSTROMS                       
REMARK 525    HOH B 716        DISTANCE =  5.71 ANGSTROMS                       
REMARK 525    HOH B 738        DISTANCE =  5.65 ANGSTROMS                       
REMARK 525    HOH C 526        DISTANCE =  5.09 ANGSTROMS                       
REMARK 800                                                                      
REMARK 800 SITE                                                                 
REMARK 800 SITE_IDENTIFIER: AC1                                                 
REMARK 800 EVIDENCE_CODE: SOFTWARE                                              
REMARK 800 SITE_DESCRIPTION: BINDING SITE FOR RESIDUE 0BU A 600                 
REMARK 800                                                                      
REMARK 800 SITE_IDENTIFIER: AC2                                                 
REMARK 800 EVIDENCE_CODE: SOFTWARE                                              
REMARK 800 SITE_DESCRIPTION: BINDING SITE FOR RESIDUE SO4 A 516                 
REMARK 800                                                                      
REMARK 800 SITE_IDENTIFIER: AC3                                                 
REMARK 800 EVIDENCE_CODE: SOFTWARE                                              
REMARK 800 SITE_DESCRIPTION: BINDING SITE FOR RESIDUE 0BU B 600                 
REMARK 800                                                                      
REMARK 800 SITE_IDENTIFIER: AC4                                                 
REMARK 800 EVIDENCE_CODE: SOFTWARE                                              
REMARK 800 SITE_DESCRIPTION: BINDING SITE FOR RESIDUE SO4 B 516                 
REMARK 800                                                                      
REMARK 800 SITE_IDENTIFIER: AC5                                                 
REMARK 800 EVIDENCE_CODE: SOFTWARE                                              
REMARK 800 SITE_DESCRIPTION: BINDING SITE FOR RESIDUE SO4 B 517                 
REMARK 800                                                                      
REMARK 800 SITE_IDENTIFIER: AC6                                                 
REMARK 800 EVIDENCE_CODE: SOFTWARE                                              
REMARK 800 SITE_DESCRIPTION: BINDING SITE FOR RESIDUE 0BU C 600                 
REMARK 800                                                                      
REMARK 800 SITE_IDENTIFIER: AC7                                                 
REMARK 800 EVIDENCE_CODE: SOFTWARE                                              
REMARK 800 SITE_DESCRIPTION: BINDING SITE FOR RESIDUE SO4 C 516                 
REMARK 800                                                                      
REMARK 800 SITE_IDENTIFIER: AC8                                                 
REMARK 800 EVIDENCE_CODE: SOFTWARE                                              
REMARK 800 SITE_DESCRIPTION: BINDING SITE FOR RESIDUE SO4 C 517                 
REMARK 800                                                                      
REMARK 800 SITE_IDENTIFIER: AC9                                                 
REMARK 800 EVIDENCE_CODE: SOFTWARE                                              
REMARK 800 SITE_DESCRIPTION: BINDING SITE FOR RESIDUE SO4 C 518                 
REMARK 800                                                                      
REMARK 800 SITE_IDENTIFIER: BC1                                                 
REMARK 800 EVIDENCE_CODE: SOFTWARE                                              
REMARK 800 SITE_DESCRIPTION: BINDING SITE FOR RESIDUE SO4 C 519                 
REMARK 900                                                                      
REMARK 900 RELATED ENTRIES                                                      
REMARK 900 RELATED ID: 3NAH   RELATED DB: PDB                                   
REMARK 900 RELATED ID: 3NAI   RELATED DB: PDB                                   
REMARK 900 RELATED ID: 3UQS   RELATED DB: PDB                                   
REMARK 900 RELATED ID: 3UR0   RELATED DB: PDB                                   
DBREF  3UPF A   -6   507  UNP    Q80J95   Q80J95_9CALI  1174   1687             
DBREF  3UPF B   -6   507  UNP    Q80J95   Q80J95_9CALI  1174   1687             
DBREF  3UPF C   -6   507  UNP    Q80J95   Q80J95_9CALI  1174   1687             
SEQADV 3UPF MET A   -9  UNP  Q80J95              EXPRESSION TAG                 
SEQADV 3UPF LYS A   -8  UNP  Q80J95              EXPRESSION TAG                 
SEQADV 3UPF ALA A   -7  UNP  Q80J95              EXPRESSION TAG                 
SEQADV 3UPF LEU A  508  UNP  Q80J95              EXPRESSION TAG                 
SEQADV 3UPF GLU A  509  UNP  Q80J95              EXPRESSION TAG                 
SEQADV 3UPF HIS A  510  UNP  Q80J95              EXPRESSION TAG                 
SEQADV 3UPF HIS A  511  UNP  Q80J95              EXPRESSION TAG                 
SEQADV 3UPF HIS A  512  UNP  Q80J95              EXPRESSION TAG                 
SEQADV 3UPF HIS A  513  UNP  Q80J95              EXPRESSION TAG                 
SEQADV 3UPF HIS A  514  UNP  Q80J95              EXPRESSION TAG                 
SEQADV 3UPF HIS A  515  UNP  Q80J95              EXPRESSION TAG                 
SEQADV 3UPF MET B   -9  UNP  Q80J95              EXPRESSION TAG                 
SEQADV 3UPF LYS B   -8  UNP  Q80J95              EXPRESSION TAG                 
SEQADV 3UPF ALA B   -7  UNP  Q80J95              EXPRESSION TAG                 
SEQADV 3UPF LEU B  508  UNP  Q80J95              EXPRESSION TAG                 
SEQADV 3UPF GLU B  509  UNP  Q80J95              EXPRESSION TAG                 
SEQADV 3UPF HIS B  510  UNP  Q80J95              EXPRESSION TAG                 
SEQADV 3UPF HIS B  511  UNP  Q80J95              EXPRESSION TAG                 
SEQADV 3UPF HIS B  512  UNP  Q80J95              EXPRESSION TAG                 
SEQADV 3UPF HIS B  513  UNP  Q80J95              EXPRESSION TAG                 
SEQADV 3UPF HIS B  514  UNP  Q80J95              EXPRESSION TAG                 
SEQADV 3UPF HIS B  515  UNP  Q80J95              EXPRESSION TAG                 
SEQADV 3UPF MET C   -9  UNP  Q80J95              EXPRESSION TAG                 
SEQADV 3UPF LYS C   -8  UNP  Q80J95              EXPRESSION TAG                 
SEQADV 3UPF ALA C   -7  UNP  Q80J95              EXPRESSION TAG                 
SEQADV 3UPF LEU C  508  UNP  Q80J95              EXPRESSION TAG                 
SEQADV 3UPF GLU C  509  UNP  Q80J95              EXPRESSION TAG                 
SEQADV 3UPF HIS C  510  UNP  Q80J95              EXPRESSION TAG                 
SEQADV 3UPF HIS C  511  UNP  Q80J95              EXPRESSION TAG                 
SEQADV 3UPF HIS C  512  UNP  Q80J95              EXPRESSION TAG                 
SEQADV 3UPF HIS C  513  UNP  Q80J95              EXPRESSION TAG                 
SEQADV 3UPF HIS C  514  UNP  Q80J95              EXPRESSION TAG                 
SEQADV 3UPF HIS C  515  UNP  Q80J95              EXPRESSION TAG                 
SEQRES   1 A  525  MET LYS ALA LEU GLU PHE GLN GLY PRO PRO MET LEU PRO          
SEQRES   2 A  525  ARG PRO SER GLY THR TYR ALA GLY LEU PRO ILE ALA ASP          
SEQRES   3 A  525  TYR GLY ASP ALA PRO PRO LEU SER THR LYS THR MET PHE          
SEQRES   4 A  525  TRP ARG THR SER PRO GLU LYS LEU PRO PRO GLY ALA TRP          
SEQRES   5 A  525  GLU PRO ALA TYR LEU GLY SER LYS ASP GLU ARG VAL ASP          
SEQRES   6 A  525  GLY PRO SER LEU GLN GLN VAL MET ARG ASP GLN LEU LYS          
SEQRES   7 A  525  PRO TYR SER GLU PRO ARG GLY LEU LEU PRO PRO GLN GLU          
SEQRES   8 A  525  ILE LEU ASP ALA VAL CYS ASP ALA ILE GLU ASN ARG LEU          
SEQRES   9 A  525  GLU ASN THR LEU GLU PRO GLN LYS PRO TRP THR PHE LYS          
SEQRES  10 A  525  LYS ALA CYS GLU SER LEU ASP LYS ASN THR SER SER GLY          
SEQRES  11 A  525  TYR PRO TYR HIS LYS GLN LYS SER LYS ASP TRP THR GLY          
SEQRES  12 A  525  SER ALA PHE ILE GLY ASP LEU GLY ASP GLN ALA THR HIS          
SEQRES  13 A  525  ALA ASN ASN MET TYR GLU MET GLY LYS SER MET ARG PRO          
SEQRES  14 A  525  ILE TYR THR ALA ALA LEU LYS ASP GLU LEU VAL LYS PRO          
SEQRES  15 A  525  ASP LYS ILE TYR GLY LYS ILE LYS LYS ARG LEU LEU TRP          
SEQRES  16 A  525  GLY SER ASP LEU GLY THR MET ILE ARG ALA ALA ARG ALA          
SEQRES  17 A  525  PHE GLY PRO PHE CYS ASP ALA LEU LYS GLU THR CYS ILE          
SEQRES  18 A  525  PHE ASN PRO ILE ARG VAL GLY MET SER MET ASN GLU ASP          
SEQRES  19 A  525  GLY PRO PHE ILE PHE ALA ARG HIS ALA ASN PHE ARG TYR          
SEQRES  20 A  525  HIS MET ASP ALA ASP TYR THR ARG TRP ASP SER THR GLN          
SEQRES  21 A  525  GLN ARG ALA ILE LEU LYS ARG ALA GLY ASP ILE MET VAL          
SEQRES  22 A  525  ARG LEU SER PRO GLU PRO ASP LEU ALA ARG VAL VAL MET          
SEQRES  23 A  525  ASP ASP LEU LEU ALA PRO SER LEU LEU ASP VAL GLY ASP          
SEQRES  24 A  525  TYR LYS ILE VAL VAL GLU GLU GLY LEU PRO SER GLY CYS          
SEQRES  25 A  525  PRO CYS THR THR GLN LEU ASN SER LEU ALA HIS TRP ILE          
SEQRES  26 A  525  LEU THR LEU CYS ALA MET VAL GLU VAL THR ARG VAL ASP          
SEQRES  27 A  525  PRO ASP ILE VAL MET GLN GLU SER GLU PHE SER PHE TYR          
SEQRES  28 A  525  GLY ASP ASP GLU VAL VAL SER THR ASN LEU GLU LEU ASP          
SEQRES  29 A  525  MET VAL LYS TYR THR MET ALA LEU ARG ARG TYR GLY LEU          
SEQRES  30 A  525  LEU PRO THR ARG ALA ASP LYS GLU GLU GLY PRO LEU GLU          
SEQRES  31 A  525  ARG ARG GLN THR LEU GLN GLY ILE SER PHE LEU ARG ARG          
SEQRES  32 A  525  ALA ILE VAL GLY ASP GLN PHE GLY TRP TYR GLY ARG LEU          
SEQRES  33 A  525  ASP ARG ALA SER ILE ASP ARG GLN LEU LEU TRP THR LYS          
SEQRES  34 A  525  GLY PRO ASN HIS GLN ASN PRO PHE GLU THR LEU PRO GLY          
SEQRES  35 A  525  HIS ALA GLN ARG PRO SER GLN LEU MET ALA LEU LEU GLY          
SEQRES  36 A  525  GLU ALA ALA MET HIS GLY GLU LYS TYR TYR ARG THR VAL          
SEQRES  37 A  525  ALA SER ARG VAL SER LYS GLU ALA ALA GLN SER GLY ILE          
SEQRES  38 A  525  GLU MET VAL VAL PRO ARG HIS ARG SER VAL LEU ARG TRP          
SEQRES  39 A  525  VAL ARG PHE GLY THR MET ASP ALA GLU THR PRO GLN GLU          
SEQRES  40 A  525  ARG SER ALA VAL PHE VAL ASN GLU ASP GLU LEU GLU HIS          
SEQRES  41 A  525  HIS HIS HIS HIS HIS                                          
SEQRES   1 B  525  MET LYS ALA LEU GLU PHE GLN GLY PRO PRO MET LEU PRO          
SEQRES   2 B  525  ARG PRO SER GLY THR TYR ALA GLY LEU PRO ILE ALA ASP          
SEQRES   3 B  525  TYR GLY ASP ALA PRO PRO LEU SER THR LYS THR MET PHE          
SEQRES   4 B  525  TRP ARG THR SER PRO GLU LYS LEU PRO PRO GLY ALA TRP          
SEQRES   5 B  525  GLU PRO ALA TYR LEU GLY SER LYS ASP GLU ARG VAL ASP          
SEQRES   6 B  525  GLY PRO SER LEU GLN GLN VAL MET ARG ASP GLN LEU LYS          
SEQRES   7 B  525  PRO TYR SER GLU PRO ARG GLY LEU LEU PRO PRO GLN GLU          
SEQRES   8 B  525  ILE LEU ASP ALA VAL CYS ASP ALA ILE GLU ASN ARG LEU          
SEQRES   9 B  525  GLU ASN THR LEU GLU PRO GLN LYS PRO TRP THR PHE LYS          
SEQRES  10 B  525  LYS ALA CYS GLU SER LEU ASP LYS ASN THR SER SER GLY          
SEQRES  11 B  525  TYR PRO TYR HIS LYS GLN LYS SER LYS ASP TRP THR GLY          
SEQRES  12 B  525  SER ALA PHE ILE GLY ASP LEU GLY ASP GLN ALA THR HIS          
SEQRES  13 B  525  ALA ASN ASN MET TYR GLU MET GLY LYS SER MET ARG PRO          
SEQRES  14 B  525  ILE TYR THR ALA ALA LEU LYS ASP GLU LEU VAL LYS PRO          
SEQRES  15 B  525  ASP LYS ILE TYR GLY LYS ILE LYS LYS ARG LEU LEU TRP          
SEQRES  16 B  525  GLY SER ASP LEU GLY THR MET ILE ARG ALA ALA ARG ALA          
SEQRES  17 B  525  PHE GLY PRO PHE CYS ASP ALA LEU LYS GLU THR CYS ILE          
SEQRES  18 B  525  PHE ASN PRO ILE ARG VAL GLY MET SER MET ASN GLU ASP          
SEQRES  19 B  525  GLY PRO PHE ILE PHE ALA ARG HIS ALA ASN PHE ARG TYR          
SEQRES  20 B  525  HIS MET ASP ALA ASP TYR THR ARG TRP ASP SER THR GLN          
SEQRES  21 B  525  GLN ARG ALA ILE LEU LYS ARG ALA GLY ASP ILE MET VAL          
SEQRES  22 B  525  ARG LEU SER PRO GLU PRO ASP LEU ALA ARG VAL VAL MET          
SEQRES  23 B  525  ASP ASP LEU LEU ALA PRO SER LEU LEU ASP VAL GLY ASP          
SEQRES  24 B  525  TYR LYS ILE VAL VAL GLU GLU GLY LEU PRO SER GLY CYS          
SEQRES  25 B  525  PRO CYS THR THR GLN LEU ASN SER LEU ALA HIS TRP ILE          
SEQRES  26 B  525  LEU THR LEU CYS ALA MET VAL GLU VAL THR ARG VAL ASP          
SEQRES  27 B  525  PRO ASP ILE VAL MET GLN GLU SER GLU PHE SER PHE TYR          
SEQRES  28 B  525  GLY ASP ASP GLU VAL VAL SER THR ASN LEU GLU LEU ASP          
SEQRES  29 B  525  MET VAL LYS TYR THR MET ALA LEU ARG ARG TYR GLY LEU          
SEQRES  30 B  525  LEU PRO THR ARG ALA ASP LYS GLU GLU GLY PRO LEU GLU          
SEQRES  31 B  525  ARG ARG GLN THR LEU GLN GLY ILE SER PHE LEU ARG ARG          
SEQRES  32 B  525  ALA ILE VAL GLY ASP GLN PHE GLY TRP TYR GLY ARG LEU          
SEQRES  33 B  525  ASP ARG ALA SER ILE ASP ARG GLN LEU LEU TRP THR LYS          
SEQRES  34 B  525  GLY PRO ASN HIS GLN ASN PRO PHE GLU THR LEU PRO GLY          
SEQRES  35 B  525  HIS ALA GLN ARG PRO SER GLN LEU MET ALA LEU LEU GLY          
SEQRES  36 B  525  GLU ALA ALA MET HIS GLY GLU LYS TYR TYR ARG THR VAL          
SEQRES  37 B  525  ALA SER ARG VAL SER LYS GLU ALA ALA GLN SER GLY ILE          
SEQRES  38 B  525  GLU MET VAL VAL PRO ARG HIS ARG SER VAL LEU ARG TRP          
SEQRES  39 B  525  VAL ARG PHE GLY THR MET ASP ALA GLU THR PRO GLN GLU          
SEQRES  40 B  525  ARG SER ALA VAL PHE VAL ASN GLU ASP GLU LEU GLU HIS          
SEQRES  41 B  525  HIS HIS HIS HIS HIS                                          
SEQRES   1 C  525  MET LYS ALA LEU GLU PHE GLN GLY PRO PRO MET LEU PRO          
SEQRES   2 C  525  ARG PRO SER GLY THR TYR ALA GLY LEU PRO ILE ALA ASP          
SEQRES   3 C  525  TYR GLY ASP ALA PRO PRO LEU SER THR LYS THR MET PHE          
SEQRES   4 C  525  TRP ARG THR SER PRO GLU LYS LEU PRO PRO GLY ALA TRP          
SEQRES   5 C  525  GLU PRO ALA TYR LEU GLY SER LYS ASP GLU ARG VAL ASP          
SEQRES   6 C  525  GLY PRO SER LEU GLN GLN VAL MET ARG ASP GLN LEU LYS          
SEQRES   7 C  525  PRO TYR SER GLU PRO ARG GLY LEU LEU PRO PRO GLN GLU          
SEQRES   8 C  525  ILE LEU ASP ALA VAL CYS ASP ALA ILE GLU ASN ARG LEU          
SEQRES   9 C  525  GLU ASN THR LEU GLU PRO GLN LYS PRO TRP THR PHE LYS          
SEQRES  10 C  525  LYS ALA CYS GLU SER LEU ASP LYS ASN THR SER SER GLY          
SEQRES  11 C  525  TYR PRO TYR HIS LYS GLN LYS SER LYS ASP TRP THR GLY          
SEQRES  12 C  525  SER ALA PHE ILE GLY ASP LEU GLY ASP GLN ALA THR HIS          
SEQRES  13 C  525  ALA ASN ASN MET TYR GLU MET GLY LYS SER MET ARG PRO          
SEQRES  14 C  525  ILE TYR THR ALA ALA LEU LYS ASP GLU LEU VAL LYS PRO          
SEQRES  15 C  525  ASP LYS ILE TYR GLY LYS ILE LYS LYS ARG LEU LEU TRP          
SEQRES  16 C  525  GLY SER ASP LEU GLY THR MET ILE ARG ALA ALA ARG ALA          
SEQRES  17 C  525  PHE GLY PRO PHE CYS ASP ALA LEU LYS GLU THR CYS ILE          
SEQRES  18 C  525  PHE ASN PRO ILE ARG VAL GLY MET SER MET ASN GLU ASP          
SEQRES  19 C  525  GLY PRO PHE ILE PHE ALA ARG HIS ALA ASN PHE ARG TYR          
SEQRES  20 C  525  HIS MET ASP ALA ASP TYR THR ARG TRP ASP SER THR GLN          
SEQRES  21 C  525  GLN ARG ALA ILE LEU LYS ARG ALA GLY ASP ILE MET VAL          
SEQRES  22 C  525  ARG LEU SER PRO GLU PRO ASP LEU ALA ARG VAL VAL MET          
SEQRES  23 C  525  ASP ASP LEU LEU ALA PRO SER LEU LEU ASP VAL GLY ASP          
SEQRES  24 C  525  TYR LYS ILE VAL VAL GLU GLU GLY LEU PRO SER GLY CYS          
SEQRES  25 C  525  PRO CYS THR THR GLN LEU ASN SER LEU ALA HIS TRP ILE          
SEQRES  26 C  525  LEU THR LEU CYS ALA MET VAL GLU VAL THR ARG VAL ASP          
SEQRES  27 C  525  PRO ASP ILE VAL MET GLN GLU SER GLU PHE SER PHE TYR          
SEQRES  28 C  525  GLY ASP ASP GLU VAL VAL SER THR ASN LEU GLU LEU ASP          
SEQRES  29 C  525  MET VAL LYS TYR THR MET ALA LEU ARG ARG TYR GLY LEU          
SEQRES  30 C  525  LEU PRO THR ARG ALA ASP LYS GLU GLU GLY PRO LEU GLU          
SEQRES  31 C  525  ARG ARG GLN THR LEU GLN GLY ILE SER PHE LEU ARG ARG          
SEQRES  32 C  525  ALA ILE VAL GLY ASP GLN PHE GLY TRP TYR GLY ARG LEU          
SEQRES  33 C  525  ASP ARG ALA SER ILE ASP ARG GLN LEU LEU TRP THR LYS          
SEQRES  34 C  525  GLY PRO ASN HIS GLN ASN PRO PHE GLU THR LEU PRO GLY          
SEQRES  35 C  525  HIS ALA GLN ARG PRO SER GLN LEU MET ALA LEU LEU GLY          
SEQRES  36 C  525  GLU ALA ALA MET HIS GLY GLU LYS TYR TYR ARG THR VAL          
SEQRES  37 C  525  ALA SER ARG VAL SER LYS GLU ALA ALA GLN SER GLY ILE          
SEQRES  38 C  525  GLU MET VAL VAL PRO ARG HIS ARG SER VAL LEU ARG TRP          
SEQRES  39 C  525  VAL ARG PHE GLY THR MET ASP ALA GLU THR PRO GLN GLU          
SEQRES  40 C  525  ARG SER ALA VAL PHE VAL ASN GLU ASP GLU LEU GLU HIS          
SEQRES  41 C  525  HIS HIS HIS HIS HIS                                          
HET    0BU  A 600      66                                                       
HET    SO4  A 516       5                                                       
HET    0BU  B 600      66                                                       
HET    SO4  B 516       5                                                       
HET    SO4  B 517       5                                                       
HET    0BU  C 600      66                                                       
HET    SO4  C 516       5                                                       
HET    SO4  C 517       5                                                       
HET    SO4  C 518       5                                                       
HET    SO4  C 519       5                                                       
HETNAM     0BU 8-({3-[({3-[(4,6,8-TRISULFONAPHTHALEN-1-YL)                      
HETNAM   2 0BU  CARBAMOYL]PHENYL}CARBAMOYL)AMINO]BENZOYL}AMINO)                 
HETNAM   3 0BU  NAPHTHALENE-1,3,5-TRISULFONIC ACID                              
HETNAM     SO4 SULFATE ION                                                      
HETSYN     0BU NF023                                                            
FORMUL   4  0BU    3(C35 H26 N4 O21 S6)                                         
FORMUL   5  SO4    7(O4 S 2-)                                                   
FORMUL  14  HOH   *625(H2 O)                                                    
HELIX    1   1 ASP A   65  GLN A   66  1                                   2
HELIX    2   2 LYS A   68  PRO A   69  1                                   2
HELIX    3   3 LYS A  171  LYS A  171  1                                   1
HELIX    4   4 LYS A  174  LYS A  174  1                                   1
HELIX    5   5 SER A  410  SER A  410  1                                   1
HELIX    6   6 ARG A  413  ARG A  413  1                                   1
SHEET    1   1 1 LEU A 169  VAL A 170  0
CISPEP   1 TYR A  121    PRO A  122          0         0.01                     
CISPEP   2 TYR B  121    PRO B  122          0         2.64                     
CISPEP   3 TYR C  121    PRO C  122          0        -3.04                     
SITE     1 AC1 15 TRP A  42  ASP A  65  GLN A  66  PRO A  69                    
SITE     2 AC1 15 GLU A 168  VAL A 170  LYS A 171  LYS A 174                    
SITE     3 AC1 15 LYS A 180  ARG A 182  ARG A 245  ARG A 392                    
SITE     4 AC1 15 ARG A 413  SO4 A 516  HOH A 687                               
SITE     1 AC2  4 THR A 244  ARG A 245  HOH A 560  0BU A 600                    
SITE     1 AC3 17 TRP B  42  ASP B  65  GLN B  66  LYS B  68                    
SITE     2 AC3 17 PRO B  69  GLU B 168  VAL B 170  LYS B 171                    
SITE     3 AC3 17 LYS B 174  LYS B 178  LYS B 180  ARG B 182                    
SITE     4 AC3 17 ARG B 245  ARG B 392  ARG B 413  SO4 B 517                    
SITE     5 AC3 17 HOH B 608                                                     
SITE     1 AC4  3 VAL B 322  ARG B 326  ASP B 328                               
SITE     1 AC5  5 TYR B 243  THR B 244  ARG B 245  0BU B 600                    
SITE     2 AC5  5 HOH B 608                                                     
SITE     1 AC6 16 TRP C  42  ASP C  65  GLN C  66  LYS C  68                    
SITE     2 AC6 16 PRO C  69  GLU C 168  VAL C 170  LYS C 171                    
SITE     3 AC6 16 LYS C 174  LYS C 178  LYS C 180  ARG C 182                    
SITE     4 AC6 16 ARG C 245  ARG C 392  SO4 C 516  HOH C 743                    
SITE     1 AC7  5 TYR C 243  THR C 244  ARG C 245  HOH C 520                    
SITE     2 AC7  5 0BU C 600                                                     
SITE     1 AC8  4 GLY C   7  ALA C  10  ARG C  64  HOH C 633                    
SITE     1 AC9  2 VAL C 322  ARG C 326                                          
SITE     1 BC1  7 THR C  25  GLY C  48  SER C  49  SER C  58                    
SITE     2 BC1  7 LEU C  59  HOH C 610  HOH C 695                               
CRYST1  120.860  195.950  109.240  90.00 114.38  90.00 C 1 2 1      12          
ORIGX1      1.000000  0.000000  0.000000        0.00000                         
ORIGX2      0.000000  1.000000  0.000000        0.00000                         
ORIGX3      0.000000  0.000000  1.000000        0.00000                         
SCALE1      0.008274  0.000000  0.003750        0.00000                         
SCALE2      0.000000  0.005103  0.000000        0.00000                         
SCALE3      0.000000  0.000000  0.010050        0.00000                         
ATOM      1  N   TRP A  42       7.437 -69.861  33.124  1.00 51.50           N
ANISOU    1  N   TRP A  42     6801   6589   6179     59   -345    -26       N
ATOM      2  CA  TRP A  42       7.160 -68.523  33.656  1.00 49.28           C
ANISOU    2  CA  TRP A  42     6522   6355   5845     67   -338     -5       C
ATOM      3  C   TRP A  42       5.686 -68.124  33.654  1.00 46.52           C
ANISOU    3  C   TRP A  42     6152   6072   5452     39   -298    -38       C
ATOM      4  O   TRP A  42       4.909 -68.535  32.798  1.00 45.78           O
ANISOU    4  O   TRP A  42     6020   6013   5362     33   -275    -89       O
ATOM      5  CB  TRP A  42       7.939 -67.471  32.871  1.00 50.50           C
ANISOU    5  CB  TRP A  42     6643   6545   5999    128   -348     -6       C
ATOM      6  CG  TRP A  42       9.439 -67.628  32.893  1.00 53.29           C
ANISOU    6  CG  TRP A  42     7011   6845   6392    159   -386     22       C
ATOM      7  CD1 TRP A  42      10.153 -68.797  32.914  1.00 55.25           C
ANISOU    7  CD1 TRP A  42     7276   7026   6689    155   -411     27       C
ATOM      8  CD2 TRP A  42      10.401 -66.571  32.853  1.00 52.65           C
ANISOU    8  CD2 TRP A  42     6925   6775   6306    202   -402     44       C
ATOM      9  NE1 TRP A  42      11.496 -68.527  32.907  1.00 55.88           N
ANISOU    9  NE1 TRP A  42     7360   7078   6795    193   -444     49       N
ATOM     10  CE2 TRP A  42      11.678 -67.170  32.865  1.00 53.22           C
ANISOU   10  CE2 TRP A  42     7008   6787   6424    220   -438     58       C
ATOM     11  CE3 TRP A  42      10.307 -65.174  32.812  1.00 53.07           C
ANISOU   11  CE3 TRP A  42     6964   6879   6322    225   -389     50       C
ATOM     12  CZ2 TRP A  42      12.856 -66.422  32.841  1.00 54.45           C
ANISOU   12  CZ2 TRP A  42     7161   6939   6589    258   -458     75       C
ATOM     13  CZ3 TRP A  42      11.477 -64.430  32.780  1.00 54.43           C
ANISOU   13  CZ3 TRP A  42     7135   7042   6505    262   -407     70       C
ATOM     14  CH2 TRP A  42      12.737 -65.058  32.798  1.00 53.82           C
ANISOU   14  CH2 TRP A  42     7067   6909   6472    277   -441     81       C
TER      15      TRP A  42
ATOM     16  N   ASP A  65       9.115 -55.460  51.595  1.00 39.94           N
ANISOU   16  N   ASP A  65     5634   5436   4107   -204   -368    324       N
ATOM     17  CA  ASP A  65      10.322 -56.256  51.345  1.00 38.76           C
ANISOU   17  CA  ASP A  65     5506   5237   3984   -171   -415    360       C
ATOM     18  C   ASP A  65      11.255 -55.595  50.336  1.00 36.56           C
ANISOU   18  C   ASP A  65     5190   4946   3757   -104   -422    345       C
ATOM     19  O   ASP A  65      12.469 -55.542  50.528  1.00 35.95           O
ANISOU   19  O   ASP A  65     5117   4850   3694    -77   -456    361       O
ATOM     20  CB  ASP A  65       9.941 -57.643  50.811  1.00 40.43           C
ANISOU   20  CB  ASP A  65     5744   5409   4208   -180   -424    379       C
ATOM     21  CG  ASP A  65       9.496 -58.606  51.902  1.00 43.67           C
ANISOU   21  CG  ASP A  65     6209   5810   4572   -243   -433    412       C
ATOM     22  OD1 ASP A  65       9.212 -58.168  53.046  1.00 46.93           O
ANISOU   22  OD1 ASP A  65     6637   6258   4936   -286   -425    415       O
ATOM     23  OD2 ASP A  65       9.428 -59.820  51.600  1.00 47.48           O
ANISOU   23  OD2 ASP A  65     6722   6251   5069   -250   -448    435       O
ATOM     24  N   GLN A  66      10.673 -55.096  49.256  1.00 35.32           N
ANISOU   24  N   GLN A  66     4996   4801   3625    -78   -389    313       N
ATOM     25  CA  GLN A  66      11.426 -54.420  48.202  1.00 34.94           C
ANISOU   25  CA  GLN A  66     4912   4743   3621    -18   -388    298       C
ATOM     26  C   GLN A  66      12.118 -53.129  48.665  1.00 35.02           C
ANISOU   26  C   GLN A  66     4901   4771   3632     -4   -381    285       C
ATOM     27  O   GLN A  66      13.139 -52.747  48.097  1.00 35.92           O
ANISOU   27  O   GLN A  66     4998   4868   3781     39   -391    282       O
ATOM     28  CB  GLN A  66      10.504 -54.133  47.014  1.00 34.98           C
ANISOU   28  CB  GLN A  66     4884   4762   3643      3   -352    268       C
ATOM     29  CG  GLN A  66      10.006 -55.386  46.306  1.00 34.83           C
ANISOU   29  CG  GLN A  66     4876   4723   3635     -2   -358    274       C
ATOM     30  CD  GLN A  66      11.102 -56.076  45.524  1.00 35.41           C
ANISOU   30  CD  GLN A  66     4952   4753   3750     38   -391    289       C
ATOM     31  OE1 GLN A  66      11.460 -57.212  45.819  1.00 33.78           O
ANISOU   31  OE1 GLN A  66     4777   4511   3547     24   -422    315       O
ATOM     32  NE2 GLN A  66      11.659 -55.374  44.525  1.00 37.01           N
ANISOU   32  NE2 GLN A  66     5121   4956   3985     89   -383    273       N
TER      33      GLN A  66
ATOM     34  N   LYS A  68      13.403 -52.718  51.724  1.00 37.03           N
ANISOU   34  N   LYS A  68     5199   5056   3813    -68   -428    313       N
ATOM     35  CA  LYS A  68      14.380 -53.029  52.760  1.00 37.76           C
ANISOU   35  CA  LYS A  68     5317   5147   3885    -78   -471    338       C
ATOM     36  C   LYS A  68      15.794 -52.567  52.395  1.00 36.94           C
ANISOU   36  C   LYS A  68     5189   5027   3821    -28   -493    329       C
ATOM     37  O   LYS A  68      16.401 -51.836  53.187  1.00 37.08           O
ANISOU   37  O   LYS A  68     5195   5068   3823    -34   -497    316       O
ATOM     38  CB  LYS A  68      14.340 -54.509  53.164  1.00 39.59           C
ANISOU   38  CB  LYS A  68     5599   5350   4094   -100   -510    383       C
ATOM     39  CG  LYS A  68      13.296 -54.827  54.252  1.00 44.05           C
ANISOU   39  CG  LYS A  68     6197   5942   4597   -167   -497    397       C
ATOM     40  CD  LYS A  68      12.973 -56.325  54.329  1.00 51.56           C
ANISOU   40  CD  LYS A  68     7199   6856   5536   -190   -520    439       C
ATOM     41  CE  LYS A  68      11.925 -56.627  55.411  1.00 55.96           C
ANISOU   41  CE  LYS A  68     7791   7441   6029   -262   -502    451       C
ATOM     42  NZ  LYS A  68      10.557 -56.136  55.061  1.00 57.87           N
ANISOU   42  NZ  LYS A  68     8007   7716   6266   -290   -446    411       N
ATOM     43  N   PRO A  69      16.303 -52.933  51.184  1.00 35.23           N
ANISOU   43  N   PRO A  69     4960   4773   3654     18   -502    329       N
ATOM     44  CA  PRO A  69      17.688 -52.555  50.865  1.00 32.83           C
ANISOU   44  CA  PRO A  69     4634   4455   3387     61   -523    317       C
ATOM     45  C   PRO A  69      17.889 -51.060  50.690  1.00 32.28           C
ANISOU   45  C   PRO A  69     4523   4409   3333     74   -482    278       C
ATOM     46  O   PRO A  69      19.025 -50.619  50.517  1.00 32.14           O
ANISOU   46  O   PRO A  69     4484   4384   3344    103   -493    262       O
ATOM     47  CB  PRO A  69      17.975 -53.300  49.561  1.00 31.63           C
ANISOU   47  CB  PRO A  69     4477   4261   3281    100   -534    323       C
ATOM     48  CG  PRO A  69      16.660 -53.584  48.971  1.00 31.52           C
ANISOU   48  CG  PRO A  69     4468   4249   3260     85   -502    324       C
ATOM     49  CD  PRO A  69      15.683 -53.708  50.091  1.00 34.08           C
ANISOU   49  CD  PRO A  69     4818   4600   3531     31   -494    336       C
TER      50      PRO A  69
ATOM     51  N   GLU A 168       4.771 -58.457  35.573  1.00 32.64           N
ANISOU   51  N   GLU A 168     4343   4587   3471    190   -242     37       N
ATOM     52  CA  GLU A 168       5.623 -59.061  34.554  1.00 33.42           C
ANISOU   52  CA  GLU A 168     4432   4663   3602    221   -258     37       C
ATOM     53  C   GLU A 168       5.719 -60.564  34.720  1.00 36.19           C
ANISOU   53  C   GLU A 168     4802   4974   3975    183   -272     35       C
ATOM     54  O   GLU A 168       5.351 -61.102  35.758  1.00 38.70           O
ANISOU   54  O   GLU A 168     5150   5271   4283    132   -272     45       O
ATOM     55  CB  GLU A 168       7.031 -58.446  34.591  1.00 34.19           C
ANISOU   55  CB  GLU A 168     4544   4728   3720    253   -277     71       C
ATOM     56  CG  GLU A 168       7.977 -59.019  35.645  1.00 33.46           C
ANISOU   56  CG  GLU A 168     4492   4577   3644    225   -304    105       C
ATOM     57  CD  GLU A 168       9.185 -58.126  35.884  1.00 41.31           C
ANISOU   57  CD  GLU A 168     5496   5552   4649    254   -317    131       C
ATOM     58  OE1 GLU A 168       9.834 -57.724  34.898  1.00 45.15           O
ANISOU   58  OE1 GLU A 168     5959   6042   5153    297   -316    126       O
ATOM     59  OE2 GLU A 168       9.504 -57.829  37.059  1.00 42.94           O
ANISOU   59  OE2 GLU A 168     5730   5740   4845    231   -326    156       O
ATOM     60  N   LEU A 169       6.229 -61.234  33.691  1.00 37.78           N
ANISOU   60  N   LEU A 169     4985   5162   4206    207   -282     22       N
ATOM     61  CA  LEU A 169       6.506 -62.669  33.727  1.00 39.71           C
ANISOU   61  CA  LEU A 169     5247   5360   4483    178   -297     19       C
ATOM     62  C   LEU A 169       7.768 -62.962  34.542  1.00 40.76           C
ANISOU   62  C   LEU A 169     5421   5426   4640    173   -329     64       C
ATOM     63  O   LEU A 169       8.829 -62.376  34.296  1.00 41.69           O
ANISOU   63  O   LEU A 169     5535   5534   4772    211   -345     80       O
ATOM     64  CB  LEU A 169       6.683 -63.196  32.292  1.00 40.46           C
ANISOU   64  CB  LEU A 169     5302   5467   4603    210   -296    -15       C
ATOM     65  CG  LEU A 169       5.472 -63.639  31.450  1.00 41.83           C
ANISOU   65  CG  LEU A 169     5436   5692   4766    202   -271    -68       C
ATOM     66  CD1 LEU A 169       4.155 -62.976  31.875  1.00 48.00           C
ANISOU   66  CD1 LEU A 169     6208   6526   5503    184   -245    -84       C
ATOM     67  CD2 LEU A 169       5.723 -63.444  29.960  1.00 33.06           C
ANISOU   67  CD2 LEU A 169     4279   4619   3663    252   -268    -96       C
ATOM     68  N   VAL A 170       7.661 -63.868  35.508  1.00 41.63           N
ANISOU   68  N   VAL A 170     5570   5493   4753    126   -339     82       N
ATOM     69  CA  VAL A 170       8.806 -64.203  36.364  1.00 41.87           C
ANISOU   69  CA  VAL A 170     5643   5463   4803    122   -374    126       C
ATOM     70  C   VAL A 170       9.052 -65.700  36.411  1.00 44.56           C
ANISOU   70  C   VAL A 170     6007   5744   5180     99   -392    130       C
ATOM     71  O   VAL A 170       8.148 -66.482  36.111  1.00 44.54           O
ANISOU   71  O   VAL A 170     5998   5746   5180     70   -372    102       O
ATOM     72  CB  VAL A 170       8.643 -63.668  37.812  1.00 40.88           C
ANISOU   72  CB  VAL A 170     5556   5336   4640     89   -376    160       C
ATOM     73  CG1 VAL A 170       8.584 -62.152  37.818  1.00 39.67           C
ANISOU   73  CG1 VAL A 170     5381   5232   4460    115   -361    158       C
ATOM     74  CG2 VAL A 170       7.420 -64.267  38.503  1.00 37.10           C
ANISOU   74  CG2 VAL A 170     5099   4862   4134     29   -354    154       C
ATOM     75  N   LYS A 171      10.268 -66.098  36.788  1.00 46.48           N
ANISOU   75  N   LYS A 171     6276   5931   5452    114   -430    162       N
ATOM     76  CA  LYS A 171      10.549 -67.515  37.007  1.00 49.38           C
ANISOU   76  CA  LYS A 171     6674   6232   5855     93   -451    174       C
ATOM     77  C   LYS A 171       9.681 -68.053  38.171  1.00 50.62           C
ANISOU   77  C   LYS A 171     6880   6371   5983     31   -440    197       C
ATOM     78  O   LYS A 171       9.508 -67.369  39.194  1.00 50.87           O
ANISOU   78  O   LYS A 171     6937   6419   5972     11   -439    225       O
ATOM     79  CB  LYS A 171      12.059 -67.798  37.178  1.00 49.93           C
ANISOU   79  CB  LYS A 171     6760   6247   5965    127   -498    202       C
ATOM     80  CG  LYS A 171      12.763 -67.139  38.366  1.00 54.67           C
ANISOU   80  CG  LYS A 171     7394   6837   6540    129   -525    247       C
ATOM     81  CD  LYS A 171      13.897 -68.037  38.903  1.00 64.08           C
ANISOU   81  CD  LYS A 171     8622   7957   7769    140   -574    281       C
ATOM     82  CE  LYS A 171      14.719 -67.348  40.005  1.00 67.65           C
ANISOU   82  CE  LYS A 171     9101   8406   8198    149   -605    321       C
ATOM     83  NZ  LYS A 171      15.655 -68.277  40.719  1.00 70.35           N
ANISOU   83  NZ  LYS A 171     9484   8680   8565    156   -656    359       N
TER      84      LYS A 171
ATOM     85  N   LYS A 174       9.587 -67.367  42.046  1.00 51.91           N
ANISOU   85  N   LYS A 174     7176   6514   6035    -62   -465    317       N
ATOM     86  CA  LYS A 174       9.191 -66.063  42.591  1.00 50.28           C
ANISOU   86  CA  LYS A 174     6957   6366   5779    -69   -447    315       C
ATOM     87  C   LYS A 174       7.693 -65.965  42.865  1.00 49.62           C
ANISOU   87  C   LYS A 174     6872   6325   5656   -123   -401    290       C
ATOM     88  O   LYS A 174       7.233 -64.998  43.468  1.00 49.58           O
ANISOU   88  O   LYS A 174     6863   6367   5609   -138   -383    287       O
ATOM     89  CB  LYS A 174       9.672 -64.920  41.693  1.00 49.62           C
ANISOU   89  CB  LYS A 174     6820   6323   5709    -11   -444    288       C
ATOM     90  CG  LYS A 174      11.111 -64.535  41.965  1.00 51.19           C
ANISOU   90  CG  LYS A 174     7027   6498   5925     29   -485    316       C
ATOM     91  CD  LYS A 174      11.713 -63.727  40.840  1.00 55.59           C
ANISOU   91  CD  LYS A 174     7533   7079   6508     86   -482    288       C
ATOM     92  CE  LYS A 174      13.130 -63.260  41.200  1.00 62.67           C
ANISOU   92  CE  LYS A 174     8434   7957   7420    121   -518    311       C
ATOM     93  NZ  LYS A 174      14.152 -64.357  41.284  1.00 62.38           N
ANISOU   93  NZ  LYS A 174     8421   7857   7423    135   -563    332       N
TER      94      LYS A 174
ATOM     95  N   LYS A 178      10.050 -68.201  47.461  1.00 56.42           N
ANISOU   95  N   LYS A 178     7977   7002   6459   -207   -536    513       N
ATOM     96  CA  LYS A 178      10.132 -66.892  48.121  1.00 56.25           C
ANISOU   96  CA  LYS A 178     7941   7040   6392   -205   -532    512       C
ATOM     97  C   LYS A 178       9.583 -65.831  47.165  1.00 55.33           C
ANISOU   97  C   LYS A 178     7757   6984   6282   -184   -494    454       C
ATOM     98  O   LYS A 178      10.213 -65.483  46.151  1.00 54.56           O
ANISOU   98  O   LYS A 178     7616   6889   6227   -127   -504    431       O
ATOM     99  CB  LYS A 178      11.576 -66.584  48.570  1.00 57.29           C
ANISOU   99  CB  LYS A 178     8081   7154   6531   -159   -587    545       C
ATOM    100  CG  LYS A 178      11.867 -65.156  49.135  1.00 59.93           C
ANISOU  100  CG  LYS A 178     8392   7548   6829   -149   -585    538       C
ATOM    101  CD  LYS A 178      11.232 -64.860  50.512  1.00 66.20           C
ANISOU  101  CD  LYS A 178     9224   8375   7554   -209   -572    560       C
ATOM    102  CE  LYS A 178       9.927 -64.045  50.380  1.00 69.91           C
ANISOU  102  CE  LYS A 178     9661   8907   7995   -245   -513    515       C
ATOM    103  NZ  LYS A 178       9.380 -63.522  51.674  1.00 68.33           N
ANISOU  103  NZ  LYS A 178     9484   8749   7727   -300   -496    525       N
TER     104      LYS A 178
ATOM    105  N   LYS A 180       8.433 -62.540  45.312  1.00 49.41           N
ANISOU  105  N   LYS A 180     6852   6396   5526   -117   -409    332       N
ATOM    106  CA  LYS A 180       9.036 -61.237  45.006  1.00 48.75           C
ANISOU  106  CA  LYS A 180     6732   6342   5448    -69   -410    320       C
ATOM    107  C   LYS A 180       8.317 -60.579  43.829  1.00 46.65           C
ANISOU  107  C   LYS A 180     6413   6119   5194    -42   -375    273       C
ATOM    108  O   LYS A 180       7.698 -61.267  43.004  1.00 47.14           O
ANISOU  108  O   LYS A 180     6460   6179   5271    -44   -361    250       O
ATOM    109  CB  LYS A 180      10.522 -61.387  44.658  1.00 49.19           C
ANISOU  109  CB  LYS A 180     6787   6358   5544    -20   -452    340       C
ATOM    110  CG  LYS A 180      11.436 -61.592  45.843  1.00 51.08           C
ANISOU  110  CG  LYS A 180     7069   6569   5770    -30   -491    382       C
ATOM    111  CD  LYS A 180      12.802 -62.040  45.376  1.00 55.89           C
ANISOU  111  CD  LYS A 180     7677   7134   6425     18   -534    396       C
ATOM    112  CE  LYS A 180      13.564 -62.748  46.483  1.00 56.68           C
ANISOU  112  CE  LYS A 180     7827   7194   6515      5   -580    442       C
ATOM    113  NZ  LYS A 180      14.997 -62.899  46.106  1.00 59.51           N
ANISOU  113  NZ  LYS A 180     8175   7519   6918     58   -623    448       N
ATOM    114  N   LYS A 181       8.419 -59.251  43.754  1.00 42.74           N
ANISOU  114  N   LYS A 181     5888   5661   4690    -15   -361    259       N
ATOM    115  CA  LYS A 181       7.808 -58.472  42.690  1.00 39.00           C
ANISOU  115  CA  LYS A 181     5367   5227   4224     18   -331    221       C
ATOM    116  C   LYS A 181       8.503 -57.115  42.647  1.00 37.84           C
ANISOU  116  C   LYS A 181     5200   5096   4082     57   -329    221       C
ATOM    117  O   LYS A 181       8.553 -56.430  43.662  1.00 37.09           O
ANISOU  117  O   LYS A 181     5116   5013   3962     37   -326    230       O
ATOM    118  CB  LYS A 181       6.315 -58.304  42.967  1.00 38.29           C
ANISOU  118  CB  LYS A 181     5267   5182   4100    -22   -295    192       C
ATOM    119  CG  LYS A 181       5.463 -58.013  41.749  1.00 37.54           C
ANISOU  119  CG  LYS A 181     5126   5125   4013      7   -268    150       C
ATOM    120  CD  LYS A 181       3.994 -58.130  42.106  1.00 33.83           C
ANISOU  120  CD  LYS A 181     4648   4694   3510    -39   -237    119       C
ATOM    121  CE  LYS A 181       3.116 -57.650  40.982  1.00 31.19           C
ANISOU  121  CE  LYS A 181     4264   4407   3178     -5   -212     74       C
ATOM    122  NZ  LYS A 181       1.694 -57.965  41.243  1.00 34.64           N
ANISOU  122  NZ  LYS A 181     4690   4883   3589    -51   -184     36       N
ATOM    123  N   ARG A 182       9.037 -56.727  41.484  1.00 36.38           N
ANISOU  123  N   ARG A 182     4985   4910   3927    111   -329    211       N
ATOM    124  CA  ARG A 182       9.840 -55.513  41.389  1.00 35.49           C
ANISOU  124  CA  ARG A 182     4858   4803   3825    147   -326    213       C
ATOM    125  C   ARG A 182       9.057 -54.253  41.693  1.00 35.05           C
ANISOU  125  C   ARG A 182     4784   4790   3745    145   -293    195       C
ATOM    126  O   ARG A 182       7.970 -54.041  41.177  1.00 35.68           O
ANISOU  126  O   ARG A 182     4841   4902   3813    148   -267    170       O
ATOM    127  CB  ARG A 182      10.548 -55.393  40.036  1.00 36.15           C
ANISOU  127  CB  ARG A 182     4916   4877   3944    201   -329    205       C
ATOM    128  CG  ARG A 182      11.706 -56.385  39.850  1.00 40.00           C
ANISOU  128  CG  ARG A 182     5417   5318   4464    211   -365    222       C
ATOM    129  CD  ARG A 182      12.872 -55.846  39.005  0.50 41.46           C
ANISOU  129  CD  ARG A 182     5581   5492   4681    259   -370    218       C
ATOM    130  NE  ARG A 182      12.499 -55.470  37.644  0.50 42.98           N
ANISOU  130  NE  ARG A 182     5741   5709   4882    295   -345    196       N
ATOM    131  CZ  ARG A 182      12.259 -56.336  36.666  0.50 44.43           C
ANISOU  131  CZ  ARG A 182     5911   5891   5079    305   -348    182       C
ATOM    132  NH1 ARG A 182      12.333 -57.639  36.897  0.50 47.56           N
ANISOU  132  NH1 ARG A 182     6325   6258   5489    282   -373    187       N
ATOM    133  NH2 ARG A 182      11.928 -55.901  35.460  0.50 42.84           N
ANISOU  133  NH2 ARG A 182     5679   5719   4878    338   -326    163       N
TER     134      ARG A 182
ATOM    135  N   ARG A 245      20.015 -55.978  42.191  1.00 36.62           N
ANISOU  135  N   ARG A 245     5012   4740   4160    306   -549    270       N
ATOM    136  CA  ARG A 245      19.501 -54.789  42.915  1.00 36.86           C
ANISOU  136  CA  ARG A 245     5042   4806   4156    285   -518    268       C
ATOM    137  C   ARG A 245      20.346 -53.543  42.659  1.00 35.41           C
ANISOU  137  C   ARG A 245     4829   4634   3990    308   -496    243       C
ATOM    138  O   ARG A 245      20.912 -52.951  43.582  1.00 34.47           O
ANISOU  138  O   ARG A 245     4711   4525   3861    299   -503    240       O
ATOM    139  CB  ARG A 245      19.407 -55.050  44.428  1.00 38.63           C
ANISOU  139  CB  ARG A 245     5299   5034   4344    250   -544    292       C
ATOM    140  CG  ARG A 245      18.436 -56.150  44.856  1.00 45.87           C
ANISOU  140  CG  ARG A 245     6251   5941   5236    217   -557    319       C
ATOM    141  CD  ARG A 245      18.207 -56.191  46.378  1.00 53.01           C
ANISOU  141  CD  ARG A 245     7188   6858   6093    176   -574    343       C
ATOM    142  NE  ARG A 245      19.319 -56.797  47.111  1.00 60.54           N
ANISOU  142  NE  ARG A 245     8162   7789   7052    184   -627    364       N
ATOM    143  CZ  ARG A 245      19.512 -58.108  47.246  1.00 63.32           C
ANISOU  143  CZ  ARG A 245     8546   8103   7412    184   -668    392       C
ATOM    144  NH1 ARG A 245      18.664 -58.977  46.694  1.00 62.75           N
ANISOU  144  NH1 ARG A 245     8487   8010   7345    172   -658    401       N
ATOM    145  NH2 ARG A 245      20.564 -58.549  47.930  1.00 61.04           N
ANISOU  145  NH2 ARG A 245     8272   7794   7126    198   -720    409       N
TER     146      ARG A 245
ATOM    147  N   ARG A 392      18.401 -57.909  26.779  1.00 49.22           N
ANISOU  147  N   ARG A 392     6310   6499   5892    544   -344     23       N
ATOM    148  CA  ARG A 392      17.565 -59.121  26.792  1.00 50.65           C
ANISOU  148  CA  ARG A 392     6488   6680   6078    526   -360     10       C
ATOM    149  C   ARG A 392      17.831 -60.044  25.579  1.00 50.66           C
ANISOU  149  C   ARG A 392     6455   6691   6104    535   -363    -29       C
ATOM    150  O   ARG A 392      17.173 -61.084  25.405  1.00 50.80           O
ANISOU  150  O   ARG A 392     6464   6709   6129    521   -371    -48       O
ATOM    151  CB  ARG A 392      16.063 -58.757  26.929  1.00 52.54           C
ANISOU  151  CB  ARG A 392     6733   6958   6272    518   -339     21       C
ATOM    152  CG  ARG A 392      15.760 -57.566  27.886  1.00 57.10           C
ANISOU  152  CG  ARG A 392     7337   7539   6821    515   -327     54       C
ATOM    153  CD  ARG A 392      14.269 -57.270  28.078  1.00 65.84           C
ANISOU  153  CD  ARG A 392     8447   8684   7887    506   -309     58       C
ATOM    154  NE  ARG A 392      13.569 -56.871  26.850  1.00 71.63           N
ANISOU  154  NE  ARG A 392     9152   9472   8593    534   -284     42       N
ATOM    155  CZ  ARG A 392      12.742 -57.661  26.159  1.00 75.40           C
ANISOU  155  CZ  ARG A 392     9607   9981   9062    531   -282     15       C
ATOM    156  NH1 ARG A 392      12.506 -58.909  26.560  1.00 75.79           N
ANISOU  156  NH1 ARG A 392     9658  10006   9131    500   -301     -1       N
ATOM    157  NH2 ARG A 392      12.147 -57.206  25.058  1.00 74.79           N
ANISOU  157  NH2 ARG A 392     9504   9958   8955    560   -261      1       N
TER     158      ARG A 392
ATOM    159  N   SER A 410      12.753 -67.013  25.493  1.00 50.72           N
ANISOU  159  N   SER A 410     6432   6665   6175    384   -380   -163       N
ATOM    160  CA  SER A 410      11.970 -65.776  25.442  1.00 51.29           C
ANISOU  160  CA  SER A 410     6500   6800   6187    395   -357   -150       C
ATOM    161  C   SER A 410      10.973 -65.825  24.308  1.00 51.73           C
ANISOU  161  C   SER A 410     6510   6927   6216    402   -330   -195       C
ATOM    162  O   SER A 410       9.909 -65.222  24.378  1.00 51.27           O
ANISOU  162  O   SER A 410     6449   6918   6113    401   -311   -195       O
ATOM    163  CB  SER A 410      12.871 -64.561  25.258  1.00 51.53           C
ANISOU  163  CB  SER A 410     6531   6843   6204    432   -358   -125       C
ATOM    164  OG  SER A 410      13.830 -64.477  26.296  1.00 54.78           O
ANISOU  164  OG  SER A 410     6980   7195   6640    427   -383    -88       O
TER     165      SER A 410
ATOM    166  N   ARG A 413       8.253 -68.371  25.547  1.00 58.25           N
ANISOU  166  N   ARG A 413     7355   7721   7057    284   -305   -249       N
ATOM    167  CA  ARG A 413       7.509 -67.593  26.546  1.00 58.52           C
ANISOU  167  CA  ARG A 413     7419   7770   7048    267   -296   -217       C
ATOM    168  C   ARG A 413       6.538 -66.545  25.946  1.00 58.50           C
ANISOU  168  C   ARG A 413     7381   7857   6989    291   -272   -236       C
ATOM    169  O   ARG A 413       5.458 -66.307  26.494  1.00 58.89           O
ANISOU  169  O   ARG A 413     7436   7934   7007    267   -256   -240       O
ATOM    170  CB  ARG A 413       8.503 -66.894  27.468  1.00 58.42           C
ANISOU  170  CB  ARG A 413     7448   7712   7036    279   -319   -157       C
ATOM    171  CG  ARG A 413       7.957 -66.424  28.806  1.00 58.89           C
ANISOU  171  CG  ARG A 413     7550   7761   7066    249   -316   -120       C
ATOM    172  CD  ARG A 413       9.064 -65.729  29.581  1.00 55.30           C
ANISOU  172  CD  ARG A 413     7129   7267   6614    265   -341    -68       C
ATOM    173  NE  ARG A 413      10.253 -66.567  29.604  1.00 59.42           N
ANISOU  173  NE  ARG A 413     7665   7724   7187    270   -370    -58       N
ATOM    174  CZ  ARG A 413      11.502 -66.124  29.511  1.00 62.17           C
ANISOU  174  CZ  ARG A 413     8016   8052   7555    303   -392    -39       C
ATOM    175  NH1 ARG A 413      11.758 -64.822  29.391  1.00 61.70           N
ANISOU  175  NH1 ARG A 413     7948   8028   7467    333   -384    -24       N
ATOM    176  NH2 ARG A 413      12.500 -66.997  29.534  1.00 63.04           N
ANISOU  176  NH2 ARG A 413     8134   8102   7714    307   -420    -37       N
TER     177      ARG A 413
ANISOU  178  OAA 0BU A 600     5122   4824   4010    103   -451    306       O
ANISOU  179  OAB 0BU A 600     6885   6373   5481    -34   -551    438       O
ANISOU  180  OAC 0BU A 600     4555   4379   3745    275   -434    204       O
ANISOU  181  OAD 0BU A 600     9101   8414   7231   -121   -791    649       O
ANISOU  182  OAE 0BU A 600     9186   8477   7476     -7   -849    631       O
ANISOU  183  OAF 0BU A 600     5570   5316   5105    361   -531     87       O
ANISOU  184  OAG 0BU A 600     5595   5288   5093    382   -569    134       O
ANISOU  185  OAH 0BU A 600     9410   8594   7530   -235   -652    640       O
ANISOU  186  OAI 0BU A 600     9452   8755   7540   -233   -665    625       O
ANISOU  187  OAJ 0BU A 600     5044   5012   4514    415   -433     87       O
ANISOU  188  OAK 0BU A 600     5481   5514   4959    391   -406     48       O
ANISOU  189  OAL 0BU A 600     8141   7707   6793     74   -670    439       O
ANISOU  190  OAM 0BU A 600     8319   7816   6984     66   -648    449       O
ANISOU  191  OAN 0BU A 600     6442   6155   5587    216   -467    227       O
ANISOU  192  OAO 0BU A 600     5908   5577   5074    179   -465    205       O
ANISOU  193  OAP 0BU A 600     9009   8467   7298    -47   -787    571       O
ANISOU  194  OAQ 0BU A 600     5502   5086   4952    324   -583    157       O
ANISOU  195  OAR 0BU A 600     9479   8823   7579   -300   -569    577       O
ANISOU  196  OAS 0BU A 600     5117   5207   4545    424   -372     74       O
ANISOU  197  OAT 0BU A 600     8218   7837   6858     24   -579    411       O
ANISOU  198  OAU 0BU A 600     6516   6087   5681    213   -533    253       O
ANISOU  199  CAV 0BU A 600     5104   4818   3920     91   -485    335       C
ANISOU  200  CAW 0BU A 600     3849   3626   2838    125   -402    239       C
ANISOU  201  CAX 0BU A 600     5194   4896   4062    123   -488    328       C
ANISOU  202  CAY 0BU A 600     3881   3610   2841    123   -430    269       C
ANISOU  203  CAZ 0BU A 600     5655   5320   4394     48   -507    365       C
ANISOU  204  CBA 0BU A 600     3709   3514   2764    166   -403    219       C
ANISOU  205  CBB 0BU A 600     8607   8082   7050   -116   -555    474       C
ANISOU  206  CBC 0BU A 600     5617   5563   4882    303   -390    140       C
ANISOU  207  CBD 0BU A 600     8952   8369   7294   -168   -566    510       C
ANISOU  208  CBE 0BU A 600     5732   5719   5052    341   -387    119       C
ANISOU  209  CBF 0BU A 600     5704   5285   4477     69   -535    379       C
ANISOU  210  CBG 0BU A 600     4044   3776   3112    201   -456    255       C
ANISOU  211  CBH 0BU A 600     8846   8296   7288    -18   -707    523       C
ANISOU  212  CBI 0BU A 600     5823   5505   5145    287   -515    179       C
ANISOU  213  CBJ 0BU A 600     9187   8554   7468   -114   -692    576       C
ANISOU  214  CBK 0BU A 600     5802   5628   5208    342   -475    125       C
ANISOU  215  NBL 0BU A 600     5250   4885   4156    140   -515    336       N
ANISOU  216  NBM 0BU A 600     4696   4364   3676    164   -486    300       N
ANISOU  217  NBN 0BU A 600     7602   7144   6184    -21   -569    437       N
ANISOU  218  NBO 0BU A 600     4999   4823   4184    236   -421    183       N
ANISOU  219  CBP 0BU A 600     5190   4858   4112    134   -482    315       C
ANISOU  220  CBQ 0BU A 600     6637   6175   5266     -7   -552    423       C
ANISOU  221  CBR 0BU A 600     4309   4118   3467    240   -429    205       C
ANISOU  222  CBS 0BU A 600     5401   5040   4251    111   -513    348       C
ANISOU  223  CBT 0BU A 600     4067   3774   3068    162   -458    277       C
ANISOU  224  CBU 0BU A 600     5996   5590   4710     37   -532    389       C
ANISOU  225  CBV 0BU A 600     4062   3842   3156    202   -429    227       C
ANISOU  226  CBW 0BU A 600     9164   8559   7498    -63   -725    565       C
ANISOU  227  CBX 0BU A 600     5888   5622   5281    323   -510    147       C
ANISOU  228  CBY 0BU A 600     8396   7887   6887    -67   -585    471       C
ANISOU  229  CBZ 0BU A 600     5523   5384   4769    275   -420    161       C
ANISOU  230  CCA 0BU A 600     9190   8567   7475   -168   -611    547       C
ANISOU  231  CCB 0BU A 600     5666   5615   5032    352   -413    113       C
ANISOU  232  CCC 0BU A 600     8638   8116   7130    -19   -660    494       C
ANISOU  233  CCD 0BU A 600     5922   5648   5193    268   -484    184       C
ANISOU  234  CCE 0BU A 600     9057   8457   7394   -115   -644    542       C
ANISOU  235  CCF 0BU A 600     5840   5703   5193    328   -446    132       C
ANISOU  236  CCG 0BU A 600     8747   8203   7189    -66   -630    502       C
ANISOU  237  CCH 0BU A 600     5718   5534   5008    290   -450    159       C
ANISOU  238  SCI 0BU A 600     9294   8657   7553    -59   -791    606       S
ANISOU  239  SCJ 0BU A 600     5997   5683   5468    348   -550    132       S
ANISOU  240  SCK 0BU A 600     9643   8941   7786   -236   -625    600       S
ANISOU  241  SCL 0BU A 600     5789   5802   5227    398   -405     80       S
ANISOU  242  SCM 0BU A 600     8393   7935   7009     38   -638    447       S
ANISOU  243  SCN 0BU A 600     6412   6079   5596    218   -487    219       S
HETATM  244  S   SO4 A 516      17.228 -57.749  40.773  1.00 96.11           S
HETATM  245  O1  SO4 A 516      18.633 -57.548  40.445  1.00 94.97           O
HETATM  246  O2  SO4 A 516      16.487 -57.903  39.524  1.00 95.96           O
HETATM  247  O3  SO4 A 516      17.071 -58.951  41.597  1.00 96.54           O
HETATM  248  O4  SO4 A 516      16.724 -56.590  41.511  1.00 96.87           O
HETATM  249  O   HOH A 538       7.958 -58.131  39.198  1.00 26.90           O
HETATM  250  O   HOH A 560      17.433 -60.536  43.977  1.00 31.59           O
HETATM  251  O   HOH A 615      13.765 -52.678  45.529  1.00 40.03           O
HETATM  252  O   HOH A 671      13.435 -55.303  42.386  1.00 50.85           O
HETATM  253  O   HOH A 687      17.375 -63.037  38.200  1.00 49.14           O
CONECT  199  201  203
CONECT  200  202  204
CONECT  201  199  222
CONECT  202  200  223
CONECT  203  199  224
CONECT  204  200  225
CONECT  205  207  228
CONECT  206  208  229
CONECT  207  205  230
CONECT  208  206  231
CONECT  209  222  224
CONECT  210  223  225
CONECT  211  226  232
CONECT  212  227  233
CONECT  213  226  234
CONECT  214  227  235
CONECT  219  178  215  216
CONECT  220  179  217  224
CONECT  221  180  218  225
CONECT  222  201  209  215
CONECT  223  202  210  216
CONECT  224  203  209  220
CONECT  225  204  210  221
CONECT  226  211  213  238
CONECT  227  212  214  239
CONECT  228  205  217  236
CONECT  229  206  218  237
CONECT  230  207  234  240
CONECT  231  208  235  241
CONECT  232  211  236  242
CONECT  233  212  237  243
CONECT  234  213  230  236
CONECT  235  214  231  237
CONECT  236  228  232  234
CONECT  237  229  233  235
CONECT  215  219  222
CONECT  216  219  223
CONECT  217  220  228
CONECT  218  221  229
CONECT  178  219
CONECT  179  220
CONECT  180  221
CONECT  181  238
CONECT  182  238
CONECT  183  239
CONECT  184  239
CONECT  185  240
CONECT  186  240
CONECT  187  241
CONECT  188  241
CONECT  189  242
CONECT  190  242
CONECT  191  243
CONECT  192  243
CONECT  193  238
CONECT  194  239
CONECT  195  240
CONECT  196  241
CONECT  197  242
CONECT  198  243
CONECT  238  181  182  193  226
CONECT  239  183  184  194  227
CONECT  240  185  186  195  230
CONECT  241  187  188  196  231
CONECT  242  189  190  197  232
CONECT  243  191  192  198  233
CONECT  245  244
CONECT  246  244
CONECT  247  244
CONECT  248  244
CONECT  244  245  246  247  248
END
