# Supplementary material for: Scaffold repositioning of spiro-acridine derivatives as fungi chitinase inhibitor by target fishing and in vitro studies
Source: Sci Rep. 2023 May 5;13:7320. doi: 10.1038/s41598-023-33279-9 (PMC10163251; doi:10.1038/s41598-023-33279-9)
Supplement: Supplementary file 2 — Supplementary Information 2. [file 41598_2023_33279_MOESM2_ESM.zip › PDBQT_TARGETS_ALL/3v04_ATP.pdb]

HEADER    TRANSFERASE/INHIBITOR                   07-DEC-11   3V04              
TITLE     DISCOVERY OF NOVEL ALLOSTERIC MEK INHIBITORS POSSESSING CLASSICAL AND 
TITLE    2 NON-CLASSICAL BIDENTATE SER212 INTERACTIONS.                         
COMPND    MOL_ID: 1;                                                            
COMPND   2 MOLECULE: DUAL SPECIFICITY MITOGEN-ACTIVATED PROTEIN KINASE KINASE 1;
COMPND   3 CHAIN: A;                                                            
COMPND   4 FRAGMENT: UNP RESIDUES 62-393;                                       
COMPND   5 SYNONYM: MAP KINASE KINASE 1, MAPKK 1, MKK1, ERK ACTIVATOR KINASE 1, 
COMPND   6 MAPK/ERK KINASE 1, MEK 1;                                            
COMPND   7 EC: 2.7.12.2;                                                        
COMPND   8 ENGINEERED: YES                                                      
SOURCE    MOL_ID: 1;                                                            
SOURCE   2 ORGANISM_SCIENTIFIC: HOMO SAPIENS;                                   
SOURCE   3 ORGANISM_COMMON: HUMAN;                                              
SOURCE   4 ORGANISM_TAXID: 9606;                                                
SOURCE   5 GENE: MAP2K1, MEK1, PRKMK1;                                          
SOURCE   6 EXPRESSION_SYSTEM: ESCHERICHIA COLI;                                 
SOURCE   7 EXPRESSION_SYSTEM_TAXID: 562;                                        
SOURCE   8 EXPRESSION_SYSTEM_STRAIN: ROSETTA 2;                                 
SOURCE   9 EXPRESSION_SYSTEM_VECTOR_TYPE: PLASMID;                              
SOURCE  10 EXPRESSION_SYSTEM_PLASMID: PET24B                                    
KEYWDS    KINASE, TRANSFERASE-INHIBITOR COMPLEX                                 
EXPDTA    X-RAY DIFFRACTION                                                     
AUTHOR    R.HEALD,P.JACKSON,P.SAVY,M.JONES,E.GANCIA,B.BURTON,R.NEWMAN,J.BOGGS,  
AUTHOR   2 E.CHAN,J.CHAN,E.CHOO,M.MERCHANT,M.ULTSCH,C.WIESMANN,M.BELVIN,S.PRICE 
REVDAT   2   18-JUL-12 3V04    1       JRNL                                     
REVDAT   1   09-MAY-12 3V04    0                                                
JRNL        AUTH   R.A.HEALD,P.JACKSON,P.SAVY,M.JONES,E.GANCIA,B.BURTON,        
JRNL        AUTH 2 R.NEWMAN,J.BOGGS,E.CHAN,J.CHAN,E.CHOO,M.MERCHANT,P.RUDEWICZ, 
JRNL        AUTH 3 M.ULTSCH,C.WIESMANN,Q.YUE,M.BELVIN,S.PRICE                   
JRNL        TITL   DISCOVERY OF NOVEL ALLOSTERIC MITOGEN-ACTIVATED PROTEIN      
JRNL        TITL 2 KINASE KINASE (MEK) 1,2 INHIBITORS POSSESSING BIDENTATE      
JRNL        TITL 3 SER212 INTERACTIONS.                                         
JRNL        REF    J.MED.CHEM.                   V.  55  4594 2012              
JRNL        REFN                   ISSN 0022-2623                               
JRNL        PMID   22506516                                                     
JRNL        DOI    10.1021/JM2017094                                            
REMARK   2                                                                      
REMARK   2 RESOLUTION.    2.70 ANGSTROMS.                                       
REMARK   3                                                                      
REMARK   3 REFINEMENT.                                                          
REMARK   3   PROGRAM     : REFMAC 5.2.0005                                      
REMARK   3   AUTHORS     : MURSHUDOV,VAGIN,DODSON                               
REMARK   3                                                                      
REMARK   3    REFINEMENT TARGET : MAXIMUM LIKELIHOOD                            
REMARK   3                                                                      
REMARK   3  DATA USED IN REFINEMENT.                                            
REMARK   3   RESOLUTION RANGE HIGH (ANGSTROMS) : 2.70                           
REMARK   3   RESOLUTION RANGE LOW  (ANGSTROMS) : 20.00                          
REMARK   3   DATA CUTOFF            (SIGMA(F)) : 2.000                          
REMARK   3   COMPLETENESS FOR RANGE        (%) : 100.0                          
REMARK   3   NUMBER OF REFLECTIONS             : 12908                          
REMARK   3                                                                      
REMARK   3  FIT TO DATA USED IN REFINEMENT.                                     
REMARK   3   CROSS-VALIDATION METHOD          : THROUGHOUT                      
REMARK   3   FREE R VALUE TEST SET SELECTION  : RANDOM                          
REMARK   3   R VALUE     (WORKING + TEST SET) : 0.213                           
REMARK   3   R VALUE            (WORKING SET) : 0.212                           
REMARK   3   FREE R VALUE                     : 0.243                           
REMARK   3   FREE R VALUE TEST SET SIZE   (%) : 4.800                           
REMARK   3   FREE R VALUE TEST SET COUNT      : 651                             
REMARK   3                                                                      
REMARK   3  FIT IN THE HIGHEST RESOLUTION BIN.                                  
REMARK   3   TOTAL NUMBER OF BINS USED           : 25                           
REMARK   3   BIN RESOLUTION RANGE HIGH       (A) : 2.70                         
REMARK   3   BIN RESOLUTION RANGE LOW        (A) : 2.76                         
REMARK   3   REFLECTION IN BIN     (WORKING SET) : 763                          
REMARK   3   BIN COMPLETENESS (WORKING+TEST) (%) : 100.00                       
REMARK   3   BIN R VALUE           (WORKING SET) : 0.3040                       
REMARK   3   BIN FREE R VALUE SET COUNT          : 30                           
REMARK   3   BIN FREE R VALUE                    : 0.2840                       
REMARK   3                                                                      
REMARK   3  NUMBER OF NON-HYDROGEN ATOMS USED IN REFINEMENT.                    
REMARK   3   PROTEIN ATOMS            : 2261                                    
REMARK   3   NUCLEIC ACID ATOMS       : 0                                       
REMARK   3   HETEROGEN ATOMS          : 57                                      
REMARK   3   SOLVENT ATOMS            : 0                                       
REMARK   3                                                                      
REMARK   3  B VALUES.                                                           
REMARK   3   FROM WILSON PLOT           (A**2) : 63.53                          
REMARK   3   MEAN B VALUE      (OVERALL, A**2) : 78.63                          
REMARK   3   OVERALL ANISOTROPIC B VALUE.                                       
REMARK   3    B11 (A**2) : 1.17000                                              
REMARK   3    B22 (A**2) : 1.17000                                              
REMARK   3    B33 (A**2) : -1.76000                                             
REMARK   3    B12 (A**2) : 0.59000                                              
REMARK   3    B13 (A**2) : 0.00000                                              
REMARK   3    B23 (A**2) : 0.00000                                              
REMARK   3                                                                      
REMARK   3  ESTIMATED OVERALL COORDINATE ERROR.                                 
REMARK   3   ESU BASED ON R VALUE                            (A): 0.465         
REMARK   3   ESU BASED ON FREE R VALUE                       (A): 0.283         
REMARK   3   ESU BASED ON MAXIMUM LIKELIHOOD                 (A): 0.230         
REMARK   3   ESU FOR B VALUES BASED ON MAXIMUM LIKELIHOOD (A**2): 25.487        
REMARK   3                                                                      
REMARK   3 CORRELATION COEFFICIENTS.                                            
REMARK   3   CORRELATION COEFFICIENT FO-FC      : 0.948                         
REMARK   3   CORRELATION COEFFICIENT FO-FC FREE : 0.932                         
REMARK   3                                                                      
REMARK   3  RMS DEVIATIONS FROM IDEAL VALUES        COUNT    RMS    WEIGHT      
REMARK   3   BOND LENGTHS REFINED ATOMS        (A):  2367 ; 0.007 ; 0.022       
REMARK   3   BOND LENGTHS OTHERS               (A):  2171 ; 0.002 ; 0.020       
REMARK   3   BOND ANGLES REFINED ATOMS   (DEGREES):  3197 ; 1.049 ; 2.006       
REMARK   3   BOND ANGLES OTHERS          (DEGREES):  5077 ; 0.722 ; 3.000       
REMARK   3   TORSION ANGLES, PERIOD 1    (DEGREES):   286 ; 5.551 ; 5.000       
REMARK   3   TORSION ANGLES, PERIOD 2    (DEGREES):    97 ;32.779 ;24.433       
REMARK   3   TORSION ANGLES, PERIOD 3    (DEGREES):   425 ;14.462 ;15.000       
REMARK   3   TORSION ANGLES, PERIOD 4    (DEGREES):    12 ;15.355 ;15.000       
REMARK   3   CHIRAL-CENTER RESTRAINTS       (A**3):   348 ; 0.055 ; 0.200       
REMARK   3   GENERAL PLANES REFINED ATOMS      (A):  2549 ; 0.002 ; 0.020       
REMARK   3   GENERAL PLANES OTHERS             (A):   441 ; 0.001 ; 0.020       
REMARK   3   NON-BONDED CONTACTS REFINED ATOMS (A):   458 ; 0.179 ; 0.200       
REMARK   3   NON-BONDED CONTACTS OTHERS        (A):  2367 ; 0.199 ; 0.200       
REMARK   3   NON-BONDED TORSION REFINED ATOMS  (A):  1115 ; 0.174 ; 0.200       
REMARK   3   NON-BONDED TORSION OTHERS         (A):  1244 ; 0.081 ; 0.200       
REMARK   3   H-BOND (X...Y) REFINED ATOMS      (A):    27 ; 0.143 ; 0.200       
REMARK   3   H-BOND (X...Y) OTHERS             (A):  NULL ;  NULL ;  NULL       
REMARK   3   POTENTIAL METAL-ION REFINED ATOMS (A):     1 ; 0.024 ; 0.200       
REMARK   3   POTENTIAL METAL-ION OTHERS        (A):  NULL ;  NULL ;  NULL       
REMARK   3   SYMMETRY VDW REFINED ATOMS        (A):     9 ; 0.521 ; 0.200       
REMARK   3   SYMMETRY VDW OTHERS               (A):    39 ; 0.214 ; 0.200       
REMARK   3   SYMMETRY H-BOND REFINED ATOMS     (A):     1 ; 0.018 ; 0.200       
REMARK   3   SYMMETRY H-BOND OTHERS            (A):  NULL ;  NULL ;  NULL       
REMARK   3   SYMMETRY METAL-ION REFINED ATOMS  (A):  NULL ;  NULL ;  NULL       
REMARK   3   SYMMETRY METAL-ION OTHERS         (A):  NULL ;  NULL ;  NULL       
REMARK   3                                                                      
REMARK   3  ISOTROPIC THERMAL FACTOR RESTRAINTS.     COUNT   RMS    WEIGHT      
REMARK   3   MAIN-CHAIN BOND REFINED ATOMS  (A**2):  1446 ; 1.651 ; 2.500       
REMARK   3   MAIN-CHAIN BOND OTHER ATOMS    (A**2):   586 ; 0.191 ; 2.500       
REMARK   3   MAIN-CHAIN ANGLE REFINED ATOMS (A**2):  2318 ; 2.838 ; 5.000       
REMARK   3   SIDE-CHAIN BOND REFINED ATOMS  (A**2):  1011 ; 1.405 ; 2.500       
REMARK   3   SIDE-CHAIN ANGLE REFINED ATOMS (A**2):   879 ; 2.454 ; 5.000       
REMARK   3                                                                      
REMARK   3 ANISOTROPIC THERMAL FACTOR RESTRAINTS.    COUNT   RMS   WEIGHT       
REMARK   3   RIGID-BOND RESTRAINTS          (A**2):  NULL ;  NULL ;  NULL       
REMARK   3   SPHERICITY; FREE ATOMS         (A**2):  NULL ;  NULL ;  NULL       
REMARK   3   SPHERICITY; BONDED ATOMS       (A**2):  NULL ;  NULL ;  NULL       
REMARK   3                                                                      
REMARK   3  NCS RESTRAINTS STATISTICS                                           
REMARK   3   NUMBER OF DIFFERENT NCS GROUPS : NULL                              
REMARK   3                                                                      
REMARK   3  TLS DETAILS                                                         
REMARK   3   NUMBER OF TLS GROUPS  : 1                                          
REMARK   3                                                                      
REMARK   3   TLS GROUP : 1                                                      
REMARK   3    NUMBER OF COMPONENTS GROUP : 2                                    
REMARK   3    COMPONENTS        C SSSEQI   TO  C SSSEQI                         
REMARK   3    RESIDUE RANGE :   A   501        A   503                          
REMARK   3    RESIDUE RANGE :   A    61        A   382                          
REMARK   3    ORIGIN FOR THE GROUP (A):  30.3291 -21.3648 -33.5696              
REMARK   3    T TENSOR                                                          
REMARK   3      T11:  -0.0096 T22:  -0.2849                                     
REMARK   3      T33:  -0.0372 T12:  -0.1586                                     
REMARK   3      T13:   0.0129 T23:   0.0022                                     
REMARK   3    L TENSOR                                                          
REMARK   3      L11:   1.2921 L22:   1.2405                                     
REMARK   3      L33:   4.4496 L12:   0.0672                                     
REMARK   3      L13:   0.8524 L23:   0.9141                                     
REMARK   3    S TENSOR                                                          
REMARK   3      S11:  -0.2384 S12:  -0.0733 S13:   0.4010                       
REMARK   3      S21:   0.2201 S22:  -0.0284 S23:   0.1397                       
REMARK   3      S31:   0.1218 S32:  -0.0227 S33:   0.2668                       
REMARK   3                                                                      
REMARK   3  BULK SOLVENT MODELLING.                                             
REMARK   3   METHOD USED : MASK                                                 
REMARK   3   PARAMETERS FOR MASK CALCULATION                                    
REMARK   3   VDW PROBE RADIUS   : 1.40                                          
REMARK   3   ION PROBE RADIUS   : 0.80                                          
REMARK   3   SHRINKAGE RADIUS   : 0.80                                          
REMARK   3                                                                      
REMARK   3  OTHER REFINEMENT REMARKS: HYDROGENS HAVE BEEN ADDED IN THE RIDING   
REMARK   3  POSITIONS                                                           
REMARK   4                                                                      
REMARK   4 3V04 COMPLIES WITH FORMAT V. 3.30, 13-JUL-11                         
REMARK 100                                                                      
REMARK 100 THIS ENTRY HAS BEEN PROCESSED BY RCSB ON 11-JAN-12.                  
REMARK 100 THE RCSB ID CODE IS RCSB069426.                                      
REMARK 200                                                                      
REMARK 200 EXPERIMENTAL DETAILS                                                 
REMARK 200  EXPERIMENT TYPE                : X-RAY DIFFRACTION                  
REMARK 200  DATE OF DATA COLLECTION        : 10-JUL-08                          
REMARK 200  TEMPERATURE           (KELVIN) : 200                                
REMARK 200  PH                             : 7.2                                
REMARK 200  NUMBER OF CRYSTALS USED        : 1                                  
REMARK 200                                                                      
REMARK 200  SYNCHROTRON              (Y/N) : Y                                  
REMARK 200  RADIATION SOURCE               : ALS                                
REMARK 200  BEAMLINE                       : 5.0.2                              
REMARK 200  X-RAY GENERATOR MODEL          : NULL                               
REMARK 200  MONOCHROMATIC OR LAUE    (M/L) : M                                  
REMARK 200  WAVELENGTH OR RANGE        (A) : 1.0                                
REMARK 200  MONOCHROMATOR                  : SI 111 CHANNEL                     
REMARK 200  OPTICS                         : NULL                               
REMARK 200                                                                      
REMARK 200  DETECTOR TYPE                  : CCD                                
REMARK 200  DETECTOR MANUFACTURER          : ADSC QUANTUM 315                   
REMARK 200  INTENSITY-INTEGRATION SOFTWARE : DENZO                              
REMARK 200  DATA SCALING SOFTWARE          : SCALEPACK                          
REMARK 200                                                                      
REMARK 200  NUMBER OF UNIQUE REFLECTIONS   : 13612                              
REMARK 200  RESOLUTION RANGE HIGH      (A) : 2.700                              
REMARK 200  RESOLUTION RANGE LOW       (A) : 30.000                             
REMARK 200  REJECTION CRITERIA  (SIGMA(I)) : 3.000                              
REMARK 200                                                                      
REMARK 200 OVERALL.                                                             
REMARK 200  COMPLETENESS FOR RANGE     (%) : 99.9                               
REMARK 200  DATA REDUNDANCY                : 5.300                              
REMARK 200  R MERGE                    (I) : NULL                               
REMARK 200  R SYM                      (I) : 0.06200                            
REMARK 200  <I/SIGMA(I)> FOR THE DATA SET  : 22.8800                            
REMARK 200                                                                      
REMARK 200 IN THE HIGHEST RESOLUTION SHELL.                                     
REMARK 200  HIGHEST RESOLUTION SHELL, RANGE HIGH (A) : NULL                     
REMARK 200  HIGHEST RESOLUTION SHELL, RANGE LOW  (A) : NULL                     
REMARK 200  COMPLETENESS FOR SHELL     (%) : NULL                               
REMARK 200  DATA REDUNDANCY IN SHELL       : NULL                               
REMARK 200  R MERGE FOR SHELL          (I) : NULL                               
REMARK 200  R SYM FOR SHELL            (I) : NULL                               
REMARK 200  <I/SIGMA(I)> FOR SHELL         : NULL                               
REMARK 200                                                                      
REMARK 200 DIFFRACTION PROTOCOL: SINGLE WAVELENGTH                              
REMARK 200 METHOD USED TO DETERMINE THE STRUCTURE: MOLECULAR REPLACEMENT        
REMARK 200 SOFTWARE USED: AMORE                                                 
REMARK 200 STARTING MODEL: PDB ENTRY 1S9J                                       
REMARK 200                                                                      
REMARK 200 REMARK: NULL                                                         
REMARK 280                                                                      
REMARK 280 CRYSTAL                                                              
REMARK 280 SOLVENT CONTENT, VS   (%): 62.92                                     
REMARK 280 MATTHEWS COEFFICIENT, VM (ANGSTROMS**3/DA): 3.32                     
REMARK 280                                                                      
REMARK 280 CRYSTALLIZATION CONDITIONS: 16-20 %W/V PEG8K, 0.1M HEPES, 250MM      
REMARK 280  NH4H2PO4, 1MM TCEP, PH 7.2, VAPOR DIFFUSION, HANGING DROP,          
REMARK 280  TEMPERATURE 286K                                                    
REMARK 290                                                                      
REMARK 290 CRYSTALLOGRAPHIC SYMMETRY                                            
REMARK 290 SYMMETRY OPERATORS FOR SPACE GROUP: P 62                             
REMARK 290                                                                      
REMARK 290      SYMOP   SYMMETRY                                                
REMARK 290     NNNMMM   OPERATOR                                                
REMARK 290       1555   X,Y,Z                                                   
REMARK 290       2555   -Y,X-Y,Z+2/3                                            
REMARK 290       3555   -X+Y,-X,Z+1/3                                           
REMARK 290       4555   -X,-Y,Z                                                 
REMARK 290       5555   Y,-X+Y,Z+2/3                                            
REMARK 290       6555   X-Y,X,Z+1/3                                             
REMARK 290                                                                      
REMARK 290     WHERE NNN -> OPERATOR NUMBER                                     
REMARK 290           MMM -> TRANSLATION VECTOR                                  
REMARK 290                                                                      
REMARK 290 CRYSTALLOGRAPHIC SYMMETRY TRANSFORMATIONS                            
REMARK 290 THE FOLLOWING TRANSFORMATIONS OPERATE ON THE ATOM/HETATM             
REMARK 290 RECORDS IN THIS ENTRY TO PRODUCE CRYSTALLOGRAPHICALLY                
REMARK 290 RELATED MOLECULES.                                                   
REMARK 290   SMTRY1   1  1.000000  0.000000  0.000000        0.00000            
REMARK 290   SMTRY2   1  0.000000  1.000000  0.000000        0.00000            
REMARK 290   SMTRY3   1  0.000000  0.000000  1.000000        0.00000            
REMARK 290   SMTRY1   2 -0.500000 -0.866025  0.000000        0.00000            
REMARK 290   SMTRY2   2  0.866025 -0.500000  0.000000        0.00000            
REMARK 290   SMTRY3   2  0.000000  0.000000  1.000000       86.20200            
REMARK 290   SMTRY1   3 -0.500000  0.866025  0.000000        0.00000            
REMARK 290   SMTRY2   3 -0.866025 -0.500000  0.000000        0.00000            
REMARK 290   SMTRY3   3  0.000000  0.000000  1.000000       43.10100            
REMARK 290   SMTRY1   4 -1.000000  0.000000  0.000000        0.00000            
REMARK 290   SMTRY2   4  0.000000 -1.000000  0.000000        0.00000            
REMARK 290   SMTRY3   4  0.000000  0.000000  1.000000        0.00000            
REMARK 290   SMTRY1   5  0.500000  0.866025  0.000000        0.00000            
REMARK 290   SMTRY2   5 -0.866025  0.500000  0.000000        0.00000            
REMARK 290   SMTRY3   5  0.000000  0.000000  1.000000       86.20200            
REMARK 290   SMTRY1   6  0.500000 -0.866025  0.000000        0.00000            
REMARK 290   SMTRY2   6  0.866025  0.500000  0.000000        0.00000            
REMARK 290   SMTRY3   6  0.000000  0.000000  1.000000       43.10100            
REMARK 290                                                                      
REMARK 290 REMARK: NULL                                                         
REMARK 300                                                                      
REMARK 300 BIOMOLECULE: 1                                                       
REMARK 300 SEE REMARK 350 FOR THE AUTHOR PROVIDED AND/OR PROGRAM                
REMARK 300 GENERATED ASSEMBLY INFORMATION FOR THE STRUCTURE IN                  
REMARK 300 THIS ENTRY. THE REMARK MAY ALSO PROVIDE INFORMATION ON               
REMARK 300 BURIED SURFACE AREA.                                                 
REMARK 350                                                                      
REMARK 350 COORDINATES FOR A COMPLETE MULTIMER REPRESENTING THE KNOWN           
REMARK 350 BIOLOGICALLY SIGNIFICANT OLIGOMERIZATION STATE OF THE                
REMARK 350 MOLECULE CAN BE GENERATED BY APPLYING BIOMT TRANSFORMATIONS          
REMARK 350 GIVEN BELOW.  BOTH NON-CRYSTALLOGRAPHIC AND                          
REMARK 350 CRYSTALLOGRAPHIC OPERATIONS ARE GIVEN.                               
REMARK 350                                                                      
REMARK 350 BIOMOLECULE: 1                                                       
REMARK 350 AUTHOR DETERMINED BIOLOGICAL UNIT: MONOMERIC                         
REMARK 350 SOFTWARE DETERMINED QUATERNARY STRUCTURE: MONOMERIC                  
REMARK 350 SOFTWARE USED: PISA                                                  
REMARK 350 APPLY THE FOLLOWING TO CHAINS: A                                     
REMARK 350   BIOMT1   1  1.000000  0.000000  0.000000        0.00000            
REMARK 350   BIOMT2   1  0.000000  1.000000  0.000000        0.00000            
REMARK 350   BIOMT3   1  0.000000  0.000000  1.000000        0.00000            
REMARK 465                                                                      
REMARK 465 MISSING RESIDUES                                                     
REMARK 465 THE FOLLOWING RESIDUES WERE NOT LOCATED IN THE                       
REMARK 465 EXPERIMENT. (M=MODEL NUMBER; RES=RESIDUE NAME; C=CHAIN               
REMARK 465 IDENTIFIER; SSSEQ=SEQUENCE NUMBER; I=INSERTION CODE.)                
REMARK 465                                                                      
REMARK 465   M RES C SSSEQI                                                     
REMARK 465     ASN A   221                                                      
REMARK 465     SER A   222                                                      
REMARK 465     PHE A   223                                                      
REMARK 465     GLY A   276                                                      
REMARK 465     CYS A   277                                                      
REMARK 465     GLN A   278                                                      
REMARK 465     VAL A   279                                                      
REMARK 465     GLU A   280                                                      
REMARK 465     GLY A   281                                                      
REMARK 465     ASP A   282                                                      
REMARK 465     ALA A   283                                                      
REMARK 465     ALA A   284                                                      
REMARK 465     GLU A   285                                                      
REMARK 465     THR A   286                                                      
REMARK 465     PRO A   287                                                      
REMARK 465     PRO A   288                                                      
REMARK 465     ARG A   289                                                      
REMARK 465     PRO A   290                                                      
REMARK 465     ARG A   291                                                      
REMARK 465     THR A   292                                                      
REMARK 465     PRO A   293                                                      
REMARK 465     GLY A   294                                                      
REMARK 465     ARG A   295                                                      
REMARK 465     PRO A   296                                                      
REMARK 465     LEU A   297                                                      
REMARK 465     SER A   298                                                      
REMARK 465     SER A   299                                                      
REMARK 465     TYR A   300                                                      
REMARK 465     GLY A   301                                                      
REMARK 465     MET A   302                                                      
REMARK 465     ASP A   303                                                      
REMARK 465     SER A   304                                                      
REMARK 465     ARG A   305                                                      
REMARK 465     GLN A   383                                                      
REMARK 465     PRO A   384                                                      
REMARK 465     SER A   385                                                      
REMARK 465     THR A   386                                                      
REMARK 465     PRO A   387                                                      
REMARK 465     THR A   388                                                      
REMARK 465     HIS A   389                                                      
REMARK 465     ALA A   390                                                      
REMARK 465     ALA A   391                                                      
REMARK 465     GLY A   392                                                      
REMARK 465     VAL A   393                                                      
REMARK 465     LEU A   394                                                      
REMARK 465     GLU A   395                                                      
REMARK 465     HIS A   396                                                      
REMARK 465     HIS A   397                                                      
REMARK 465     HIS A   398                                                      
REMARK 465     HIS A   399                                                      
REMARK 465     HIS A   400                                                      
REMARK 465     HIS A   401                                                      
REMARK 500                                                                      
REMARK 500 GEOMETRY AND STEREOCHEMISTRY                                         
REMARK 500 SUBTOPIC: CLOSE CONTACTS                                             
REMARK 500                                                                      
REMARK 500 THE FOLLOWING ATOMS THAT ARE RELATED BY CRYSTALLOGRAPHIC             
REMARK 500 SYMMETRY ARE IN CLOSE CONTACT.  AN ATOM LOCATED WITHIN 0.15          
REMARK 500 ANGSTROMS OF A SYMMETRY RELATED ATOM IS ASSUMED TO BE ON A           
REMARK 500 SPECIAL POSITION AND IS, THEREFORE, LISTED IN REMARK 375             
REMARK 500 INSTEAD OF REMARK 500.  ATOMS WITH NON-BLANK ALTERNATE               
REMARK 500 LOCATION INDICATORS ARE NOT INCLUDED IN THE CALCULATIONS.            
REMARK 500                                                                      
REMARK 500 DISTANCE CUTOFF:                                                     
REMARK 500 2.2 ANGSTROMS FOR CONTACTS NOT INVOLVING HYDROGEN ATOMS              
REMARK 500 1.6 ANGSTROMS FOR CONTACTS INVOLVING HYDROGEN ATOMS                  
REMARK 500                                                                      
REMARK 500  ATM1  RES C  SSEQI   ATM2  RES C  SSEQI  SSYMOP   DISTANCE          
REMARK 500   N    VAL A   224     N    VAL A   224     4545     1.87            
REMARK 500                                                                      
REMARK 500 REMARK: NULL                                                         
REMARK 500                                                                      
REMARK 500 GEOMETRY AND STEREOCHEMISTRY                                         
REMARK 500 SUBTOPIC: COVALENT BOND ANGLES                                       
REMARK 500                                                                      
REMARK 500 THE STEREOCHEMICAL PARAMETERS OF THE FOLLOWING RESIDUES              
REMARK 500 HAVE VALUES WHICH DEVIATE FROM EXPECTED VALUES BY MORE               
REMARK 500 THAN 6*RMSD (M=MODEL NUMBER; RES=RESIDUE NAME; C=CHAIN               
REMARK 500 IDENTIFIER; SSEQ=SEQUENCE NUMBER; I=INSERTION CODE).                 
REMARK 500                                                                      
REMARK 500 STANDARD TABLE:                                                      
REMARK 500 FORMAT: (10X,I3,1X,A3,1X,A1,I4,A1,3(1X,A4,2X),12X,F5.1)              
REMARK 500                                                                      
REMARK 500 EXPECTED VALUES PROTEIN: ENGH AND HUBER, 1999                        
REMARK 500 EXPECTED VALUES NUCLEIC ACID: CLOWNEY ET AL 1996                     
REMARK 500                                                                      
REMARK 500  M RES CSSEQI ATM1   ATM2   ATM3                                     
REMARK 500    ASP A  67   CB  -  CG  -  OD2 ANGL. DEV. =   5.4 DEGREES          
REMARK 500                                                                      
REMARK 500 REMARK: NULL                                                         
REMARK 500                                                                      
REMARK 500 GEOMETRY AND STEREOCHEMISTRY                                         
REMARK 500 SUBTOPIC: TORSION ANGLES                                             
REMARK 500                                                                      
REMARK 500 TORSION ANGLES OUTSIDE THE EXPECTED RAMACHANDRAN REGIONS:            
REMARK 500 (M=MODEL NUMBER; RES=RESIDUE NAME; C=CHAIN IDENTIFIER;               
REMARK 500 SSEQ=SEQUENCE NUMBER; I=INSERTION CODE).                             
REMARK 500                                                                      
REMARK 500 STANDARD TABLE:                                                      
REMARK 500 FORMAT:(10X,I3,1X,A3,1X,A1,I4,A1,4X,F7.2,3X,F7.2)                    
REMARK 500                                                                      
REMARK 500 EXPECTED VALUES: GJ KLEYWEGT AND TA JONES (1996). PHI/PSI-           
REMARK 500 CHOLOGY: RAMACHANDRAN REVISITED. STRUCTURE 4, 1395 - 1400            
REMARK 500                                                                      
REMARK 500  M RES CSSEQI        PSI       PHI                                   
REMARK 500    ASN A  78       80.83     52.38                                   
REMARK 500    SER A 135     -120.96   -103.69                                   
REMARK 500    ARG A 189       -6.31     81.63                                   
REMARK 500    ASP A 190       55.47   -158.28                                   
REMARK 500    SER A 241     -137.70   -160.51                                   
REMARK 500    LEU A 381      -73.52   -137.48                                   
REMARK 500                                                                      
REMARK 500 REMARK: NULL                                                         
REMARK 620                                                                      
REMARK 620 METAL COORDINATION                                                   
REMARK 620 (M=MODEL NUMBER; RES=RESIDUE NAME; C=CHAIN IDENTIFIER;               
REMARK 620 SSEQ=SEQUENCE NUMBER; I=INSERTION CODE):                             
REMARK 620                                                                      
REMARK 620 COORDINATION ANGLES FOR:  M RES CSSEQI METAL                         
REMARK 620                              MG A 503  MG                            
REMARK 620 N RES CSSEQI ATOM                                                    
REMARK 620 1 ASP A 208   OD2                                                    
REMARK 620 2 ATP A 502   O2A  93.0                                              
REMARK 620 3 ASN A 195   OD1  86.8 165.8                                        
REMARK 620 4 ATP A 502   O1B 164.0  91.5  85.1                                  
REMARK 620 N                    1     2     3                                   
REMARK 800                                                                      
REMARK 800 SITE                                                                 
REMARK 800 SITE_IDENTIFIER: AC1                                                 
REMARK 800 EVIDENCE_CODE: SOFTWARE                                              
REMARK 800 SITE_DESCRIPTION: BINDING SITE FOR RESIDUE V04 A 501                 
REMARK 800                                                                      
REMARK 800 SITE_IDENTIFIER: AC2                                                 
REMARK 800 EVIDENCE_CODE: SOFTWARE                                              
REMARK 800 SITE_DESCRIPTION: BINDING SITE FOR RESIDUE ATP A 502                 
REMARK 800                                                                      
REMARK 800 SITE_IDENTIFIER: AC3                                                 
REMARK 800 EVIDENCE_CODE: SOFTWARE                                              
REMARK 800 SITE_DESCRIPTION: BINDING SITE FOR RESIDUE MG A 503                  
REMARK 900                                                                      
REMARK 900 RELATED ENTRIES                                                      
REMARK 900 RELATED ID: 3V01   RELATED DB: PDB                                   
DBREF  3V04 A   62   393  UNP    Q02750   MP2K1_HUMAN     62    393             
SEQADV 3V04 MET A   61  UNP  Q02750              EXPRESSION TAG                 
SEQADV 3V04 LEU A  394  UNP  Q02750              EXPRESSION TAG                 
SEQADV 3V04 GLU A  395  UNP  Q02750              EXPRESSION TAG                 
SEQADV 3V04 HIS A  396  UNP  Q02750              EXPRESSION TAG                 
SEQADV 3V04 HIS A  397  UNP  Q02750              EXPRESSION TAG                 
SEQADV 3V04 HIS A  398  UNP  Q02750              EXPRESSION TAG                 
SEQADV 3V04 HIS A  399  UNP  Q02750              EXPRESSION TAG                 
SEQADV 3V04 HIS A  400  UNP  Q02750              EXPRESSION TAG                 
SEQADV 3V04 HIS A  401  UNP  Q02750              EXPRESSION TAG                 
SEQRES   1 A  341  MET GLU LEU LYS ASP ASP ASP PHE GLU LYS ILE SER GLU          
SEQRES   2 A  341  LEU GLY ALA GLY ASN GLY GLY VAL VAL PHE LYS VAL SER          
SEQRES   3 A  341  HIS LYS PRO SER GLY LEU VAL MET ALA ARG LYS LEU ILE          
SEQRES   4 A  341  HIS LEU GLU ILE LYS PRO ALA ILE ARG ASN GLN ILE ILE          
SEQRES   5 A  341  ARG GLU LEU GLN VAL LEU HIS GLU CYS ASN SER PRO TYR          
SEQRES   6 A  341  ILE VAL GLY PHE TYR GLY ALA PHE TYR SER ASP GLY GLU          
SEQRES   7 A  341  ILE SER ILE CYS MET GLU HIS MET ASP GLY GLY SER LEU          
SEQRES   8 A  341  ASP GLN VAL LEU LYS LYS ALA GLY ARG ILE PRO GLU GLN          
SEQRES   9 A  341  ILE LEU GLY LYS VAL SER ILE ALA VAL ILE LYS GLY LEU          
SEQRES  10 A  341  THR TYR LEU ARG GLU LYS HIS LYS ILE MET HIS ARG ASP          
SEQRES  11 A  341  VAL LYS PRO SER ASN ILE LEU VAL ASN SER ARG GLY GLU          
SEQRES  12 A  341  ILE LYS LEU CYS ASP PHE GLY VAL SER GLY GLN LEU ILE          
SEQRES  13 A  341  ASP SER MET ALA ASN SER PHE VAL GLY THR ARG SER TYR          
SEQRES  14 A  341  MET SER PRO GLU ARG LEU GLN GLY THR HIS TYR SER VAL          
SEQRES  15 A  341  GLN SER ASP ILE TRP SER MET GLY LEU SER LEU VAL GLU          
SEQRES  16 A  341  MET ALA VAL GLY ARG TYR PRO ILE PRO PRO PRO ASP ALA          
SEQRES  17 A  341  LYS GLU LEU GLU LEU MET PHE GLY CYS GLN VAL GLU GLY          
SEQRES  18 A  341  ASP ALA ALA GLU THR PRO PRO ARG PRO ARG THR PRO GLY          
SEQRES  19 A  341  ARG PRO LEU SER SER TYR GLY MET ASP SER ARG PRO PRO          
SEQRES  20 A  341  MET ALA ILE PHE GLU LEU LEU ASP TYR ILE VAL ASN GLU          
SEQRES  21 A  341  PRO PRO PRO LYS LEU PRO SER GLY VAL PHE SER LEU GLU          
SEQRES  22 A  341  PHE GLN ASP PHE VAL ASN LYS CYS LEU ILE LYS ASN PRO          
SEQRES  23 A  341  ALA GLU ARG ALA ASP LEU LYS GLN LEU MET VAL HIS ALA          
SEQRES  24 A  341  PHE ILE LYS ARG SER ASP ALA GLU GLU VAL ASP PHE ALA          
SEQRES  25 A  341  GLY TRP LEU CYS SER THR ILE GLY LEU ASN GLN PRO SER          
SEQRES  26 A  341  THR PRO THR HIS ALA ALA GLY VAL LEU GLU HIS HIS HIS          
SEQRES  27 A  341  HIS HIS HIS                                                  
HET    V04  A 501      25                                                       
HET    ATP  A 502      31                                                       
HET     MG  A 503       1                                                       
HETNAM     V04 4-[(2-FLUORO-4-IODOPHENYL)AMINO]-N-(2-HYDROXYETHOXY)-            
HETNAM   2 V04  1H-INDAZOLE-5-CARBOXAMIDE                                       
HETNAM     ATP ADENOSINE-5'-TRIPHOSPHATE                                        
HETNAM      MG MAGNESIUM ION                                                    
FORMUL   2  V04    C16 H14 F I N4 O3                                            
FORMUL   3  ATP    C10 H16 N5 O13 P3                                            
FORMUL   4   MG    MG 2+                                                        
HELIX    1   1 ASP A  152  GLN A  153  1                                   2
HELIX    2   2 LYS A  192  LYS A  192  1                                   1
HELIX    3   3 SER A  194  SER A  194  1                                   1
SHEET    1   1 1 LEU A  74  ALA A  76  0
SHEET    2   2 1 VAL A  81  VAL A  82  0
SHEET    3   3 1 ALA A  95  ALA A  95  0
SHEET    4   4 1 LYS A  97  LYS A  97  0
SHEET    5   5 1 MET A 143  GLU A 144  0
SHEET    6   6 1 GLY A 149  SER A 150  0
SHEET    7   7 1 LEU A 197  LEU A 197  0
LINK         OD2 ASP A 208                MG    MG A 503     1555   1555  1.97  
LINK         O2A ATP A 502                MG    MG A 503     1555   1555  2.03  
LINK         OD1 ASN A 195                MG    MG A 503     1555   1555  2.22  
LINK         O1B ATP A 502                MG    MG A 503     1555   1555  2.27  
CISPEP   1 ILE A  263    PRO A  264          0         2.41                     
SITE     1 AC1 15 GLY A  77  ASN A  78  GLY A  80  LYS A  97                    
SITE     2 AC1 15 LEU A 115  VAL A 127  ILE A 141  ASP A 208                    
SITE     3 AC1 15 PHE A 209  GLY A 210  VAL A 211  SER A 212                    
SITE     4 AC1 15 LEU A 215  MET A 219  ATP A 502                               
SITE     1 AC2 20 ALA A  76  GLY A  77  ASN A  78  GLY A  80                    
SITE     2 AC2 20 VAL A  82  ALA A  95  LYS A  97  MET A 143                    
SITE     3 AC2 20 GLU A 144  MET A 146  SER A 150  ASP A 152                    
SITE     4 AC2 20 GLN A 153  LYS A 192  SER A 194  ASN A 195                    
SITE     5 AC2 20 LEU A 197  ASP A 208  V04 A 501   MG A 503                    
SITE     1 AC3  4 LYS A  97  ASN A 195  ASP A 208  ATP A 502                    
CRYST1   82.113   82.113  129.303  90.00  90.00 120.00 P 62          6          
ORIGX1      1.000000  0.000000  0.000000        0.00000                         
ORIGX2      0.000000  1.000000  0.000000        0.00000                         
ORIGX3      0.000000  0.000000  1.000000        0.00000                         
SCALE1      0.012178  0.007031  0.000000        0.00000                         
SCALE2      0.000000  0.014062  0.000000        0.00000                         
SCALE3      0.000000  0.000000  0.007734        0.00000                         
ATOM      1  N   LEU A  74      21.803 -22.841 -18.618  1.00 77.06           N
ANISOU    1  N   LEU A  74    11087   9103   9090  -1854   1458  -1554       N
ATOM      2  CA  LEU A  74      22.114 -21.921 -19.711  1.00 76.86           C
ANISOU    2  CA  LEU A  74    10898   8965   9338  -1693   1272  -1533       C
ATOM      3  C   LEU A  74      21.544 -22.368 -21.050  1.00 78.88           C
ANISOU    3  C   LEU A  74    11052   9242   9675  -1808   1295  -1459       C
ATOM      4  O   LEU A  74      21.435 -21.571 -21.977  1.00 80.45           O
ANISOU    4  O   LEU A  74    11077   9407  10083  -1697   1166  -1472       O
ATOM      5  CB  LEU A  74      23.624 -21.764 -19.844  1.00 74.30           C
ANISOU    5  CB  LEU A  74    10739   8403   9087  -1572   1110  -1394       C
ATOM      6  CG  LEU A  74      24.316 -21.052 -18.686  1.00 73.94           C
ANISOU    6  CG  LEU A  74    10759   8319   9015  -1424   1029  -1476       C
ATOM      7  CD1 LEU A  74      25.808 -21.340 -18.696  1.00 72.33           C
ANISOU    7  CD1 LEU A  74    10749   7934   8799  -1367    917  -1325       C
ATOM      8  CD2 LEU A  74      24.043 -19.551 -18.744  1.00 75.07           C
ANISOU    8  CD2 LEU A  74    10695   8468   9359  -1249    889  -1627       C
ATOM      9  N   GLY A  75      21.199 -23.642 -21.160  1.00 81.40           N
ANISOU    9  N   GLY A  75    11503   9605   9821  -2036   1450  -1378       N
ATOM     10  CA  GLY A  75      20.587 -24.148 -22.370  1.00 84.23           C
ANISOU   10  CA  GLY A  75    11774  10000  10230  -2172   1483  -1322       C
ATOM     11  C   GLY A  75      20.959 -25.581 -22.663  1.00 86.86           C
ANISOU   11  C   GLY A  75    12389  10214  10401  -2366   1567  -1152       C
ATOM     12  O   GLY A  75      21.692 -26.220 -21.911  1.00 86.36           O
ANISOU   12  O   GLY A  75    12603  10036  10176  -2385   1598  -1074       O
ATOM     13  N   ALA A  76      20.428 -26.083 -23.771  1.00 89.71           N
ANISOU   13  N   ALA A  76    12688  10599  10798  -2499   1594  -1103       N
ATOM     14  CA  ALA A  76      20.670 -27.454 -24.201  1.00 91.00           C
ANISOU   14  CA  ALA A  76    13125  10638  10812  -2687   1663   -955       C
ATOM     15  C   ALA A  76      20.855 -27.513 -25.703  1.00 90.57           C
ANISOU   15  C   ALA A  76    13005  10495  10914  -2659   1563   -862       C
ATOM     16  O   ALA A  76      20.475 -26.601 -26.434  1.00 92.11           O
ANISOU   16  O   ALA A  76    12923  10769  11305  -2557   1474   -922       O
ATOM     17  CB  ALA A  76      19.521 -28.348 -23.785  1.00 93.24           C
ANISOU   17  CB  ALA A  76    13454  11095  10879  -2999   1868  -1012       C
ATOM     18  N   GLY A  77      21.439 -28.605 -26.162  1.00 90.98           N
ANISOU   18  N   GLY A  77    13332  10374  10861  -2738   1571   -717       N
ATOM     19  CA  GLY A  77      21.686 -28.762 -27.573  1.00 91.65           C
ANISOU   19  CA  GLY A  77    13384  10376  11065  -2713   1482   -626       C
ATOM     20  C   GLY A  77      22.349 -30.070 -27.914  1.00 93.37           C
ANISOU   20  C   GLY A  77    13949  10400  11127  -2784   1498   -486       C
ATOM     21  O   GLY A  77      23.575 -30.169 -27.898  1.00 94.16           O
ANISOU   21  O   GLY A  77    14211  10341  11225  -2605   1402   -394       O
ATOM     22  N   ASN A  78      21.524 -31.081 -28.173  1.00 95.17           N
ANISOU   22  N   ASN A  78    14296  10654  11209  -3048   1617   -482       N
ATOM     23  CA  ASN A  78      21.918 -32.220 -28.997  1.00 95.51           C
ANISOU   23  CA  ASN A  78    14614  10520  11157  -3118   1604   -365       C
ATOM     24  C   ASN A  78      23.225 -32.878 -28.541  1.00 92.74           C
ANISOU   24  C   ASN A  78    14626   9937  10673  -2962   1546   -256       C
ATOM     25  O   ASN A  78      24.292 -32.656 -29.119  1.00 88.41           O
ANISOU   25  O   ASN A  78    14077   9292  10222  -2729   1415   -188       O
ATOM     26  CB  ASN A  78      22.014 -31.744 -30.450  1.00 95.88           C
ANISOU   26  CB  ASN A  78    14438  10583  11407  -3018   1492   -338       C
ATOM     27  CG  ASN A  78      21.923 -32.874 -31.448  1.00 98.71           C
ANISOU   27  CG  ASN A  78    15000  10835  11671  -3158   1506   -265       C
ATOM     28  OD1 ASN A  78      21.317 -32.723 -32.511  1.00 99.64           O
ANISOU   28  OD1 ASN A  78    14927  11043  11889  -3229   1486   -286       O
ATOM     29  ND2 ASN A  78      22.522 -34.012 -31.121  1.00101.98           N
ANISOU   29  ND2 ASN A  78    15818  11049  11883  -3186   1529   -185       N
TER      30      ASN A  78
ATOM     31  N   GLY A  80      24.959 -32.573 -25.057  1.00 87.48           N
ANISOU   31  N   GLY A  80    14366   9148   9723  -2638   1526   -265       N
ATOM     32  CA  GLY A  80      24.995 -31.993 -23.729  1.00 85.61           C
ANISOU   32  CA  GLY A  80    14098   8991   9436  -2587   1552   -337       C
ATOM     33  C   GLY A  80      23.970 -30.928 -23.395  1.00 82.74           C
ANISOU   33  C   GLY A  80    13376   8864   9198  -2664   1621   -480       C
ATOM     34  O   GLY A  80      23.352 -30.335 -24.274  1.00 81.67           O
ANISOU   34  O   GLY A  80    12941   8841   9248  -2692   1608   -531       O
ATOM     35  N   VAL A  81      23.772 -30.731 -22.094  1.00 82.63           N
ANISOU   35  N   VAL A  81    13409   8928   9059  -2690   1692   -552       N
ATOM     36  CA  VAL A  81      23.174 -29.513 -21.554  1.00 82.33           C
ANISOU   36  CA  VAL A  81    13039   9099   9142  -2643   1710   -707       C
ATOM     37  C   VAL A  81      24.292 -28.765 -20.844  1.00 78.56           C
ANISOU   37  C   VAL A  81    12574   8554   8720  -2374   1577   -716       C
ATOM     38  O   VAL A  81      25.215 -29.383 -20.316  1.00 77.21           O
ANISOU   38  O   VAL A  81    12699   8237   8399  -2297   1537   -628       O
ATOM     39  CB  VAL A  81      22.021 -29.794 -20.545  1.00 86.98           C
ANISOU   39  CB  VAL A  81    13642   9879   9529  -2889   1906   -810       C
ATOM     40  CG1 VAL A  81      20.936 -30.660 -21.174  1.00 89.88           C
ANISOU   40  CG1 VAL A  81    14023  10326   9801  -3206   2047   -800       C
ATOM     41  CG2 VAL A  81      22.533 -30.455 -19.270  1.00 88.68           C
ANISOU   41  CG2 VAL A  81    14219   9999   9475  -2914   1956   -761       C
ATOM     42  N   VAL A  82      24.225 -27.441 -20.833  1.00 76.26           N
ANISOU   42  N   VAL A  82    11975   8362   8636  -2226   1495   -825       N
ATOM     43  CA  VAL A  82      25.209 -26.655 -20.098  1.00 74.74           C
ANISOU   43  CA  VAL A  82    11783   8121   8492  -2003   1369   -853       C
ATOM     44  C   VAL A  82      24.516 -25.883 -18.972  1.00 73.93           C
ANISOU   44  C   VAL A  82    11546   8188   8356  -2000   1434  -1025       C
ATOM     45  O   VAL A  82      23.421 -25.345 -19.146  1.00 71.88           O
ANISOU   45  O   VAL A  82    11040   8095   8177  -2062   1497  -1148       O
ATOM     46  CB  VAL A  82      26.062 -25.740 -21.029  1.00 72.57           C
ANISOU   46  CB  VAL A  82    11329   7766   8477  -1811   1178   -817       C
ATOM     47  CG1 VAL A  82      26.114 -26.308 -22.442  1.00 72.10           C
ANISOU   47  CG1 VAL A  82    11269   7636   8491  -1869   1159   -699       C
ATOM     48  CG2 VAL A  82      25.555 -24.323 -21.064  1.00 73.56           C
ANISOU   48  CG2 VAL A  82    11152   7989   8807  -1727   1113   -955       C
TER      49      VAL A  82
ATOM     50  N   ALA A  95      30.607 -22.139 -16.761  1.00 61.35           N
ANISOU   50  N   ALA A  95     9962   6253   7094  -1043    574  -1079       N
ATOM     51  CA  ALA A  95      29.632 -22.841 -17.577  1.00 60.11           C
ANISOU   51  CA  ALA A  95     9794   6108   6937  -1179    710  -1022       C
ATOM     52  C   ALA A  95      30.096 -24.277 -17.639  1.00 58.28           C
ANISOU   52  C   ALA A  95     9822   5817   6503  -1211    768   -884       C
ATOM     53  O   ALA A  95      31.178 -24.564 -18.135  1.00 56.72           O
ANISOU   53  O   ALA A  95     9677   5555   6320  -1119    661   -786       O
ATOM     54  CB  ALA A  95      29.559 -22.240 -18.970  1.00 59.68           C
ANISOU   54  CB  ALA A  95     9530   6016   7128  -1188    631   -980       C
TER      55      ALA A  95
ATOM     56  N   LYS A  97      29.437 -27.688 -19.218  1.00 62.09           N
ANISOU   56  N   LYS A  97    10812   6124   6655  -1494   1012   -581       N
ATOM     57  CA  LYS A  97      28.833 -28.547 -20.229  1.00 64.08           C
ANISOU   57  CA  LYS A  97    11129   6328   6892  -1644   1097   -502       C
ATOM     58  C   LYS A  97      28.936 -30.017 -19.835  1.00 66.00           C
ANISOU   58  C   LYS A  97    11782   6447   6847  -1710   1167   -411       C
ATOM     59  O   LYS A  97      30.031 -30.535 -19.660  1.00 66.47           O
ANISOU   59  O   LYS A  97    12053   6403   6799  -1538   1067   -341       O
ATOM     60  CB  LYS A  97      29.520 -28.333 -21.582  1.00 64.29           C
ANISOU   60  CB  LYS A  97    11010   6311   7106  -1541    976   -430       C
ATOM     61  CG  LYS A  97      29.237 -29.430 -22.607  1.00 66.10           C
ANISOU   61  CG  LYS A  97    11383   6457   7275  -1646   1032   -333       C
ATOM     62  CD  LYS A  97      29.554 -28.984 -24.016  1.00 66.34           C
ANISOU   62  CD  LYS A  97    11190   6498   7518  -1591    942   -290       C
ATOM     63  CE  LYS A  97      28.465 -28.096 -24.595  1.00 67.36           C
ANISOU   63  CE  LYS A  97    11018   6730   7846  -1713    981   -359       C
ATOM     64  NZ  LYS A  97      28.782 -27.712 -26.006  1.00 65.36           N
ANISOU   64  NZ  LYS A  97    10583   6474   7777  -1669    890   -300       N
TER      65      LYS A  97
ATOM     66  N   VAL A 127      36.991 -19.133 -26.054  1.00 52.68           N
ANISOU   66  N   VAL A 127     7838   5118   7060  -1190   -298   -330       N
ATOM     67  CA  VAL A 127      36.420 -19.327 -24.723  1.00 53.32           C
ANISOU   67  CA  VAL A 127     8043   5154   7062  -1112   -245   -440       C
ATOM     68  C   VAL A 127      37.400 -20.042 -23.793  1.00 54.21           C
ANISOU   68  C   VAL A 127     8240   5368   6988   -992   -258   -467       C
ATOM     69  O   VAL A 127      37.967 -21.069 -24.151  1.00 52.76           O
ANISOU   69  O   VAL A 127     8101   5262   6681   -918   -226   -400       O
ATOM     70  CB  VAL A 127      35.091 -20.115 -24.802  1.00 52.55           C
ANISOU   70  CB  VAL A 127     8042   4998   6927  -1110    -93   -445       C
ATOM     71  CG1 VAL A 127      34.616 -20.567 -23.418  1.00 53.29           C
ANISOU   71  CG1 VAL A 127     8283   5085   6881  -1045    -13   -543       C
ATOM     72  CG2 VAL A 127      34.023 -19.265 -25.472  1.00 52.31           C
ANISOU   72  CG2 VAL A 127     7917   4884   7075  -1193   -100   -460       C
TER      73      VAL A 127
ATOM     74  N   MET A 143      34.118 -24.243 -18.453  1.00 63.93           N
ANISOU   74  N   MET A 143    10556   6454   7282   -815    329   -689       N
ATOM     75  CA  MET A 143      34.632 -23.109 -19.214  1.00 62.96           C
ANISOU   75  CA  MET A 143    10173   6358   7391   -809    200   -699       C
ATOM     76  C   MET A 143      34.127 -21.774 -18.680  1.00 63.26           C
ANISOU   76  C   MET A 143    10065   6402   7567   -844    163   -828       C
ATOM     77  O   MET A 143      33.276 -21.711 -17.796  1.00 63.52           O
ANISOU   77  O   MET A 143    10162   6446   7528   -868    251   -922       O
ATOM     78  CB  MET A 143      34.253 -23.252 -20.692  1.00 62.94           C
ANISOU   78  CB  MET A 143    10062   6326   7526   -894    233   -609       C
ATOM     79  CG  MET A 143      32.769 -23.446 -20.947  1.00 63.43           C
ANISOU   79  CG  MET A 143    10126   6359   7616  -1026    379   -629       C
ATOM     80  SD  MET A 143      32.396 -23.856 -22.660  1.00 61.73           S
ANISOU   80  SD  MET A 143     9825   6115   7513  -1114    414   -517       S
ATOM     81  CE  MET A 143      31.013 -24.945 -22.428  1.00 63.16           C
ANISOU   81  CE  MET A 143    10173   6282   7542  -1252    613   -526       C
ATOM     82  N   GLU A 144      34.704 -20.705 -19.212  1.00 61.03           N
ANISOU   82  N   GLU A 144     9602   6119   7470   -846     24   -836       N
ATOM     83  CA  GLU A 144      34.251 -19.352 -18.953  1.00 59.24           C
ANISOU   83  CA  GLU A 144     9252   5857   7401   -874    -42   -951       C
ATOM     84  C   GLU A 144      32.752 -19.221 -19.198  1.00 58.86           C
ANISOU   84  C   GLU A 144     9161   5784   7421   -935     75  -1003       C
ATOM     85  O   GLU A 144      32.245 -19.634 -20.240  1.00 57.68           O
ANISOU   85  O   GLU A 144     8966   5622   7329  -1000    137   -922       O
ATOM     86  CB  GLU A 144      35.004 -18.397 -19.874  1.00 58.02           C
ANISOU   86  CB  GLU A 144     8938   5673   7434   -916   -196   -905       C
ATOM     87  CG  GLU A 144      34.626 -16.939 -19.731  1.00 59.67           C
ANISOU   87  CG  GLU A 144     9060   5800   7810   -942   -299  -1013       C
ATOM     88  CD  GLU A 144      35.484 -16.033 -20.591  1.00 61.44           C
ANISOU   88  CD  GLU A 144     9175   5982   8188  -1021   -459   -950       C
ATOM     89  OE1 GLU A 144      35.290 -14.802 -20.508  1.00 63.02           O
ANISOU   89  OE1 GLU A 144     9345   6080   8519  -1049   -570  -1029       O
ATOM     90  OE2 GLU A 144      36.343 -16.546 -21.347  1.00 60.45           O
ANISOU   90  OE2 GLU A 144     9003   5926   8039  -1057   -474   -827       O
ATOM     91  N   HIS A 145      32.046 -18.660 -18.224  1.00 61.90           N
ANISOU   91  N   HIS A 145     9550   6185   7785   -906    102  -1152       N
ATOM     92  CA  HIS A 145      30.658 -18.273 -18.421  1.00 62.69           C
ANISOU   92  CA  HIS A 145     9555   6298   7965   -937    182  -1242       C
ATOM     93  C   HIS A 145      30.642 -17.002 -19.261  1.00 62.67           C
ANISOU   93  C   HIS A 145     9406   6203   8202   -923     31  -1261       C
ATOM     94  O   HIS A 145      31.281 -16.019 -18.901  1.00 64.23           O
ANISOU   94  O   HIS A 145     9597   6335   8473   -877   -118  -1319       O
ATOM     95  CB  HIS A 145      29.955 -18.024 -17.083  1.00 63.26           C
ANISOU   95  CB  HIS A 145     9667   6446   7925   -889    253  -1416       C
ATOM     96  CG  HIS A 145      28.601 -17.404 -17.228  1.00 65.19           C
ANISOU   96  CG  HIS A 145     9771   6739   8261   -881    305  -1548       C
ATOM     97  ND1 HIS A 145      28.310 -16.135 -16.776  1.00 68.62           N
ANISOU   97  ND1 HIS A 145    10129   7148   8795   -774    201  -1716       N
ATOM     98  CD2 HIS A 145      27.466 -17.867 -17.804  1.00 65.52           C
ANISOU   98  CD2 HIS A 145     9727   6863   8303   -953    437  -1549       C
ATOM     99  CE1 HIS A 145      27.051 -15.848 -17.053  1.00 68.52           C
ANISOU   99  CE1 HIS A 145     9985   7211   8839   -753    265  -1820       C
ATOM    100  NE2 HIS A 145      26.516 -16.883 -17.677  1.00 67.36           N
ANISOU  100  NE2 HIS A 145     9816   7145   8634   -871    412  -1722       N
ATOM    101  N   MET A 146      29.924 -17.033 -20.380  1.00 62.09           N
ANISOU  101  N   MET A 146     9236   6116   8239   -972     62  -1208       N
ATOM    102  CA  MET A 146      29.755 -15.864 -21.236  1.00 63.05           C
ANISOU  102  CA  MET A 146     9249   6136   8572   -956    -80  -1219       C
ATOM    103  C   MET A 146      28.344 -15.335 -21.017  1.00 65.00           C
ANISOU  103  C   MET A 146     9411   6423   8864   -887    -38  -1381       C
ATOM    104  O   MET A 146      27.365 -15.954 -21.440  1.00 65.43           O
ANISOU  104  O   MET A 146     9398   6574   8889   -925     90  -1381       O
ATOM    105  CB  MET A 146      29.980 -16.232 -22.701  1.00 62.66           C
ANISOU  105  CB  MET A 146     9150   6054   8604  -1040    -93  -1048       C
ATOM    106  CG  MET A 146      31.362 -16.805 -22.986  1.00 61.58           C
ANISOU  106  CG  MET A 146     9068   5920   8408  -1089   -127   -902       C
ATOM    107  SD  MET A 146      32.656 -15.569 -22.875  1.00 62.99           S
ANISOU  107  SD  MET A 146     9235   6014   8686  -1098   -342   -900       S
ATOM    108  CE  MET A 146      32.483 -14.747 -24.445  1.00 62.51           C
ANISOU  108  CE  MET A 146     9085   5845   8823  -1178   -451   -800       C
TER     109      MET A 146
ATOM    110  N   GLY A 149      25.733 -14.863 -23.895  1.00 63.88           N
ANISOU  110  N   GLY A 149     8941   6315   9015   -878    -44  -1368       N
ATOM    111  CA  GLY A 149      25.229 -16.067 -24.526  1.00 61.88           C
ANISOU  111  CA  GLY A 149     8644   6184   8685   -997    114  -1282       C
ATOM    112  C   GLY A 149      25.778 -16.252 -25.925  1.00 62.07           C
ANISOU  112  C   GLY A 149     8673   6115   8797  -1074     46  -1092       C
ATOM    113  O   GLY A 149      26.794 -15.665 -26.285  1.00 61.96           O
ANISOU  113  O   GLY A 149     8715   5962   8866  -1073    -95   -999       O
ATOM    114  N   SER A 150      25.106 -17.082 -26.715  1.00 61.00           N
ANISOU  114  N   SER A 150     8475   6072   8630  -1159    151  -1039       N
ATOM    115  CA  SER A 150      25.545 -17.372 -28.071  1.00 59.84           C
ANISOU  115  CA  SER A 150     8331   5862   8544  -1234    104   -866       C
ATOM    116  C   SER A 150      24.857 -16.446 -29.053  1.00 61.56           C
ANISOU  116  C   SER A 150     8436   6038   8916  -1168    -24   -885       C
ATOM    117  O   SER A 150      23.829 -15.853 -28.741  1.00 59.02           O
ANISOU  117  O   SER A 150     8015   5777   8634  -1063    -44  -1043       O
ATOM    118  CB  SER A 150      25.246 -18.825 -28.433  1.00 59.41           C
ANISOU  118  CB  SER A 150     8303   5910   8358  -1365    274   -794       C
ATOM    119  OG  SER A 150      23.856 -19.088 -28.396  1.00 59.81           O
ANISOU  119  OG  SER A 150     8239   6110   8376  -1393    378   -911       O
TER     120      SER A 150
ATOM    121  N   ASP A 152      23.236 -17.130 -31.705  1.00 69.75           N
ANISOU  121  N   ASP A 152     9267   7207  10027  -1262     -5   -780       N
ATOM    122  CA  ASP A 152      21.912 -17.578 -32.140  1.00 71.16           C
ANISOU  122  CA  ASP A 152     9298   7559  10179  -1285     74   -864       C
ATOM    123  C   ASP A 152      20.842 -17.049 -31.180  1.00 69.32           C
ANISOU  123  C   ASP A 152     8936   7462   9940  -1166     97  -1091       C
ATOM    124  O   ASP A 152      19.730 -16.751 -31.602  1.00 66.95           O
ANISOU  124  O   ASP A 152     8471   7291   9678  -1093     67  -1201       O
ATOM    125  CB  ASP A 152      21.843 -19.111 -32.301  1.00 73.22           C
ANISOU  125  CB  ASP A 152     9602   7926  10294  -1475    262   -796       C
ATOM    126  CG  ASP A 152      21.553 -19.834 -31.006  1.00 78.33           C
ANISOU  126  CG  ASP A 152    10285   8687  10790  -1544    436   -899       C
ATOM    127  OD1 ASP A 152      20.475 -20.467 -30.904  1.00 82.48           O
ANISOU  127  OD1 ASP A 152    10715   9398  11228  -1643    566   -992       O
ATOM    128  OD2 ASP A 152      22.339 -19.827 -30.039  1.00 80.45           O
ANISOU  128  OD2 ASP A 152    10677   8884  11007  -1521    454   -893       O
ATOM    129  N   GLN A 153      21.194 -16.929 -29.899  1.00 70.71           N
ANISOU  129  N   GLN A 153     9179   7630  10058  -1133    144  -1171       N
ATOM    130  CA  GLN A 153      20.314 -16.333 -28.888  1.00 73.35           C
ANISOU  130  CA  GLN A 153     9400   8095  10376   -998    160  -1398       C
ATOM    131  C   GLN A 153      20.107 -14.834 -29.103  1.00 75.08           C
ANISOU  131  C   GLN A 153     9579   8197  10750   -764    -63  -1489       C
ATOM    132  O   GLN A 153      18.981 -14.343 -29.004  1.00 78.53           O
ANISOU  132  O   GLN A 153     9851   8781  11204   -617    -90  -1674       O
ATOM    133  CB  GLN A 153      20.856 -16.574 -27.471  1.00 73.76           C
ANISOU  133  CB  GLN A 153     9563   8150  10314  -1022    258  -1449       C
ATOM    134  CG  GLN A 153      20.622 -17.980 -26.936  1.00 74.15           C
ANISOU  134  CG  GLN A 153     9645   8361  10168  -1220    492  -1435       C
ATOM    135  CD  GLN A 153      21.128 -18.158 -25.512  1.00 74.48           C
ANISOU  135  CD  GLN A 153     9812   8403  10083  -1226    573  -1486       C
ATOM    136  OE1 GLN A 153      22.313 -17.990 -25.242  1.00 73.55           O
ANISOU  136  OE1 GLN A 153     9853   8111   9982  -1198    496  -1390       O
ATOM    137  NE2 GLN A 153      20.229 -18.503 -24.603  1.00 77.42           N
ANISOU  137  NE2 GLN A 153    10108   8995  10315  -1271    729  -1641       N
TER     138      GLN A 153
ATOM    139  N   ASP A 190      32.728 -27.114 -36.380  1.00 54.64           N
ANISOU  139  N   ASP A 190     8445   5329   6988  -1452    380    299       N
ATOM    140  CA  ASP A 190      31.356 -26.848 -35.949  1.00 54.77           C
ANISOU  140  CA  ASP A 190     8456   5276   7080  -1571    433    242       C
ATOM    141  C   ASP A 190      31.132 -25.347 -35.720  1.00 53.47           C
ANISOU  141  C   ASP A 190     8093   5126   7098  -1604    355    221       C
ATOM    142  O   ASP A 190      30.716 -24.910 -34.645  1.00 51.07           O
ANISOU  142  O   ASP A 190     7788   4792   6826  -1604    366    143       O
ATOM    143  CB  ASP A 190      31.041 -27.655 -34.682  1.00 59.12           C
ANISOU  143  CB  ASP A 190     9212   5756   7496  -1560    518    176       C
ATOM    144  CG  ASP A 190      29.543 -27.826 -34.441  1.00 63.16           C
ANISOU  144  CG  ASP A 190     9743   6236   8020  -1713    612    115       C
ATOM    145  OD1 ASP A 190      29.178 -28.448 -33.416  1.00 64.31           O
ANISOU  145  OD1 ASP A 190    10055   6335   8044  -1747    694     64       O
ATOM    146  OD2 ASP A 190      28.661 -27.384 -35.213  1.00 64.88           O
ANISOU  146  OD2 ASP A 190     9813   6489   8349  -1809    609    108       O
TER     147      ASP A 190
ATOM    148  N   LYS A 192      29.054 -22.210 -36.083  1.00 54.22           N
ANISOU  148  N   LYS A 192     7810   5168   7621  -1710    181    134       N
ATOM    149  CA  LYS A 192      27.680 -21.739 -36.275  1.00 53.19           C
ANISOU  149  CA  LYS A 192     7587   5041   7583  -1735    173     60       C
ATOM    150  C   LYS A 192      27.334 -20.729 -35.171  1.00 53.52           C
ANISOU  150  C   LYS A 192     7582   5047   7706  -1670    124    -53       C
ATOM    151  O   LYS A 192      28.064 -20.627 -34.187  1.00 53.68           O
ANISOU  151  O   LYS A 192     7662   5043   7690  -1629    124    -77       O
ATOM    152  CB  LYS A 192      26.703 -22.915 -36.286  1.00 52.87           C
ANISOU  152  CB  LYS A 192     7591   5059   7438  -1808    312      9       C
ATOM    153  CG  LYS A 192      26.668 -23.731 -35.007  1.00 53.61           C
ANISOU  153  CG  LYS A 192     7813   5159   7398  -1820    434    -63       C
ATOM    154  CD  LYS A 192      25.956 -25.049 -35.230  1.00 52.92           C
ANISOU  154  CD  LYS A 192     7824   5106   7175  -1937    565    -74       C
ATOM    155  CE  LYS A 192      25.860 -25.819 -33.946  1.00 56.28           C
ANISOU  155  CE  LYS A 192     8409   5523   7452  -1973    682   -135       C
ATOM    156  NZ  LYS A 192      25.201 -27.135 -34.128  1.00 58.98           N
ANISOU  156  NZ  LYS A 192     8895   5874   7643  -2123    807   -138       N
TER     157      LYS A 192
ATOM    158  N   SER A 194      25.421 -20.621 -32.620  1.00 53.69           N
ANISOU  158  N   SER A 194     7556   5173   7670  -1614    281   -387       N
ATOM    159  CA  SER A 194      25.346 -21.130 -31.249  1.00 55.42           C
ANISOU  159  CA  SER A 194     7857   5434   7765  -1622    397   -477       C
ATOM    160  C   SER A 194      26.723 -21.391 -30.612  1.00 55.45           C
ANISOU  160  C   SER A 194     8009   5365   7693  -1587    382   -408       C
ATOM    161  O   SER A 194      26.841 -21.426 -29.385  1.00 55.97           O
ANISOU  161  O   SER A 194     8142   5441   7681  -1555    426   -485       O
ATOM    162  CB  SER A 194      24.506 -22.407 -31.193  1.00 56.37           C
ANISOU  162  CB  SER A 194     8024   5655   7740  -1755    568   -503       C
ATOM    163  OG  SER A 194      25.251 -23.527 -31.634  1.00 57.87           O
ANISOU  163  OG  SER A 194     8379   5790   7818  -1819    617   -376       O
ATOM    164  N   ASN A 195      27.745 -21.597 -31.442  1.00 52.85           N
ANISOU  164  N   ASN A 195     7722   4987   7371  -1590    323   -273       N
ATOM    165  CA  ASN A 195      29.112 -21.817 -30.967  1.00 51.26           C
ANISOU  165  CA  ASN A 195     7624   4757   7096  -1539    292   -216       C
ATOM    166  C   ASN A 195      29.989 -20.567 -31.009  1.00 51.47           C
ANISOU  166  C   ASN A 195     7574   4736   7244  -1491    135   -194       C
ATOM    167  O   ASN A 195      31.189 -20.642 -30.766  1.00 50.64           O
ANISOU  167  O   ASN A 195     7511   4641   7088  -1460     92   -147       O
ATOM    168  CB  ASN A 195      29.763 -22.958 -31.756  1.00 51.17           C
ANISOU  168  CB  ASN A 195     7707   4758   6977  -1561    335   -101       C
ATOM    169  CG  ASN A 195      29.144 -24.316 -31.438  1.00 51.66           C
ANISOU  169  CG  ASN A 195     7927   4829   6874  -1616    482   -121       C
ATOM    170  OD1 ASN A 195      28.362 -24.445 -30.493  1.00 55.54           O
ANISOU  170  OD1 ASN A 195     8457   5335   7311  -1653    564   -214       O
ATOM    171  ND2 ASN A 195      29.494 -25.332 -32.223  1.00 47.57           N
ANISOU  171  ND2 ASN A 195     7512   4301   6263  -1632    515    -37       N
TER     172      ASN A 195
ATOM    173  N   LEU A 197      30.200 -17.289 -28.911  1.00 55.77           N
ANISOU  173  N   LEU A 197     8046   5116   8027  -1352   -150   -439       N
ATOM    174  CA  LEU A 197      29.712 -16.730 -27.657  1.00 56.41           C
ANISOU  174  CA  LEU A 197     8145   5182   8107  -1271   -156   -600       C
ATOM    175  C   LEU A 197      30.205 -15.300 -27.455  1.00 57.40           C
ANISOU  175  C   LEU A 197     8274   5184   8353  -1244   -339   -638       C
ATOM    176  O   LEU A 197      31.279 -14.938 -27.907  1.00 58.23           O
ANISOU  176  O   LEU A 197     8390   5245   8491  -1313   -439   -536       O
ATOM    177  CB  LEU A 197      30.157 -17.611 -26.491  1.00 56.55           C
ANISOU  177  CB  LEU A 197     8258   5275   7955  -1251    -51   -637       C
ATOM    178  CG  LEU A 197      29.352 -18.885 -26.202  1.00 57.10           C
ANISOU  178  CG  LEU A 197     8378   5438   7879  -1278    136   -658       C
ATOM    179  CD1 LEU A 197      28.789 -19.541 -27.451  1.00 56.56           C
ANISOU  179  CD1 LEU A 197     8267   5394   7828  -1354    198   -569       C
ATOM    180  CD2 LEU A 197      30.215 -19.873 -25.434  1.00 57.34           C
ANISOU  180  CD2 LEU A 197     8556   5503   7729  -1267    200   -621       C
TER     181      LEU A 197
ATOM    182  N   ASP A 208      33.437 -25.058 -28.488  1.00 58.48           N
ANISOU  182  N   ASP A 208     9145   5714   7361  -1203    328   -106       N
ATOM    183  CA  ASP A 208      32.960 -26.303 -29.096  1.00 61.40           C
ANISOU  183  CA  ASP A 208     9670   6039   7619  -1238    424    -56       C
ATOM    184  C   ASP A 208      33.707 -26.673 -30.382  1.00 56.72           C
ANISOU  184  C   ASP A 208     9034   5489   7027  -1191    378     31       C
ATOM    185  O   ASP A 208      33.121 -27.207 -31.317  1.00 56.22           O
ANISOU  185  O   ASP A 208     8999   5398   6963  -1264    431     72       O
ATOM    186  CB  ASP A 208      31.451 -26.218 -29.358  1.00 63.39           C
ANISOU  186  CB  ASP A 208     9882   6260   7942  -1397    518    -89       C
ATOM    187  CG  ASP A 208      30.645 -25.987 -28.090  1.00 67.35           C
ANISOU  187  CG  ASP A 208    10424   6758   8409  -1444    587   -190       C
ATOM    188  OD1 ASP A 208      31.203 -26.107 -26.973  1.00 70.42           O
ANISOU  188  OD1 ASP A 208    10930   7138   8688  -1362    576   -223       O
ATOM    189  OD2 ASP A 208      29.429 -25.687 -28.117  1.00 68.32           O
ANISOU  189  OD2 ASP A 208    10458   6906   8596  -1556    654   -251       O
TER     190      ASP A 208
HETATM  191  C1  V04 A 501      32.483 -30.442 -28.337  1.00 63.31           C
ANISOU  191  C1  V04 A 501    10809   6013   7235  -1217    654      8       C
HETATM  192  F1  V04 A 501      32.717 -27.660 -24.610  1.00 65.01           F
ANISOU  192  F1  V04 A 501    10757   6386   7557  -1131    574   -230       F
HETATM  193  I1  V04 A 501      36.540 -23.950 -24.943  1.00 64.95           I
ANISOU  193  I1  V04 A 501    10007   6694   7976   -854     60   -279       I
HETATM  194  N1  V04 A 501      36.129 -32.119 -29.206  1.00 63.37           N
ANISOU  194  N1  V04 A 501    11069   6088   6919   -555    382     87       N
HETATM  195  O1  V04 A 501      30.873 -29.442 -26.900  1.00 67.56           O
ANISOU  195  O1  V04 A 501    11229   6594   7847  -1441    777   -113       O
HETATM  196  C2  V04 A 501      32.505 -31.377 -29.369  1.00 62.24           C
ANISOU  196  C2  V04 A 501    10801   5817   7031  -1218    667     66       C
HETATM  197  N2  V04 A 501      36.964 -31.488 -28.265  1.00 64.30           N
ANISOU  197  N2  V04 A 501    11087   6309   7035   -427    299     44       N
HETATM  198  O2  V04 A 501      29.001 -29.325 -28.807  1.00 80.92           O
ANISOU  198  O2  V04 A 501    12671   8337   9737  -1735    879   -107       O
HETATM  199  C3  V04 A 501      33.690 -31.991 -29.733  1.00 62.95           C
ANISOU  199  C3  V04 A 501    11000   5903   7015  -1005    581    102       C
HETATM  200  N3  V04 A 501      33.582 -29.195 -26.632  1.00 62.92           N
ANISOU  200  N3  V04 A 501    10632   6065   7212  -1036    537    -73       N
HETATM  201  O3  V04 A 501      26.037 -30.670 -27.275  1.00 84.29           O
ANISOU  201  O3  V04 A 501    13356   8816   9853  -2260   1244   -243       O
HETATM  202  C4  V04 A 501      33.660 -30.100 -27.656  1.00 62.68           C
ANISOU  202  C4  V04 A 501    10709   5987   7122  -1025    551     -8       C
HETATM  203  N4  V04 A 501      30.248 -29.820 -29.005  1.00 72.83           N
ANISOU  203  N4  V04 A 501    11781   7257   8634  -1569    799    -40       N
HETATM  204  C5  V04 A 501      34.858 -30.748 -28.018  1.00 62.86           C
ANISOU  204  C5  V04 A 501    10828   6024   7033   -819    465     30       C
HETATM  205  C6  V04 A 501      34.858 -31.672 -29.059  1.00 63.31           C
ANISOU  205  C6  V04 A 501    11007   6025   7022   -801    481     80       C
HETATM  206  C7  V04 A 501      36.199 -30.642 -27.545  1.00 63.57           C
ANISOU  206  C7  V04 A 501    10896   6205   7054   -593    348     11       C
HETATM  207  C8  V04 A 501      34.291 -28.060 -26.342  1.00 63.58           C
ANISOU  207  C8  V04 A 501    10492   6247   7417   -960    435   -110       C
HETATM  208  C9  V04 A 501      35.444 -27.634 -27.012  1.00 62.23           C
ANISOU  208  C9  V04 A 501    10149   6178   7318   -849    319    -81       C
HETATM  209  C10 V04 A 501      36.101 -26.468 -26.625  1.00 62.02           C
ANISOU  209  C10 V04 A 501     9917   6246   7403   -820    218   -123       C
HETATM  210  C11 V04 A 501      35.610 -25.713 -25.564  1.00 62.40           C
ANISOU  210  C11 V04 A 501     9941   6270   7496   -872    225   -202       C
HETATM  211  C12 V04 A 501      34.472 -26.125 -24.896  1.00 62.48           C
ANISOU  211  C12 V04 A 501    10108   6196   7435   -954    343   -240       C
HETATM  212  C13 V04 A 501      33.820 -27.288 -25.283  1.00 64.58           C
ANISOU  212  C13 V04 A 501    10565   6385   7586  -1012    451   -191       C
HETATM  213  C14 V04 A 501      31.140 -29.848 -28.021  1.00 64.89           C
ANISOU  213  C14 V04 A 501    10888   6236   7532  -1422    748    -50       C
HETATM  214  C15 V04 A 501      27.903 -30.240 -28.734  1.00 80.58           C
ANISOU  214  C15 V04 A 501    12787   8265   9566  -1936   1014   -122       C
HETATM  215  C16 V04 A 501      27.432 -30.379 -27.290  1.00 82.23           C
ANISOU  215  C16 V04 A 501    13122   8485   9635  -2013   1107   -188       C
ANISOU  216  PG  ATP A 502    11290   8132   9554  -2288   1061   -335       P
ANISOU  217  O1G ATP A 502    11332   8302   9676  -2437   1097   -332       O
ANISOU  218  O2G ATP A 502    11302   8029   9641  -2100    920   -232       O
ANISOU  219  O3G ATP A 502    11592   8052   9310  -2375   1173   -319       O
ANISOU  220  PB  ATP A 502     9232   6394   7884  -2063    977   -505       P
ANISOU  221  O1B ATP A 502     9035   6061   7756  -1912    834   -401       O
ANISOU  222  O2B ATP A 502     9256   6782   8266  -2008    954   -655       O
ANISOU  223  O3B ATP A 502    10203   7423   8845  -2227   1039   -470       O
ANISOU  224  PA  ATP A 502     9220   5862   7126  -2020   1075   -504       P
ANISOU  225  O1A ATP A 502     9803   6154   7189  -2147   1212   -499       O
ANISOU  226  O2A ATP A 502     9322   5772   7201  -1854    938   -394       O
ANISOU  227  O3A ATP A 502     9395   6246   7527  -2150   1105   -499       O
ANISOU  228  O5' ATP A 502     9033   6012   7301  -1934   1034   -648       O
ANISOU  229  C5' ATP A 502     9229   6521   7634  -2026   1134   -789       C
ANISOU  230  C4' ATP A 502     9218   6780   8011  -1861   1026   -912       C
ANISOU  231  O4' ATP A 502     9309   6725   7928  -1766   1005   -950       O
ANISOU  232  C3' ATP A 502     8926   6507   8061  -1727    842   -852       C
ANISOU  233  O3' ATP A 502     8820   6676   8271  -1748    820   -891       O
ANISOU  234  C2' ATP A 502     9002   6589   8265  -1566    730   -938       C
ANISOU  235  O2' ATP A 502     9271   7148   8852  -1490    688  -1087       O
ANISOU  236  C1' ATP A 502     9075   6539   7986  -1590    836   -986       C
ANISOU  237  N9  ATP A 502     9040   6216   7764  -1507    745   -894       N
ANISOU  238  C8  ATP A 502     9050   5976   7523  -1531    744   -746       C
ANISOU  239  N7  ATP A 502     9236   6029   7630  -1417    640   -724       N
ANISOU  240  C5  ATP A 502     9200   6114   7775  -1340    574   -849       C
ANISOU  241  C6  ATP A 502     9257   6117   7841  -1232    456   -892       C
ANISOU  242  N6  ATP A 502     9231   5947   7659  -1183    383   -802       N
ANISOU  243  N1  ATP A 502     9222   6197   7988  -1166    403  -1042       N
ANISOU  244  C2  ATP A 502     9107   6286   8058  -1181    465  -1156       C
ANISOU  245  N3  ATP A 502     9065   6357   8034  -1289    584  -1114       N
ANISOU  246  C4  ATP A 502     9095   6238   7873  -1380    638   -960       C
HETATM  247 MG   MG  A 503      27.630 -25.812 -28.899  1.00 68.27          Mg
ANISOU  247 MG   MG  A 503    10332   6956   8652  -1746    764   -297      Mg
CONECT  170  247
CONECT  189  247
CONECT  191  196  202  213
CONECT  209  208  210
CONECT  210  193  209  211
CONECT  211  210  212
CONECT  212  192  207  211
CONECT  213  191  195  203
CONECT  214  198  215
CONECT  215  201  214
CONECT  196  191  199
CONECT  199  196  205
CONECT  202  191  200  204
CONECT  204  202  205  206
CONECT  205  194  199  204
CONECT  206  197  204
CONECT  207  200  208  212
CONECT  208  207  209
CONECT  192  212
CONECT  193  210
CONECT  194  197  205
CONECT  197  194  206
CONECT  200  202  207
CONECT  203  198  213
CONECT  195  213
CONECT  198  203  214
CONECT  201  215
CONECT  236  231  234  237
CONECT  244  243  245
CONECT  234  232  235  236
CONECT  232  230  233  234
CONECT  246  237  240  245
CONECT  230  229  231  232
CONECT  240  239  241  246
CONECT  229  228  230
CONECT  241  240  242  243
CONECT  238  237  239
CONECT  243  241  244
CONECT  245  244  246
CONECT  242  241
CONECT  239  238  240
CONECT  237  236  238  246
CONECT  225  224
CONECT  221  220
CONECT  221  247
CONECT  217  216
CONECT  235  234
CONECT  226  224
CONECT  226  247
CONECT  222  220
CONECT  218  216
CONECT  233  232
CONECT  227  220  224
CONECT  223  216  220
CONECT  219  216
CONECT  231  230  236
CONECT  228  224  229
CONECT  224  225  226  227  228
CONECT  220  221  222  223  227
CONECT  216  217  218  219  223
CONECT  247  189  221  170  226
END
