# Supplementary material for: Scaffold repositioning of spiro-acridine derivatives as fungi chitinase inhibitor by target fishing and in vitro studies
Source: Sci Rep. 2023 May 5;13:7320. doi: 10.1038/s41598-023-33279-9 (PMC10163251; doi:10.1038/s41598-023-33279-9)
Supplement: Supplementary file 2 — Supplementary Information 2. [file 41598_2023_33279_MOESM2_ESM.zip › PDBQT_TARGETS_ALL/3veu_0GO.pdb]

HEADER    HYDROLASE/HYDROLASE INHIBITOR           09-JAN-12   3VEU              
TITLE     CRYSTAL STRUCTURE OF HUMAN BETA SECRETASE IN COMPLEX WITH NVP-AVI326  
COMPND    MOL_ID: 1;                                                            
COMPND   2 MOLECULE: BETA-SECRETASE 1;                                          
COMPND   3 CHAIN: A;                                                            
COMPND   4 FRAGMENT: UNP RESIDUES 48-447;                                       
COMPND   5 SYNONYM: ASPARTYL PROTEASE 2, ASP2, ASP 2, BETA-SITE AMYLOID         
COMPND   6 PRECURSOR PROTEIN CLEAVING ENZYME 1, BETA-SITE APP CLEAVING ENZYME 1,
COMPND   7 MEMAPSIN-2, MEMBRANE-ASSOCIATED ASPARTIC PROTEASE 2;                 
COMPND   8 EC: 3.4.23.46;                                                       
COMPND   9 ENGINEERED: YES                                                      
SOURCE    MOL_ID: 1;                                                            
SOURCE   2 ORGANISM_SCIENTIFIC: HOMO SAPIENS;                                   
SOURCE   3 ORGANISM_COMMON: HUMAN;                                              
SOURCE   4 ORGANISM_TAXID: 9606;                                                
SOURCE   5 GENE: BACE1;                                                         
SOURCE   6 EXPRESSION_SYSTEM: ESCHERICHIA COLI;                                 
SOURCE   7 EXPRESSION_SYSTEM_TAXID: 469008;                                     
SOURCE   8 EXPRESSION_SYSTEM_STRAIN: BL21(DE3);                                 
SOURCE   9 EXPRESSION_SYSTEM_VECTOR_TYPE: PLASMID;                              
SOURCE  10 EXPRESSION_SYSTEM_PLASMID: PET24                                     
KEYWDS    STRUCTURE-BASED DRUG DESIGN, HYDROLASE, HYDROLASE-HYDROLASE INHIBITOR 
KEYWDS   2 COMPLEX                                                              
EXPDTA    X-RAY DIFFRACTION                                                     
AUTHOR    J.M.RONDEAU,E.BOURGIER                                                
REVDAT   1   21-NOV-12 3VEU    0                                                
JRNL        AUTH   H.RUEEGER,R.LUEOEND,O.ROGEL,J.M.RONDEAU,H.MOBITZ,R.MACHAUER, 
JRNL        AUTH 2 L.JACOBSON,M.STAUFENBIEL,S.DESRAYAUD,U.NEUMANN               
JRNL        TITL   DISCOVERY OF CYCLIC SULFONE HYDROXYETHYLAMINES AS POTENT AND 
JRNL        TITL 2 SELECTIVE BETA-SITE APP-CLEAVING ENZYME 1 (BACE1)            
JRNL        TITL 3 INHIBITORS: STRUCTURE BASED DESIGN AND IN VIVO REDUCTION OF  
JRNL        TITL 4 AMYLOID BETA-PEPTIDES                                        
JRNL        REF    J.MED.CHEM.                   V.  55  3364 2012              
JRNL        REFN                   ISSN 0022-2623                               
JRNL        PMID   22380629                                                     
JRNL        DOI    10.1021/JM300069Y                                            
REMARK   1                                                                      
REMARK   1 REFERENCE 1                                                          
REMARK   1  AUTH   H.RUEEGER,J.M.RONDEAU,C.MCCARTHY,H.MOBITZ,                   
REMARK   1  AUTH 2 M.TINTELNOT-BLOMLEY,U.NEUMANN,S.DESRAYAUD                    
REMARK   1  TITL   STRUCTURE BASED DESIGN, SYNTHESIS AND SAR OF CYCLIC          
REMARK   1  TITL 2 HYDROXYETHYLAMINE (HEA) BACE-1 INHIBITORS.                   
REMARK   1  REF    BIOORG.MED.CHEM.LETT.         V.  21  1942 2011              
REMARK   1  REFN                   ISSN 0960-894X                               
REMARK   1  PMID   21388807                                                     
REMARK   1  DOI    10.1016/J.BMCL.2011.02.038                                   
REMARK   2                                                                      
REMARK   2 RESOLUTION.    1.52 ANGSTROMS.                                       
REMARK   3                                                                      
REMARK   3 REFINEMENT.                                                          
REMARK   3   PROGRAM     : CNX 2002                                             
REMARK   3   AUTHORS     : BRUNGER,ADAMS,CLORE,DELANO,GROS,GROSSE-              
REMARK   3               : KUNSTLEVE,JIANG,KUSZEWSKI,NILGES,PANNU,              
REMARK   3               : READ,RICE,SIMONSON,WARREN,ACCELRYS                   
REMARK   3               : SOFTWARE INC.(BADGER,BERARD,KUMAR,SZALMA,            
REMARK   3               : YIP,DZAKULA)                                         
REMARK   3                                                                      
REMARK   3  DATA USED IN REFINEMENT.                                            
REMARK   3   RESOLUTION RANGE HIGH (ANGSTROMS) : 1.52                           
REMARK   3   RESOLUTION RANGE LOW  (ANGSTROMS) : 51.96                          
REMARK   3   DATA CUTOFF            (SIGMA(F)) : 0.000                          
REMARK   3   DATA CUTOFF HIGH         (ABS(F)) : 1583574.000                    
REMARK   3   DATA CUTOFF LOW          (ABS(F)) : 0.0000                         
REMARK   3   COMPLETENESS (WORKING+TEST)   (%) : 99.0                           
REMARK   3   NUMBER OF REFLECTIONS             : 57587                          
REMARK   3                                                                      
REMARK   3  FIT TO DATA USED IN REFINEMENT.                                     
REMARK   3   CROSS-VALIDATION METHOD          : THROUGHOUT                      
REMARK   3   FREE R VALUE TEST SET SELECTION  : RANDOM                          
REMARK   3   R VALUE     (WORKING + TEST SET) : 0.187                           
REMARK   3   R VALUE            (WORKING SET) : 0.186                           
REMARK   3   FREE R VALUE                     : 0.200                           
REMARK   3   FREE R VALUE TEST SET SIZE   (%) : 5.000                           
REMARK   3   FREE R VALUE TEST SET COUNT      : 2880                            
REMARK   3   ESTIMATED ERROR OF FREE R VALUE  : 0.004                           
REMARK   3                                                                      
REMARK   3  FIT/AGREEMENT OF MODEL WITH ALL DATA.                               
REMARK   3   R VALUE     (WORKING + TEST SET, NO CUTOFF) : NULL                 
REMARK   3   R VALUE            (WORKING SET, NO CUTOFF) : NULL                 
REMARK   3   FREE R VALUE                    (NO CUTOFF) : NULL                 
REMARK   3   FREE R VALUE TEST SET SIZE   (%, NO CUTOFF) : NULL                 
REMARK   3   FREE R VALUE TEST SET COUNT     (NO CUTOFF) : NULL                 
REMARK   3   ESTIMATED ERROR OF FREE R VALUE (NO CUTOFF) : NULL                 
REMARK   3   TOTAL NUMBER OF REFLECTIONS     (NO CUTOFF) : 57587                
REMARK   3                                                                      
REMARK   3  FIT IN THE HIGHEST RESOLUTION BIN.                                  
REMARK   3   TOTAL NUMBER OF BINS USED           : 6                            
REMARK   3   BIN RESOLUTION RANGE HIGH       (A) : 1.52                         
REMARK   3   BIN RESOLUTION RANGE LOW        (A) : 1.62                         
REMARK   3   BIN COMPLETENESS (WORKING+TEST) (%) : 98.70                        
REMARK   3   REFLECTIONS IN BIN    (WORKING SET) : 8950                         
REMARK   3   BIN R VALUE           (WORKING SET) : 0.2430                       
REMARK   3   BIN FREE R VALUE                    : 0.2540                       
REMARK   3   BIN FREE R VALUE TEST SET SIZE  (%) : 5.00                         
REMARK   3   BIN FREE R VALUE TEST SET COUNT     : 471                          
REMARK   3   ESTIMATED ERROR OF BIN FREE R VALUE : 0.012                        
REMARK   3                                                                      
REMARK   3  NUMBER OF NON-HYDROGEN ATOMS USED IN REFINEMENT.                    
REMARK   3   PROTEIN ATOMS            : 2990                                    
REMARK   3   NUCLEIC ACID ATOMS       : 0                                       
REMARK   3   HETEROGEN ATOMS          : 40                                      
REMARK   3   SOLVENT ATOMS            : 360                                     
REMARK   3                                                                      
REMARK   3  B VALUES.                                                           
REMARK   3   FROM WILSON PLOT           (A**2) : 24.43                          
REMARK   3   MEAN B VALUE      (OVERALL, A**2) : 20.50                          
REMARK   3   OVERALL ANISOTROPIC B VALUE.                                       
REMARK   3    B11 (A**2) : 5.51000                                              
REMARK   3    B22 (A**2) : -1.25000                                             
REMARK   3    B33 (A**2) : -4.25000                                             
REMARK   3    B12 (A**2) : 0.00000                                              
REMARK   3    B13 (A**2) : 0.00000                                              
REMARK   3    B23 (A**2) : 0.00000                                              
REMARK   3                                                                      
REMARK   3  ESTIMATED COORDINATE ERROR.                                         
REMARK   3   ESD FROM LUZZATI PLOT        (A) : 0.16                            
REMARK   3   ESD FROM SIGMAA              (A) : 0.12                            
REMARK   3   LOW RESOLUTION CUTOFF        (A) : 5.00                            
REMARK   3                                                                      
REMARK   3  CROSS-VALIDATED ESTIMATED COORDINATE ERROR.                         
REMARK   3   ESD FROM C-V LUZZATI PLOT    (A) : 0.18                            
REMARK   3   ESD FROM C-V SIGMAA          (A) : 0.12                            
REMARK   3                                                                      
REMARK   3  RMS DEVIATIONS FROM IDEAL VALUES.                                   
REMARK   3   BOND LENGTHS                 (A) : 0.004                           
REMARK   3   BOND ANGLES            (DEGREES) : 0.90                            
REMARK   3   DIHEDRAL ANGLES        (DEGREES) : 25.20                           
REMARK   3   IMPROPER ANGLES        (DEGREES) : 0.67                            
REMARK   3                                                                      
REMARK   3  ISOTROPIC THERMAL MODEL : RESTRAINED                                
REMARK   3                                                                      
REMARK   3  ISOTROPIC THERMAL FACTOR RESTRAINTS.    RMS    SIGMA                
REMARK   3   MAIN-CHAIN BOND              (A**2) : 1.200 ; 1.500                
REMARK   3   MAIN-CHAIN ANGLE             (A**2) : 1.890 ; 2.000                
REMARK   3   SIDE-CHAIN BOND              (A**2) : 2.050 ; 2.000                
REMARK   3   SIDE-CHAIN ANGLE             (A**2) : 3.080 ; 2.500                
REMARK   3                                                                      
REMARK   3  BULK SOLVENT MODELING.                                              
REMARK   3   METHOD USED : FLAT MODEL                                           
REMARK   3   KSOL        : 0.34                                                 
REMARK   3   BSOL        : 36.75                                                
REMARK   3                                                                      
REMARK   3  NCS MODEL : NULL                                                    
REMARK   3                                                                      
REMARK   3  PARAMETER FILE  1  : PROTEIN_REP.PARAM                              
REMARK   3  PARAMETER FILE  2  : WATER_REP.PARAM                                
REMARK   3  PARAMETER FILE  3  : NVP-AVI326.PARAM                               
REMARK   3  PARAMETER FILE  4  : CIS_PEPTIDE.PARAM                              
REMARK   3  TOPOLOGY FILE  1   : PROTEIN.TOP                                    
REMARK   3  TOPOLOGY FILE  2   : WATER.TOP                                      
REMARK   3  TOPOLOGY FILE  3   : NVP-AVI326.TOP                                 
REMARK   3  TOPOLOGY FILE  4   : NULL                                           
REMARK   3                                                                      
REMARK   3  OTHER REFINEMENT REMARKS: NULL                                      
REMARK   4                                                                      
REMARK   4 3VEU COMPLIES WITH FORMAT V. 3.30, 13-JUL-11                         
REMARK 100                                                                      
REMARK 100 THIS ENTRY HAS BEEN PROCESSED BY RCSB ON 11-JAN-12.                  
REMARK 100 THE RCSB ID CODE IS RCSB069956.                                      
REMARK 200                                                                      
REMARK 200 EXPERIMENTAL DETAILS                                                 
REMARK 200  EXPERIMENT TYPE                : X-RAY DIFFRACTION                  
REMARK 200  DATE OF DATA COLLECTION        : 27-FEB-11                          
REMARK 200  TEMPERATURE           (KELVIN) : 100                                
REMARK 200  PH                             : 6.0                                
REMARK 200  NUMBER OF CRYSTALS USED        : 1                                  
REMARK 200                                                                      
REMARK 200  SYNCHROTRON              (Y/N) : Y                                  
REMARK 200  RADIATION SOURCE               : SLS                                
REMARK 200  BEAMLINE                       : X10SA                              
REMARK 200  X-RAY GENERATOR MODEL          : NULL                               
REMARK 200  MONOCHROMATIC OR LAUE    (M/L) : M                                  
REMARK 200  WAVELENGTH OR RANGE        (A) : 1.00000                            
REMARK 200  MONOCHROMATOR                  : SAGITALLY FOCUSED SI(111)          
REMARK 200  OPTICS                         : MIRRORS                            
REMARK 200                                                                      
REMARK 200  DETECTOR TYPE                  : CCD                                
REMARK 200  DETECTOR MANUFACTURER          : PSI PILATUS 6M                     
REMARK 200  INTENSITY-INTEGRATION SOFTWARE : XDS                                
REMARK 200  DATA SCALING SOFTWARE          : XSCALE                             
REMARK 200                                                                      
REMARK 200  NUMBER OF UNIQUE REFLECTIONS   : 57587                              
REMARK 200  RESOLUTION RANGE HIGH      (A) : 1.520                              
REMARK 200  RESOLUTION RANGE LOW       (A) : 73.640                             
REMARK 200  REJECTION CRITERIA  (SIGMA(I)) : -3.000                             
REMARK 200                                                                      
REMARK 200 OVERALL.                                                             
REMARK 200  COMPLETENESS FOR RANGE     (%) : 99.2                               
REMARK 200  DATA REDUNDANCY                : 6.500                              
REMARK 200  R MERGE                    (I) : 0.04600                            
REMARK 200  R SYM                      (I) : NULL                               
REMARK 200  <I/SIGMA(I)> FOR THE DATA SET  : 23.3200                            
REMARK 200                                                                      
REMARK 200 IN THE HIGHEST RESOLUTION SHELL.                                     
REMARK 200  HIGHEST RESOLUTION SHELL, RANGE HIGH (A) : 1.52                     
REMARK 200  HIGHEST RESOLUTION SHELL, RANGE LOW  (A) : 1.57                     
REMARK 200  COMPLETENESS FOR SHELL     (%) : 98.4                               
REMARK 200  DATA REDUNDANCY IN SHELL       : 6.60                               
REMARK 200  R MERGE FOR SHELL          (I) : 0.53200                            
REMARK 200  R SYM FOR SHELL            (I) : NULL                               
REMARK 200  <I/SIGMA(I)> FOR SHELL         : 3.490                              
REMARK 200                                                                      
REMARK 200 DIFFRACTION PROTOCOL: SINGLE WAVELENGTH                              
REMARK 200 METHOD USED TO DETERMINE THE STRUCTURE: FOURIER SYNTHESIS            
REMARK 200 SOFTWARE USED: CNX 2002                                              
REMARK 200 STARTING MODEL: NULL                                                 
REMARK 200                                                                      
REMARK 200 REMARK: NULL                                                         
REMARK 280                                                                      
REMARK 280 CRYSTAL                                                              
REMARK 280 SOLVENT CONTENT, VS   (%): 40.63                                     
REMARK 280 MATTHEWS COEFFICIENT, VM (ANGSTROMS**3/DA): 2.07                     
REMARK 280                                                                      
REMARK 280 CRYSTALLIZATION CONDITIONS: 15% PEG 1,500, PH 6.0, VAPOR             
REMARK 280  DIFFUSION, HANGING DROP, TEMPERATURE 292K                           
REMARK 290                                                                      
REMARK 290 CRYSTALLOGRAPHIC SYMMETRY                                            
REMARK 290 SYMMETRY OPERATORS FOR SPACE GROUP: P 21 21 21                       
REMARK 290                                                                      
REMARK 290      SYMOP   SYMMETRY                                                
REMARK 290     NNNMMM   OPERATOR                                                
REMARK 290       1555   X,Y,Z                                                   
REMARK 290       2555   -X+1/2,-Y,Z+1/2                                         
REMARK 290       3555   -X,Y+1/2,-Z+1/2                                         
REMARK 290       4555   X+1/2,-Y+1/2,-Z                                         
REMARK 290                                                                      
REMARK 290     WHERE NNN -> OPERATOR NUMBER                                     
REMARK 290           MMM -> TRANSLATION VECTOR                                  
REMARK 290                                                                      
REMARK 290 CRYSTALLOGRAPHIC SYMMETRY TRANSFORMATIONS                            
REMARK 290 THE FOLLOWING TRANSFORMATIONS OPERATE ON THE ATOM/HETATM             
REMARK 290 RECORDS IN THIS ENTRY TO PRODUCE CRYSTALLOGRAPHICALLY                
REMARK 290 RELATED MOLECULES.                                                   
REMARK 290   SMTRY1   1  1.000000  0.000000  0.000000        0.00000            
REMARK 290   SMTRY2   1  0.000000  1.000000  0.000000        0.00000            
REMARK 290   SMTRY3   1  0.000000  0.000000  1.000000        0.00000            
REMARK 290   SMTRY1   2 -1.000000  0.000000  0.000000       24.24300            
REMARK 290   SMTRY2   2  0.000000 -1.000000  0.000000        0.00000            
REMARK 290   SMTRY3   2  0.000000  0.000000  1.000000       51.95850            
REMARK 290   SMTRY1   3 -1.000000  0.000000  0.000000        0.00000            
REMARK 290   SMTRY2   3  0.000000  1.000000  0.000000       36.82150            
REMARK 290   SMTRY3   3  0.000000  0.000000 -1.000000       51.95850            
REMARK 290   SMTRY1   4  1.000000  0.000000  0.000000       24.24300            
REMARK 290   SMTRY2   4  0.000000 -1.000000  0.000000       36.82150            
REMARK 290   SMTRY3   4  0.000000  0.000000 -1.000000        0.00000            
REMARK 290                                                                      
REMARK 290 REMARK: NULL                                                         
REMARK 300                                                                      
REMARK 300 BIOMOLECULE: 1                                                       
REMARK 300 SEE REMARK 350 FOR THE AUTHOR PROVIDED AND/OR PROGRAM                
REMARK 300 GENERATED ASSEMBLY INFORMATION FOR THE STRUCTURE IN                  
REMARK 300 THIS ENTRY. THE REMARK MAY ALSO PROVIDE INFORMATION ON               
REMARK 300 BURIED SURFACE AREA.                                                 
REMARK 350                                                                      
REMARK 350 COORDINATES FOR A COMPLETE MULTIMER REPRESENTING THE KNOWN           
REMARK 350 BIOLOGICALLY SIGNIFICANT OLIGOMERIZATION STATE OF THE                
REMARK 350 MOLECULE CAN BE GENERATED BY APPLYING BIOMT TRANSFORMATIONS          
REMARK 350 GIVEN BELOW.  BOTH NON-CRYSTALLOGRAPHIC AND                          
REMARK 350 CRYSTALLOGRAPHIC OPERATIONS ARE GIVEN.                               
REMARK 350                                                                      
REMARK 350 BIOMOLECULE: 1                                                       
REMARK 350 AUTHOR DETERMINED BIOLOGICAL UNIT: MONOMERIC                         
REMARK 350 SOFTWARE DETERMINED QUATERNARY STRUCTURE: MONOMERIC                  
REMARK 350 SOFTWARE USED: PISA                                                  
REMARK 350 APPLY THE FOLLOWING TO CHAINS: A                                     
REMARK 350   BIOMT1   1  1.000000  0.000000  0.000000        0.00000            
REMARK 350   BIOMT2   1  0.000000  1.000000  0.000000        0.00000            
REMARK 350   BIOMT3   1  0.000000  0.000000  1.000000        0.00000            
REMARK 465                                                                      
REMARK 465 MISSING RESIDUES                                                     
REMARK 465 THE FOLLOWING RESIDUES WERE NOT LOCATED IN THE                       
REMARK 465 EXPERIMENT. (M=MODEL NUMBER; RES=RESIDUE NAME; C=CHAIN               
REMARK 465 IDENTIFIER; SSSEQ=SEQUENCE NUMBER; I=INSERTION CODE.)                
REMARK 465                                                                      
REMARK 465   M RES C SSSEQI                                                     
REMARK 465     GLY A   -15                                                      
REMARK 465     PRO A   -14                                                      
REMARK 465     ASP A   -13                                                      
REMARK 465     GLU A   -12                                                      
REMARK 465     GLU A   -11                                                      
REMARK 465     PRO A   -10                                                      
REMARK 465     GLU A    -9                                                      
REMARK 465     GLU A    -8                                                      
REMARK 465     PRO A    -7                                                      
REMARK 465     GLY A    -6                                                      
REMARK 465     ARG A    -5                                                      
REMARK 465     ARG A    -4                                                      
REMARK 465     GLY A    -3                                                      
REMARK 465     PRO A   159A                                                     
REMARK 465     LEU A   159B                                                     
REMARK 465     ASN A   159C                                                     
REMARK 465     GLN A   159D                                                     
REMARK 465     SER A   159E                                                     
REMARK 465     GLU A   159F                                                     
REMARK 465     VAL A   159G                                                     
REMARK 465     LEU A   159H                                                     
REMARK 465     ALA A   159I                                                     
REMARK 500                                                                      
REMARK 500 GEOMETRY AND STEREOCHEMISTRY                                         
REMARK 500 SUBTOPIC: TORSION ANGLES                                             
REMARK 500                                                                      
REMARK 500 TORSION ANGLES OUTSIDE THE EXPECTED RAMACHANDRAN REGIONS:            
REMARK 500 (M=MODEL NUMBER; RES=RESIDUE NAME; C=CHAIN IDENTIFIER;               
REMARK 500 SSEQ=SEQUENCE NUMBER; I=INSERTION CODE).                             
REMARK 500                                                                      
REMARK 500 STANDARD TABLE:                                                      
REMARK 500 FORMAT:(10X,I3,1X,A3,1X,A1,I4,A1,4X,F7.2,3X,F7.2)                    
REMARK 500                                                                      
REMARK 500 EXPECTED VALUES: GJ KLEYWEGT AND TA JONES (1996). PHI/PSI-           
REMARK 500 CHOLOGY: RAMACHANDRAN REVISITED. STRUCTURE 4, 1395 - 1400            
REMARK 500                                                                      
REMARK 500  M RES CSSEQI        PSI       PHI                                   
REMARK 500    PHE A 108      -63.32    -97.83                                   
REMARK 500    TRP A 188      -84.22   -137.20                                   
REMARK 500    ALA A 314       36.71    -98.92                                   
REMARK 500    CYS A 350       47.05   -107.00                                   
REMARK 500    ASP A 354     -163.33   -128.44                                   
REMARK 500                                                                      
REMARK 500 REMARK: NULL                                                         
REMARK 800                                                                      
REMARK 800 SITE                                                                 
REMARK 800 SITE_IDENTIFIER: AC1                                                 
REMARK 800 EVIDENCE_CODE: SOFTWARE                                              
REMARK 800 SITE_DESCRIPTION: BINDING SITE FOR RESIDUE 0GO A 378                 
REMARK 900                                                                      
REMARK 900 RELATED ENTRIES                                                      
REMARK 900 RELATED ID: 3VF3   RELATED DB: PDB                                   
REMARK 900 RELATED ID: 3VG1   RELATED DB: PDB                                   
REMARK 900 RELATED ID: 4D83   RELATED DB: PDB                                   
REMARK 900 RELATED ID: 4D85   RELATED DB: PDB                                   
REMARK 900 RELATED ID: 4D88   RELATED DB: PDB                                   
REMARK 900 RELATED ID: 4D89   RELATED DB: PDB                                   
REMARK 900 RELATED ID: 4D8C   RELATED DB: PDB                                   
DBREF  3VEU A  -15   377  UNP    P56817   BACE1_HUMAN     48    447             
SEQADV 3VEU GLY A  -15  UNP  P56817              EXPRESSION TAG                 
SEQADV 3VEU PRO A  -14  UNP  P56817              EXPRESSION TAG                 
SEQRES   1 A  402  GLY PRO ASP GLU GLU PRO GLU GLU PRO GLY ARG ARG GLY          
SEQRES   2 A  402  SER PHE VAL GLU MET VAL ASP ASN LEU ARG GLY LYS SER          
SEQRES   3 A  402  GLY GLN GLY TYR TYR VAL GLU MET THR VAL GLY SER PRO          
SEQRES   4 A  402  PRO GLN THR LEU ASN ILE LEU VAL ASP THR GLY SER SER          
SEQRES   5 A  402  ASN PHE ALA VAL GLY ALA ALA PRO HIS PRO PHE LEU HIS          
SEQRES   6 A  402  ARG TYR TYR GLN ARG GLN LEU SER SER THR TYR ARG ASP          
SEQRES   7 A  402  LEU ARG LYS GLY VAL TYR VAL PRO TYR THR GLN GLY LYS          
SEQRES   8 A  402  TRP GLU GLY GLU LEU GLY THR ASP LEU VAL SER ILE PRO          
SEQRES   9 A  402  HIS GLY PRO ASN VAL THR VAL ARG ALA ASN ILE ALA ALA          
SEQRES  10 A  402  ILE THR GLU SER ASP LYS PHE PHE ILE ASN GLY SER ASN          
SEQRES  11 A  402  TRP GLU GLY ILE LEU GLY LEU ALA TYR ALA GLU ILE ALA          
SEQRES  12 A  402  ARG PRO ASP ASP SER LEU GLU PRO PHE PHE ASP SER LEU          
SEQRES  13 A  402  VAL LYS GLN THR HIS VAL PRO ASN LEU PHE SER LEU GLN          
SEQRES  14 A  402  LEU CYS GLY ALA GLY PHE PRO LEU ASN GLN SER GLU VAL          
SEQRES  15 A  402  LEU ALA SER VAL GLY GLY SER MET ILE ILE GLY GLY ILE          
SEQRES  16 A  402  ASP HIS SER LEU TYR THR GLY SER LEU TRP TYR THR PRO          
SEQRES  17 A  402  ILE ARG ARG GLU TRP TYR TYR GLU VAL ILE ILE VAL ARG          
SEQRES  18 A  402  VAL GLU ILE ASN GLY GLN ASP LEU LYS MET ASP CYS LYS          
SEQRES  19 A  402  GLU TYR ASN TYR ASP LYS SER ILE VAL ASP SER GLY THR          
SEQRES  20 A  402  THR ASN LEU ARG LEU PRO LYS LYS VAL PHE GLU ALA ALA          
SEQRES  21 A  402  VAL LYS SER ILE LYS ALA ALA SER SER THR GLU LYS PHE          
SEQRES  22 A  402  PRO ASP GLY PHE TRP LEU GLY GLU GLN LEU VAL CYS TRP          
SEQRES  23 A  402  GLN ALA GLY THR THR PRO TRP ASN ILE PHE PRO VAL ILE          
SEQRES  24 A  402  SER LEU TYR LEU MET GLY GLU VAL THR ASN GLN SER PHE          
SEQRES  25 A  402  ARG ILE THR ILE LEU PRO GLN GLN TYR LEU ARG PRO VAL          
SEQRES  26 A  402  GLU ASP VAL ALA THR SER GLN ASP ASP CYS TYR LYS PHE          
SEQRES  27 A  402  ALA ILE SER GLN SER SER THR GLY THR VAL MET GLY ALA          
SEQRES  28 A  402  VAL ILE MET GLU GLY PHE TYR VAL VAL PHE ASP ARG ALA          
SEQRES  29 A  402  ARG LYS ARG ILE GLY PHE ALA VAL SER ALA CYS HIS VAL          
SEQRES  30 A  402  HIS ASP GLU PHE ARG THR ALA ALA VAL GLU GLY PRO PHE          
SEQRES  31 A  402  VAL THR LEU ASP MET GLU ASP CYS GLY TYR ASN ILE              
HET    0GO  A 378      40                                                       
HETNAM     0GO (2S)-N-[(2S,3R)-3-HYDROXY-1-PHENYL-4-{[3-(PROPAN-2-YL)           
HETNAM   2 0GO  BENZYL]AMINO}BUTAN-2-YL]-2-[(5S)-6-OXO-1-PROPYL-1,7-            
HETNAM   3 0GO  DIAZASPIRO[4.4]NON-7-YL]PROPANAMIDE                             
FORMUL   2  0GO    C33 H48 N4 O3                                                
FORMUL   3  HOH   *360(H2 O)                                                    
HELIX    1   1 ILE A  126  ILE A  126  1                                   1
SHEET    1   1 1 GLY A  13  GLY A  13  0
SHEET    2   2 1 LEU A  30  LEU A  30  0
SHEET    3   3 1 ASP A  32  ASP A  32  0
SHEET    4   4 1 VAL A  69  PRO A  70  0
SHEET    5   5 1 ILE A 118  ILE A 118  0
SHEET    6   6 1 ILE A 217  ILE A 217  0
SHEET    7   7 1 ARG A 226  ARG A 226  0
SSBOND   1 CYS A  155    CYS A  350                          1555   1555  2.04  
SSBOND   2 CYS A  208    CYS A  373                          1555   1555  2.03  
SSBOND   3 CYS A  260    CYS A  310                          1555   1555  2.04  
CISPEP   1 SER A   22    PRO A   23          0        -4.30                     
CISPEP   2 ARG A  128    PRO A  129          0         2.49                     
CISPEP   3 TYR A  213    ASP A  214          0         4.05                     
CISPEP   4 GLY A  363    PRO A  364          0        -0.59                     
SITE     1 AC1 18 GLY A  11  GLY A  13  LEU A  30  ASP A  32                    
SITE     2 AC1 18 GLY A  34  SER A  35  VAL A  69  PRO A  70                    
SITE     3 AC1 18 TYR A  71  THR A  72  GLN A  73  PHE A 108                    
SITE     4 AC1 18 ILE A 126  ASP A 219  GLY A 221  THR A 222                    
SITE     5 AC1 18 THR A 223  HOH A 405                                          
CRYST1   48.486   73.643  103.917  90.00  90.00  90.00 P 21 21 21    4          
ORIGX1      1.000000  0.000000  0.000000        0.00000                         
ORIGX2      0.000000  1.000000  0.000000        0.00000                         
ORIGX3      0.000000  0.000000  1.000000        0.00000                         
SCALE1      0.020625  0.000000  0.000000        0.00000                         
SCALE2      0.000000  0.013579  0.000000        0.00000                         
SCALE3      0.000000  0.000000  0.009623        0.00000                         
ATOM      1  N   SER A  10      22.707  82.670  14.012  1.00 18.80           N
ATOM      2  CA  SER A  10      23.427  81.492  13.553  1.00 18.11           C
ATOM      3  C   SER A  10      24.920  81.558  13.859  1.00 16.99           C
ATOM      4  O   SER A  10      25.534  80.537  14.174  1.00 17.61           O
ATOM      5  CB  SER A  10      23.221  81.305  12.050  1.00 19.58           C
ATOM      6  OG  SER A  10      23.679  82.440  11.337  1.00 20.44           O
ATOM      7  N   GLY A  11      25.494  82.757  13.780  1.00 17.44           N
ATOM      8  CA  GLY A  11      26.935  82.895  13.904  1.00 16.03           C
ATOM      9  C   GLY A  11      27.473  82.703  15.310  1.00 16.54           C
ATOM     10  O   GLY A  11      28.608  82.267  15.489  1.00 20.59           O
ATOM     11  N   GLN A  12      26.670  83.029  16.316  1.00 16.28           N
ATOM     12  CA  GLN A  12      27.135  82.914  17.691  1.00 17.71           C
ATOM     13  C   GLN A  12      26.274  81.974  18.520  1.00 16.92           C
ATOM     14  O   GLN A  12      26.608  81.667  19.662  1.00 18.95           O
ATOM     15  CB  GLN A  12      27.193  84.297  18.344  1.00 20.50           C
ATOM     16  CG  GLN A  12      28.134  85.246  17.612  1.00 26.41           C
ATOM     17  CD  GLN A  12      28.651  86.369  18.483  1.00 30.44           C
ATOM     18  OE1 GLN A  12      27.962  86.842  19.386  1.00 34.27           O
ATOM     19  NE2 GLN A  12      29.876  86.807  18.213  1.00 32.58           N
ATOM     20  N   GLY A  13      25.175  81.515  17.931  1.00 15.19           N
ATOM     21  CA  GLY A  13      24.337  80.529  18.589  1.00 16.28           C
ATOM     22  C   GLY A  13      22.993  81.057  19.049  1.00 14.62           C
ATOM     23  O   GLY A  13      22.854  82.236  19.399  1.00 16.15           O
TER      24      GLY A  13
ATOM     25  N   LEU A  30      22.953  77.832  25.238  1.00 11.07           N
ATOM     26  CA  LEU A  30      22.908  77.557  23.805  1.00 10.65           C
ATOM     27  C   LEU A  30      22.190  76.238  23.537  1.00 10.62           C
ATOM     28  O   LEU A  30      22.471  75.229  24.174  1.00 10.19           O
ATOM     29  CB  LEU A  30      24.334  77.500  23.249  1.00 12.46           C
ATOM     30  CG  LEU A  30      24.483  77.386  21.731  1.00 16.25           C
ATOM     31  CD1 LEU A  30      25.757  78.093  21.292  1.00 19.51           C
ATOM     32  CD2 LEU A  30      24.496  75.925  21.326  1.00 18.69           C
TER      33      LEU A  30
ATOM     34  N   ASP A  32      21.687  73.066  21.469  1.00  9.49           N
ATOM     35  CA  ASP A  32      22.581  72.323  20.580  1.00  9.10           C
ATOM     36  C   ASP A  32      22.076  70.908  20.312  1.00  9.13           C
ATOM     37  O   ASP A  32      22.276  70.010  21.129  1.00  9.67           O
ATOM     38  CB  ASP A  32      23.981  72.244  21.200  1.00 10.72           C
ATOM     39  CG  ASP A  32      24.984  71.532  20.300  1.00  9.16           C
ATOM     40  OD1 ASP A  32      24.703  71.358  19.094  1.00 11.09           O
ATOM     41  OD2 ASP A  32      26.061  71.152  20.806  1.00 11.26           O
TER      42      ASP A  32
ATOM     43  N   GLY A  34      23.340  69.026  18.266  1.00  8.69           N
ATOM     44  CA  GLY A  34      24.492  68.277  17.787  1.00  9.59           C
ATOM     45  C   GLY A  34      25.397  67.696  18.865  1.00  9.21           C
ATOM     46  O   GLY A  34      26.493  67.215  18.565  1.00 11.29           O
ATOM     47  N   SER A  35      24.953  67.732  20.117  1.00  9.36           N
ATOM     48  CA  SER A  35      25.702  67.100  21.205  1.00  9.81           C
ATOM     49  C   SER A  35      24.737  66.724  22.322  1.00 10.17           C
ATOM     50  O   SER A  35      23.546  66.999  22.221  1.00 10.31           O
ATOM     51  CB  SER A  35      26.792  68.042  21.739  1.00 10.42           C
ATOM     52  OG  SER A  35      26.238  69.142  22.447  1.00 11.60           O
TER      53      SER A  35
ATOM     54  N   VAL A  69      35.073  67.492  27.043  1.00 16.06           N
ATOM     55  CA  VAL A  69      34.332  67.455  25.789  1.00 15.82           C
ATOM     56  C   VAL A  69      34.997  68.306  24.719  1.00 15.64           C
ATOM     57  O   VAL A  69      35.021  69.532  24.813  1.00 15.81           O
ATOM     58  CB  VAL A  69      32.888  67.956  25.978  1.00 14.91           C
ATOM     59  CG1 VAL A  69      32.168  67.983  24.636  1.00 16.04           C
ATOM     60  CG2 VAL A  69      32.154  67.057  26.957  1.00 17.84           C
ATOM     61  N   PRO A  70      35.571  67.656  23.696  1.00 16.63           N
ATOM     62  CA  PRO A  70      36.076  68.313  22.489  1.00 16.08           C
ATOM     63  C   PRO A  70      35.043  68.296  21.364  1.00 14.31           C
ATOM     64  O   PRO A  70      34.593  67.231  20.946  1.00 17.31           O
ATOM     65  CB  PRO A  70      37.305  67.488  22.141  1.00 17.99           C
ATOM     66  CG  PRO A  70      36.907  66.094  22.546  1.00 19.09           C
ATOM     67  CD  PRO A  70      35.934  66.229  23.719  1.00 18.55           C
ATOM     68  N   TYR A  71      34.677  69.475  20.874  1.00 14.43           N
ATOM     69  CA  TYR A  71      33.786  69.575  19.721  1.00 14.56           C
ATOM     70  C   TYR A  71      34.636  69.662  18.455  1.00 16.42           C
ATOM     71  O   TYR A  71      35.856  69.518  18.515  1.00 17.60           O
ATOM     72  CB  TYR A  71      32.899  70.820  19.847  1.00 14.03           C
ATOM     73  CG  TYR A  71      32.046  70.845  21.101  1.00 12.08           C
ATOM     74  CD1 TYR A  71      30.825  70.184  21.152  1.00 13.15           C
ATOM     75  CD2 TYR A  71      32.465  71.533  22.233  1.00 14.92           C
ATOM     76  CE1 TYR A  71      30.042  70.208  22.303  1.00 13.59           C
ATOM     77  CE2 TYR A  71      31.690  71.562  23.386  1.00 14.62           C
ATOM     78  CZ  TYR A  71      30.482  70.898  23.413  1.00 14.54           C
ATOM     79  OH  TYR A  71      29.716  70.930  24.558  1.00 13.93           O
ATOM     80  N   THR A  72      33.997  69.893  17.313  1.00 16.64           N
ATOM     81  CA  THR A  72      34.734  70.085  16.067  1.00 18.02           C
ATOM     82  C   THR A  72      35.709  71.246  16.227  1.00 19.16           C
ATOM     83  O   THR A  72      36.867  71.169  15.806  1.00 20.64           O
ATOM     84  CB  THR A  72      33.776  70.388  14.902  1.00 17.85           C
ATOM     85  OG1 THR A  72      32.931  69.254  14.679  1.00 20.83           O
ATOM     86  CG2 THR A  72      34.559  70.694  13.627  1.00 19.05           C
ATOM     87  N   GLN A  73      35.226  72.324  16.832  1.00 19.44           N
ATOM     88  CA  GLN A  73      36.085  73.410  17.281  1.00 19.91           C
ATOM     89  C   GLN A  73      35.648  73.810  18.680  1.00 20.55           C
ATOM     90  O   GLN A  73      34.454  73.932  18.952  1.00 20.00           O
ATOM     91  CB  GLN A  73      35.974  74.609  16.336  1.00 23.21           C
ATOM     92  CG  GLN A  73      36.505  74.340  14.938  1.00 28.04           C
ATOM     93  CD  GLN A  73      36.205  75.470  13.974  1.00 32.21           C
ATOM     94  OE1 GLN A  73      35.146  76.098  14.044  1.00 34.31           O
ATOM     95  NE2 GLN A  73      37.138  75.736  13.066  1.00 35.73           N
ATOM     96  N   GLY A  74      36.618  74.001  19.567  1.00 18.96           N
ATOM     97  CA  GLY A  74      36.306  74.356  20.937  1.00 18.74           C
ATOM     98  C   GLY A  74      36.265  73.144  21.846  1.00 16.73           C
ATOM     99  O   GLY A  74      35.911  72.041  21.423  1.00 18.11           O
TER     100      GLY A  74
ATOM    101  N   LYS A 107      38.602  78.149  23.455  1.00 23.68           N
ATOM    102  CA  LYS A 107      37.869  78.555  22.262  1.00 23.75           C
ATOM    103  C   LYS A 107      36.447  78.003  22.253  1.00 22.62           C
ATOM    104  O   LYS A 107      35.903  77.675  21.198  1.00 22.38           O
ATOM    105  CB  LYS A 107      38.619  78.097  21.006  1.00 26.85           C
ATOM    106  CG  LYS A 107      40.038  78.639  20.920  1.00 30.76           C
ATOM    107  CD  LYS A 107      40.721  78.246  19.618  1.00 35.42           C
ATOM    108  CE  LYS A 107      42.138  78.801  19.560  1.00 37.16           C
ATOM    109  NZ  LYS A 107      42.782  78.562  18.237  1.00 39.96           N
ATOM    110  N   PHE A 108      35.851  77.895  23.437  1.00 20.37           N
ATOM    111  CA  PHE A 108      34.463  77.465  23.553  1.00 19.04           C
ATOM    112  C   PHE A 108      33.543  78.672  23.698  1.00 17.86           C
ATOM    113  O   PHE A 108      32.701  78.934  22.837  1.00 18.86           O
ATOM    114  CB  PHE A 108      34.294  76.536  24.761  1.00 16.96           C
ATOM    115  CG  PHE A 108      32.877  76.088  24.985  1.00 15.47           C
ATOM    116  CD1 PHE A 108      32.229  75.306  24.042  1.00 14.55           C
ATOM    117  CD2 PHE A 108      32.191  76.455  26.133  1.00 15.83           C
ATOM    118  CE1 PHE A 108      30.922  74.895  24.234  1.00 14.78           C
ATOM    119  CE2 PHE A 108      30.879  76.047  26.335  1.00 14.57           C
ATOM    120  CZ  PHE A 108      30.245  75.264  25.380  1.00 12.70           C
TER     121      PHE A 108
ATOM    122  N   ILE A 110      32.142  82.403  23.604  1.00 19.87           N
ATOM    123  CA  ILE A 110      32.237  83.398  22.546  1.00 21.42           C
ATOM    124  C   ILE A 110      31.975  84.782  23.122  1.00 22.57           C
ATOM    125  O   ILE A 110      30.961  85.010  23.781  1.00 22.50           O
ATOM    126  CB  ILE A 110      31.208  83.112  21.435  1.00 20.64           C
ATOM    127  CG1 ILE A 110      31.483  81.741  20.815  1.00 20.95           C
ATOM    128  CG2 ILE A 110      31.264  84.205  20.375  1.00 22.75           C
ATOM    129  CD1 ILE A 110      30.448  81.313  19.792  1.00 21.04           C
TER     130      ILE A 110
ATOM    131  N   TRP A 115      25.507  83.917  26.019  1.00 14.71           N
ATOM    132  CA  TRP A 115      25.210  82.645  26.679  1.00 13.12           C
ATOM    133  C   TRP A 115      26.374  82.133  27.516  1.00 12.70           C
ATOM    134  O   TRP A 115      27.532  82.475  27.268  1.00 12.36           O
ATOM    135  CB  TRP A 115      24.761  81.574  25.664  1.00 12.14           C
ATOM    136  CG  TRP A 115      25.684  81.325  24.505  1.00 13.21           C
ATOM    137  CD1 TRP A 115      25.576  81.848  23.248  1.00 15.25           C
ATOM    138  CD2 TRP A 115      26.824  80.455  24.480  1.00 13.39           C
ATOM    139  NE1 TRP A 115      26.574  81.357  22.443  1.00 14.68           N
ATOM    140  CE2 TRP A 115      27.354  80.500  23.175  1.00 14.83           C
ATOM    141  CE3 TRP A 115      27.446  79.642  25.433  1.00 14.37           C
ATOM    142  CZ2 TRP A 115      28.478  79.764  22.798  1.00 15.39           C
ATOM    143  CZ3 TRP A 115      28.562  78.913  25.057  1.00 14.69           C
ATOM    144  CH2 TRP A 115      29.066  78.978  23.750  1.00 14.21           C
TER     145      TRP A 115
ATOM    146  N   ILE A 118      25.663  75.321  27.519  1.00 10.01           N
ATOM    147  CA  ILE A 118      25.219  74.619  26.326  1.00  8.94           C
ATOM    148  C   ILE A 118      24.291  73.474  26.719  1.00  9.41           C
ATOM    149  O   ILE A 118      24.526  72.779  27.708  1.00  9.98           O
ATOM    150  CB  ILE A 118      26.450  74.105  25.517  1.00  9.31           C
ATOM    151  CG1 ILE A 118      25.996  73.432  24.221  1.00  9.60           C
ATOM    152  CG2 ILE A 118      27.267  73.128  26.347  1.00 10.01           C
ATOM    153  CD1 ILE A 118      27.130  73.292  23.215  1.00 10.46           C
TER     154      ILE A 118
ATOM    155  N   ILE A 126      26.285  59.638  22.371  1.00 14.10           N
ATOM    156  CA  ILE A 126      27.405  60.551  22.173  1.00 13.28           C
ATOM    157  C   ILE A 126      27.694  61.449  23.375  1.00 13.21           C
ATOM    158  O   ILE A 126      28.478  62.391  23.275  1.00 13.44           O
ATOM    159  CB  ILE A 126      27.199  61.444  20.922  1.00 12.20           C
ATOM    160  CG1 ILE A 126      25.946  62.304  21.081  1.00 12.88           C
ATOM    161  CG2 ILE A 126      27.127  60.571  19.677  1.00 14.95           C
ATOM    162  CD1 ILE A 126      25.719  63.262  19.927  1.00 13.17           C
TER     163      ILE A 126
ATOM    164  N   TYR A 189      23.706  61.117  17.293  1.00 11.99           N
ATOM    165  CA  TYR A 189      23.334  62.410  16.725  1.00 12.02           C
ATOM    166  C   TYR A 189      21.907  62.279  16.210  1.00 12.09           C
ATOM    167  O   TYR A 189      21.340  61.186  16.203  1.00 12.20           O
ATOM    168  CB  TYR A 189      24.243  62.770  15.549  1.00 10.68           C
ATOM    169  CG  TYR A 189      25.702  62.862  15.904  1.00 13.24           C
ATOM    170  CD1 TYR A 189      26.233  64.027  16.444  1.00 14.56           C
ATOM    171  CD2 TYR A 189      26.554  61.781  15.704  1.00 14.77           C
ATOM    172  CE1 TYR A 189      27.568  64.113  16.776  1.00 17.94           C
ATOM    173  CE2 TYR A 189      27.889  61.860  16.035  1.00 16.46           C
ATOM    174  CZ  TYR A 189      28.390  63.028  16.570  1.00 17.20           C
ATOM    175  OH  TYR A 189      29.721  63.109  16.906  1.00 21.18           O
TER     176      TYR A 189
ATOM    177  N   ILE A 217      23.978  64.855   9.854  1.00 11.12           N
ATOM    178  CA  ILE A 217      23.267  65.196  11.082  1.00 11.23           C
ATOM    179  C   ILE A 217      22.601  66.564  11.016  1.00 10.86           C
ATOM    180  O   ILE A 217      22.972  67.414  10.205  1.00 11.40           O
ATOM    181  CB  ILE A 217      24.209  65.172  12.315  1.00 10.76           C
ATOM    182  CG1 ILE A 217      25.204  66.336  12.250  1.00 12.12           C
ATOM    183  CG2 ILE A 217      24.961  63.844  12.371  1.00 13.04           C
ATOM    184  CD1 ILE A 217      26.029  66.505  13.524  1.00 12.60           C
TER     185      ILE A 217
ATOM    186  N   ASP A 219      22.029  69.863  13.215  1.00 11.90           N
ATOM    187  CA  ASP A 219      22.868  70.360  14.307  1.00 11.44           C
ATOM    188  C   ASP A 219      22.723  71.869  14.515  1.00 12.22           C
ATOM    189  O   ASP A 219      23.375  72.665  13.837  1.00 11.64           O
ATOM    190  CB  ASP A 219      24.329  70.015  14.003  1.00 11.81           C
ATOM    191  CG  ASP A 219      25.273  70.374  15.132  1.00 12.13           C
ATOM    192  OD1 ASP A 219      24.829  70.971  16.138  1.00 13.21           O
ATOM    193  OD2 ASP A 219      26.473  70.051  15.000  1.00 14.80           O
TER     194      ASP A 219
ATOM    195  N   GLY A 221      23.805  73.574  16.843  1.00 11.02           N
ATOM    196  CA  GLY A 221      24.989  74.131  17.479  1.00 11.31           C
ATOM    197  C   GLY A 221      26.159  74.346  16.533  1.00 10.61           C
ATOM    198  O   GLY A 221      27.245  74.742  16.960  1.00 11.22           O
ATOM    199  N   THR A 222      25.943  74.069  15.252  1.00 11.11           N
ATOM    200  CA  THR A 222      26.922  74.388  14.213  1.00 10.86           C
ATOM    201  C   THR A 222      26.349  75.450  13.286  1.00 10.61           C
ATOM    202  O   THR A 222      25.224  75.319  12.812  1.00 12.22           O
ATOM    203  CB  THR A 222      27.275  73.142  13.375  1.00 10.66           C
ATOM    204  OG1 THR A 222      27.985  72.200  14.190  1.00 13.05           O
ATOM    205  CG2 THR A 222      28.143  73.523  12.185  1.00 12.27           C
ATOM    206  N   THR A 223      27.124  76.498  13.017  1.00 10.84           N
ATOM    207  CA  THR A 223      26.633  77.594  12.190  1.00 10.42           C
ATOM    208  C   THR A 223      26.396  77.165  10.746  1.00 10.76           C
ATOM    209  O   THR A 223      25.318  77.382  10.190  1.00 11.10           O
ATOM    210  CB  THR A 223      27.623  78.770  12.195  1.00 11.48           C
ATOM    211  OG1 THR A 223      27.777  79.252  13.537  1.00 12.79           O
ATOM    212  CG2 THR A 223      27.125  79.896  11.291  1.00 11.25           C
ATOM    213  N   ASN A 224      27.409  76.545  10.147  1.00 11.14           N
ATOM    214  CA  ASN A 224      27.436  76.341   8.705  1.00 10.96           C
ATOM    215  C   ASN A 224      26.766  75.051   8.246  1.00  9.98           C
ATOM    216  O   ASN A 224      26.512  74.138   9.039  1.00 11.55           O
ATOM    217  CB  ASN A 224      28.883  76.352   8.206  1.00 10.94           C
ATOM    218  CG  ASN A 224      29.506  77.731   8.257  1.00 11.33           C
ATOM    219  OD1 ASN A 224      28.871  78.695   8.685  1.00 13.04           O
ATOM    220  ND2 ASN A 224      30.756  77.834   7.814  1.00 14.63           N
TER     221      ASN A 224
ATOM    222  N   ARG A 226      28.003  71.989   6.615  1.00 11.57           N
ATOM    223  CA AARG A 226      29.308  71.378   6.428  0.50 11.93           C
ATOM    224  CA BARG A 226      29.311  71.364   6.448  0.50 12.02           C
ATOM    225  C   ARG A 226      29.154  70.146   5.548  1.00 11.93           C
ATOM    226  O   ARG A 226      28.232  69.351   5.737  1.00 13.13           O
ATOM    227  CB AARG A 226      29.917  71.022   7.787  0.50 12.28           C
ATOM    228  CB BARG A 226      29.883  70.945   7.807  0.50 12.70           C
ATOM    229  CG AARG A 226      29.939  72.212   8.748  0.50 13.29           C
ATOM    230  CG BARG A 226      29.952  72.076   8.827  0.50 13.93           C
ATOM    231  CD AARG A 226      30.657  71.902  10.050  0.50 14.13           C
ATOM    232  CD BARG A 226      30.674  71.650  10.098  0.50 15.63           C
ATOM    233  NE AARG A 226      32.109  71.982   9.910  0.50 18.74           N
ATOM    234  NE BARG A 226      32.121  71.579   9.906  0.50 19.00           N
ATOM    235  CZ AARG A 226      32.804  73.114   9.954  0.50 17.36           C
ATOM    236  CZ BARG A 226      32.839  70.463   9.991  0.50 19.10           C
ATOM    237  NH1AARG A 226      34.123  73.085   9.819  0.50 20.24           N
ATOM    238  NH1BARG A 226      34.150  70.505   9.798  0.50 18.82           N
ATOM    239  NH2AARG A 226      32.184  74.276  10.128  0.50 17.80           N
ATOM    240  NH2BARG A 226      32.252  69.307  10.271  0.50 17.88           N
TER     241      ARG A 226
HETATM  282  O   HOH A 385      27.885  65.128  24.006  1.00 12.89           O
HETATM  283  O   HOH A 393      22.223  77.306  18.568  1.00 14.68           O
HETATM  284  O   HOH A 405      30.158  76.288  11.342  1.00 17.09           O
HETATM  285  O   HOH A 440      30.898  64.342  14.478  1.00 21.47           O
HETATM  286  O   HOH A 461      33.445  79.100  19.975  1.00 24.14           O
HETATM  287  O   HOH A 474      31.320  68.636  12.677  1.00 25.05           O
HETATM  288  O   HOH A 483      30.206  66.252  12.556  1.00 25.91           O
HETATM  289  O   HOH A 506      30.173  70.623  13.598  1.00 29.61           O
HETATM  290  O   HOH A 519      30.717  82.794  13.768  1.00 36.76           O
HETATM  291  O   HOH A 539      30.912  61.809  21.934  1.00 30.64           O
HETATM  292  O   HOH A 561      33.505  64.500  15.055  1.00 32.87           O
HETATM  293  O   HOH A 583      31.400  78.985  11.314  1.00 33.67           O
HETATM  294  O   HOH A 603      24.481  78.051  15.671  1.00 34.49           O
HETATM  295  O   HOH A 625      35.921  65.917  18.872  1.00 37.48           O
HETATM  296  O   HOH A 687      35.223  66.727  14.843  1.00 41.88           O
CONECT  252  249  253  259
CONECT  253  252  254  255
CONECT  256  242  257
CONECT  257  256  258
CONECT  258  257
CONECT  259  252
CONECT  260  254  261  265
CONECT  243  242  244  247  250
CONECT  261  260  262  272
CONECT  262  261  263
CONECT  264  263  273
CONECT  265  260  266
CONECT  266  265  267  271
CONECT  267  266  268
CONECT  268  267  269
CONECT  269  268  270
CONECT  270  269  271
CONECT  244  243  245
CONECT  271  266  270
CONECT  273  264  274  278
CONECT  274  273  275
CONECT  275  274  276
CONECT  276  275  277
CONECT  277  276  278  279
CONECT  278  273  277
CONECT  279  277  280  281
CONECT  280  279
CONECT  245  244  246
CONECT  281  279
CONECT  246  242  245
CONECT  247  243  248
CONECT  248  247  249
CONECT  250  243  249  251
CONECT  242  243  246  256
CONECT  254  253  260
CONECT  263  262  264
CONECT  249  248  250  252
CONECT  251  250
CONECT  255  253
CONECT  272  261
END
