# Supplementary material for: Scaffold repositioning of spiro-acridine derivatives as fungi chitinase inhibitor by target fishing and in vitro studies
Source: Sci Rep. 2023 May 5;13:7320. doi: 10.1038/s41598-023-33279-9 (PMC10163251; doi:10.1038/s41598-023-33279-9)
Supplement: Supplementary file 2 — Supplementary Information 2. [file 41598_2023_33279_MOESM2_ESM.zip › PDBQT_TARGETS_ALL/3waw_BMA.pdb]

HEADER    HYDROLASE/HYDROLASE INHIBITOR           09-MAY-13   3WAW              
TITLE     CRYSTAL STRUCTURE OF AUTOTAXIN IN COMPLEX WITH 2BOA                   
COMPND    MOL_ID: 1;                                                            
COMPND   2 MOLECULE: ECTONUCLEOTIDE PYROPHOSPHATASE/PHOSPHODIESTERASE FAMILY    
COMPND   3 MEMBER 2;                                                            
COMPND   4 CHAIN: A;                                                            
COMPND   5 SYNONYM: ATX, E-NPP 2, AUTOTAXIN, EXTRACELLULAR LYSOPHOSPHOLIPASE D, 
COMPND   6 LYSOPLD;                                                             
COMPND   7 EC: 3.1.4.39;                                                        
COMPND   8 ENGINEERED: YES                                                      
SOURCE    MOL_ID: 1;                                                            
SOURCE   2 ORGANISM_SCIENTIFIC: MUS MUSCULUS;                                   
SOURCE   3 ORGANISM_COMMON: MOUSE;                                              
SOURCE   4 ORGANISM_TAXID: 10090;                                               
SOURCE   5 GENE: ENPP2;                                                         
SOURCE   6 EXPRESSION_SYSTEM: HOMO SAPIENS;                                     
SOURCE   7 EXPRESSION_SYSTEM_COMMON: HUMAN;                                     
SOURCE   8 EXPRESSION_SYSTEM_TAXID: 9606;                                       
SOURCE   9 EXPRESSION_SYSTEM_CELL_LINE: HEK293S GNT1-;                          
SOURCE  10 EXPRESSION_SYSTEM_VECTOR_TYPE: PLASMID;                              
SOURCE  11 EXPRESSION_SYSTEM_PLASMID: PCD-CW                                    
KEYWDS    HYDROLASE, HYDROLASE-HYDROLASE INHIBITOR COMPLEX                      
EXPDTA    X-RAY DIFFRACTION                                                     
AUTHOR    H.NISHIMASU,R.ISHITANI,O.NUREKI                                       
REVDAT   2   16-OCT-13 3WAW    1       JRNL                                     
REVDAT   1   31-JUL-13 3WAW    0                                                
JRNL        AUTH   M.KAWAGUCHI,T.OKABE,S.OKUDAIRA,H.NISHIMASU,R.ISHITANI,       
JRNL        AUTH 2 H.KOJIMA,O.NUREKI,J.AOKI,T.NAGANO                            
JRNL        TITL   SCREENING AND X-RAY CRYSTAL STRUCTURE-BASED OPTIMIZATION OF  
JRNL        TITL 2 AUTOTAXIN (ENPP2) INHIBITORS, USING A NEWLY DEVELOPED        
JRNL        TITL 3 FLUORESCENCE PROBE                                           
JRNL        REF    ACS CHEM.BIOL.                V.   8  1713 2013              
JRNL        REFN                   ISSN 1554-8929                               
JRNL        PMID   23688339                                                     
JRNL        DOI    10.1021/CB400150C                                            
REMARK   2                                                                      
REMARK   2 RESOLUTION.    1.95 ANGSTROMS.                                       
REMARK   3                                                                      
REMARK   3 REFINEMENT.                                                          
REMARK   3   PROGRAM     : PHENIX (PHENIX.REFINE: 1.7.2_869)                    
REMARK   3   AUTHORS     : PAUL ADAMS,PAVEL AFONINE,VICENT CHEN,IAN             
REMARK   3               : DAVIS,KRESHNA GOPAL,RALF GROSSE-                     
REMARK   3               : KUNSTLEVE,LI-WEI HUNG,ROBERT IMMORMINO,              
REMARK   3               : TOM IOERGER,AIRLIE MCCOY,ERIK MCKEE,NIGEL            
REMARK   3               : MORIARTY,REETAL PAI,RANDY READ,JANE                  
REMARK   3               : RICHARDSON,DAVID RICHARDSON,TOD ROMO,JIM             
REMARK   3               : SACCHETTINI,NICHOLAS SAUTER,JACOB SMITH,             
REMARK   3               : LAURENT STORONI,TOM TERWILLIGER,PETER                
REMARK   3               : ZWART                                                
REMARK   3                                                                      
REMARK   3    REFINEMENT TARGET : ML                                            
REMARK   3                                                                      
REMARK   3  DATA USED IN REFINEMENT.                                            
REMARK   3   RESOLUTION RANGE HIGH (ANGSTROMS) : 1.95                           
REMARK   3   RESOLUTION RANGE LOW  (ANGSTROMS) : 47.13                          
REMARK   3   MIN(FOBS/SIGMA_FOBS)              : 1.480                          
REMARK   3   COMPLETENESS FOR RANGE        (%) : 98.0                           
REMARK   3   NUMBER OF REFLECTIONS             : 60975                          
REMARK   3                                                                      
REMARK   3  FIT TO DATA USED IN REFINEMENT.                                     
REMARK   3   R VALUE     (WORKING + TEST SET) : 0.194                           
REMARK   3   R VALUE            (WORKING SET) : 0.192                           
REMARK   3   FREE R VALUE                     : 0.231                           
REMARK   3   FREE R VALUE TEST SET SIZE   (%) : 5.050                           
REMARK   3   FREE R VALUE TEST SET COUNT      : 3081                            
REMARK   3                                                                      
REMARK   3  FIT TO DATA USED IN REFINEMENT (IN BINS).                           
REMARK   3   BIN  RESOLUTION RANGE  COMPL.    NWORK NFREE   RWORK  RFREE        
REMARK   3     1 47.1457 -  5.4711    1.00     2754   149  0.1897 0.2084        
REMARK   3     2  5.4711 -  4.3436    1.00     2691   164  0.1515 0.1715        
REMARK   3     3  4.3436 -  3.7948    1.00     2685   154  0.1565 0.1843        
REMARK   3     4  3.7948 -  3.4479    0.99     2655   151  0.1715 0.2187        
REMARK   3     5  3.4479 -  3.2009    0.99     2728   134  0.1872 0.2488        
REMARK   3     6  3.2009 -  3.0122    0.99     2639   141  0.1940 0.2326        
REMARK   3     7  3.0122 -  2.8613    0.99     2668   145  0.1997 0.2577        
REMARK   3     8  2.8613 -  2.7368    0.99     2639   156  0.1953 0.2321        
REMARK   3     9  2.7368 -  2.6315    0.99     2657   127  0.1836 0.2104        
REMARK   3    10  2.6315 -  2.5407    0.99     2640   143  0.1869 0.2622        
REMARK   3    11  2.5407 -  2.4612    0.99     2638   125  0.2031 0.2637        
REMARK   3    12  2.4612 -  2.3909    0.98     2653   144  0.2097 0.2678        
REMARK   3    13  2.3909 -  2.3279    0.98     2647   137  0.2077 0.2952        
REMARK   3    14  2.3279 -  2.2711    0.98     2604   153  0.1998 0.2506        
REMARK   3    15  2.2711 -  2.2195    0.98     2635   127  0.2074 0.2692        
REMARK   3    16  2.2195 -  2.1723    0.97     2610   143  0.2310 0.2679        
REMARK   3    17  2.1723 -  2.1288    0.97     2615   110  0.2340 0.2971        
REMARK   3    18  2.1288 -  2.0887    0.98     2631   139  0.2511 0.3322        
REMARK   3    19  2.0887 -  2.0513    0.97     2570   142  0.2626 0.2955        
REMARK   3    20  2.0513 -  2.0166    0.97     2579   139  0.2700 0.3274        
REMARK   3    21  2.0166 -  1.9840    0.97     2609   127  0.2876 0.3005        
REMARK   3    22  1.9840 -  1.9535    0.88     2347   131  0.3132 0.3496        
REMARK   3                                                                      
REMARK   3  BULK SOLVENT MODELLING.                                             
REMARK   3   METHOD USED        : FLAT BULK SOLVENT MODEL                       
REMARK   3   SOLVENT RADIUS     : 1.20                                          
REMARK   3   SHRINKAGE RADIUS   : 0.98                                          
REMARK   3   K_SOL              : 0.33                                          
REMARK   3   B_SOL              : 34.91                                         
REMARK   3                                                                      
REMARK   3  ERROR ESTIMATES.                                                    
REMARK   3   COORDINATE ERROR (MAXIMUM-LIKELIHOOD BASED)     : 0.550            
REMARK   3   PHASE ERROR (DEGREES, MAXIMUM-LIKELIHOOD BASED) : 23.890           
REMARK   3                                                                      
REMARK   3  B VALUES.                                                           
REMARK   3   FROM WILSON PLOT           (A**2) : 28.95                          
REMARK   3   MEAN B VALUE      (OVERALL, A**2) : 38.54                          
REMARK   3   OVERALL ANISOTROPIC B VALUE.                                       
REMARK   3    B11 (A**2) : -0.61120                                             
REMARK   3    B22 (A**2) : 4.62610                                              
REMARK   3    B33 (A**2) : -4.01490                                             
REMARK   3    B12 (A**2) : 0.00000                                              
REMARK   3    B13 (A**2) : 1.35770                                              
REMARK   3    B23 (A**2) : -0.00000                                             
REMARK   3                                                                      
REMARK   3  TWINNING INFORMATION.                                               
REMARK   3   FRACTION: NULL                                                     
REMARK   3   OPERATOR: NULL                                                     
REMARK   3                                                                      
REMARK   3  DEVIATIONS FROM IDEAL VALUES.                                       
REMARK   3                 RMSD          COUNT                                  
REMARK   3   BOND      :  0.009           6703                                  
REMARK   3   ANGLE     :  1.071           9036                                  
REMARK   3   CHIRALITY :  0.073            976                                  
REMARK   3   PLANARITY :  0.005           1148                                  
REMARK   3   DIHEDRAL  : 18.471           2507                                  
REMARK   3                                                                      
REMARK   3  TLS DETAILS                                                         
REMARK   3   NUMBER OF TLS GROUPS  : NULL                                       
REMARK   3                                                                      
REMARK   3  NCS DETAILS                                                         
REMARK   3   NUMBER OF NCS GROUPS : NULL                                        
REMARK   3                                                                      
REMARK   3  OTHER REFINEMENT REMARKS: NULL                                      
REMARK   4                                                                      
REMARK   4 3WAW COMPLIES WITH FORMAT V. 3.30, 13-JUL-11                         
REMARK 100                                                                      
REMARK 100 THIS ENTRY HAS BEEN PROCESSED BY PDBJ ON 17-MAY-13.                  
REMARK 100 THE RCSB ID CODE IS RCSB096105.                                      
REMARK 200                                                                      
REMARK 200 EXPERIMENTAL DETAILS                                                 
REMARK 200  EXPERIMENT TYPE                : X-RAY DIFFRACTION                  
REMARK 200  DATE OF DATA COLLECTION        : 12-OCT-11                          
REMARK 200  TEMPERATURE           (KELVIN) : 100                                
REMARK 200  PH                             : NULL                               
REMARK 200  NUMBER OF CRYSTALS USED        : 1                                  
REMARK 200                                                                      
REMARK 200  SYNCHROTRON              (Y/N) : Y                                  
REMARK 200  RADIATION SOURCE               : SPRING-8                           
REMARK 200  BEAMLINE                       : BL32XU                             
REMARK 200  X-RAY GENERATOR MODEL          : NULL                               
REMARK 200  MONOCHROMATIC OR LAUE    (M/L) : M                                  
REMARK 200  WAVELENGTH OR RANGE        (A) : 1.000                              
REMARK 200  MONOCHROMATOR                  : NULL                               
REMARK 200  OPTICS                         : NULL                               
REMARK 200                                                                      
REMARK 200  DETECTOR TYPE                  : CCD                                
REMARK 200  DETECTOR MANUFACTURER          : NULL                               
REMARK 200  INTENSITY-INTEGRATION SOFTWARE : HKL-2000                           
REMARK 200  DATA SCALING SOFTWARE          : HKL-2000                           
REMARK 200                                                                      
REMARK 200  NUMBER OF UNIQUE REFLECTIONS   : 60998                              
REMARK 200  RESOLUTION RANGE HIGH      (A) : 1.950                              
REMARK 200  RESOLUTION RANGE LOW       (A) : 50.000                             
REMARK 200  REJECTION CRITERIA  (SIGMA(I)) : NULL                               
REMARK 200                                                                      
REMARK 200 OVERALL.                                                             
REMARK 200  COMPLETENESS FOR RANGE     (%) : NULL                               
REMARK 200  DATA REDUNDANCY                : NULL                               
REMARK 200  R MERGE                    (I) : NULL                               
REMARK 200  R SYM                      (I) : NULL                               
REMARK 200  <I/SIGMA(I)> FOR THE DATA SET  : NULL                               
REMARK 200                                                                      
REMARK 200 IN THE HIGHEST RESOLUTION SHELL.                                     
REMARK 200  HIGHEST RESOLUTION SHELL, RANGE HIGH (A) : NULL                     
REMARK 200  HIGHEST RESOLUTION SHELL, RANGE LOW  (A) : NULL                     
REMARK 200  COMPLETENESS FOR SHELL     (%) : NULL                               
REMARK 200  DATA REDUNDANCY IN SHELL       : NULL                               
REMARK 200  R MERGE FOR SHELL          (I) : NULL                               
REMARK 200  R SYM FOR SHELL            (I) : NULL                               
REMARK 200  <I/SIGMA(I)> FOR SHELL         : NULL                               
REMARK 200                                                                      
REMARK 200 DIFFRACTION PROTOCOL: SINGLE WAVELENGTH                              
REMARK 200 METHOD USED TO DETERMINE THE STRUCTURE: MOLECULAR REPLACEMENT        
REMARK 200 SOFTWARE USED: MOLREP                                                
REMARK 200 STARTING MODEL: 3NKM                                                 
REMARK 200                                                                      
REMARK 200 REMARK: NULL                                                         
REMARK 280                                                                      
REMARK 280 CRYSTAL                                                              
REMARK 280 SOLVENT CONTENT, VS   (%): 46.02                                     
REMARK 280 MATTHEWS COEFFICIENT, VM (ANGSTROMS**3/DA): 2.28                     
REMARK 280                                                                      
REMARK 280 CRYSTALLIZATION CONDITIONS: 23% PEG3350, 0.15M NACL, 0.5M KSCN,      
REMARK 280  0.2MM ZNSO4, 1% POLYVINYLPYRROLIDONE, VAPOR DIFFUSION, SITTING      
REMARK 280  DROP, TEMPERATURE 293K                                              
REMARK 290                                                                      
REMARK 290 CRYSTALLOGRAPHIC SYMMETRY                                            
REMARK 290 SYMMETRY OPERATORS FOR SPACE GROUP: P 1 21 1                         
REMARK 290                                                                      
REMARK 290      SYMOP   SYMMETRY                                                
REMARK 290     NNNMMM   OPERATOR                                                
REMARK 290       1555   X,Y,Z                                                   
REMARK 290       2555   -X,Y+1/2,-Z                                             
REMARK 290                                                                      
REMARK 290     WHERE NNN -> OPERATOR NUMBER                                     
REMARK 290           MMM -> TRANSLATION VECTOR                                  
REMARK 290                                                                      
REMARK 290 CRYSTALLOGRAPHIC SYMMETRY TRANSFORMATIONS                            
REMARK 290 THE FOLLOWING TRANSFORMATIONS OPERATE ON THE ATOM/HETATM             
REMARK 290 RECORDS IN THIS ENTRY TO PRODUCE CRYSTALLOGRAPHICALLY                
REMARK 290 RELATED MOLECULES.                                                   
REMARK 290   SMTRY1   1  1.000000  0.000000  0.000000        0.00000            
REMARK 290   SMTRY2   1  0.000000  1.000000  0.000000        0.00000            
REMARK 290   SMTRY3   1  0.000000  0.000000  1.000000        0.00000            
REMARK 290   SMTRY1   2 -1.000000  0.000000  0.000000        0.00000            
REMARK 290   SMTRY2   2  0.000000  1.000000  0.000000       47.13200            
REMARK 290   SMTRY3   2  0.000000  0.000000 -1.000000        0.00000            
REMARK 290                                                                      
REMARK 290 REMARK: NULL                                                         
REMARK 300                                                                      
REMARK 300 BIOMOLECULE: 1                                                       
REMARK 300 SEE REMARK 350 FOR THE AUTHOR PROVIDED AND/OR PROGRAM                
REMARK 300 GENERATED ASSEMBLY INFORMATION FOR THE STRUCTURE IN                  
REMARK 300 THIS ENTRY. THE REMARK MAY ALSO PROVIDE INFORMATION ON               
REMARK 300 BURIED SURFACE AREA.                                                 
REMARK 350                                                                      
REMARK 350 COORDINATES FOR A COMPLETE MULTIMER REPRESENTING THE KNOWN           
REMARK 350 BIOLOGICALLY SIGNIFICANT OLIGOMERIZATION STATE OF THE                
REMARK 350 MOLECULE CAN BE GENERATED BY APPLYING BIOMT TRANSFORMATIONS          
REMARK 350 GIVEN BELOW.  BOTH NON-CRYSTALLOGRAPHIC AND                          
REMARK 350 CRYSTALLOGRAPHIC OPERATIONS ARE GIVEN.                               
REMARK 350                                                                      
REMARK 350 BIOMOLECULE: 1                                                       
REMARK 350 AUTHOR DETERMINED BIOLOGICAL UNIT: MONOMERIC                         
REMARK 350 SOFTWARE DETERMINED QUATERNARY STRUCTURE: MONOMERIC                  
REMARK 350 SOFTWARE USED: PISA                                                  
REMARK 350 APPLY THE FOLLOWING TO CHAINS: A                                     
REMARK 350   BIOMT1   1  1.000000  0.000000  0.000000        0.00000            
REMARK 350   BIOMT2   1  0.000000  1.000000  0.000000        0.00000            
REMARK 350   BIOMT3   1  0.000000  0.000000  1.000000        0.00000            
REMARK 465                                                                      
REMARK 465 MISSING RESIDUES                                                     
REMARK 465 THE FOLLOWING RESIDUES WERE NOT LOCATED IN THE                       
REMARK 465 EXPERIMENT. (M=MODEL NUMBER; RES=RESIDUE NAME; C=CHAIN               
REMARK 465 IDENTIFIER; SSSEQ=SEQUENCE NUMBER; I=INSERTION CODE.)                
REMARK 465                                                                      
REMARK 465   M RES C SSSEQI                                                     
REMARK 465     ALA A    36                                                      
REMARK 465     GLU A    37                                                      
REMARK 465     TRP A    38                                                      
REMARK 465     ASP A    39                                                      
REMARK 465     GLU A    40                                                      
REMARK 465     GLY A    41                                                      
REMARK 465     PRO A    42                                                      
REMARK 465     PRO A    43                                                      
REMARK 465     THR A    44                                                      
REMARK 465     VAL A    45                                                      
REMARK 465     LEU A    46                                                      
REMARK 465     SER A    47                                                      
REMARK 465     ASP A    48                                                      
REMARK 465     SER A    49                                                      
REMARK 465     PRO A    50                                                      
REMARK 465     LEU A   458                                                      
REMARK 465     ASP A   459                                                      
REMARK 465     VAL A   460                                                      
REMARK 465     TYR A   461                                                      
REMARK 465     LYS A   462                                                      
REMARK 465     LYS A   463                                                      
REMARK 465     PRO A   464                                                      
REMARK 465     SER A   465                                                      
REMARK 465     GLY A   466                                                      
REMARK 465     LYS A   467                                                      
REMARK 465     ASP A   570                                                      
REMARK 465     LYS A   571                                                      
REMARK 465     ASN A   572                                                      
REMARK 465     LYS A   573                                                      
REMARK 465     LEU A   574                                                      
REMARK 465     GLU A   575                                                      
REMARK 465     GLU A   576                                                      
REMARK 465     LEU A   577                                                      
REMARK 465     ASN A   578                                                      
REMARK 465     LYS A   579                                                      
REMARK 465     ARG A   580                                                      
REMARK 465     LEU A   581                                                      
REMARK 465     HIS A   582                                                      
REMARK 465     THR A   583                                                      
REMARK 465     LYS A   584                                                      
REMARK 465     GLY A   585                                                      
REMARK 465     SER A   856                                                      
REMARK 465     GLU A   857                                                      
REMARK 465     ILE A   858                                                      
REMARK 465     SER A   859                                                      
REMARK 465     ARG A   860                                                      
REMARK 465     GLU A   861                                                      
REMARK 465     ASN A   862                                                      
REMARK 465     LEU A   863                                                      
REMARK 465     TYR A   864                                                      
REMARK 465     PHE A   865                                                      
REMARK 465     GLN A   866                                                      
REMARK 470                                                                      
REMARK 470 MISSING ATOM                                                         
REMARK 470 THE FOLLOWING RESIDUES HAVE MISSING ATOMS (M=MODEL NUMBER;           
REMARK 470 RES=RESIDUE NAME; C=CHAIN IDENTIFIER; SSEQ=SEQUENCE NUMBER;          
REMARK 470 I=INSERTION CODE):                                                   
REMARK 470   M RES CSSEQI  ATOMS                                                
REMARK 470     LYS A  59    CG   CD   CE   NZ                                   
REMARK 470     GLU A  67    CG   CD   OE1  OE2                                  
REMARK 470     LYS A 104    CG   CD   CE   NZ                                   
REMARK 470     ARG A 244    CG   CD   NE   CZ   NH1  NH2                        
REMARK 470     ARG A 246    CG   CD   NE   CZ   NH1  NH2                        
REMARK 470     ARG A 549    CG   CD   NE   CZ   NH1  NH2                        
REMARK 470     GLN A 559    CG   CD   OE1  NE2                                  
REMARK 470     ASP A 569    CG   OD1  OD2                                       
REMARK 470     GLU A 589    CG   CD   OE1  OE2                                  
REMARK 470     ARG A 602    CG   CD   NE   CZ   NH1  NH2                        
REMARK 470     GLU A 642    CG   CD   OE1  OE2                                  
REMARK 470     LYS A 666    CG   CD   CE   NZ                                   
REMARK 500                                                                      
REMARK 500 GEOMETRY AND STEREOCHEMISTRY                                         
REMARK 500 SUBTOPIC: TORSION ANGLES                                             
REMARK 500                                                                      
REMARK 500 TORSION ANGLES OUTSIDE THE EXPECTED RAMACHANDRAN REGIONS:            
REMARK 500 (M=MODEL NUMBER; RES=RESIDUE NAME; C=CHAIN IDENTIFIER;               
REMARK 500 SSEQ=SEQUENCE NUMBER; I=INSERTION CODE).                             
REMARK 500                                                                      
REMARK 500 STANDARD TABLE:                                                      
REMARK 500 FORMAT:(10X,I3,1X,A3,1X,A1,I4,A1,4X,F7.2,3X,F7.2)                    
REMARK 500                                                                      
REMARK 500 EXPECTED VALUES: GJ KLEYWEGT AND TA JONES (1996). PHI/PSI-           
REMARK 500 CHOLOGY: RAMACHANDRAN REVISITED. STRUCTURE 4, 1395 - 1400            
REMARK 500                                                                      
REMARK 500  M RES CSSEQI        PSI       PHI                                   
REMARK 500    PRO A  70      138.53    -39.15                                   
REMARK 500    CYS A  75       18.39   -142.02                                   
REMARK 500    LEU A  94       44.55   -106.18                                   
REMARK 500    ARG A 111      109.12    -56.48                                   
REMARK 500    ARG A 368       66.49   -109.28                                   
REMARK 500    ALA A 435      -29.52   -153.71                                   
REMARK 500    ARG A 450       -3.60     78.16                                   
REMARK 500    ASP A 477      127.88    -33.70                                   
REMARK 500    THR A 485     -168.97   -125.30                                   
REMARK 500    MET A 556       -4.18   -143.28                                   
REMARK 500    ASP A 563       74.28   -117.50                                   
REMARK 500    SER A 672     -156.88   -107.46                                   
REMARK 500    ARG A 742      123.81    -39.27                                   
REMARK 500    SER A 755     -168.21   -124.02                                   
REMARK 500    TRP A 810      -23.17   -150.62                                   
REMARK 500                                                                      
REMARK 500 REMARK: NULL                                                         
REMARK 610                                                                      
REMARK 610 MISSING HETEROATOM                                                   
REMARK 610 THE FOLLOWING RESIDUES HAVE MISSING ATOMS (M=MODEL NUMBER;           
REMARK 610 RES=RESIDUE NAME; C=CHAIN IDENTIFIER; SSEQ=SEQUENCE NUMBER;          
REMARK 610 I=INSERTION CODE):                                                   
REMARK 610   M RES C SSEQI                                                      
REMARK 610     DWW A  937                                                       
REMARK 620                                                                      
REMARK 620 METAL COORDINATION                                                   
REMARK 620 (M=MODEL NUMBER; RES=RESIDUE NAME; C=CHAIN IDENTIFIER;               
REMARK 620 SSEQ=SEQUENCE NUMBER; I=INSERTION CODE):                             
REMARK 620                                                                      
REMARK 620 COORDINATION ANGLES FOR:  M RES CSSEQI METAL                         
REMARK 620                              ZN A 913  ZN                            
REMARK 620 N RES CSSEQI ATOM                                                    
REMARK 620 1 HIS A 474   NE2                                                    
REMARK 620 2 HIS A 315   NE2 106.8                                              
REMARK 620 3 ASP A 311   OD1  97.2 101.0                                        
REMARK 620 4 SO4 A 917   O3  105.2 133.1 107.9                                  
REMARK 620 5 ASP A 311   OD2 150.2  88.2  54.0  80.4                            
REMARK 620 N                    1     2     3     4                             
REMARK 620                                                                      
REMARK 620 COORDINATION ANGLES FOR:  M RES CSSEQI METAL                         
REMARK 620                              ZN A 912  ZN                            
REMARK 620 N RES CSSEQI ATOM                                                    
REMARK 620 1 ASP A 171   OD1                                                    
REMARK 620 2 THR A 209   OG1 126.3                                              
REMARK 620 3 HIS A 359   NE2 101.4 111.9                                        
REMARK 620 4 ASP A 358   OD2 103.8 109.1 101.5                                  
REMARK 620 N                    1     2     3                                   
REMARK 620                                                                      
REMARK 620 COORDINATION ANGLES FOR:  M RES CSSEQI METAL                         
REMARK 620                              CA A 914  CA                            
REMARK 620 N RES CSSEQI ATOM                                                    
REMARK 620 1 ASP A 743   OD1                                                    
REMARK 620 2 ASN A 737   OD1  83.8                                              
REMARK 620 3 LEU A 741   O   104.4 170.9                                        
REMARK 620 4 ASP A 735   OD1  98.7  82.9  91.7                                  
REMARK 620 5 ASN A 739   OD1 171.3  87.6  84.3  81.4                            
REMARK 620 6 HOH A1327   O    92.9  92.3  91.4 166.9  86.3                      
REMARK 620 N                    1     2     3     4     5                       
REMARK 620                                                                      
REMARK 620 COORDINATION ANGLES FOR:  M RES CSSEQI METAL                         
REMARK 620                              NA A 915  NA                            
REMARK 620 N RES CSSEQI ATOM                                                    
REMARK 620 1 SER A 803   OG                                                     
REMARK 620 2 HOH A1370   O    92.1                                              
REMARK 620 3 SER A 800   O    83.0 158.7                                        
REMARK 620 4 HOH A1369   O   166.0  99.3  89.1                                  
REMARK 620 5 HOH A1371   O    89.5  95.3 105.3  81.4                            
REMARK 620 6 ASN A 797   O    91.8  81.4  78.0  97.8 176.5                      
REMARK 620 N                    1     2     3     4     5                       
REMARK 620                                                                      
REMARK 620 COORDINATION ANGLES FOR:  M RES CSSEQI METAL                         
REMARK 620                               K A 916   K                            
REMARK 620 N RES CSSEQI ATOM                                                    
REMARK 620 1 TYR A 665   O                                                      
REMARK 620 2 ASP A 668   O    75.5                                              
REMARK 620 3 MET A 671   O    92.2  71.5                                        
REMARK 620 4 HOH A1372   O    83.3 152.8  92.9                                  
REMARK 620 5 HOH A1373   O   174.7 100.1  83.6 100.0                            
REMARK 620 N                    1     2     3     4                             
REMARK 800                                                                      
REMARK 800 SITE                                                                 
REMARK 800 SITE_IDENTIFIER: AC1                                                 
REMARK 800 EVIDENCE_CODE: SOFTWARE                                              
REMARK 800 SITE_DESCRIPTION: BINDING SITE FOR RESIDUE ZN A 912                  
REMARK 800                                                                      
REMARK 800 SITE_IDENTIFIER: AC2                                                 
REMARK 800 EVIDENCE_CODE: SOFTWARE                                              
REMARK 800 SITE_DESCRIPTION: BINDING SITE FOR RESIDUE ZN A 913                  
REMARK 800                                                                      
REMARK 800 SITE_IDENTIFIER: AC3                                                 
REMARK 800 EVIDENCE_CODE: SOFTWARE                                              
REMARK 800 SITE_DESCRIPTION: BINDING SITE FOR RESIDUE CA A 914                  
REMARK 800                                                                      
REMARK 800 SITE_IDENTIFIER: AC4                                                 
REMARK 800 EVIDENCE_CODE: SOFTWARE                                              
REMARK 800 SITE_DESCRIPTION: BINDING SITE FOR RESIDUE NA A 915                  
REMARK 800                                                                      
REMARK 800 SITE_IDENTIFIER: AC5                                                 
REMARK 800 EVIDENCE_CODE: SOFTWARE                                              
REMARK 800 SITE_DESCRIPTION: BINDING SITE FOR RESIDUE K A 916                   
REMARK 800                                                                      
REMARK 800 SITE_IDENTIFIER: AC6                                                 
REMARK 800 EVIDENCE_CODE: SOFTWARE                                              
REMARK 800 SITE_DESCRIPTION: BINDING SITE FOR RESIDUE SO4 A 917                 
REMARK 800                                                                      
REMARK 800 SITE_IDENTIFIER: AC7                                                 
REMARK 800 EVIDENCE_CODE: SOFTWARE                                              
REMARK 800 SITE_DESCRIPTION: BINDING SITE FOR RESIDUE SCN A 918                 
REMARK 800                                                                      
REMARK 800 SITE_IDENTIFIER: AC8                                                 
REMARK 800 EVIDENCE_CODE: SOFTWARE                                              
REMARK 800 SITE_DESCRIPTION: BINDING SITE FOR RESIDUE SCN A 919                 
REMARK 800                                                                      
REMARK 800 SITE_IDENTIFIER: AC9                                                 
REMARK 800 EVIDENCE_CODE: SOFTWARE                                              
REMARK 800 SITE_DESCRIPTION: BINDING SITE FOR RESIDUE SCN A 920                 
REMARK 800                                                                      
REMARK 800 SITE_IDENTIFIER: BC1                                                 
REMARK 800 EVIDENCE_CODE: SOFTWARE                                              
REMARK 800 SITE_DESCRIPTION: BINDING SITE FOR RESIDUE EDO A 921                 
REMARK 800                                                                      
REMARK 800 SITE_IDENTIFIER: BC2                                                 
REMARK 800 EVIDENCE_CODE: SOFTWARE                                              
REMARK 800 SITE_DESCRIPTION: BINDING SITE FOR RESIDUE EDO A 922                 
REMARK 800                                                                      
REMARK 800 SITE_IDENTIFIER: BC3                                                 
REMARK 800 EVIDENCE_CODE: SOFTWARE                                              
REMARK 800 SITE_DESCRIPTION: BINDING SITE FOR RESIDUE EDO A 923                 
REMARK 800                                                                      
REMARK 800 SITE_IDENTIFIER: BC4                                                 
REMARK 800 EVIDENCE_CODE: SOFTWARE                                              
REMARK 800 SITE_DESCRIPTION: BINDING SITE FOR RESIDUE EDO A 924                 
REMARK 800                                                                      
REMARK 800 SITE_IDENTIFIER: BC5                                                 
REMARK 800 EVIDENCE_CODE: SOFTWARE                                              
REMARK 800 SITE_DESCRIPTION: BINDING SITE FOR RESIDUE EDO A 925                 
REMARK 800                                                                      
REMARK 800 SITE_IDENTIFIER: BC6                                                 
REMARK 800 EVIDENCE_CODE: SOFTWARE                                              
REMARK 800 SITE_DESCRIPTION: BINDING SITE FOR RESIDUE EDO A 926                 
REMARK 800                                                                      
REMARK 800 SITE_IDENTIFIER: BC7                                                 
REMARK 800 EVIDENCE_CODE: SOFTWARE                                              
REMARK 800 SITE_DESCRIPTION: BINDING SITE FOR RESIDUE EDO A 927                 
REMARK 800                                                                      
REMARK 800 SITE_IDENTIFIER: BC8                                                 
REMARK 800 EVIDENCE_CODE: SOFTWARE                                              
REMARK 800 SITE_DESCRIPTION: BINDING SITE FOR RESIDUE EDO A 928                 
REMARK 800                                                                      
REMARK 800 SITE_IDENTIFIER: BC9                                                 
REMARK 800 EVIDENCE_CODE: SOFTWARE                                              
REMARK 800 SITE_DESCRIPTION: BINDING SITE FOR RESIDUE EDO A 929                 
REMARK 800                                                                      
REMARK 800 SITE_IDENTIFIER: CC1                                                 
REMARK 800 EVIDENCE_CODE: SOFTWARE                                              
REMARK 800 SITE_DESCRIPTION: BINDING SITE FOR RESIDUE EDO A 930                 
REMARK 800                                                                      
REMARK 800 SITE_IDENTIFIER: CC2                                                 
REMARK 800 EVIDENCE_CODE: SOFTWARE                                              
REMARK 800 SITE_DESCRIPTION: BINDING SITE FOR RESIDUE EDO A 931                 
REMARK 800                                                                      
REMARK 800 SITE_IDENTIFIER: CC3                                                 
REMARK 800 EVIDENCE_CODE: SOFTWARE                                              
REMARK 800 SITE_DESCRIPTION: BINDING SITE FOR RESIDUE EDO A 932                 
REMARK 800                                                                      
REMARK 800 SITE_IDENTIFIER: CC4                                                 
REMARK 800 EVIDENCE_CODE: SOFTWARE                                              
REMARK 800 SITE_DESCRIPTION: BINDING SITE FOR RESIDUE EDO A 933                 
REMARK 800                                                                      
REMARK 800 SITE_IDENTIFIER: CC5                                                 
REMARK 800 EVIDENCE_CODE: SOFTWARE                                              
REMARK 800 SITE_DESCRIPTION: BINDING SITE FOR RESIDUE EDO A 934                 
REMARK 800                                                                      
REMARK 800 SITE_IDENTIFIER: CC6                                                 
REMARK 800 EVIDENCE_CODE: SOFTWARE                                              
REMARK 800 SITE_DESCRIPTION: BINDING SITE FOR RESIDUE EDO A 935                 
REMARK 800                                                                      
REMARK 800 SITE_IDENTIFIER: CC7                                                 
REMARK 800 EVIDENCE_CODE: SOFTWARE                                              
REMARK 800 SITE_DESCRIPTION: BINDING SITE FOR RESIDUE EDO A 936                 
REMARK 800                                                                      
REMARK 800 SITE_IDENTIFIER: CC8                                                 
REMARK 800 EVIDENCE_CODE: SOFTWARE                                              
REMARK 800 SITE_DESCRIPTION: BINDING SITE FOR RESIDUE DWW A 937                 
REMARK 800                                                                      
REMARK 800 SITE_IDENTIFIER: CC9                                                 
REMARK 800 EVIDENCE_CODE: SOFTWARE                                              
REMARK 800 SITE_DESCRIPTION: BINDING SITE FOR CHAIN A OF SUGAR BOUND TO ASN A   
REMARK 800  53 RESIDUES 901 TO 902                                              
REMARK 800                                                                      
REMARK 800 SITE_IDENTIFIER: DC1                                                 
REMARK 800 EVIDENCE_CODE: SOFTWARE                                              
REMARK 800 SITE_DESCRIPTION: BINDING SITE FOR CHAIN A OF SUGAR BOUND TO ASN A   
REMARK 800  410 RESIDUES 910 TO 911                                             
REMARK 800                                                                      
REMARK 800 SITE_IDENTIFIER: DC2                                                 
REMARK 800 EVIDENCE_CODE: SOFTWARE                                              
REMARK 800 SITE_DESCRIPTION: BINDING SITE FOR CHAIN A OF SUGAR BOUND TO ASN A   
REMARK 800  524 RESIDUES 903 TO 909                                             
REMARK 900                                                                      
REMARK 900 RELATED ENTRIES                                                      
REMARK 900 RELATED ID: 3WAV   RELATED DB: PDB                                   
REMARK 900 RELATED ID: 3WAX   RELATED DB: PDB                                   
REMARK 900 RELATED ID: 3WAY   RELATED DB: PDB                                   
REMARK 999                                                                      
REMARK 999 SEQUENCE                                                             
REMARK 999 PROTEIN USED IN THIS STRUCTURE IS AN ISOFORM OF AUTOTAXIN FROM       
REMARK 999 MOUSE, WHICH IS LACK OF RESIDUES KVEP (UNP RESDIUES 571-574 OF       
REMARK 999 DATABASE ENPP2_MOUSE).                                               
DBREF  3WAW A   36   858  UNP    Q9R1E6   ENPP2_MOUSE     36    862             
SEQADV 3WAW     A       UNP  Q9R1E6    LYS   571 SEE REMARK 999                 
SEQADV 3WAW     A       UNP  Q9R1E6    VAL   572 SEE REMARK 999                 
SEQADV 3WAW     A       UNP  Q9R1E6    GLU   573 SEE REMARK 999                 
SEQADV 3WAW     A       UNP  Q9R1E6    PRO   574 SEE REMARK 999                 
SEQADV 3WAW SER A  859  UNP  Q9R1E6              EXPRESSION TAG                 
SEQADV 3WAW ARG A  860  UNP  Q9R1E6              EXPRESSION TAG                 
SEQADV 3WAW GLU A  861  UNP  Q9R1E6              EXPRESSION TAG                 
SEQADV 3WAW ASN A  862  UNP  Q9R1E6              EXPRESSION TAG                 
SEQADV 3WAW LEU A  863  UNP  Q9R1E6              EXPRESSION TAG                 
SEQADV 3WAW TYR A  864  UNP  Q9R1E6              EXPRESSION TAG                 
SEQADV 3WAW PHE A  865  UNP  Q9R1E6              EXPRESSION TAG                 
SEQADV 3WAW GLN A  866  UNP  Q9R1E6              EXPRESSION TAG                 
SEQRES   1 A  831  ALA GLU TRP ASP GLU GLY PRO PRO THR VAL LEU SER ASP          
SEQRES   2 A  831  SER PRO TRP THR ASN THR SER GLY SER CYS LYS GLY ARG          
SEQRES   3 A  831  CYS PHE GLU LEU GLN GLU VAL GLY PRO PRO ASP CYS ARG          
SEQRES   4 A  831  CYS ASP ASN LEU CYS LYS SER TYR SER SER CYS CYS HIS          
SEQRES   5 A  831  ASP PHE ASP GLU LEU CYS LEU LYS THR ALA ARG GLY TRP          
SEQRES   6 A  831  GLU CYS THR LYS ASP ARG CYS GLY GLU VAL ARG ASN GLU          
SEQRES   7 A  831  GLU ASN ALA CYS HIS CYS SER GLU ASP CYS LEU SER ARG          
SEQRES   8 A  831  GLY ASP CYS CYS THR ASN TYR GLN VAL VAL CYS LYS GLY          
SEQRES   9 A  831  GLU SER HIS TRP VAL ASP ASP ASP CYS GLU GLU ILE ARG          
SEQRES  10 A  831  VAL PRO GLU CYS PRO ALA GLY PHE VAL ARG PRO PRO LEU          
SEQRES  11 A  831  ILE ILE PHE SER VAL ASP GLY PHE ARG ALA SER TYR MET          
SEQRES  12 A  831  LYS LYS GLY SER LYS VAL MET PRO ASN ILE GLU LYS LEU          
SEQRES  13 A  831  ARG SER CYS GLY THR HIS ALA PRO TYR MET ARG PRO VAL          
SEQRES  14 A  831  TYR PRO THR LYS THR PHE PRO ASN LEU TYR THR LEU ALA          
SEQRES  15 A  831  THR GLY LEU TYR PRO GLU SER HIS GLY ILE VAL GLY ASN          
SEQRES  16 A  831  SER MET TYR ASP PRO VAL PHE ASP ALA THR PHE HIS LEU          
SEQRES  17 A  831  ARG GLY ARG GLU LYS PHE ASN HIS ARG TRP TRP GLY GLY          
SEQRES  18 A  831  GLN PRO LEU TRP ILE THR ALA THR LYS GLN GLY VAL ARG          
SEQRES  19 A  831  ALA GLY THR PHE PHE TRP SER VAL SER ILE PRO HIS GLU          
SEQRES  20 A  831  ARG ARG ILE LEU THR ILE LEU GLN TRP LEU SER LEU PRO          
SEQRES  21 A  831  ASP ASN GLU ARG PRO SER VAL TYR ALA PHE TYR SER GLU          
SEQRES  22 A  831  GLN PRO ASP PHE SER GLY HIS LYS TYR GLY PRO PHE GLY          
SEQRES  23 A  831  PRO GLU MET THR ASN PRO LEU ARG GLU ILE ASP LYS THR          
SEQRES  24 A  831  VAL GLY GLN LEU MET ASP GLY LEU LYS GLN LEU LYS LEU          
SEQRES  25 A  831  HIS ARG CYS VAL ASN VAL ILE PHE VAL GLY ASP HIS GLY          
SEQRES  26 A  831  MET GLU ASP VAL THR CYS ASP ARG THR GLU PHE LEU SER          
SEQRES  27 A  831  ASN TYR LEU THR ASN VAL ASP ASP ILE THR LEU VAL PRO          
SEQRES  28 A  831  GLY THR LEU GLY ARG ILE ARG PRO LYS ILE PRO ASN ASN          
SEQRES  29 A  831  LEU LYS TYR ASP PRO LYS ALA ILE ILE ALA ASN LEU THR          
SEQRES  30 A  831  CYS LYS LYS PRO ASP GLN HIS PHE LYS PRO TYR MET LYS          
SEQRES  31 A  831  GLN HIS LEU PRO LYS ARG LEU HIS TYR ALA ASN ASN ARG          
SEQRES  32 A  831  ARG ILE GLU ASP LEU HIS LEU LEU VAL GLU ARG ARG TRP          
SEQRES  33 A  831  HIS VAL ALA ARG LYS PRO LEU ASP VAL TYR LYS LYS PRO          
SEQRES  34 A  831  SER GLY LYS CYS PHE PHE GLN GLY ASP HIS GLY PHE ASP          
SEQRES  35 A  831  ASN LYS VAL ASN SER MET GLN THR VAL PHE VAL GLY TYR          
SEQRES  36 A  831  GLY PRO THR PHE LYS TYR ARG THR LYS VAL PRO PRO PHE          
SEQRES  37 A  831  GLU ASN ILE GLU LEU TYR ASN VAL MET CYS ASP LEU LEU          
SEQRES  38 A  831  GLY LEU LYS PRO ALA PRO ASN ASN GLY THR HIS GLY SER          
SEQRES  39 A  831  LEU ASN HIS LEU LEU ARG THR ASN THR PHE ARG PRO THR          
SEQRES  40 A  831  LEU PRO GLU GLU VAL SER ARG PRO ASN TYR PRO GLY ILE          
SEQRES  41 A  831  MET TYR LEU GLN SER ASP PHE ASP LEU GLY CYS THR CYS          
SEQRES  42 A  831  ASP ASP LYS ASN LYS LEU GLU GLU LEU ASN LYS ARG LEU          
SEQRES  43 A  831  HIS THR LYS GLY SER THR GLU GLU ARG HIS LEU LEU TYR          
SEQRES  44 A  831  GLY ARG PRO ALA VAL LEU TYR ARG THR SER TYR ASP ILE          
SEQRES  45 A  831  LEU TYR HIS THR ASP PHE GLU SER GLY TYR SER GLU ILE          
SEQRES  46 A  831  PHE LEU MET PRO LEU TRP THR SER TYR THR ILE SER LYS          
SEQRES  47 A  831  GLN ALA GLU VAL SER SER ILE PRO GLU HIS LEU THR ASN          
SEQRES  48 A  831  CYS VAL ARG PRO ASP VAL ARG VAL SER PRO GLY PHE SER          
SEQRES  49 A  831  GLN ASN CYS LEU ALA TYR LYS ASN ASP LYS GLN MET SER          
SEQRES  50 A  831  TYR GLY PHE LEU PHE PRO PRO TYR LEU SER SER SER PRO          
SEQRES  51 A  831  GLU ALA LYS TYR ASP ALA PHE LEU VAL THR ASN MET VAL          
SEQRES  52 A  831  PRO MET TYR PRO ALA PHE LYS ARG VAL TRP THR TYR PHE          
SEQRES  53 A  831  GLN ARG VAL LEU VAL LYS LYS TYR ALA SER GLU ARG ASN          
SEQRES  54 A  831  GLY VAL ASN VAL ILE SER GLY PRO ILE PHE ASP TYR ASN          
SEQRES  55 A  831  TYR ASN GLY LEU ARG ASP ILE GLU ASP GLU ILE LYS GLN          
SEQRES  56 A  831  TYR VAL GLU GLY SER SER ILE PRO VAL PRO THR HIS TYR          
SEQRES  57 A  831  TYR SER ILE ILE THR SER CYS LEU ASP PHE THR GLN PRO          
SEQRES  58 A  831  ALA ASP LYS CYS ASP GLY PRO LEU SER VAL SER SER PHE          
SEQRES  59 A  831  ILE LEU PRO HIS ARG PRO ASP ASN ASP GLU SER CYS ASN          
SEQRES  60 A  831  SER SER GLU ASP GLU SER LYS TRP VAL GLU GLU LEU MET          
SEQRES  61 A  831  LYS MET HIS THR ALA ARG VAL ARG ASP ILE GLU HIS LEU          
SEQRES  62 A  831  THR GLY LEU ASP PHE TYR ARG LYS THR SER ARG SER TYR          
SEQRES  63 A  831  SER GLU ILE LEU THR LEU LYS THR TYR LEU HIS THR TYR          
SEQRES  64 A  831  GLU SER GLU ILE SER ARG GLU ASN LEU TYR PHE GLN              
MODRES 3WAW ASN A  524  ASN  GLYCOSYLATION SITE                                 
MODRES 3WAW ASN A  410  ASN  GLYCOSYLATION SITE                                 
MODRES 3WAW ASN A   53  ASN  GLYCOSYLATION SITE                                 
HET    NAG  A 901      14                                                       
HET    NAG  A 902      14                                                       
HET    NAG  A 903      14                                                       
HET    NAG  A 904      14                                                       
HET    BMA  A 905      11                                                       
HET    MAN  A 906      11                                                       
HET    MAN  A 907      11                                                       
HET    MAN  A 908      11                                                       
HET    MAN  A 909      11                                                       
HET    NAG  A 910      14                                                       
HET    NAG  A 911      14                                                       
HET     ZN  A 912       1                                                       
HET     ZN  A 913       1                                                       
HET     CA  A 914       1                                                       
HET     NA  A 915       1                                                       
HET      K  A 916       1                                                       
HET    SO4  A 917       5                                                       
HET    SCN  A 918       3                                                       
HET    SCN  A 919       3                                                       
HET    SCN  A 920       3                                                       
HET    EDO  A 921       4                                                       
HET    EDO  A 922       4                                                       
HET    EDO  A 923       4                                                       
HET    EDO  A 924       4                                                       
HET    EDO  A 925       4                                                       
HET    EDO  A 926       4                                                       
HET    EDO  A 927       4                                                       
HET    EDO  A 928       4                                                       
HET    EDO  A 929       4                                                       
HET    EDO  A 930       4                                                       
HET    EDO  A 931       4                                                       
HET    EDO  A 932       4                                                       
HET    EDO  A 933       4                                                       
HET    EDO  A 934       4                                                       
HET    EDO  A 935       4                                                       
HET    EDO  A 936       4                                                       
HET    DWW  A 937      23                                                       
HETNAM     NAG N-ACETYL-D-GLUCOSAMINE                                           
HETNAM     BMA BETA-D-MANNOSE                                                   
HETNAM     MAN ALPHA-D-MANNOSE                                                  
HETNAM      ZN ZINC ION                                                         
HETNAM      CA CALCIUM ION                                                      
HETNAM      NA SODIUM ION                                                       
HETNAM       K POTASSIUM ION                                                    
HETNAM     SO4 SULFATE ION                                                      
HETNAM     SCN THIOCYANATE ION                                                  
HETNAM     EDO 1,2-ETHANEDIOL                                                   
HETNAM     DWW [2-({4-[(5Z)-5-(3,4-DICHLOROBENZYLIDENE)-4-OXO-4,5-              
HETNAM   2 DWW  DIHYDRO-1,3-THIAZOL-2-YL]PIPERAZIN-1-YL}METHYL)                 
HETNAM   3 DWW  PHENYL]BORONIC ACID                                             
HETSYN     EDO ETHYLENE GLYCOL                                                  
FORMUL   2  NAG    6(C8 H15 N O6)                                               
FORMUL   3  BMA    C6 H12 O6                                                    
FORMUL   3  MAN    4(C6 H12 O6)                                                 
FORMUL   5   ZN    2(ZN 2+)                                                     
FORMUL   7   CA    CA 2+                                                        
FORMUL   8   NA    NA 1+                                                        
FORMUL   9    K    K 1+                                                         
FORMUL  10  SO4    O4 S 2-                                                      
FORMUL  11  SCN    3(C N S 1-)                                                  
FORMUL  14  EDO    16(C2 H6 O2)                                                 
FORMUL  30  DWW    C21 H20 B CL2 N3 O3 S                                        
FORMUL  31  HOH   *373(H2 O)                                                    
SSBOND   1 CYS A   58    CYS A   75                          1555   1555  2.03  
SSBOND   2 CYS A   62    CYS A   93                          1555   1555  2.03  
SSBOND   3 CYS A   73    CYS A   86                          1555   1555  2.04  
SSBOND   4 CYS A   79    CYS A   85                          1555   1555  2.04  
SSBOND   5 CYS A  102    CYS A  119                          1555   1555  2.04  
SSBOND   6 CYS A  107    CYS A  137                          1555   1555  2.04  
SSBOND   7 CYS A  117    CYS A  130                          1555   1555  2.04  
SSBOND   8 CYS A  123    CYS A  129                          1555   1555  2.04  
SSBOND   9 CYS A  148    CYS A  194                          1555   1555  2.03  
SSBOND  10 CYS A  156    CYS A  350                          1555   1555  2.02  
SSBOND  11 CYS A  366    CYS A  468                          1555   1555  2.04  
SSBOND  12 CYS A  413    CYS A  801                          1555   1555  2.04  
SSBOND  13 CYS A  566    CYS A  662                          1555   1555  2.04  
SSBOND  14 CYS A  568    CYS A  647                          1555   1555  2.04  
SSBOND  15 CYS A  770    CYS A  780                          1555   1555  2.03  
LINK         O4  NAG A 903                 C1  NAG A 904     1555   1555  1.44  
LINK         O2  MAN A 907                 C1  MAN A 908     1555   1555  1.44  
LINK         ND2 ASN A 524                 C1  NAG A 903     1555   1555  1.44  
LINK         O3  BMA A 905                 C1  MAN A 909     1555   1555  1.44  
LINK         ND2 ASN A 410                 C1  NAG A 910     1555   1555  1.44  
LINK         O4  NAG A 904                 C1  BMA A 905     1555   1555  1.44  
LINK         O3  MAN A 906                 C1  MAN A 907     1555   1555  1.44  
LINK         O4  NAG A 901                 C1  NAG A 902     1555   1555  1.45  
LINK         O6  BMA A 905                 C1  MAN A 906     1555   1555  1.45  
LINK         ND2 ASN A  53                 C1  NAG A 901     1555   1555  1.45  
LINK         O4  NAG A 910                 C1  NAG A 911     1555   1555  1.45  
LINK         NE2 HIS A 474                ZN    ZN A 913     1555   1555  1.97  
LINK         OD1 ASP A 171                ZN    ZN A 912     1555   1555  1.97  
LINK         NE2 HIS A 315                ZN    ZN A 913     1555   1555  2.00  
LINK         OG1 THR A 209                ZN    ZN A 912     1555   1555  2.02  
LINK         NE2 HIS A 359                ZN    ZN A 912     1555   1555  2.14  
LINK         OD2 ASP A 358                ZN    ZN A 912     1555   1555  2.16  
LINK         OD1 ASP A 311                ZN    ZN A 913     1555   1555  2.20  
LINK         OD1 ASP A 743                CA    CA A 914     1555   1555  2.23  
LINK        ZN    ZN A 913                 O3  SO4 A 917     1555   1555  2.24  
LINK         OG  SER A 803                NA    NA A 915     1555   1555  2.28  
LINK         OD1 ASN A 737                CA    CA A 914     1555   1555  2.34  
LINK         O   LEU A 741                CA    CA A 914     1555   1555  2.36  
LINK         OD1 ASP A 735                CA    CA A 914     1555   1555  2.38  
LINK        NA    NA A 915                 O   HOH A1370     1555   1555  2.40  
LINK         O   SER A 800                NA    NA A 915     1555   1555  2.41  
LINK         OD1 ASN A 739                CA    CA A 914     1555   1555  2.42  
LINK        CA    CA A 914                 O   HOH A1327     1555   1555  2.42  
LINK        NA    NA A 915                 O   HOH A1369     1555   1555  2.42  
LINK        NA    NA A 915                 O   HOH A1371     1555   1555  2.51  
LINK         O   ASN A 797                NA    NA A 915     1555   1555  2.55  
LINK         OD2 ASP A 311                ZN    ZN A 913     1555   1555  2.56  
LINK         O   TYR A 665                 K     K A 916     1555   1555  2.58  
LINK         O   ASP A 668                 K     K A 916     1555   1555  2.64  
LINK         O   MET A 671                 K     K A 916     1555   1555  2.82  
LINK         K     K A 916                 O   HOH A1372     1555   1555  2.93  
LINK         K     K A 916                 O   HOH A1373     1555   1555  2.96  
CISPEP   1 PRO A   70    PRO A   71          0         9.24                     
CISPEP   2 TYR A  205    PRO A  206          0        -2.06                     
CISPEP   3 GLN A  309    PRO A  310          0         5.44                     
SITE     1 AC1  4 ASP A 171  THR A 209  ASP A 358  HIS A 359                    
SITE     1 AC2  4 ASP A 311  HIS A 315  HIS A 474  SO4 A 917                    
SITE     1 AC3  6 ASP A 735  ASN A 737  ASN A 739  LEU A 741                    
SITE     2 AC3  6 ASP A 743  HOH A1327                                          
SITE     1 AC4  6 ASN A 797  SER A 800  SER A 803  HOH A1369                    
SITE     2 AC4  6 HOH A1370  HOH A1371                                          
SITE     1 AC5  5 TYR A 665  ASP A 668  MET A 671  HOH A1372                    
SITE     2 AC5  5 HOH A1373                                                     
SITE     1 AC6  7 THR A 209  ASN A 230  LEU A 243  ASP A 311                    
SITE     2 AC6  7 HIS A 474   ZN A 913  HOH A1265                               
SITE     1 AC7  1 THR A 761                                                     
SITE     1 AC8  1 ARG A 393                                                     
SITE     1 AC9  2 GLY A 229  ARG A 391                                          
SITE     1 BC1  5 ARG A 823  GLU A 826  ASP A 832  TYR A 841                    
SITE     2 BC1  5 LYS A 848                                                     
SITE     1 BC2  7 ILE A 151  CYS A 194  GLY A 491  LYS A 495                    
SITE     2 BC2  7 TYR A 496  ARG A 535  HOH A1020                               
SITE     1 BC3  7 GLY A 674  PHE A 675  PRO A 678  PRO A 679                    
SITE     2 BC3  7 TYR A 680  TRP A 708  GLN A 712                               
SITE     1 BC4  7 TYR A 601  PHE A 621  PHE A 734  ARG A 742                    
SITE     2 BC4  7 ASP A 743  HOH A1004  HOH A1068                               
SITE     1 BC5  3 ARG A 192  HIS A 197  LYS A 499                               
SITE     1 BC6  6 TYR A 701  TYR A 736  GLN A 750  VAL A 759                    
SITE     2 BC6  6 PRO A 760  HIS A 793                                          
SITE     1 BC7  6 LEU A 446  VAL A 447  GLU A 448  HOH A1035                    
SITE     2 BC7  6 HOH A1231  HOH A1296                                          
SITE     1 BC8  6 ILE A 392  ARG A 393  TYR A 402  GLU A 441                    
SITE     2 BC8  6 ASP A 442  LEU A 443                                          
SITE     1 BC9  6 PRO A 520  ALA A 521  ASN A 523  HOH A1135                    
SITE     2 BC9  6 HOH A1245  HOH A1350                                          
SITE     1 CC1  6 ILE A 620  PHE A 621  GLU A 745  TYR A 751                    
SITE     2 CC1  6 SER A 756  PRO A 758                                          
SITE     1 CC2  4 SER A 785  VAL A 786  TYR A 850  HOH A1233                    
SITE     1 CC3  2 ARG A 742  GLY A 830                                          
SITE     1 CC4  2 ASN A 374  LYS A 415                                          
SITE     1 CC5  6 PHE A 704  PRO A 792  ARG A 794  ASP A 796                    
SITE     2 CC5  6 ASN A 797  HOH A1032                                          
SITE     1 CC6  5 GLU A 799  LEU A 814  HOH A1035  HOH A1109                    
SITE     2 CC6  5 HOH A1264                                                     
SITE     1 CC7  6 GLY A 226  ASN A 437  ARG A 438  ARG A 439                    
SITE     2 CC7  6 MAN A 907  HOH A1173                                          
SITE     1 CC8  8 SER A 169  PHE A 210  LEU A 213  LEU A 243                    
SITE     2 CC8  8 PHE A 273  PHE A 274  TRP A 275  TYR A 306                    
SITE     1 CC9  1 ASN A  53                                                     
SITE     1 DC1  5 LEU A 376  THR A 377  ASN A 410  HOH A1187                    
SITE     2 DC1  5 HOH A1339                                                     
SITE     1 DC2 23 LEU A 220  GLU A 223  SER A 224  GLY A 255                    
SITE     2 DC2 23 ASN A 436  ASN A 437  PRO A 522  ASN A 524                    
SITE     3 DC2 23 LEU A 741  HIS A 827  EDO A 936  HOH A1015                    
SITE     4 DC2 23 HOH A1028  HOH A1038  HOH A1056  HOH A1065                    
SITE     5 DC2 23 HOH A1088  HOH A1149  HOH A1160  HOH A1173                    
SITE     6 DC2 23 HOH A1260  HOH A1268  HOH A1298                               
CRYST1   61.648   94.264   75.358  90.00  94.73  90.00 P 1 21 1      2          
ORIGX1      1.000000  0.000000  0.000000        0.00000                         
ORIGX2      0.000000  1.000000  0.000000        0.00000                         
ORIGX3      0.000000  0.000000  1.000000        0.00000                         
SCALE1      0.016221  0.000000  0.001342        0.00000                         
SCALE2      0.000000  0.010609  0.000000        0.00000                         
SCALE3      0.000000  0.000000  0.013315        0.00000                         
HETATM    1  C1  NAG A 904      13.466  49.900  -6.340  1.00 34.43           C
HETATM    2  C2  NAG A 904      13.102  50.901  -5.243  1.00 36.27           C
HETATM    3  C3  NAG A 904      12.290  52.080  -5.792  1.00 42.63           C
HETATM    4  C4  NAG A 904      12.883  52.608  -7.101  1.00 39.87           C
HETATM    5  C5  NAG A 904      13.261  51.474  -8.048  1.00 39.89           C
HETATM    6  C6  NAG A 904      13.970  52.015  -9.282  1.00 45.41           C
HETATM    7  C7  NAG A 904      13.005  49.888  -3.032  1.00 36.44           C
HETATM    8  C8  NAG A 904      12.143  49.449  -1.878  1.00 33.14           C
HETATM    9  N2  NAG A 904      12.399  50.201  -4.179  1.00 28.00           N
HETATM   10  O3  NAG A 904      12.233  53.107  -4.820  1.00 43.33           O
HETATM   11  O4  NAG A 904      11.945  53.420  -7.775  1.00 47.73           O
HETATM   12  O5  NAG A 904      14.107  50.543  -7.411  1.00 35.52           O
HETATM   13  O6  NAG A 904      15.098  52.763  -8.883  1.00 44.23           O
HETATM   14  O7  NAG A 904      14.225  49.944  -2.892  1.00 33.44           O
HETATM   26  C1  MAN A 906      10.000  55.849  -2.702  1.00 50.69           C
HETATM   27  C2  MAN A 906      11.069  55.377  -1.700  1.00 53.19           C
HETATM   28  C3  MAN A 906      11.198  53.849  -1.675  1.00 49.22           C
HETATM   29  C4  MAN A 906       9.817  53.203  -1.577  1.00 50.88           C
HETATM   30  C5  MAN A 906       8.852  53.800  -2.601  1.00 53.27           C
HETATM   31  C6  MAN A 906       7.472  53.139  -2.521  1.00 48.63           C
HETATM   32  O2  MAN A 906      10.756  55.835  -0.398  1.00 46.50           O
HETATM   33  O3  MAN A 906      11.973  53.401  -0.572  1.00 50.67           O
HETATM   34  O4  MAN A 906       9.924  51.815  -1.800  1.00 48.73           O
HETATM   35  O5  MAN A 906       8.774  55.204  -2.420  1.00 53.21           O
HETATM   36  O6  MAN A 906       6.818  53.392  -1.291  1.00 54.15           O
HETATM   37  C1  MAN A 907      13.380  53.687  -0.729  1.00 51.07           C
HETATM   38  C2  MAN A 907      14.225  52.555  -0.135  1.00 46.74           C
HETATM   39  C3  MAN A 907      13.903  52.420   1.349  1.00 44.62           C
HETATM   40  C4  MAN A 907      14.133  53.759   2.044  1.00 49.10           C
HETATM   41  C5  MAN A 907      13.445  54.903   1.301  1.00 49.17           C
HETATM   42  C6  MAN A 907      13.870  56.241   1.902  1.00 55.48           C
HETATM   43  O2  MAN A 907      15.606  52.833  -0.280  1.00 40.47           O
HETATM   44  O3  MAN A 907      14.739  51.452   1.946  1.00 45.27           O
HETATM   45  O4  MAN A 907      13.642  53.698   3.369  1.00 52.88           O
HETATM   46  O5  MAN A 907      13.756  54.888  -0.081  1.00 46.47           O
HETATM   47  O6  MAN A 907      15.250  56.458   1.680  1.00 62.19           O
HETATM   48  C1  MAN A 908      16.156  52.141  -1.416  1.00 43.11           C
HETATM   49  C2  MAN A 908      17.675  52.098  -1.264  1.00 35.20           C
HETATM   50  C3  MAN A 908      18.233  53.510  -1.348  1.00 41.08           C
HETATM   51  C4  MAN A 908      17.798  54.112  -2.686  1.00 42.43           C
HETATM   52  C5  MAN A 908      16.273  54.063  -2.801  1.00 45.16           C
HETATM   53  C6  MAN A 908      15.790  54.642  -4.131  1.00 43.59           C
HETATM   54  O2  MAN A 908      18.247  51.345  -2.302  1.00 31.46           O
HETATM   55  O3  MAN A 908      19.642  53.478  -1.244  1.00 36.27           O
HETATM   56  O4  MAN A 908      18.231  55.448  -2.789  1.00 45.05           O
HETATM   57  O5  MAN A 908      15.809  52.732  -2.659  1.00 37.98           O
HETATM   58  O6  MAN A 908      14.395  54.856  -4.067  1.00 49.52           O
HETATM   59  C1  MAN A 909      12.135  57.753 -10.611  1.00 74.30           C
HETATM   60  C2  MAN A 909      13.089  58.940 -10.723  1.00 79.43           C
HETATM   61  C3  MAN A 909      12.407  60.185 -11.296  1.00 76.02           C
HETATM   62  C4  MAN A 909      11.668  59.793 -12.574  1.00 74.99           C
HETATM   63  C5  MAN A 909      10.725  58.627 -12.291  1.00 76.49           C
HETATM   64  C6  MAN A 909       9.942  58.213 -13.534  1.00 78.87           C
HETATM   65  O2  MAN A 909      14.186  58.594 -11.552  1.00 80.94           O
HETATM   66  O3  MAN A 909      13.371  61.182 -11.591  1.00 76.48           O
HETATM   67  O4  MAN A 909      10.953  60.898 -13.079  1.00 81.07           O
HETATM   68  O5  MAN A 909      11.477  57.533 -11.836  1.00 75.50           O
HETATM   69  O6  MAN A 909       8.796  59.022 -13.662  1.00 82.38           O
CONECT    1    2   12
CONECT    2    1    3    9
CONECT    3    2    4   10
CONECT    4    3    5   11
CONECT    5    4    6   12
CONECT    6    5   13
CONECT    7    8    9   14
CONECT    8    7
CONECT    9    2    7
CONECT   10    3
CONECT   11    4   15
CONECT   12    1    5
CONECT   13    6
CONECT   14    7
CONECT   15   11   16   24
CONECT   16   15   17   21
CONECT   17   16   18   22
CONECT   18   17   19   23
CONECT   19   18   20   24
CONECT   20   19   25
CONECT   21   16
CONECT   22   17   59
CONECT   23   18
CONECT   24   15   19
CONECT   25   20   26
CONECT   26   25   27   35
CONECT   27   26   28   32
CONECT   28   27   29   33
CONECT   29   28   30   34
CONECT   30   29   31   35
CONECT   31   30   36
CONECT   32   27
CONECT   33   28   37
CONECT   34   29
CONECT   35   26   30
CONECT   36   31
CONECT   37   33   38   46
CONECT   38   37   39   43
CONECT   39   38   40   44
CONECT   40   39   41   45
CONECT   41   40   42   46
CONECT   42   41   47
CONECT   43   38   48
CONECT   44   39
CONECT   45   40
CONECT   46   37   41
CONECT   47   42
CONECT   48   43   49   57
CONECT   49   48   50   54
CONECT   50   49   51   55
CONECT   51   50   52   56
CONECT   52   51   53   57
CONECT   53   52   58
CONECT   54   49
CONECT   55   50
CONECT   56   51
CONECT   57   48   52
CONECT   58   53
CONECT   59   22   60   68
CONECT   60   59   61   65
CONECT   61   60   62   66
CONECT   62   61   63   67
CONECT   63   62   64   68
CONECT   64   63   69
CONECT   65   60
CONECT   66   61
CONECT   67   62
CONECT   68   59   63
CONECT   69   64
END
