# Supplementary material for: Scaffold repositioning of spiro-acridine derivatives as fungi chitinase inhibitor by target fishing and in vitro studies
Source: Sci Rep. 2023 May 5;13:7320. doi: 10.1038/s41598-023-33279-9 (PMC10163251; doi:10.1038/s41598-023-33279-9)
Supplement: Supplementary file 2 — Supplementary Information 2. [file 41598_2023_33279_MOESM2_ESM.zip › PDBQT_TARGETS_ALL/3zuk_PG4.pdb]

HEADER    HYDROLASE/INHIBITOR                     19-JUL-11   3ZUK              
TITLE     CRYSTAL STRUCTURE OF MYCOBACTERIUM TUBERCULOSIS ZINC METALLOPROTEASE  
TITLE    2 ZMP1 IN COMPLEX WITH INHIBITOR                                       
COMPND    MOL_ID: 1;                                                            
COMPND   2 MOLECULE: ENDOPEPTIDASE, PEPTIDASE FAMILY M13;                       
COMPND   3 CHAIN: A, B;                                                         
COMPND   4 SYNONYM: PROBABLE ZINC METALLOPROTEASE, ZMP1 METALLOPROTEASE;        
COMPND   5 EC: 3.4.24.-;                                                        
COMPND   6 ENGINEERED: YES                                                      
SOURCE    MOL_ID: 1;                                                            
SOURCE   2 ORGANISM_SCIENTIFIC: MYCOBACTERIUM TUBERCULOSIS;                     
SOURCE   3 ORGANISM_TAXID: 83332;                                               
SOURCE   4 STRAIN: H37RV;                                                       
SOURCE   5 EXPRESSION_SYSTEM: ESCHERICHIA COLI;                                 
SOURCE   6 EXPRESSION_SYSTEM_TAXID: 469008;                                     
SOURCE   7 EXPRESSION_SYSTEM_STRAIN: BL21(DE3);                                 
SOURCE   8 EXPRESSION_SYSTEM_VECTOR_TYPE: PLASMID;                              
SOURCE   9 EXPRESSION_SYSTEM_PLASMID: PET100D/TOPO                              
KEYWDS    HYDROLASE-INHIBITOR COMPLEX, PATHOGENICITY, PHAGOSOME MATURATION      
EXPDTA    X-RAY DIFFRACTION                                                     
AUTHOR    D.M.FERRARIS,D.SBARDELLA,A.PETRERA,S.MARINI,B.AMSTUTZ,M.COLETTA,      
AUTHOR   2 P.SANDER,M.RIZZI                                                     
REVDAT   2   21-SEP-11 3ZUK    1       JRNL                                     
REVDAT   1   03-AUG-11 3ZUK    0                                                
JRNL        AUTH   D.M.FERRARIS,D.SBARDELLA,A.PETRERA,S.MARINI,                 
JRNL        AUTH 2 B.AMSTUTZ,M.COLETTA,P.SANDER,M.RIZZI                         
JRNL        TITL   CRYSTAL STRUCTURE OF MYCOBACTERIUM TUBERCULOSIS              
JRNL        TITL 2 ZINC-DEPENDENT METALLOPROTEASE-1 (ZMP1), A                   
JRNL        TITL 3 METALLOPROTEASE INVOLVED IN PATHOGENICITY.                   
JRNL        REF    J.BIOL.CHEM.                  V. 286 32475 2011              
JRNL        REFN                   ISSN 0021-9258                               
JRNL        PMID   21813647                                                     
JRNL        DOI    10.1074/JBC.M111.271809                                      
REMARK   2                                                                      
REMARK   2 RESOLUTION.    2.60 ANGSTROMS.                                       
REMARK   3                                                                      
REMARK   3 REFINEMENT.                                                          
REMARK   3   PROGRAM     : REFMAC 5.5.0109                                      
REMARK   3   AUTHORS     : MURSHUDOV,VAGIN,DODSON                               
REMARK   3                                                                      
REMARK   3    REFINEMENT TARGET : MAXIMUM LIKELIHOOD                            
REMARK   3                                                                      
REMARK   3  DATA USED IN REFINEMENT.                                            
REMARK   3   RESOLUTION RANGE HIGH (ANGSTROMS) : 2.60                           
REMARK   3   RESOLUTION RANGE LOW  (ANGSTROMS) : 30.00                          
REMARK   3   DATA CUTOFF            (SIGMA(F)) : NONE                           
REMARK   3   COMPLETENESS FOR RANGE        (%) : 92.77                          
REMARK   3   NUMBER OF REFLECTIONS             : 46070                          
REMARK   3                                                                      
REMARK   3  FIT TO DATA USED IN REFINEMENT.                                     
REMARK   3   CROSS-VALIDATION METHOD          : THROUGHOUT                      
REMARK   3   FREE R VALUE TEST SET SELECTION  : RANDOM                          
REMARK   3   R VALUE     (WORKING + TEST SET) : 0.17661                         
REMARK   3   R VALUE            (WORKING SET) : 0.17509                         
REMARK   3   FREE R VALUE                     : 0.24964                         
REMARK   3   FREE R VALUE TEST SET SIZE   (%) : 2.0                             
REMARK   3   FREE R VALUE TEST SET COUNT      : 938                             
REMARK   3                                                                      
REMARK   3  FIT IN THE HIGHEST RESOLUTION BIN.                                  
REMARK   3   TOTAL NUMBER OF BINS USED           : 20                           
REMARK   3   BIN RESOLUTION RANGE HIGH       (A) : 2.600                        
REMARK   3   BIN RESOLUTION RANGE LOW        (A) : 2.667                        
REMARK   3   REFLECTION IN BIN     (WORKING SET) : 2368                         
REMARK   3   BIN COMPLETENESS (WORKING+TEST) (%) : 65.88                        
REMARK   3   BIN R VALUE           (WORKING SET) : 0.206                        
REMARK   3   BIN FREE R VALUE SET COUNT          : 48                           
REMARK   3   BIN FREE R VALUE                    : 0.279                        
REMARK   3                                                                      
REMARK   3  NUMBER OF NON-HYDROGEN ATOMS USED IN REFINEMENT.                    
REMARK   3   PROTEIN ATOMS            : 10374                                   
REMARK   3   NUCLEIC ACID ATOMS       : 0                                       
REMARK   3   HETEROGEN ATOMS          : 514                                     
REMARK   3   SOLVENT ATOMS            : 332                                     
REMARK   3                                                                      
REMARK   3  B VALUES.                                                           
REMARK   3   FROM WILSON PLOT           (A**2) : 40.4                           
REMARK   3   MEAN B VALUE      (OVERALL, A**2) : 30.020                         
REMARK   3   OVERALL ANISOTROPIC B VALUE.                                       
REMARK   3    B11 (A**2) : -0.16                                                
REMARK   3    B22 (A**2) : -0.28                                                
REMARK   3    B33 (A**2) : 0.44                                                 
REMARK   3    B12 (A**2) : 0.00                                                 
REMARK   3    B13 (A**2) : 0.00                                                 
REMARK   3    B23 (A**2) : 0.00                                                 
REMARK   3                                                                      
REMARK   3  ESTIMATED OVERALL COORDINATE ERROR.                                 
REMARK   3   ESU BASED ON R VALUE                            (A): 1.443         
REMARK   3   ESU BASED ON FREE R VALUE                       (A): 0.331         
REMARK   3   ESU BASED ON MAXIMUM LIKELIHOOD                 (A): 0.228         
REMARK   3   ESU FOR B VALUES BASED ON MAXIMUM LIKELIHOOD (A**2): 19.929        
REMARK   3                                                                      
REMARK   3  CORRELATION COEFFICIENTS.                                           
REMARK   3   CORRELATION COEFFICIENT FO-FC      : 0.937                         
REMARK   3   CORRELATION COEFFICIENT FO-FC FREE : 0.875                         
REMARK   3                                                                      
REMARK   3  RMS DEVIATIONS FROM IDEAL VALUES        COUNT    RMS    WEIGHT      
REMARK   3   BOND LENGTHS REFINED ATOMS        (A): 11084 ; 0.015 ; 0.021       
REMARK   3   BOND LENGTHS OTHERS               (A):  NULL ;  NULL ;  NULL       
REMARK   3   BOND ANGLES REFINED ATOMS   (DEGREES): 14932 ; 1.516 ; 1.964       
REMARK   3   BOND ANGLES OTHERS          (DEGREES):  NULL ;  NULL ;  NULL       
REMARK   3   TORSION ANGLES, PERIOD 1    (DEGREES):  1310 ; 5.706 ; 5.000       
REMARK   3   TORSION ANGLES, PERIOD 2    (DEGREES):   558 ;31.958 ;23.333       
REMARK   3   TORSION ANGLES, PERIOD 3    (DEGREES):  1614 ;17.195 ;15.000       
REMARK   3   TORSION ANGLES, PERIOD 4    (DEGREES):   100 ;18.967 ;15.000       
REMARK   3   CHIRAL-CENTER RESTRAINTS       (A**3):  1552 ; 0.103 ; 0.200       
REMARK   3   GENERAL PLANES REFINED ATOMS      (A):  8532 ; 0.006 ; 0.021       
REMARK   3   GENERAL PLANES OTHERS             (A):  NULL ;  NULL ;  NULL       
REMARK   3   NON-BONDED CONTACTS REFINED ATOMS (A):  NULL ;  NULL ;  NULL       
REMARK   3   NON-BONDED CONTACTS OTHERS        (A):  NULL ;  NULL ;  NULL       
REMARK   3   NON-BONDED TORSION REFINED ATOMS  (A):  NULL ;  NULL ;  NULL       
REMARK   3   NON-BONDED TORSION OTHERS         (A):  NULL ;  NULL ;  NULL       
REMARK   3   H-BOND (X...Y) REFINED ATOMS      (A):  NULL ;  NULL ;  NULL       
REMARK   3   H-BOND (X...Y) OTHERS             (A):  NULL ;  NULL ;  NULL       
REMARK   3   POTENTIAL METAL-ION REFINED ATOMS (A):  NULL ;  NULL ;  NULL       
REMARK   3   POTENTIAL METAL-ION OTHERS        (A):  NULL ;  NULL ;  NULL       
REMARK   3   SYMMETRY VDW REFINED ATOMS        (A):  NULL ;  NULL ;  NULL       
REMARK   3   SYMMETRY VDW OTHERS               (A):  NULL ;  NULL ;  NULL       
REMARK   3   SYMMETRY H-BOND REFINED ATOMS     (A):  NULL ;  NULL ;  NULL       
REMARK   3   SYMMETRY H-BOND OTHERS            (A):  NULL ;  NULL ;  NULL       
REMARK   3   SYMMETRY METAL-ION REFINED ATOMS  (A):  NULL ;  NULL ;  NULL       
REMARK   3   SYMMETRY METAL-ION OTHERS         (A):  NULL ;  NULL ;  NULL       
REMARK   3                                                                      
REMARK   3  ISOTROPIC THERMAL FACTOR RESTRAINTS.     COUNT   RMS    WEIGHT      
REMARK   3   MAIN-CHAIN BOND REFINED ATOMS  (A**2):  6567 ; 0.603 ; 1.500       
REMARK   3   MAIN-CHAIN BOND OTHER ATOMS    (A**2):  NULL ;  NULL ;  NULL       
REMARK   3   MAIN-CHAIN ANGLE REFINED ATOMS (A**2): 10454 ; 1.157 ; 2.000       
REMARK   3   SIDE-CHAIN BOND REFINED ATOMS  (A**2):  4517 ; 1.950 ; 3.000       
REMARK   3   SIDE-CHAIN ANGLE REFINED ATOMS (A**2):  4478 ; 3.178 ; 4.500       
REMARK   3                                                                      
REMARK   3  ANISOTROPIC THERMAL FACTOR RESTRAINTS.   COUNT   RMS    WEIGHT      
REMARK   3   RIGID-BOND RESTRAINTS          (A**2):  NULL ;  NULL ;  NULL       
REMARK   3   SPHERICITY; FREE ATOMS         (A**2):  NULL ;  NULL ;  NULL       
REMARK   3   SPHERICITY; BONDED ATOMS       (A**2):  NULL ;  NULL ;  NULL       
REMARK   3                                                                      
REMARK   3  NCS RESTRAINTS STATISTICS                                           
REMARK   3   NUMBER OF DIFFERENT NCS GROUPS : NULL                              
REMARK   3                                                                      
REMARK   3  TLS DETAILS                                                         
REMARK   3   NUMBER OF TLS GROUPS  : 2                                          
REMARK   3                                                                      
REMARK   3   TLS GROUP : 1                                                      
REMARK   3    NUMBER OF COMPONENTS GROUP : 1                                    
REMARK   3    COMPONENTS        C SSSEQI   TO  C SSSEQI                         
REMARK   3    RESIDUE RANGE :   A    39        A   663                          
REMARK   3    ORIGIN FOR THE GROUP (A):  58.0603  63.0568  12.3024              
REMARK   3    T TENSOR                                                          
REMARK   3      T11:   0.0652 T22:   0.0325                                     
REMARK   3      T33:   0.0546 T12:  -0.0271                                     
REMARK   3      T13:  -0.0151 T23:   0.0148                                     
REMARK   3    L TENSOR                                                          
REMARK   3      L11:   0.6734 L22:   1.6429                                     
REMARK   3      L33:   0.7461 L12:   0.1528                                     
REMARK   3      L13:  -0.1069 L23:  -0.5532                                     
REMARK   3    S TENSOR                                                          
REMARK   3      S11:   0.0213 S12:  -0.0052 S13:  -0.1263                       
REMARK   3      S21:  -0.0173 S22:   0.0568 S23:   0.1878                       
REMARK   3      S31:   0.0906 S32:  -0.0717 S33:  -0.0781                       
REMARK   3                                                                      
REMARK   3   TLS GROUP : 2                                                      
REMARK   3    NUMBER OF COMPONENTS GROUP : 1                                    
REMARK   3    COMPONENTS        C SSSEQI   TO  C SSSEQI                         
REMARK   3    RESIDUE RANGE :   B    39        B   663                          
REMARK   3    ORIGIN FOR THE GROUP (A): 100.1887  91.7635  31.5911              
REMARK   3    T TENSOR                                                          
REMARK   3      T11:   0.0563 T22:   0.0665                                     
REMARK   3      T33:   0.0405 T12:   0.0075                                     
REMARK   3      T13:  -0.0205 T23:   0.0167                                     
REMARK   3    L TENSOR                                                          
REMARK   3      L11:   1.6329 L22:   0.4889                                     
REMARK   3      L33:   0.5275 L12:   0.1676                                     
REMARK   3      L13:  -0.4825 L23:   0.0118                                     
REMARK   3    S TENSOR                                                          
REMARK   3      S11:  -0.0295 S12:  -0.0088 S13:   0.1155                       
REMARK   3      S21:  -0.0216 S22:   0.0146 S23:  -0.0533                       
REMARK   3      S31:   0.0252 S32:   0.0430 S33:   0.0149                       
REMARK   3                                                                      
REMARK   3  BULK SOLVENT MODELLING.                                             
REMARK   3   METHOD USED : MASK                                                 
REMARK   3   PARAMETERS FOR MASK CALCULATION                                    
REMARK   3   VDW PROBE RADIUS   : 1.40                                          
REMARK   3   ION PROBE RADIUS   : 0.80                                          
REMARK   3   SHRINKAGE RADIUS   : 0.80                                          
REMARK   3                                                                      
REMARK   3  OTHER REFINEMENT REMARKS: HYDROGENS HAVE BEEN ADDED IN THE          
REMARK   3  RIDING POSITIONS. DISORDERED REGIONS WERE OMITTED FROM THE MODEL    
REMARK   4                                                                      
REMARK   4 3ZUK COMPLIES WITH FORMAT V. 3.30, 13-JUL-11                         
REMARK 100                                                                      
REMARK 100 THIS ENTRY HAS BEEN PROCESSED BY PDBE ON 18-JUL-11.                  
REMARK 100 THE PDBE ID CODE IS EBI-49053.                                       
REMARK 200                                                                      
REMARK 200 EXPERIMENTAL DETAILS                                                 
REMARK 200  EXPERIMENT TYPE                : X-RAY DIFFRACTION                  
REMARK 200  DATE OF DATA COLLECTION        : NULL                               
REMARK 200  TEMPERATURE           (KELVIN) : 100                                
REMARK 200  PH                             : 4.6                                
REMARK 200  NUMBER OF CRYSTALS USED        : 1                                  
REMARK 200                                                                      
REMARK 200  SYNCHROTRON              (Y/N) : Y                                  
REMARK 200  RADIATION SOURCE               : ESRF                               
REMARK 200  BEAMLINE                       : ID14-1                             
REMARK 200  X-RAY GENERATOR MODEL          : NULL                               
REMARK 200  MONOCHROMATIC OR LAUE    (M/L) : M                                  
REMARK 200  WAVELENGTH OR RANGE        (A) : 0.99                               
REMARK 200  MONOCHROMATOR                  : NULL                               
REMARK 200  OPTICS                         : NULL                               
REMARK 200                                                                      
REMARK 200  DETECTOR TYPE                  : CCD                                
REMARK 200  DETECTOR MANUFACTURER          : ADSC                               
REMARK 200  INTENSITY-INTEGRATION SOFTWARE : MOSFLM                             
REMARK 200  DATA SCALING SOFTWARE          : SCALA                              
REMARK 200                                                                      
REMARK 200  NUMBER OF UNIQUE REFLECTIONS   : 48222                              
REMARK 200  RESOLUTION RANGE HIGH      (A) : 2.60                               
REMARK 200  RESOLUTION RANGE LOW       (A) : 30.00                              
REMARK 200  REJECTION CRITERIA  (SIGMA(I)) : 0.0                                
REMARK 200                                                                      
REMARK 200 OVERALL.                                                             
REMARK 200  COMPLETENESS FOR RANGE     (%) : 95.0                               
REMARK 200  DATA REDUNDANCY                : 3.6                                
REMARK 200  R MERGE                    (I) : 0.10                               
REMARK 200  R SYM                      (I) : NULL                               
REMARK 200  <I/SIGMA(I)> FOR THE DATA SET  : 12.20                              
REMARK 200                                                                      
REMARK 200 IN THE HIGHEST RESOLUTION SHELL.                                     
REMARK 200  HIGHEST RESOLUTION SHELL, RANGE HIGH (A) : 2.60                     
REMARK 200  HIGHEST RESOLUTION SHELL, RANGE LOW  (A) : 2.74                     
REMARK 200  COMPLETENESS FOR SHELL     (%) : 75.6                               
REMARK 200  DATA REDUNDANCY IN SHELL       : 2.3                                
REMARK 200  R MERGE FOR SHELL          (I) : 0.37                               
REMARK 200  R SYM FOR SHELL            (I) : NULL                               
REMARK 200  <I/SIGMA(I)> FOR SHELL         : 2.60                               
REMARK 200                                                                      
REMARK 200 DIFFRACTION PROTOCOL: SINGLE WAVELENGTH                              
REMARK 200 METHOD USED TO DETERMINE THE STRUCTURE: MOLECULAR REPLACEMENT        
REMARK 200 SOFTWARE USED: PHASER                                                
REMARK 200 STARTING MODEL: PDB ENTRY 1DMT                                       
REMARK 200                                                                      
REMARK 200 REMARK: NONE                                                         
REMARK 280                                                                      
REMARK 280 CRYSTAL                                                              
REMARK 280 SOLVENT CONTENT, VS   (%): 54.9                                      
REMARK 280 MATTHEWS COEFFICIENT, VM (ANGSTROMS**3/DA): 2.7                      
REMARK 280                                                                      
REMARK 280 CRYSTALLIZATION CONDITIONS: 0.2 M AMMONIUM ACETATE, 0.1 M            
REMARK 280  SODIUM ACETATE, PH 4.6, 30% PEG MME 2000                            
REMARK 290                                                                      
REMARK 290 CRYSTALLOGRAPHIC SYMMETRY                                            
REMARK 290 SYMMETRY OPERATORS FOR SPACE GROUP: P 21 21 2                        
REMARK 290                                                                      
REMARK 290      SYMOP   SYMMETRY                                                
REMARK 290     NNNMMM   OPERATOR                                                
REMARK 290       1555   X,Y,Z                                                   
REMARK 290       2555   -X,-Y,Z                                                 
REMARK 290       3555   -X+1/2,Y+1/2,-Z                                         
REMARK 290       4555   X+1/2,-Y+1/2,-Z                                         
REMARK 290                                                                      
REMARK 290     WHERE NNN -> OPERATOR NUMBER                                     
REMARK 290           MMM -> TRANSLATION VECTOR                                  
REMARK 290                                                                      
REMARK 290 CRYSTALLOGRAPHIC SYMMETRY TRANSFORMATIONS                            
REMARK 290 THE FOLLOWING TRANSFORMATIONS OPERATE ON THE ATOM/HETATM             
REMARK 290 RECORDS IN THIS ENTRY TO PRODUCE CRYSTALLOGRAPHICALLY                
REMARK 290 RELATED MOLECULES.                                                   
REMARK 290   SMTRY1   1  1.000000  0.000000  0.000000        0.00000            
REMARK 290   SMTRY2   1  0.000000  1.000000  0.000000        0.00000            
REMARK 290   SMTRY3   1  0.000000  0.000000  1.000000        0.00000            
REMARK 290   SMTRY1   2 -1.000000  0.000000  0.000000        0.00000            
REMARK 290   SMTRY2   2  0.000000 -1.000000  0.000000        0.00000            
REMARK 290   SMTRY3   2  0.000000  0.000000  1.000000        0.00000            
REMARK 290   SMTRY1   3 -1.000000  0.000000  0.000000       64.14500            
REMARK 290   SMTRY2   3  0.000000  1.000000  0.000000       99.38500            
REMARK 290   SMTRY3   3  0.000000  0.000000 -1.000000        0.00000            
REMARK 290   SMTRY1   4  1.000000  0.000000  0.000000       64.14500            
REMARK 290   SMTRY2   4  0.000000 -1.000000  0.000000       99.38500            
REMARK 290   SMTRY3   4  0.000000  0.000000 -1.000000        0.00000            
REMARK 290                                                                      
REMARK 290 REMARK: NULL                                                         
REMARK 300                                                                      
REMARK 300 BIOMOLECULE: 1, 2                                                    
REMARK 300 SEE REMARK 350 FOR THE AUTHOR PROVIDED AND/OR PROGRAM                
REMARK 300 GENERATED ASSEMBLY INFORMATION FOR THE STRUCTURE IN                  
REMARK 300 THIS ENTRY. THE REMARK MAY ALSO PROVIDE INFORMATION ON               
REMARK 300 BURIED SURFACE AREA.                                                 
REMARK 350                                                                      
REMARK 350 COORDINATES FOR A COMPLETE MULTIMER REPRESENTING THE KNOWN           
REMARK 350 BIOLOGICALLY SIGNIFICANT OLIGOMERIZATION STATE OF THE                
REMARK 350 MOLECULE CAN BE GENERATED BY APPLYING BIOMT TRANSFORMATIONS          
REMARK 350 GIVEN BELOW.  BOTH NON-CRYSTALLOGRAPHIC AND                          
REMARK 350 CRYSTALLOGRAPHIC OPERATIONS ARE GIVEN.                               
REMARK 350                                                                      
REMARK 350 BIOMOLECULE: 1                                                       
REMARK 350 SOFTWARE DETERMINED QUATERNARY STRUCTURE: MONOMERIC                  
REMARK 350 SOFTWARE USED: PISA                                                  
REMARK 350 APPLY THE FOLLOWING TO CHAINS: A                                     
REMARK 350   BIOMT1   1  1.000000  0.000000  0.000000        0.00000            
REMARK 350   BIOMT2   1  0.000000  1.000000  0.000000        0.00000            
REMARK 350   BIOMT3   1  0.000000  0.000000  1.000000        0.00000            
REMARK 350                                                                      
REMARK 350 BIOMOLECULE: 2                                                       
REMARK 350 SOFTWARE DETERMINED QUATERNARY STRUCTURE: MONOMERIC                  
REMARK 350 SOFTWARE USED: PISA                                                  
REMARK 350 APPLY THE FOLLOWING TO CHAINS: B                                     
REMARK 350   BIOMT1   1  1.000000  0.000000  0.000000        0.00000            
REMARK 350   BIOMT2   1  0.000000  1.000000  0.000000        0.00000            
REMARK 350   BIOMT3   1  0.000000  0.000000  1.000000        0.00000            
REMARK 465                                                                      
REMARK 465 MISSING RESIDUES                                                     
REMARK 465 THE FOLLOWING RESIDUES WERE NOT LOCATED IN THE                       
REMARK 465 EXPERIMENT. (M=MODEL NUMBER; RES=RESIDUE NAME; C=CHAIN               
REMARK 465 IDENTIFIER; SSSEQ=SEQUENCE NUMBER; I=INSERTION CODE.)                
REMARK 465                                                                      
REMARK 465   M RES C SSSEQI                                                     
REMARK 465     MET A   -35                                                      
REMARK 465     ARG A   -34                                                      
REMARK 465     GLY A   -33                                                      
REMARK 465     SER A   -32                                                      
REMARK 465     HIS A   -31                                                      
REMARK 465     HIS A   -30                                                      
REMARK 465     HIS A   -29                                                      
REMARK 465     HIS A   -28                                                      
REMARK 465     HIS A   -27                                                      
REMARK 465     HIS A   -26                                                      
REMARK 465     GLY A   -25                                                      
REMARK 465     MET A   -24                                                      
REMARK 465     ALA A   -23                                                      
REMARK 465     SER A   -22                                                      
REMARK 465     MET A   -21                                                      
REMARK 465     THR A   -20                                                      
REMARK 465     GLY A   -19                                                      
REMARK 465     GLY A   -18                                                      
REMARK 465     GLN A   -17                                                      
REMARK 465     GLN A   -16                                                      
REMARK 465     MET A   -15                                                      
REMARK 465     GLY A   -14                                                      
REMARK 465     ARG A   -13                                                      
REMARK 465     ASP A   -12                                                      
REMARK 465     LEU A   -11                                                      
REMARK 465     TYR A   -10                                                      
REMARK 465     ASP A    -9                                                      
REMARK 465     ASP A    -8                                                      
REMARK 465     ASP A    -7                                                      
REMARK 465     ASP A    -6                                                      
REMARK 465     LYS A    -5                                                      
REMARK 465     ASP A    -4                                                      
REMARK 465     HIS A    -3                                                      
REMARK 465     PRO A    -2                                                      
REMARK 465     PHE A    -1                                                      
REMARK 465     THR A     0                                                      
REMARK 465     MET A     1                                                      
REMARK 465     THR A     2                                                      
REMARK 465     LEU A     3                                                      
REMARK 465     PRO A   350                                                      
REMARK 465     PRO A   351                                                      
REMARK 465     ASP A   352                                                      
REMARK 465     MET B   -35                                                      
REMARK 465     ARG B   -34                                                      
REMARK 465     GLY B   -33                                                      
REMARK 465     SER B   -32                                                      
REMARK 465     HIS B   -31                                                      
REMARK 465     HIS B   -30                                                      
REMARK 465     HIS B   -29                                                      
REMARK 465     HIS B   -28                                                      
REMARK 465     HIS B   -27                                                      
REMARK 465     HIS B   -26                                                      
REMARK 465     GLY B   -25                                                      
REMARK 465     MET B   -24                                                      
REMARK 465     ALA B   -23                                                      
REMARK 465     SER B   -22                                                      
REMARK 465     MET B   -21                                                      
REMARK 465     THR B   -20                                                      
REMARK 465     GLY B   -19                                                      
REMARK 465     GLY B   -18                                                      
REMARK 465     GLN B   -17                                                      
REMARK 465     GLN B   -16                                                      
REMARK 465     MET B   -15                                                      
REMARK 465     GLY B   -14                                                      
REMARK 465     ARG B   -13                                                      
REMARK 465     ASP B   -12                                                      
REMARK 465     LEU B   -11                                                      
REMARK 465     TYR B   -10                                                      
REMARK 465     ASP B    -9                                                      
REMARK 465     ASP B    -8                                                      
REMARK 465     ASP B    -7                                                      
REMARK 465     ASP B    -6                                                      
REMARK 465     LYS B    -5                                                      
REMARK 465     ASP B    -4                                                      
REMARK 465     HIS B    -3                                                      
REMARK 465     PRO B    -2                                                      
REMARK 465     PHE B    -1                                                      
REMARK 465     THR B     0                                                      
REMARK 465     MET B     1                                                      
REMARK 465     THR B     2                                                      
REMARK 465     LEU B     3                                                      
REMARK 465     PRO B   350                                                      
REMARK 465     PRO B   351                                                      
REMARK 465     ASP B   352                                                      
REMARK 500                                                                      
REMARK 500 GEOMETRY AND STEREOCHEMISTRY                                         
REMARK 500 SUBTOPIC: TORSION ANGLES                                             
REMARK 500                                                                      
REMARK 500 TORSION ANGLES OUTSIDE THE EXPECTED RAMACHANDRAN REGIONS:            
REMARK 500 (M=MODEL NUMBER; RES=RESIDUE NAME; C=CHAIN IDENTIFIER;               
REMARK 500 SSEQ=SEQUENCE NUMBER; I=INSERTION CODE).                             
REMARK 500                                                                      
REMARK 500 STANDARD TABLE:                                                      
REMARK 500 FORMAT:(10X,I3,1X,A3,1X,A1,I4,A1,4X,F7.2,3X,F7.2)                    
REMARK 500                                                                      
REMARK 500 EXPECTED VALUES: GJ KLEYWEGT AND TA JONES (1996). PHI/PSI-           
REMARK 500 CHOLOGY: RAMACHANDRAN REVISITED. STRUCTURE 4, 1395 - 1400            
REMARK 500                                                                      
REMARK 500  M RES CSSEQI        PSI       PHI                                   
REMARK 500    ASP A  23       85.48   -159.73                                   
REMARK 500    SER A 154     -145.97   -145.09                                   
REMARK 500    ARG A 165      -50.33   -133.15                                   
REMARK 500    GLN A 168      -34.68    -33.70                                   
REMARK 500    SER A 252     -173.26   -171.55                                   
REMARK 500    PRO A 254       10.95    -54.29                                   
REMARK 500    LEU A 299     -147.12   -108.92                                   
REMARK 500    PRO A 438     -167.68    -77.44                                   
REMARK 500    ASN A 452     -175.40   -170.93                                   
REMARK 500    LEU A 469       58.57    -92.52                                   
REMARK 500    LEU A 512       94.49    -62.26                                   
REMARK 500    ARG A 605       95.59    -63.48                                   
REMARK 500    ILE A 661      -85.76   -112.67                                   
REMARK 500    ASP B  23       82.91   -167.03                                   
REMARK 500    ASP B 143       90.73   -162.58                                   
REMARK 500    SER B 154     -164.15   -161.06                                   
REMARK 500    SER B 252     -169.11   -117.72                                   
REMARK 500    MET B 257       44.13   -145.09                                   
REMARK 500    ASN B 279      136.03    -38.49                                   
REMARK 500    LEU B 299     -157.41   -105.30                                   
REMARK 500    MET B 336       24.30   -154.11                                   
REMARK 500    ASN B 460       59.14     38.49                                   
REMARK 500    ARG B 605       96.09    -64.59                                   
REMARK 500    CYS B 629      -74.05    -79.67                                   
REMARK 500    ILE B 661      -72.21   -112.22                                   
REMARK 500                                                                      
REMARK 500 REMARK: NULL                                                         
REMARK 525                                                                      
REMARK 525 SOLVENT                                                              
REMARK 525                                                                      
REMARK 525 THE FOLLOWING SOLVENT MOLECULES LIE FARTHER THAN EXPECTED            
REMARK 525 FROM THE PROTEIN OR NUCLEIC ACID MOLECULE AND ARE                    
REMARK 525 ASSOCIATED WITH A SYMMETRY RELATED MOLECULE (M=MODEL                 
REMARK 525 NUMBER; RES=RESIDUE NAME; C=CHAIN IDENTIFIER; SSEQ=SEQUENCE          
REMARK 525 NUMBER; I=INSERTION CODE): THESE HAVE BEEN REPOSITIONED              
REMARK 525 BY APPLYING THE SYMMETRY TRANSFORMATION INDICATED.                   
REMARK 525                                                                      
REMARK 525  M RES CSSEQI     ORIGINAL COORDINATES   SYMMETRY TRANS.    DIST.    
REMARK 525                    X       Y       Z                                 
REMARK 525    HOH W  87    50.989  97.709   0.283    002      666      3.00     
REMARK 600                                                                      
REMARK 600 HETEROGEN                                                            
REMARK 600 TRIETHANOLAMINE (211): POSSIBLE CONTAMINANT OF THE                   
REMARK 600  PHOSPHORAMIDON PREPARATION                                          
REMARK 600 PHOSPHORAMIDON (RDF): ZMP1 INHIBITOR                                 
REMARK 600 ACETATE (ACT): COMPONENT OF THE CRYSTALLIZATION BUFFER               
REMARK 600 ZINC (ZN): CATALYTICALLY ESSENTIAL ZINC ION                          
REMARK 600 POLYETHYLENE GLYCOL (PEG): COMPONENT OF THE CRYSTALLIZATION          
REMARK 600  BUFFER                                                              
REMARK 600 SULFATE (SO4): COMPONENT OF THE CRYSTALLIZATION BUFFER               
REMARK 600 POLYETHYLENE GLYCOL (PG4): COMPONENT OF THE CRYSTALLIZATION          
REMARK 600  BUFFER                                                              
REMARK 600 POLYETHYLENE GLYCOL (PGE): COMPONENT OF THE CRYSTALLIZATION          
REMARK 600  BUFFER                                                              
REMARK 620                                                                      
REMARK 620 METAL COORDINATION                                                   
REMARK 620 (M=MODEL NUMBER; RES=RESIDUE NAME; C=CHAIN IDENTIFIER;               
REMARK 620 SSEQ=SEQUENCE NUMBER; I=INSERTION CODE):                             
REMARK 620                                                                      
REMARK 620 COORDINATION ANGLES FOR:  M RES CSSEQI METAL                         
REMARK 620                              ZN A1664  ZN                            
REMARK 620 N RES CSSEQI ATOM                                                    
REMARK 620 1 RDF A1665   O1P                                                    
REMARK 620 2 HIS A 493   NE2 111.6                                              
REMARK 620 3 HIS A 497   NE2 129.5 103.7                                        
REMARK 620 4 GLU A 560   OE1 110.9  94.4 100.8                                  
REMARK 620 N                    1     2     3                                   
REMARK 620                                                                      
REMARK 620 COORDINATION ANGLES FOR:  M RES CSSEQI METAL                         
REMARK 620                              ZN B1664  ZN                            
REMARK 620 N RES CSSEQI ATOM                                                    
REMARK 620 1 HIS B 497   NE2                                                    
REMARK 620 2 GLU B 560   OE1 105.0                                              
REMARK 620 3 HIS B 493   NE2  98.1 100.4                                        
REMARK 620 4 RDF B1665   O1P 120.9 106.4 123.2                                  
REMARK 620 N                    1     2     3                                   
REMARK 620                                                                      
REMARK 620 COORDINATION ANGLES FOR:  M RES CSSEQI METAL                         
REMARK 620                              CA B1700  CA                            
REMARK 620 N RES CSSEQI ATOM                                                    
REMARK 620 1 ASP B 113   OD2                                                    
REMARK 620 2 ASP B 414   OD2  67.1                                              
REMARK 620 3 ASP B 412   OD1 113.2  86.8                                        
REMARK 620 4 ASP B 412   OD2 130.7 128.5  42.4                                  
REMARK 620 5 ASP B 113   OD1  49.7 116.8 117.2  97.9                            
REMARK 620 N                    1     2     3     4                             
REMARK 630                                                                      
REMARK 630 MOLECULE TYPE: NULL                                                  
REMARK 630 MOLECULE NAME: N-ALPHA-L-RHAMNOPYRANOSYLOXY(HYDROXYPHOSPHINYL)-L-    
REMARK 630 LEUCYL-L-TRYPTOPHAN                                                  
REMARK 630 (M=MODEL NUMBER; RES=RESIDUE NAME; C=CHAIN IDENTIFIER;               
REMARK 630  SSSEQ=SEQUENCE NUMBER; I=INSERTION CODE.)                           
REMARK 630                                                                      
REMARK 630   M RES C SSSEQI                                                     
REMARK 630     RDF A  1665                                                      
REMARK 630     RDF B  1665                                                      
REMARK 630 SOURCE: NULL                                                         
REMARK 630 SUBCOMP:    RHA LEU TRP                                              
REMARK 630 STRUCTURE DETAILS: NULL                                              
REMARK 630 OTHER DETAILS: NULL                                                  
REMARK 800                                                                      
REMARK 800 SITE                                                                 
REMARK 800 SITE_IDENTIFIER: AC1                                                 
REMARK 800 EVIDENCE_CODE: SOFTWARE                                              
REMARK 800 SITE_DESCRIPTION: BINDING SITE FOR RESIDUE  ZN A1664                 
REMARK 800                                                                      
REMARK 800 SITE_IDENTIFIER: AC2                                                 
REMARK 800 EVIDENCE_CODE: SOFTWARE                                              
REMARK 800 SITE_DESCRIPTION: BINDING SITE FOR RESIDUE  ZN B1664                 
REMARK 800                                                                      
REMARK 800 SITE_IDENTIFIER: AC3                                                 
REMARK 800 EVIDENCE_CODE: SOFTWARE                                              
REMARK 800 SITE_DESCRIPTION: BINDING SITE FOR RESIDUE RDF B1665                 
REMARK 800                                                                      
REMARK 800 SITE_IDENTIFIER: AC4                                                 
REMARK 800 EVIDENCE_CODE: SOFTWARE                                              
REMARK 800 SITE_DESCRIPTION: BINDING SITE FOR RESIDUE RDF A1665                 
REMARK 800                                                                      
REMARK 800 SITE_IDENTIFIER: AC5                                                 
REMARK 800 EVIDENCE_CODE: SOFTWARE                                              
REMARK 800 SITE_DESCRIPTION: BINDING SITE FOR RESIDUE 211 A1666                 
REMARK 800                                                                      
REMARK 800 SITE_IDENTIFIER: AC6                                                 
REMARK 800 EVIDENCE_CODE: SOFTWARE                                              
REMARK 800 SITE_DESCRIPTION: BINDING SITE FOR RESIDUE PEG B1666                 
REMARK 800                                                                      
REMARK 800 SITE_IDENTIFIER: AC7                                                 
REMARK 800 EVIDENCE_CODE: SOFTWARE                                              
REMARK 800 SITE_DESCRIPTION: BINDING SITE FOR RESIDUE PEG A1667                 
REMARK 800                                                                      
REMARK 800 SITE_IDENTIFIER: AC8                                                 
REMARK 800 EVIDENCE_CODE: SOFTWARE                                              
REMARK 800 SITE_DESCRIPTION: BINDING SITE FOR RESIDUE PEG B1667                 
REMARK 800                                                                      
REMARK 800 SITE_IDENTIFIER: AC9                                                 
REMARK 800 EVIDENCE_CODE: SOFTWARE                                              
REMARK 800 SITE_DESCRIPTION: BINDING SITE FOR RESIDUE PEG A1668                 
REMARK 800                                                                      
REMARK 800 SITE_IDENTIFIER: BC1                                                 
REMARK 800 EVIDENCE_CODE: SOFTWARE                                              
REMARK 800 SITE_DESCRIPTION: BINDING SITE FOR RESIDUE PEG B1668                 
REMARK 800                                                                      
REMARK 800 SITE_IDENTIFIER: BC2                                                 
REMARK 800 EVIDENCE_CODE: SOFTWARE                                              
REMARK 800 SITE_DESCRIPTION: BINDING SITE FOR RESIDUE PEG A1669                 
REMARK 800                                                                      
REMARK 800 SITE_IDENTIFIER: BC3                                                 
REMARK 800 EVIDENCE_CODE: SOFTWARE                                              
REMARK 800 SITE_DESCRIPTION: BINDING SITE FOR RESIDUE PEG A1670                 
REMARK 800                                                                      
REMARK 800 SITE_IDENTIFIER: BC4                                                 
REMARK 800 EVIDENCE_CODE: SOFTWARE                                              
REMARK 800 SITE_DESCRIPTION: BINDING SITE FOR RESIDUE PEG A1671                 
REMARK 800                                                                      
REMARK 800 SITE_IDENTIFIER: BC5                                                 
REMARK 800 EVIDENCE_CODE: SOFTWARE                                              
REMARK 800 SITE_DESCRIPTION: BINDING SITE FOR RESIDUE PEG A1672                 
REMARK 800                                                                      
REMARK 800 SITE_IDENTIFIER: BC6                                                 
REMARK 800 EVIDENCE_CODE: SOFTWARE                                              
REMARK 800 SITE_DESCRIPTION: BINDING SITE FOR RESIDUE PEG B1669                 
REMARK 800                                                                      
REMARK 800 SITE_IDENTIFIER: BC7                                                 
REMARK 800 EVIDENCE_CODE: SOFTWARE                                              
REMARK 800 SITE_DESCRIPTION: BINDING SITE FOR RESIDUE PEG B1670                 
REMARK 800                                                                      
REMARK 800 SITE_IDENTIFIER: BC8                                                 
REMARK 800 EVIDENCE_CODE: SOFTWARE                                              
REMARK 800 SITE_DESCRIPTION: BINDING SITE FOR RESIDUE PEG B1671                 
REMARK 800                                                                      
REMARK 800 SITE_IDENTIFIER: BC9                                                 
REMARK 800 EVIDENCE_CODE: SOFTWARE                                              
REMARK 800 SITE_DESCRIPTION: BINDING SITE FOR RESIDUE PEG B1672                 
REMARK 800                                                                      
REMARK 800 SITE_IDENTIFIER: CC1                                                 
REMARK 800 EVIDENCE_CODE: SOFTWARE                                              
REMARK 800 SITE_DESCRIPTION: BINDING SITE FOR RESIDUE PEG A1673                 
REMARK 800                                                                      
REMARK 800 SITE_IDENTIFIER: CC2                                                 
REMARK 800 EVIDENCE_CODE: SOFTWARE                                              
REMARK 800 SITE_DESCRIPTION: BINDING SITE FOR RESIDUE PEG B1673                 
REMARK 800                                                                      
REMARK 800 SITE_IDENTIFIER: CC3                                                 
REMARK 800 EVIDENCE_CODE: SOFTWARE                                              
REMARK 800 SITE_DESCRIPTION: BINDING SITE FOR RESIDUE PEG A1674                 
REMARK 800                                                                      
REMARK 800 SITE_IDENTIFIER: CC4                                                 
REMARK 800 EVIDENCE_CODE: SOFTWARE                                              
REMARK 800 SITE_DESCRIPTION: BINDING SITE FOR RESIDUE PEG B1674                 
REMARK 800                                                                      
REMARK 800 SITE_IDENTIFIER: CC5                                                 
REMARK 800 EVIDENCE_CODE: SOFTWARE                                              
REMARK 800 SITE_DESCRIPTION: BINDING SITE FOR RESIDUE PEG A1675                 
REMARK 800                                                                      
REMARK 800 SITE_IDENTIFIER: CC6                                                 
REMARK 800 EVIDENCE_CODE: SOFTWARE                                              
REMARK 800 SITE_DESCRIPTION: BINDING SITE FOR RESIDUE PEG A1676                 
REMARK 800                                                                      
REMARK 800 SITE_IDENTIFIER: CC7                                                 
REMARK 800 EVIDENCE_CODE: SOFTWARE                                              
REMARK 800 SITE_DESCRIPTION: BINDING SITE FOR RESIDUE PEG A1677                 
REMARK 800                                                                      
REMARK 800 SITE_IDENTIFIER: CC8                                                 
REMARK 800 EVIDENCE_CODE: SOFTWARE                                              
REMARK 800 SITE_DESCRIPTION: BINDING SITE FOR RESIDUE PEG A1678                 
REMARK 800                                                                      
REMARK 800 SITE_IDENTIFIER: CC9                                                 
REMARK 800 EVIDENCE_CODE: SOFTWARE                                              
REMARK 800 SITE_DESCRIPTION: BINDING SITE FOR RESIDUE PEG B1675                 
REMARK 800                                                                      
REMARK 800 SITE_IDENTIFIER: DC1                                                 
REMARK 800 EVIDENCE_CODE: SOFTWARE                                              
REMARK 800 SITE_DESCRIPTION: BINDING SITE FOR RESIDUE PEG B1676                 
REMARK 800                                                                      
REMARK 800 SITE_IDENTIFIER: DC2                                                 
REMARK 800 EVIDENCE_CODE: SOFTWARE                                              
REMARK 800 SITE_DESCRIPTION: BINDING SITE FOR RESIDUE PEG A1679                 
REMARK 800                                                                      
REMARK 800 SITE_IDENTIFIER: DC3                                                 
REMARK 800 EVIDENCE_CODE: SOFTWARE                                              
REMARK 800 SITE_DESCRIPTION: BINDING SITE FOR RESIDUE PEG B1677                 
REMARK 800                                                                      
REMARK 800 SITE_IDENTIFIER: DC4                                                 
REMARK 800 EVIDENCE_CODE: SOFTWARE                                              
REMARK 800 SITE_DESCRIPTION: BINDING SITE FOR RESIDUE PEG B1678                 
REMARK 800                                                                      
REMARK 800 SITE_IDENTIFIER: DC5                                                 
REMARK 800 EVIDENCE_CODE: SOFTWARE                                              
REMARK 800 SITE_DESCRIPTION: BINDING SITE FOR RESIDUE PEG A1680                 
REMARK 800                                                                      
REMARK 800 SITE_IDENTIFIER: DC6                                                 
REMARK 800 EVIDENCE_CODE: SOFTWARE                                              
REMARK 800 SITE_DESCRIPTION: BINDING SITE FOR RESIDUE PEG B1679                 
REMARK 800                                                                      
REMARK 800 SITE_IDENTIFIER: DC7                                                 
REMARK 800 EVIDENCE_CODE: SOFTWARE                                              
REMARK 800 SITE_DESCRIPTION: BINDING SITE FOR RESIDUE PEG A1681                 
REMARK 800                                                                      
REMARK 800 SITE_IDENTIFIER: DC8                                                 
REMARK 800 EVIDENCE_CODE: SOFTWARE                                              
REMARK 800 SITE_DESCRIPTION: BINDING SITE FOR RESIDUE PEG B1680                 
REMARK 800                                                                      
REMARK 800 SITE_IDENTIFIER: DC9                                                 
REMARK 800 EVIDENCE_CODE: SOFTWARE                                              
REMARK 800 SITE_DESCRIPTION: BINDING SITE FOR RESIDUE PGE B1681                 
REMARK 800                                                                      
REMARK 800 SITE_IDENTIFIER: EC1                                                 
REMARK 800 EVIDENCE_CODE: SOFTWARE                                              
REMARK 800 SITE_DESCRIPTION: BINDING SITE FOR RESIDUE PGE A1682                 
REMARK 800                                                                      
REMARK 800 SITE_IDENTIFIER: EC2                                                 
REMARK 800 EVIDENCE_CODE: SOFTWARE                                              
REMARK 800 SITE_DESCRIPTION: BINDING SITE FOR RESIDUE PGE B1682                 
REMARK 800                                                                      
REMARK 800 SITE_IDENTIFIER: EC3                                                 
REMARK 800 EVIDENCE_CODE: SOFTWARE                                              
REMARK 800 SITE_DESCRIPTION: BINDING SITE FOR RESIDUE PGE A1683                 
REMARK 800                                                                      
REMARK 800 SITE_IDENTIFIER: EC4                                                 
REMARK 800 EVIDENCE_CODE: SOFTWARE                                              
REMARK 800 SITE_DESCRIPTION: BINDING SITE FOR RESIDUE PGE A1684                 
REMARK 800                                                                      
REMARK 800 SITE_IDENTIFIER: EC5                                                 
REMARK 800 EVIDENCE_CODE: SOFTWARE                                              
REMARK 800 SITE_DESCRIPTION: BINDING SITE FOR RESIDUE PGE B1683                 
REMARK 800                                                                      
REMARK 800 SITE_IDENTIFIER: EC6                                                 
REMARK 800 EVIDENCE_CODE: SOFTWARE                                              
REMARK 800 SITE_DESCRIPTION: BINDING SITE FOR RESIDUE PGE A1685                 
REMARK 800                                                                      
REMARK 800 SITE_IDENTIFIER: EC7                                                 
REMARK 800 EVIDENCE_CODE: SOFTWARE                                              
REMARK 800 SITE_DESCRIPTION: BINDING SITE FOR RESIDUE PGE A1686                 
REMARK 800                                                                      
REMARK 800 SITE_IDENTIFIER: EC8                                                 
REMARK 800 EVIDENCE_CODE: SOFTWARE                                              
REMARK 800 SITE_DESCRIPTION: BINDING SITE FOR RESIDUE PG4 B1684                 
REMARK 800                                                                      
REMARK 800 SITE_IDENTIFIER: EC9                                                 
REMARK 800 EVIDENCE_CODE: SOFTWARE                                              
REMARK 800 SITE_DESCRIPTION: BINDING SITE FOR RESIDUE PG4 A1687                 
REMARK 800                                                                      
REMARK 800 SITE_IDENTIFIER: FC1                                                 
REMARK 800 EVIDENCE_CODE: SOFTWARE                                              
REMARK 800 SITE_DESCRIPTION: BINDING SITE FOR RESIDUE PG4 B1685                 
REMARK 800                                                                      
REMARK 800 SITE_IDENTIFIER: FC2                                                 
REMARK 800 EVIDENCE_CODE: SOFTWARE                                              
REMARK 800 SITE_DESCRIPTION: BINDING SITE FOR RESIDUE PG4 B1686                 
REMARK 800                                                                      
REMARK 800 SITE_IDENTIFIER: FC3                                                 
REMARK 800 EVIDENCE_CODE: SOFTWARE                                              
REMARK 800 SITE_DESCRIPTION: BINDING SITE FOR RESIDUE ACT B1687                 
REMARK 800                                                                      
REMARK 800 SITE_IDENTIFIER: FC4                                                 
REMARK 800 EVIDENCE_CODE: SOFTWARE                                              
REMARK 800 SITE_DESCRIPTION: BINDING SITE FOR RESIDUE ACT A1688                 
REMARK 800                                                                      
REMARK 800 SITE_IDENTIFIER: FC5                                                 
REMARK 800 EVIDENCE_CODE: SOFTWARE                                              
REMARK 800 SITE_DESCRIPTION: BINDING SITE FOR RESIDUE ACT B1688                 
REMARK 800                                                                      
REMARK 800 SITE_IDENTIFIER: FC6                                                 
REMARK 800 EVIDENCE_CODE: SOFTWARE                                              
REMARK 800 SITE_DESCRIPTION: BINDING SITE FOR RESIDUE ACT A1689                 
REMARK 800                                                                      
REMARK 800 SITE_IDENTIFIER: FC7                                                 
REMARK 800 EVIDENCE_CODE: SOFTWARE                                              
REMARK 800 SITE_DESCRIPTION: BINDING SITE FOR RESIDUE ACT B1689                 
REMARK 800                                                                      
REMARK 800 SITE_IDENTIFIER: FC8                                                 
REMARK 800 EVIDENCE_CODE: SOFTWARE                                              
REMARK 800 SITE_DESCRIPTION: BINDING SITE FOR RESIDUE ACT B1690                 
REMARK 800                                                                      
REMARK 800 SITE_IDENTIFIER: FC9                                                 
REMARK 800 EVIDENCE_CODE: SOFTWARE                                              
REMARK 800 SITE_DESCRIPTION: BINDING SITE FOR RESIDUE ACT B1691                 
REMARK 800                                                                      
REMARK 800 SITE_IDENTIFIER: GC1                                                 
REMARK 800 EVIDENCE_CODE: SOFTWARE                                              
REMARK 800 SITE_DESCRIPTION: BINDING SITE FOR RESIDUE ACT B1692                 
REMARK 800                                                                      
REMARK 800 SITE_IDENTIFIER: GC2                                                 
REMARK 800 EVIDENCE_CODE: SOFTWARE                                              
REMARK 800 SITE_DESCRIPTION: BINDING SITE FOR RESIDUE ACT B1693                 
REMARK 800                                                                      
REMARK 800 SITE_IDENTIFIER: GC3                                                 
REMARK 800 EVIDENCE_CODE: SOFTWARE                                              
REMARK 800 SITE_DESCRIPTION: BINDING SITE FOR RESIDUE ACT A1690                 
REMARK 800                                                                      
REMARK 800 SITE_IDENTIFIER: GC4                                                 
REMARK 800 EVIDENCE_CODE: SOFTWARE                                              
REMARK 800 SITE_DESCRIPTION: BINDING SITE FOR RESIDUE ACT A1691                 
REMARK 800                                                                      
REMARK 800 SITE_IDENTIFIER: GC5                                                 
REMARK 800 EVIDENCE_CODE: SOFTWARE                                              
REMARK 800 SITE_DESCRIPTION: BINDING SITE FOR RESIDUE ACT B1694                 
REMARK 800                                                                      
REMARK 800 SITE_IDENTIFIER: GC6                                                 
REMARK 800 EVIDENCE_CODE: SOFTWARE                                              
REMARK 800 SITE_DESCRIPTION: BINDING SITE FOR RESIDUE ACT A1692                 
REMARK 800                                                                      
REMARK 800 SITE_IDENTIFIER: GC7                                                 
REMARK 800 EVIDENCE_CODE: SOFTWARE                                              
REMARK 800 SITE_DESCRIPTION: BINDING SITE FOR RESIDUE SO4 B1695                 
REMARK 800                                                                      
REMARK 800 SITE_IDENTIFIER: GC8                                                 
REMARK 800 EVIDENCE_CODE: SOFTWARE                                              
REMARK 800 SITE_DESCRIPTION: BINDING SITE FOR RESIDUE SO4 A1693                 
REMARK 800                                                                      
REMARK 800 SITE_IDENTIFIER: GC9                                                 
REMARK 800 EVIDENCE_CODE: SOFTWARE                                              
REMARK 800 SITE_DESCRIPTION: BINDING SITE FOR RESIDUE SO4 B1696                 
REMARK 800                                                                      
REMARK 800 SITE_IDENTIFIER: HC1                                                 
REMARK 800 EVIDENCE_CODE: SOFTWARE                                              
REMARK 800 SITE_DESCRIPTION: BINDING SITE FOR RESIDUE SO4 B1697                 
REMARK 800                                                                      
REMARK 800 SITE_IDENTIFIER: HC2                                                 
REMARK 800 EVIDENCE_CODE: SOFTWARE                                              
REMARK 800 SITE_DESCRIPTION: BINDING SITE FOR RESIDUE SO4 A1694                 
REMARK 800                                                                      
REMARK 800 SITE_IDENTIFIER: HC3                                                 
REMARK 800 EVIDENCE_CODE: SOFTWARE                                              
REMARK 800 SITE_DESCRIPTION: BINDING SITE FOR RESIDUE SO4 B1698                 
REMARK 800                                                                      
REMARK 800 SITE_IDENTIFIER: HC4                                                 
REMARK 800 EVIDENCE_CODE: SOFTWARE                                              
REMARK 800 SITE_DESCRIPTION: BINDING SITE FOR RESIDUE  CL B1699                 
REMARK 800                                                                      
REMARK 800 SITE_IDENTIFIER: HC5                                                 
REMARK 800 EVIDENCE_CODE: SOFTWARE                                              
REMARK 800 SITE_DESCRIPTION: BINDING SITE FOR RESIDUE  CL A1695                 
REMARK 800                                                                      
REMARK 800 SITE_IDENTIFIER: HC6                                                 
REMARK 800 EVIDENCE_CODE: SOFTWARE                                              
REMARK 800 SITE_DESCRIPTION: BINDING SITE FOR RESIDUE  CA B1700                 
REMARK 999                                                                      
REMARK 999 SEQUENCE                                                             
REMARK 999 THE CRYSTALLIZED PROTEIN CONTAINS THE N-TERMINAL TAG                 
REMARK 999 MRGSHHHHHHGMASMTGGQQMGRDLYDDDDKDHPFT                                 
DBREF  3ZUK A    1   663  UNP    O53649   O53649_MYCTU     1    663             
DBREF  3ZUK B    1   663  UNP    O53649   O53649_MYCTU     1    663             
SEQADV 3ZUK MET A  -35  UNP  O53649              EXPRESSION TAG                 
SEQADV 3ZUK ARG A  -34  UNP  O53649              EXPRESSION TAG                 
SEQADV 3ZUK GLY A  -33  UNP  O53649              EXPRESSION TAG                 
SEQADV 3ZUK SER A  -32  UNP  O53649              EXPRESSION TAG                 
SEQADV 3ZUK HIS A  -31  UNP  O53649              EXPRESSION TAG                 
SEQADV 3ZUK HIS A  -30  UNP  O53649              EXPRESSION TAG                 
SEQADV 3ZUK HIS A  -29  UNP  O53649              EXPRESSION TAG                 
SEQADV 3ZUK HIS A  -28  UNP  O53649              EXPRESSION TAG                 
SEQADV 3ZUK HIS A  -27  UNP  O53649              EXPRESSION TAG                 
SEQADV 3ZUK HIS A  -26  UNP  O53649              EXPRESSION TAG                 
SEQADV 3ZUK GLY A  -25  UNP  O53649              EXPRESSION TAG                 
SEQADV 3ZUK MET A  -24  UNP  O53649              EXPRESSION TAG                 
SEQADV 3ZUK ALA A  -23  UNP  O53649              EXPRESSION TAG                 
SEQADV 3ZUK SER A  -22  UNP  O53649              EXPRESSION TAG                 
SEQADV 3ZUK MET A  -21  UNP  O53649              EXPRESSION TAG                 
SEQADV 3ZUK THR A  -20  UNP  O53649              EXPRESSION TAG                 
SEQADV 3ZUK GLY A  -19  UNP  O53649              EXPRESSION TAG                 
SEQADV 3ZUK GLY A  -18  UNP  O53649              EXPRESSION TAG                 
SEQADV 3ZUK GLN A  -17  UNP  O53649              EXPRESSION TAG                 
SEQADV 3ZUK GLN A  -16  UNP  O53649              EXPRESSION TAG                 
SEQADV 3ZUK MET A  -15  UNP  O53649              EXPRESSION TAG                 
SEQADV 3ZUK GLY A  -14  UNP  O53649              EXPRESSION TAG                 
SEQADV 3ZUK ARG A  -13  UNP  O53649              EXPRESSION TAG                 
SEQADV 3ZUK ASP A  -12  UNP  O53649              EXPRESSION TAG                 
SEQADV 3ZUK LEU A  -11  UNP  O53649              EXPRESSION TAG                 
SEQADV 3ZUK TYR A  -10  UNP  O53649              EXPRESSION TAG                 
SEQADV 3ZUK ASP A   -9  UNP  O53649              EXPRESSION TAG                 
SEQADV 3ZUK ASP A   -8  UNP  O53649              EXPRESSION TAG                 
SEQADV 3ZUK ASP A   -7  UNP  O53649              EXPRESSION TAG                 
SEQADV 3ZUK ASP A   -6  UNP  O53649              EXPRESSION TAG                 
SEQADV 3ZUK LYS A   -5  UNP  O53649              EXPRESSION TAG                 
SEQADV 3ZUK ASP A   -4  UNP  O53649              EXPRESSION TAG                 
SEQADV 3ZUK HIS A   -3  UNP  O53649              EXPRESSION TAG                 
SEQADV 3ZUK PRO A   -2  UNP  O53649              EXPRESSION TAG                 
SEQADV 3ZUK PHE A   -1  UNP  O53649              EXPRESSION TAG                 
SEQADV 3ZUK THR A    0  UNP  O53649              EXPRESSION TAG                 
SEQADV 3ZUK MET B  -35  UNP  O53649              EXPRESSION TAG                 
SEQADV 3ZUK ARG B  -34  UNP  O53649              EXPRESSION TAG                 
SEQADV 3ZUK GLY B  -33  UNP  O53649              EXPRESSION TAG                 
SEQADV 3ZUK SER B  -32  UNP  O53649              EXPRESSION TAG                 
SEQADV 3ZUK HIS B  -31  UNP  O53649              EXPRESSION TAG                 
SEQADV 3ZUK HIS B  -30  UNP  O53649              EXPRESSION TAG                 
SEQADV 3ZUK HIS B  -29  UNP  O53649              EXPRESSION TAG                 
SEQADV 3ZUK HIS B  -28  UNP  O53649              EXPRESSION TAG                 
SEQADV 3ZUK HIS B  -27  UNP  O53649              EXPRESSION TAG                 
SEQADV 3ZUK HIS B  -26  UNP  O53649              EXPRESSION TAG                 
SEQADV 3ZUK GLY B  -25  UNP  O53649              EXPRESSION TAG                 
SEQADV 3ZUK MET B  -24  UNP  O53649              EXPRESSION TAG                 
SEQADV 3ZUK ALA B  -23  UNP  O53649              EXPRESSION TAG                 
SEQADV 3ZUK SER B  -22  UNP  O53649              EXPRESSION TAG                 
SEQADV 3ZUK MET B  -21  UNP  O53649              EXPRESSION TAG                 
SEQADV 3ZUK THR B  -20  UNP  O53649              EXPRESSION TAG                 
SEQADV 3ZUK GLY B  -19  UNP  O53649              EXPRESSION TAG                 
SEQADV 3ZUK GLY B  -18  UNP  O53649              EXPRESSION TAG                 
SEQADV 3ZUK GLN B  -17  UNP  O53649              EXPRESSION TAG                 
SEQADV 3ZUK GLN B  -16  UNP  O53649              EXPRESSION TAG                 
SEQADV 3ZUK MET B  -15  UNP  O53649              EXPRESSION TAG                 
SEQADV 3ZUK GLY B  -14  UNP  O53649              EXPRESSION TAG                 
SEQADV 3ZUK ARG B  -13  UNP  O53649              EXPRESSION TAG                 
SEQADV 3ZUK ASP B  -12  UNP  O53649              EXPRESSION TAG                 
SEQADV 3ZUK LEU B  -11  UNP  O53649              EXPRESSION TAG                 
SEQADV 3ZUK TYR B  -10  UNP  O53649              EXPRESSION TAG                 
SEQADV 3ZUK ASP B   -9  UNP  O53649              EXPRESSION TAG                 
SEQADV 3ZUK ASP B   -8  UNP  O53649              EXPRESSION TAG                 
SEQADV 3ZUK ASP B   -7  UNP  O53649              EXPRESSION TAG                 
SEQADV 3ZUK ASP B   -6  UNP  O53649              EXPRESSION TAG                 
SEQADV 3ZUK LYS B   -5  UNP  O53649              EXPRESSION TAG                 
SEQADV 3ZUK ASP B   -4  UNP  O53649              EXPRESSION TAG                 
SEQADV 3ZUK HIS B   -3  UNP  O53649              EXPRESSION TAG                 
SEQADV 3ZUK PRO B   -2  UNP  O53649              EXPRESSION TAG                 
SEQADV 3ZUK PHE B   -1  UNP  O53649              EXPRESSION TAG                 
SEQADV 3ZUK THR B    0  UNP  O53649              EXPRESSION TAG                 
SEQRES   1 A  699  MET ARG GLY SER HIS HIS HIS HIS HIS HIS GLY MET ALA          
SEQRES   2 A  699  SER MET THR GLY GLY GLN GLN MET GLY ARG ASP LEU TYR          
SEQRES   3 A  699  ASP ASP ASP ASP LYS ASP HIS PRO PHE THR MET THR LEU          
SEQRES   4 A  699  ALA ILE PRO SER GLY ILE ASP LEU SER HIS ILE ASP ALA          
SEQRES   5 A  699  ASP ALA ARG PRO GLN ASP ASP LEU PHE GLY HIS VAL ASN          
SEQRES   6 A  699  GLY ARG TRP LEU ALA GLU HIS GLU ILE PRO ALA ASP ARG          
SEQRES   7 A  699  ALA THR ASP GLY ALA PHE ARG SER LEU PHE ASP ARG ALA          
SEQRES   8 A  699  GLU THR GLN VAL ARG ASP LEU ILE ILE GLN ALA SER GLN          
SEQRES   9 A  699  ALA GLY ALA ALA VAL GLY THR ASP ALA GLN ARG ILE GLY          
SEQRES  10 A  699  ASP LEU TYR ALA SER PHE LEU ASP GLU GLU ALA VAL GLU          
SEQRES  11 A  699  ARG ALA GLY VAL GLN PRO LEU HIS ASP GLU LEU ALA THR          
SEQRES  12 A  699  ILE ASP SER ALA ALA ASP ALA THR GLU LEU ALA ALA ALA          
SEQRES  13 A  699  LEU GLY THR LEU GLN ARG ALA GLY VAL GLY GLY GLY ILE          
SEQRES  14 A  699  GLY VAL TYR VAL ASP THR ASP SER LYS ASP SER THR ARG          
SEQRES  15 A  699  TYR LEU VAL HIS PHE THR GLN SER GLY ILE GLY LEU PRO          
SEQRES  16 A  699  ASP GLU SER TYR TYR ARG ASP GLU GLN HIS ALA ALA VAL          
SEQRES  17 A  699  LEU ALA ALA TYR PRO GLY HIS ILE ALA ARG MET PHE GLY          
SEQRES  18 A  699  LEU VAL TYR GLY GLY GLU SER ARG ASP HIS ALA LYS THR          
SEQRES  19 A  699  ALA ASP ARG ILE VAL ALA LEU GLU THR LYS LEU ALA ASP          
SEQRES  20 A  699  ALA HIS TRP ASP VAL VAL LYS ARG ARG ASP ALA ASP LEU          
SEQRES  21 A  699  GLY TYR ASN LEU ARG THR PHE ALA GLN LEU GLN THR GLU          
SEQRES  22 A  699  GLY ALA GLY PHE ASP TRP VAL SER TRP VAL THR ALA LEU          
SEQRES  23 A  699  GLY SER ALA PRO ASP ALA MET THR GLU LEU VAL VAL ARG          
SEQRES  24 A  699  GLN PRO ASP TYR LEU VAL THR PHE ALA SER LEU TRP ALA          
SEQRES  25 A  699  SER VAL ASN VAL GLU ASP TRP LYS CYS TRP ALA ARG TRP          
SEQRES  26 A  699  ARG LEU ILE ARG ALA ARG ALA PRO TRP LEU THR ARG ALA          
SEQRES  27 A  699  LEU VAL ALA GLU ASP PHE GLU PHE TYR GLY ARG THR LEU          
SEQRES  28 A  699  THR GLY ALA GLN GLN LEU ARG ASP ARG TRP LYS ARG GLY          
SEQRES  29 A  699  VAL SER LEU VAL GLU ASN LEU MET GLY ASP ALA VAL GLY          
SEQRES  30 A  699  LYS LEU TYR VAL GLN ARG HIS PHE PRO PRO ASP ALA LYS          
SEQRES  31 A  699  SER ARG ILE ASP THR LEU VAL ASP ASN LEU GLN GLU ALA          
SEQRES  32 A  699  TYR ARG ILE SER ILE SER GLU LEU ASP TRP MET THR PRO          
SEQRES  33 A  699  GLN THR ARG GLN ARG ALA LEU ALA LYS LEU ASN LYS PHE          
SEQRES  34 A  699  THR ALA LYS VAL GLY TYR PRO ILE LYS TRP ARG ASP TYR          
SEQRES  35 A  699  SER LYS LEU ALA ILE ASP ARG ASP ASP LEU TYR GLY ASN          
SEQRES  36 A  699  VAL GLN ARG GLY TYR ALA VAL ASN HIS ASP ARG GLU LEU          
SEQRES  37 A  699  ALA LYS LEU PHE GLY PRO VAL ASP ARG ASP GLU TRP PHE          
SEQRES  38 A  699  MET THR PRO GLN THR VAL ASN ALA TYR TYR ASN PRO GLY          
SEQRES  39 A  699  MET ASN GLU ILE VAL PHE PRO ALA ALA ILE LEU GLN PRO          
SEQRES  40 A  699  PRO PHE PHE ASP PRO GLN ALA ASP GLU ALA ALA ASN TYR          
SEQRES  41 A  699  GLY GLY ILE GLY ALA VAL ILE GLY HIS GLU ILE GLY HIS          
SEQRES  42 A  699  GLY PHE ASP ASP GLN GLY ALA LYS TYR ASP GLY ASP GLY          
SEQRES  43 A  699  ASN LEU VAL ASP TRP TRP THR ASP ASP ASP ARG THR GLU          
SEQRES  44 A  699  PHE ALA ALA ARG THR LYS ALA LEU ILE GLU GLN TYR HIS          
SEQRES  45 A  699  ALA TYR THR PRO ARG ASP LEU VAL ASP HIS PRO GLY PRO          
SEQRES  46 A  699  PRO HIS VAL GLN GLY ALA PHE THR ILE GLY GLU ASN ILE          
SEQRES  47 A  699  GLY ASP LEU GLY GLY LEU SER ILE ALA LEU LEU ALA TYR          
SEQRES  48 A  699  GLN LEU SER LEU ASN GLY ASN PRO ALA PRO VAL ILE ASP          
SEQRES  49 A  699  GLY LEU THR GLY MET GLN ARG VAL PHE PHE GLY TRP ALA          
SEQRES  50 A  699  GLN ILE TRP ARG THR LYS SER ARG ALA ALA GLU ALA ILE          
SEQRES  51 A  699  ARG ARG LEU ALA VAL ASP PRO HIS SER PRO PRO GLU PHE          
SEQRES  52 A  699  ARG CYS ASN GLY VAL VAL ARG ASN VAL ASP ALA PHE TYR          
SEQRES  53 A  699  GLN ALA PHE ASP VAL THR GLU ASP ASP ALA LEU PHE LEU          
SEQRES  54 A  699  ASP PRO GLN ARG ARG VAL ARG ILE TRP ASN                      
SEQRES   1 B  699  MET ARG GLY SER HIS HIS HIS HIS HIS HIS GLY MET ALA          
SEQRES   2 B  699  SER MET THR GLY GLY GLN GLN MET GLY ARG ASP LEU TYR          
SEQRES   3 B  699  ASP ASP ASP ASP LYS ASP HIS PRO PHE THR MET THR LEU          
SEQRES   4 B  699  ALA ILE PRO SER GLY ILE ASP LEU SER HIS ILE ASP ALA          
SEQRES   5 B  699  ASP ALA ARG PRO GLN ASP ASP LEU PHE GLY HIS VAL ASN          
SEQRES   6 B  699  GLY ARG TRP LEU ALA GLU HIS GLU ILE PRO ALA ASP ARG          
SEQRES   7 B  699  ALA THR ASP GLY ALA PHE ARG SER LEU PHE ASP ARG ALA          
SEQRES   8 B  699  GLU THR GLN VAL ARG ASP LEU ILE ILE GLN ALA SER GLN          
SEQRES   9 B  699  ALA GLY ALA ALA VAL GLY THR ASP ALA GLN ARG ILE GLY          
SEQRES  10 B  699  ASP LEU TYR ALA SER PHE LEU ASP GLU GLU ALA VAL GLU          
SEQRES  11 B  699  ARG ALA GLY VAL GLN PRO LEU HIS ASP GLU LEU ALA THR          
SEQRES  12 B  699  ILE ASP SER ALA ALA ASP ALA THR GLU LEU ALA ALA ALA          
SEQRES  13 B  699  LEU GLY THR LEU GLN ARG ALA GLY VAL GLY GLY GLY ILE          
SEQRES  14 B  699  GLY VAL TYR VAL ASP THR ASP SER LYS ASP SER THR ARG          
SEQRES  15 B  699  TYR LEU VAL HIS PHE THR GLN SER GLY ILE GLY LEU PRO          
SEQRES  16 B  699  ASP GLU SER TYR TYR ARG ASP GLU GLN HIS ALA ALA VAL          
SEQRES  17 B  699  LEU ALA ALA TYR PRO GLY HIS ILE ALA ARG MET PHE GLY          
SEQRES  18 B  699  LEU VAL TYR GLY GLY GLU SER ARG ASP HIS ALA LYS THR          
SEQRES  19 B  699  ALA ASP ARG ILE VAL ALA LEU GLU THR LYS LEU ALA ASP          
SEQRES  20 B  699  ALA HIS TRP ASP VAL VAL LYS ARG ARG ASP ALA ASP LEU          
SEQRES  21 B  699  GLY TYR ASN LEU ARG THR PHE ALA GLN LEU GLN THR GLU          
SEQRES  22 B  699  GLY ALA GLY PHE ASP TRP VAL SER TRP VAL THR ALA LEU          
SEQRES  23 B  699  GLY SER ALA PRO ASP ALA MET THR GLU LEU VAL VAL ARG          
SEQRES  24 B  699  GLN PRO ASP TYR LEU VAL THR PHE ALA SER LEU TRP ALA          
SEQRES  25 B  699  SER VAL ASN VAL GLU ASP TRP LYS CYS TRP ALA ARG TRP          
SEQRES  26 B  699  ARG LEU ILE ARG ALA ARG ALA PRO TRP LEU THR ARG ALA          
SEQRES  27 B  699  LEU VAL ALA GLU ASP PHE GLU PHE TYR GLY ARG THR LEU          
SEQRES  28 B  699  THR GLY ALA GLN GLN LEU ARG ASP ARG TRP LYS ARG GLY          
SEQRES  29 B  699  VAL SER LEU VAL GLU ASN LEU MET GLY ASP ALA VAL GLY          
SEQRES  30 B  699  LYS LEU TYR VAL GLN ARG HIS PHE PRO PRO ASP ALA LYS          
SEQRES  31 B  699  SER ARG ILE ASP THR LEU VAL ASP ASN LEU GLN GLU ALA          
SEQRES  32 B  699  TYR ARG ILE SER ILE SER GLU LEU ASP TRP MET THR PRO          
SEQRES  33 B  699  GLN THR ARG GLN ARG ALA LEU ALA LYS LEU ASN LYS PHE          
SEQRES  34 B  699  THR ALA LYS VAL GLY TYR PRO ILE LYS TRP ARG ASP TYR          
SEQRES  35 B  699  SER LYS LEU ALA ILE ASP ARG ASP ASP LEU TYR GLY ASN          
SEQRES  36 B  699  VAL GLN ARG GLY TYR ALA VAL ASN HIS ASP ARG GLU LEU          
SEQRES  37 B  699  ALA LYS LEU PHE GLY PRO VAL ASP ARG ASP GLU TRP PHE          
SEQRES  38 B  699  MET THR PRO GLN THR VAL ASN ALA TYR TYR ASN PRO GLY          
SEQRES  39 B  699  MET ASN GLU ILE VAL PHE PRO ALA ALA ILE LEU GLN PRO          
SEQRES  40 B  699  PRO PHE PHE ASP PRO GLN ALA ASP GLU ALA ALA ASN TYR          
SEQRES  41 B  699  GLY GLY ILE GLY ALA VAL ILE GLY HIS GLU ILE GLY HIS          
SEQRES  42 B  699  GLY PHE ASP ASP GLN GLY ALA LYS TYR ASP GLY ASP GLY          
SEQRES  43 B  699  ASN LEU VAL ASP TRP TRP THR ASP ASP ASP ARG THR GLU          
SEQRES  44 B  699  PHE ALA ALA ARG THR LYS ALA LEU ILE GLU GLN TYR HIS          
SEQRES  45 B  699  ALA TYR THR PRO ARG ASP LEU VAL ASP HIS PRO GLY PRO          
SEQRES  46 B  699  PRO HIS VAL GLN GLY ALA PHE THR ILE GLY GLU ASN ILE          
SEQRES  47 B  699  GLY ASP LEU GLY GLY LEU SER ILE ALA LEU LEU ALA TYR          
SEQRES  48 B  699  GLN LEU SER LEU ASN GLY ASN PRO ALA PRO VAL ILE ASP          
SEQRES  49 B  699  GLY LEU THR GLY MET GLN ARG VAL PHE PHE GLY TRP ALA          
SEQRES  50 B  699  GLN ILE TRP ARG THR LYS SER ARG ALA ALA GLU ALA ILE          
SEQRES  51 B  699  ARG ARG LEU ALA VAL ASP PRO HIS SER PRO PRO GLU PHE          
SEQRES  52 B  699  ARG CYS ASN GLY VAL VAL ARG ASN VAL ASP ALA PHE TYR          
SEQRES  53 B  699  GLN ALA PHE ASP VAL THR GLU ASP ASP ALA LEU PHE LEU          
SEQRES  54 B  699  ASP PRO GLN ARG ARG VAL ARG ILE TRP ASN                      
HET     ZN  A1664       1                                                       
HET    RDF  A1665      37                                                       
HET    211  A1666      10                                                       
HET    PEG  A1667       7                                                       
HET    PEG  A1668       7                                                       
HET    PEG  A1669       7                                                       
HET    PEG  A1670       7                                                       
HET    PEG  A1671       7                                                       
HET    PEG  A1672       7                                                       
HET    PEG  A1673       7                                                       
HET    PEG  A1674       7                                                       
HET    PEG  A1675       7                                                       
HET    PEG  A1676       7                                                       
HET    PEG  A1677       7                                                       
HET    PEG  A1678       7                                                       
HET    PEG  A1679       7                                                       
HET    PEG  A1680       7                                                       
HET    PEG  A1681       7                                                       
HET    PGE  A1682      10                                                       
HET    PGE  A1683      10                                                       
HET    PGE  A1684      10                                                       
HET    PGE  A1685      10                                                       
HET    PGE  A1686      10                                                       
HET    PG4  A1687      13                                                       
HET    ACT  A1688       4                                                       
HET    ACT  A1689       4                                                       
HET    ACT  A1690       4                                                       
HET    ACT  A1691       4                                                       
HET    ACT  A1692       4                                                       
HET    SO4  A1693       5                                                       
HET    SO4  A1694       5                                                       
HET     CL  A1695       1                                                       
HET     ZN  B1664       1                                                       
HET    RDF  B1665      37                                                       
HET    PEG  B1666       7                                                       
HET    PEG  B1667       7                                                       
HET    PEG  B1668       7                                                       
HET    PEG  B1669       7                                                       
HET    PEG  B1670       7                                                       
HET    PEG  B1671       7                                                       
HET    PEG  B1672       7                                                       
HET    PEG  B1673       7                                                       
HET    PEG  B1674       7                                                       
HET    PEG  B1675       7                                                       
HET    PEG  B1676       7                                                       
HET    PEG  B1677       7                                                       
HET    PEG  B1678       7                                                       
HET    PEG  B1679       7                                                       
HET    PEG  B1680       7                                                       
HET    PGE  B1681      10                                                       
HET    PGE  B1682      10                                                       
HET    PGE  B1683      10                                                       
HET    PG4  B1684      13                                                       
HET    PG4  B1685      13                                                       
HET    PG4  B1686      13                                                       
HET    ACT  B1687       4                                                       
HET    ACT  B1688       4                                                       
HET    ACT  B1689       4                                                       
HET    ACT  B1690       4                                                       
HET    ACT  B1691       4                                                       
HET    ACT  B1692       4                                                       
HET    ACT  B1693       4                                                       
HET    ACT  B1694       4                                                       
HET    SO4  B1695       5                                                       
HET    SO4  B1696       5                                                       
HET    SO4  B1697       5                                                       
HET    SO4  B1698       5                                                       
HET     CL  B1699       1                                                       
HET     CA  B1700       1                                                       
HET     CL  B1701       1                                                       
HETNAM      ZN ZINC ION                                                         
HETNAM     RDF N-ALPHA-L-RHAMNOPYRANOSYLOXY(HYDROXYPHOSPHINYL)-L-               
HETNAM   2 RDF  LEUCYL-L-TRYPTOPHAN                                             
HETNAM     211 2,2',2''-NITRILOTRIETHANOL                                       
HETNAM     PEG DI(HYDROXYETHYL)ETHER                                            
HETNAM     PGE TRIETHYLENE GLYCOL                                               
HETNAM     PG4 TETRAETHYLENE GLYCOL                                             
HETNAM     ACT ACETATE ION                                                      
HETNAM     SO4 SULFATE ION                                                      
HETNAM      CL CHLORIDE ION                                                     
HETNAM      CA CALCIUM ION                                                      
HETSYN     RDF PHOSPHORAMIDON                                                   
FORMUL   3   ZN    2(ZN 2+)                                                     
FORMUL   4  RDF    2(C23 H34 N3 O10 P)                                          
FORMUL   5  211    C6 H15 N O3                                                  
FORMUL   6  PEG    30(C4 H10 O3)                                                
FORMUL   7  PGE    8(C6 H14 O4)                                                 
FORMUL   8  PG4    4(C8 H18 O5)                                                 
FORMUL   9  ACT    13(C2 H3 O2 1-)                                              
FORMUL  10  SO4    6(O4 S 2-)                                                   
FORMUL  11   CL    3(CL 1-)                                                     
FORMUL  12   CA    CA 2+                                                        
FORMUL  13  HOH   *332(H2 O)                                                    
HELIX    1   1 ARG A   31  TRP A   32  1                                   2
HELIX    2   2 GLU A   35  HIS A   36  1                                   2
HELIX    3   3 SER A   50  SER A   50  1                                   1
HELIX    4   4 ASP A   53  ASP A   53  1                                   1
SHEET    1   1 1 ASP A  45  GLY A  46  0
LINK        ZN    ZN A1664                 O1P RDF A1665     1555   1555  1.92  
LINK        ZN    ZN A1664                 NE2 HIS A 493     1555   1555  2.20  
LINK        ZN    ZN A1664                 NE2 HIS A 497     1555   1555  1.98  
LINK        ZN    ZN A1664                 OE1 GLU A 560     1555   1555  2.03  
LINK         OE2 GLU B 116                CA    CA B1700     2765   1555  1.84  
LINK         OE2 GLU B 116                CA    CA B1700     1555   2765  1.84  
LINK         OD1 ASP B 414                CA    CA B1700     1555   1555  1.82  
LINK        ZN    ZN B1664                 NE2 HIS B 493     1555   1555  2.11  
LINK        ZN    ZN B1664                 O1P RDF B1665     1555   1555  1.96  
LINK        ZN    ZN B1664                 OE1 GLU B 560     1555   1555  1.92  
LINK        ZN    ZN B1664                 NE2 HIS B 497     1555   1555  2.13  
LINK        CA    CA B1700                 OD1 ASP B 113     1555   2765  2.89  
LINK        CA    CA B1700                 OD2 ASP B 412     1555   1555  1.87  
LINK        CA    CA B1700                 OD1 ASP B 412     1555   1555  3.14  
LINK        CA    CA B1700                 OD2 ASP B 414     1555   1555  3.09  
LINK        CA    CA B1700                 OD2 ASP B 113     1555   2765  1.85  
CISPEP   1 PRO A  471    PRO A  472          0         4.62                     
CISPEP   2 GLY A  548    PRO A  549          0         0.07                     
CISPEP   3 PRO B  471    PRO B  472          0         3.29                     
CISPEP   4 GLY B  548    PRO B  549          0        -2.34                     
SITE     1 AC1  4 HIS A 493  HIS A 497  GLU A 560  RDF A1665                    
SITE     1 AC2  4 HIS B 493  HIS B 497  GLU B 560  RDF B1665                    
SITE     1 AC3 15 PHE B  48  ASN B 452  ALA B 453  TYR B 454                    
SITE     2 AC3 15 ILE B 468  HIS B 493  GLU B 494  HIS B 497                    
SITE     3 AC3 15 GLU B 560  HIS B 622  ARG B 628   ZN B1664                    
SITE     4 AC3 15 ACT B1691  HOH B2071  HOH B2171                               
SITE     1 AC4 17 PHE A  48  VAL A 451  ASN A 452  ALA A 453                    
SITE     2 AC4 17 TYR A 454  HIS A 493  GLU A 494  HIS A 497                    
SITE     3 AC4 17 GLU A 560  ARG A 616  HIS A 622  ARG A 628                    
SITE     4 AC4 17  ZN A1664  211 A1666  PGE A1684  ACT A1689                    
SITE     5 AC4 17 HOH A2148                                                     
SITE     1 AC5  4 ARG A 615  ARG A 616  ASP A 620  RDF A1665                    
SITE     1 AC6  3 ARG B 126  THR B 248  ALA B 249                               
SITE     1 AC7  4 PRO A   6  SER A   7  GLY A   8  ASP A  10                    
SITE     1 AC8  6 GLN B 153  SER B 154  GLY B 155  ILE B 156                    
SITE     2 AC8  6 ARG B 219  HOH B2051                                          
SITE     1 AC9  4 PHE A  52  VAL A 329  GLU A 333  GLN A 449                    
SITE     1 BC1  7 SER B 162  ASP B 166  HIS B 169  ILE B 614                    
SITE     2 BC1  7 LEU B 617  ALA B 618  HOH B2140                               
SITE     1 BC2  7 SER A  86  PRO A 100  TRP A 298  ASP A 414                    
SITE     2 BC2  7 ASP A 415  LEU A 416  TYR A 417                               
SITE     1 BC3  2 ALA A  77  HOH A2019                                          
SITE     1 BC4  3 ASN A 227  LEU A 228  ARG A 229                               
SITE     1 BC5  8 GLN A 641  ASP A 644  VAL A 645  PGE A1683                    
SITE     2 BC5  8 GLN B 576  LEU B 577  ASN B 580  GLY B 581                    
SITE     1 BC6  2 GLN B 576  ALA B 638                                          
SITE     1 BC7  7 GLN A 534  ARG A 634  ARG A 657  PEG A1679                    
SITE     2 BC7  7 ASP B 545  PRO B 547  GLY B 548                               
SITE     1 BC8  4 THR B 123  ARG B 126  ALA B 127  ALA B 425                    
SITE     1 BC9  1 ASP B  15                                                     
SITE     1 CC1  6 ASP A 479  GLU A 480  HOH A2117  HOH A2139                    
SITE     2 CC1  6 ILE B   5  ASP B 479                                          
SITE     1 CC2  7 ASP B 138  THR B 139  SER B 141  ASN B 456                    
SITE     2 CC2  7 PRO B 457  GLY B 458  TYR B 506                               
SITE     1 CC3  1 ARG A 126                                                     
SITE     1 CC4  8 LYS B 354  ASP B 358  ALA B 395  LYS B 396                    
SITE     2 CC4  8 VAL B 397  TYR B 399  ILE B 401  TRP B 444                    
SITE     1 CC5  3 THR A 152  ARG A 219  ARG A 263                               
SITE     1 CC6  9 ALA A 613  ARG A 616  LEU A 617  ASP A 620                    
SITE     2 CC6  9 HIS A 622  SER A 623  PRO A 624  PRO A 625                    
SITE     3 CC6  9 HOH A2147                                                     
SITE     1 CC7  3 ASP A 358  ASP A 362  ALA A 395                               
SITE     1 CC8  7 ASP A  17  ALA A  18  ARG A  19  ASP A  22                    
SITE     2 CC8  7 ASP A  23  PEG A1680  ACT A1688                               
SITE     1 CC9  4 ASN A 582  ALA B   4  SER B   7  ASP B 588                    
SITE     1 DC1  8 VAL A 544  ASP A 545  ASP B  22  ARG B 541                    
SITE     2 DC1  8 GLU B 626  PHE B 627  ASN B 630  LEU B 651                    
SITE     1 DC2  4 GLU A 533  GLN A 534  ARG A 657  PEG B1670                    
SITE     1 DC3  4 VAL B 216  ARG B 220  ACT B1694  SO4 B1697                    
SITE     1 DC4  5 LYS B 392  ASP B 507  GLY B 508  VAL B 513                    
SITE     2 DC4  5 HOH B2105                                                     
SITE     1 DC5  3 ASP A  22  PEG A1678  ASP B 545                               
SITE     1 DC6  3 GLU A 116  ASN B 227  ARG B 229                               
SITE     1 DC7  4 ASN A 363  ALA A 574  LEU A 577  ASN A 580                    
SITE     1 DC8  3 PHE B 349  ALA B 353  LYS B 354                               
SITE     1 DC9  5 ASN A 580  HIS B  27  GLY B 589  GLN B 594                    
SITE     2 DC9  5 PG4 B1685                                                     
SITE     1 EC1  6 GLU A 374  LEU A 573  ASP B 637  ARG B 658                    
SITE     2 EC1  6 HOH B2161  HOH B2163                                          
SITE     1 EC2  5 ASP B 221  ASP B 501  LYS B 505  ASP B 514                    
SITE     2 EC2  5 TRP B 516                                                     
SITE     1 EC3  4 ASP A 637  GLN A 641  ARG A 658  PEG A1672                    
SITE     1 EC4  4 TYR A 454  TYR A 455  HIS A 497  RDF A1665                    
SITE     1 EC5  7 LEU A 579  ALA A 584  HOH A2144  LEU B 579                    
SITE     2 EC5  7 ALA B 584  ACT B1687  HOH B2150                               
SITE     1 EC6  4 GLN A 319  LYS A 607  ARG A 609  ASP B 648                    
SITE     1 EC7  6 ALA A  16  HIS A  27  ASP A 588  GLY A 589                    
SITE     2 EC7  6 GLN A 594  HOH A2006                                          
SITE     1 EC8 12 PRO B 540  ASP B 542  GLN B 553  THR B 557                    
SITE     2 EC8 12 ALA B 613  ARG B 616  LEU B 617  ASP B 620                    
SITE     3 EC8 12 HIS B 622  PRO B 624  GLU B 626  HOH B2153                    
SITE     1 EC9  6 HIS A  13  TRP A  32  GLU A  35  HIS A  36                    
SITE     2 EC9  6 ASP A  45  SER A  50                                          
SITE     1 FC1  7 LEU B  11  ALA B  16  ARG B  19  HIS B  27                    
SITE     2 FC1  7 PGE B1681  HOH B2010  HOH B2149                               
SITE     1 FC2  8 VAL A 544  ASP A 545  HIS A 546  HOH A2133                    
SITE     2 FC2  8 GLN B 534  TYR B 538  ARG B 634  ARG B 657                    
SITE     1 FC3  6 GLY A 581  THR B 591  MET B 593  PGE B1683                    
SITE     2 FC3  6 HOH B2150  HOH B2173                                          
SITE     1 FC4  4 ASP A  15  GLY A  30  ARG A 541  PEG A1678                    
SITE     1 FC5  4 TYR B 147  ALA B 256  MET B 257  THR B 258                    
SITE     1 FC6  2 PHE A 445  RDF A1665                                          
SITE     1 FC7  2 ASP B  15  GLY B  30                                          
SITE     1 FC8  1 ASP B  10                                                     
SITE     1 FC9  4 TYR B 455  HIS B 497  RDF B1665  ACT B1694                    
SITE     1 GC1  3 GLN B 125  GLY B 134  VAL B 135                               
SITE     1 GC2  5 ACT A1691  ASP B 479  TYR B 575  LEU B 579                    
SITE     2 GC2  5 PRO B 585                                                     
SITE     1 GC3  2 TRP A 516  ARG A 521                                          
SITE     1 GC4  3 ILE A   5  ASN B 582  ACT B1693                               
SITE     1 GC5  4 HIS B 497  PEG B1677  ACT B1691  HOH B2073                    
SITE     1 GC6  3 GLN A 125  VAL A 129  VAL A 135                               
SITE     1 GC7  5 LEU A 577  ASN A 580  ASP B 644  VAL B 645                    
SITE     2 GC7  5 HOH B2163                                                     
SITE     1 GC8  7 HIS A 536  HIS A 551  VAL A 552  GLN A 553                    
SITE     2 GC8  7 GLY A 554  ALA A 555  HOH A2159                               
SITE     1 GC9  5 ILE B 532  HIS B 536  GLN B 553  GLY B 554                    
SITE     2 GC9  5 ALA B 555                                                     
SITE     1 HC1  5 THR B 152  ARG B 219  ARG B 263  PEG B1677                    
SITE     2 HC1  5 HOH B2045                                                     
SITE     1 HC2  4 ARG A  42  ALA A  43  ARG A  49  HOH A2086                    
SITE     1 HC3  4 ARG B  42  ALA B  43  THR B  44  ARG B  49                    
SITE     1 HC4  2 ASP B 242  ILE B 411                                          
SITE     1 HC5  2 TYR A 147  LEU A 435                                          
SITE     1 HC6  4 ASP B 113  GLU B 116  ASP B 412  ASP B 414                    
CRYST1  128.290  198.770   63.270  90.00  90.00  90.00 P 21 21 2     8          
ORIGX1      1.000000  0.000000  0.000000        0.00000                         
ORIGX2      0.000000  1.000000  0.000000        0.00000                         
ORIGX3      0.000000  0.000000  1.000000        0.00000                         
SCALE1      0.007795  0.000000  0.000000        0.00000                         
SCALE2      0.000000  0.005031  0.000000        0.00000                         
SCALE3      0.000000  0.000000  0.015805        0.00000                         
ATOM      1  N   HIS A  13      57.293  92.158  13.241  1.00 24.37           N
ATOM      2  CA  HIS A  13      58.117  91.538  14.275  1.00 24.64           C
ATOM      3  C   HIS A  13      59.643  91.666  14.105  1.00 24.17           C
ATOM      4  O   HIS A  13      60.423  91.000  14.796  1.00 23.98           O
ATOM      5  CB  HIS A  13      57.692  90.089  14.447  1.00 24.69           C
ATOM      6  CG  HIS A  13      56.305  89.960  14.979  1.00 27.69           C
ATOM      7  ND1 HIS A  13      55.246  89.504  14.213  1.00 28.22           N
ATOM      8  CD2 HIS A  13      55.790  90.280  16.194  1.00 27.67           C
ATOM      9  CE1 HIS A  13      54.147  89.519  14.948  1.00 29.60           C
ATOM     10  NE2 HIS A  13      54.448  89.989  16.151  1.00 28.74           N
TER      11      HIS A  13
ATOM     12  N   ARG A  31      61.454  90.544  17.564  1.00 18.85           N
ATOM     13  CA  ARG A  31      60.452  91.060  18.501  1.00 19.74           C
ATOM     14  C   ARG A  31      59.581  89.924  19.012  1.00 19.18           C
ATOM     15  O   ARG A  31      59.270  89.849  20.183  1.00 18.73           O
ATOM     16  CB  ARG A  31      59.632  92.231  17.928  1.00 20.18           C
ATOM     17  CG  ARG A  31      58.849  93.048  18.995  1.00 23.21           C
ATOM     18  CD  ARG A  31      58.259  94.412  18.477  1.00 30.22           C
ATOM     19  NE  ARG A  31      57.198  94.253  17.467  1.00 36.07           N
ATOM     20  CZ  ARG A  31      55.911  93.938  17.725  1.00 38.71           C
ATOM     21  NH1 ARG A  31      55.474  93.743  18.974  1.00 39.63           N
ATOM     22  NH2 ARG A  31      55.038  93.816  16.728  1.00 37.33           N
ATOM     23  N   TRP A  32      59.230  89.013  18.119  1.00 19.65           N
ATOM     24  CA  TRP A  32      58.423  87.857  18.466  1.00 19.27           C
ATOM     25  C   TRP A  32      59.222  86.913  19.383  1.00 19.44           C
ATOM     26  O   TRP A  32      58.710  86.452  20.390  1.00 20.18           O
ATOM     27  CB  TRP A  32      57.950  87.170  17.182  1.00 19.23           C
ATOM     28  CG  TRP A  32      56.981  86.025  17.393  1.00 20.08           C
ATOM     29  CD1 TRP A  32      55.614  86.092  17.385  1.00 20.24           C
ATOM     30  CD2 TRP A  32      57.306  84.651  17.610  1.00 18.66           C
ATOM     31  NE1 TRP A  32      55.072  84.848  17.602  1.00 19.24           N
ATOM     32  CE2 TRP A  32      56.087  83.948  17.754  1.00 19.68           C
ATOM     33  CE3 TRP A  32      58.504  83.944  17.704  1.00 18.12           C
ATOM     34  CZ2 TRP A  32      56.040  82.570  17.985  1.00 18.62           C
ATOM     35  CZ3 TRP A  32      58.457  82.565  17.942  1.00 16.78           C
ATOM     36  CH2 TRP A  32      57.239  81.900  18.072  1.00 17.56           C
TER      37      TRP A  32
ATOM     38  N   GLU A  35      59.167  88.518  22.936  1.00 20.59           N
ATOM     39  CA  GLU A  35      57.898  88.860  23.583  1.00 21.57           C
ATOM     40  C   GLU A  35      56.855  87.754  23.624  1.00 22.39           C
ATOM     41  O   GLU A  35      56.029  87.734  24.531  1.00 22.64           O
ATOM     42  CB  GLU A  35      57.263  90.057  22.881  1.00 21.45           C
ATOM     43  CG  GLU A  35      57.983  91.378  23.112  1.00 23.49           C
ATOM     44  CD  GLU A  35      57.403  92.525  22.302  1.00 24.88           C
ATOM     45  OE1 GLU A  35      56.702  92.272  21.308  1.00 27.71           O
ATOM     46  OE2 GLU A  35      57.655  93.692  22.651  1.00 27.57           O
ATOM     47  N   HIS A  36      56.844  86.862  22.635  1.00 23.10           N
ATOM     48  CA  HIS A  36      55.713  85.938  22.507  1.00 24.65           C
ATOM     49  C   HIS A  36      55.729  84.880  23.609  1.00 25.26           C
ATOM     50  O   HIS A  36      56.702  84.154  23.765  1.00 24.84           O
ATOM     51  CB  HIS A  36      55.677  85.281  21.125  1.00 24.76           C
ATOM     52  CG  HIS A  36      54.547  84.318  20.955  1.00 26.75           C
ATOM     53  ND1 HIS A  36      53.238  84.728  20.804  1.00 29.20           N
ATOM     54  CD2 HIS A  36      54.520  82.964  20.933  1.00 28.05           C
ATOM     55  CE1 HIS A  36      52.454  83.669  20.686  1.00 28.71           C
ATOM     56  NE2 HIS A  36      53.207  82.585  20.771  1.00 28.31           N
TER      57      HIS A  36
ATOM     58  N   ASP A  45      55.808  76.908  20.079  1.00 24.42           N
ANISOU   58  N   ASP A  45     3589   2840   2851    -48    590    149       N
ATOM     59  CA  ASP A  45      54.890  77.798  19.381  1.00 25.47           C
ANISOU   59  CA  ASP A  45     3661   2950   3065     -6    638    173       C
ATOM     60  C   ASP A  45      55.606  78.466  18.186  1.00 25.20           C
ANISOU   60  C   ASP A  45     3606   2931   3038    -16    557    151       C
ATOM     61  O   ASP A  45      56.845  78.597  18.171  1.00 24.23           O
ANISOU   61  O   ASP A  45     3539   2820   2846    -50    496    110       O
ATOM     62  CB  ASP A  45      54.250  78.841  20.353  1.00 26.29           C
ANISOU   62  CB  ASP A  45     3838   2996   3155     33    770    170       C
ATOM     63  CG  ASP A  45      52.811  79.292  19.917  1.00 28.14           C
ANISOU   63  CG  ASP A  45     3977   3204   3511     90    851    227       C
ATOM     64  OD1 ASP A  45      52.247  78.664  18.988  1.00 30.82           O
ANISOU   64  OD1 ASP A  45     4195   3574   3941     91    797    272       O
ATOM     65  OD2 ASP A  45      52.253  80.280  20.476  1.00 26.40           O
ANISOU   65  OD2 ASP A  45     3803   2930   3300    134    966    228       O
ATOM     66  N   GLY A  46      54.811  78.892  17.203  1.00 25.64           N
ANISOU   66  N   GLY A  46     3578   2983   3181     13    559    186       N
ATOM     67  CA  GLY A  46      55.327  79.546  16.032  1.00 25.74           C
ANISOU   67  CA  GLY A  46     3570   3006   3202      8    493    176       C
ATOM     68  C   GLY A  46      54.445  79.313  14.849  1.00 26.79           C
ANISOU   68  C   GLY A  46     3594   3156   3427     24    454    226       C
ATOM     69  O   GLY A  46      53.319  78.824  14.998  1.00 27.77           O
ANISOU   69  O   GLY A  46     3652   3276   3624     42    487    274       O
TER      70      GLY A  46
ATOM     71  N   SER A  50      50.606  77.820  14.564  1.00 33.85           N
ANISOU   71  N   SER A  50     4207   4043   4613     75    513    413       N
ATOM     72  CA  SER A  50      49.572  78.793  14.245  1.00 34.53           C
ANISOU   72  CA  SER A  50     4224   4099   4798    123    563    471       C
ATOM     73  C   SER A  50      48.557  78.181  13.285  1.00 34.75           C
ANISOU   73  C   SER A  50     4122   4145   4936    111    485    544       C
ATOM     74  O   SER A  50      47.346  78.261  13.514  1.00 35.61           O
ANISOU   74  O   SER A  50     4139   4231   5159    143    543    616       O
ATOM     75  CB  SER A  50      50.182  80.049  13.656  1.00 34.67           C
ANISOU   75  CB  SER A  50     4289   4102   4781    139    548    444       C
ATOM     76  OG  SER A  50      49.177  81.019  13.465  1.00 36.32           O
ANISOU   76  OG  SER A  50     4436   4274   5090    193    607    504       O
TER      77      SER A  50
ATOM     78  N   ASP A  53      46.507  75.109  14.877  1.00 35.31           N
ANISOU   78  N   ASP A  53     4026   4219   5171     66    553    659       N
ATOM     79  CA  ASP A  53      45.380  75.617  15.644  1.00 35.69           C
ANISOU   79  CA  ASP A  53     4011   4230   5321    121    690    726       C
ATOM     80  C   ASP A  53      44.193  75.987  14.786  1.00 36.19           C
ANISOU   80  C   ASP A  53     3927   4284   5537    139    657    818       C
ATOM     81  O   ASP A  53      43.079  75.623  15.124  1.00 36.89           O
ANISOU   81  O   ASP A  53     3909   4358   5750    151    711    899       O
ATOM     82  CB  ASP A  53      45.815  76.801  16.488  1.00 35.73           C
ANISOU   82  CB  ASP A  53     4121   4201   5256    175    816    682       C
ATOM     83  CG  ASP A  53      46.667  76.391  17.683  1.00 36.88           C
ANISOU   83  CG  ASP A  53     4398   4344   5270    161    876    615       C
ATOM     84  OD1 ASP A  53      46.908  75.168  17.892  1.00 37.74           O
ANISOU   84  OD1 ASP A  53     4511   4478   5350    114    828    608       O
ATOM     85  OD2 ASP A  53      47.100  77.309  18.422  1.00 38.31           O
ANISOU   85  OD2 ASP A  53     4685   4494   5377    194    969    571       O
TER      86      ASP A  53
HETATM  100  O   HOH A2011      52.266  86.941  23.592  1.00 37.25           O
CONECT   88   87   89
CONECT   89   88   90
CONECT   91   90   92
CONECT   92   91   93
CONECT   94   93   95
CONECT   95   94   96
CONECT   97   96   98
CONECT   98   97   99
CONECT   87   88
CONECT   90   89   91
CONECT   93   92   94
CONECT   96   95   97
CONECT   99   98
END
