# Supplementary material for: Scaffold repositioning of spiro-acridine derivatives as fungi chitinase inhibitor by target fishing and in vitro studies
Source: Sci Rep. 2023 May 5;13:7320. doi: 10.1038/s41598-023-33279-9 (PMC10163251; doi:10.1038/s41598-023-33279-9)
Supplement: Supplementary file 2 — Supplementary Information 2. [file 41598_2023_33279_MOESM2_ESM.zip › PDBQT_TARGETS_ALL/4aba_SW1.pdb]

HEADER    HYDROLASE                               08-DEC-11   4ABA              
TITLE     FRAGMENTS BOUND TO BOVINE TRYPSIN FOR THE SAMPL CHALLENGE             
COMPND    MOL_ID: 1;                                                            
COMPND   2 MOLECULE: CATIONIC TRYPSIN;                                          
COMPND   3 CHAIN: A;                                                            
COMPND   4 SYNONYM: BETA-TRYPSIN, ALPHA-TRYPSIN CHAIN 1, ALPHA-TRYPSIN CHAIN 2; 
COMPND   5 EC: 3.4.21.4                                                         
SOURCE    MOL_ID: 1;                                                            
SOURCE   2 ORGANISM_SCIENTIFIC: BOS TAURUS;                                     
SOURCE   3 ORGANISM_COMMON: CATTLE;                                             
SOURCE   4 ORGANISM_TAXID: 9913;                                                
SOURCE   5 ORGAN: PANCREAS;                                                     
SOURCE   6 OTHER_DETAILS: SIGMA                                                 
KEYWDS    FRAGMENT SCREENING, MODELLING, HYDROLASE                              
EXPDTA    X-RAY DIFFRACTION                                                     
AUTHOR    J.NEWMAN,T.S.PEAT                                                     
REVDAT   2   05-FEB-14 4ABA    1       JRNL   REMARK                            
REVDAT   1   08-FEB-12 4ABA    0                                                
JRNL        AUTH   J.NEWMAN,O.DOLEZAL,V.FAZIO,T.CARADOC-DAVIES,T.S.PEAT         
JRNL        TITL   THE DINGO DATASET: A COMPREHENSIVE SET OF DATA FOR THE       
JRNL        TITL 2 SAMPL CHALLENGE.                                             
JRNL        REF    J.COMPUT.AIDED MOL.DES.       V.  26   497 2012              
JRNL        REFN                   ISSN 0920-654X                               
JRNL        PMID   22187139                                                     
JRNL        DOI    10.1007/S10822-011-9521-2                                    
REMARK   1                                                                      
REMARK   1 REFERENCE 1                                                          
REMARK   1  AUTH   J.NEWMAN,V.J.FAZIO,T.T.CARADOC-DAVIES,K.BRANSON,T.S.PEAT     
REMARK   1  TITL   PRACTICAL ASPECTS OF THE SAMPL CHALLENGE: PROVIDING AN       
REMARK   1  TITL 2 EXTENSIVE EXPERIMENTAL DATA SET FOR THE MODELING COMMUNITY.  
REMARK   1  REF    J.BIOMOL.SCREEN               V.  14  1245 2009              
REMARK   1  REFN                   ISSN 1087-0571                               
REMARK   1  PMID   19822883                                                     
REMARK   1  DOI    10.1177/1087057109348220                                     
REMARK   1                                                                      
REMARK   1 REFERENCE 2                                                          
REMARK   1  AUTH   O.DOLEZAL,L.DOUGHTY,M.K.HATTARKI,V.J.FAZIO,                  
REMARK   1  AUTH 2 T.T.CARADOC-DAVIES,J.NEWMAN,T.S.PEAT                         
REMARK   1  TITL   FRAGMENT SCREENING FOR THE MODELLING COMMUNITY: SPR, ITC,    
REMARK   1  TITL 2 AND CRYSTALLOGRAPHY                                          
REMARK   1  REF    AUST.J.CHEM.                  V.  66  1507 2013              
REMARK   1  REFN                   ISSN 0004-9425                               
REMARK   1  DOI    10.1071/CH13302                                              
REMARK   2                                                                      
REMARK   2 RESOLUTION.    1.25 ANGSTROMS.                                       
REMARK   3                                                                      
REMARK   3 REFINEMENT.                                                          
REMARK   3   PROGRAM     : REFMAC 5.6.0117                                      
REMARK   3   AUTHORS     : MURSHUDOV,VAGIN,DODSON                               
REMARK   3                                                                      
REMARK   3    REFINEMENT TARGET : MAXIMUM LIKELIHOOD                            
REMARK   3                                                                      
REMARK   3  DATA USED IN REFINEMENT.                                            
REMARK   3   RESOLUTION RANGE HIGH (ANGSTROMS) : 1.25                           
REMARK   3   RESOLUTION RANGE LOW  (ANGSTROMS) : 66.69                          
REMARK   3   DATA CUTOFF            (SIGMA(F)) : NONE                           
REMARK   3   COMPLETENESS FOR RANGE        (%) : 95.33                          
REMARK   3   NUMBER OF REFLECTIONS             : 53989                          
REMARK   3                                                                      
REMARK   3  FIT TO DATA USED IN REFINEMENT.                                     
REMARK   3   CROSS-VALIDATION METHOD          : THROUGHOUT                      
REMARK   3   FREE R VALUE TEST SET SELECTION  : RANDOM                          
REMARK   3   R VALUE     (WORKING + TEST SET) : 0.14283                         
REMARK   3   R VALUE            (WORKING SET) : 0.14185                         
REMARK   3   FREE R VALUE                     : 0.16104                         
REMARK   3   FREE R VALUE TEST SET SIZE   (%) : 5.1                             
REMARK   3   FREE R VALUE TEST SET COUNT      : 2886                            
REMARK   3                                                                      
REMARK   3  FIT IN THE HIGHEST RESOLUTION BIN.                                  
REMARK   3   TOTAL NUMBER OF BINS USED           : 20                           
REMARK   3   BIN RESOLUTION RANGE HIGH       (A) : 1.250                        
REMARK   3   BIN RESOLUTION RANGE LOW        (A) : 1.282                        
REMARK   3   REFLECTION IN BIN     (WORKING SET) : 3203                         
REMARK   3   BIN COMPLETENESS (WORKING+TEST) (%) : 79.96                        
REMARK   3   BIN R VALUE           (WORKING SET) : 0.175                        
REMARK   3   BIN FREE R VALUE SET COUNT          : 173                          
REMARK   3   BIN FREE R VALUE                    : 0.195                        
REMARK   3                                                                      
REMARK   3  NUMBER OF NON-HYDROGEN ATOMS USED IN REFINEMENT.                    
REMARK   3   PROTEIN ATOMS            : 1940                                    
REMARK   3   NUCLEIC ACID ATOMS       : 0                                       
REMARK   3   HETEROGEN ATOMS          : 52                                      
REMARK   3   SOLVENT ATOMS            : 357                                     
REMARK   3                                                                      
REMARK   3  B VALUES.                                                           
REMARK   3   FROM WILSON PLOT           (A**2) : NULL                           
REMARK   3   MEAN B VALUE      (OVERALL, A**2) : 8.886                          
REMARK   3   OVERALL ANISOTROPIC B VALUE.                                       
REMARK   3    B11 (A**2) : 0.18                                                 
REMARK   3    B22 (A**2) : -0.12                                                
REMARK   3    B33 (A**2) : -0.07                                                
REMARK   3    B12 (A**2) : 0.00                                                 
REMARK   3    B13 (A**2) : 0.00                                                 
REMARK   3    B23 (A**2) : 0.00                                                 
REMARK   3                                                                      
REMARK   3  ESTIMATED OVERALL COORDINATE ERROR.                                 
REMARK   3   ESU BASED ON R VALUE                            (A): 0.042         
REMARK   3   ESU BASED ON FREE R VALUE                       (A): 0.043         
REMARK   3   ESU BASED ON MAXIMUM LIKELIHOOD                 (A): 0.023         
REMARK   3   ESU FOR B VALUES BASED ON MAXIMUM LIKELIHOOD (A**2): 0.513         
REMARK   3                                                                      
REMARK   3  CORRELATION COEFFICIENTS.                                           
REMARK   3   CORRELATION COEFFICIENT FO-FC      : 0.970                         
REMARK   3   CORRELATION COEFFICIENT FO-FC FREE : 0.964                         
REMARK   3                                                                      
REMARK   3  RMS DEVIATIONS FROM IDEAL VALUES        COUNT    RMS    WEIGHT      
REMARK   3   BOND LENGTHS REFINED ATOMS        (A):  2048 ; 0.026 ; 0.019       
REMARK   3   BOND LENGTHS OTHERS               (A):  NULL ;  NULL ;  NULL       
REMARK   3   BOND ANGLES REFINED ATOMS   (DEGREES):  2806 ; 2.520 ; 1.964       
REMARK   3   BOND ANGLES OTHERS          (DEGREES):  NULL ;  NULL ;  NULL       
REMARK   3   TORSION ANGLES, PERIOD 1    (DEGREES):   287 ; 7.199 ; 5.000       
REMARK   3   TORSION ANGLES, PERIOD 2    (DEGREES):    71 ;39.386 ;26.197       
REMARK   3   TORSION ANGLES, PERIOD 3    (DEGREES):   343 ;11.908 ;15.000       
REMARK   3   TORSION ANGLES, PERIOD 4    (DEGREES):     3 ;20.966 ;15.000       
REMARK   3   CHIRAL-CENTER RESTRAINTS       (A**3):   310 ; 0.161 ; 0.200       
REMARK   3   GENERAL PLANES REFINED ATOMS      (A):  1572 ; 0.015 ; 0.021       
REMARK   3   GENERAL PLANES OTHERS             (A):  NULL ;  NULL ;  NULL       
REMARK   3   NON-BONDED CONTACTS REFINED ATOMS (A):  NULL ;  NULL ;  NULL       
REMARK   3   NON-BONDED CONTACTS OTHERS        (A):  NULL ;  NULL ;  NULL       
REMARK   3   NON-BONDED TORSION REFINED ATOMS  (A):  NULL ;  NULL ;  NULL       
REMARK   3   NON-BONDED TORSION OTHERS         (A):  NULL ;  NULL ;  NULL       
REMARK   3   H-BOND (X...Y) REFINED ATOMS      (A):  NULL ;  NULL ;  NULL       
REMARK   3   H-BOND (X...Y) OTHERS             (A):  NULL ;  NULL ;  NULL       
REMARK   3   POTENTIAL METAL-ION REFINED ATOMS (A):  NULL ;  NULL ;  NULL       
REMARK   3   POTENTIAL METAL-ION OTHERS        (A):  NULL ;  NULL ;  NULL       
REMARK   3   SYMMETRY VDW REFINED ATOMS        (A):  NULL ;  NULL ;  NULL       
REMARK   3   SYMMETRY VDW OTHERS               (A):  NULL ;  NULL ;  NULL       
REMARK   3   SYMMETRY H-BOND REFINED ATOMS     (A):  NULL ;  NULL ;  NULL       
REMARK   3   SYMMETRY H-BOND OTHERS            (A):  NULL ;  NULL ;  NULL       
REMARK   3   SYMMETRY METAL-ION REFINED ATOMS  (A):  NULL ;  NULL ;  NULL       
REMARK   3   SYMMETRY METAL-ION OTHERS         (A):  NULL ;  NULL ;  NULL       
REMARK   3                                                                      
REMARK   3  ISOTROPIC THERMAL FACTOR RESTRAINTS.     COUNT   RMS    WEIGHT      
REMARK   3   MAIN-CHAIN BOND REFINED ATOMS  (A**2):  NULL ;  NULL ;  NULL       
REMARK   3   MAIN-CHAIN BOND OTHER ATOMS    (A**2):  NULL ;  NULL ;  NULL       
REMARK   3   MAIN-CHAIN ANGLE REFINED ATOMS (A**2):  NULL ;  NULL ;  NULL       
REMARK   3   SIDE-CHAIN BOND REFINED ATOMS  (A**2):  NULL ;  NULL ;  NULL       
REMARK   3   SIDE-CHAIN ANGLE REFINED ATOMS (A**2):  NULL ;  NULL ;  NULL       
REMARK   3                                                                      
REMARK   3  ANISOTROPIC THERMAL FACTOR RESTRAINTS.   COUNT   RMS    WEIGHT      
REMARK   3   RIGID-BOND RESTRAINTS          (A**2):  NULL ;  NULL ;  NULL       
REMARK   3   SPHERICITY; FREE ATOMS         (A**2):  NULL ;  NULL ;  NULL       
REMARK   3   SPHERICITY; BONDED ATOMS       (A**2):  NULL ;  NULL ;  NULL       
REMARK   3                                                                      
REMARK   3  NCS RESTRAINTS STATISTICS                                           
REMARK   3   NUMBER OF DIFFERENT NCS GROUPS : NULL                              
REMARK   3                                                                      
REMARK   3  TLS DETAILS                                                         
REMARK   3   NUMBER OF TLS GROUPS  : NULL                                       
REMARK   3                                                                      
REMARK   3  BULK SOLVENT MODELLING.                                             
REMARK   3   METHOD USED : MASK                                                 
REMARK   3   PARAMETERS FOR MASK CALCULATION                                    
REMARK   3   VDW PROBE RADIUS   : 1.20                                          
REMARK   3   ION PROBE RADIUS   : 0.80                                          
REMARK   3   SHRINKAGE RADIUS   : 0.80                                          
REMARK   3                                                                      
REMARK   3  OTHER REFINEMENT REMARKS: HYDROGENS HAVE BEEN ADDED IN THE          
REMARK   3   RIDING POSITIONS.U VALUES REFINED INDIVIDUALLY.                    
REMARK   4                                                                      
REMARK   4 4ABA COMPLIES WITH FORMAT V. 3.30, 13-JUL-11                         
REMARK 100                                                                      
REMARK 100 THIS ENTRY HAS BEEN PROCESSED BY PDBE ON 09-DEC-11.                  
REMARK 100 THE PDBE ID CODE IS EBI-50642.                                       
REMARK 200                                                                      
REMARK 200 EXPERIMENTAL DETAILS                                                 
REMARK 200  EXPERIMENT TYPE                : X-RAY DIFFRACTION                  
REMARK 200  DATE OF DATA COLLECTION        : 04-DEC-09                          
REMARK 200  TEMPERATURE           (KELVIN) : 100                                
REMARK 200  PH                             : 5.8                                
REMARK 200  NUMBER OF CRYSTALS USED        : 1000                               
REMARK 200                                                                      
REMARK 200  SYNCHROTRON              (Y/N) : Y                                  
REMARK 200  RADIATION SOURCE               : AUSTRALIAN SYNCHROTRON             
REMARK 200  BEAMLINE                       : MX1                                
REMARK 200  X-RAY GENERATOR MODEL          : NULL                               
REMARK 200  MONOCHROMATIC OR LAUE    (M/L) : M                                  
REMARK 200  WAVELENGTH OR RANGE        (A) : 0.95373                            
REMARK 200  MONOCHROMATOR                  : NULL                               
REMARK 200  OPTICS                         : NULL                               
REMARK 200                                                                      
REMARK 200  DETECTOR TYPE                  : CCD                                
REMARK 200  DETECTOR MANUFACTURER          : ADSC                               
REMARK 200  INTENSITY-INTEGRATION SOFTWARE : XDS                                
REMARK 200  DATA SCALING SOFTWARE          : SCALA                              
REMARK 200                                                                      
REMARK 200  NUMBER OF UNIQUE REFLECTIONS   : 56922                              
REMARK 200  RESOLUTION RANGE HIGH      (A) : 1.25                               
REMARK 200  RESOLUTION RANGE LOW       (A) : 44.00                              
REMARK 200  REJECTION CRITERIA  (SIGMA(I)) : 1.0                                
REMARK 200                                                                      
REMARK 200 OVERALL.                                                             
REMARK 200  COMPLETENESS FOR RANGE     (%) : 95.7                               
REMARK 200  DATA REDUNDANCY                : 7.4                                
REMARK 200  R MERGE                    (I) : 0.05                               
REMARK 200  R SYM                      (I) : NULL                               
REMARK 200  <I/SIGMA(I)> FOR THE DATA SET  : 24.90                              
REMARK 200                                                                      
REMARK 200 IN THE HIGHEST RESOLUTION SHELL.                                     
REMARK 200  HIGHEST RESOLUTION SHELL, RANGE HIGH (A) : 1.25                     
REMARK 200  HIGHEST RESOLUTION SHELL, RANGE LOW  (A) : 1.32                     
REMARK 200  COMPLETENESS FOR SHELL     (%) : 88.1                               
REMARK 200  DATA REDUNDANCY IN SHELL       : 7.2                                
REMARK 200  R MERGE FOR SHELL          (I) : 0.26                               
REMARK 200  R SYM FOR SHELL            (I) : NULL                               
REMARK 200  <I/SIGMA(I)> FOR SHELL         : 7.80                               
REMARK 200                                                                      
REMARK 200 DIFFRACTION PROTOCOL: SINGLE WAVELENGTH                              
REMARK 200 METHOD USED TO DETERMINE THE STRUCTURE: MOLECULAR REPLACEMENT        
REMARK 200 SOFTWARE USED: PHASER                                                
REMARK 200 STARTING MODEL: PDB ENTRY 1K1M                                       
REMARK 200                                                                      
REMARK 200 REMARK: NONE                                                         
REMARK 280                                                                      
REMARK 280 CRYSTAL                                                              
REMARK 280 SOLVENT CONTENT, VS   (%): 36.1                                      
REMARK 280 MATTHEWS COEFFICIENT, VM (ANGSTROMS**3/DA): 1.92                     
REMARK 280                                                                      
REMARK 280 CRYSTALLIZATION CONDITIONS: 22.5% PEG 3350, 0.18 M AMMONIUM          
REMARK 280  SULFATE, 0.12 M SODIUM THIOCYANATE, 0.09 M BIS-TRIS PH 5.5,         
REMARK 280   0.01 M TRIS PH 8.5 (FINAL MEASURED PH=5.82).   THE                 
REMARK 280  PROTEIN WAS AT 2 MM (47 MG/ML), WITH 4 MM BENZYLAMINE AND           
REMARK 280  10 MM CALCIUM CHLORIDE ADDED TO STABILIZE IT.  THE                  
REMARK 280  CRYSTALLIZATIONS WERE SET UP WITH A PHOENITO PROTOCOL               
REMARK 280  (NEWMAN ET AL. 2008), WHERE A PHOENIX ROBOT (ART ROBBINS            
REMARK 280  INSTRUMENTS, SUNNYSIDE, CA)  WAS USED TO DISPENSE THE               
REMARK 280  PROTEIN INTO AN SD2 CRYSTALLIZATION PLATE (PRE-FILLED WITH          
REMARK 280  50 ML RESERVOIR SOLUTION) AND A MOSQUITO ROBOT  (TTP                
REMARK 280  LABTECH, MELBOURN, UK) WAS USED TO DISPENSE THE RESERVOIR           
REMARK 280  SOLUTION AND SEED STOCK OVER THE PROTEIN DROPLET.                   
REMARK 290                                                                      
REMARK 290 CRYSTALLOGRAPHIC SYMMETRY                                            
REMARK 290 SYMMETRY OPERATORS FOR SPACE GROUP: P 21 21 21                       
REMARK 290                                                                      
REMARK 290      SYMOP   SYMMETRY                                                
REMARK 290     NNNMMM   OPERATOR                                                
REMARK 290       1555   X,Y,Z                                                   
REMARK 290       2555   -X+1/2,-Y,Z+1/2                                         
REMARK 290       3555   -X,Y+1/2,-Z+1/2                                         
REMARK 290       4555   X+1/2,-Y+1/2,-Z                                         
REMARK 290                                                                      
REMARK 290     WHERE NNN -> OPERATOR NUMBER                                     
REMARK 290           MMM -> TRANSLATION VECTOR                                  
REMARK 290                                                                      
REMARK 290 CRYSTALLOGRAPHIC SYMMETRY TRANSFORMATIONS                            
REMARK 290 THE FOLLOWING TRANSFORMATIONS OPERATE ON THE ATOM/HETATM             
REMARK 290 RECORDS IN THIS ENTRY TO PRODUCE CRYSTALLOGRAPHICALLY                
REMARK 290 RELATED MOLECULES.                                                   
REMARK 290   SMTRY1   1  1.000000  0.000000  0.000000        0.00000            
REMARK 290   SMTRY2   1  0.000000  1.000000  0.000000        0.00000            
REMARK 290   SMTRY3   1  0.000000  0.000000  1.000000        0.00000            
REMARK 290   SMTRY1   2 -1.000000  0.000000  0.000000       27.25650            
REMARK 290   SMTRY2   2  0.000000 -1.000000  0.000000        0.00000            
REMARK 290   SMTRY3   2  0.000000  0.000000  1.000000       33.34650            
REMARK 290   SMTRY1   3 -1.000000  0.000000  0.000000        0.00000            
REMARK 290   SMTRY2   3  0.000000  1.000000  0.000000       29.23700            
REMARK 290   SMTRY3   3  0.000000  0.000000 -1.000000       33.34650            
REMARK 290   SMTRY1   4  1.000000  0.000000  0.000000       27.25650            
REMARK 290   SMTRY2   4  0.000000 -1.000000  0.000000       29.23700            
REMARK 290   SMTRY3   4  0.000000  0.000000 -1.000000        0.00000            
REMARK 290                                                                      
REMARK 290 REMARK: NULL                                                         
REMARK 300                                                                      
REMARK 300 BIOMOLECULE: 1                                                       
REMARK 300 SEE REMARK 350 FOR THE AUTHOR PROVIDED AND/OR PROGRAM                
REMARK 300 GENERATED ASSEMBLY INFORMATION FOR THE STRUCTURE IN                  
REMARK 300 THIS ENTRY. THE REMARK MAY ALSO PROVIDE INFORMATION ON               
REMARK 300 BURIED SURFACE AREA.                                                 
REMARK 350                                                                      
REMARK 350 COORDINATES FOR A COMPLETE MULTIMER REPRESENTING THE KNOWN           
REMARK 350 BIOLOGICALLY SIGNIFICANT OLIGOMERIZATION STATE OF THE                
REMARK 350 MOLECULE CAN BE GENERATED BY APPLYING BIOMT TRANSFORMATIONS          
REMARK 350 GIVEN BELOW.  BOTH NON-CRYSTALLOGRAPHIC AND                          
REMARK 350 CRYSTALLOGRAPHIC OPERATIONS ARE GIVEN.                               
REMARK 350                                                                      
REMARK 350 BIOMOLECULE: 1                                                       
REMARK 350 AUTHOR DETERMINED BIOLOGICAL UNIT: MONOMERIC                         
REMARK 350 SOFTWARE DETERMINED QUATERNARY STRUCTURE: MONOMERIC                  
REMARK 350 SOFTWARE USED: PISA                                                  
REMARK 350 APPLY THE FOLLOWING TO CHAINS: A                                     
REMARK 350   BIOMT1   1  1.000000  0.000000  0.000000        0.00000            
REMARK 350   BIOMT2   1  0.000000  1.000000  0.000000        0.00000            
REMARK 350   BIOMT3   1  0.000000  0.000000  1.000000        0.00000            
REMARK 500                                                                      
REMARK 500 GEOMETRY AND STEREOCHEMISTRY                                         
REMARK 500 SUBTOPIC: CLOSE CONTACTS IN SAME ASYMMETRIC UNIT                     
REMARK 500                                                                      
REMARK 500 THE FOLLOWING ATOMS ARE IN CLOSE CONTACT.                            
REMARK 500                                                                      
REMARK 500  ATM1  RES C  SSEQI   ATM2  RES C  SSEQI           DISTANCE          
REMARK 500   O  A LEU A    67     N    GLY A    69              2.19            
REMARK 500   OD1A ASN A    74     O2   EDO A  1252              1.65            
REMARK 500   CE B LYS A    87     O    HOH A  2159              1.98            
REMARK 500   NH2A ARG A   117     O    HOH A  2205              2.12            
REMARK 500   O    THR A   125     N    SER A   127              2.19            
REMARK 500   OE1A GLN A   135     O    HOH A  2234              1.46            
REMARK 500   OD1B ASP A   165     O    HOH A  2270              1.83            
REMARK 500   NE2A GLN A   175     O    HOH A  2288              1.44            
REMARK 500   OE1B GLN A   175     O    HOH A  2292              1.39            
REMARK 500   O  A SER A   217     N    GLY A   219              2.03            
REMARK 500   C2   EDO A  1253     O    HOH A  2223              2.18            
REMARK 500   O2   EDO A  1253     O    HOH A  2223              2.08            
REMARK 500   N2   SW1 A  1256     O    HOH A  2331              2.01            
REMARK 500   O    HOH A  2017     O    HOH A  2019              1.63            
REMARK 500   O    HOH A  2033     O    HOH A  2034              1.51            
REMARK 500   O    HOH A  2051     O    HOH A  2091              2.20            
REMARK 500   O    HOH A  2063     O    HOH A  2135              2.15            
REMARK 500   O    HOH A  2078     O    HOH A  2302              1.94            
REMARK 500   O    HOH A  2080     O    HOH A  2167              1.71            
REMARK 500   O    HOH A  2162     O    HOH A  2191              1.46            
REMARK 500   O    HOH A  2166     O    HOH A  2167              1.79            
REMARK 500   O    HOH A  2218     O    HOH A  2219              1.67            
REMARK 500   O    HOH A  2223     O    HOH A  2272              2.00            
REMARK 500   O    HOH A  2235     O    HOH A  2237              1.41            
REMARK 500   O    HOH A  2251     O    HOH A  2255              2.18            
REMARK 500   O    HOH A  2288     O    HOH A  2294              2.13            
REMARK 500   O    HOH A  2297     O    HOH A  2298              1.27            
REMARK 500   O    HOH A  2329     O    HOH A  2354              2.16            
REMARK 500   O    HOH A  2341     O    HOH A  2343              1.49            
REMARK 500                                                                      
REMARK 500 REMARK: NULL                                                         
REMARK 500                                                                      
REMARK 500 GEOMETRY AND STEREOCHEMISTRY                                         
REMARK 500 SUBTOPIC: CLOSE CONTACTS                                             
REMARK 500                                                                      
REMARK 500 THE FOLLOWING ATOMS THAT ARE RELATED BY CRYSTALLOGRAPHIC             
REMARK 500 SYMMETRY ARE IN CLOSE CONTACT.  AN ATOM LOCATED WITHIN 0.15          
REMARK 500 ANGSTROMS OF A SYMMETRY RELATED ATOM IS ASSUMED TO BE ON A           
REMARK 500 SPECIAL POSITION AND IS, THEREFORE, LISTED IN REMARK 375             
REMARK 500 INSTEAD OF REMARK 500.  ATOMS WITH NON-BLANK ALTERNATE               
REMARK 500 LOCATION INDICATORS ARE NOT INCLUDED IN THE CALCULATIONS.            
REMARK 500                                                                      
REMARK 500 DISTANCE CUTOFF:                                                     
REMARK 500 2.2 ANGSTROMS FOR CONTACTS NOT INVOLVING HYDROGEN ATOMS              
REMARK 500 1.6 ANGSTROMS FOR CONTACTS INVOLVING HYDROGEN ATOMS                  
REMARK 500                                                                      
REMARK 500  ATM1  RES C  SSEQI   ATM2  RES C  SSEQI  SSYMOP   DISTANCE          
REMARK 500   OH A TYR A    59     CG B ASP A   153     4445     2.10            
REMARK 500   OH A TYR A    59     OD2B ASP A   153     4445     1.85            
REMARK 500   OH B TYR A    59     OD2A ASP A   153     4445     1.72            
REMARK 500   O1   SO4 A  1247     C1   DMS A  1255     3555     2.08            
REMARK 500   O    HOH A  2013     O    HOH A  2182     3545     1.95            
REMARK 500   O    HOH A  2054     O    HOH A  2161     4545     2.17            
REMARK 500   O    HOH A  2113     O    HOH A  2251     4445     1.45            
REMARK 500   O    HOH A  2191     O    HOH A  2256     4445     1.78            
REMARK 500                                                                      
REMARK 500 REMARK: NULL                                                         
REMARK 500                                                                      
REMARK 500 GEOMETRY AND STEREOCHEMISTRY                                         
REMARK 500 SUBTOPIC: COVALENT BOND LENGTHS                                      
REMARK 500                                                                      
REMARK 500 THE STEREOCHEMICAL PARAMETERS OF THE FOLLOWING RESIDUES              
REMARK 500 HAVE VALUES WHICH DEVIATE FROM EXPECTED VALUES BY MORE               
REMARK 500 THAN 6*RMSD (M=MODEL NUMBER; RES=RESIDUE NAME; C=CHAIN               
REMARK 500 IDENTIFIER; SSEQ=SEQUENCE NUMBER; I=INSERTION CODE).                 
REMARK 500                                                                      
REMARK 500 STANDARD TABLE:                                                      
REMARK 500 FORMAT: (10X,I3,1X,2(A3,1X,A1,I4,A1,1X,A4,3X),1X,F6.3)               
REMARK 500                                                                      
REMARK 500 EXPECTED VALUES PROTEIN: ENGH AND HUBER, 1999                        
REMARK 500 EXPECTED VALUES NUCLEIC ACID: CLOWNEY ET AL 1996                     
REMARK 500                                                                      
REMARK 500  M RES CSSEQI ATM1   RES CSSEQI ATM2   DEVIATION                     
REMARK 500    TYR A  39   CE2   TYR A  39   CZ     -0.101                       
REMARK 500    PHE A  41   CG    PHE A  41   CD2     0.093                       
REMARK 500    SER A  61   CB    SER A  61   OG     -0.084                       
REMARK 500    ARG A 117   CZ A  ARG A 117   NH1A    0.091                       
REMARK 500    SER A 217   C  A  GLY A 219   N      -0.246                       
REMARK 500                                                                      
REMARK 500 REMARK: NULL                                                         
REMARK 500                                                                      
REMARK 500 GEOMETRY AND STEREOCHEMISTRY                                         
REMARK 500 SUBTOPIC: COVALENT BOND ANGLES                                       
REMARK 500                                                                      
REMARK 500 THE STEREOCHEMICAL PARAMETERS OF THE FOLLOWING RESIDUES              
REMARK 500 HAVE VALUES WHICH DEVIATE FROM EXPECTED VALUES BY MORE               
REMARK 500 THAN 6*RMSD (M=MODEL NUMBER; RES=RESIDUE NAME; C=CHAIN               
REMARK 500 IDENTIFIER; SSEQ=SEQUENCE NUMBER; I=INSERTION CODE).                 
REMARK 500                                                                      
REMARK 500 STANDARD TABLE:                                                      
REMARK 500 FORMAT: (10X,I3,1X,A3,1X,A1,I4,A1,3(1X,A4,2X),12X,F5.1)              
REMARK 500                                                                      
REMARK 500 EXPECTED VALUES PROTEIN: ENGH AND HUBER, 1999                        
REMARK 500 EXPECTED VALUES NUCLEIC ACID: CLOWNEY ET AL 1996                     
REMARK 500                                                                      
REMARK 500  M RES CSSEQI ATM1   ATM2   ATM3                                     
REMARK 500    ARG A  66   NE  -  CZ  -  NH2 ANGL. DEV. =  -3.8 DEGREES          
REMARK 500    PHE A  82   CB  -  CG  -  CD1 ANGL. DEV. =   4.4 DEGREES          
REMARK 500    ARG A 117   NE  -  CZ  -  NH1 ANGL. DEV. =  11.4 DEGREES          
REMARK 500    ARG A 117   NE  -  CZ  -  NH2 ANGL. DEV. = -12.3 DEGREES          
REMARK 500    ASP A 153   CB  -  CG  -  OD1 ANGL. DEV. =   5.4 DEGREES          
REMARK 500                                                                      
REMARK 500 REMARK: NULL                                                         
REMARK 500                                                                      
REMARK 500 GEOMETRY AND STEREOCHEMISTRY                                         
REMARK 500 SUBTOPIC: TORSION ANGLES                                             
REMARK 500                                                                      
REMARK 500 TORSION ANGLES OUTSIDE THE EXPECTED RAMACHANDRAN REGIONS:            
REMARK 500 (M=MODEL NUMBER; RES=RESIDUE NAME; C=CHAIN IDENTIFIER;               
REMARK 500 SSEQ=SEQUENCE NUMBER; I=INSERTION CODE).                             
REMARK 500                                                                      
REMARK 500 STANDARD TABLE:                                                      
REMARK 500 FORMAT:(10X,I3,1X,A3,1X,A1,I4,A1,4X,F7.2,3X,F7.2)                    
REMARK 500                                                                      
REMARK 500 EXPECTED VALUES: GJ KLEYWEGT AND TA JONES (1996). PHI/PSI-           
REMARK 500 CHOLOGY: RAMACHANDRAN REVISITED. STRUCTURE 4, 1395 - 1400            
REMARK 500                                                                      
REMARK 500  M RES CSSEQI        PSI       PHI                                   
REMARK 500    ASP A  71      -77.61   -120.60                                   
REMARK 500    SER A 214      -65.70   -121.48                                   
REMARK 500                                                                      
REMARK 500 REMARK: NULL                                                         
REMARK 500                                                                      
REMARK 500 GEOMETRY AND STEREOCHEMISTRY                                         
REMARK 500 SUBTOPIC: PLANAR GROUPS                                              
REMARK 500                                                                      
REMARK 500 PLANAR GROUPS IN THE FOLLOWING RESIDUES HAVE A TOTAL                 
REMARK 500 RMS DISTANCE OF ALL ATOMS FROM THE BEST-FIT PLANE                    
REMARK 500 BY MORE THAN AN EXPECTED VALUE OF 6*RMSD, WITH AN                    
REMARK 500 RMSD 0.02 ANGSTROMS, OR AT LEAST ONE ATOM HAS                        
REMARK 500 AN RMSD GREATER THAN THIS VALUE                                      
REMARK 500 (M=MODEL NUMBER; RES=RESIDUE NAME; C=CHAIN IDENTIFIER;               
REMARK 500 SSEQ=SEQUENCE NUMBER; I=INSERTION CODE).                             
REMARK 500                                                                      
REMARK 500  M RES CSSEQI        RMS     TYPE                                    
REMARK 500    ARG A  66         0.08    SIDE CHAIN                              
REMARK 500                                                                      
REMARK 500 REMARK: NULL                                                         
REMARK 600                                                                      
REMARK 600 HETEROGEN                                                            
REMARK 600 UNKNOWN LIGAND (UNL): FRAGMENT CC11513 FROM MAYBRIDGE                
REMARK 620                                                                      
REMARK 620 METAL COORDINATION                                                   
REMARK 620 (M=MODEL NUMBER; RES=RESIDUE NAME; C=CHAIN IDENTIFIER;               
REMARK 620 SSEQ=SEQUENCE NUMBER; I=INSERTION CODE):                             
REMARK 620                                                                      
REMARK 620 COORDINATION ANGLES FOR:  M RES CSSEQI METAL                         
REMARK 620                              CA A1249  CA                            
REMARK 620 N RES CSSEQI ATOM                                                    
REMARK 620 1 HOH A2122   O                                                      
REMARK 620 2 GLU A  80   OE2  76.0                                              
REMARK 620 3 GLU A  70   OE1  86.5 104.1                                        
REMARK 620 4 ASN A  72   O    88.7 157.9  90.7                                  
REMARK 620 5 VAL A  75   O   105.1  89.0 164.4  79.4                            
REMARK 620 6 HOH A2123   O   159.4  92.5  79.7 106.5  91.5                      
REMARK 620 N                    1     2     3     4     5                       
REMARK 700                                                                      
REMARK 700 SHEET                                                                
REMARK 700 DETERMINATION METHOD: DSSP                                           
REMARK 700 THE SHEETS PRESENTED AS "AB" IN EACH CHAIN ON SHEET RECORDS          
REMARK 700 BELOW IS ACTUALLY AN  6-STRANDED BARREL THIS IS REPRESENTED BY       
REMARK 700 A  7-STRANDED SHEET IN WHICH THE FIRST AND LAST STRANDS              
REMARK 700 ARE IDENTICAL.                                                       
REMARK 800                                                                      
REMARK 800 SITE                                                                 
REMARK 800 SITE_IDENTIFIER: AC1                                                 
REMARK 800 EVIDENCE_CODE: SOFTWARE                                              
REMARK 800 SITE_DESCRIPTION: BINDING SITE FOR RESIDUE SO4 A1246                 
REMARK 800                                                                      
REMARK 800 SITE_IDENTIFIER: AC2                                                 
REMARK 800 EVIDENCE_CODE: SOFTWARE                                              
REMARK 800 SITE_DESCRIPTION: BINDING SITE FOR RESIDUE SO4 A1247                 
REMARK 800                                                                      
REMARK 800 SITE_IDENTIFIER: AC3                                                 
REMARK 800 EVIDENCE_CODE: SOFTWARE                                              
REMARK 800 SITE_DESCRIPTION: BINDING SITE FOR RESIDUE SO4 A1248                 
REMARK 800                                                                      
REMARK 800 SITE_IDENTIFIER: AC4                                                 
REMARK 800 EVIDENCE_CODE: SOFTWARE                                              
REMARK 800 SITE_DESCRIPTION: BINDING SITE FOR RESIDUE  CA A1249                 
REMARK 800                                                                      
REMARK 800 SITE_IDENTIFIER: AC5                                                 
REMARK 800 EVIDENCE_CODE: SOFTWARE                                              
REMARK 800 SITE_DESCRIPTION: BINDING SITE FOR RESIDUE EDO A1250                 
REMARK 800                                                                      
REMARK 800 SITE_IDENTIFIER: AC6                                                 
REMARK 800 EVIDENCE_CODE: SOFTWARE                                              
REMARK 800 SITE_DESCRIPTION: BINDING SITE FOR RESIDUE EDO A1251                 
REMARK 800                                                                      
REMARK 800 SITE_IDENTIFIER: AC7                                                 
REMARK 800 EVIDENCE_CODE: SOFTWARE                                              
REMARK 800 SITE_DESCRIPTION: BINDING SITE FOR RESIDUE EDO A1252                 
REMARK 800                                                                      
REMARK 800 SITE_IDENTIFIER: AC8                                                 
REMARK 800 EVIDENCE_CODE: SOFTWARE                                              
REMARK 800 SITE_DESCRIPTION: BINDING SITE FOR RESIDUE EDO A1253                 
REMARK 800                                                                      
REMARK 800 SITE_IDENTIFIER: AC9                                                 
REMARK 800 EVIDENCE_CODE: SOFTWARE                                              
REMARK 800 SITE_DESCRIPTION: BINDING SITE FOR RESIDUE DMS A1254                 
REMARK 800                                                                      
REMARK 800 SITE_IDENTIFIER: BC1                                                 
REMARK 800 EVIDENCE_CODE: SOFTWARE                                              
REMARK 800 SITE_DESCRIPTION: BINDING SITE FOR RESIDUE DMS A1255                 
REMARK 800                                                                      
REMARK 800 SITE_IDENTIFIER: BC2                                                 
REMARK 800 EVIDENCE_CODE: SOFTWARE                                              
REMARK 800 SITE_DESCRIPTION: BINDING SITE FOR RESIDUE SW1 A1256                 
REMARK 900                                                                      
REMARK 900 RELATED ENTRIES                                                      
REMARK 900 RELATED ID: 5PTP   RELATED DB: PDB                                   
REMARK 900  STRUCTURE OF HYDROLASE (SERINE PROTEINASE)                          
REMARK 900 RELATED ID: 1O2S   RELATED DB: PDB                                   
REMARK 900  ELABORATE MANIFOLD OF SHORT HYDROGEN BOND ARRAYS                    
REMARK 900  MEDIATINGBINDING OF ACTIVE SITE-DIRECTED SERINE PROTEASE            
REMARK 900  INHIBITORS                                                          
REMARK 900 RELATED ID: 1O2T   RELATED DB: PDB                                   
REMARK 900  ELABORATE MANIFOLD OF SHORT HYDROGEN BOND ARRAYS                    
REMARK 900  MEDIATINGBINDING OF ACTIVE SITE-DIRECTED SERINE PROTEASE            
REMARK 900  INHIBITORS                                                          
REMARK 900 RELATED ID: 1BJV   RELATED DB: PDB                                   
REMARK 900  BETA-TRYPSIN COMPLEXED WITH APPU                                    
REMARK 900 RELATED ID: 1C2D   RELATED DB: PDB                                   
REMARK 900  RECRUITING ZINC TO MEDIATE POTENT, SPECIFIC INHIBITION              
REMARK 900  OF SERINE PROTEASES                                                 
REMARK 900 RELATED ID: 1C2E   RELATED DB: PDB                                   
REMARK 900  RECRUITING ZINC TO MEDIATE POTENT, SPECIFIC INHIBITION              
REMARK 900  OF SERINE PROTEASES                                                 
REMARK 900 RELATED ID: 1MTS   RELATED DB: PDB                                   
REMARK 900  FACTOR XA SPECIFIC INHIBITOR IN COMPLEX WITH BOVINE                 
REMARK 900  TRYPSIN                                                             
REMARK 900 RELATED ID: 1TPS   RELATED DB: PDB                                   
REMARK 900  TRYPSIN COMPLEXED WITH INHIBITOR A90720A                            
REMARK 900 RELATED ID: 1TNG   RELATED DB: PDB                                   
REMARK 900  TRYPSIN COMPLEXED WITH THE INHIBITOR AMINOMETHYLCYCLOHEXANE         
REMARK 900 RELATED ID: 1O2M   RELATED DB: PDB                                   
REMARK 900  ELABORATE MANIFOLD OF SHORT HYDROGEN BOND ARRAYS                    
REMARK 900  MEDIATINGBINDING OF ACTIVE SITE-DIRECTED SERINE PROTEASE            
REMARK 900  INHIBITORS                                                          
REMARK 900 RELATED ID: 1C1P   RELATED DB: PDB                                   
REMARK 900  RECRUITING ZINC TO MEDIATE POTENT, SPECIFIC INHIBITION              
REMARK 900  OF SERINE PROTEASES                                                 
REMARK 900 RELATED ID: 1JRT   RELATED DB: PDB                                   
REMARK 900  HEMIACETAL COMPLEX BETWEEN LEUPEPTIN AND TRYPSIN                    
REMARK 900 RELATED ID: 2BTC   RELATED DB: PDB                                   
REMARK 900  BOVINE TRYPSIN IN COMPLEX WITH SQUASH SEED INHIBITOR (              
REMARK 900  CUCURBITA PEPO TRYPSIN INHIBITOR II)                                
REMARK 900 RELATED ID: 1C1T   RELATED DB: PDB                                   
REMARK 900  RECRUITING ZINC TO MEDIATE POTENT, SPECIFIC INHIBITION              
REMARK 900  OF SERINE PROTEASES                                                 
REMARK 900 RELATED ID: 1TNK   RELATED DB: PDB                                   
REMARK 900  TRYPSIN COMPLEXED WITH THE INHIBITOR 3-PHENYLPROPYLAMINE            
REMARK 900 RELATED ID: 1O2X   RELATED DB: PDB                                   
REMARK 900  ELABORATE MANIFOLD OF SHORT HYDROGEN BOND ARRAYS                    
REMARK 900  MEDIATINGBINDING OF ACTIVE SITE-DIRECTED SERINE PROTEASE            
REMARK 900  INHIBITORS                                                          
REMARK 900 RELATED ID: 1D6R   RELATED DB: PDB                                   
REMARK 900  CRYSTAL STRUCTURE OF CANCER CHEMOPREVENTIVE BOWMAN-BIRK             
REMARK 900  INHIBITOR IN TERNARY COMPLEX WITH BOVINE TRYPSIN AT 2               
REMARK 900  .3 A RESOLUTION. STRUCTURAL BASIS OF JANUS-FACED                    
REMARK 900  SERINE PROTEASE INHIBITOR SPECIFICITY                               
REMARK 900 RELATED ID: 1O38   RELATED DB: PDB                                   
REMARK 900  ELABORATE MANIFOLD OF SHORT HYDROGEN BOND ARRAYS                    
REMARK 900  MEDIATINGBINDING OF ACTIVE SITE-DIRECTED SERINE PROTEASE            
REMARK 900  INHIBITORS                                                          
REMARK 900 RELATED ID: 1C2H   RELATED DB: PDB                                   
REMARK 900  RECRUITING ZINC TO MEDIATE POTENT, SPECIFIC INHIBITION              
REMARK 900  OF SERINE PROTEASES                                                 
REMARK 900 RELATED ID: 1UTP   RELATED DB: PDB                                   
REMARK 900  TRYPSIN SPECIFICITY AS ELUCIDATED BY LIE CALCULATIONS, X            
REMARK 900  -RAY STRUCTURES AND ASSOCIATION CONSTANT MEASUREMENTS               
REMARK 900 RELATED ID: 1F2S   RELATED DB: PDB                                   
REMARK 900  CRYSTAL STRUCTURE OF THE COMPLEX FORMED BETWEEN BOVINE              
REMARK 900  BETA- TRYPSIN AND MCTI-A, A TRYPSIN INHIBITOR OF                    
REMARK 900  SQUASH FAMILY AT 1.8 A RESOLUTION                                   
REMARK 900 RELATED ID: 1GI1   RELATED DB: PDB                                   
REMARK 900  A NOVEL SERINE PROTEASE INHIBITION MOTIF INVOLVING A                
REMARK 900  MULTI-CENTERED SHORT HYDROGEN BONDING NETWORK AT THE                
REMARK 900  ACTIVE SITE                                                         
REMARK 900 RELATED ID: 1TIO   RELATED DB: PDB                                   
REMARK 900  HIGH PACKING DENSITY FORM OF BOVINE BETA-TRYPSIN IN                 
REMARK 900  CYCLOHEXANE                                                         
REMARK 900 RELATED ID: 1V2K   RELATED DB: PDB                                   
REMARK 900  FACTOR XA SPECIFIC INHIBITOR IN COMPLEX WITH BOVINE                 
REMARK 900  TRYPSINVARIANT X(TRIPLE.GLU)BT.D2                                   
REMARK 900 RELATED ID: 1TPO   RELATED DB: PDB                                   
REMARK 900  BETA-TRYPSIN (ORTHORHOMBIC) AT PH5.0                                
REMARK 900 RELATED ID: 2BLW   RELATED DB: PDB                                   
REMARK 900  TRYPSIN AFTER A HIGH DOSE X-RAY "BURN"                              
REMARK 900 RELATED ID: 1V2O   RELATED DB: PDB                                   
REMARK 900  TRYPSIN INHIBITOR IN COMPLEX WITH BOVINE TRYPSIN                    
REMARK 900  VARIANTX(SSYI)BT.B4                                                 
REMARK 900 RELATED ID: 2FX6   RELATED DB: PDB                                   
REMARK 900  BOVINE TRYPSIN COMPLEXED WITH 2-AMINOBENZAMIDAZOLE                  
REMARK 900 RELATED ID: 1C1N   RELATED DB: PDB                                   
REMARK 900  RECRUITING ZINC TO MEDIATE POTENT, SPECIFIC INHIBITION              
REMARK 900  OF SERINE PROTEASES                                                 
REMARK 900 RELATED ID: 1Y3U   RELATED DB: PDB                                   
REMARK 900  TRYPSIN INHIBITOR COMPLEX                                           
REMARK 900 RELATED ID: 1Y3X   RELATED DB: PDB                                   
REMARK 900  TRYPSIN INHIBITOR COMPLEX                                           
REMARK 900 RELATED ID: 1C5P   RELATED DB: PDB                                   
REMARK 900  STRUCTURAL BASIS FOR SELECTIVITY OF A SMALL MOLECULE,               
REMARK 900  S1-BINDING, SUB- MICROMOLAR INHIBITOR OF UROKINASE TYPE             
REMARK 900   PLASMINOGEN ACTIVATOR                                              
REMARK 900 RELATED ID: 1O2I   RELATED DB: PDB                                   
REMARK 900  ELABORATE MANIFOLD OF SHORT HYDROGEN BOND ARRAYS                    
REMARK 900  MEDIATINGBINDING OF ACTIVE SITE-DIRECTED SERINE PROTEASE            
REMARK 900  INHIBITORS                                                          
REMARK 900 RELATED ID: 1C2J   RELATED DB: PDB                                   
REMARK 900  RECRUITING ZINC TO MEDIATE POTENT, SPECIFIC INHIBITION              
REMARK 900  OF SERINE PROTEASES                                                 
REMARK 900 RELATED ID: 1N6X   RELATED DB: PDB                                   
REMARK 900  RIP-PHASING ON BOVINE TRYPSIN                                       
REMARK 900 RELATED ID: 1C5U   RELATED DB: PDB                                   
REMARK 900  STRUCTURAL BASIS FOR SELECTIVITY OF A SMALL MOLECULE,               
REMARK 900  S1-BINDING, SUB- MICROMOLAR INHIBITOR OF UROKINASE TYPE             
REMARK 900   PLASMINOGEN ACTIVATOR                                              
REMARK 900 RELATED ID: 1O3M   RELATED DB: PDB                                   
REMARK 900  ELABORATE MANIFOLD OF SHORT HYDROGEN BOND ARRAYS                    
REMARK 900  MEDIATINGBINDING OF ACTIVE SITE-DIRECTED SERINE PROTEASE            
REMARK 900  INHIBITORS                                                          
REMARK 900 RELATED ID: 1K1O   RELATED DB: PDB                                   
REMARK 900  BOVINE TRYPSIN-INHIBITOR COMPLEX                                    
REMARK 900 RELATED ID: 1V2V   RELATED DB: PDB                                   
REMARK 900  BENZAMIDINE IN COMPLEX WITH BOVINE TRYPSIN VARIANT X(               
REMARK 900  SSAI)BT.C1                                                          
REMARK 900 RELATED ID: 1Y5U   RELATED DB: PDB                                   
REMARK 900  DIANHYDROSUGAR-BASED BENZAMIDINE, FACTOR XA                         
REMARK 900  SPECIFICINHIBITOR IN COMPLEX WITH BOVINE TRYPSIN MUTANT             
REMARK 900 RELATED ID: 1GHZ   RELATED DB: PDB                                   
REMARK 900  A NOVEL SERINE PROTEASE INHIBITION MOTIF INVOLVING A                
REMARK 900  MULTI-CENTERED SHORT HYDROGEN BONDING NETWORK AT THE                
REMARK 900  ACTIVE SITE                                                         
REMARK 900 RELATED ID: 2FI3   RELATED DB: PDB                                   
REMARK 900  CRYSTAL STRUCTURE OF A BPTI VARIANT (CYS14->SER, CYS38              
REMARK 900  ->SER) IN COMPLEX WITH TRYPSIN                                      
REMARK 900 RELATED ID: 1QB1   RELATED DB: PDB                                   
REMARK 900  BOVINE TRYPSIN WITH 1-[2-[5-[AMINO(IMINO)METHYL]-2                  
REMARK 900  - HYDROXYPHENOXY]-6-[3-(4,5-DIHYDRO-1-METHYL-1H-                    
REMARK 900  IMIDAZOL-2-YL) PHENOXY]PYRIDIN-4-YL]PIPERIDINE-3-                   
REMARK 900  CARBOXYLIC ACID (ZK- 806974)                                        
REMARK 900 RELATED ID: 2PTC   RELATED DB: PDB                                   
REMARK 900  BETA-TRYPSIN COMPLEX WITH PANCREATIC TRYPSIN INHIBITOR              
REMARK 900 RELATED ID: 1K1L   RELATED DB: PDB                                   
REMARK 900  BOVINE TRYPSIN-INHIBITOR COMPLEX                                    
REMARK 900 RELATED ID: 2TGD   RELATED DB: PDB                                   
REMARK 900  TRYPSINOGEN, DIISOPROPYLPHOSPHORYL INHIBITED                        
REMARK 900 RELATED ID: 1Y5B   RELATED DB: PDB                                   
REMARK 900  DIANHYDROSUGAR-BASED BENZAMIDINE, FACTOR XA                         
REMARK 900  SPECIFICINHIBITOR IN COMPLEX WITH BOVINE TRYPSIN MUTANT             
REMARK 900 RELATED ID: 1C5T   RELATED DB: PDB                                   
REMARK 900  STRUCTURAL BASIS FOR SELECTIVITY OF A SMALL MOLECULE,               
REMARK 900  S1-BINDING, SUB- MICROMOLAR INHIBITOR OF UROKINASE TYPE             
REMARK 900   PLASMINOGEN ACTIVATOR                                              
REMARK 900 RELATED ID: 1P2J   RELATED DB: PDB                                   
REMARK 900  STRUCTURAL CONSEQUENCES OF ACCOMMODATION OF FOUR NON-               
REMARK 900  COGNATE AMINO-ACID RESIDUES IN THE S1 POCKET OF                     
REMARK 900  BOVINETRYPSIN AND CHYMOTRYPSIN                                      
REMARK 900 RELATED ID: 1SMF   RELATED DB: PDB                                   
REMARK 900  TRYPSIN COMPLEXED WITH BOWMAN-BIRK INHIBITOR                        
REMARK 900 RELATED ID: 1BTP   RELATED DB: PDB                                   
REMARK 900  MOL_ID: 1; MOLECULE: BETA-TRYPSIN; CHAIN: NULL; EC: 3               
REMARK 900  .4.21.4; HETEROGEN: N-[3-[4-[4-(AMIDINOPHENOXY)-                    
REMARK 900  CARBONYL]PHENYL]-2- METHYL-2-PROPENOYL]-N-ALLYLGLYCINE              
REMARK 900  METHANESULFONATE                                                    
REMARK 900 RELATED ID: 1PPE   RELATED DB: PDB                                   
REMARK 900  TRYPSIN COMPLEX WITH (CUCURBITA MAXIMA) TRYPSIN INHIBITOR           
REMARK 900   (CMTI-I)                                                           
REMARK 900 RELATED ID: 2AYW   RELATED DB: PDB                                   
REMARK 900  CRYSTAL STRUCTURE OF THE COMPLEX FORMED BETWEEN TRYPSIN             
REMARK 900   ANDA DESIGNED SYNTHETIC HIGHLY POTENT INHIBITOR IN                 
REMARK 900  THEPRESENCE OF BENZAMIDINE AT 0.97 A RESOLUTION                     
REMARK 900 RELATED ID: 1BTX   RELATED DB: PDB                                   
REMARK 900  MOL_ID: 1; MOLECULE: BETA-TRYPSIN; CHAIN: A; EC: 3.4                
REMARK 900  .21.4; MOL_ID: 2; MOLECULE: T-BUTOXY-ALA-VAL-BORO-                  
REMARK 900  LYS ETHYL ESTER; CHAIN: H                                           
REMARK 900 RELATED ID: 2BY8   RELATED DB: PDB                                   
REMARK 900  IS RADIATION DAMAGE DEPENDENT ON THE DOSE-RATE USED                 
REMARK 900  DURING MACROMOLECULAR CRYSTALLOGRAPHY DATA COLLECTION               
REMARK 900 RELATED ID: 1GI6   RELATED DB: PDB                                   
REMARK 900  A NOVEL SERINE PROTEASE INHIBITION MOTIF INVOLVING A                
REMARK 900  MULTI-CENTERED SHORT HYDROGEN BONDING NETWORK AT THE                
REMARK 900  ACTIVE SITE                                                         
REMARK 900 RELATED ID: 1CU8   RELATED DB: PDB                                   
REMARK 900  BOVINE TRYPSIN COMPLEXED WITH 2,6-BIS[3-AMINO(IMINO                 
REMARK 900  )METHYL PHENOXY]-3,5-DIFLUORO-4-METHYLPYRIDINE (ZK-                 
REMARK 900  805623), BINDING MODEL FROM DOUBLE REDOR NMR AND MD                 
REMARK 900  SIMULATIONS                                                         
REMARK 900 RELATED ID: 1C5Q   RELATED DB: PDB                                   
REMARK 900  STRUCTURAL BASIS FOR SELECTIVITY OF A SMALL MOLECULE,               
REMARK 900  S1-BINDING, SUB- MICROMOLAR INHIBITOR OF UROKINASE TYPE             
REMARK 900   PLASMINOGEN ACTIVATOR                                              
REMARK 900 RELATED ID: 1NTP   RELATED DB: PDB                                   
REMARK 900  MODIFIED BETA TRYPSIN (MONOISOPROPYLPHOSPHORYL INHIBITED) (         
REMARK 900  NEUTRON DATA)                                                       
REMARK 900 RELATED ID: 1QB9   RELATED DB: PDB                                   
REMARK 900  BOVINE TRYPSIN 7-[[2-[[1-(1-IMINOETHYL)PIPERIDIN-4-                 
REMARK 900  YL]OXY]- 9H-CARBOZOL-9-YL] METHYL]NAPHTHALENE-2-                    
REMARK 900  CARBOXIMIDAMIDE (ZK- 806450) COMPLEX                                
REMARK 900 RELATED ID: 1G3E   RELATED DB: PDB                                   
REMARK 900  BOVINE BETA-TRYPSIN BOUND TO PARA-AMIDINO SCHIFF-                   
REMARK 900  BASECOPPER (II) CHELATE                                             
REMARK 900 RELATED ID: 1O35   RELATED DB: PDB                                   
REMARK 900  ELABORATE MANIFOLD OF SHORT HYDROGEN BOND ARRAYS                    
REMARK 900  MEDIATINGBINDING OF ACTIVE SITE-DIRECTED SERINE PROTEASE            
REMARK 900  INHIBITORS                                                          
REMARK 900 RELATED ID: 3BTK   RELATED DB: PDB                                   
REMARK 900  THE CRYSTAL STRUCTURES OF THE COMPLEXES BETWEEN BOVINE              
REMARK 900  BETA- TRYPSIN AND TEN P1 VARIANTS OF BPTI                           
REMARK 900 RELATED ID: 1EJM   RELATED DB: PDB                                   
REMARK 900  CRYSTAL STRUCTURE OF THE BPTI ALA16LEU MUTANT IN                    
REMARK 900  COMPLEX WITH BOVINE TRYPSIN                                         
REMARK 900 RELATED ID: 3PTN   RELATED DB: PDB                                   
REMARK 900  TRYPSIN (TRIGONAL, 2.4 M AMMONIUM SULFATE)                          
REMARK 900 RELATED ID: 1UTO   RELATED DB: PDB                                   
REMARK 900  TRYPSIN SPECIFICITY AS ELUCIDATED BY LIE CALCULATIONS, X            
REMARK 900  -RAY STRUCTURES AND ASSOCIATION CONSTANT MEASUREMENTS               
REMARK 900 RELATED ID: 1O3H   RELATED DB: PDB                                   
REMARK 900  ELABORATE MANIFOLD OF SHORT HYDROGEN BOND ARRAYS                    
REMARK 900  MEDIATINGBINDING OF ACTIVE SITE-DIRECTED SERINE PROTEASE            
REMARK 900  INHIBITORS                                                          
REMARK 900 RELATED ID: 2FI4   RELATED DB: PDB                                   
REMARK 900  CRYSTAL STRUCTURE OF A BPTI VARIANT (CYS14->SER) IN                 
REMARK 900  COMPLEXWITH TRYPSIN                                                 
REMARK 900 RELATED ID: 1O3I   RELATED DB: PDB                                   
REMARK 900  ELABORATE MANIFOLD OF SHORT HYDROGEN BOND ARRAYS                    
REMARK 900  MEDIATINGBINDING OF ACTIVE SITE-DIRECTED SERINE PROTEASE            
REMARK 900  INHIBITORS                                                          
REMARK 900 RELATED ID: 1Y3Y   RELATED DB: PDB                                   
REMARK 900  TRYPSIN INHIBITOR COMPLEX                                           
REMARK 900 RELATED ID: 1O2K   RELATED DB: PDB                                   
REMARK 900  ELABORATE MANIFOLD OF SHORT HYDROGEN BOND ARRAYS                    
REMARK 900  MEDIATINGBINDING OF ACTIVE SITE-DIRECTED SERINE PROTEASE            
REMARK 900  INHIBITORS                                                          
REMARK 900 RELATED ID: 1PPC   RELATED DB: PDB                                   
REMARK 900  TRYPSIN COMPLEX WITH NONCOVALENTLY BOUND NAPAP                      
REMARK 900 RELATED ID: 1O3D   RELATED DB: PDB                                   
REMARK 900  ELABORATE MANIFOLD OF SHORT HYDROGEN BOND ARRAYS                    
REMARK 900  MEDIATINGBINDING OF ACTIVE SITE-DIRECTED SERINE PROTEASE            
REMARK 900  INHIBITORS                                                          
REMARK 900 RELATED ID: 1O2Y   RELATED DB: PDB                                   
REMARK 900  ELABORATE MANIFOLD OF SHORT HYDROGEN BOND ARRAYS                    
REMARK 900  MEDIATINGBINDING OF ACTIVE SITE-DIRECTED SERINE PROTEASE            
REMARK 900  INHIBITORS                                                          
REMARK 900 RELATED ID: 1J8A   RELATED DB: PDB                                   
REMARK 900  CRYSTAL STRUCTURE OF BENZAMIDINE INHIBITED BOVINEPANCREATIC         
REMARK 900   TRYPSIN AT 105K TO 1.21A RESOLUTION FROMLABORATORY                 
REMARK 900  SOURCE WITH HIGH NUMBER OF WATERS MODELLED                          
REMARK 900 RELATED ID: 1C1Q   RELATED DB: PDB                                   
REMARK 900  RECRUITING ZINC TO MEDIATE POTENT, SPECIFIC INHIBITION              
REMARK 900  OF SERINE PROTEASES                                                 
REMARK 900 RELATED ID: 1O2L   RELATED DB: PDB                                   
REMARK 900  ELABORATE MANIFOLD OF SHORT HYDROGEN BOND ARRAYS                    
REMARK 900  MEDIATINGBINDING OF ACTIVE SITE-DIRECTED SERINE PROTEASE            
REMARK 900  INHIBITORS                                                          
REMARK 900 RELATED ID: 1Y59   RELATED DB: PDB                                   
REMARK 900  DIANHYDROSUGAR-BASED BENZAMIDINE, FACTOR XA                         
REMARK 900  SPECIFICINHIBITOR IN COMPLEX WITH BOVINE TRYPSIN MUTANT             
REMARK 900 RELATED ID: 2TGT   RELATED DB: PDB                                   
REMARK 900  TRYPSINOGEN (103 DEGREES K, 0.70 METHANOL, 0.30                     
REMARK 900  WATER)                                                              
REMARK 900 RELATED ID: 3BTM   RELATED DB: PDB                                   
REMARK 900  THE CRYSTAL STRUCTURES OF THE COMPLEXES BETWEEN BOVINE              
REMARK 900  BETA- TRYPSIN AND TEN P1 VARIANTS OF BPTI                           
REMARK 900 RELATED ID: 1V2S   RELATED DB: PDB                                   
REMARK 900  BENZAMIDINE IN COMPLEX WITH BOVINE TRYPSIN VARIANTX(SSFI            
REMARK 900  .GLU)BT.D1                                                          
REMARK 900 RELATED ID: 1XUI   RELATED DB: PDB                                   
REMARK 900  TRYPSIN-KETO-BABIM, ZN+2-FREE, PH 8.2                               
REMARK 900 RELATED ID: 1O2O   RELATED DB: PDB                                   
REMARK 900  ELABORATE MANIFOLD OF SHORT HYDROGEN BOND ARRAYS                    
REMARK 900  MEDIATINGBINDING OF ACTIVE SITE-DIRECTED SERINE PROTEASE            
REMARK 900  INHIBITORS                                                          
REMARK 900 RELATED ID: 1QL8   RELATED DB: PDB                                   
REMARK 900  FACTOR XA SPECIFIC INHIBITOR IN COMPLEX WITH BOVINE                 
REMARK 900  TRYPSIN                                                             
REMARK 900 RELATED ID: 3BTF   RELATED DB: PDB                                   
REMARK 900  THE CRYSTAL STRUCTURES OF THE COMPLEXES BETWEEN BOVINE              
REMARK 900  BETA- TRYPSIN AND TEN P1 VARIANTS OF BPTI.                          
REMARK 900 RELATED ID: 1S0Q   RELATED DB: PDB                                   
REMARK 900  NATIVE BOVINE PANCREATIC TRYPSIN                                    
REMARK 900 RELATED ID: 1BJU   RELATED DB: PDB                                   
REMARK 900  BETA-TRYPSIN COMPLEXED WITH ACPU                                    
REMARK 900 RELATED ID: 1O2W   RELATED DB: PDB                                   
REMARK 900  ELABORATE MANIFOLD OF SHORT HYDROGEN BOND ARRAYS                    
REMARK 900  MEDIATINGBINDING OF ACTIVE SITE-DIRECTED SERINE PROTEASE            
REMARK 900  INHIBITORS                                                          
REMARK 900 RELATED ID: 1QB6   RELATED DB: PDB                                   
REMARK 900  BOVINE TRYPSIN 3,3'-[3,5-DIFLUORO-4-METHYL-2, 6-                    
REMARK 900  PYRIDINEDIYLBIS(OXY)]BIS(BENZENECARBOXIMIDAMIDE) (ZK-805623         
REMARK 900  ) COMPLEX                                                           
REMARK 900 RELATED ID: 1O39   RELATED DB: PDB                                   
REMARK 900  ELABORATE MANIFOLD OF SHORT HYDROGEN BOND ARRAYS                    
REMARK 900  MEDIATINGBINDING OF ACTIVE SITE-DIRECTED SERINE PROTEASE            
REMARK 900  INHIBITORS                                                          
REMARK 900 RELATED ID: 1GI5   RELATED DB: PDB                                   
REMARK 900  A NOVEL SERINE PROTEASE INHIBITION MOTIF INVOLVING A                
REMARK 900  MULTI-CENTERED SHORT HYDROGEN BONDING NETWORK AT THE                
REMARK 900  ACTIVE SITE                                                         
REMARK 900 RELATED ID: 1TAB   RELATED DB: PDB                                   
REMARK 900  TRYPSIN COMPLEX WITH BOWMAN-BIRK INHIBITOR (AB-I)                   
REMARK 900 RELATED ID: 1GI2   RELATED DB: PDB                                   
REMARK 900  A NOVEL SERINE PROTEASE INHIBITION MOTIF INVOLVING A                
REMARK 900  MULTI-CENTERED SHORT HYDROGEN BONDING NETWORK AT THE                
REMARK 900  ACTIVE SITE                                                         
REMARK 900 RELATED ID: 1G3D   RELATED DB: PDB                                   
REMARK 900  BOVINE BETA-TRYPSIN BOUND TO META-AMIDINO SCHIFF                    
REMARK 900  BASECOPPER (II) CHELATE                                             
REMARK 900 RELATED ID: 1CU7   RELATED DB: PDB                                   
REMARK 900  BOVINE TRYPSIN COMPLEXED WITH 2-[3-AMINO(IMINOMETHYL)               
REMARK 900  PHENOXY]-6-[3-(AMINOMETHYL)PHENOXY]-3,5-DIFLUORO-4-                 
REMARK 900  METHYLPYRIDINE (ZK-806299), BINDING MODEL FROM DOUBLE               
REMARK 900  REDOR NMR AND MD SIMULATIONS                                        
REMARK 900 RELATED ID: 1TPA   RELATED DB: PDB                                   
REMARK 900  ANHYDRO-TRYPSIN COMPLEX WITH PANCREATIC TRYPSIN INHIBITOR           
REMARK 900 RELATED ID: 1O2H   RELATED DB: PDB                                   
REMARK 900  ELABORATE MANIFOLD OF SHORT HYDROGEN BOND ARRAYS                    
REMARK 900  MEDIATINGBINDING OF ACTIVE SITE-DIRECTED SERINE PROTEASE            
REMARK 900  INHIBITORS                                                          
REMARK 900 RELATED ID: 2FTL   RELATED DB: PDB                                   
REMARK 900  CRYSTAL STRUCTURE OF TRYPSIN COMPLEXED WITH BPTI AT                 
REMARK 900  100K                                                                
REMARK 900 RELATED ID: 1V2R   RELATED DB: PDB                                   
REMARK 900  TRYPSIN INHIBITOR IN COMPLEX WITH BOVINE TRYPSIN                    
REMARK 900  VARIANTX(SSRI)BT.B4                                                 
REMARK 900 RELATED ID: 1MTV   RELATED DB: PDB                                   
REMARK 900  FACTOR XA SPECIFIC INHIBITOR IN COMPLEX WITH BOVINE                 
REMARK 900  TRYPSIN                                                             
REMARK 900 RELATED ID: 1O3L   RELATED DB: PDB                                   
REMARK 900  ELABORATE MANIFOLD OF SHORT HYDROGEN BOND ARRAYS                    
REMARK 900  MEDIATINGBINDING OF ACTIVE SITE-DIRECTED SERINE PROTEASE            
REMARK 900  INHIBITORS                                                          
REMARK 900 RELATED ID: 1O2R   RELATED DB: PDB                                   
REMARK 900  ELABORATE MANIFOLD OF SHORT HYDROGEN BOND ARRAYS                    
REMARK 900  MEDIATINGBINDING OF ACTIVE SITE-DIRECTED SERINE PROTEASE            
REMARK 900  INHIBITORS                                                          
REMARK 900 RELATED ID: 1TX8   RELATED DB: PDB                                   
REMARK 900  BOVINE TRYPSIN COMPLEXED WITH AMSO                                  
REMARK 900 RELATED ID: 1V2J   RELATED DB: PDB                                   
REMARK 900  BENZAMIDINE IN COMPLEX WITH BOVINE TRYPSIN VARIANT X(               
REMARK 900  SSRI)BT.C1                                                          
REMARK 900 RELATED ID: 3BTH   RELATED DB: PDB                                   
REMARK 900  THE CRYSTAL STRUCTURES OF THE COMPLEXES BETWEEN BOVINE              
REMARK 900  BETA- TRYPSIN AND TEN P1 VARIANTS OF BPTI                           
REMARK 900 RELATED ID: 1C2I   RELATED DB: PDB                                   
REMARK 900  RECRUITING ZINC TO MEDIATE POTENT, SPECIFIC INHIBITION              
REMARK 900  OF SERINE PROTEASES                                                 
REMARK 900 RELATED ID: 1O3C   RELATED DB: PDB                                   
REMARK 900  ELABORATE MANIFOLD OF SHORT HYDROGEN BOND ARRAYS                    
REMARK 900  MEDIATINGBINDING OF ACTIVE SITE-DIRECTED SERINE PROTEASE            
REMARK 900  INHIBITORS                                                          
REMARK 900 RELATED ID: 1O3K   RELATED DB: PDB                                   
REMARK 900  ELABORATE MANIFOLD OF SHORT HYDROGEN BOND ARRAYS                    
REMARK 900  MEDIATINGBINDING OF ACTIVE SITE-DIRECTED SERINE PROTEASE            
REMARK 900  INHIBITORS                                                          
REMARK 900 RELATED ID: 1EZX   RELATED DB: PDB                                   
REMARK 900  CRYSTAL STRUCTURE OF A SERPIN:PROTEASE COMPLEX                      
REMARK 900 RELATED ID: 1K1M   RELATED DB: PDB                                   
REMARK 900  BOVINE TRYPSIN-INHIBITOR COMPLEX                                    
REMARK 900 RELATED ID: 1UTN   RELATED DB: PDB                                   
REMARK 900  TRYPSIN SPECIFICITY AS ELUCIDATED BY LIE CALCULATIONS, X            
REMARK 900  -RAY STRUCTURES AND ASSOCIATION CONSTANT MEASUREMENTS               
REMARK 900 RELATED ID: 1CE5   RELATED DB: PDB                                   
REMARK 900  BOVINE PANCREAS BETA-TRYPSIN IN COMPLEX WITH BENZAMIDINE            
REMARK 900 RELATED ID: 2BY7   RELATED DB: PDB                                   
REMARK 900  IS RADIATION DAMAGE DEPENDENT ON THE DOSE-RATE USED                 
REMARK 900  DURING MACROMOLECULAR CRYSTALLOGRAPHY DATA COLLECTION               
REMARK 900 RELATED ID: 1O32   RELATED DB: PDB                                   
REMARK 900  ELABORATE MANIFOLD OF SHORT HYDROGEN BOND ARRAYS                    
REMARK 900  MEDIATINGBINDING OF ACTIVE SITE-DIRECTED SERINE PROTEASE            
REMARK 900  INHIBITORS                                                          
REMARK 900 RELATED ID: 1K1I   RELATED DB: PDB                                   
REMARK 900  BOVINE TRYPSIN-INHIBITOR COMPLEX                                    
REMARK 900 RELATED ID: 1MAX   RELATED DB: PDB                                   
REMARK 900  BETA-TRYPSIN PHOSPHONATE INHIBITED                                  
REMARK 900 RELATED ID: 1YP9   RELATED DB: PDB                                   
REMARK 900  TRYPSIN INHIBITOR COMPLEX                                           
REMARK 900 RELATED ID: 1TGC   RELATED DB: PDB                                   
REMARK 900  TRYPSINOGEN (0.50 METHANOL, 0.50 WATER)                             
REMARK 900 RELATED ID: 1OPH   RELATED DB: PDB                                   
REMARK 900  NON-COVALENT COMPLEX BETWEEN ALPHA-1-PI-PITTSBURGH                  
REMARK 900  ANDS195A TRYPSIN                                                    
REMARK 900 RELATED ID: 3BTE   RELATED DB: PDB                                   
REMARK 900  THE CRYSTAL STRUCTURES OF THE COMPLEXES BETWEEN BOVINE              
REMARK 900  BETA- TRYPSIN AND TEN P1 VARIANTS OF BPTI.                          
REMARK 900 RELATED ID: 1V2N   RELATED DB: PDB                                   
REMARK 900  POTENT FACTOR XA INHIBITOR IN COMPLEX WITH BOVINE                   
REMARK 900  TRYPSINVARIANT X(99/175/190)BT                                      
REMARK 900 RELATED ID: 3TPI   RELATED DB: PDB                                   
REMARK 900  TRYPSINOGEN COMPLEX WITH PANCREATIC TRYPSIN INHIBITOR AND           
REMARK 900   ILE-VAL                                                            
REMARK 900 RELATED ID: 1EB2   RELATED DB: PDB                                   
REMARK 900  TRYPSIN INHIBITOR COMPLEX (FRA)                                     
REMARK 900 RELATED ID: 2TIO   RELATED DB: PDB                                   
REMARK 900  LOW PACKING DENSITY FORM OF BOVINE BETA-TRYPSIN IN                  
REMARK 900  CYCLOHEXANE                                                         
REMARK 900 RELATED ID: 2TLD   RELATED DB: PDB                                   
REMARK 900  BOVINE TRYPSIN COMPLEX WITH A MODIFIED SSI (STREPTOMYCES            
REMARK 900   SUBTILISIN INHIBITOR) WITH MET 70 REPLACED BY GLY                  
REMARK 900  AND MET 73 REPLACED BY LYS (SSI(M70G,M73K))                         
REMARK 900 RELATED ID: 1BTY   RELATED DB: PDB                                   
REMARK 900  MOL_ID: 1; MOLECULE: BETA-TRYPSIN; CHAIN: NULL; EC: 3               
REMARK 900  .4.21.4; HETEROGEN: BENZAMIDINE                                     
REMARK 900 RELATED ID: 2PTN   RELATED DB: PDB                                   
REMARK 900  TRYPSIN (ORTHORHOMBIC, 2.4 M AMMONIUM SULFATE)                      
REMARK 900 RELATED ID: 2FI5   RELATED DB: PDB                                   
REMARK 900  CRYSTAL STRUCTURE OF A BPTI VARIANT (CYS38->SER) IN                 
REMARK 900  COMPLEXWITH TRYPSIN                                                 
REMARK 900 RELATED ID: 2TGA   RELATED DB: PDB                                   
REMARK 900  TRYPSINOGEN (2.4 M MAGNESIUM SULFATE)                               
REMARK 900 RELATED ID: 1C2L   RELATED DB: PDB                                   
REMARK 900  RECRUITING ZINC TO MEDIATE POTENT, SPECIFIC INHIBITION              
REMARK 900  OF SERINE PROTEASES                                                 
REMARK 900 RELATED ID: 1V2T   RELATED DB: PDB                                   
REMARK 900  TRYPSIN INHIBITOR IN COMPLEX WITH BOVINE TRYPSIN                    
REMARK 900  VARIANTX(SSFI.GLU)BT.B4                                             
REMARK 900 RELATED ID: 1O2V   RELATED DB: PDB                                   
REMARK 900  ELABORATE MANIFOLD OF SHORT HYDROGEN BOND ARRAYS                    
REMARK 900  MEDIATINGBINDING OF ACTIVE SITE-DIRECTED SERINE PROTEASE            
REMARK 900  INHIBITORS                                                          
REMARK 900 RELATED ID: 1O36   RELATED DB: PDB                                   
REMARK 900  ELABORATE MANIFOLD OF SHORT HYDROGEN BOND ARRAYS                    
REMARK 900  MEDIATINGBINDING OF ACTIVE SITE-DIRECTED SERINE PROTEASE            
REMARK 900  INHIBITORS                                                          
REMARK 900 RELATED ID: 2CMY   RELATED DB: PDB                                   
REMARK 900  CRYSTAL COMPLEX BETWEEN BOVINE TRYPSIN AND VERONICA                 
REMARK 900  HEDERIFOLIA TRYPSIN INHIBITOR                                       
REMARK 900 RELATED ID: 1F0U   RELATED DB: PDB                                   
REMARK 900  BOVINE TRYPSIN COMPLEXED WITH RPR128515                             
REMARK 900 RELATED ID: 1TGT   RELATED DB: PDB                                   
REMARK 900  TRYPSINOGEN (173 DEGREES K, 0.70 METHANOL, 0.30                     
REMARK 900  WATER)                                                              
REMARK 900 RELATED ID: 2BY6   RELATED DB: PDB                                   
REMARK 900  IS RADIATION DAMAGE DEPENDENT ON THE DOSE-RATE USED                 
REMARK 900  DURING MACROMOLECULAR CRYSTALLOGRAPHY DATA COLLECTION               
REMARK 900 RELATED ID: 1O33   RELATED DB: PDB                                   
REMARK 900  ELABORATE MANIFOLD OF SHORT HYDROGEN BOND ARRAYS                    
REMARK 900  MEDIATINGBINDING OF ACTIVE SITE-DIRECTED SERINE PROTEASE            
REMARK 900  INHIBITORS                                                          
REMARK 900 RELATED ID: 1C2F   RELATED DB: PDB                                   
REMARK 900  RECRUITING ZINC TO MEDIATE POTENT, SPECIFIC INHIBITION              
REMARK 900  OF SERINE PROTEASES                                                 
REMARK 900 RELATED ID: 3BTQ   RELATED DB: PDB                                   
REMARK 900  THE CRYSTAL STRUCTURES OF THE COMPLEXES BETWEEN BOVINE              
REMARK 900  BETA- TRYPSIN AND TEN P1 VARIANTS OF BPTI                           
REMARK 900 RELATED ID: 1AZ8   RELATED DB: PDB                                   
REMARK 900  BOVINE TRYPSIN COMPLEXED TO BIS-PHENYLAMIDINE INHIBITOR             
REMARK 900 RELATED ID: 1TGB   RELATED DB: PDB                                   
REMARK 900  TRYPSINOGEN-CA FROM PEG                                             
REMARK 900 RELATED ID: 1QCP   RELATED DB: PDB                                   
REMARK 900  CRYSTAL STRUCTURE OF THE RWJ-51084 BOVINE PANCREATIC                
REMARK 900  BETA- TRYPSIN AT 1.8 A                                              
REMARK 900 RELATED ID: 1O3E   RELATED DB: PDB                                   
REMARK 900  ELABORATE MANIFOLD OF SHORT HYDROGEN BOND ARRAYS                    
REMARK 900  MEDIATINGBINDING OF ACTIVE SITE-DIRECTED SERINE PROTEASE            
REMARK 900  INHIBITORS                                                          
REMARK 900 RELATED ID: 3BTT   RELATED DB: PDB                                   
REMARK 900  THE CRYSTAL STRUCTURES OF THE COMPLEXES BETWEEN BOVINE              
REMARK 900  BETA- TRYPSIN AND TEN P1 VARIANTS OF BPTI                           
REMARK 900 RELATED ID: 1O3O   RELATED DB: PDB                                   
REMARK 900  ELABORATE MANIFOLD OF SHORT HYDROGEN BOND ARRAYS                    
REMARK 900  MEDIATINGBINDING OF ACTIVE SITE-DIRECTED SERINE PROTEASE            
REMARK 900  INHIBITORS                                                          
REMARK 900 RELATED ID: 1P2I   RELATED DB: PDB                                   
REMARK 900  STRUCTURAL CONSEQUENCES OF ACCOMMODATION OF FOUR NON-               
REMARK 900  COGNATE AMINO-ACID RESIDUES IN THE S1 POCKET OF                     
REMARK 900  BOVINETRYPSIN AND CHYMOTRYPSIN                                      
REMARK 900 RELATED ID: 1TX7   RELATED DB: PDB                                   
REMARK 900  BOVINE TRYPSIN COMPLEXED WITH P-                                    
REMARK 900  AMIDINOPHENYLMETHYLPHOSPHINIC ACID (AMPA)                           
REMARK 900 RELATED ID: 1C2M   RELATED DB: PDB                                   
REMARK 900  RECRUITING ZINC TO MEDIATE POTENT, SPECIFIC INHIBITION              
REMARK 900  OF SERINE PROTEASES                                                 
REMARK 900 RELATED ID: 1O30   RELATED DB: PDB                                   
REMARK 900  ELABORATE MANIFOLD OF SHORT HYDROGEN BOND ARRAYS                    
REMARK 900  MEDIATINGBINDING OF ACTIVE SITE-DIRECTED SERINE PROTEASE            
REMARK 900  INHIBITORS                                                          
REMARK 900 RELATED ID: 1SBW   RELATED DB: PDB                                   
REMARK 900  CRYSTAL STRUCTURE OF MUNG BEAN INHIBITOR LYSINE ACTIVE              
REMARK 900  FRAGMENT COMPLEX WITH BOVINE BETA-TRYPSIN AT 1.8A                   
REMARK 900  RESOLUTION                                                          
REMARK 900 RELATED ID: 1Y5A   RELATED DB: PDB                                   
REMARK 900  DIANHYDROSUGAR-BASED BENZAMIDINE, FACTOR XA                         
REMARK 900  SPECIFICINHIBITOR IN COMPLEX WITH BOVINE TRYPSIN MUTANT             
REMARK 900 RELATED ID: 1AQ7   RELATED DB: PDB                                   
REMARK 900  TRYPSIN WITH INHIBITOR AERUGINOSIN 98-B                             
REMARK 900 RELATED ID: 1O2Z   RELATED DB: PDB                                   
REMARK 900  ELABORATE MANIFOLD OF SHORT HYDROGEN BOND ARRAYS                    
REMARK 900  MEDIATINGBINDING OF ACTIVE SITE-DIRECTED SERINE PROTEASE            
REMARK 900  INHIBITORS                                                          
REMARK 900 RELATED ID: 1S0R   RELATED DB: PDB                                   
REMARK 900  BOVINE PANCREATIC TRYPSIN INHIBITED WITH BENZAMIDINE                
REMARK 900  ATATOMIC RESOLUTION                                                 
REMARK 900 RELATED ID: 1QBO   RELATED DB: PDB                                   
REMARK 900  BOVINE TRYPSIN 7-[[6-[[1-(1-IMINOETHYL)PIPERIDIN-4-                 
REMARK 900  YL]OXY]- 2-METHYL-BENZIMIDAZOL-1-YL]METHYL]NAPHTHALENE              
REMARK 900  -2- CARBOXIMIDAMID ZK-806711 INHIBITOR COMPLEX                      
REMARK 900 RELATED ID: 1OYQ   RELATED DB: PDB                                   
REMARK 900  TRYPSIN INHIBITOR COMPLEX                                           
REMARK 900 RELATED ID: 1BTW   RELATED DB: PDB                                   
REMARK 900  MOL_ID: 1; MOLECULE: BETA-TRYPSIN; CHAIN: A; EC: 3.4                
REMARK 900  .21.4; MOL_ID: 2; MOLECULE: T-BUTOXY-ALA-VAL-BORO-                  
REMARK 900  LYS 1,3-PROPANEDIOL MONOESTER; CHAIN: H                             
REMARK 900 RELATED ID: 1XUJ   RELATED DB: PDB                                   
REMARK 900  TRYPSIN-KETO-BABIM-ZN+2, PH 8.2                                     
REMARK 900 RELATED ID: 1UTQ   RELATED DB: PDB                                   
REMARK 900  TRYPSIN SPECIFICITY AS ELUCIDATED BY LIE CALCULATIONS, X            
REMARK 900  -RAY STRUCTURES AND ASSOCIATION CONSTANT MEASUREMENTS               
REMARK 900 RELATED ID: 1V2Q   RELATED DB: PDB                                   
REMARK 900  TRYPSIN INHIBITOR IN COMPLEX WITH BOVINE TRYPSIN                    
REMARK 900  VARIANTX(SSWI)BT.B4                                                 
REMARK 900 RELATED ID: 1MTU   RELATED DB: PDB                                   
REMARK 900  FACTOR XA SPECIFIC INHIBITOR IN COMPLEX WITH BOVINE                 
REMARK 900  TRYPSIN                                                             
REMARK 900 RELATED ID: 1TGN   RELATED DB: PDB                                   
REMARK 900  TRYPSINOGEN                                                         
REMARK 900 RELATED ID: 1K1P   RELATED DB: PDB                                   
REMARK 900  BOVINE TRYPSIN-INHIBITOR COMPLEX                                    
REMARK 900 RELATED ID: 1K1J   RELATED DB: PDB                                   
REMARK 900  BOVINE TRYPSIN-INHIBITOR COMPLEX                                    
REMARK 900 RELATED ID: 1GI3   RELATED DB: PDB                                   
REMARK 900  A NOVEL SERINE PROTEASE INHIBITION MOTIF INVOLVING A                
REMARK 900  MULTI-CENTERED SHORT HYDROGEN BONDING NETWORK AT THE                
REMARK 900  ACTIVE SITE                                                         
REMARK 900 RELATED ID: 1TPP   RELATED DB: PDB                                   
REMARK 900  BETA-TRYPSIN COMPLEX WITH P-AMIDINO-PHENYL-PYRUVATE (               
REMARK 900  APPA)                                                               
REMARK 900 RELATED ID: 1O2Q   RELATED DB: PDB                                   
REMARK 900  ELABORATE MANIFOLD OF SHORT HYDROGEN BOND ARRAYS                    
REMARK 900  MEDIATINGBINDING OF ACTIVE SITE-DIRECTED SERINE PROTEASE            
REMARK 900  INHIBITORS                                                          
REMARK 900 RELATED ID: 1O3A   RELATED DB: PDB                                   
REMARK 900  ELABORATE MANIFOLD OF SHORT HYDROGEN BOND ARRAYS                    
REMARK 900  MEDIATINGBINDING OF ACTIVE SITE-DIRECTED SERINE PROTEASE            
REMARK 900  INHIBITORS                                                          
REMARK 900 RELATED ID: 1HJ9   RELATED DB: PDB                                   
REMARK 900  ATOMIC RESOLUTION STRUCTURES OF TRYPSIN PROVIDE INSIGHT             
REMARK 900  INTO STRUCTURAL RADIATION DAMAGE                                    
REMARK 900 RELATED ID: 1G9I   RELATED DB: PDB                                   
REMARK 900  CRYSTAL STRUCTURE OF BETA-TRYSIN COMPLEX IN CYCLOHEXANE             
REMARK 900 RELATED ID: 1C9T   RELATED DB: PDB                                   
REMARK 900  COMPLEX OF BDELLASTASIN WITH BOVINE TRYPSIN                         
REMARK 900 RELATED ID: 1GI4   RELATED DB: PDB                                   
REMARK 900  A NOVEL SERINE PROTEASE INHIBITION MOTIF INVOLVING A                
REMARK 900  MULTI-CENTERED SHORT HYDROGEN BONDING NETWORK AT THE                
REMARK 900  ACTIVE SITE                                                         
REMARK 900 RELATED ID: 1OX1   RELATED DB: PDB                                   
REMARK 900  CRYSTAL STRUCTURE OF THE BOVINE TRYPSIN COMPLEX WITH                
REMARK 900  ASYNTHETIC 11 PEPTIDE INHIBITOR                                     
REMARK 900 RELATED ID: 2FTM   RELATED DB: PDB                                   
REMARK 900  CRYSTAL STRUCTURE OF TRYPSIN COMPLEXED WITH THE                     
REMARK 900  BPTIVARIANT (TYR35->GLY)                                            
REMARK 900 RELATED ID: 2XTT   RELATED DB: PDB                                   
REMARK 900  BOVINE TRYPSIN IN COMPLEX WITH EVOLUTIONARY ENHANCED                
REMARK 900  SCHISTOCERCA GREGARIA PROTEASE INHIBITOR 1 (SGPI-1-P02)             
REMARK 900 RELATED ID: 1V2W   RELATED DB: PDB                                   
REMARK 900  TRYPSIN INHIBITOR IN COMPLEX WITH BOVINE TRYPSIN                    
REMARK 900  VARIANTX(SSAI)BT.B4                                                 
REMARK 900 RELATED ID: 2BLV   RELATED DB: PDB                                   
REMARK 900  TRYPSIN BEFORE A HIGH DOSE X-RAY "BURN"                             
REMARK 900 RELATED ID: 1QL7   RELATED DB: PDB                                   
REMARK 900  FACTOR XA SPECIFIC INHIBITOR IN COMPLEX WITH BOVINE                 
REMARK 900  TRYPSIN                                                             
REMARK 900 RELATED ID: 1G3B   RELATED DB: PDB                                   
REMARK 900  BOVINE BETA-TRYPSIN BOUND TO META-AMIDINO SCHIFF                    
REMARK 900  BASEMAGNESIUM(II) CHELATE                                           
REMARK 900 RELATED ID: 1TLD   RELATED DB: PDB                                   
REMARK 900  BETA-TRYPSIN (ORTHORHOMBIC) AT PH 5.3                               
REMARK 900 RELATED ID: 1MTW   RELATED DB: PDB                                   
REMARK 900  FACTOR XA SPECIFIC INHIBITOR IN COMPLEX WITH BOVINE                 
REMARK 900  TRYPSIN                                                             
REMARK 900 RELATED ID: 1QA0   RELATED DB: PDB                                   
REMARK 900  BOVINE TRYPSIN 2-AMINOBENZIMIDAZOLE COMPLEX                         
REMARK 900 RELATED ID: 1LQE   RELATED DB: PDB                                   
REMARK 900  CRYSTAL STRUCTURE OF TRYPSIN IN COMPLEX WITH 79.                    
REMARK 900 RELATED ID: 1TNH   RELATED DB: PDB                                   
REMARK 900  TRYPSIN COMPLEXED WITH THE INHIBITOR 4-FLUOROBENZYLAMINE            
REMARK 900 RELATED ID: 1O3F   RELATED DB: PDB                                   
REMARK 900  ELABORATE MANIFOLD OF SHORT HYDROGEN BOND ARRAYS                    
REMARK 900  MEDIATINGBINDING OF ACTIVE SITE-DIRECTED SERINE PROTEASE            
REMARK 900  INHIBITORS                                                          
REMARK 900 RELATED ID: 1XUG   RELATED DB: PDB                                   
REMARK 900  TRYPSIN-BABIM-ZN+2, PH 8.2                                          
REMARK 900 RELATED ID: 1O3B   RELATED DB: PDB                                   
REMARK 900  ELABORATE MANIFOLD OF SHORT HYDROGEN BOND ARRAYS                    
REMARK 900  MEDIATINGBINDING OF ACTIVE SITE-DIRECTED SERINE PROTEASE            
REMARK 900  INHIBITORS                                                          
REMARK 900 RELATED ID: 1O3J   RELATED DB: PDB                                   
REMARK 900  ELABORATE MANIFOLD OF SHORT HYDROGEN BOND ARRAYS                    
REMARK 900  MEDIATINGBINDING OF ACTIVE SITE-DIRECTED SERINE PROTEASE            
REMARK 900  INHIBITORS                                                          
REMARK 900 RELATED ID: 1RXP   RELATED DB: PDB                                   
REMARK 900  STRUCTURE OF TRYPSIN (ORTHORHOMBIC) WITH 1-(4-TERT-                 
REMARK 900  BUTYLCARBAMOYL- PIPERAZINE-1-CARBONYL)-3-(3-GUANIDINO-              
REMARK 900  PROPYL)-4-OXO-AZETIDINE-2-CARBOXYLIC ACID                           
REMARK 900 RELATED ID: 1C1R   RELATED DB: PDB                                   
REMARK 900  RECRUITING ZINC TO MEDIATE POTENT, SPECIFIC INHIBITION              
REMARK 900  OF SERINE PROTEASES                                                 
REMARK 900 RELATED ID: 1TNI   RELATED DB: PDB                                   
REMARK 900  TRYPSIN COMPLEXED WITH THE INHIBITOR 4-PHENYLBUTYLAMINE             
REMARK 900 RELATED ID: 1BTZ   RELATED DB: PDB                                   
REMARK 900  MOL_ID: 1; MOLECULE: BETA-TRYPSIN; CHAIN: A; EC: 3.4                
REMARK 900  .21.4; MOL_ID: 2; MOLECULE: T-BUTOXY-ALA-VAL-BORO-                  
REMARK 900  LYS METHYL ESTER; CHAIN: H                                          
REMARK 900 RELATED ID: 1Y3V   RELATED DB: PDB                                   
REMARK 900  TRYPSIN INHIBITOR COMPLEX                                           
REMARK 900 RELATED ID: 3BTW   RELATED DB: PDB                                   
REMARK 900  THE CRYSTAL STRUCTURES OF THE COMPLEXES BETWEEN BOVINE              
REMARK 900  BETA- TRYPSIN AND TEN P1 VARIANTS OF BPTI                           
REMARK 900 RELATED ID: 1V2M   RELATED DB: PDB                                   
REMARK 900  BENZAMIDINE IN COMPLEX WITH BOVINE TRYPSIN VARIANTX(                
REMARK 900  TRIPLE.GLU)BT.A1                                                    
REMARK 900 RELATED ID: 1NC6   RELATED DB: PDB                                   
REMARK 900  POTENT, SMALL MOLECULE INHIBITORS OF HUMAN MAST                     
REMARK 900  CELLTRYPTASE. ANTI-ASTHMATIC ACTION OF A DIPEPTIDE-                 
REMARK 900  BASEDTRANSITION STATE ANALOGUE CONTAINING BENZOTHIAZOLE             
REMARK 900  KETONE                                                              
REMARK 900 RELATED ID: 1O2U   RELATED DB: PDB                                   
REMARK 900  ELABORATE MANIFOLD OF SHORT HYDROGEN BOND ARRAYS                    
REMARK 900  MEDIATINGBINDING OF ACTIVE SITE-DIRECTED SERINE PROTEASE            
REMARK 900  INHIBITORS                                                          
REMARK 900 RELATED ID: 1YYY   RELATED DB: PDB                                   
REMARK 900  TRYPSIN INHIBITORS WITH RIGID TRIPEPTIDYL ALDEHYDES                 
REMARK 900 RELATED ID: 1C2G   RELATED DB: PDB                                   
REMARK 900  RECRUITING ZINC TO MEDIATE POTENT, SPECIFIC INHIBITION              
REMARK 900  OF SERINE PROTEASES                                                 
REMARK 900 RELATED ID: 3BTD   RELATED DB: PDB                                   
REMARK 900  THE CRYSTAL STRUCTURES OF THE COMPLEXES BETWEEN THE                 
REMARK 900  BOVINE BETA-TRYPSIN AND TEN P1 VARIANTS OF BPTI.                    
REMARK 900 RELATED ID: 1C1S   RELATED DB: PDB                                   
REMARK 900  RECRUITING ZINC TO MEDIATE POTENT, SPECIFIC INHIBITION              
REMARK 900  OF SERINE PROTEASES                                                 
REMARK 900 RELATED ID: 1TAW   RELATED DB: PDB                                   
REMARK 900  BOVINE TRYPSIN COMPLEXED TO APPI                                    
REMARK 900 RELATED ID: 1ZZZ   RELATED DB: PDB                                   
REMARK 900  TRYPSIN INHIBITORS WITH RIGID TRIPEPTIDYL ALDEHYDES                 
REMARK 900 RELATED ID: 2TGP   RELATED DB: PDB                                   
REMARK 900  TRYPSINOGEN COMPLEX WITH PANCREATIC TRYPSIN INHIBITOR               
REMARK 900 RELATED ID: 1JRS   RELATED DB: PDB                                   
REMARK 900  HEMIACETAL COMPLEX BETWEEN LEUPEPTIN AND TRYPSIN                    
REMARK 900 RELATED ID: 1TNL   RELATED DB: PDB                                   
REMARK 900  TRYPSIN COMPLEXED WITH THE INHIBITOR TRANYLCYPROMINE                
REMARK 900 RELATED ID: 2FX4   RELATED DB: PDB                                   
REMARK 900  BOVINE TRYPSIN BOUND BY 4-PIPERIDINEBUTYRATE TO                     
REMARK 900  MAKEACYLENZYME COMPLEX                                              
REMARK 900 RELATED ID: 1C1O   RELATED DB: PDB                                   
REMARK 900  RECRUITING ZINC TO MEDIATE POTENT, SPECIFIC INHIBITION              
REMARK 900  OF SERINE PROTEASES                                                 
REMARK 900 RELATED ID: 1F0T   RELATED DB: PDB                                   
REMARK 900  BOVINE TRYPSIN COMPLEXED WITH RPR131247                             
REMARK 900 RELATED ID: 1N6Y   RELATED DB: PDB                                   
REMARK 900  RIP-PHASING ON BOVINE TRYPSIN                                       
REMARK 900 RELATED ID: 1ZR0   RELATED DB: PDB                                   
REMARK 900  CRYSTAL STRUCTURE OF KUNITZ DOMAIN 1 OF TISSUE                      
REMARK 900  FACTORPATHWAY INHIBITOR-2 WITH BOVINE TRYPSIN                       
REMARK 900 RELATED ID: 1K1N   RELATED DB: PDB                                   
REMARK 900  BOVINE TRYPSIN-INHIBITOR COMPLEX                                    
REMARK 900 RELATED ID: 1JIR   RELATED DB: PDB                                   
REMARK 900  CRYSTAL STRUCTURE OF TRYPSIN COMPLEX WITH AMYLAMINE                 
REMARK 900  INCYCLOHEXANE                                                       
REMARK 900 RELATED ID: 1V2U   RELATED DB: PDB                                   
REMARK 900  BENZAMIDINE IN COMPLEX WITH BOVINE TRYPSIN VARINAT X(               
REMARK 900  SSAI)BT.D1                                                          
REMARK 900 RELATED ID: 1MAY   RELATED DB: PDB                                   
REMARK 900  BETA-TRYPSIN PHOSPHONATE INHIBITED                                  
REMARK 900 RELATED ID: 2BY5   RELATED DB: PDB                                   
REMARK 900  IS RADIATION DAMAGE DEPENDENT ON THE DOSE-RATE USED                 
REMARK 900  DURING MACROMOLECULAR CRYSTALLOGRAPHY DATA COLLECTION               
REMARK 900 RELATED ID: 2AH4   RELATED DB: PDB                                   
REMARK 900  GUANIDINOBENZOYL-TRYPSIN ACYL-ENZYME AT 1.13 A                      
REMARK 900  RESOLUTION                                                          
REMARK 900 RELATED ID: 1GI0   RELATED DB: PDB                                   
REMARK 900  A NOVEL SERINE PROTEASE INHIBITION MOTIF INVOLVING A                
REMARK 900  MULTI-CENTERED SHORT HYDROGEN BONDING NETWORK AT THE                
REMARK 900  ACTIVE SITE                                                         
REMARK 900 RELATED ID: 1XUK   RELATED DB: PDB                                   
REMARK 900  TRYPSIN-BABIM-SULFATE, PH 5.9                                       
REMARK 900 RELATED ID: 2UUY   RELATED DB: PDB                                   
REMARK 900  STRUCTURE OF A TICK TRYPTASE INHIBITOR IN COMPLEX WITH              
REMARK 900   BOVINE TRYPSIN                                                     
REMARK 900 RELATED ID: 1TYN   RELATED DB: PDB                                   
REMARK 900  BETA TRYPSIN COMPLEXED WITH CYCLOTHEONAMIDE A                       
REMARK 900 RELATED ID: 1TGS   RELATED DB: PDB                                   
REMARK 900  TRYPSINOGEN COMPLEX WITH PORCINE PANCREATIC SECRETORY               
REMARK 900  TRYPSIN INHIBITOR                                                   
REMARK 900 RELATED ID: 1O31   RELATED DB: PDB                                   
REMARK 900  ELABORATE MANIFOLD OF SHORT HYDROGEN BOND ARRAYS                    
REMARK 900  MEDIATINGBINDING OF ACTIVE SITE-DIRECTED SERINE PROTEASE            
REMARK 900  INHIBITORS                                                          
REMARK 900 RELATED ID: 1V2P   RELATED DB: PDB                                   
REMARK 900  TRYPSIN INHIBITOR IN COMPLEX WITH BOVINE TRYPSIN                    
REMARK 900  VARIANTX(SSYI)BT.A4                                                 
REMARK 900 RELATED ID: 2A7H   RELATED DB: PDB                                   
REMARK 900  ON THE ROUTINE USE OF SOFT X-RAYS IN                                
REMARK 900  MACROMOLECULARCRYSTALLOGRAPHY, PART III- THE OPTIMAL DATA           
REMARK 900  COLLECTIONWAVELENGTH                                                
REMARK 900 RELATED ID: 2TPI   RELATED DB: PDB                                   
REMARK 900  TRYPSINOGEN - PANCREATIC TRYPSIN INHIBITOR - ILE-VAL                
REMARK 900  COMPLEX (2.4 M MAGNESIUM SULFATE)                                   
REMARK 900 RELATED ID: 1O37   RELATED DB: PDB                                   
REMARK 900  ELABORATE MANIFOLD OF SHORT HYDROGEN BOND ARRAYS                    
REMARK 900  MEDIATINGBINDING OF ACTIVE SITE-DIRECTED SERINE PROTEASE            
REMARK 900  INHIBITORS                                                          
REMARK 900 RELATED ID: 1QBN   RELATED DB: PDB                                   
REMARK 900  BOVINE TRYPSIN 2-[AMINO(IMINO)METHYL]-2-HYDROXYPHENOXY              
REMARK 900  ]-6- [3-(4,5-DIHYDRO-1H-IMIDAZOL-2-YL)PHENOXY]                      
REMARK 900  PYRIDINE-4- CARBOXYLIC ACID (ZK-806688) COMPLEX                     
REMARK 900 RELATED ID: 2BYA   RELATED DB: PDB                                   
REMARK 900  IS RADIATION DAMAGE DEPENDENT ON THE DOSE-RATE USED                 
REMARK 900  DURING MACROMOLECULAR CRYSTALLOGRAPHY DATA COLLECTION               
REMARK 900 RELATED ID: 1V2L   RELATED DB: PDB                                   
REMARK 900  BENZAMIDINE IN COMPLEX WITH BOVINE TRYPSIN VARIANTX(                
REMARK 900  TRIPLE.GLU)BT.D1                                                    
REMARK 900 RELATED ID: 1O2J   RELATED DB: PDB                                   
REMARK 900  ELABORATE MANIFOLD OF SHORT HYDROGEN BOND ARRAYS                    
REMARK 900  MEDIATINGBINDING OF ACTIVE SITE-DIRECTED SERINE PROTEASE            
REMARK 900  INHIBITORS                                                          
REMARK 900 RELATED ID: 4TPI   RELATED DB: PDB                                   
REMARK 900  TRYPSINOGEN COMPLEX WITH THE ARG==15==-ANALOGUE OF                  
REMARK 900  PANCREATIC TRYPSIN INHIBITOR AND VAL-VAL                            
REMARK 900 RELATED ID: 1SFI   RELATED DB: PDB                                   
REMARK 900  HIGH RESOLUTION STRUCTURE OF A POTENT, CYCLIC PROTEASE              
REMARK 900  INHIBITOR FROM SUNFLOWER SEEDS                                      
REMARK 900 RELATED ID: 1P2K   RELATED DB: PDB                                   
REMARK 900  STRUCTURAL CONSEQUENCES OF ACCOMMODATION OF FOUR NON-               
REMARK 900  COGNATE AMINO-ACID RESIDUES IN THE S1 POCKET OF                     
REMARK 900  BOVINETRYPSIN AND CHYMOTRYPSIN                                      
REMARK 900 RELATED ID: 1O34   RELATED DB: PDB                                   
REMARK 900  ELABORATE MANIFOLD OF SHORT HYDROGEN BOND ARRAYS                    
REMARK 900  MEDIATINGBINDING OF ACTIVE SITE-DIRECTED SERINE PROTEASE            
REMARK 900  INHIBITORS                                                          
REMARK 900 RELATED ID: 1G36   RELATED DB: PDB                                   
REMARK 900  TRYPSIN INHIBITOR COMPLEX                                           
REMARK 900 RELATED ID: 1XUH   RELATED DB: PDB                                   
REMARK 900  TRYPSIN-KETO-BABIM-CO+2, PH 8.2                                     
REMARK 900 RELATED ID: 2BZA   RELATED DB: PDB                                   
REMARK 900  BOVINE PANCREAS BETA-TRYPSIN IN COMPLEX WITH BENZYLAMINE            
REMARK 900 RELATED ID: 1C5V   RELATED DB: PDB                                   
REMARK 900  STRUCTURAL BASIS FOR SELECTIVITY OF A SMALL MOLECULE,               
REMARK 900  S1-BINDING, SUB- MICROMOLAR INHIBITOR OF UROKINASE TYPE             
REMARK 900   PLASMINOGEN ACTIVATOR                                              
REMARK 900 RELATED ID: 1G3C   RELATED DB: PDB                                   
REMARK 900  BOVINE BETA-TRYPSIN BOUND TO PARA-AMIDINO SCHIFF                    
REMARK 900  BASEIRON(III) CHELATE                                               
REMARK 900 RELATED ID: 1GBT   RELATED DB: PDB                                   
REMARK 900  BETA-TRYPSIN GUANIDINOBENZOYLATED AT SERINE 195 (PH 5.              
REMARK 900  5)                                                                  
REMARK 900 RELATED ID: 3BTG   RELATED DB: PDB                                   
REMARK 900  THE CRYSTAL STRUCTURES OF THE COMPLEXES BETWEEN BOVINE              
REMARK 900  BETA- TRYPSIN AND TEN P1 VARIANTS OF BPTI                           
REMARK 900 RELATED ID: 1PPH   RELATED DB: PDB                                   
REMARK 900  TRYPSIN COMPLEX WITH NONCOVALENTLY BOUND 3-TAPAP                    
REMARK 900 RELATED ID: 1CU9   RELATED DB: PDB                                   
REMARK 900  BOVINE TRYPSIN COMPLEXED WITH 2,6-BIS[3-AMINO(IMINO                 
REMARK 900  )METHYL PHENOXY]-3,5-DIFLUORO-4-METHYLPYRIDINE (ZK-                 
REMARK 900  805623), BINDING MODEL FROM DOUBLE REDOR NMR AND MD                 
REMARK 900  SIMULATIONS                                                         
REMARK 900 RELATED ID: 1O3N   RELATED DB: PDB                                   
REMARK 900  ELABORATE MANIFOLD OF SHORT HYDROGEN BOND ARRAYS                    
REMARK 900  MEDIATINGBINDING OF ACTIVE SITE-DIRECTED SERINE PROTEASE            
REMARK 900  INHIBITORS                                                          
REMARK 900 RELATED ID: 3PTB   RELATED DB: PDB                                   
REMARK 900  BETA-TRYPSIN (BENZAMIDINE INHIBITED) AT PH7                         
REMARK 900 RELATED ID: 1O3G   RELATED DB: PDB                                   
REMARK 900  ELABORATE MANIFOLD OF SHORT HYDROGEN BOND ARRAYS                    
REMARK 900  MEDIATINGBINDING OF ACTIVE SITE-DIRECTED SERINE PROTEASE            
REMARK 900  INHIBITORS                                                          
REMARK 900 RELATED ID: 1C5S   RELATED DB: PDB                                   
REMARK 900  STRUCTURAL BASIS FOR SELECTIVITY OF A SMALL MOLECULE,               
REMARK 900  S1-BINDING, SUB- MICROMOLAR INHIBITOR OF UROKINASE TYPE             
REMARK 900   PLASMINOGEN ACTIVATOR                                              
REMARK 900 RELATED ID: 1XUF   RELATED DB: PDB                                   
REMARK 900  TRYPSIN-BABIM-ZN+2, PH 8.2                                          
REMARK 900 RELATED ID: 1C5R   RELATED DB: PDB                                   
REMARK 900  STRUCTURAL BASIS FOR SELECTIVITY OF A SMALL MOLECULE,               
REMARK 900  S1-BINDING, SUB- MICROMOLAR INHIBITOR OF UROKINASE TYPE             
REMARK 900   PLASMINOGEN ACTIVATOR                                              
REMARK 900 RELATED ID: 1TNJ   RELATED DB: PDB                                   
REMARK 900  TRYPSIN COMPLEXED WITH THE INHIBITOR 2-PHENYLETHYLAMINE             
REMARK 900 RELATED ID: 2BY9   RELATED DB: PDB                                   
REMARK 900  IS RADIATION DAMAGE DEPENDENT ON THE DOSE-RATE USED                 
REMARK 900  DURING MACROMOLECULAR CRYSTALLOGRAPHY DATA COLLECTION               
REMARK 900 RELATED ID: 1O2N   RELATED DB: PDB                                   
REMARK 900  ELABORATE MANIFOLD OF SHORT HYDROGEN BOND ARRAYS                    
REMARK 900  MEDIATINGBINDING OF ACTIVE SITE-DIRECTED SERINE PROTEASE            
REMARK 900  INHIBITORS                                                          
REMARK 900 RELATED ID: 1C2K   RELATED DB: PDB                                   
REMARK 900  RECRUITING ZINC TO MEDIATE POTENT, SPECIFIC INHIBITION              
REMARK 900  OFSERINE PROTEASES                                                  
REMARK 900 RELATED ID: 1GJ6   RELATED DB: PDB                                   
REMARK 900  ENGINEERING INHIBITORS HIGHLY SELECTIVE FOR THE S1 SITES            
REMARK 900   OFSER190 TRYPSIN-LIKE SERINE PROTEASE DRUG TARGETS                 
REMARK 900 RELATED ID: 1Y3W   RELATED DB: PDB                                   
REMARK 900  TRYPSIN INHIBITOR COMPLEX                                           
REMARK 900 RELATED ID: 1AUJ   RELATED DB: PDB                                   
REMARK 900  BOVINE TRYPSIN COMPLEXED TO META-CYANO-BENZYLIC                     
REMARK 900  INHIBITOR                                                           
REMARK 900 RELATED ID: 1O2P   RELATED DB: PDB                                   
REMARK 900  ELABORATE MANIFOLD OF SHORT HYDROGEN BOND ARRAYS                    
REMARK 900  MEDIATINGBINDING OF ACTIVE SITE-DIRECTED SERINE PROTEASE            
REMARK 900  INHIBITORS                                                          
REMARK 900 RELATED ID: 2J9N   RELATED DB: PDB                                   
REMARK 900  ROBOTICALLY HARVESTED TRYPSIN COMPLEXED WITH BENZAMIDINE            
REMARK 900  CONTAINING POLYPEPTIDE MEDIATED CRYSTAL CONTACTS                    
REMARK 900 RELATED ID: 4ABD   RELATED DB: PDB                                   
REMARK 900  FRAGMENTS BOUND TO BOVINE TRYPSIN FOR THE SAMPL CHALLENGE           
REMARK 900 RELATED ID: 4ABG   RELATED DB: PDB                                   
REMARK 900  FRAGMENTS BOUND TO BOVINE TRYPSIN FOR THE SAMPL CHALLENGE           
REMARK 900 RELATED ID: 4AB8   RELATED DB: PDB                                   
REMARK 900  FRAGMENTS BOUND TO BOVINE TRYPSIN FOR THE SAMPL CHALLENGE           
REMARK 900 RELATED ID: 4AB9   RELATED DB: PDB                                   
REMARK 900  FRAGMENTS BOUND TO BOVINE TRYPSIN FOR THE SAMPL CHALLENGE           
REMARK 900 RELATED ID: 4ABF   RELATED DB: PDB                                   
REMARK 900  FRAGMENTS BOUND TO BOVINE TRYPSIN FOR THE SAMPL CHALLENGE           
REMARK 900 RELATED ID: 4ABB   RELATED DB: PDB                                   
REMARK 900  FRAGMENTS BOUND TO BOVINE TRYPSIN FOR THE SAMPL CHALLENGE           
REMARK 900 RELATED ID: 4ABH   RELATED DB: PDB                                   
REMARK 900  FRAGMENTS BOUND TO BOVINE TRYPSIN FOR THE SAMPL CHALLENGE           
REMARK 900 RELATED ID: 4ABE   RELATED DB: PDB                                   
REMARK 900  FRAGMENTS BOUND TO BOVINE TRYPSIN FOR THE SAMPL CHALLENGE           
DBREF  4ABA A   16   245  UNP    P00760   TRY1_BOVIN      24    246             
SEQRES   1 A  223  ILE VAL GLY GLY TYR THR CYS GLY ALA ASN THR VAL PRO          
SEQRES   2 A  223  TYR GLN VAL SER LEU ASN SER GLY TYR HIS PHE CYS GLY          
SEQRES   3 A  223  GLY SER LEU ILE ASN SER GLN TRP VAL VAL SER ALA ALA          
SEQRES   4 A  223  HIS CYS TYR LYS SER GLY ILE GLN VAL ARG LEU GLY GLU          
SEQRES   5 A  223  ASP ASN ILE ASN VAL VAL GLU GLY ASN GLU GLN PHE ILE          
SEQRES   6 A  223  SER ALA SER LYS SER ILE VAL HIS PRO SER TYR ASN SER          
SEQRES   7 A  223  ASN THR LEU ASN ASN ASP ILE MET LEU ILE LYS LEU LYS          
SEQRES   8 A  223  SER ALA ALA SER LEU ASN SER ARG VAL ALA SER ILE SER          
SEQRES   9 A  223  LEU PRO THR SER CYS ALA SER ALA GLY THR GLN CYS LEU          
SEQRES  10 A  223  ILE SER GLY TRP GLY ASN THR LYS SER SER GLY THR SER          
SEQRES  11 A  223  TYR PRO ASP VAL LEU LYS CYS LEU LYS ALA PRO ILE LEU          
SEQRES  12 A  223  SER ASP SER SER CYS LYS SER ALA TYR PRO GLY GLN ILE          
SEQRES  13 A  223  THR SER ASN MET PHE CYS ALA GLY TYR LEU GLU GLY GLY          
SEQRES  14 A  223  LYS ASP SER CYS GLN GLY ASP SER GLY GLY PRO VAL VAL          
SEQRES  15 A  223  CYS SER GLY LYS LEU GLN GLY ILE VAL SER TRP GLY SER          
SEQRES  16 A  223  GLY CYS ALA GLN LYS ASN LYS PRO GLY VAL TYR THR LYS          
SEQRES  17 A  223  VAL CYS ASN TYR VAL SER TRP ILE LYS GLN THR ILE ALA          
SEQRES  18 A  223  SER ASN                                                      
HET    SO4  A1246       5                                                       
HET    SO4  A1247       5                                                       
HET    SO4  A1248       5                                                       
HET     CA  A1249       1                                                       
HET    EDO  A1250       4                                                       
HET    EDO  A1251       4                                                       
HET    EDO  A1252       4                                                       
HET    EDO  A1253       4                                                       
HET    DMS  A1254       4                                                       
HET    DMS  A1255       4                                                       
HET    SW1  A1256      12                                                       
HETNAM     EDO 1,2-ETHANEDIOL                                                   
HETNAM     SW1 1-[2-(THIOPHEN-2-YL)-1,3-THIAZOL-4-YL]                           
HETNAM   2 SW1  METHANAMINE                                                     
HETNAM     SO4 SULFATE ION                                                      
HETNAM      CA CALCIUM ION                                                      
HETNAM     DMS DIMETHYL SULFOXIDE                                               
HETSYN     EDO ETHYLENE GLYCOL                                                  
FORMUL   2  EDO    4(C2 H6 O2)                                                  
FORMUL   3  SW1    C8 H8 N2 S2                                                  
FORMUL   4  SO4    3(O4 S 2-)                                                   
FORMUL   5   CA    CA 2+                                                        
FORMUL   6  DMS    2(C2 H6 O S)                                                 
FORMUL   7  HOH   *357(H2 O)                                                    
SHEET    1   1 1 VAL A 213  TRP A 215  0
SHEET    2   2 1 GLY A 226  VAL A 227  0
SSBOND   1 CYS A   22    CYS A  157                          1555   1555  2.06  
SSBOND   2 CYS A   42    CYS A   58                          1555   1555  2.07  
SSBOND   3 CYS A  128    CYS A  232                          1555   1555  1.98  
SSBOND   4 CYS A  136    CYS A  201                          1555   1555  2.00  
SSBOND   5 CYS A  168    CYS A  182                          1555   1555  2.07  
SSBOND   6 CYS A  191    CYS A  220                          1555   1555  2.08  
LINK        CA    CA A1249                 OE2 GLU A  80     1555   1555  2.34  
LINK        CA    CA A1249                 OE1 GLU A  70     1555   1555  2.28  
LINK        CA    CA A1249                 O   ASN A  72     1555   1555  2.35  
LINK        CA    CA A1249                 O   VAL A  75     1555   1555  2.29  
LINK        CA    CA A1249                 O   HOH A2123     1555   1555  2.36  
LINK        CA    CA A1249                 O   HOH A2122     1555   1555  2.40  
SITE     1 AC1  7 LYS A 169  PRO A 173  GLY A 174  HOH A2205                    
SITE     2 AC1  7 HOH A2280  HOH A2286  HOH A2296                               
SITE     1 AC2  9 ASN A  97  THR A  98  LEU A  99  LYS A 159                    
SITE     2 AC2  9 GLN A 175  DMS A1255  HOH A2292  HOH A2354                    
SITE     3 AC2  9 HOH A2357                                                     
SITE     1 AC3  7 HIS A  57  GLN A 192  GLY A 193  SER A 195                    
SITE     2 AC3  7 SW1 A1256  HOH A2058  HOH A2327                               
SITE     1 AC4  6 GLU A  70  ASN A  72  VAL A  75  GLU A  80                    
SITE     2 AC4  6 HOH A2122  HOH A2123                                          
SITE     1 AC5  6 VAL A  76  PHE A  82  HOH A2150  HOH A2152                    
SITE     2 AC5  6 HOH A2355  HOH A2356                                          
SITE     1 AC6  8 ARG A  66  ILE A  73  VAL A  76  VAL A  90                    
SITE     2 AC6  8 HIS A  91  PRO A  92  HOH A2123  HOH A2166                    
SITE     1 AC7  8 TYR A  39  HIS A  40  ILE A  73  ASN A  74                    
SITE     2 AC7  8 ILE A  89  VAL A  90  HOH A2047  HOH A2163                    
SITE     1 AC8  8 CYS A 128  ALA A 129  PHE A 181  GLN A 210                    
SITE     2 AC8  8 LYS A 230  HOH A2223  HOH A2272  HOH A2326                    
SITE     1 AC9  5 ASN A  95  SER A  96  ASN A  97  HOH A2170                    
SITE     2 AC9  5 HOH A2356                                                     
SITE     1 BC1 10 TYR A  20  CYS A  22  THR A  26  ASN A  97                    
SITE     2 BC1 10 GLN A 175  SO4 A1247  HOH A2033  HOH A2182                    
SITE     3 BC1 10 HOH A2292  HOH A2357                                          
SITE     1 BC2 11 ASP A 189  SER A 190  GLN A 192  SER A 195                    
SITE     2 BC2 11 SER A 202  VAL A 213  GLY A 216  GLY A 219                    
SITE     3 BC2 11 SO4 A1248  HOH A2287  HOH A2331                               
CRYST1   54.513   58.474   66.693  90.00  90.00  90.00 P 21 21 21    4          
ORIGX1      1.000000  0.000000  0.000000        0.00000                         
ORIGX2      0.000000  1.000000  0.000000        0.00000                         
ORIGX3      0.000000  0.000000  1.000000        0.00000                         
SCALE1      0.018344  0.000000  0.000000        0.00000                         
SCALE2      0.000000  0.017102  0.000000        0.00000                         
SCALE3      0.000000  0.000000  0.014994        0.00000                         
ATOM      1  N   ASP A 189       6.917 -20.851  20.271  1.00  4.51           N
ATOM      2  CA  ASP A 189       5.637 -20.204  19.871  1.00  4.54           C
ATOM      3  C   ASP A 189       5.597 -20.065  18.387  1.00  3.85           C
ATOM      4  O   ASP A 189       6.610 -20.246  17.669  1.00  4.94           O
ATOM      5  CB  ASP A 189       5.579 -18.791  20.523  1.00  4.46           C
ATOM      6  CG  ASP A 189       4.256 -18.123  20.584  1.00  4.74           C
ATOM      7  OD1 ASP A 189       3.199 -18.675  20.172  1.00  5.32           O
ATOM      8  OD2 ASP A 189       4.233 -16.966  21.095  1.00  6.88           O
ATOM      9  N   SER A 190       4.448 -19.772  17.813  1.00  4.61           N
ATOM     10  CA  SER A 190       4.327 -19.238  16.468  1.00  4.66           C
ATOM     11  C   SER A 190       4.693 -17.812  16.408  1.00  4.01           C
ATOM     12  O   SER A 190       4.792 -17.132  17.454  1.00  5.44           O
ATOM     13  CB  SER A 190       2.911 -19.495  15.934  1.00  5.74           C
ATOM     14  OG  SER A 190       1.954 -18.867  16.731  1.00  6.49           O
ATOM     15  N   CYS A 191       4.872 -17.264  15.199  1.00  4.38           N
ATOM     16  CA  CYS A 191       5.300 -15.864  15.065  1.00  4.75           C
ATOM     17  C   CYS A 191       4.893 -15.278  13.759  1.00  4.81           C
ATOM     18  O   CYS A 191       4.220 -15.936  12.975  1.00  5.61           O
ATOM     19  CB  CYS A 191       6.854 -15.776  15.338  1.00  5.37           C
ATOM     20  SG  CYS A 191       7.478 -14.156  15.827  1.00  7.30           S
ATOM     21  N  AGLN A 192       5.340 -14.040  13.450  0.33  5.28           N
ATOM     22  N  BGLN A 192       5.186 -14.006  13.537  0.33  5.81           N
ATOM     23  N  CGLN A 192       5.338 -14.024  13.489  0.33  5.95           N
ATOM     24  CA AGLN A 192       4.915 -13.340  12.243  0.33  5.17           C
ATOM     25  CA BGLN A 192       4.789 -13.342  12.316  0.33  5.88           C
ATOM     26  CA CGLN A 192       5.064 -13.277  12.252  0.33  6.30           C
ATOM     27  C  AGLN A 192       5.305 -14.154  11.014  0.33  4.86           C
ATOM     28  C  BGLN A 192       5.272 -14.137  11.063  0.33  5.22           C
ATOM     29  C  CGLN A 192       5.329 -14.147  11.014  0.33  5.40           C
ATOM     30  O  AGLN A 192       6.443 -14.683  10.923  0.33  5.56           O
ATOM     31  O  BGLN A 192       6.422 -14.658  11.035  0.33  5.69           O
ATOM     32  O  CGLN A 192       6.442 -14.698  10.913  0.33  6.04           O
ATOM     33  CB AGLN A 192       5.681 -11.987  12.135  0.33  5.09           C
ATOM     34  CB BGLN A 192       5.483 -11.972  12.348  0.33  7.02           C
ATOM     35  CB CGLN A 192       6.058 -12.030  12.138  0.33  7.06           C
ATOM     36  CG AGLN A 192       5.058 -10.952  11.192  0.33  5.66           C
ATOM     37  CG BGLN A 192       5.535 -11.265  10.993  0.33  9.32           C
ATOM     38  CG CGLN A 192       6.274 -11.121  13.397  0.33  9.83           C
ATOM     39  CD AGLN A 192       5.311 -11.305   9.725  0.33  5.38           C
ATOM     40  CD BGLN A 192       5.885  -9.817  11.104  0.33  9.90           C
ATOM     41  CD CGLN A 192       7.762 -10.839  13.889  0.33 10.51           C
ATOM     42  OE1AGLN A 192       6.390 -11.715   9.259  0.33  5.70           O
ATOM     43  OE1BGLN A 192       6.521  -9.415  12.028  0.33 11.57           O
ATOM     44  OE1CGLN A 192       7.998 -10.747  15.015  0.33  8.92           O
ATOM     45  NE2AGLN A 192       4.259 -11.141   8.949  0.33  5.65           N
ATOM     46  NE2BGLN A 192       5.438  -9.025  10.126  0.33 11.79           N
ATOM     47  NE2CGLN A 192       8.650 -10.655  13.025  0.33 10.81           N
TER      48      GLN A 192
ATOM     49  N  ASER A 195       1.039 -16.887  10.462  0.70  3.89           N
ATOM     50  N  BSER A 195       1.110 -16.863  10.482  0.30  3.20           N
ATOM     51  CA ASER A 195      -0.408 -16.638  10.496  0.70  4.49           C
ATOM     52  CA BSER A 195      -0.250 -16.436  10.295  0.30  3.15           C
ATOM     53  C  ASER A 195      -1.129 -17.327   9.380  0.70  3.98           C
ATOM     54  C  BSER A 195      -1.089 -17.296   9.340  0.30  3.19           C
ATOM     55  O  ASER A 195      -0.622 -17.413   8.236  0.70  4.02           O
ATOM     56  O  BSER A 195      -0.620 -17.449   8.218  0.30  3.28           O
ATOM     57  CB ASER A 195      -0.747 -15.135  10.339  0.70  6.75           C
ATOM     58  CB BSER A 195      -0.252 -14.942   9.786  0.30  2.84           C
ATOM     59  OG ASER A 195      -0.469 -14.572  11.646  0.70  8.97           O
ATOM     60  OG BSER A 195      -0.087 -14.065  10.879  0.30  2.70           O
TER      61      SER A 195
ATOM     62  N   VAL A 213      -3.273 -20.336  13.059  1.00  3.03           N
ATOM     63  CA  VAL A 213      -2.418 -19.338  13.693  1.00  3.24           C
ATOM     64  C   VAL A 213      -3.041 -17.987  13.536  1.00  3.09           C
ATOM     65  O   VAL A 213      -3.263 -17.466  12.395  1.00  3.54           O
ATOM     66  CB  VAL A 213      -1.021 -19.371  13.063  1.00  3.13           C
ATOM     67  CG1 VAL A 213      -0.119 -18.331  13.717  1.00  4.50           C
ATOM     68  CG2 VAL A 213      -0.330 -20.740  13.125  1.00  3.98           C
ATOM     69  N   SER A 214      -3.342 -17.287  14.639  1.00  3.05           N
ATOM     70  CA  SER A 214      -4.154 -16.030  14.613  1.00  3.42           C
ATOM     71  C   SER A 214      -3.368 -14.885  15.201  1.00  3.77           C
ATOM     72  O   SER A 214      -3.058 -13.901  14.419  1.00  4.40           O
ATOM     73  CB  SER A 214      -5.504 -16.255  15.287  1.00  3.56           C
ATOM     74  OG  SER A 214      -6.311 -15.083  15.195  1.00  3.71           O
ATOM     75  N   TRP A 215      -3.001 -14.839  16.502  1.00  3.85           N
ATOM     76  CA  TRP A 215      -2.362 -13.611  17.041  1.00  3.90           C
ATOM     77  C   TRP A 215      -1.683 -13.967  18.312  1.00  4.02           C
ATOM     78  O   TRP A 215      -1.735 -15.081  18.878  1.00  4.66           O
ATOM     79  CB  TRP A 215      -3.433 -12.476  17.249  1.00  4.17           C
ATOM     80  CG  TRP A 215      -4.565 -12.778  18.186  1.00  4.43           C
ATOM     81  CD1 TRP A 215      -5.749 -13.439  17.963  1.00  3.92           C
ATOM     82  CD2 TRP A 215      -4.598 -12.350  19.593  1.00  4.85           C
ATOM     83  NE1 TRP A 215      -6.524 -13.413  19.108  1.00  3.97           N
ATOM     84  CE2 TRP A 215      -5.832 -12.811  20.123  1.00  4.38           C
ATOM     85  CE3 TRP A 215      -3.709 -11.634  20.455  1.00  4.75           C
ATOM     86  CZ2 TRP A 215      -6.230 -12.516  21.450  1.00  5.29           C
ATOM     87  CZ3 TRP A 215      -4.121 -11.410  21.778  1.00  5.70           C
ATOM     88  CH2 TRP A 215      -5.322 -11.843  22.244  1.00  6.00           C
ATOM     89  N  AGLY A 216      -1.069 -12.934  18.931  0.70  4.54           N
ATOM     90  N  BGLY A 216      -0.765 -13.057  18.703  0.30  3.91           N
ATOM     91  CA AGLY A 216      -0.514 -13.024  20.294  0.70  5.45           C
ATOM     92  CA BGLY A 216      -0.107 -13.109  20.020  0.30  4.09           C
ATOM     93  C  AGLY A 216       0.030 -11.661  20.661  0.70  5.63           C
ATOM     94  C  BGLY A 216       0.494 -11.795  20.422  0.30  4.00           C
ATOM     95  O  AGLY A 216      -0.367 -10.619  20.083  0.70  8.56           O
ATOM     96  O  BGLY A 216       0.592 -10.937  19.550  0.30  3.07           O
TER      97      GLY A 216
ATOM     98  N   GLY A 219       3.753 -10.201  20.790  1.00  6.26           N
ATOM     99  CA  GLY A 219       5.130 -10.708  20.489  1.00  6.99           C
ATOM    100  C   GLY A 219       5.101 -12.208  20.236  1.00  5.68           C
ATOM    101  O   GLY A 219       4.022 -12.768  19.943  1.00  6.79           O
ATOM    102  N   CYS A 220       6.251 -12.797  20.390  1.00  6.15           N
ATOM    103  CA  CYS A 220       6.399 -14.272  20.137  1.00  6.47           C
ATOM    104  C   CYS A 220       7.234 -14.860  21.175  1.00  5.84           C
ATOM    105  O   CYS A 220       8.327 -14.305  21.481  1.00  7.01           O
ATOM    106  CB  CYS A 220       7.101 -14.525  18.766  1.00  8.25           C
ATOM    107  SG  CYS A 220       6.269 -13.636  17.442  1.00  7.72           S
ATOM    108  N   ALA A 221       6.799 -15.951  21.787  1.00  5.63           N
ATOM    109  CA  ALA A 221       7.625 -16.748  22.678  1.00  5.41           C
ATOM    110  C   ALA A 221       7.957 -15.950  23.960  1.00  6.43           C
ATOM    111  O   ALA A 221       8.874 -16.334  24.697  1.00  7.32           O
ATOM    112  CB  ALA A 221       8.900 -17.316  22.036  1.00  6.31           C
TER     113      ALA A 221
ATOM    114  N   GLY A 226       0.696 -18.200  22.117  1.00  5.28           N
ATOM    115  CA  GLY A 226      -0.089 -17.924  20.877  1.00  5.43           C
ATOM    116  C   GLY A 226      -1.560 -18.168  21.056  1.00  3.90           C
ATOM    117  O   GLY A 226      -1.991 -19.060  21.836  1.00  4.11           O
ATOM    118  N   VAL A 227      -2.312 -17.408  20.280  1.00  3.91           N
ATOM    119  CA  VAL A 227      -3.768 -17.502  20.220  1.00  3.78           C
ATOM    120  C   VAL A 227      -4.175 -17.954  18.831  1.00  3.59           C
ATOM    121  O   VAL A 227      -3.592 -17.508  17.815  1.00  3.70           O
ATOM    122  CB  VAL A 227      -4.461 -16.172  20.614  1.00  4.04           C
ATOM    123  CG1 VAL A 227      -5.984 -16.387  20.776  1.00  5.10           C
ATOM    124  CG2 VAL A 227      -3.843 -15.621  21.917  1.00  4.22           C
TER     125      VAL A 227
HETATM  126  S   SO4 A1248       1.095 -11.686  11.022  0.50 14.75           S
HETATM  127  O1  SO4 A1248       1.971 -10.526  10.657  0.50 16.33           O
HETATM  128  O2  SO4 A1248       1.796 -12.951  11.299  0.50 14.95           O
HETATM  129  O3  SO4 A1248       0.182 -11.926   9.887  0.50 16.26           O
HETATM  130  O4  SO4 A1248       0.153 -11.214  12.086  0.50 16.86           O
HETATM  143  O   HOH A2287       2.225 -14.633  21.218  1.00 13.09           O
HETATM  144  O   HOH A2315       4.729 -14.035  23.068  1.00  6.76           O
HETATM  145  O   HOH A2317      -0.773 -17.605  17.347  1.00  7.74           O
HETATM  146  O   HOH A2327      -1.640 -11.526  14.151  1.00 10.54           O
HETATM  147  O   HOH A2328      -0.414 -10.934  16.581  1.00 13.80           O
HETATM  148  O   HOH A2331       2.449 -12.206  17.723  1.00 22.07           O
CONECT   20   19  107
CONECT  107   20  106
CONECT  127  126
CONECT  128  126
CONECT  129  126
CONECT  130  126
CONECT  126  127  128  129  130
CONECT  131  132  134
CONECT  134  131  135  137
CONECT  137  133  134
CONECT  138  133  135  139
CONECT  139  136  138  140
CONECT  140  139  141
CONECT  141  140  142
CONECT  142  136  141
CONECT  132  131
CONECT  135  134  138
CONECT  133  137  138
CONECT  136  139  142
END
