# Supplementary material for: Scaffold repositioning of spiro-acridine derivatives as fungi chitinase inhibitor by target fishing and in vitro studies
Source: Sci Rep. 2023 May 5;13:7320. doi: 10.1038/s41598-023-33279-9 (PMC10163251; doi:10.1038/s41598-023-33279-9)
Supplement: Supplementary file 2 — Supplementary Information 2. [file 41598_2023_33279_MOESM2_ESM.zip › PDBQT_TARGETS_ALL/4acx_S8Z.pdb]

HEADER    HYDROLASE                               20-DEC-11   4ACX              
TITLE     AMINOIMIDAZOLES AS BACE-1 INHIBITORS. X-RAY CRYSTAL STRUCTURE OF BETA 
TITLE    2 SECRETASE COMPLEXED WITH COMPOUND 23                                 
COMPND    MOL_ID: 1;                                                            
COMPND   2 MOLECULE: BETA-SECRETASE 1;                                          
COMPND   3 CHAIN: A;                                                            
COMPND   4 FRAGMENT: RESIDUES 43-453;                                           
COMPND   5 SYNONYM: ASPARTYL PROTEASE 2, ASP2, ASP 2, BETA-SITE AMYLOID         
COMPND   6 PRECURSOR PROTEIN CLEAVING ENZYME 1, BETA-SITE APP CLEAVING ENZYME 1,
COMPND   7 MEMAPSIN-2, MEMBRANE-ASSOCIATED ASPARTIC PROTEASE 2, BACE-1;         
COMPND   8 EC: 3.4.23.46;                                                       
COMPND   9 ENGINEERED: YES;                                                     
COMPND  10 MUTATION: YES;                                                       
COMPND  11 OTHER_DETAILS: PROPEPTIDE NUMBERED 484-502                           
SOURCE    MOL_ID: 1;                                                            
SOURCE   2 ORGANISM_SCIENTIFIC: HOMO SAPIENS;                                   
SOURCE   3 ORGANISM_COMMON: HUMAN;                                              
SOURCE   4 ORGANISM_TAXID: 9606;                                                
SOURCE   5 EXPRESSION_SYSTEM: ESCHERICHIA COLI;                                 
SOURCE   6 EXPRESSION_SYSTEM_TAXID: 562;                                        
SOURCE   7 EXPRESSION_SYSTEM_VECTOR_TYPE: PLASMID;                              
SOURCE   8 EXPRESSION_SYSTEM_VECTOR: PET11A                                     
KEYWDS    HYDROLASE, ALZHEIMER'S DISEASE                                        
EXPDTA    X-RAY DIFFRACTION                                                     
AUTHOR    B.SWAHN,J.HOLENZ,J.KIHLSTROM,K.KOLMODIN,J.LINDSTROM,N.PLOBECK,        
AUTHOR   2 D.ROTTICCI,F.SEHGELMEBLE,M.SUNDSTROM,S.VON BERG,J.FALTING,           
AUTHOR   3 B.GEORGIEVSKA,S.GUSTAVSSON,J.NEELISSEN,M.EK,L.L.OLSSON,S.BERG        
REVDAT   2   14-FEB-18 4ACX    1       AUTHOR JRNL                              
REVDAT   1   29-FEB-12 4ACX    0                                                
JRNL        AUTH   B.M.SWAHN,J.HOLENZ,J.KIHLSTROM,K.KOLMODIN,J.LINDSTROM,       
JRNL        AUTH 2 N.PLOBECK,D.ROTTICCI,F.SEHGELMEBLE,M.SUNDSTROM,S.V.BERG,     
JRNL        AUTH 3 J.FALTING,B.GEORGIEVSKA,S.GUSTAVSSON,J.NEELISSEN,M.EK,       
JRNL        AUTH 4 L.L.OLSSON,S.BERG                                            
JRNL        TITL   AMINOIMIDAZOLES AS BACE-1 INHIBITORS: THE CHALLENGE TO       
JRNL        TITL 2 ACHIEVE IN VIVO BRAIN EFFICACY.                              
JRNL        REF    BIOORG. MED. CHEM. LETT.      V.  22  1854 2012              
JRNL        REFN                   ESSN 1464-3405                               
JRNL        PMID   22325942                                                     
JRNL        DOI    10.1016/J.BMCL.2012.01.079                                   
REMARK   2                                                                      
REMARK   2 RESOLUTION.    2.00 ANGSTROMS.                                       
REMARK   3                                                                      
REMARK   3 REFINEMENT.                                                          
REMARK   3   PROGRAM     : BUSTER 2.11.1                                        
REMARK   3   AUTHORS     : BRICOGNE,BLANC,BRANDL,FLENSBURG,KELLER,              
REMARK   3               : PACIOREK,ROVERSI,SHARFF,SMART,VONRHEIN,              
REMARK   3               : WOMACK,MATTHEWS,TEN EYCK,TRONRUD                     
REMARK   3                                                                      
REMARK   3  DATA USED IN REFINEMENT.                                            
REMARK   3   RESOLUTION RANGE HIGH (ANGSTROMS) : 2.00                           
REMARK   3   RESOLUTION RANGE LOW  (ANGSTROMS) : 43.64                          
REMARK   3   DATA CUTOFF            (SIGMA(F)) : 0.000                          
REMARK   3   COMPLETENESS FOR RANGE        (%) : 93.3                           
REMARK   3   NUMBER OF REFLECTIONS             : 24905                          
REMARK   3                                                                      
REMARK   3  FIT TO DATA USED IN REFINEMENT.                                     
REMARK   3   CROSS-VALIDATION METHOD           : THROUGHOUT                     
REMARK   3   FREE R VALUE TEST SET SELECTION   : RANDOM                         
REMARK   3   R VALUE     (WORKING + TEST SET)  : 0.201                          
REMARK   3   R VALUE            (WORKING SET)  : 0.199                          
REMARK   3   FREE R VALUE                      : 0.238                          
REMARK   3   FREE R VALUE TEST SET SIZE   (%)  : 5.040                          
REMARK   3   FREE R VALUE TEST SET COUNT       : 1256                           
REMARK   3   ESTIMATED ERROR OF FREE R VALUE   : NULL                           
REMARK   3                                                                      
REMARK   3  FIT IN THE HIGHEST RESOLUTION BIN.                                  
REMARK   3   TOTAL NUMBER OF BINS USED               : 13                       
REMARK   3   BIN RESOLUTION RANGE HIGH   (ANGSTROMS) : 2.00                     
REMARK   3   BIN RESOLUTION RANGE LOW    (ANGSTROMS) : 2.08                     
REMARK   3   BIN COMPLETENESS (WORKING+TEST)     (%) : 93.27                    
REMARK   3   REFLECTIONS IN BIN (WORKING + TEST SET) : 2889                     
REMARK   3   BIN R VALUE        (WORKING + TEST SET) : 0.2708                   
REMARK   3   REFLECTIONS IN BIN        (WORKING SET) : 2755                     
REMARK   3   BIN R VALUE               (WORKING SET) : 0.2695                   
REMARK   3   BIN FREE R VALUE                        : 0.2981                   
REMARK   3   BIN FREE R VALUE TEST SET SIZE      (%) : 4.64                     
REMARK   3   BIN FREE R VALUE TEST SET COUNT         : 134                      
REMARK   3   ESTIMATED ERROR OF BIN FREE R VALUE     : NULL                     
REMARK   3                                                                      
REMARK   3  NUMBER OF NON-HYDROGEN ATOMS USED IN REFINEMENT.                    
REMARK   3   PROTEIN ATOMS            : 2918                                    
REMARK   3   NUCLEIC ACID ATOMS       : 0                                       
REMARK   3   HETEROGEN ATOMS          : 37                                      
REMARK   3   SOLVENT ATOMS            : 263                                     
REMARK   3                                                                      
REMARK   3  B VALUES.                                                           
REMARK   3   FROM WILSON PLOT           (A**2) : 22.45                          
REMARK   3   MEAN B VALUE      (OVERALL, A**2) : 25.41                          
REMARK   3   OVERALL ANISOTROPIC B VALUE.                                       
REMARK   3    B11 (A**2) : -6.16760                                             
REMARK   3    B22 (A**2) : -0.25850                                             
REMARK   3    B33 (A**2) : 6.42610                                              
REMARK   3    B12 (A**2) : 0.00000                                              
REMARK   3    B13 (A**2) : 0.00000                                              
REMARK   3    B23 (A**2) : 0.00000                                              
REMARK   3                                                                      
REMARK   3  ESTIMATED COORDINATE ERROR.                                         
REMARK   3   ESD FROM LUZZATI PLOT                    (A) : 0.244               
REMARK   3   DPI (BLOW EQ-10) BASED ON R VALUE        (A) : 0.226               
REMARK   3   DPI (BLOW EQ-9) BASED ON FREE R VALUE    (A) : 0.179               
REMARK   3   DPI (CRUICKSHANK) BASED ON R VALUE       (A) : 0.210               
REMARK   3   DPI (CRUICKSHANK) BASED ON FREE R VALUE  (A) : 0.175               
REMARK   3                                                                      
REMARK   3   REFERENCES: BLOW, D. (2002) ACTA CRYST D58, 792-797                
REMARK   3               CRUICKSHANK, D.W.J. (1999) ACTA CRYST D55, 583-601     
REMARK   3                                                                      
REMARK   3 CORRELATION COEFFICIENTS.                                            
REMARK   3   CORRELATION COEFFICIENT FO-FC      : 0.926                         
REMARK   3   CORRELATION COEFFICIENT FO-FC FREE : 0.905                         
REMARK   3                                                                      
REMARK   3   NUMBER OF GEOMETRIC FUNCTION TERMS DEFINED : 15                    
REMARK   3   TERM                          COUNT    WEIGHT   FUNCTION.          
REMARK   3    BOND LENGTHS              : 3034   ; 2.000  ; HARMONIC            
REMARK   3    BOND ANGLES               : 4127   ; 2.000  ; HARMONIC            
REMARK   3    TORSION ANGLES            : 1004   ; 2.000  ; SINUSOIDAL          
REMARK   3    TRIGONAL CARBON PLANES    : 70     ; 2.000  ; HARMONIC            
REMARK   3    GENERAL PLANES            : 446    ; 5.000  ; HARMONIC            
REMARK   3    ISOTROPIC THERMAL FACTORS : 3034   ; 20.000 ; HARMONIC            
REMARK   3    BAD NON-BONDED CONTACTS   : NULL   ; NULL   ; NULL                
REMARK   3    IMPROPER TORSIONS         : NULL   ; NULL   ; NULL                
REMARK   3    PSEUDOROTATION ANGLES     : NULL   ; NULL   ; NULL                
REMARK   3    CHIRAL IMPROPER TORSION   : 384    ; 5.000  ; SEMIHARMONIC        
REMARK   3    SUM OF OCCUPANCIES        : NULL   ; NULL   ; NULL                
REMARK   3    UTILITY DISTANCES         : NULL   ; NULL   ; NULL                
REMARK   3    UTILITY ANGLES            : NULL   ; NULL   ; NULL                
REMARK   3    UTILITY TORSION           : NULL   ; NULL   ; NULL                
REMARK   3    IDEAL-DIST CONTACT TERM   : 3569   ; 4.000  ; SEMIHARMONIC        
REMARK   3                                                                      
REMARK   3   RMS DEVIATIONS FROM IDEAL VALUES.                                  
REMARK   3    BOND LENGTHS                       (A) : 0.007                    
REMARK   3    BOND ANGLES                  (DEGREES) : 1.02                     
REMARK   3    PEPTIDE OMEGA TORSION ANGLES (DEGREES) : 2.79                     
REMARK   3    OTHER TORSION ANGLES         (DEGREES) : 17.17                    
REMARK   3                                                                      
REMARK   3  TLS DETAILS                                                         
REMARK   3   NUMBER OF TLS GROUPS  : NULL                                       
REMARK   3                                                                      
REMARK   3  OTHER REFINEMENT REMARKS: IDEAL-DIST CONTACT TERM CONTACT SETUP.    
REMARK   3  ALL ATOMS HAVE CCP4 ATOM TYPE FROM LIBRARY                          
REMARK   4                                                                      
REMARK   4 4ACX COMPLIES WITH FORMAT V. 3.30, 13-JUL-11                         
REMARK 100                                                                      
REMARK 100 THIS ENTRY HAS BEEN PROCESSED BY PDBE ON 20-DEC-11.                  
REMARK 100 THE DEPOSITION ID IS D_1290050760.                                   
REMARK 200                                                                      
REMARK 200 EXPERIMENTAL DETAILS                                                 
REMARK 200  EXPERIMENT TYPE                : X-RAY DIFFRACTION                  
REMARK 200  DATE OF DATA COLLECTION        : 19-FEB-08                          
REMARK 200  TEMPERATURE           (KELVIN) : 100                                
REMARK 200  PH                             : 5                                  
REMARK 200  NUMBER OF CRYSTALS USED        : 1                                  
REMARK 200                                                                      
REMARK 200  SYNCHROTRON              (Y/N) : N                                  
REMARK 200  RADIATION SOURCE               : ROTATING ANODE                     
REMARK 200  BEAMLINE                       : NULL                               
REMARK 200  X-RAY GENERATOR MODEL          : RIGAKU RU300                       
REMARK 200  MONOCHROMATIC OR LAUE    (M/L) : M                                  
REMARK 200  WAVELENGTH OR RANGE        (A) : 1.5418                             
REMARK 200  MONOCHROMATOR                  : NULL                               
REMARK 200  OPTICS                         : MIRRORS                            
REMARK 200                                                                      
REMARK 200  DETECTOR TYPE                  : IMAGE PLATE                        
REMARK 200  DETECTOR MANUFACTURER          : MAR SCANNER 345 MM PLATE           
REMARK 200  INTENSITY-INTEGRATION SOFTWARE : MOSFLM                             
REMARK 200  DATA SCALING SOFTWARE          : SCALA                              
REMARK 200                                                                      
REMARK 200  NUMBER OF UNIQUE REFLECTIONS   : 25609                              
REMARK 200  RESOLUTION RANGE HIGH      (A) : 2.000                              
REMARK 200  RESOLUTION RANGE LOW       (A) : 43.600                             
REMARK 200  REJECTION CRITERIA  (SIGMA(I)) : 1.000                              
REMARK 200                                                                      
REMARK 200 OVERALL.                                                             
REMARK 200  COMPLETENESS FOR RANGE     (%) : 93.6                               
REMARK 200  DATA REDUNDANCY                : 3.100                              
REMARK 200  R MERGE                    (I) : 0.10000                            
REMARK 200  R SYM                      (I) : NULL                               
REMARK 200  <I/SIGMA(I)> FOR THE DATA SET  : 10.1000                            
REMARK 200                                                                      
REMARK 200 IN THE HIGHEST RESOLUTION SHELL.                                     
REMARK 200  HIGHEST RESOLUTION SHELL, RANGE HIGH (A) : 2.00                     
REMARK 200  HIGHEST RESOLUTION SHELL, RANGE LOW  (A) : 2.05                     
REMARK 200  COMPLETENESS FOR SHELL     (%) : 99.6                               
REMARK 200  DATA REDUNDANCY IN SHELL       : 3.10                               
REMARK 200  R MERGE FOR SHELL          (I) : 0.40000                            
REMARK 200  R SYM FOR SHELL            (I) : NULL                               
REMARK 200  <I/SIGMA(I)> FOR SHELL         : 2.700                              
REMARK 200                                                                      
REMARK 200 DIFFRACTION PROTOCOL: SINGLE WAVELENGTH                              
REMARK 200 METHOD USED TO DETERMINE THE STRUCTURE: MOLECULAR REPLACEMENT        
REMARK 200 SOFTWARE USED: MOLREP                                                
REMARK 200 STARTING MODEL: PREVIOUSLY DETERMINED BACE-1 STRUCTURE               
REMARK 200                                                                      
REMARK 200 REMARK: NONE                                                         
REMARK 280                                                                      
REMARK 280 CRYSTAL                                                              
REMARK 280 SOLVENT CONTENT, VS   (%): 41.00                                     
REMARK 280 MATTHEWS COEFFICIENT, VM (ANGSTROMS**3/DA): 2.07                     
REMARK 280                                                                      
REMARK 280 CRYSTALLIZATION CONDITIONS: 11% PEG6K, 90 MM NAAC PH 5.0, 18 MM      
REMARK 280  TRIS PH 8.5, 135 MM NACL                                            
REMARK 290                                                                      
REMARK 290 CRYSTALLOGRAPHIC SYMMETRY                                            
REMARK 290 SYMMETRY OPERATORS FOR SPACE GROUP: P 21 21 21                       
REMARK 290                                                                      
REMARK 290      SYMOP   SYMMETRY                                                
REMARK 290     NNNMMM   OPERATOR                                                
REMARK 290       1555   X,Y,Z                                                   
REMARK 290       2555   -X+1/2,-Y,Z+1/2                                         
REMARK 290       3555   -X,Y+1/2,-Z+1/2                                         
REMARK 290       4555   X+1/2,-Y+1/2,-Z                                         
REMARK 290                                                                      
REMARK 290     WHERE NNN -> OPERATOR NUMBER                                     
REMARK 290           MMM -> TRANSLATION VECTOR                                  
REMARK 290                                                                      
REMARK 290 CRYSTALLOGRAPHIC SYMMETRY TRANSFORMATIONS                            
REMARK 290 THE FOLLOWING TRANSFORMATIONS OPERATE ON THE ATOM/HETATM             
REMARK 290 RECORDS IN THIS ENTRY TO PRODUCE CRYSTALLOGRAPHICALLY                
REMARK 290 RELATED MOLECULES.                                                   
REMARK 290   SMTRY1   1  1.000000  0.000000  0.000000        0.00000            
REMARK 290   SMTRY2   1  0.000000  1.000000  0.000000        0.00000            
REMARK 290   SMTRY3   1  0.000000  0.000000  1.000000        0.00000            
REMARK 290   SMTRY1   2 -1.000000  0.000000  0.000000       24.00450            
REMARK 290   SMTRY2   2  0.000000 -1.000000  0.000000        0.00000            
REMARK 290   SMTRY3   2  0.000000  0.000000  1.000000       52.36500            
REMARK 290   SMTRY1   3 -1.000000  0.000000  0.000000        0.00000            
REMARK 290   SMTRY2   3  0.000000  1.000000  0.000000       38.16300            
REMARK 290   SMTRY3   3  0.000000  0.000000 -1.000000       52.36500            
REMARK 290   SMTRY1   4  1.000000  0.000000  0.000000       24.00450            
REMARK 290   SMTRY2   4  0.000000 -1.000000  0.000000       38.16300            
REMARK 290   SMTRY3   4  0.000000  0.000000 -1.000000        0.00000            
REMARK 290                                                                      
REMARK 290 REMARK: NULL                                                         
REMARK 300                                                                      
REMARK 300 BIOMOLECULE: 1                                                       
REMARK 300 SEE REMARK 350 FOR THE AUTHOR PROVIDED AND/OR PROGRAM                
REMARK 300 GENERATED ASSEMBLY INFORMATION FOR THE STRUCTURE IN                  
REMARK 300 THIS ENTRY. THE REMARK MAY ALSO PROVIDE INFORMATION ON               
REMARK 300 BURIED SURFACE AREA.                                                 
REMARK 350                                                                      
REMARK 350 COORDINATES FOR A COMPLETE MULTIMER REPRESENTING THE KNOWN           
REMARK 350 BIOLOGICALLY SIGNIFICANT OLIGOMERIZATION STATE OF THE                
REMARK 350 MOLECULE CAN BE GENERATED BY APPLYING BIOMT TRANSFORMATIONS          
REMARK 350 GIVEN BELOW.  BOTH NON-CRYSTALLOGRAPHIC AND                          
REMARK 350 CRYSTALLOGRAPHIC OPERATIONS ARE GIVEN.                               
REMARK 350                                                                      
REMARK 350 BIOMOLECULE: 1                                                       
REMARK 350 AUTHOR DETERMINED BIOLOGICAL UNIT: MONOMERIC                         
REMARK 350 SOFTWARE DETERMINED QUATERNARY STRUCTURE: MONOMERIC                  
REMARK 350 SOFTWARE USED: PISA                                                  
REMARK 350 APPLY THE FOLLOWING TO CHAINS: A                                     
REMARK 350   BIOMT1   1  1.000000  0.000000  0.000000        0.00000            
REMARK 350   BIOMT2   1  0.000000  1.000000  0.000000        0.00000            
REMARK 350   BIOMT3   1  0.000000  0.000000  1.000000        0.00000            
REMARK 400                                                                      
REMARK 400 COMPOUND                                                             
REMARK 400 ENGINEERED RESIDUE IN CHAIN A, ARG 56 TO LYS                         
REMARK 400 ENGINEERED RESIDUE IN CHAIN A, ARG 57 TO LYS                         
REMARK 465                                                                      
REMARK 465 MISSING RESIDUES                                                     
REMARK 465 THE FOLLOWING RESIDUES WERE NOT LOCATED IN THE                       
REMARK 465 EXPERIMENT. (M=MODEL NUMBER; RES=RESIDUE NAME; C=CHAIN               
REMARK 465 IDENTIFIER; SSSEQ=SEQUENCE NUMBER; I=INSERTION CODE.)                
REMARK 465                                                                      
REMARK 465   M RES C SSSEQI                                                     
REMARK 465     LEU A   484                                                      
REMARK 465     PRO A   485                                                      
REMARK 465     ARG A   486                                                      
REMARK 465     GLU A   487                                                      
REMARK 465     THR A   488                                                      
REMARK 465     ASP A   489                                                      
REMARK 465     GLU A   490                                                      
REMARK 465     GLU A   491                                                      
REMARK 465     PRO A   492                                                      
REMARK 465     GLU A   493                                                      
REMARK 465     GLU A   494                                                      
REMARK 465     PRO A   495                                                      
REMARK 465     GLY A   496                                                      
REMARK 465     LYS A   497                                                      
REMARK 465     LYS A   498                                                      
REMARK 465     GLY A   499                                                      
REMARK 465     SER A   500                                                      
REMARK 465     ALA A   157                                                      
REMARK 465     GLY A   158                                                      
REMARK 465     PHE A   159                                                      
REMARK 465     PRO A   160                                                      
REMARK 465     LEU A   161                                                      
REMARK 465     ASN A   162                                                      
REMARK 465     GLN A   163                                                      
REMARK 465     SER A   164                                                      
REMARK 465     GLU A   165                                                      
REMARK 465     VAL A   166                                                      
REMARK 465     LEU A   167                                                      
REMARK 465     ALA A   168                                                      
REMARK 465     SER A   169                                                      
REMARK 465     VAL A   170                                                      
REMARK 465     ASP A   378                                                      
REMARK 465     MET A   379                                                      
REMARK 465     ASN A   385                                                      
REMARK 465     ILE A   386                                                      
REMARK 465     PRO A   387                                                      
REMARK 465     GLN A   388                                                      
REMARK 465     THR A   389                                                      
REMARK 465     ASP A   390                                                      
REMARK 465     GLU A   391                                                      
REMARK 465     SER A   392                                                      
REMARK 500                                                                      
REMARK 500 GEOMETRY AND STEREOCHEMISTRY                                         
REMARK 500 SUBTOPIC: TORSION ANGLES                                             
REMARK 500                                                                      
REMARK 500 TORSION ANGLES OUTSIDE THE EXPECTED RAMACHANDRAN REGIONS:            
REMARK 500 (M=MODEL NUMBER; RES=RESIDUE NAME; C=CHAIN IDENTIFIER;               
REMARK 500 SSEQ=SEQUENCE NUMBER; I=INSERTION CODE).                             
REMARK 500                                                                      
REMARK 500 STANDARD TABLE:                                                      
REMARK 500 FORMAT:(10X,I3,1X,A3,1X,A1,I4,A1,4X,F7.2,3X,F7.2)                    
REMARK 500                                                                      
REMARK 500 EXPECTED VALUES: GJ KLEYWEGT AND TA JONES (1996). PHI/PSI-           
REMARK 500 CHOLOGY: RAMACHANDRAN REVISITED. STRUCTURE 4, 1395 - 1400            
REMARK 500                                                                      
REMARK 500  M RES CSSEQI        PSI       PHI                                   
REMARK 500    PHE A 108      -62.94    -99.37                                   
REMARK 500    TRP A 197      -81.07   -140.94                                   
REMARK 500    LYS A 238      -58.73    -28.30                                   
REMARK 500    ASN A 293       11.59     54.74                                   
REMARK 500    ALA A 323       30.78    -87.54                                   
REMARK 500                                                                      
REMARK 500 REMARK: NULL                                                         
REMARK 800                                                                      
REMARK 800 SITE                                                                 
REMARK 800 SITE_IDENTIFIER: AC1                                                 
REMARK 800 EVIDENCE_CODE: SOFTWARE                                              
REMARK 800 SITE_DESCRIPTION: BINDING SITE FOR RESIDUE ACT A 1503                
REMARK 800                                                                      
REMARK 800 SITE_IDENTIFIER: AC2                                                 
REMARK 800 EVIDENCE_CODE: SOFTWARE                                              
REMARK 800 SITE_DESCRIPTION: BINDING SITE FOR RESIDUE S8Z A 1504                
REMARK 900                                                                      
REMARK 900 RELATED ENTRIES                                                      
REMARK 900 RELATED ID: 1FKN   RELATED DB: PDB                                   
REMARK 900 STRUCTURE OF BETA-SECRETASE COMPLEXED WITH INHIBITOR                 
REMARK 900 RELATED ID: 1M4H   RELATED DB: PDB                                   
REMARK 900 CRYSTAL STRUCTURE OF BETA-SECRETASE COMPLEXED WITHINHIBITOR OM00-3   
REMARK 900 RELATED ID: 1PY1   RELATED DB: PDB                                   
REMARK 900 COMPLEX OF GGA1-VHS DOMAIN AND BETA-SECRETASE C-                     
REMARK 900 TERMINALPHOSPHOPEPTIDE                                               
REMARK 900 RELATED ID: 1SGZ   RELATED DB: PDB                                   
REMARK 900 CRYSTAL STRUCTURE OF UNBOUND BETA-SECRETASE CATALYTICDOMAIN.         
REMARK 900 RELATED ID: 1TQF   RELATED DB: PDB                                   
REMARK 900 CRYSTAL STRUCTURE OF HUMAN BETA SECRETASE COMPLEXED WITH L-124,671   
REMARK 900 RELATED ID: 1UJJ   RELATED DB: PDB                                   
REMARK 900 VHS DOMAIN OF HUMAN GGA1 COMPLEXED WITH C-TERMINAL PEPTIDEFROM BACE  
REMARK 900 RELATED ID: 1UJK   RELATED DB: PDB                                   
REMARK 900 VHS DOMAIN OF HUMAN GGA1 COMPLEXED WITH C- TERMINALPHOSPHOPEPTIDE    
REMARK 900 FROM BACE                                                            
REMARK 900 RELATED ID: 1W50   RELATED DB: PDB                                   
REMARK 900 APO STRUCTURE OF BACE (BETA SECRETASE)                               
REMARK 900 RELATED ID: 1W51   RELATED DB: PDB                                   
REMARK 900 BACE (BETA SECRETASE) IN COMPLEX WITH A NANOMOLAR NON -PEPTIDIC      
REMARK 900 INHIBITOR                                                            
REMARK 900 RELATED ID: 1XN2   RELATED DB: PDB                                   
REMARK 900 NEW SUBSTRATE BINDING POCKETS FOR BETA-SECRETASE.                    
REMARK 900 RELATED ID: 1XN3   RELATED DB: PDB                                   
REMARK 900 CRYSTAL STRUCTURE OF BETA-SECRETASE BOUND TO A LONGINHIBITOR WITH    
REMARK 900 ADDITIONAL UPSTREAM RESIDUES.                                        
REMARK 900 RELATED ID: 1XS7   RELATED DB: PDB                                   
REMARK 900 CRYSTAL STRUCTURE OF A CYCLOAMIDE-URETHANE-DERIVED NOVELINHIBITOR    
REMARK 900 BOUND TO HUMAN BRAIN MEMAPSIN 2 (BETA- SECRETASE).                   
REMARK 900 RELATED ID: 1YM2   RELATED DB: PDB                                   
REMARK 900 CRYSTAL STRUCTURE OF HUMAN BETA SECRETASE COMPLEXED WITHNVP-AUR200   
REMARK 900 RELATED ID: 1YM4   RELATED DB: PDB                                   
REMARK 900 CRYSTAL STRUCTURE OF HUMAN BETA SECRETASE COMPLEXED WITHNVP-AMK640   
REMARK 900 RELATED ID: 2B8L   RELATED DB: PDB                                   
REMARK 900 CRYSTAL STRUCTURE OF HUMAN BETA SECRETASE COMPLEXED WITH L-000384950 
REMARK 900 RELATED ID: 2B8V   RELATED DB: PDB                                   
REMARK 900 CRYSTAL STRUCTURE OF HUMAN BETA-SECRETASE COMPLEXED WITH L-L000430,  
REMARK 900 469                                                                  
REMARK 900 RELATED ID: 2FDP   RELATED DB: PDB                                   
REMARK 900 CRYSTAL STRUCTURE OF BETA-SECRETASE COMPLEXED WITH AN AMINO-         
REMARK 900 ETHYLENE INHIBITOR                                                   
REMARK 900 RELATED ID: 2VA5   RELATED DB: PDB                                   
REMARK 900 X-RAY CRYSTAL STRUCTURE OF BETA SECRETASE COMPLEXED WITH COMPOUND 8C 
REMARK 900 RELATED ID: 2VA6   RELATED DB: PDB                                   
REMARK 900 X-RAY CRYSTAL STRUCTURE OF BETA SECRETASE COMPLEXED WITH COMPOUND 24 
REMARK 900 RELATED ID: 2VA7   RELATED DB: PDB                                   
REMARK 900 X-RAY CRYSTAL STRUCTURE OF BETA SECRETASE COMPLEXED WITH COMPOUND 27 
REMARK 900 RELATED ID: 2VIE   RELATED DB: PDB                                   
REMARK 900 HUMAN BACE-1 IN COMPLEX WITH N-((1S,2R)-1-BENZYL- 2-HYDROXY-3-((1,1, 
REMARK 900 5-TRIMETHYLHEXYL)AMINO)PROPYL)-3 -(ETHYLAMINO)-5-(2-OXOPYRROLIDIN-1- 
REMARK 900 YL)BENZAMIDE                                                         
REMARK 900 RELATED ID: 2VIJ   RELATED DB: PDB                                   
REMARK 900 HUMAN BACE-1 IN COMPLEX WITH 3-(1,1- DIOXIDOTETRAHYDRO-2H-1,2-       
REMARK 900 THIAZIN-2-YL)-5-(ETHYLAMINO )-N-((1S,2R)-2-HYDROXY-1-(PHENYLMETHYL)- 
REMARK 900 3-(1,2,3 ,4-TETRAHYDRO-1-NAPHTHALENYLAMINO)PROPYL)BENZAMIDE          
REMARK 900 RELATED ID: 2VIY   RELATED DB: PDB                                   
REMARK 900 HUMAN BACE-1 IN COMPLEX WITH N-((1S,2R)-3-(((1S)- 2-                 
REMARK 900 (CYCLOHEXYLAMINO)-1-METHYL-2-OXOETHYL)AMINO)-2- HYDROXY-1-           
REMARK 900 (PHENYLMETHYL)PROPYL)-3-(PENTYLSULFONYL) BENZAMIDE                   
REMARK 900 RELATED ID: 2VIZ   RELATED DB: PDB                                   
REMARK 900 HUMAN BACE-1 IN COMPLEX WITH N-((1S,2R)-3-(((1S)- 2-                 
REMARK 900 (CYCLOHEXYLAMINO)-1-METHYL-2-OXOETHYL)AMINO)-2- HYDROXY-1-           
REMARK 900 (PHENYLMETHYL)PROPYL)-3-(2-OXO-1- PYRROLIDINYL)-5-(PROPYLOXY)        
REMARK 900 BENZAMIDE                                                            
REMARK 900 RELATED ID: 2VJ6   RELATED DB: PDB                                   
REMARK 900 HUMAN BACE-1 IN COMPLEX WITH N-((1S,2R)-3-(((1S)- 2-                 
REMARK 900 (CYCLOHEXYLAMINO)-1-METHYL-2-OXOETHYL)AMINO)-2- HYDROXY-1-           
REMARK 900 (PHENYLMETHYL)PROPYL)-3-(ETHYLAMINO)-5-(2- OXO-1-PYRROLIDINYL)       
REMARK 900 BENZAMIDE                                                            
REMARK 900 RELATED ID: 2VJ7   RELATED DB: PDB                                   
REMARK 900 HUMAN BACE-1 IN COMPLEX WITH 3-(ETHYLAMINO)-N-((1S, 2R)-2-HYDROXY-1- 
REMARK 900 (PHENYLMETHYL)-3-(((3-(TRIFLUOROMETHYL) PHENYL)METHYL)AMINO)PROPYL)- 
REMARK 900 5-(2-OXO-1-PYRROLIDINYL) BENZAMIDE                                   
REMARK 900 RELATED ID: 2VJ9   RELATED DB: PDB                                   
REMARK 900 HUMAN BACE-1 IN COMPLEX WITH N-((1S,2R)-3-( CYCLOHEXYLAMINO)-2-      
REMARK 900 HYDROXY-1-(PHENYLMETHYL)PROPYL)-3-( ETHYLAMINO)-5-(2-OXO-1-          
REMARK 900 PYRROLIDINYL)BENZAMIDE                                               
REMARK 900 RELATED ID: 2VKM   RELATED DB: PDB                                   
REMARK 900 CRYSTAL STRUCTURE OF GRL-8234 BOUND TO BACE (BETA- SECRETASE)        
REMARK 900 RELATED ID: 2VNM   RELATED DB: PDB                                   
REMARK 900 HUMAN BACE-1 IN COMPLEX WITH 3-(1,1- DIOXIDOTETRAHYDRO-2H-1,2-       
REMARK 900 THIAZIN-2-YL)-5-(ETHYLAMINO )-N-((1S,2R)-2-HYDROXY-1-(PHENYLMETHYL)- 
REMARK 900 3-(((3-( TRIFLUOROMETHYL)PHENYL)METHYL)AMINO)PROPYL)BENZAMIDE        
REMARK 900 RELATED ID: 2VNN   RELATED DB: PDB                                   
REMARK 900 HUMAN BACE-1 IN COMPLEX WITH 7-ETHYL-N-((1S,2R)- 2-HYDROXY-1-        
REMARK 900 (PHENYLMETHYL)-3-(((3-(TRIFLUOROMETHYL) PHENYL)METHYL)AMINO)PROPYL)- 
REMARK 900 1-METHYL-3,4-DIHYDRO-1H -(1,2,5)THIADIAZEPINO(3,4,5-HI)INDOLE-9-     
REMARK 900 CARBOXAMIDE 2,2-DIOXIDE                                              
REMARK 900 RELATED ID: 2WEZ   RELATED DB: PDB                                   
REMARK 900 HUMAN BACE-1 IN COMPLEX WITH 1-ETHYL-N-((1S,2R)- 2-HYDROXY-3-(((3-   
REMARK 900 (METHYLOXY)PHENYL)METHYL)AMINO)-1-( PHENYLMETHYL)PROPYL)-4-(2-OXO-1- 
REMARK 900 PYRROLIDINYL)-1H- INDOLE-6-CARBOXAMIDE                               
REMARK 900 RELATED ID: 2WF0   RELATED DB: PDB                                   
REMARK 900 HUMAN BACE-1 IN COMPLEX WITH 4-ETHYL-N-((1S,2R)- 2-HYDROXY-1-        
REMARK 900 (PHENYLMETHYL)-3-(((3-(TRIFLUOROMETHYL) PHENYL)METHYL)AMINO)PROPYL)- 
REMARK 900 8-(2-OXO-1-PYRROLIDINYL)- 6-QUINOLINECARBOXAMIDE                     
REMARK 900 RELATED ID: 2WF1   RELATED DB: PDB                                   
REMARK 900 HUMAN BACE-1 IN COMPLEX WITH 7-ETHYL-N-((1S,2R)- 2-HYDROXY-3-(((3-   
REMARK 900 (METHYLOXY)PHENYL(METHYL)AMINO)-1-( PHENYLMETHYL)PROPYL)-1-METHYL-3, 
REMARK 900 4-DIHYDRO-1H-(1,2, 5)THIADIAZEPINO(3,4,5-HI)INDOLE-9-CARBOXAMIDE 2,  
REMARK 900 2 -DIOXIDE                                                           
REMARK 900 RELATED ID: 2WF2   RELATED DB: PDB                                   
REMARK 900 HUMAN BACE-1 IN COMPLEX WITH 8-ETHYL-N-((1S,2R)- 2-HYDROXY-3-(((3-   
REMARK 900 (METHYLOXY)PHENYL)METHYL)AMINO)-1-( PHENYLMETHYL)PROPYL)-1-METHYL-3, 
REMARK 900 4,7,8-TETRAHYDRO-1H ,6H-(1,2,5)THIADIAZEPINO(5,4,3-DE)QUINOXALINE-   
REMARK 900 10 -CARBOXAMIDE 2,2-DIOXIDE                                          
REMARK 900 RELATED ID: 2WF3   RELATED DB: PDB                                   
REMARK 900 HUMAN BACE-1 IN COMPLEX WITH 6-(ETHYLAMINO)-N-((1S, 2R)-2-HYDROXY-3- 
REMARK 900 (((3-(METHYLOXY)PHENYL)METHYL)AMINO)- 1-(PHENYLMETHYL)PROPYL)-1-     
REMARK 900 METHYL-1,3,4,5-TETRAHYDRO -2,1-BENZOTHIAZEPINE-8-CARBOXAMIDE 2,2-    
REMARK 900 DIOXIDE                                                              
REMARK 900 RELATED ID: 2WF4   RELATED DB: PDB                                   
REMARK 900 HUMAN BACE-1 IN COMPLEX WITH 6-ETHYL-1-METHYL-N -((1S)-2-OXO-1-      
REMARK 900 (PHENYLMETHYL)-3-(TETRAHYDRO-2H-PYRAN -4-YLAMINO)PROPYL)-1,3,4,6-    
REMARK 900 TETRAHYDRO(1,2) THIAZEPINO(5,4,3-CD)INDOLE-8-CARBOXAMIDE 2,2-        
REMARK 900 DIOXIDE                                                              
REMARK 900 RELATED ID: 2WJO   RELATED DB: PDB                                   
REMARK 900 HUMAN BACE (BETA SECRETASE) IN COMPLEX WITH CYCLOHEXANECARBOXYLIC    
REMARK 900 ACID (2-(2-AM INO-6-PHENOXY-4H- QUINAZOLIN-3-YL)-2 -CYCLOHEXYL-      
REMARK 900 ETHYL)-AMIDE                                                         
REMARK 900 RELATED ID: 2XFI   RELATED DB: PDB                                   
REMARK 900 HUMAN BACE-1 IN COMPLEX WITH N-((1S,2R)-3-(((1S)- 2-                 
REMARK 900 (CYCLOHEXYLAMINO)-1-METHYL-2-OXOETHYL)AMINO)-2- HYDROXY-1-           
REMARK 900 (PHENYLMETHYL)PROPYL)-3-((METHYLSULFONYL)(PHENYL )AMINO)BENZAMIDE    
REMARK 900 RELATED ID: 2XFJ   RELATED DB: PDB                                   
REMARK 900 HUMAN BACE-1 IN COMPLEX WITH N-((1S,2R)-3-(((1S)- 2-                 
REMARK 900 (CYCLOHEXYLAMINO)-1-METHYL-2-OXOETHYL)AMINO)-2- HYDROXY-1-           
REMARK 900 (PHENYLMETHYL)PROPYL)-3-(ETHYLAMINO)-5-(2- OXO-1-PYRROLIDINYL)       
REMARK 900 BENZAMIDE                                                            
REMARK 900 RELATED ID: 2XFK   RELATED DB: PDB                                   
REMARK 900 HUMAN BACE-1 IN COMPLEX WITH N-((1S,2R)-3-(((1S)- 2-                 
REMARK 900 (CYCLOHEXYLAMINO)-1-METHYL-2-OXOETHYL)AMINO)-2- HYDROXY-1-           
REMARK 900 (PHENYLMETHYL)PROPYL)-3-(ETHYLAMINO)-5-(( METHYLSULFONYL)(PHENYL)    
REMARK 900 AMINO)BENZAMIDE                                                      
REMARK 900 RELATED ID: 4ACU   RELATED DB: PDB                                   
REMARK 900 AMINOIMIDAZOLES AS BACE-1 INHIBITORS. X-RAY CRYSTAL STRUCTURE OF     
REMARK 900 BETA SECRETASE COMPLEXED WITH COMPOUND 14                            
DBREF  4ACX A  484   502  UNP    P56817   BACE1_HUMAN     43     61             
DBREF  4ACX A    1   392  UNP    P56817   BACE1_HUMAN     62    453             
SEQADV 4ACX LYS A  497  UNP  P56817    ARG    56 ENGINEERED MUTATION            
SEQADV 4ACX LYS A  498  UNP  P56817    ARG    57 ENGINEERED MUTATION            
SEQRES   1 A  411  LEU PRO ARG GLU THR ASP GLU GLU PRO GLU GLU PRO GLY          
SEQRES   2 A  411  LYS LYS GLY SER PHE VAL GLU MET VAL ASP ASN LEU ARG          
SEQRES   3 A  411  GLY LYS SER GLY GLN GLY TYR TYR VAL GLU MET THR VAL          
SEQRES   4 A  411  GLY SER PRO PRO GLN THR LEU ASN ILE LEU VAL ASP THR          
SEQRES   5 A  411  GLY SER SER ASN PHE ALA VAL GLY ALA ALA PRO HIS PRO          
SEQRES   6 A  411  PHE LEU HIS ARG TYR TYR GLN ARG GLN LEU SER SER THR          
SEQRES   7 A  411  TYR ARG ASP LEU ARG LYS GLY VAL TYR VAL PRO TYR THR          
SEQRES   8 A  411  GLN GLY LYS TRP GLU GLY GLU LEU GLY THR ASP LEU VAL          
SEQRES   9 A  411  SER ILE PRO HIS GLY PRO ASN VAL THR VAL ARG ALA ASN          
SEQRES  10 A  411  ILE ALA ALA ILE THR GLU SER ASP LYS PHE PHE ILE ASN          
SEQRES  11 A  411  GLY SER ASN TRP GLU GLY ILE LEU GLY LEU ALA TYR ALA          
SEQRES  12 A  411  GLU ILE ALA ARG PRO ASP ASP SER LEU GLU PRO PHE PHE          
SEQRES  13 A  411  ASP SER LEU VAL LYS GLN THR HIS VAL PRO ASN LEU PHE          
SEQRES  14 A  411  SER LEU GLN LEU CYS GLY ALA GLY PHE PRO LEU ASN GLN          
SEQRES  15 A  411  SER GLU VAL LEU ALA SER VAL GLY GLY SER MET ILE ILE          
SEQRES  16 A  411  GLY GLY ILE ASP HIS SER LEU TYR THR GLY SER LEU TRP          
SEQRES  17 A  411  TYR THR PRO ILE ARG ARG GLU TRP TYR TYR GLU VAL ILE          
SEQRES  18 A  411  ILE VAL ARG VAL GLU ILE ASN GLY GLN ASP LEU LYS MET          
SEQRES  19 A  411  ASP CYS LYS GLU TYR ASN TYR ASP LYS SER ILE VAL ASP          
SEQRES  20 A  411  SER GLY THR THR ASN LEU ARG LEU PRO LYS LYS VAL PHE          
SEQRES  21 A  411  GLU ALA ALA VAL LYS SER ILE LYS ALA ALA SER SER THR          
SEQRES  22 A  411  GLU LYS PHE PRO ASP GLY PHE TRP LEU GLY GLU GLN LEU          
SEQRES  23 A  411  VAL CYS TRP GLN ALA GLY THR THR PRO TRP ASN ILE PHE          
SEQRES  24 A  411  PRO VAL ILE SER LEU TYR LEU MET GLY GLU VAL THR ASN          
SEQRES  25 A  411  GLN SER PHE ARG ILE THR ILE LEU PRO GLN GLN TYR LEU          
SEQRES  26 A  411  ARG PRO VAL GLU ASP VAL ALA THR SER GLN ASP ASP CYS          
SEQRES  27 A  411  TYR LYS PHE ALA ILE SER GLN SER SER THR GLY THR VAL          
SEQRES  28 A  411  MET GLY ALA VAL ILE MET GLU GLY PHE TYR VAL VAL PHE          
SEQRES  29 A  411  ASP ARG ALA ARG LYS ARG ILE GLY PHE ALA VAL SER ALA          
SEQRES  30 A  411  CYS HIS VAL HIS ASP GLU PHE ARG THR ALA ALA VAL GLU          
SEQRES  31 A  411  GLY PRO PHE VAL THR LEU ASP MET GLU ASP CYS GLY TYR          
SEQRES  32 A  411  ASN ILE PRO GLN THR ASP GLU SER                              
HET    ACT  A1503       4                                                       
HET    S8Z  A1504      33                                                       
HETNAM     ACT ACETATE ION                                                      
HETNAM     S8Z (8R)-8-[4-(DIFLUOROMETHOXY)PHENYL]-3,3-DIFLUORO-8-[3-            
HETNAM   2 S8Z  (3-METHOXYPROP-1-YN-1-YL)PHENYL]-2,3,4,8-                       
HETNAM   3 S8Z  TETRAHYDROIMIDAZO[1,5-A]PYRIMIDIN-6-AMINE                       
FORMUL   2  ACT    C2 H3 O2 1-                                                  
FORMUL   3  S8Z    C23 H20 F4 N4 O2                                             
FORMUL   4  HOH   *263(H2 O)                                                    
SHEET    1   1 1 GLY A  13  GLY A  13  0
SHEET    2   2 1 VAL A  69  VAL A  69  0
SHEET    3   3 1 TRP A  76  TRP A  76  0
SSBOND   1 CYS A  155    CYS A  359                          1555   1555  2.04  
SSBOND   2 CYS A  217    CYS A  382                          1555   1555  2.03  
SSBOND   3 CYS A  269    CYS A  319                          1555   1555  2.03  
CISPEP   1 SER A   22    PRO A   23          0         4.00                     
CISPEP   2 ARG A  128    PRO A  129          0         2.84                     
CISPEP   3 TYR A  222    ASP A  223          0        -0.54                     
CISPEP   4 GLY A  372    PRO A  373          0        -2.06                     
SITE     1 AC1  3 GLY A  34  TYR A 198  S8Z A1504                               
SITE     1 AC2 23 SER A  10  GLN A  12  GLY A  13  LEU A  30                    
SITE     2 AC2 23 ASP A  32  SER A  35  ASN A  37  TYR A  71                    
SITE     3 AC2 23 GLN A  73  TRP A  76  PHE A 108  ILE A 110                    
SITE     4 AC2 23 TRP A 115  ILE A 118  ARG A 128  ASP A 228                    
SITE     5 AC2 23 GLY A 230  THR A 231  THR A 232  ACT A1503                    
SITE     6 AC2 23 HOH A2033  HOH A2082  HOH A2171                               
CRYST1   48.009   76.326  104.730  90.00  90.00  90.00 P 21 21 21    4          
ORIGX1      1.000000  0.000000  0.000000        0.00000                         
ORIGX2      0.000000  1.000000  0.000000        0.00000                         
ORIGX3      0.000000  0.000000  1.000000        0.00000                         
SCALE1      0.020829  0.000000  0.000000        0.00000                         
SCALE2      0.000000  0.013102  0.000000        0.00000                         
SCALE3      0.000000  0.000000  0.009548        0.00000                         
ATOM      1  N   SER A  10      -0.991  -8.096 -14.671  1.00 26.17           N
ATOM      2  CA  SER A  10      -0.324  -6.886 -14.167  1.00 25.83           C
ATOM      3  C   SER A  10       1.135  -6.784 -14.620  1.00 29.26           C
ATOM      4  O   SER A  10       1.575  -5.698 -15.008  1.00 29.12           O
ATOM      5  CB  SER A  10      -0.409  -6.804 -12.645  1.00 29.32           C
ATOM      6  OG  SER A  10      -0.032  -8.020 -12.020  1.00 37.62           O
ATOM      7  N   GLY A  11       1.842  -7.919 -14.596  1.00 24.42           N
ATOM      8  CA  GLY A  11       3.246  -8.030 -14.972  1.00 23.36           C
ATOM      9  C   GLY A  11       3.566  -7.716 -16.418  1.00 24.68           C
ATOM     10  O   GLY A  11       4.549  -7.021 -16.691  1.00 23.82           O
ATOM     11  N   GLN A  12       2.753  -8.230 -17.353  1.00 20.09           N
ATOM     12  CA  GLN A  12       2.993  -8.046 -18.787  1.00 19.82           C
ATOM     13  C   GLN A  12       2.041  -7.075 -19.495  1.00 22.96           C
ATOM     14  O   GLN A  12       2.282  -6.712 -20.649  1.00 22.77           O
ATOM     15  CB  GLN A  12       3.138  -9.394 -19.515  1.00 21.16           C
ATOM     16  CG  GLN A  12       4.255 -10.265 -18.931  1.00 37.03           C
ATOM     17  CD  GLN A  12       4.884 -11.224 -19.911  1.00 55.11           C
ATOM     18  OE1 GLN A  12       4.212 -11.888 -20.704  1.00 49.56           O
ATOM     19  NE2 GLN A  12       6.198 -11.366 -19.827  1.00 48.67           N
ATOM     20  N   GLY A  13       1.018  -6.616 -18.777  1.00 19.08           N
ATOM     21  CA  GLY A  13       0.061  -5.636 -19.272  1.00 18.49           C
ATOM     22  C   GLY A  13      -1.220  -6.182 -19.857  1.00 21.60           C
ATOM     23  O   GLY A  13      -1.275  -7.330 -20.309  1.00 21.40           O
TER      24      GLY A  13
ATOM     25  N   LEU A  30      -1.537  -2.771 -26.042  1.00 10.31           N
ATOM     26  CA  LEU A  30      -1.457  -2.466 -24.608  1.00 10.55           C
ATOM     27  C   LEU A  30      -2.327  -1.269 -24.230  1.00 14.33           C
ATOM     28  O   LEU A  30      -2.248  -0.223 -24.873  1.00 13.43           O
ATOM     29  CB  LEU A  30       0.013  -2.219 -24.199  1.00 10.77           C
ATOM     30  CG  LEU A  30       0.292  -1.790 -22.744  1.00 15.40           C
ATOM     31  CD1 LEU A  30       0.203  -2.968 -21.790  1.00 16.23           C
ATOM     32  CD2 LEU A  30       1.663  -1.158 -22.619  1.00 15.82           C
TER      33      LEU A  30
ATOM     34  N   ASP A  32      -2.690   1.607 -22.103  1.00 11.97           N
ATOM     35  CA  ASP A  32      -1.782   2.431 -21.313  1.00 10.38           C
ATOM     36  C   ASP A  32      -2.309   3.840 -21.002  1.00 12.33           C
ATOM     37  O   ASP A  32      -2.341   4.701 -21.880  1.00 11.14           O
ATOM     38  CB  ASP A  32      -0.422   2.475 -22.027  1.00 11.67           C
ATOM     39  CG  ASP A  32       0.725   3.145 -21.293  1.00 13.17           C
ATOM     40  OD1 ASP A  32       0.574   3.445 -20.085  1.00 11.57           O
ATOM     41  OD2 ASP A  32       1.777   3.342 -21.915  1.00 12.98           O
TER      42      ASP A  32
ATOM     43  N   GLY A  34      -0.747   5.851 -18.991  1.00  7.58           N
ATOM     44  CA  GLY A  34       0.456   6.605 -18.633  1.00  7.32           C
ATOM     45  C   GLY A  34       1.280   7.135 -19.795  1.00 11.55           C
ATOM     46  O   GLY A  34       2.417   7.568 -19.597  1.00 11.28           O
ATOM     47  N   SER A  35       0.718   7.104 -21.017  1.00  8.34           N
ATOM     48  CA  SER A  35       1.355   7.609 -22.241  1.00  8.21           C
ATOM     49  C   SER A  35       0.274   8.116 -23.196  1.00 11.89           C
ATOM     50  O   SER A  35      -0.909   7.915 -22.918  1.00 11.35           O
ATOM     51  CB  SER A  35       2.243   6.547 -22.888  1.00 11.21           C
ATOM     52  OG  SER A  35       1.496   5.457 -23.397  1.00 17.05           O
TER      53      SER A  35
ATOM     54  N   ASN A  37       0.758   8.218 -27.044  1.00  8.49           N
ATOM     55  CA  ASN A  37       0.967   7.856 -28.438  1.00  8.70           C
ATOM     56  C   ASN A  37       0.347   6.513 -28.761  1.00 13.42           C
ATOM     57  O   ASN A  37       0.358   5.598 -27.936  1.00 13.34           O
ATOM     58  CB  ASN A  37       2.459   7.800 -28.762  1.00  8.66           C
ATOM     59  CG  ASN A  37       3.105   9.147 -28.872  1.00 23.76           C
ATOM     60  OD1 ASN A  37       3.495   9.758 -27.876  1.00 14.00           O
ATOM     61  ND2 ASN A  37       3.257   9.627 -30.094  1.00 14.49           N
TER      62      ASN A  37
ATOM     63  N   ALA A  39       1.407   3.905 -30.682  1.00 11.43           N
ATOM     64  CA  ALA A  39       2.679   3.438 -31.233  1.00 11.66           C
ATOM     65  C   ALA A  39       2.664   1.930 -31.403  1.00 16.26           C
ATOM     66  O   ALA A  39       2.485   1.204 -30.428  1.00 15.19           O
ATOM     67  CB  ALA A  39       3.823   3.855 -30.307  1.00 12.31           C
TER      68      ALA A  39
ATOM     69  N   VAL A  69      12.071   8.303 -29.224  1.00 26.29           N
ATOM     70  CA  VAL A  69      11.648   8.358 -27.823  1.00 26.50           C
ATOM     71  C   VAL A  69      12.627   7.688 -26.838  1.00 31.31           C
ATOM     72  O   VAL A  69      12.443   6.523 -26.471  1.00 30.59           O
ATOM     73  CB  VAL A  69      10.148   7.982 -27.594  1.00 30.12           C
ATOM     74  CG1 VAL A  69       9.731   8.174 -26.133  1.00 29.82           C
ATOM     75  CG2 VAL A  69       9.235   8.791 -28.504  1.00 29.80           C
TER      76      VAL A  69
ATOM     77  N   TYR A  71      13.808   7.016 -23.169  1.00 33.17           N
ATOM     78  CA  TYR A  71      13.266   7.120 -21.812  1.00 33.46           C
ATOM     79  C   TYR A  71      14.099   6.322 -20.801  1.00 39.17           C
ATOM     80  O   TYR A  71      15.121   5.747 -21.185  1.00 39.04           O
ATOM     81  CB  TYR A  71      11.742   6.841 -21.760  1.00 34.35           C
ATOM     82  CG  TYR A  71      11.313   5.442 -22.147  1.00 35.53           C
ATOM     83  CD1 TYR A  71      11.159   5.082 -23.484  1.00 37.28           C
ATOM     84  CD2 TYR A  71      10.974   4.503 -21.178  1.00 36.25           C
ATOM     85  CE1 TYR A  71      10.744   3.801 -23.846  1.00 37.54           C
ATOM     86  CE2 TYR A  71      10.541   3.225 -21.527  1.00 37.00           C
ATOM     87  CZ  TYR A  71      10.439   2.874 -22.863  1.00 44.16           C
ATOM     88  OH  TYR A  71      10.025   1.611 -23.210  1.00 45.09           O
TER      89      TYR A  71
ATOM     90  N   GLN A  73      13.348   3.483 -18.711  1.00 36.19           N
ATOM     91  CA  GLN A  73      13.229   2.027 -18.832  1.00 35.65           C
ATOM     92  C   GLN A  73      13.524   1.415 -20.218  1.00 38.20           C
ATOM     93  O   GLN A  73      13.602   0.189 -20.328  1.00 37.95           O
ATOM     94  CB  GLN A  73      11.880   1.538 -18.271  1.00 37.17           C
ATOM     95  CG  GLN A  73      11.774   1.638 -16.746  1.00 53.38           C
ATOM     96  CD  GLN A  73      11.092   2.901 -16.269  1.00 72.80           C
ATOM     97  OE1 GLN A  73      11.345   4.012 -16.752  1.00 68.17           O
ATOM     98  NE2 GLN A  73      10.213   2.757 -15.290  1.00 65.22           N
TER      99      GLN A  73
ATOM    100  N   TRP A  76      12.856   3.663 -28.173  1.00 25.64           N
ATOM    101  CA  TRP A  76      12.121   3.336 -29.400  1.00 24.58           C
ATOM    102  C   TRP A  76      12.126   4.495 -30.383  1.00 26.63           C
ATOM    103  O   TRP A  76      12.038   5.655 -29.976  1.00 25.95           O
ATOM    104  CB  TRP A  76      10.692   2.799 -29.143  1.00 23.15           C
ATOM    105  CG  TRP A  76       9.641   3.833 -28.846  1.00 23.80           C
ATOM    106  CD1 TRP A  76       9.185   4.207 -27.617  1.00 26.67           C
ATOM    107  CD2 TRP A  76       8.860   4.565 -29.804  1.00 23.55           C
ATOM    108  NE1 TRP A  76       8.176   5.134 -27.747  1.00 26.22           N
ATOM    109  CE2 TRP A  76       7.969   5.386 -29.079  1.00 27.52           C
ATOM    110  CE3 TRP A  76       8.853   4.635 -31.209  1.00 24.75           C
ATOM    111  CZ2 TRP A  76       7.062   6.244 -29.709  1.00 26.78           C
ATOM    112  CZ3 TRP A  76       7.966   5.500 -31.832  1.00 26.02           C
ATOM    113  CH2 TRP A  76       7.094   6.300 -31.084  1.00 26.65           C
TER     114      TRP A  76
ATOM    115  N   PHE A 108      11.689  -2.171 -24.940  1.00 22.36           N
ATOM    116  CA  PHE A 108      10.344  -1.629 -25.093  1.00 21.00           C
ATOM    117  C   PHE A 108       9.314  -2.762 -25.107  1.00 23.60           C
ATOM    118  O   PHE A 108       8.474  -2.823 -24.209  1.00 22.21           O
ATOM    119  CB  PHE A 108      10.279  -0.758 -26.363  1.00 22.47           C
ATOM    120  CG  PHE A 108       8.942  -0.142 -26.685  1.00 23.53           C
ATOM    121  CD1 PHE A 108       8.568   1.074 -26.129  1.00 26.24           C
ATOM    122  CD2 PHE A 108       8.085  -0.743 -27.598  1.00 25.40           C
ATOM    123  CE1 PHE A 108       7.338   1.655 -26.445  1.00 27.11           C
ATOM    124  CE2 PHE A 108       6.855  -0.166 -27.909  1.00 28.11           C
ATOM    125  CZ  PHE A 108       6.503   1.044 -27.355  1.00 26.28           C
TER     126      PHE A 108
ATOM    127  N   ILE A 110       7.914  -6.658 -24.711  1.00 22.27           N
ATOM    128  CA  ILE A 110       8.126  -7.691 -23.688  1.00 22.03           C
ATOM    129  C   ILE A 110       7.913  -9.080 -24.298  1.00 27.17           C
ATOM    130  O   ILE A 110       6.929  -9.290 -25.005  1.00 26.21           O
ATOM    131  CB  ILE A 110       7.224  -7.445 -22.429  1.00 24.74           C
ATOM    132  CG1 ILE A 110       7.373  -5.991 -21.892  1.00 24.84           C
ATOM    133  CG2 ILE A 110       7.517  -8.472 -21.318  1.00 25.10           C
ATOM    134  CD1 ILE A 110       6.208  -5.469 -21.001  1.00 27.29           C
TER     135      ILE A 110
ATOM    136  N   TRP A 115       1.263  -8.649 -26.971  1.00 15.51           N
ATOM    137  CA  TRP A 115       0.902  -7.372 -27.590  1.00 14.46           C
ATOM    138  C   TRP A 115       1.995  -6.832 -28.518  1.00 17.77           C
ATOM    139  O   TRP A 115       3.181  -7.115 -28.312  1.00 16.21           O
ATOM    140  CB  TRP A 115       0.369  -6.334 -26.592  1.00 12.71           C
ATOM    141  CG  TRP A 115       1.278  -5.998 -25.446  1.00 13.21           C
ATOM    142  CD1 TRP A 115       1.176  -6.453 -24.164  1.00 15.90           C
ATOM    143  CD2 TRP A 115       2.356  -5.050 -25.452  1.00 12.96           C
ATOM    144  NE1 TRP A 115       2.144  -5.874 -23.378  1.00 15.12           N
ATOM    145  CE2 TRP A 115       2.879  -5.003 -24.141  1.00 16.52           C
ATOM    146  CE3 TRP A 115       2.943  -4.241 -26.445  1.00 14.07           C
ATOM    147  CZ2 TRP A 115       3.971  -4.196 -23.798  1.00 15.75           C
ATOM    148  CZ3 TRP A 115       4.020  -3.437 -26.103  1.00 15.40           C
ATOM    149  CH2 TRP A 115       4.526  -3.424 -24.796  1.00 16.04           C
TER     150      TRP A 115
ATOM    151  N   ILE A 118       1.071  -0.064 -28.390  1.00 11.36           N
ATOM    152  CA  ILE A 118       0.620   0.629 -27.183  1.00 11.32           C
ATOM    153  C   ILE A 118      -0.446   1.673 -27.517  1.00 15.13           C
ATOM    154  O   ILE A 118      -0.248   2.489 -28.415  1.00 14.68           O
ATOM    155  CB  ILE A 118       1.837   1.250 -26.421  1.00 14.17           C
ATOM    156  CG1 ILE A 118       2.841   0.156 -25.960  1.00 14.30           C
ATOM    157  CG2 ILE A 118       1.385   2.139 -25.251  1.00 14.81           C
ATOM    158  CD1 ILE A 118       3.982   0.621 -25.088  1.00 21.97           C
TER     159      ILE A 118
ATOM    160  N   ARG A 128       4.495  12.369 -27.950  1.00 16.78           N
ATOM    161  CA  ARG A 128       5.797  12.551 -28.595  1.00 17.19           C
ATOM    162  C   ARG A 128       5.666  12.608 -30.132  1.00 23.00           C
ATOM    163  O   ARG A 128       4.811  11.899 -30.670  1.00 22.78           O
ATOM    164  CB  ARG A 128       6.783  11.452 -28.160  1.00 17.76           C
ATOM    165  CG  ARG A 128       7.061  11.380 -26.660  1.00 29.78           C
ATOM    166  CD  ARG A 128       8.048  12.424 -26.166  1.00 42.40           C
ATOM    167  NE  ARG A 128       8.567  12.076 -24.842  1.00 54.09           N
ATOM    168  CZ  ARG A 128       9.799  11.633 -24.609  1.00 67.81           C
ATOM    169  NH1 ARG A 128      10.667  11.505 -25.607  1.00 51.24           N
ATOM    170  NH2 ARG A 128      10.180  11.333 -23.374  1.00 55.74           N
TER     171      ARG A 128
ATOM    172  N   ASP A 228      -1.712   4.863 -13.703  1.00  8.74           N
ATOM    173  CA  ASP A 228      -1.046   4.284 -14.865  1.00  8.65           C
ATOM    174  C   ASP A 228      -1.249   2.772 -15.050  1.00 13.18           C
ATOM    175  O   ASP A 228      -0.637   1.976 -14.335  1.00 12.75           O
ATOM    176  CB  ASP A 228       0.450   4.637 -14.797  1.00 10.17           C
ATOM    177  CG  ASP A 228       1.301   4.242 -15.988  1.00 13.73           C
ATOM    178  OD1 ASP A 228       0.732   3.793 -17.006  1.00 13.58           O
ATOM    179  OD2 ASP A 228       2.531   4.430 -15.922  1.00 14.54           O
ATOM    180  N   SER A 229      -2.040   2.383 -16.074  1.00  9.63           N
ATOM    181  CA  SER A 229      -2.275   0.972 -16.413  1.00 10.18           C
ATOM    182  C   SER A 229      -1.052   0.340 -17.105  1.00 14.07           C
ATOM    183  O   SER A 229      -0.968  -0.887 -17.205  1.00 13.31           O
ATOM    184  CB  SER A 229      -3.520   0.825 -17.289  1.00 13.35           C
ATOM    185  OG  SER A 229      -3.412   1.597 -18.472  1.00 17.20           O
ATOM    186  N   GLY A 230      -0.122   1.185 -17.561  1.00 11.13           N
ATOM    187  CA  GLY A 230       1.112   0.756 -18.219  1.00 10.96           C
ATOM    188  C   GLY A 230       2.285   0.535 -17.279  1.00 14.38           C
ATOM    189  O   GLY A 230       3.410   0.340 -17.739  1.00 13.48           O
ATOM    190  N   THR A 231       2.040   0.596 -15.957  1.00 10.80           N
ATOM    191  CA  THR A 231       3.027   0.309 -14.903  1.00 10.43           C
ATOM    192  C   THR A 231       2.414  -0.787 -14.030  1.00 13.53           C
ATOM    193  O   THR A 231       1.235  -0.702 -13.711  1.00 12.54           O
ATOM    194  CB  THR A 231       3.409   1.563 -14.088  1.00 17.49           C
ATOM    195  OG1 THR A 231       4.082   2.500 -14.929  1.00 14.49           O
ATOM    196  CG2 THR A 231       4.325   1.242 -12.897  1.00 17.71           C
ATOM    197  N   THR A 232       3.203  -1.811 -13.659  1.00 10.59           N
ATOM    198  CA  THR A 232       2.733  -2.921 -12.829  1.00 10.41           C
ATOM    199  C   THR A 232       2.521  -2.501 -11.365  1.00 13.98           C
ATOM    200  O   THR A 232       1.404  -2.574 -10.850  1.00 12.38           O
ATOM    201  CB  THR A 232       3.716  -4.113 -12.947  1.00 19.19           C
ATOM    202  OG1 THR A 232       3.828  -4.509 -14.313  1.00 17.95           O
ATOM    203  CG2 THR A 232       3.306  -5.305 -12.102  1.00 18.11           C
TER     204      THR A 232
HETATM  205  C   ACT A1503       6.532   8.380 -20.129  1.00 56.83           C
HETATM  206  O   ACT A1503       5.588   8.453 -20.912  1.00 55.95           O
HETATM  207  OXT ACT A1503       6.411   8.732 -18.964  1.00 56.60           O
HETATM  208  CH3 ACT A1503       7.864   7.855 -20.593  1.00 56.80           C
HETATM  242  O   HOH A2015      -2.136  -2.450 -19.105  1.00 14.63           O
HETATM  243  O   HOH A2027       8.321  -0.986 -18.462  1.00 41.79           O
HETATM  244  O   HOH A2033       2.411   5.676 -26.099  1.00 16.34           O
HETATM  245  O   HOH A2035       3.181   9.501 -25.250  1.00 14.67           O
HETATM  246  O   HOH A2080       9.812   0.107 -20.910  1.00 32.56           O
HETATM  247  O   HOH A2082       7.308   6.426 -14.517  1.00 29.81           O
HETATM  248  O   HOH A2104       9.336  -2.427 -21.648  1.00 20.11           O
HETATM  249  O   HOH A2169       4.687   6.266 -15.294  1.00 32.78           O
HETATM  250  O   HOH A2170       6.021   0.024 -17.396  1.00 14.37           O
HETATM  251  O   HOH A2171       6.344   3.997 -13.820  1.00 19.74           O
HETATM  252  O   HOH A2173       5.800  -1.777 -15.074  1.00 35.26           O
CONECT  205  206  207  208
CONECT  208  205
CONECT  206  205
CONECT  207  205
CONECT  209  210
CONECT  218  217  219  220
CONECT  219  214  218
CONECT  220  218  221  228  232
CONECT  221  220  222  226
CONECT  223  222  224
CONECT  224  223  225  230  231
CONECT  225  224  226
CONECT  227  226  228  229
CONECT  232  220  233  237
CONECT  233  232  234
CONECT  234  233  235
CONECT  235  234  236  238
CONECT  236  235  237
CONECT  237  232  236
CONECT  211  210  212
CONECT  239  238  240  241
CONECT  212  211  213
CONECT  213  212  214
CONECT  214  213  215  219
CONECT  215  214  216
CONECT  216  215  217
CONECT  217  216  218
CONECT  230  224
CONECT  231  224
CONECT  240  239
CONECT  241  239
CONECT  222  221  223
CONECT  226  221  225  227
CONECT  228  220  227
CONECT  229  227
CONECT  210  209  211
CONECT  238  235  239
END
