# Supplementary material for: Scaffold repositioning of spiro-acridine derivatives as fungi chitinase inhibitor by target fishing and in vitro studies
Source: Sci Rep. 2023 May 5;13:7320. doi: 10.1038/s41598-023-33279-9 (PMC10163251; doi:10.1038/s41598-023-33279-9)
Supplement: Supplementary file 2 — Supplementary Information 2. [file 41598_2023_33279_MOESM2_ESM.zip › PDBQT_TARGETS_ALL/4at3_LTI.pdb]

HEADER    TRANSFERASE                             03-MAY-12   4AT3              
TITLE     CRYSTAL STRUCTURE OF TRKB KINASE DOMAIN IN COMPLEX WITH CPD5N         
COMPND    MOL_ID: 1;                                                            
COMPND   2 MOLECULE: BDNF/NT-3 GROWTH FACTORS RECEPTOR;                         
COMPND   3 CHAIN: A;                                                            
COMPND   4 FRAGMENT: KINASE DOMAIN, RESIDUES 543-838;                           
COMPND   5 SYNONYM: GP145-TRKB, TRK-B, NEUROTROPHIC TYROSINE KINASE RECEPTOR    
COMPND   6  TYPE 2, TRKB TYROSINE KINASE, TROPOMYOSIN-RELATED KINASE B;         
COMPND   7 EC: 2.7.10.1;                                                        
COMPND   8 ENGINEERED: YES                                                      
SOURCE    MOL_ID: 1;                                                            
SOURCE   2 ORGANISM_SCIENTIFIC: HOMO SAPIENS;                                   
SOURCE   3 ORGANISM_COMMON: HUMAN;                                              
SOURCE   4 ORGANISM_TAXID: 9606;                                                
SOURCE   5 EXPRESSION_SYSTEM: SPODOPTERA FRUGIPERDA;                            
SOURCE   6 EXPRESSION_SYSTEM_COMMON: FALL ARMYWORM;                             
SOURCE   7 EXPRESSION_SYSTEM_TAXID: 7108;                                       
SOURCE   8 EXPRESSION_SYSTEM_CELL_LINE: SF21;                                   
SOURCE   9 EXPRESSION_SYSTEM_VECTOR_TYPE: BACULOVIRUS                           
KEYWDS    TRANSFERASE                                                           
EXPDTA    X-RAY DIFFRACTION                                                     
AUTHOR    T.BERTRAND,M.KOTHE,J.LIU,A.DUPUY,A.RAK,P.F.BERNE,S.DAVIS,             
AUTHOR   2 T.GLADYSHEVA,C.VALTRE,J.Y.CRENNE,M.MATHIEU                           
REVDAT   2   10-OCT-12 4AT3    1       JRNL                                     
REVDAT   1   22-AUG-12 4AT3    0                                                
JRNL        AUTH   T.BERTRAND,M.KOTHE,J.LIU,A.DUPUY,A.RAK,P.F.BERNE,S.DAVIS,    
JRNL        AUTH 2 T.GLADYSHEVA,C.VALTRE,J.Y.CRENNE,M.MATHIEU                   
JRNL        TITL   THE CRYSTAL STRUCTURES OF TRKA AND TRKB SUGGEST KEY REGIONS  
JRNL        TITL 2 FOR ACHIEVING SELECTIVE INHIBITION.                          
JRNL        REF    J.MOL.BIOL.                   V. 423   439 2012              
JRNL        REFN                   ISSN 0022-2836                               
JRNL        PMID   22902478                                                     
JRNL        DOI    10.1016/J.JMB.2012.08.002                                    
REMARK   2                                                                      
REMARK   2 RESOLUTION.    1.77 ANGSTROMS.                                       
REMARK   3                                                                      
REMARK   3 REFINEMENT.                                                          
REMARK   3   PROGRAM     : BUSTER 2.9.7                                         
REMARK   3   AUTHORS     : BRICOGNE,BLANC,BRANDL,FLENSBURG,KELLER,              
REMARK   3               : PACIOREK,ROVERSI,SMART,VONRHEIN,WOMACK,              
REMARK   3               : MATTHEWS,TEN EYCK,TRONRUD                            
REMARK   3                                                                      
REMARK   3  DATA USED IN REFINEMENT.                                            
REMARK   3   RESOLUTION RANGE HIGH (ANGSTROMS) : 1.77                           
REMARK   3   RESOLUTION RANGE LOW  (ANGSTROMS) : 24.87                          
REMARK   3   DATA CUTOFF            (SIGMA(F)) : 0.0                            
REMARK   3   COMPLETENESS FOR RANGE        (%) : 98.64                          
REMARK   3   NUMBER OF REFLECTIONS             : 36906                          
REMARK   3                                                                      
REMARK   3  FIT TO DATA USED IN REFINEMENT.                                     
REMARK   3   CROSS-VALIDATION METHOD           : THROUGHOUT                     
REMARK   3   FREE R VALUE TEST SET SELECTION   : RANDOM                         
REMARK   3   R VALUE     (WORKING + TEST SET)  : 0.2000                         
REMARK   3   R VALUE            (WORKING SET)  : 0.1974                         
REMARK   3   FREE R VALUE                      : 0.2244                         
REMARK   3   FREE R VALUE TEST SET SIZE   (%)  : 9.96                           
REMARK   3   FREE R VALUE TEST SET COUNT       : 3675                           
REMARK   3   ESTIMATED ERROR OF FREE R VALUE   : NULL                           
REMARK   3                                                                      
REMARK   3  FIT IN THE HIGHEST RESOLUTION BIN.                                  
REMARK   3   TOTAL NUMBER OF BINS USED               : 19                       
REMARK   3   BIN RESOLUTION RANGE HIGH   (ANGSTROMS) : 1.77                     
REMARK   3   BIN RESOLUTION RANGE LOW    (ANGSTROMS) : 1.82                     
REMARK   3   BIN COMPLETENESS (WORKING+TEST)     (%) : 98.64                    
REMARK   3   REFLECTIONS IN BIN (WORKING + TEST SET) : 2669                     
REMARK   3   BIN R VALUE        (WORKING + TEST SET) : 0.2309                   
REMARK   3   REFLECTIONS IN BIN        (WORKING SET) : 2388                     
REMARK   3   BIN R VALUE               (WORKING SET) : 0.2292                   
REMARK   3   BIN FREE R VALUE                        : 0.2451                   
REMARK   3   BIN FREE R VALUE TEST SET SIZE      (%) : 10.53                    
REMARK   3   BIN FREE R VALUE TEST SET COUNT         : 281                      
REMARK   3   ESTIMATED ERROR OF BIN FREE R VALUE     : NULL                     
REMARK   3                                                                      
REMARK   3  NUMBER OF NON-HYDROGEN ATOMS USED IN REFINEMENT.                    
REMARK   3   PROTEIN ATOMS            : 2331                                    
REMARK   3   NUCLEIC ACID ATOMS       : 0                                       
REMARK   3   HETEROGEN ATOMS          : 24                                      
REMARK   3   SOLVENT ATOMS            : 315                                     
REMARK   3                                                                      
REMARK   3  B VALUES.                                                           
REMARK   3   FROM WILSON PLOT           (A**2) : 23.04                          
REMARK   3   MEAN B VALUE      (OVERALL, A**2) : 26.78                          
REMARK   3   OVERALL ANISOTROPIC B VALUE.                                       
REMARK   3    B11 (A**2) : -1.5499                                              
REMARK   3    B22 (A**2) : 1.0364                                               
REMARK   3    B33 (A**2) : 0.5135                                               
REMARK   3    B12 (A**2) : 0.0000                                               
REMARK   3    B13 (A**2) : 0.0000                                               
REMARK   3    B23 (A**2) : 0.0000                                               
REMARK   3                                                                      
REMARK   3  ESTIMATED COORDINATE ERROR.                                         
REMARK   3   ESD FROM LUZZATI PLOT                    (A) : 0.222               
REMARK   3   DPI (BLOW EQ-10) BASED ON R VALUE        (A) : 0.120               
REMARK   3   DPI (BLOW EQ-9) BASED ON FREE R VALUE    (A) : 0.112               
REMARK   3   DPI (CRUICKSHANK) BASED ON R VALUE       (A) : 0.112               
REMARK   3   DPI (CRUICKSHANK) BASED ON FREE R VALUE  (A) : 0.107               
REMARK   3                                                                      
REMARK   3   REFERENCES: BLOW, D. (2002) ACTA CRYST D58, 792-797                
REMARK   3               CRUICKSHANK, D.W.J. (1999) ACTA CRYST D55, 583-601     
REMARK   3                                                                      
REMARK   3 CORRELATION COEFFICIENTS.                                            
REMARK   3   CORRELATION COEFFICIENT FO-FC      : 0.9441                        
REMARK   3   CORRELATION COEFFICIENT FO-FC FREE : 0.9293                        
REMARK   3                                                                      
REMARK   3   NUMBER OF GEOMETRIC FUNCTION TERMS DEFINED : 15                    
REMARK   3   TERM                          COUNT    WEIGHT   FUNCTION.          
REMARK   3    BOND LENGTHS              : 2425   ; 2.00   ; HARMONIC            
REMARK   3    BOND ANGLES               : 3277   ; 2.00   ; HARMONIC            
REMARK   3    TORSION ANGLES            : 838    ; 2.00   ; SINUSOIDAL          
REMARK   3    TRIGONAL CARBON PLANES    : 63     ; 2.00   ; HARMONIC            
REMARK   3    GENERAL PLANES            : 349    ; 5.00   ; HARMONIC            
REMARK   3    ISOTROPIC THERMAL FACTORS : 2425   ; 20.00  ; HARMONIC            
REMARK   3    BAD NON-BONDED CONTACTS   : NULL   ; NULL   ; NULL                
REMARK   3    IMPROPER TORSIONS         : NULL   ; NULL   ; NULL                
REMARK   3    PSEUDOROTATION ANGLES     : NULL   ; NULL   ; NULL                
REMARK   3    CHIRAL IMPROPER TORSION   : 302    ; 5.00   ; SEMIHARMONIC        
REMARK   3    SUM OF OCCUPANCIES        : NULL   ; NULL   ; NULL                
REMARK   3    UTILITY DISTANCES         : NULL   ; NULL   ; NULL                
REMARK   3    UTILITY ANGLES            : NULL   ; NULL   ; NULL                
REMARK   3    UTILITY TORSION           : NULL   ; NULL   ; NULL                
REMARK   3    IDEAL-DIST CONTACT TERM   : 2995   ; 4.00   ; SEMIHARMONIC        
REMARK   3                                                                      
REMARK   3   RMS DEVIATIONS FROM IDEAL VALUES.                                  
REMARK   3    BOND LENGTHS                       (A) : 0.007                    
REMARK   3    BOND ANGLES                  (DEGREES) : 0.94                     
REMARK   3    PEPTIDE OMEGA TORSION ANGLES (DEGREES) : 2.47                     
REMARK   3    OTHER TORSION ANGLES         (DEGREES) : 16.86                    
REMARK   3                                                                      
REMARK   3  TLS DETAILS                                                         
REMARK   3   NUMBER OF TLS GROUPS  : NULL                                       
REMARK   3                                                                      
REMARK   3  OTHER REFINEMENT REMARKS: IDEAL-DIST CONTACT TERM CONTACT SETUP.    
REMARK   3  ALL ATOMS HAVE CCP4 ATOM TYPE FROM LIBRARY.                         
REMARK   4                                                                      
REMARK   4 4AT3 COMPLIES WITH FORMAT V. 3.30, 13-JUL-11                         
REMARK 100                                                                      
REMARK 100 THIS ENTRY HAS BEEN PROCESSED BY PDBE ON 11-MAY-12.                  
REMARK 100 THE PDBE ID CODE IS EBI-52383.                                       
REMARK 200                                                                      
REMARK 200 EXPERIMENTAL DETAILS                                                 
REMARK 200  EXPERIMENT TYPE                : X-RAY DIFFRACTION                  
REMARK 200  DATE OF DATA COLLECTION        : 16-APR-08                          
REMARK 200  TEMPERATURE           (KELVIN) : 100.0                              
REMARK 200  PH                             : 6.0                                
REMARK 200  NUMBER OF CRYSTALS USED        : 1                                  
REMARK 200                                                                      
REMARK 200  SYNCHROTRON              (Y/N) : Y                                  
REMARK 200  RADIATION SOURCE               : ESRF                               
REMARK 200  BEAMLINE                       : ID14-2                             
REMARK 200  X-RAY GENERATOR MODEL          : NULL                               
REMARK 200  MONOCHROMATIC OR LAUE    (M/L) : M                                  
REMARK 200  WAVELENGTH OR RANGE        (A) : 0.933                              
REMARK 200  MONOCHROMATOR                  : NULL                               
REMARK 200  OPTICS                         : MIRRORS                            
REMARK 200                                                                      
REMARK 200  DETECTOR TYPE                  : CCD                                
REMARK 200  DETECTOR MANUFACTURER          : ADSC                               
REMARK 200  INTENSITY-INTEGRATION SOFTWARE : MOSFLM                             
REMARK 200  DATA SCALING SOFTWARE          : SCALA                              
REMARK 200                                                                      
REMARK 200  NUMBER OF UNIQUE REFLECTIONS   : 37068                              
REMARK 200  RESOLUTION RANGE HIGH      (A) : 1.77                               
REMARK 200  RESOLUTION RANGE LOW       (A) : 47.19                              
REMARK 200  REJECTION CRITERIA  (SIGMA(I)) : 2.0                                
REMARK 200                                                                      
REMARK 200 OVERALL.                                                             
REMARK 200  COMPLETENESS FOR RANGE     (%) : 99.0                               
REMARK 200  DATA REDUNDANCY                : 4.1                                
REMARK 200  R MERGE                    (I) : 0.07                               
REMARK 200  R SYM                      (I) : NULL                               
REMARK 200  <I/SIGMA(I)> FOR THE DATA SET  : 12.30                              
REMARK 200                                                                      
REMARK 200 IN THE HIGHEST RESOLUTION SHELL.                                     
REMARK 200  HIGHEST RESOLUTION SHELL, RANGE HIGH (A) : 1.77                     
REMARK 200  HIGHEST RESOLUTION SHELL, RANGE LOW  (A) : 1.81                     
REMARK 200  COMPLETENESS FOR SHELL     (%) : 94.8                               
REMARK 200  DATA REDUNDANCY IN SHELL       : 2.8                                
REMARK 200  R MERGE FOR SHELL          (I) : 0.33                               
REMARK 200  R SYM FOR SHELL            (I) : NULL                               
REMARK 200  <I/SIGMA(I)> FOR SHELL         : 2.00                               
REMARK 200                                                                      
REMARK 200 DIFFRACTION PROTOCOL: SINGLE WAVELENGTH                              
REMARK 200 METHOD USED TO DETERMINE THE STRUCTURE: MOLECULAR REPLACEMENT        
REMARK 200 SOFTWARE USED: MOLREP                                                
REMARK 200 STARTING MODEL: PDB ENTRY 4ASZ                                       
REMARK 200                                                                      
REMARK 200 REMARK: NONE                                                         
REMARK 280                                                                      
REMARK 280 CRYSTAL                                                              
REMARK 280 SOLVENT CONTENT, VS   (%): 56                                        
REMARK 280 MATTHEWS COEFFICIENT, VM (ANGSTROMS**3/DA): 2.83                     
REMARK 280                                                                      
REMARK 280 CRYSTALLIZATION CONDITIONS: THE TRKB-CPD5N COMPLEX WAS               
REMARK 280  OBTAINED BY COCRYSTALLIZATION IN 1.6 M AMMONIUM SULFATE,            
REMARK 280  50 MM MES, PH 6.0 AT 4 DEGREESC IN PRESENCE OF 2 MM OF              
REMARK 280  INHIBITOR.                                                          
REMARK 290                                                                      
REMARK 290 CRYSTALLOGRAPHIC SYMMETRY                                            
REMARK 290 SYMMETRY OPERATORS FOR SPACE GROUP: P 21 21 2                        
REMARK 290                                                                      
REMARK 290      SYMOP   SYMMETRY                                                
REMARK 290     NNNMMM   OPERATOR                                                
REMARK 290       1555   X,Y,Z                                                   
REMARK 290       2555   -X,-Y,Z                                                 
REMARK 290       3555   -X+1/2,Y+1/2,-Z                                         
REMARK 290       4555   X+1/2,-Y+1/2,-Z                                         
REMARK 290                                                                      
REMARK 290     WHERE NNN -> OPERATOR NUMBER                                     
REMARK 290           MMM -> TRANSLATION VECTOR                                  
REMARK 290                                                                      
REMARK 290 CRYSTALLOGRAPHIC SYMMETRY TRANSFORMATIONS                            
REMARK 290 THE FOLLOWING TRANSFORMATIONS OPERATE ON THE ATOM/HETATM             
REMARK 290 RECORDS IN THIS ENTRY TO PRODUCE CRYSTALLOGRAPHICALLY                
REMARK 290 RELATED MOLECULES.                                                   
REMARK 290   SMTRY1   1  1.000000  0.000000  0.000000        0.00000            
REMARK 290   SMTRY2   1  0.000000  1.000000  0.000000        0.00000            
REMARK 290   SMTRY3   1  0.000000  0.000000  1.000000        0.00000            
REMARK 290   SMTRY1   2 -1.000000  0.000000  0.000000        0.00000            
REMARK 290   SMTRY2   2  0.000000 -1.000000  0.000000        0.00000            
REMARK 290   SMTRY3   2  0.000000  0.000000  1.000000        0.00000            
REMARK 290   SMTRY1   3 -1.000000  0.000000  0.000000       43.16550            
REMARK 290   SMTRY2   3  0.000000  1.000000  0.000000       47.17000            
REMARK 290   SMTRY3   3  0.000000  0.000000 -1.000000        0.00000            
REMARK 290   SMTRY1   4  1.000000  0.000000  0.000000       43.16550            
REMARK 290   SMTRY2   4  0.000000 -1.000000  0.000000       47.17000            
REMARK 290   SMTRY3   4  0.000000  0.000000 -1.000000        0.00000            
REMARK 290                                                                      
REMARK 290 REMARK: NULL                                                         
REMARK 300                                                                      
REMARK 300 BIOMOLECULE: 1                                                       
REMARK 300 SEE REMARK 350 FOR THE AUTHOR PROVIDED AND/OR PROGRAM                
REMARK 300 GENERATED ASSEMBLY INFORMATION FOR THE STRUCTURE IN                  
REMARK 300 THIS ENTRY. THE REMARK MAY ALSO PROVIDE INFORMATION ON               
REMARK 300 BURIED SURFACE AREA.                                                 
REMARK 350                                                                      
REMARK 350 COORDINATES FOR A COMPLETE MULTIMER REPRESENTING THE KNOWN           
REMARK 350 BIOLOGICALLY SIGNIFICANT OLIGOMERIZATION STATE OF THE                
REMARK 350 MOLECULE CAN BE GENERATED BY APPLYING BIOMT TRANSFORMATIONS          
REMARK 350 GIVEN BELOW.  BOTH NON-CRYSTALLOGRAPHIC AND                          
REMARK 350 CRYSTALLOGRAPHIC OPERATIONS ARE GIVEN.                               
REMARK 350                                                                      
REMARK 350 BIOMOLECULE: 1                                                       
REMARK 350 AUTHOR DETERMINED BIOLOGICAL UNIT: MONOMERIC                         
REMARK 350 SOFTWARE DETERMINED QUATERNARY STRUCTURE: MONOMERIC                  
REMARK 350 SOFTWARE USED: PISA                                                  
REMARK 350 APPLY THE FOLLOWING TO CHAINS: A                                     
REMARK 350   BIOMT1   1  1.000000  0.000000  0.000000        0.00000            
REMARK 350   BIOMT2   1  0.000000  1.000000  0.000000        0.00000            
REMARK 350   BIOMT3   1  0.000000  0.000000  1.000000        0.00000            
REMARK 465                                                                      
REMARK 465 MISSING RESIDUES                                                     
REMARK 465 THE FOLLOWING RESIDUES WERE NOT LOCATED IN THE                       
REMARK 465 EXPERIMENT. (M=MODEL NUMBER; RES=RESIDUE NAME; C=CHAIN               
REMARK 465 IDENTIFIER; SSSEQ=SEQUENCE NUMBER; I=INSERTION CODE.)                
REMARK 465                                                                      
REMARK 465   M RES C SSSEQI                                                     
REMARK 465     PRO A   578                                                      
REMARK 465     GLU A   579                                                      
REMARK 465     GLN A   580                                                      
REMARK 465     ASP A   581                                                      
REMARK 465     LYS A   591                                                      
REMARK 465     ASP A   592                                                      
REMARK 465     GLU A   657                                                      
REMARK 465     GLY A   658                                                      
REMARK 465     ASP A   716                                                      
REMARK 465     VAL A   717                                                      
REMARK 500                                                                      
REMARK 500 GEOMETRY AND STEREOCHEMISTRY                                         
REMARK 500 SUBTOPIC: CLOSE CONTACTS                                             
REMARK 500                                                                      
REMARK 500 THE FOLLOWING ATOMS THAT ARE RELATED BY CRYSTALLOGRAPHIC             
REMARK 500 SYMMETRY ARE IN CLOSE CONTACT.  AN ATOM LOCATED WITHIN 0.15          
REMARK 500 ANGSTROMS OF A SYMMETRY RELATED ATOM IS ASSUMED TO BE ON A           
REMARK 500 SPECIAL POSITION AND IS, THEREFORE, LISTED IN REMARK 375             
REMARK 500 INSTEAD OF REMARK 500.  ATOMS WITH NON-BLANK ALTERNATE               
REMARK 500 LOCATION INDICATORS ARE NOT INCLUDED IN THE CALCULATIONS.            
REMARK 500                                                                      
REMARK 500 DISTANCE CUTOFF:                                                     
REMARK 500 2.2 ANGSTROMS FOR CONTACTS NOT INVOLVING HYDROGEN ATOMS              
REMARK 500 1.6 ANGSTROMS FOR CONTACTS INVOLVING HYDROGEN ATOMS                  
REMARK 500                                                                      
REMARK 500  ATM1  RES C  SSEQI   ATM2  RES C  SSEQI  SSYMOP   DISTANCE          
REMARK 500   CE   LYS A   567     O    HOH A  2276     4444     1.30            
REMARK 500   NZ   LYS A   567     O    HOH A  2276     4444     0.21            
REMARK 500                                                                      
REMARK 500 REMARK: NULL                                                         
REMARK 500                                                                      
REMARK 500 GEOMETRY AND STEREOCHEMISTRY                                         
REMARK 500 SUBTOPIC: TORSION ANGLES                                             
REMARK 500                                                                      
REMARK 500 TORSION ANGLES OUTSIDE THE EXPECTED RAMACHANDRAN REGIONS:            
REMARK 500 (M=MODEL NUMBER; RES=RESIDUE NAME; C=CHAIN IDENTIFIER;               
REMARK 500 SSEQ=SEQUENCE NUMBER; I=INSERTION CODE).                             
REMARK 500                                                                      
REMARK 500 STANDARD TABLE:                                                      
REMARK 500 FORMAT:(10X,I3,1X,A3,1X,A1,I4,A1,4X,F7.2,3X,F7.2)                    
REMARK 500                                                                      
REMARK 500 EXPECTED VALUES: GJ KLEYWEGT AND TA JONES (1996). PHI/PSI-           
REMARK 500 CHOLOGY: RAMACHANDRAN REVISITED. STRUCTURE 4, 1395 - 1400            
REMARK 500                                                                      
REMARK 500  M RES CSSEQI        PSI       PHI                                   
REMARK 500    SER A 594      142.58   -173.08                                   
REMARK 500    ARG A 691      -14.53     78.79                                   
REMARK 500    ASP A 692       43.46   -144.51                                   
REMARK 500    ASP A 710      -62.99     72.78                                   
REMARK 500    SER A 714     -132.78     61.14                                   
REMARK 500    HIS A 728      -39.24   -130.01                                   
REMARK 500    TYR A 833      -15.99   -143.56                                   
REMARK 500                                                                      
REMARK 500 REMARK: NULL                                                         
REMARK 500                                                                      
REMARK 500 GEOMETRY AND STEREOCHEMISTRY                                         
REMARK 500 SUBTOPIC: CHIRAL CENTERS                                             
REMARK 500                                                                      
REMARK 500 UNEXPECTED CONFIGURATION OF THE FOLLOWING CHIRAL                     
REMARK 500 CENTER(S) USING IMPROPER CA--C--CB--N CHIRALITY                      
REMARK 500 FOR AMINO ACIDS AND C1'--O4'--N1(N9)--C2' FOR                        
REMARK 500 NUCLEIC ACIDS OR EQUIVALENT ANGLE                                    
REMARK 500 M=MODEL NUMBER; RES=RESIDUE NAME; C=CHAIN                            
REMARK 500 IDENTIFIER; SSEQ=SEQUENCE NUMBER; I=INSERTION CODE                   
REMARK 500                                                                      
REMARK 500 STANDARD TABLE:                                                      
REMARK 500 FORMAT: (10X,I3,1X,A3,1X,A1,I4,A1,6X,F5.1,6X,A1,10X,A1,3X,A16)       
REMARK 500                                                                      
REMARK 500  M RES CSSEQI    IMPROPER   EXPECTED   FOUND DETAILS                 
REMARK 500    HIS A 638        24.9      L          L   OUTSIDE RANGE           
REMARK 500                                                                      
REMARK 500 REMARK: NULL                                                         
REMARK 800                                                                      
REMARK 800 SITE                                                                 
REMARK 800 SITE_IDENTIFIER: AC1                                                 
REMARK 800 EVIDENCE_CODE: SOFTWARE                                              
REMARK 800 SITE_DESCRIPTION: BINDING SITE FOR RESIDUE LTI A1839                 
REMARK 900                                                                      
REMARK 900 RELATED ENTRIES                                                      
REMARK 900 RELATED ID: 1HCF   RELATED DB: PDB                                   
REMARK 900  CRYSTAL STRUCTURE OF TRKB-D5 BOUND TO NEUROTROPHIN-4/5              
REMARK 900 RELATED ID: 1WWB   RELATED DB: PDB                                   
REMARK 900  LIGAND BINDING DOMAIN OF HUMAN TRKB RECEPTOR                        
REMARK 900 RELATED ID: 4ASZ   RELATED DB: PDB                                   
REMARK 900  THE CRYSTAL STRUCTURES OF TRKA AND TRKB SUGGEST KEY                 
REMARK 900  REGIONS FOR ACHIEVING SELECTIVE INHIBITION                          
REMARK 900 RELATED ID: 4AT4   RELATED DB: PDB                                   
REMARK 900  THE CRYSTAL STRUCTURES OF TRKA AND TRKB SUGGEST KEY                 
REMARK 900  REGIONS FOR ACHIEVING SELECTIVE INHIBITION                          
REMARK 900 RELATED ID: 4AT5   RELATED DB: PDB                                   
REMARK 900  THE CRYSTAL STRUCTURES OF TRKA AND TRKB SUGGEST KEY                 
REMARK 900  REGIONS FOR ACHIEVING SELECTIVE INHIBITION                          
REMARK 900 RELATED ID: 4F0I   RELATED DB: PDB                                   
REMARK 900  CRYSTAL STRUCTURE OF APO TRKA                                       
DBREF  4AT3 A  543   838  UNP    Q16620   NTRK2_HUMAN    543    838             
SEQADV 4AT3 GLY A    1  UNP  Q16620              EXPRESSION TAG                 
SEQADV 4AT3 ALA A    2  UNP  Q16620              EXPRESSION TAG                 
SEQADV 4AT3 MET A    3  UNP  Q16620              EXPRESSION TAG                 
SEQRES   1 A  299  GLY ALA MET ASP THR PHE VAL GLN HIS ILE LYS ARG HIS          
SEQRES   2 A  299  ASN ILE VAL LEU LYS ARG GLU LEU GLY GLU GLY ALA PHE          
SEQRES   3 A  299  GLY LYS VAL PHE LEU ALA GLU CYS TYR ASN LEU CYS PRO          
SEQRES   4 A  299  GLU GLN ASP LYS ILE LEU VAL ALA VAL LYS THR LEU LYS          
SEQRES   5 A  299  ASP ALA SER ASP ASN ALA ARG LYS ASP PHE HIS ARG GLU          
SEQRES   6 A  299  ALA GLU LEU LEU THR ASN LEU GLN HIS GLU HIS ILE VAL          
SEQRES   7 A  299  LYS PHE TYR GLY VAL CYS VAL GLU GLY ASP PRO LEU ILE          
SEQRES   8 A  299  MET VAL PHE GLU TYR MET LYS HIS GLY ASP LEU ASN LYS          
SEQRES   9 A  299  PHE LEU ARG ALA HIS GLY PRO ASP ALA VAL LEU MET ALA          
SEQRES  10 A  299  GLU GLY ASN PRO PRO THR GLU LEU THR GLN SER GLN MET          
SEQRES  11 A  299  LEU HIS ILE ALA GLN GLN ILE ALA ALA GLY MET VAL TYR          
SEQRES  12 A  299  LEU ALA SER GLN HIS PHE VAL HIS ARG ASP LEU ALA THR          
SEQRES  13 A  299  ARG ASN CYS LEU VAL GLY GLU ASN LEU LEU VAL LYS ILE          
SEQRES  14 A  299  GLY ASP PHE GLY MET SER ARG ASP VAL TYR SER THR ASP          
SEQRES  15 A  299  TYR TYR ARG VAL GLY GLY HIS THR MET LEU PRO ILE ARG          
SEQRES  16 A  299  TRP MET PRO PRO GLU SER ILE MET TYR ARG LYS PHE THR          
SEQRES  17 A  299  THR GLU SER ASP VAL TRP SER LEU GLY VAL VAL LEU TRP          
SEQRES  18 A  299  GLU ILE PHE THR TYR GLY LYS GLN PRO TRP TYR GLN LEU          
SEQRES  19 A  299  SER ASN ASN GLU VAL ILE GLU CYS ILE THR GLN GLY ARG          
SEQRES  20 A  299  VAL LEU GLN ARG PRO ARG THR CYS PRO GLN GLU VAL TYR          
SEQRES  21 A  299  GLU LEU MET LEU GLY CYS TRP GLN ARG GLU PRO HIS MET          
SEQRES  22 A  299  ARG LYS ASN ILE LYS GLY ILE HIS THR LEU LEU GLN ASN          
SEQRES  23 A  299  LEU ALA LYS ALA SER PRO VAL TYR LEU ASP ILE LEU GLY          
HET    LTI  A1839      24                                                       
HETNAM     LTI (5Z)-5-(CARBAMOYLIMINO)-3-[(5R)-6,7,8,9-                         
HETNAM   2 LTI  TETRAHYDRO-5H-BENZO[7]ANNULEN-5-YLSULFANYL]-2,5-                
HETNAM   3 LTI  DIHYDROISOTHIAZOLE-4-CARBOXAMIDE                                
FORMUL   2  LTI    C16 H18 N4 O2 S2                                             
FORMUL   3  HOH   *315(H2 O)                                                    
HELIX    1   1 ARG A  696  ARG A  696  1                                   1
SHEET    1   1 1 VAL A 568  VAL A 568  0
SHEET    2   2 1 ALA A 586  ALA A 586  0
SHEET    3   3 1 LYS A 588  LYS A 588  0
SHEET    4   4 1 PHE A 633  GLU A 634  0
SHEET    5   5 1 GLY A 639  ASP A 640  0
SHEET    6   6 1 CYS A 698  LEU A 699  0
CISPEP   1 GLU A  562    GLY A  563          0        -2.72                     
CISPEP   2 ASP A  627    PRO A  628          0         2.89                     
SITE     1 AC1 14 PHE A 565  ALA A 586  PHE A 633  GLU A 634                    
SITE     2 AC1 14 TYR A 635  MET A 636  LYS A 637  GLY A 639                    
SITE     3 AC1 14 ASN A 697  LEU A 699  GLY A 709  ASP A 710                    
SITE     4 AC1 14 HOH A2024  HOH A2079                                          
CRYST1   86.331   94.340   46.037  90.00  90.00  90.00 P 21 21 2     4          
ORIGX1      1.000000  0.000000  0.000000        0.00000                         
ORIGX2      0.000000  1.000000  0.000000        0.00000                         
ORIGX3      0.000000  0.000000  1.000000        0.00000                         
SCALE1      0.011583  0.000000  0.000000        0.00000                         
SCALE2      0.000000  0.010600  0.000000        0.00000                         
SCALE3      0.000000  0.000000  0.021722        0.00000                         
ATOM      1  N   LEU A 560       0.814 -28.362 -15.347  1.00 31.21           N
ATOM      2  CA  LEU A 560       1.843 -27.492 -14.826  1.00 32.09           C
ATOM      3  C   LEU A 560       2.255 -26.553 -15.958  1.00 38.51           C
ATOM      4  O   LEU A 560       2.445 -27.001 -17.074  1.00 37.78           O
ATOM      5  CB  LEU A 560       3.028 -28.342 -14.346  1.00 32.17           C
ATOM      6  CG  LEU A 560       3.865 -28.008 -13.129  1.00 36.62           C
ATOM      7  CD1 LEU A 560       3.025 -27.617 -11.942  1.00 36.69           C
ATOM      8  CD2 LEU A 560       4.800 -29.108 -12.804  1.00 38.40           C
ATOM      9  N   GLY A 561       2.377 -25.259 -15.670  1.00 37.37           N
ATOM     10  CA  GLY A 561       2.765 -24.287 -16.674  1.00 38.15           C
ATOM     11  C   GLY A 561       1.610 -23.949 -17.588  1.00 44.38           C
ATOM     12  O   GLY A 561       0.490 -24.345 -17.298  1.00 44.25           O
TER      13      GLY A 561
ATOM     14  N   PHE A 565       6.128 -25.581 -22.952  1.00 41.09           N
ATOM     15  CA  PHE A 565       6.778 -26.848 -23.156  1.00 40.35           C
ATOM     16  C   PHE A 565       5.805 -27.959 -23.492  1.00 42.76           C
ATOM     17  O   PHE A 565       6.059 -29.126 -23.248  1.00 42.49           O
ATOM     18  CB  PHE A 565       7.666 -27.186 -21.967  1.00 42.21           C
ATOM     19  CG  PHE A 565       8.403 -26.007 -21.422  1.00 43.77           C
ATOM     20  CD1 PHE A 565       7.808 -25.179 -20.503  1.00 45.90           C
ATOM     21  CD2 PHE A 565       9.671 -25.714 -21.850  1.00 46.99           C
ATOM     22  CE1 PHE A 565       8.471 -24.083 -20.000  1.00 48.80           C
ATOM     23  CE2 PHE A 565      10.338 -24.636 -21.358  1.00 47.92           C
ATOM     24  CZ  PHE A 565       9.745 -23.819 -20.423  1.00 46.95           C
TER      25      PHE A 565
ATOM     26  N   VAL A 568       2.657 -30.464 -19.821  1.00 26.70           N
ATOM     27  CA  VAL A 568       3.482 -30.785 -18.687  1.00 25.09           C
ATOM     28  C   VAL A 568       2.535 -30.949 -17.521  1.00 25.98           C
ATOM     29  O   VAL A 568       1.630 -30.174 -17.310  1.00 25.85           O
ATOM     30  CB  VAL A 568       4.553 -29.729 -18.399  1.00 28.61           C
ATOM     31  CG1 VAL A 568       5.390 -30.137 -17.235  1.00 28.25           C
ATOM     32  CG2 VAL A 568       5.401 -29.491 -19.595  1.00 28.26           C
TER      33      VAL A 568
ATOM     34  N   ALA A 586       7.780 -33.563 -12.334  1.00 16.44           N
ATOM     35  CA  ALA A 586       7.186 -32.896 -13.482  1.00 16.56           C
ATOM     36  C   ALA A 586       7.287 -33.866 -14.651  1.00 20.12           C
ATOM     37  O   ALA A 586       8.353 -34.445 -14.888  1.00 19.47           O
ATOM     38  CB  ALA A 586       7.925 -31.610 -13.797  1.00 17.43           C
TER      39      ALA A 586
ATOM     40  N   LYS A 588       6.723 -34.516 -18.790  1.00 19.47           N
ATOM     41  CA  LYS A 588       6.661 -33.961 -20.141  1.00 19.90           C
ATOM     42  C   LYS A 588       6.282 -35.108 -21.090  1.00 25.63           C
ATOM     43  O   LYS A 588       6.934 -36.155 -21.075  1.00 24.57           O
ATOM     44  CB  LYS A 588       8.023 -33.323 -20.517  1.00 21.98           C
ATOM     45  CG  LYS A 588       8.288 -33.113 -22.014  1.00 34.51           C
ATOM     46  CD  LYS A 588       7.478 -31.976 -22.620  1.00 41.36           C
ATOM     47  CE  LYS A 588       7.575 -31.930 -24.128  1.00 50.54           C
ATOM     48  NZ  LYS A 588       8.875 -31.378 -24.590  1.00 58.92           N
TER      49      LYS A 588
ATOM     50  N   VAL A 617      18.310 -28.714 -13.977  1.00 13.26           N
ATOM     51  CA  VAL A 617      17.048 -29.373 -13.619  1.00 13.13           C
ATOM     52  C   VAL A 617      17.246 -30.891 -13.741  1.00 16.70           C
ATOM     53  O   VAL A 617      17.672 -31.369 -14.795  1.00 15.65           O
ATOM     54  CB  VAL A 617      15.846 -28.860 -14.460  1.00 16.92           C
ATOM     55  CG1 VAL A 617      14.562 -29.611 -14.111  1.00 16.83           C
ATOM     56  CG2 VAL A 617      15.650 -27.357 -14.274  1.00 16.56           C
TER      57      VAL A 617
ATOM     58  N   PHE A 633      11.034 -35.266 -14.822  1.00 13.98           N
ATOM     59  CA  PHE A 633      11.964 -34.271 -14.283  1.00 13.51           C
ATOM     60  C   PHE A 633      11.618 -33.953 -12.834  1.00 17.45           C
ATOM     61  O   PHE A 633      10.493 -34.211 -12.402  1.00 16.17           O
ATOM     62  CB  PHE A 633      11.896 -32.970 -15.113  1.00 15.02           C
ATOM     63  CG  PHE A 633      12.378 -33.090 -16.538  1.00 16.31           C
ATOM     64  CD1 PHE A 633      11.496 -33.417 -17.563  1.00 18.16           C
ATOM     65  CD2 PHE A 633      13.708 -32.850 -16.862  1.00 19.01           C
ATOM     66  CE1 PHE A 633      11.942 -33.523 -18.883  1.00 20.30           C
ATOM     67  CE2 PHE A 633      14.151 -32.948 -18.184  1.00 19.57           C
ATOM     68  CZ  PHE A 633      13.267 -33.295 -19.183  1.00 18.42           C
ATOM     69  N   GLU A 634      12.562 -33.344 -12.091  1.00 15.02           N
ATOM     70  CA  GLU A 634      12.284 -32.938 -10.719  1.00 14.98           C
ATOM     71  C   GLU A 634      11.274 -31.787 -10.716  1.00 19.21           C
ATOM     72  O   GLU A 634      11.214 -31.000 -11.672  1.00 18.97           O
ATOM     73  CB  GLU A 634      13.564 -32.570  -9.944  1.00 16.30           C
ATOM     74  CG  GLU A 634      14.194 -31.246 -10.343  1.00 22.54           C
ATOM     75  CD  GLU A 634      15.374 -30.813  -9.500  1.00 31.76           C
ATOM     76  OE1 GLU A 634      15.238 -30.741  -8.257  1.00 26.01           O
ATOM     77  OE2 GLU A 634      16.431 -30.514 -10.095  1.00 21.88           O
ATOM     78  N   TYR A 635      10.469 -31.716  -9.656  1.00 15.99           N
ATOM     79  CA  TYR A 635       9.467 -30.677  -9.500  1.00 15.83           C
ATOM     80  C   TYR A 635      10.075 -29.448  -8.844  1.00 19.50           C
ATOM     81  O   TYR A 635      10.644 -29.532  -7.750  1.00 18.95           O
ATOM     82  CB  TYR A 635       8.240 -31.204  -8.732  1.00 17.06           C
ATOM     83  CG  TYR A 635       7.248 -30.143  -8.299  1.00 18.80           C
ATOM     84  CD1 TYR A 635       6.599 -29.341  -9.235  1.00 20.69           C
ATOM     85  CD2 TYR A 635       6.929 -29.967  -6.956  1.00 19.78           C
ATOM     86  CE1 TYR A 635       5.674 -28.374  -8.842  1.00 21.02           C
ATOM     87  CE2 TYR A 635       6.003 -29.005  -6.551  1.00 20.83           C
ATOM     88  CZ  TYR A 635       5.376 -28.213  -7.499  1.00 27.56           C
ATOM     89  OH  TYR A 635       4.458 -27.269  -7.107  1.00 29.48           O
ATOM     90  N   MET A 636       9.966 -28.311  -9.539  1.00 16.29           N
ATOM     91  CA  MET A 636      10.450 -27.008  -9.090  1.00 16.25           C
ATOM     92  C   MET A 636       9.213 -26.185  -8.750  1.00 20.10           C
ATOM     93  O   MET A 636       8.503 -25.714  -9.642  1.00 19.10           O
ATOM     94  CB  MET A 636      11.322 -26.342 -10.170  1.00 18.42           C
ATOM     95  CG  MET A 636      12.554 -27.162 -10.552  1.00 21.81           C
ATOM     96  SD  MET A 636      13.777 -27.348  -9.231  1.00 25.64           S
ATOM     97  CE  MET A 636      14.607 -25.762  -9.320  1.00 22.53           C
ATOM     98  N   LYS A 637       8.923 -26.103  -7.443  1.00 17.89           N
ATOM     99  CA  LYS A 637       7.748 -25.472  -6.846  1.00 18.27           C
ATOM    100  C   LYS A 637       7.415 -24.071  -7.350  1.00 23.14           C
ATOM    101  O   LYS A 637       6.250 -23.804  -7.639  1.00 22.35           O
ATOM    102  CB  LYS A 637       7.861 -25.494  -5.311  1.00 21.16           C
ATOM    103  CG  LYS A 637       6.547 -25.285  -4.563  1.00 38.24           C
ATOM    104  CD  LYS A 637       6.734 -25.518  -3.074  1.00 48.73           C
ATOM    105  CE  LYS A 637       6.325 -24.325  -2.249  1.00 61.67           C
ATOM    106  NZ  LYS A 637       6.568 -24.552  -0.801  1.00 71.25           N
ATOM    107  N   HIS A 638       8.419 -23.185  -7.460  1.00 20.42           N
ATOM    108  CA  HIS A 638       8.165 -21.800  -7.859  1.00 20.81           C
ATOM    109  C   HIS A 638       8.115 -21.470  -9.356  1.00 23.90           C
ATOM    110  O   HIS A 638       7.897 -20.314  -9.717  1.00 24.18           O
ATOM    111  CB  HIS A 638       8.984 -20.813  -7.019  1.00 22.05           C
ATOM    112  CG  HIS A 638       8.647 -20.895  -5.563  1.00 25.89           C
ATOM    113  ND1 HIS A 638       9.486 -21.528  -4.665  1.00 27.90           N
ATOM    114  CD2 HIS A 638       7.532 -20.491  -4.909  1.00 27.94           C
ATOM    115  CE1 HIS A 638       8.876 -21.458  -3.493  1.00 27.42           C
ATOM    116  NE2 HIS A 638       7.695 -20.847  -3.591  1.00 27.80           N
ATOM    117  N   GLY A 639       8.257 -22.487 -10.202  1.00 18.85           N
ATOM    118  CA  GLY A 639       8.146 -22.346 -11.649  1.00 18.15           C
ATOM    119  C   GLY A 639       9.252 -21.595 -12.355  1.00 20.06           C
ATOM    120  O   GLY A 639      10.355 -21.449 -11.819  1.00 19.46           O
ATOM    121  N   ASP A 640       8.953 -21.129 -13.582  1.00 15.97           N
ATOM    122  CA  ASP A 640       9.918 -20.425 -14.422  1.00 15.11           C
ATOM    123  C   ASP A 640      10.387 -19.103 -13.842  1.00 16.59           C
ATOM    124  O   ASP A 640       9.589 -18.330 -13.297  1.00 15.02           O
ATOM    125  CB  ASP A 640       9.494 -20.351 -15.906  1.00 17.08           C
ATOM    126  CG  ASP A 640       8.702 -19.125 -16.311  1.00 25.58           C
ATOM    127  OD1 ASP A 640       9.317 -18.051 -16.481  1.00 24.61           O
ATOM    128  OD2 ASP A 640       7.488 -19.258 -16.547  1.00 32.27           O
TER     129      ASP A 640
ATOM    130  N   ARG A 696      13.119 -17.606 -18.878  1.00 13.31           N
ATOM    131  CA  ARG A 696      11.954 -18.455 -19.164  1.00 13.48           C
ATOM    132  C   ARG A 696      12.328 -19.962 -19.171  1.00 17.79           C
ATOM    133  O   ARG A 696      11.451 -20.804 -18.975  1.00 18.31           O
ATOM    134  CB  ARG A 696      11.281 -18.043 -20.492  1.00 12.88           C
ATOM    135  CG  ARG A 696      12.149 -18.311 -21.717  1.00 17.10           C
ATOM    136  CD  ARG A 696      11.514 -17.934 -23.038  1.00 17.55           C
ATOM    137  NE  ARG A 696      12.502 -18.086 -24.105  1.00 18.21           N
ATOM    138  CZ  ARG A 696      13.372 -17.145 -24.454  1.00 25.78           C
ATOM    139  NH1 ARG A 696      13.349 -15.958 -23.862  1.00 12.52           N
ATOM    140  NH2 ARG A 696      14.269 -17.381 -25.398  1.00 13.06           N
ATOM    141  N   ASN A 697      13.625 -20.286 -19.404  1.00 13.60           N
ATOM    142  CA  ASN A 697      14.142 -21.658 -19.437  1.00 13.29           C
ATOM    143  C   ASN A 697      14.850 -22.083 -18.148  1.00 16.72           C
ATOM    144  O   ASN A 697      15.443 -23.166 -18.091  1.00 16.75           O
ATOM    145  CB  ASN A 697      15.001 -21.902 -20.681  1.00 14.48           C
ATOM    146  CG  ASN A 697      14.216 -21.818 -21.961  1.00 28.25           C
ATOM    147  OD1 ASN A 697      13.034 -22.179 -22.025  1.00 21.86           O
ATOM    148  ND2 ASN A 697      14.851 -21.325 -23.008  1.00 18.10           N
ATOM    149  N   CYS A 698      14.753 -21.246 -17.103  1.00 13.05           N
ATOM    150  CA  CYS A 698      15.299 -21.536 -15.780  1.00 13.12           C
ATOM    151  C   CYS A 698      14.132 -21.754 -14.826  1.00 16.45           C
ATOM    152  O   CYS A 698      13.074 -21.149 -15.006  1.00 14.95           O
ATOM    153  CB  CYS A 698      16.209 -20.410 -15.297  1.00 13.87           C
ATOM    154  SG  CYS A 698      17.675 -20.142 -16.327  1.00 17.65           S
ATOM    155  N   LEU A 699      14.317 -22.624 -13.826  1.00 13.15           N
ATOM    156  CA  LEU A 699      13.274 -22.922 -12.846  1.00 13.05           C
ATOM    157  C   LEU A 699      13.719 -22.572 -11.433  1.00 16.89           C
ATOM    158  O   LEU A 699      14.912 -22.643 -11.116  1.00 16.44           O
ATOM    159  CB  LEU A 699      12.820 -24.393 -12.931  1.00 13.11           C
ATOM    160  CG  LEU A 699      12.122 -24.858 -14.221  1.00 17.94           C
ATOM    161  CD1 LEU A 699      12.016 -26.368 -14.257  1.00 18.19           C
ATOM    162  CD2 LEU A 699      10.725 -24.255 -14.367  1.00 20.42           C
TER     163      LEU A 699
ATOM    164  N   GLY A 709      17.481 -25.396 -17.427  1.00 15.76           N
ATOM    165  CA  GLY A 709      16.839 -26.503 -18.089  1.00 16.30           C
ATOM    166  C   GLY A 709      16.530 -26.223 -19.544  1.00 22.24           C
ATOM    167  O   GLY A 709      16.939 -25.223 -20.099  1.00 20.67           O
ATOM    168  N   ASP A 710      15.815 -27.162 -20.145  1.00 21.92           N
ATOM    169  CA  ASP A 710      15.345 -27.120 -21.526  1.00 23.28           C
ATOM    170  C   ASP A 710      16.403 -27.325 -22.594  1.00 30.09           C
ATOM    171  O   ASP A 710      16.343 -28.290 -23.341  1.00 30.49           O
ATOM    172  CB  ASP A 710      14.591 -25.806 -21.777  1.00 25.39           C
ATOM    173  CG  ASP A 710      13.988 -25.718 -23.183  1.00 38.75           C
ATOM    174  OD1 ASP A 710      13.054 -26.491 -23.482  1.00 40.02           O
ATOM    175  OD2 ASP A 710      14.435 -24.856 -23.967  1.00 43.40           O
TER     176      ASP A 710
HETATM  201  O   HOH A2020       2.915 -25.490  -8.866  1.00 34.50           O
HETATM  202  O   HOH A2024       5.687 -26.274 -18.404  1.00 55.78           O
HETATM  203  O   HOH A2033      10.331 -28.173 -24.203  1.00 62.36           O
HETATM  204  O   HOH A2034      12.064 -30.930 -22.984  1.00 46.01           O
HETATM  205  O   HOH A2074       4.341 -22.355 -10.203  1.00 40.31           O
HETATM  206  O   HOH A2079       6.138 -21.906 -14.317  1.00 31.17           O
HETATM  207  O   HOH A2146      15.838 -29.845 -19.210  1.00 23.43           O
HETATM  208  O   HOH A2147      15.071 -30.472 -21.865  1.00 27.12           O
CONECT  184  181  193  200
CONECT  186  181  194  197
CONECT  192  183  191  200
CONECT  191  190  192
CONECT  190  189  191
CONECT  189  188  190
CONECT  188  182  189
CONECT  182  179  183  188
CONECT  183  180  182  192
CONECT  180  178  183
CONECT  178  177  180
CONECT  177  178  179
CONECT  179  177  182
CONECT  185  181  196  199
CONECT  181  184  185  186
CONECT  187  195  196  198
CONECT  194  186
CONECT  193  184  199
CONECT  196  185  187
CONECT  195  187
CONECT  197  186
CONECT  198  187
CONECT  200  184  192
CONECT  199  185  193
END
