# Supplementary material for: Scaffold repositioning of spiro-acridine derivatives as fungi chitinase inhibitor by target fishing and in vitro studies
Source: Sci Rep. 2023 May 5;13:7320. doi: 10.1038/s41598-023-33279-9 (PMC10163251; doi:10.1038/s41598-023-33279-9)
Supplement: Supplementary file 2 — Supplementary Information 2. [file 41598_2023_33279_MOESM2_ESM.zip › PDBQT_TARGETS_ALL/4aua_4AU.pdb]

HEADER    TRANSFERASE                             15-MAY-12   4AUA              
TITLE     LIGANDED X-RAY CRYSTAL STRUCTURE OF CYCLIN DEPENDENT KINASE 6 (CDK6)  
COMPND    MOL_ID: 1;                                                            
COMPND   2 MOLECULE: CYCLIN-DEPENDENT KINASE 6;                                 
COMPND   3 CHAIN: A;                                                            
COMPND   4 FRAGMENT: KINASE DOMAIN, RESIDUES 1-301;                             
COMPND   5 SYNONYM: CELL DIVISION PROTEIN KINASE 6, SERINE/THREONINE-PROTEIN    
COMPND   6 KINASE PLSTIRE;                                                      
COMPND   7 EC: 2.7.11.22;                                                       
COMPND   8 ENGINEERED: YES                                                      
SOURCE    MOL_ID: 1;                                                            
SOURCE   2 ORGANISM_SCIENTIFIC: HOMO SAPIENS;                                   
SOURCE   3 ORGANISM_COMMON: HUMAN;                                              
SOURCE   4 ORGANISM_TAXID: 9606;                                                
SOURCE   5 EXPRESSION_SYSTEM: SPODOPTERA FRUGIPERDA;                            
SOURCE   6 EXPRESSION_SYSTEM_COMMON: FALL ARMYWORM;                             
SOURCE   7 EXPRESSION_SYSTEM_TAXID: 7108                                        
KEYWDS    TRANSFERASE                                                           
EXPDTA    X-RAY DIFFRACTION                                                     
AUTHOR    Y.S.CHO,H.ANGOVE,C.BRAIN,C.H.T.CHEN,R.CHENG,R.CHOPRA,K.CHUNG,         
AUTHOR   2 M.CONGREVE,C.DAGOSTIN,D.DAVIS,R.FELTELL,J.GIRALDES,S.HISCOCK,S.KIM,  
AUTHOR   3 S.KOVATS,B.LAGU,K.LEWRY,A.LOO,Y.LU,M.LUZZIO,W.MANIARA,R.MCMENAMIN,   
AUTHOR   4 P.MORTENSON,R.BENNING,M.O'REILLY,D.REES,J.SHEN,T.SMITH,Y.WANG,       
AUTHOR   5 G.WILLIAMS,A.WOOLFORD,W.WRONA,M.XU,F.YANG,S.HOWARD                   
REVDAT   3   07-FEB-18 4AUA    1       AUTHOR JRNL                              
REVDAT   2   18-JUN-14 4AUA    1       JRNL                                     
REVDAT   1   06-FEB-13 4AUA    0                                                
JRNL        AUTH   Y.S.CHO,H.ANGOVE,C.BRAIN,C.H.CHEN,H.CHENG,R.CHENG,R.CHOPRA,  
JRNL        AUTH 2 K.CHUNG,M.CONGREVE,C.DAGOSTIN,D.J.DAVIS,R.FELTELL,           
JRNL        AUTH 3 J.GIRALDES,S.D.HISCOCK,S.KIM,S.KOVATS,B.LAGU,K.LEWRY,A.LOO,  
JRNL        AUTH 4 Y.LU,M.LUZZIO,W.MANIARA,R.MCMENAMIN,P.N.MORTENSON,R.BENNING, 
JRNL        AUTH 5 M.O'REILLY,D.C.REES,J.SHEN,T.SMITH,Y.WANG,G.WILLIAMS,        
JRNL        AUTH 6 A.J.WOOLFORD,W.WRONA,M.XU,F.YANG,S.HOWARD                    
JRNL        TITL   FRAGMENT-BASED DISCOVERY OF 7-AZABENZIMIDAZOLES AS POTENT,   
JRNL        TITL 2 HIGHLY SELECTIVE, AND ORALLY ACTIVE CDK4/6 INHIBITORS.       
JRNL        REF    ACS MED CHEM LETT             V.   3   445 2012              
JRNL        REFN                   ISSN 1948-5875                               
JRNL        PMID   24900493                                                     
JRNL        DOI    10.1021/ML200241A                                            
REMARK   2                                                                      
REMARK   2 RESOLUTION.    2.31 ANGSTROMS.                                       
REMARK   3                                                                      
REMARK   3 REFINEMENT.                                                          
REMARK   3   PROGRAM     : REFMAC 5.2.0019G                                     
REMARK   3   AUTHORS     : MURSHUDOV,VAGIN,DODSON                               
REMARK   3                                                                      
REMARK   3    REFINEMENT TARGET : MAXIMUM LIKELIHOOD                            
REMARK   3                                                                      
REMARK   3  DATA USED IN REFINEMENT.                                            
REMARK   3   RESOLUTION RANGE HIGH (ANGSTROMS) : 2.31                           
REMARK   3   RESOLUTION RANGE LOW  (ANGSTROMS) : 71.23                          
REMARK   3   DATA CUTOFF            (SIGMA(F)) : NULL                           
REMARK   3   COMPLETENESS FOR RANGE        (%) : 97.9                           
REMARK   3   NUMBER OF REFLECTIONS             : 12395                          
REMARK   3                                                                      
REMARK   3  FIT TO DATA USED IN REFINEMENT.                                     
REMARK   3   CROSS-VALIDATION METHOD          : THROUGHOUT                      
REMARK   3   FREE R VALUE TEST SET SELECTION  : RANDOM                          
REMARK   3   R VALUE     (WORKING + TEST SET) : 0.210                           
REMARK   3   R VALUE            (WORKING SET) : 0.207                           
REMARK   3   FREE R VALUE                     : 0.277                           
REMARK   3   FREE R VALUE TEST SET SIZE   (%) : 5.200                           
REMARK   3   FREE R VALUE TEST SET COUNT      : 680                             
REMARK   3                                                                      
REMARK   3  FIT IN THE HIGHEST RESOLUTION BIN.                                  
REMARK   3   TOTAL NUMBER OF BINS USED           : 20                           
REMARK   3   BIN RESOLUTION RANGE HIGH       (A) : 2.31                         
REMARK   3   BIN RESOLUTION RANGE LOW        (A) : 2.37                         
REMARK   3   REFLECTION IN BIN     (WORKING SET) : 884                          
REMARK   3   BIN COMPLETENESS (WORKING+TEST) (%) : 98.64                        
REMARK   3   BIN R VALUE           (WORKING SET) : 0.2920                       
REMARK   3   BIN FREE R VALUE SET COUNT          : 60                           
REMARK   3   BIN FREE R VALUE                    : 0.4280                       
REMARK   3                                                                      
REMARK   3  NUMBER OF NON-HYDROGEN ATOMS USED IN REFINEMENT.                    
REMARK   3   PROTEIN ATOMS            : 2048                                    
REMARK   3   NUCLEIC ACID ATOMS       : 0                                       
REMARK   3   HETEROGEN ATOMS          : 16                                      
REMARK   3   SOLVENT ATOMS            : 86                                      
REMARK   3                                                                      
REMARK   3  B VALUES.                                                           
REMARK   3   FROM WILSON PLOT           (A**2) : NULL                           
REMARK   3   MEAN B VALUE      (OVERALL, A**2) : 46.95                          
REMARK   3   OVERALL ANISOTROPIC B VALUE.                                       
REMARK   3    B11 (A**2) : 2.42000                                              
REMARK   3    B22 (A**2) : 2.42000                                              
REMARK   3    B33 (A**2) : -4.83000                                             
REMARK   3    B12 (A**2) : 0.00000                                              
REMARK   3    B13 (A**2) : 0.00000                                              
REMARK   3    B23 (A**2) : 0.00000                                              
REMARK   3                                                                      
REMARK   3  ESTIMATED OVERALL COORDINATE ERROR.                                 
REMARK   3   ESU BASED ON R VALUE                            (A): 0.369         
REMARK   3   ESU BASED ON FREE R VALUE                       (A): 0.274         
REMARK   3   ESU BASED ON MAXIMUM LIKELIHOOD                 (A): 0.238         
REMARK   3   ESU FOR B VALUES BASED ON MAXIMUM LIKELIHOOD (A**2): 9.961         
REMARK   3                                                                      
REMARK   3 CORRELATION COEFFICIENTS.                                            
REMARK   3   CORRELATION COEFFICIENT FO-FC      : 0.949                         
REMARK   3   CORRELATION COEFFICIENT FO-FC FREE : 0.911                         
REMARK   3                                                                      
REMARK   3  RMS DEVIATIONS FROM IDEAL VALUES        COUNT    RMS    WEIGHT      
REMARK   3   BOND LENGTHS REFINED ATOMS        (A):  2110 ; 0.011 ; 0.022       
REMARK   3   BOND LENGTHS OTHERS               (A):  1466 ; 0.001 ; 0.020       
REMARK   3   BOND ANGLES REFINED ATOMS   (DEGREES):  2853 ; 1.354 ; 1.967       
REMARK   3   BOND ANGLES OTHERS          (DEGREES):  3557 ; 0.948 ; 2.993       
REMARK   3   TORSION ANGLES, PERIOD 1    (DEGREES):   251 ; 6.243 ; 5.000       
REMARK   3   TORSION ANGLES, PERIOD 2    (DEGREES):    98 ;34.838 ;23.469       
REMARK   3   TORSION ANGLES, PERIOD 3    (DEGREES):   366 ;18.916 ;15.000       
REMARK   3   TORSION ANGLES, PERIOD 4    (DEGREES):    16 ;17.102 ;15.000       
REMARK   3   CHIRAL-CENTER RESTRAINTS       (A**3):   319 ; 0.079 ; 0.200       
REMARK   3   GENERAL PLANES REFINED ATOMS      (A):  2294 ; 0.004 ; 0.020       
REMARK   3   GENERAL PLANES OTHERS             (A):   440 ; 0.001 ; 0.020       
REMARK   3   NON-BONDED CONTACTS REFINED ATOMS (A):   485 ; 0.211 ; 0.200       
REMARK   3   NON-BONDED CONTACTS OTHERS        (A):  1521 ; 0.201 ; 0.200       
REMARK   3   NON-BONDED TORSION REFINED ATOMS  (A):  1025 ; 0.180 ; 0.200       
REMARK   3   NON-BONDED TORSION OTHERS         (A):  1085 ; 0.090 ; 0.200       
REMARK   3   H-BOND (X...Y) REFINED ATOMS      (A):    31 ; 0.152 ; 0.200       
REMARK   3   H-BOND (X...Y) OTHERS             (A):     1 ; 0.025 ; 0.200       
REMARK   3   POTENTIAL METAL-ION REFINED ATOMS (A):  NULL ;  NULL ;  NULL       
REMARK   3   POTENTIAL METAL-ION OTHERS        (A):  NULL ;  NULL ;  NULL       
REMARK   3   SYMMETRY VDW REFINED ATOMS        (A):    11 ; 0.130 ; 0.200       
REMARK   3   SYMMETRY VDW OTHERS               (A):    29 ; 0.249 ; 0.200       
REMARK   3   SYMMETRY H-BOND REFINED ATOMS     (A):     3 ; 0.059 ; 0.200       
REMARK   3   SYMMETRY H-BOND OTHERS            (A):  NULL ;  NULL ;  NULL       
REMARK   3   SYMMETRY METAL-ION REFINED ATOMS  (A):  NULL ;  NULL ;  NULL       
REMARK   3   SYMMETRY METAL-ION OTHERS         (A):  NULL ;  NULL ;  NULL       
REMARK   3                                                                      
REMARK   3  ISOTROPIC THERMAL FACTOR RESTRAINTS.     COUNT   RMS    WEIGHT      
REMARK   3   MAIN-CHAIN BOND REFINED ATOMS  (A**2):  1274 ; 0.037 ; 5.000       
REMARK   3   MAIN-CHAIN BOND OTHER ATOMS    (A**2):   512 ; 0.013 ; 5.000       
REMARK   3   MAIN-CHAIN ANGLE REFINED ATOMS (A**2):  2060 ; 0.057 ; 6.000       
REMARK   3   MAIN-CHAIN ANGLE OTHER ATOMS   (A**2):  NULL ;  NULL ;  NULL       
REMARK   3   SIDE-CHAIN BOND REFINED ATOMS  (A**2):   836 ; 0.047 ; 6.000       
REMARK   3   SIDE-CHAIN BOND OTHER ATOMS    (A**2):  NULL ;  NULL ;  NULL       
REMARK   3   SIDE-CHAIN ANGLE REFINED ATOMS (A**2):   793 ; 0.063 ; 7.500       
REMARK   3   SIDE-CHAIN ANGLE OTHER ATOMS   (A**2):  NULL ;  NULL ;  NULL       
REMARK   3   LONG RANGE B REFINED ATOMS     (A**2):  NULL ;  NULL ;  NULL       
REMARK   3   LONG RANGE B OTHER ATOMS       (A**2):  NULL ;  NULL ;  NULL       
REMARK   3                                                                      
REMARK   3 ANISOTROPIC THERMAL FACTOR RESTRAINTS.    COUNT   RMS   WEIGHT       
REMARK   3   RIGID-BOND RESTRAINTS          (A**2):  NULL ;  NULL ;  NULL       
REMARK   3   SPHERICITY; FREE ATOMS         (A**2):  NULL ;  NULL ;  NULL       
REMARK   3   SPHERICITY; BONDED ATOMS       (A**2):  NULL ;  NULL ;  NULL       
REMARK   3                                                                      
REMARK   3  NCS RESTRAINTS STATISTICS                                           
REMARK   3   NUMBER OF DIFFERENT NCS GROUPS : NULL                              
REMARK   3                                                                      
REMARK   3  TLS DETAILS                                                         
REMARK   3   NUMBER OF TLS GROUPS  : NULL                                       
REMARK   3                                                                      
REMARK   3  BULK SOLVENT MODELLING.                                             
REMARK   3   METHOD USED : BABINET MODEL WITH MASK                              
REMARK   3   PARAMETERS FOR MASK CALCULATION                                    
REMARK   3   VDW PROBE RADIUS   : 1.20                                          
REMARK   3   ION PROBE RADIUS   : 0.80                                          
REMARK   3   SHRINKAGE RADIUS   : 0.80                                          
REMARK   3                                                                      
REMARK   3  OTHER REFINEMENT REMARKS: HYDROGENS HAVE BEEN ADDED IN THE RIDING   
REMARK   3  POSITIONS.                                                          
REMARK   4                                                                      
REMARK   4 4AUA COMPLIES WITH FORMAT V. 3.30, 13-JUL-11                         
REMARK 100                                                                      
REMARK 100 THIS ENTRY HAS BEEN PROCESSED BY PDBE ON 15-MAY-12.                  
REMARK 100 THE DEPOSITION ID IS D_1290052506.                                   
REMARK 200                                                                      
REMARK 200 EXPERIMENTAL DETAILS                                                 
REMARK 200  EXPERIMENT TYPE                : X-RAY DIFFRACTION                  
REMARK 200  DATE OF DATA COLLECTION        : NULL                               
REMARK 200  TEMPERATURE           (KELVIN) : 100                                
REMARK 200  PH                             : 5.7                                
REMARK 200  NUMBER OF CRYSTALS USED        : 1                                  
REMARK 200                                                                      
REMARK 200  SYNCHROTRON              (Y/N) : Y                                  
REMARK 200  RADIATION SOURCE               : ESRF                               
REMARK 200  BEAMLINE                       : ID23-1                             
REMARK 200  X-RAY GENERATOR MODEL          : NULL                               
REMARK 200  MONOCHROMATIC OR LAUE    (M/L) : M                                  
REMARK 200  WAVELENGTH OR RANGE        (A) : 0.9611                             
REMARK 200  MONOCHROMATOR                  : NULL                               
REMARK 200  OPTICS                         : NULL                               
REMARK 200                                                                      
REMARK 200  DETECTOR TYPE                  : CCD                                
REMARK 200  DETECTOR MANUFACTURER          : ADSC QUANTUM 315R                  
REMARK 200  INTENSITY-INTEGRATION SOFTWARE : MOSFLM                             
REMARK 200  DATA SCALING SOFTWARE          : SCALA                              
REMARK 200                                                                      
REMARK 200  NUMBER OF UNIQUE REFLECTIONS   : 13277                              
REMARK 200  RESOLUTION RANGE HIGH      (A) : 2.300                              
REMARK 200  RESOLUTION RANGE LOW       (A) : 71.230                             
REMARK 200  REJECTION CRITERIA  (SIGMA(I)) : 1.000                              
REMARK 200                                                                      
REMARK 200 OVERALL.                                                             
REMARK 200  COMPLETENESS FOR RANGE     (%) : 98.0                               
REMARK 200  DATA REDUNDANCY                : 3.600                              
REMARK 200  R MERGE                    (I) : 0.04000                            
REMARK 200  R SYM                      (I) : NULL                               
REMARK 200  <I/SIGMA(I)> FOR THE DATA SET  : 17.4000                            
REMARK 200                                                                      
REMARK 200 IN THE HIGHEST RESOLUTION SHELL.                                     
REMARK 200  HIGHEST RESOLUTION SHELL, RANGE HIGH (A) : 2.30                     
REMARK 200  HIGHEST RESOLUTION SHELL, RANGE LOW  (A) : 2.36                     
REMARK 200  COMPLETENESS FOR SHELL     (%) : 98.6                               
REMARK 200  DATA REDUNDANCY IN SHELL       : 3.80                               
REMARK 200  R MERGE FOR SHELL          (I) : 0.37000                            
REMARK 200  R SYM FOR SHELL            (I) : NULL                               
REMARK 200  <I/SIGMA(I)> FOR SHELL         : 3.900                              
REMARK 200                                                                      
REMARK 200 DIFFRACTION PROTOCOL: SINGLE WAVELENGTH                              
REMARK 200 METHOD USED TO DETERMINE THE STRUCTURE: MOLECULAR REPLACEMENT        
REMARK 200 SOFTWARE USED: NULL                                                  
REMARK 200 STARTING MODEL: NULL                                                 
REMARK 200                                                                      
REMARK 200 REMARK: NONE                                                         
REMARK 280                                                                      
REMARK 280 CRYSTAL                                                              
REMARK 280 SOLVENT CONTENT, VS   (%): 43.68                                     
REMARK 280 MATTHEWS COEFFICIENT, VM (ANGSTROMS**3/DA): 2.18                     
REMARK 280                                                                      
REMARK 280 CRYSTALLIZATION CONDITIONS: 5MG/ML 0.1 M MES/NAOH PH 5.7,, 4.5%      
REMARK 280  W/V PEG 3350, 25 MM SODIUM NITRATE, 10% V/V GLYCEROL, 10 DEGREES    
REMARK 280  CELSIUS                                                             
REMARK 290                                                                      
REMARK 290 CRYSTALLOGRAPHIC SYMMETRY                                            
REMARK 290 SYMMETRY OPERATORS FOR SPACE GROUP: I 4                              
REMARK 290                                                                      
REMARK 290      SYMOP   SYMMETRY                                                
REMARK 290     NNNMMM   OPERATOR                                                
REMARK 290       1555   X,Y,Z                                                   
REMARK 290       2555   -X,-Y,Z                                                 
REMARK 290       3555   -Y,X,Z                                                  
REMARK 290       4555   Y,-X,Z                                                  
REMARK 290       5555   X+1/2,Y+1/2,Z+1/2                                       
REMARK 290       6555   -X+1/2,-Y+1/2,Z+1/2                                     
REMARK 290       7555   -Y+1/2,X+1/2,Z+1/2                                      
REMARK 290       8555   Y+1/2,-X+1/2,Z+1/2                                      
REMARK 290                                                                      
REMARK 290     WHERE NNN -> OPERATOR NUMBER                                     
REMARK 290           MMM -> TRANSLATION VECTOR                                  
REMARK 290                                                                      
REMARK 290 CRYSTALLOGRAPHIC SYMMETRY TRANSFORMATIONS                            
REMARK 290 THE FOLLOWING TRANSFORMATIONS OPERATE ON THE ATOM/HETATM             
REMARK 290 RECORDS IN THIS ENTRY TO PRODUCE CRYSTALLOGRAPHICALLY                
REMARK 290 RELATED MOLECULES.                                                   
REMARK 290   SMTRY1   1  1.000000  0.000000  0.000000        0.00000            
REMARK 290   SMTRY2   1  0.000000  1.000000  0.000000        0.00000            
REMARK 290   SMTRY3   1  0.000000  0.000000  1.000000        0.00000            
REMARK 290   SMTRY1   2 -1.000000  0.000000  0.000000        0.00000            
REMARK 290   SMTRY2   2  0.000000 -1.000000  0.000000        0.00000            
REMARK 290   SMTRY3   2  0.000000  0.000000  1.000000        0.00000            
REMARK 290   SMTRY1   3  0.000000 -1.000000  0.000000        0.00000            
REMARK 290   SMTRY2   3  1.000000  0.000000  0.000000        0.00000            
REMARK 290   SMTRY3   3  0.000000  0.000000  1.000000        0.00000            
REMARK 290   SMTRY1   4  0.000000  1.000000  0.000000        0.00000            
REMARK 290   SMTRY2   4 -1.000000  0.000000  0.000000        0.00000            
REMARK 290   SMTRY3   4  0.000000  0.000000  1.000000        0.00000            
REMARK 290   SMTRY1   5  1.000000  0.000000  0.000000       50.36700            
REMARK 290   SMTRY2   5  0.000000  1.000000  0.000000       50.36700            
REMARK 290   SMTRY3   5  0.000000  0.000000  1.000000       30.15000            
REMARK 290   SMTRY1   6 -1.000000  0.000000  0.000000       50.36700            
REMARK 290   SMTRY2   6  0.000000 -1.000000  0.000000       50.36700            
REMARK 290   SMTRY3   6  0.000000  0.000000  1.000000       30.15000            
REMARK 290   SMTRY1   7  0.000000 -1.000000  0.000000       50.36700            
REMARK 290   SMTRY2   7  1.000000  0.000000  0.000000       50.36700            
REMARK 290   SMTRY3   7  0.000000  0.000000  1.000000       30.15000            
REMARK 290   SMTRY1   8  0.000000  1.000000  0.000000       50.36700            
REMARK 290   SMTRY2   8 -1.000000  0.000000  0.000000       50.36700            
REMARK 290   SMTRY3   8  0.000000  0.000000  1.000000       30.15000            
REMARK 290                                                                      
REMARK 290 REMARK: NULL                                                         
REMARK 300                                                                      
REMARK 300 BIOMOLECULE: 1                                                       
REMARK 300 SEE REMARK 350 FOR THE AUTHOR PROVIDED AND/OR PROGRAM                
REMARK 300 GENERATED ASSEMBLY INFORMATION FOR THE STRUCTURE IN                  
REMARK 300 THIS ENTRY. THE REMARK MAY ALSO PROVIDE INFORMATION ON               
REMARK 300 BURIED SURFACE AREA.                                                 
REMARK 350                                                                      
REMARK 350 COORDINATES FOR A COMPLETE MULTIMER REPRESENTING THE KNOWN           
REMARK 350 BIOLOGICALLY SIGNIFICANT OLIGOMERIZATION STATE OF THE                
REMARK 350 MOLECULE CAN BE GENERATED BY APPLYING BIOMT TRANSFORMATIONS          
REMARK 350 GIVEN BELOW.  BOTH NON-CRYSTALLOGRAPHIC AND                          
REMARK 350 CRYSTALLOGRAPHIC OPERATIONS ARE GIVEN.                               
REMARK 350                                                                      
REMARK 350 BIOMOLECULE: 1                                                       
REMARK 350 SOFTWARE DETERMINED QUATERNARY STRUCTURE: MONOMERIC                  
REMARK 350 SOFTWARE USED: PISA                                                  
REMARK 350 APPLY THE FOLLOWING TO CHAINS: A                                     
REMARK 350   BIOMT1   1  1.000000  0.000000  0.000000        0.00000            
REMARK 350   BIOMT2   1  0.000000  1.000000  0.000000        0.00000            
REMARK 350   BIOMT3   1  0.000000  0.000000  1.000000        0.00000            
REMARK 465                                                                      
REMARK 465 MISSING RESIDUES                                                     
REMARK 465 THE FOLLOWING RESIDUES WERE NOT LOCATED IN THE                       
REMARK 465 EXPERIMENT. (M=MODEL NUMBER; RES=RESIDUE NAME; C=CHAIN               
REMARK 465 IDENTIFIER; SSSEQ=SEQUENCE NUMBER; I=INSERTION CODE.)                
REMARK 465                                                                      
REMARK 465   M RES C SSSEQI                                                     
REMARK 465     MET A     1                                                      
REMARK 465     GLU A     2                                                      
REMARK 465     LYS A     3                                                      
REMARK 465     ASP A     4                                                      
REMARK 465     GLY A     5                                                      
REMARK 465     LEU A     6                                                      
REMARK 465     CYS A     7                                                      
REMARK 465     ARG A     8                                                      
REMARK 465     ALA A     9                                                      
REMARK 465     ASP A    10                                                      
REMARK 465     TYR A    24                                                      
REMARK 465     VAL A    45                                                      
REMARK 465     ARG A    46                                                      
REMARK 465     VAL A    47                                                      
REMARK 465     GLN A    48                                                      
REMARK 465     THR A    49                                                      
REMARK 465     GLY A    50                                                      
REMARK 465     GLU A    51                                                      
REMARK 465     GLU A    52                                                      
REMARK 465     GLY A    53                                                      
REMARK 465     MET A    54                                                      
REMARK 465     PRO A    55                                                      
REMARK 465     LEU A    56                                                      
REMARK 465     VAL A    85                                                      
REMARK 465     SER A    86                                                      
REMARK 465     ARG A    87                                                      
REMARK 465     THR A    88                                                      
REMARK 465     ASP A    89                                                      
REMARK 465     ARG A    90                                                      
REMARK 465     GLU A    91                                                      
REMARK 465     THR A    92                                                      
REMARK 465     ARG A   168                                                      
REMARK 465     ILE A   169                                                      
REMARK 465     TYR A   170                                                      
REMARK 465     SER A   171                                                      
REMARK 465     PHE A   172                                                      
REMARK 465     GLN A   173                                                      
REMARK 465     MET A   174                                                      
REMARK 465     ALA A   175                                                      
REMARK 465     LEU A   176                                                      
REMARK 465     THR A   177                                                      
REMARK 465     SER A   178                                                      
REMARK 465     VAL A   179                                                      
REMARK 465     VAL A   180                                                      
REMARK 465     VAL A   181                                                      
REMARK 465     HIS A   302                                                      
REMARK 465     HIS A   303                                                      
REMARK 465     HIS A   304                                                      
REMARK 465     HIS A   305                                                      
REMARK 465     HIS A   306                                                      
REMARK 465     HIS A   307                                                      
REMARK 500                                                                      
REMARK 500 GEOMETRY AND STEREOCHEMISTRY                                         
REMARK 500 SUBTOPIC: CLOSE CONTACTS IN SAME ASYMMETRIC UNIT                     
REMARK 500                                                                      
REMARK 500 THE FOLLOWING ATOMS ARE IN CLOSE CONTACT.                            
REMARK 500                                                                      
REMARK 500  ATM1  RES C  SSEQI   ATM2  RES C  SSEQI           DISTANCE          
REMARK 500   O    HOH A  2078     O    HOH A  2081              2.17            
REMARK 500                                                                      
REMARK 500 REMARK: NULL                                                         
REMARK 500                                                                      
REMARK 500 GEOMETRY AND STEREOCHEMISTRY                                         
REMARK 500 SUBTOPIC: TORSION ANGLES                                             
REMARK 500                                                                      
REMARK 500 TORSION ANGLES OUTSIDE THE EXPECTED RAMACHANDRAN REGIONS:            
REMARK 500 (M=MODEL NUMBER; RES=RESIDUE NAME; C=CHAIN IDENTIFIER;               
REMARK 500 SSEQ=SEQUENCE NUMBER; I=INSERTION CODE).                             
REMARK 500                                                                      
REMARK 500 STANDARD TABLE:                                                      
REMARK 500 FORMAT:(10X,I3,1X,A3,1X,A1,I4,A1,4X,F7.2,3X,F7.2)                    
REMARK 500                                                                      
REMARK 500 EXPECTED VALUES: GJ KLEYWEGT AND TA JONES (1996). PHI/PSI-           
REMARK 500 CHOLOGY: RAMACHANDRAN REVISITED. STRUCTURE 4, 1395 - 1400            
REMARK 500                                                                      
REMARK 500  M RES CSSEQI        PSI       PHI                                   
REMARK 500    VAL A  16      -35.50   -138.14                                   
REMARK 500    ASN A  35       68.68   -107.38                                   
REMARK 500    GLU A  72       58.68     28.70                                   
REMARK 500    ARG A 140       50.84     37.47                                   
REMARK 500    ARG A 144      -16.23     77.48                                   
REMARK 500    ASP A 145       53.46   -142.00                                   
REMARK 500    ALA A 197     -176.77    -69.50                                   
REMARK 500    LYS A 257      -82.23     -1.31                                   
REMARK 500    VAL A 266       78.88   -115.62                                   
REMARK 500    ASP A 268      -27.12    106.49                                   
REMARK 500    LEU A 281       43.83    -93.76                                   
REMARK 500                                                                      
REMARK 500 REMARK: NULL                                                         
REMARK 800                                                                      
REMARK 800 SITE                                                                 
REMARK 800 SITE_IDENTIFIER: AC1                                                 
REMARK 800 EVIDENCE_CODE: SOFTWARE                                              
REMARK 800 SITE_DESCRIPTION: BINDING SITE FOR RESIDUE 4AU A 1302                
REMARK 900                                                                      
REMARK 900 RELATED ENTRIES                                                      
REMARK 900 RELATED ID: 1BI7   RELATED DB: PDB                                   
REMARK 900 MECHANISM OF G1 CYCLIN DEPENDENT KINASE INHIBITION FROM THE          
REMARK 900 STRUCTURE OF THE CDK6-P16INK4A TUMOR SUPPRESSOR COMPLEX              
REMARK 900 RELATED ID: 1BI8   RELATED DB: PDB                                   
REMARK 900 MECHANISM OF G1 CYCLIN DEPENDENT KINASE INHIBITION FROM THE          
REMARK 900 STRUCTURES CDK6-P19INK4D INHIBITOR COMPLEX                           
REMARK 900 RELATED ID: 1BLX   RELATED DB: PDB                                   
REMARK 900 P19INK4D/CDK6 COMPLEX                                                
REMARK 900 RELATED ID: 1G3N   RELATED DB: PDB                                   
REMARK 900 STRUCTURE OF A P18(INK4C)-CDK6-K-CYCLIN TERNARY COMPLEX              
REMARK 900 RELATED ID: 1JOW   RELATED DB: PDB                                   
REMARK 900 CRYSTAL STRUCTURE OF A COMPLEX OF HUMAN CDK6 AND A VIRALCYCLIN       
REMARK 900 RELATED ID: 1XO2   RELATED DB: PDB                                   
REMARK 900 CRYSTAL STRUCTURE OF A HUMAN CYCLIN-DEPENDENT KINASE 6COMPLEX WITH   
REMARK 900 A FLAVONOL INHIBITOR, FISETIN                                        
REMARK 900 RELATED ID: 2EUF   RELATED DB: PDB                                   
REMARK 900 X-RAY STRUCTURE OF HUMAN CDK6-VCYCLIN IN COMPLEX WITH THEINHIBITOR   
REMARK 900 PD0332991                                                            
REMARK 900 RELATED ID: 2F2C   RELATED DB: PDB                                   
REMARK 900 X-RAY STRUCTURE OF HUMAN CDK6-VCYCLINWITH THE                        
REMARK 900 INHIBITORAMINOPURVALANOL                                             
DBREF  4AUA A    1   301  UNP    Q00534   CDK6_HUMAN       1    301             
SEQADV 4AUA HIS A  302  UNP  Q00534              EXPRESSION TAG                 
SEQADV 4AUA HIS A  303  UNP  Q00534              EXPRESSION TAG                 
SEQADV 4AUA HIS A  304  UNP  Q00534              EXPRESSION TAG                 
SEQADV 4AUA HIS A  305  UNP  Q00534              EXPRESSION TAG                 
SEQADV 4AUA HIS A  306  UNP  Q00534              EXPRESSION TAG                 
SEQADV 4AUA HIS A  307  UNP  Q00534              EXPRESSION TAG                 
SEQRES   1 A  307  MET GLU LYS ASP GLY LEU CYS ARG ALA ASP GLN GLN TYR          
SEQRES   2 A  307  GLU CYS VAL ALA GLU ILE GLY GLU GLY ALA TYR GLY LYS          
SEQRES   3 A  307  VAL PHE LYS ALA ARG ASP LEU LYS ASN GLY GLY ARG PHE          
SEQRES   4 A  307  VAL ALA LEU LYS ARG VAL ARG VAL GLN THR GLY GLU GLU          
SEQRES   5 A  307  GLY MET PRO LEU SER THR ILE ARG GLU VAL ALA VAL LEU          
SEQRES   6 A  307  ARG HIS LEU GLU THR PHE GLU HIS PRO ASN VAL VAL ARG          
SEQRES   7 A  307  LEU PHE ASP VAL CYS THR VAL SER ARG THR ASP ARG GLU          
SEQRES   8 A  307  THR LYS LEU THR LEU VAL PHE GLU HIS VAL ASP GLN ASP          
SEQRES   9 A  307  LEU THR THR TYR LEU ASP LYS VAL PRO GLU PRO GLY VAL          
SEQRES  10 A  307  PRO THR GLU THR ILE LYS ASP MET MET PHE GLN LEU LEU          
SEQRES  11 A  307  ARG GLY LEU ASP PHE LEU HIS SER HIS ARG VAL VAL HIS          
SEQRES  12 A  307  ARG ASP LEU LYS PRO GLN ASN ILE LEU VAL THR SER SER          
SEQRES  13 A  307  GLY GLN ILE LYS LEU ALA ASP PHE GLY LEU ALA ARG ILE          
SEQRES  14 A  307  TYR SER PHE GLN MET ALA LEU THR SER VAL VAL VAL THR          
SEQRES  15 A  307  LEU TRP TYR ARG ALA PRO GLU VAL LEU LEU GLN SER SER          
SEQRES  16 A  307  TYR ALA THR PRO VAL ASP LEU TRP SER VAL GLY CYS ILE          
SEQRES  17 A  307  PHE ALA GLU MET PHE ARG ARG LYS PRO LEU PHE ARG GLY          
SEQRES  18 A  307  SER SER ASP VAL ASP GLN LEU GLY LYS ILE LEU ASP VAL          
SEQRES  19 A  307  ILE GLY LEU PRO GLY GLU GLU ASP TRP PRO ARG ASP VAL          
SEQRES  20 A  307  ALA LEU PRO ARG GLN ALA PHE HIS SER LYS SER ALA GLN          
SEQRES  21 A  307  PRO ILE GLU LYS PHE VAL THR ASP ILE ASP GLU LEU GLY          
SEQRES  22 A  307  LYS ASP LEU LEU LEU LYS CYS LEU THR PHE ASN PRO ALA          
SEQRES  23 A  307  LYS ARG ILE SER ALA TYR SER ALA LEU SER HIS PRO TYR          
SEQRES  24 A  307  PHE GLN HIS HIS HIS HIS HIS HIS                              
HET    4AU  A1302      25                                                       
HETNAM     4AU 1H-BENZIMIDAZOL-2-YL(1H-PYRROL-2-YL)METHANONE                    
FORMUL   2  4AU    C12 H9 N3 O                                                  
FORMUL   3  HOH   *86(H2 O)                                                     
HELIX    1   1 THR A  107  THR A  107  1                                   1
HELIX    2   2 GLN A  149  GLN A  149  1                                   1
SHEET    1   1 1 ILE A  19  GLY A  20  0
SHEET    2   2 1 VAL A  27  VAL A  27  0
SHEET    3   3 1 ALA A  41  ALA A  41  0
SHEET    4   4 1 LYS A  43  LYS A  43  0
SHEET    5   5 1 PHE A  98  GLU A  99  0
SHEET    6   6 1 GLN A 103  ASP A 104  0
SHEET    7   7 1 LEU A 152  LEU A 152  0
CISPEP   1 ILE A   19    GLY A   20          0         2.70                     
CISPEP   2 GLY A   22    ALA A   23          0        -2.75                     
CISPEP   3 GLU A  114    PRO A  115          0         0.03                     
SITE     1 AC1  9 ILE A  19  ALA A  41  GLU A  99  HIS A 100                    
SITE     2 AC1  9 VAL A 101  ASP A 102  ASP A 104  LEU A 152                    
SITE     3 AC1  9 ALA A 162                                                     
CRYST1  100.734  100.734   60.300  90.00  90.00  90.00 I 4           8          
ORIGX1      1.000000  0.000000  0.000000        0.00000                         
ORIGX2      0.000000  1.000000  0.000000        0.00000                         
ORIGX3      0.000000  0.000000  1.000000        0.00000                         
SCALE1      0.009927  0.000000  0.000000        0.00000                         
SCALE2      0.000000  0.009927  0.000000        0.00000                         
SCALE3      0.000000  0.000000  0.016584        0.00000                         
ATOM      1  N   ILE A  19      24.959  41.055 -11.425  1.00 94.82           N
ATOM      2  CA  ILE A  19      23.807  40.129 -11.570  1.00 96.78           C
ATOM      3  C   ILE A  19      22.572  40.184 -10.609  1.00 97.72           C
ATOM      4  O   ILE A  19      21.599  39.480 -10.875  1.00 97.28           O
ATOM      5  CB  ILE A  19      24.311  38.655 -11.615  1.00 96.60           C
ATOM      6  CG1 ILE A  19      24.912  38.232 -10.274  1.00 96.57           C
ATOM      7  CG2 ILE A  19      25.345  38.484 -12.722  1.00 96.11           C
ATOM      8  CD1 ILE A  19      25.319  36.779 -10.236  1.00 97.97           C
ATOM      9  N   GLY A  20      22.557  40.972  -9.529  1.00 98.69           N
ATOM     10  CA  GLY A  20      23.618  41.883  -9.157  1.00 99.87           C
ATOM     11  C   GLY A  20      23.464  42.565  -7.807  1.00101.66           C
ATOM     12  O   GLY A  20      24.323  42.389  -6.941  1.00102.99           O
TER      13      GLY A  20
ATOM     14  N   VAL A  27      26.696  41.726  -6.395  1.00 89.31           N
ATOM     15  CA  VAL A  27      27.093  40.380  -6.799  1.00 84.59           C
ATOM     16  C   VAL A  27      27.637  40.458  -8.220  1.00 79.62           C
ATOM     17  O   VAL A  27      26.945  40.925  -9.128  1.00 78.28           O
ATOM     18  CB  VAL A  27      25.890  39.423  -6.797  1.00 84.51           C
ATOM     19  CG1 VAL A  27      26.317  38.029  -7.234  1.00 86.49           C
ATOM     20  CG2 VAL A  27      25.232  39.387  -5.421  1.00 87.14           C
TER      21      VAL A  27
ATOM     22  N   ALA A  41      30.317  33.729  -9.077  1.00 47.21           N
ATOM     23  CA  ALA A  41      29.693  34.925  -8.526  1.00 46.86           C
ATOM     24  C   ALA A  41      30.544  35.437  -7.370  1.00 48.36           C
ATOM     25  O   ALA A  41      30.615  34.785  -6.331  1.00 48.63           O
ATOM     26  CB  ALA A  41      28.262  34.601  -8.043  1.00 45.14           C
TER      27      ALA A  41
ATOM     28  N   LYS A  43      31.439  38.194  -4.329  1.00 64.83           N
ATOM     29  CA  LYS A  43      30.692  39.008  -3.359  1.00 69.51           C
ATOM     30  C   LYS A  43      31.650  39.745  -2.420  1.00 71.91           C
ATOM     31  O   LYS A  43      32.474  39.117  -1.769  1.00 67.42           O
ATOM     32  CB  LYS A  43      29.763  38.107  -2.535  1.00 71.45           C
ATOM     33  CG  LYS A  43      28.753  38.854  -1.665  1.00 77.56           C
ATOM     34  CD  LYS A  43      28.159  37.987  -0.537  1.00 80.00           C
ATOM     35  CE  LYS A  43      27.018  37.073  -1.014  1.00 82.90           C
ATOM     36  NZ  LYS A  43      26.238  36.461   0.124  1.00 82.06           N
TER      37      LYS A  43
ATOM     38  N   VAL A  77      23.886  26.968  -3.026  1.00 37.95           N
ATOM     39  CA  VAL A  77      24.959  27.402  -3.897  1.00 35.01           C
ATOM     40  C   VAL A  77      26.268  26.905  -3.273  1.00 36.77           C
ATOM     41  O   VAL A  77      26.399  26.849  -2.037  1.00 33.56           O
ATOM     42  CB  VAL A  77      24.875  28.947  -4.124  1.00 35.96           C
ATOM     43  CG1 VAL A  77      25.298  29.750  -2.872  1.00 33.65           C
ATOM     44  CG2 VAL A  77      25.669  29.390  -5.288  1.00 33.83           C
TER      45      VAL A  77
ATOM     46  N   PHE A  98      31.365  32.256  -5.058  1.00 41.71           N
ATOM     47  CA  PHE A  98      30.329  31.236  -5.128  1.00 36.32           C
ATOM     48  C   PHE A  98      30.156  30.704  -6.530  1.00 36.78           C
ATOM     49  O   PHE A  98      30.641  31.271  -7.510  1.00 34.81           O
ATOM     50  CB  PHE A  98      28.968  31.803  -4.719  1.00 37.90           C
ATOM     51  CG  PHE A  98      28.886  32.231  -3.295  1.00 36.94           C
ATOM     52  CD1 PHE A  98      28.559  31.330  -2.314  1.00 37.24           C
ATOM     53  CD2 PHE A  98      29.120  33.560  -2.941  1.00 40.54           C
ATOM     54  CE1 PHE A  98      28.483  31.732  -0.993  1.00 42.17           C
ATOM     55  CE2 PHE A  98      29.045  33.967  -1.622  1.00 39.72           C
ATOM     56  CZ  PHE A  98      28.726  33.064  -0.649  1.00 38.54           C
ATOM     57  N   GLU A  99      29.413  29.609  -6.588  1.00 33.63           N
ATOM     58  CA  GLU A  99      28.891  29.066  -7.802  1.00 36.86           C
ATOM     59  C   GLU A  99      27.963  30.065  -8.527  1.00 44.89           C
ATOM     60  O   GLU A  99      26.992  30.591  -7.925  1.00 42.40           O
ATOM     61  CB  GLU A  99      28.042  27.870  -7.410  1.00 36.34           C
ATOM     62  CG  GLU A  99      27.568  27.019  -8.546  1.00 37.78           C
ATOM     63  CD  GLU A  99      26.595  25.972  -8.087  1.00 40.76           C
ATOM     64  OE1 GLU A  99      26.366  25.852  -6.846  1.00 38.01           O
ATOM     65  OE2 GLU A  99      26.047  25.281  -8.975  1.00 40.30           O
ATOM     66  N   HIS A 100      28.222  30.272  -9.817  1.00 42.66           N
ATOM     67  CA  HIS A 100      27.314  31.014 -10.675  1.00 43.46           C
ATOM     68  C   HIS A 100      26.299  30.079 -11.355  1.00 45.59           C
ATOM     69  O   HIS A 100      26.682  29.054 -11.918  1.00 43.88           O
ATOM     70  CB  HIS A 100      28.095  31.776 -11.743  1.00 44.39           C
ATOM     71  CG  HIS A 100      27.216  32.404 -12.784  1.00 49.30           C
ATOM     72  ND1 HIS A 100      26.632  33.644 -12.619  1.00 48.42           N
ATOM     73  CD2 HIS A 100      26.783  31.938 -13.982  1.00 49.53           C
ATOM     74  CE1 HIS A 100      25.893  33.920 -13.679  1.00 55.33           C
ATOM     75  NE2 HIS A 100      25.965  32.900 -14.519  1.00 55.25           N
ATOM     76  N   VAL A 101      25.014  30.444 -11.310  1.00 46.00           N
ATOM     77  CA  VAL A 101      23.972  29.786 -12.123  1.00 45.27           C
ATOM     78  C   VAL A 101      23.282  30.808 -13.038  1.00 46.41           C
ATOM     79  O   VAL A 101      23.116  31.954 -12.675  1.00 51.93           O
ATOM     80  CB  VAL A 101      22.986  28.877 -11.286  1.00 45.00           C
ATOM     81  CG1 VAL A 101      23.270  28.933  -9.789  1.00 45.31           C
ATOM     82  CG2 VAL A 101      21.533  29.146 -11.619  1.00 44.62           C
ATOM     83  N   ASP A 102      22.957  30.396 -14.258  1.00 48.58           N
ATOM     84  CA  ASP A 102      22.505  31.317 -15.302  1.00 49.68           C
ATOM     85  C   ASP A 102      21.230  32.067 -14.943  1.00 48.97           C
ATOM     86  O   ASP A 102      21.124  33.249 -15.236  1.00 46.13           O
ATOM     87  CB  ASP A 102      22.278  30.590 -16.640  1.00 54.04           C
ATOM     88  CG  ASP A 102      23.574  30.283 -17.380  1.00 56.42           C
ATOM     89  OD1 ASP A 102      24.548  31.043 -17.196  1.00 60.09           O
ATOM     90  OD2 ASP A 102      23.605  29.283 -18.147  1.00 59.89           O
ATOM     91  N   GLN A 103      20.254  31.402 -14.339  1.00 48.48           N
ATOM     92  CA  GLN A 103      19.067  32.138 -13.908  1.00 50.76           C
ATOM     93  C   GLN A 103      18.639  31.972 -12.460  1.00 47.96           C
ATOM     94  O   GLN A 103      19.104  31.077 -11.739  1.00 38.91           O
ATOM     95  CB  GLN A 103      17.879  31.951 -14.872  1.00 53.13           C
ATOM     96  CG  GLN A 103      17.592  30.581 -15.400  1.00 59.40           C
ATOM     97  CD  GLN A 103      17.017  30.656 -16.808  1.00 67.45           C
ATOM     98  OE1 GLN A 103      15.880  30.223 -17.064  1.00 73.51           O
ATOM     99  NE2 GLN A 103      17.791  31.240 -17.728  1.00 67.68           N
ATOM    100  N   ASP A 104      17.778  32.907 -12.056  1.00 47.83           N
ATOM    101  CA  ASP A 104      17.063  32.864 -10.781  1.00 48.77           C
ATOM    102  C   ASP A 104      15.583  32.575 -11.043  1.00 49.28           C
ATOM    103  O   ASP A 104      15.154  32.494 -12.190  1.00 51.02           O
ATOM    104  CB  ASP A 104      17.247  34.186 -10.037  1.00 50.33           C
ATOM    105  CG  ASP A 104      16.661  35.378 -10.783  1.00 49.97           C
ATOM    106  OD1 ASP A 104      15.914  35.182 -11.756  1.00 45.59           O
ATOM    107  OD2 ASP A 104      16.954  36.522 -10.385  1.00 53.38           O
TER     108      ASP A 104
ATOM    109  N   THR A 107      13.551  35.280 -13.325  1.00 53.43           N
ATOM    110  CA  THR A 107      13.742  35.145 -14.773  1.00 53.99           C
ATOM    111  C   THR A 107      13.119  33.866 -15.339  1.00 49.79           C
ATOM    112  O   THR A 107      12.643  33.844 -16.470  1.00 50.82           O
ATOM    113  CB  THR A 107      15.215  35.219 -15.150  1.00 55.71           C
ATOM    114  OG1 THR A 107      15.933  34.227 -14.414  1.00 65.37           O
ATOM    115  CG2 THR A 107      15.790  36.597 -14.807  1.00 59.15           C
TER     116      THR A 107
ATOM    117  N   GLN A 149      14.626  36.027  -6.362  1.00 45.80           N
ATOM    118  CA  GLN A 149      15.881  36.624  -6.839  1.00 48.19           C
ATOM    119  C   GLN A 149      17.142  35.945  -6.320  1.00 50.45           C
ATOM    120  O   GLN A 149      18.222  36.119  -6.882  1.00 53.92           O
ATOM    121  CB  GLN A 149      15.975  38.076  -6.380  1.00 47.59           C
ATOM    122  CG  GLN A 149      15.201  39.072  -7.213  1.00 53.33           C
ATOM    123  CD  GLN A 149      13.692  39.050  -6.979  1.00 55.35           C
ATOM    124  OE1 GLN A 149      12.922  39.238  -7.931  1.00 60.89           O
ATOM    125  NE2 GLN A 149      13.262  38.836  -5.725  1.00 45.41           N
TER     126      GLN A 149
ATOM    127  N   LEU A 152      18.010  30.041  -7.101  1.00 43.08           N
ATOM    128  CA  LEU A 152      18.640  29.885  -8.418  1.00 39.98           C
ATOM    129  C   LEU A 152      18.178  28.601  -9.077  1.00 39.75           C
ATOM    130  O   LEU A 152      17.901  27.606  -8.407  1.00 38.64           O
ATOM    131  CB  LEU A 152      20.156  30.003  -8.314  1.00 43.07           C
ATOM    132  CG  LEU A 152      20.618  31.344  -7.698  1.00 44.25           C
ATOM    133  CD1 LEU A 152      22.097  31.317  -7.410  1.00 41.64           C
ATOM    134  CD2 LEU A 152      20.263  32.562  -8.568  1.00 42.05           C
TER     135      LEU A 152
ATOM    136  N   ALA A 162      20.717  30.847  -2.518  1.00 42.36           N
ATOM    137  CA  ALA A 162      21.863  31.753  -2.371  1.00 42.05           C
ATOM    138  C   ALA A 162      21.527  32.868  -1.405  1.00 42.45           C
ATOM    139  O   ALA A 162      20.365  33.061  -1.036  1.00 48.51           O
ATOM    140  CB  ALA A 162      22.245  32.361  -3.710  1.00 37.64           C
ATOM    141  N   ASP A 163      22.565  33.591  -1.012  1.00 47.83           N
ATOM    142  CA  ASP A 163      22.462  34.869  -0.301  1.00 52.93           C
ATOM    143  C   ASP A 163      21.938  34.732   1.123  1.00 52.39           C
ATOM    144  O   ASP A 163      21.111  35.520   1.562  1.00 59.73           O
ATOM    145  CB  ASP A 163      21.629  35.870  -1.112  1.00 54.63           C
ATOM    146  CG  ASP A 163      22.312  37.214  -1.254  1.00 61.26           C
ATOM    147  OD1 ASP A 163      22.986  37.641  -0.296  1.00 68.42           O
ATOM    148  OD2 ASP A 163      22.182  37.845  -2.327  1.00 66.87           O
TER     149      ASP A 163
HETATM  175  O   HOH A2036      16.190  39.340 -11.611  1.00 50.37           O
CONECT  150  151  155  171
CONECT  158  156  159  165
CONECT  159  158  160  163
CONECT  160  159  161  167
CONECT  161  160  162  168
CONECT  162  161  163  169
CONECT  151  150  152  172
CONECT  152  151  153  157
CONECT  153  152  154  164
CONECT  154  153  155  174
CONECT  155  150  154  173
CONECT  156  157  158  164
CONECT  171  150
CONECT  172  151
CONECT  166  163
CONECT  167  160
CONECT  168  161
CONECT  169  162
CONECT  170  157
CONECT  174  154
CONECT  173  155
CONECT  157  152  156  170
CONECT  163  159  162  166
CONECT  164  153  156
CONECT  165  158
END
