# Supplementary material for: Scaffold repositioning of spiro-acridine derivatives as fungi chitinase inhibitor by target fishing and in vitro studies
Source: Sci Rep. 2023 May 5;13:7320. doi: 10.1038/s41598-023-33279-9 (PMC10163251; doi:10.1038/s41598-023-33279-9)
Supplement: Supplementary file 2 — Supplementary Information 2. [file 41598_2023_33279_MOESM2_ESM.zip › PDBQT_TARGETS_ALL/4avw_G18.pdb]

HEADER    TRANSFERASE                             29-MAY-12   4AVW              
TITLE     CRYSTAL STRUCTURE OF HUMAN TANKYRASE 2 IN COMPLEX WITH TIQ-A          
COMPND    MOL_ID: 1;                                                            
COMPND   2 MOLECULE: TANKYRASE-2;                                               
COMPND   3 CHAIN: A, B;                                                         
COMPND   4 FRAGMENT: C-TERMINAL FRAGMENT, RESIDUES 946-1162;                    
COMPND   5 SYNONYM: TANK2, POLY [ADP-RIBOSE] POLYMERASE 5B, TNKS-2, TRF1-       
COMPND   6 INTERACTING ANKYRIN-RELATED ADP-RIBOSE POLYMERASE 2, TANKYRASE II,   
COMPND   7 TANKYRASE-LIKE PROTEIN, TANKYRASE-RELATED PROTEIN;                   
COMPND   8 EC: 2.4.2.30;                                                        
COMPND   9 ENGINEERED: YES                                                      
SOURCE    MOL_ID: 1;                                                            
SOURCE   2 ORGANISM_SCIENTIFIC: HOMO SAPIENS;                                   
SOURCE   3 ORGANISM_COMMON: HUMAN;                                              
SOURCE   4 ORGANISM_TAXID: 9606;                                                
SOURCE   5 EXPRESSION_SYSTEM: ESCHERICHIA COLI;                                 
SOURCE   6 EXPRESSION_SYSTEM_TAXID: 469008;                                     
SOURCE   7 EXPRESSION_SYSTEM_STRAIN: BL21(DE3);                                 
SOURCE   8 EXPRESSION_SYSTEM_VARIANT: ROSETTA 2;                                
SOURCE   9 EXPRESSION_SYSTEM_VECTOR_TYPE: PLASMID;                              
SOURCE  10 EXPRESSION_SYSTEM_PLASMID: PNIC-BSA4                                 
KEYWDS    TRANSFERASE, TRANSFERASE INHIBITOR COMPLEX, PROTEIN-LIGAND COMPLEX,   
KEYWDS   2 DIPHTHERIA TOXIN LIKE FOLD, ADP-RIBOSYLATION                         
EXPDTA    X-RAY DIFFRACTION                                                     
AUTHOR    T.HAIKARAINEN,M.NARWAL,L.LEHTIO                                       
REVDAT   6   30-JAN-19 4AVW    1       REMARK                                   
REVDAT   5   09-AUG-17 4AVW    1       REMARK                                   
REVDAT   4   18-JUN-14 4AVW    1       JRNL                                     
REVDAT   3   11-JUN-14 4AVW    1       JRNL                                     
REVDAT   2   15-JAN-14 4AVW    1       JRNL                                     
REVDAT   1   13-JUN-12 4AVW    0                                                
JRNL        AUTH   T.HAIKARAINEN,M.NARWAL,P.JOENSUU,L.LEHTIO                    
JRNL        TITL   EVALUATION AND STRUCTURAL BASIS FOR THE INHIBITION OF        
JRNL        TITL 2 TANKYRASES BY PARP INHIBITORS                                
JRNL        REF    ACS MED.CHEM.LETT.            V.   5    18 2014              
JRNL        REFN                   ISSN 1948-5875                               
JRNL        PMID   24900770                                                     
JRNL        DOI    10.1021/ML400292S                                            
REMARK   2                                                                      
REMARK   2 RESOLUTION.    2.15 ANGSTROMS.                                       
REMARK   3                                                                      
REMARK   3 REFINEMENT.                                                          
REMARK   3   PROGRAM     : REFMAC 5.6.0117                                      
REMARK   3   AUTHORS     : MURSHUDOV,SKUBAK,LEBEDEV,PANNU,STEINER,              
REMARK   3               : NICHOLLS,WINN,LONG,VAGIN                             
REMARK   3                                                                      
REMARK   3    REFINEMENT TARGET : MAXIMUM LIKELIHOOD                            
REMARK   3                                                                      
REMARK   3  DATA USED IN REFINEMENT.                                            
REMARK   3   RESOLUTION RANGE HIGH (ANGSTROMS) : 2.15                           
REMARK   3   RESOLUTION RANGE LOW  (ANGSTROMS) : 66.90                          
REMARK   3   DATA CUTOFF            (SIGMA(F)) : NULL                           
REMARK   3   COMPLETENESS FOR RANGE        (%) : 99.2                           
REMARK   3   NUMBER OF REFLECTIONS             : 27534                          
REMARK   3                                                                      
REMARK   3  FIT TO DATA USED IN REFINEMENT.                                     
REMARK   3   CROSS-VALIDATION METHOD          : THROUGHOUT                      
REMARK   3   FREE R VALUE TEST SET SELECTION  : RANDOM                          
REMARK   3   R VALUE     (WORKING + TEST SET) : 0.189                           
REMARK   3   R VALUE            (WORKING SET) : 0.187                           
REMARK   3   FREE R VALUE                     : 0.228                           
REMARK   3   FREE R VALUE TEST SET SIZE   (%) : 5.000                           
REMARK   3   FREE R VALUE TEST SET COUNT      : 1450                            
REMARK   3                                                                      
REMARK   3  FIT IN THE HIGHEST RESOLUTION BIN.                                  
REMARK   3   TOTAL NUMBER OF BINS USED           : 20                           
REMARK   3   BIN RESOLUTION RANGE HIGH       (A) : 2.15                         
REMARK   3   BIN RESOLUTION RANGE LOW        (A) : 2.21                         
REMARK   3   REFLECTION IN BIN     (WORKING SET) : 1881                         
REMARK   3   BIN COMPLETENESS (WORKING+TEST) (%) : 98.80                        
REMARK   3   BIN R VALUE           (WORKING SET) : 0.2330                       
REMARK   3   BIN FREE R VALUE SET COUNT          : 98                           
REMARK   3   BIN FREE R VALUE                    : 0.3030                       
REMARK   3                                                                      
REMARK   3  NUMBER OF NON-HYDROGEN ATOMS USED IN REFINEMENT.                    
REMARK   3   PROTEIN ATOMS            : 3347                                    
REMARK   3   NUCLEIC ACID ATOMS       : 0                                       
REMARK   3   HETEROGEN ATOMS          : 76                                      
REMARK   3   SOLVENT ATOMS            : 189                                     
REMARK   3                                                                      
REMARK   3  B VALUES.                                                           
REMARK   3   FROM WILSON PLOT           (A**2) : NULL                           
REMARK   3   MEAN B VALUE      (OVERALL, A**2) : 18.34                          
REMARK   3   OVERALL ANISOTROPIC B VALUE.                                       
REMARK   3    B11 (A**2) : -0.12000                                             
REMARK   3    B22 (A**2) : -0.68000                                             
REMARK   3    B33 (A**2) : 0.80000                                              
REMARK   3    B12 (A**2) : 0.00000                                              
REMARK   3    B13 (A**2) : 0.00000                                              
REMARK   3    B23 (A**2) : 0.00000                                              
REMARK   3                                                                      
REMARK   3  ESTIMATED OVERALL COORDINATE ERROR.                                 
REMARK   3   ESU BASED ON R VALUE                            (A): 0.216         
REMARK   3   ESU BASED ON FREE R VALUE                       (A): 0.181         
REMARK   3   ESU BASED ON MAXIMUM LIKELIHOOD                 (A): 0.117         
REMARK   3   ESU FOR B VALUES BASED ON MAXIMUM LIKELIHOOD (A**2): 4.593         
REMARK   3                                                                      
REMARK   3 CORRELATION COEFFICIENTS.                                            
REMARK   3   CORRELATION COEFFICIENT FO-FC      : 0.941                         
REMARK   3   CORRELATION COEFFICIENT FO-FC FREE : 0.914                         
REMARK   3                                                                      
REMARK   3  RMS DEVIATIONS FROM IDEAL VALUES        COUNT    RMS    WEIGHT      
REMARK   3   BOND LENGTHS REFINED ATOMS        (A):  3525 ; 0.011 ; 0.019       
REMARK   3   BOND LENGTHS OTHERS               (A):  2450 ; 0.001 ; 0.020       
REMARK   3   BOND ANGLES REFINED ATOMS   (DEGREES):  4745 ; 1.500 ; 1.950       
REMARK   3   BOND ANGLES OTHERS          (DEGREES):  5893 ; 0.884 ; 3.000       
REMARK   3   TORSION ANGLES, PERIOD 1    (DEGREES):   419 ; 6.198 ; 5.000       
REMARK   3   TORSION ANGLES, PERIOD 2    (DEGREES):   182 ;32.967 ;22.967       
REMARK   3   TORSION ANGLES, PERIOD 3    (DEGREES):   580 ;13.414 ;15.000       
REMARK   3   TORSION ANGLES, PERIOD 4    (DEGREES):    28 ;15.510 ;15.000       
REMARK   3   CHIRAL-CENTER RESTRAINTS       (A**3):   473 ; 0.081 ; 0.200       
REMARK   3   GENERAL PLANES REFINED ATOMS      (A):  3943 ; 0.006 ; 0.020       
REMARK   3   GENERAL PLANES OTHERS             (A):   787 ; 0.001 ; 0.020       
REMARK   3   NON-BONDED CONTACTS REFINED ATOMS (A):  NULL ;  NULL ;  NULL       
REMARK   3   NON-BONDED CONTACTS OTHERS        (A):  NULL ;  NULL ;  NULL       
REMARK   3   NON-BONDED TORSION REFINED ATOMS  (A):  NULL ;  NULL ;  NULL       
REMARK   3   NON-BONDED TORSION OTHERS         (A):  NULL ;  NULL ;  NULL       
REMARK   3   H-BOND (X...Y) REFINED ATOMS      (A):  NULL ;  NULL ;  NULL       
REMARK   3   H-BOND (X...Y) OTHERS             (A):  NULL ;  NULL ;  NULL       
REMARK   3   POTENTIAL METAL-ION REFINED ATOMS (A):  NULL ;  NULL ;  NULL       
REMARK   3   POTENTIAL METAL-ION OTHERS        (A):  NULL ;  NULL ;  NULL       
REMARK   3   SYMMETRY VDW REFINED ATOMS        (A):  NULL ;  NULL ;  NULL       
REMARK   3   SYMMETRY VDW OTHERS               (A):  NULL ;  NULL ;  NULL       
REMARK   3   SYMMETRY H-BOND REFINED ATOMS     (A):  NULL ;  NULL ;  NULL       
REMARK   3   SYMMETRY H-BOND OTHERS            (A):  NULL ;  NULL ;  NULL       
REMARK   3   SYMMETRY METAL-ION REFINED ATOMS  (A):  NULL ;  NULL ;  NULL       
REMARK   3   SYMMETRY METAL-ION OTHERS         (A):  NULL ;  NULL ;  NULL       
REMARK   3                                                                      
REMARK   3  ISOTROPIC THERMAL FACTOR RESTRAINTS.     COUNT   RMS    WEIGHT      
REMARK   3   MAIN-CHAIN BOND REFINED ATOMS  (A**2):  NULL ;  NULL ;  NULL       
REMARK   3   MAIN-CHAIN BOND OTHER ATOMS    (A**2):  NULL ;  NULL ;  NULL       
REMARK   3   MAIN-CHAIN ANGLE REFINED ATOMS (A**2):  NULL ;  NULL ;  NULL       
REMARK   3   MAIN-CHAIN ANGLE OTHER ATOMS   (A**2):  NULL ;  NULL ;  NULL       
REMARK   3   SIDE-CHAIN BOND REFINED ATOMS  (A**2):  NULL ;  NULL ;  NULL       
REMARK   3   SIDE-CHAIN BOND OTHER ATOMS    (A**2):  NULL ;  NULL ;  NULL       
REMARK   3   SIDE-CHAIN ANGLE REFINED ATOMS (A**2):  NULL ;  NULL ;  NULL       
REMARK   3   SIDE-CHAIN ANGLE OTHER ATOMS   (A**2):  NULL ;  NULL ;  NULL       
REMARK   3   LONG RANGE B REFINED ATOMS     (A**2):  NULL ;  NULL ;  NULL       
REMARK   3   LONG RANGE B OTHER ATOMS       (A**2):  NULL ;  NULL ;  NULL       
REMARK   3                                                                      
REMARK   3 ANISOTROPIC THERMAL FACTOR RESTRAINTS.    COUNT   RMS   WEIGHT       
REMARK   3   RIGID-BOND RESTRAINTS          (A**2):  NULL ;  NULL ;  NULL       
REMARK   3   SPHERICITY; FREE ATOMS         (A**2):  NULL ;  NULL ;  NULL       
REMARK   3   SPHERICITY; BONDED ATOMS       (A**2):  NULL ;  NULL ;  NULL       
REMARK   3                                                                      
REMARK   3  NCS RESTRAINTS STATISTICS                                           
REMARK   3   NUMBER OF DIFFERENT NCS GROUPS : NULL                              
REMARK   3                                                                      
REMARK   3  TLS DETAILS                                                         
REMARK   3   NUMBER OF TLS GROUPS  : NULL                                       
REMARK   3                                                                      
REMARK   3  BULK SOLVENT MODELLING.                                             
REMARK   3   METHOD USED : MASK                                                 
REMARK   3   PARAMETERS FOR MASK CALCULATION                                    
REMARK   3   VDW PROBE RADIUS   : 1.20                                          
REMARK   3   ION PROBE RADIUS   : 0.80                                          
REMARK   3   SHRINKAGE RADIUS   : 0.80                                          
REMARK   3                                                                      
REMARK   3  OTHER REFINEMENT REMARKS: HYDROGENS HAVE BEEN ADDED IN THE RIDING   
REMARK   3  POSITIONS.                                                          
REMARK   4                                                                      
REMARK   4 4AVW COMPLIES WITH FORMAT V. 3.30, 13-JUL-11                         
REMARK 100                                                                      
REMARK 100 THIS ENTRY HAS BEEN PROCESSED BY PDBE ON 29-MAY-12.                  
REMARK 100 THE DEPOSITION ID IS D_1290052697.                                   
REMARK 200                                                                      
REMARK 200 EXPERIMENTAL DETAILS                                                 
REMARK 200  EXPERIMENT TYPE                : X-RAY DIFFRACTION                  
REMARK 200  DATE OF DATA COLLECTION        : 10-JUN-11                          
REMARK 200  TEMPERATURE           (KELVIN) : 100                                
REMARK 200  PH                             : 8.5                                
REMARK 200  NUMBER OF CRYSTALS USED        : 1                                  
REMARK 200                                                                      
REMARK 200  SYNCHROTRON              (Y/N) : Y                                  
REMARK 200  RADIATION SOURCE               : ESRF                               
REMARK 200  BEAMLINE                       : ID14-1                             
REMARK 200  X-RAY GENERATOR MODEL          : NULL                               
REMARK 200  MONOCHROMATIC OR LAUE    (M/L) : M                                  
REMARK 200  WAVELENGTH OR RANGE        (A) : 0.93340                            
REMARK 200  MONOCHROMATOR                  : DIAMOND (111), GE(220)             
REMARK 200  OPTICS                         : BENT MULTILAYER                    
REMARK 200                                                                      
REMARK 200  DETECTOR TYPE                  : CCD                                
REMARK 200  DETECTOR MANUFACTURER          : ADSC QUANTUM 210                   
REMARK 200  INTENSITY-INTEGRATION SOFTWARE : XDS                                
REMARK 200  DATA SCALING SOFTWARE          : XSCALE                             
REMARK 200                                                                      
REMARK 200  NUMBER OF UNIQUE REFLECTIONS   : 28984                              
REMARK 200  RESOLUTION RANGE HIGH      (A) : 2.150                              
REMARK 200  RESOLUTION RANGE LOW       (A) : 66.900                             
REMARK 200  REJECTION CRITERIA  (SIGMA(I)) : -3.000                             
REMARK 200                                                                      
REMARK 200 OVERALL.                                                             
REMARK 200  COMPLETENESS FOR RANGE     (%) : 99.2                               
REMARK 200  DATA REDUNDANCY                : 3.700                              
REMARK 200  R MERGE                    (I) : 0.12000                            
REMARK 200  R SYM                      (I) : NULL                               
REMARK 200  <I/SIGMA(I)> FOR THE DATA SET  : 10.2100                            
REMARK 200                                                                      
REMARK 200 IN THE HIGHEST RESOLUTION SHELL.                                     
REMARK 200  HIGHEST RESOLUTION SHELL, RANGE HIGH (A) : 2.15                     
REMARK 200  HIGHEST RESOLUTION SHELL, RANGE LOW  (A) : 2.21                     
REMARK 200  COMPLETENESS FOR SHELL     (%) : 98.9                               
REMARK 200  DATA REDUNDANCY IN SHELL       : 3.70                               
REMARK 200  R MERGE FOR SHELL          (I) : 0.58000                            
REMARK 200  R SYM FOR SHELL            (I) : NULL                               
REMARK 200  <I/SIGMA(I)> FOR SHELL         : 2.410                              
REMARK 200                                                                      
REMARK 200 DIFFRACTION PROTOCOL: SINGLE WAVELENGTH                              
REMARK 200 METHOD USED TO DETERMINE THE STRUCTURE: OTHER                        
REMARK 200 SOFTWARE USED: NULL                                                  
REMARK 200 STARTING MODEL: NONE                                                 
REMARK 200                                                                      
REMARK 200 REMARK: NONE                                                         
REMARK 280                                                                      
REMARK 280 CRYSTAL                                                              
REMARK 280 SOLVENT CONTENT, VS   (%): 49.00                                     
REMARK 280 MATTHEWS COEFFICIENT, VM (ANGSTROMS**3/DA): 2.40                     
REMARK 280                                                                      
REMARK 280 CRYSTALLIZATION CONDITIONS: 0.2 M LISO4, 0.1 M TRIS HCL, 22 % PEG    
REMARK 280  3350, PH 8.5, VAPOR DIFFUSION, SITTING DROP, TEMPERATURE 277K       
REMARK 290                                                                      
REMARK 290 CRYSTALLOGRAPHIC SYMMETRY                                            
REMARK 290 SYMMETRY OPERATORS FOR SPACE GROUP: C 2 2 21                         
REMARK 290                                                                      
REMARK 290      SYMOP   SYMMETRY                                                
REMARK 290     NNNMMM   OPERATOR                                                
REMARK 290       1555   X,Y,Z                                                   
REMARK 290       2555   -X,-Y,Z+1/2                                             
REMARK 290       3555   -X,Y,-Z+1/2                                             
REMARK 290       4555   X,-Y,-Z                                                 
REMARK 290       5555   X+1/2,Y+1/2,Z                                           
REMARK 290       6555   -X+1/2,-Y+1/2,Z+1/2                                     
REMARK 290       7555   -X+1/2,Y+1/2,-Z+1/2                                     
REMARK 290       8555   X+1/2,-Y+1/2,-Z                                         
REMARK 290                                                                      
REMARK 290     WHERE NNN -> OPERATOR NUMBER                                     
REMARK 290           MMM -> TRANSLATION VECTOR                                  
REMARK 290                                                                      
REMARK 290 CRYSTALLOGRAPHIC SYMMETRY TRANSFORMATIONS                            
REMARK 290 THE FOLLOWING TRANSFORMATIONS OPERATE ON THE ATOM/HETATM             
REMARK 290 RECORDS IN THIS ENTRY TO PRODUCE CRYSTALLOGRAPHICALLY                
REMARK 290 RELATED MOLECULES.                                                   
REMARK 290   SMTRY1   1  1.000000  0.000000  0.000000        0.00000            
REMARK 290   SMTRY2   1  0.000000  1.000000  0.000000        0.00000            
REMARK 290   SMTRY3   1  0.000000  0.000000  1.000000        0.00000            
REMARK 290   SMTRY1   2 -1.000000  0.000000  0.000000        0.00000            
REMARK 290   SMTRY2   2  0.000000 -1.000000  0.000000        0.00000            
REMARK 290   SMTRY3   2  0.000000  0.000000  1.000000       58.97500            
REMARK 290   SMTRY1   3 -1.000000  0.000000  0.000000        0.00000            
REMARK 290   SMTRY2   3  0.000000  1.000000  0.000000        0.00000            
REMARK 290   SMTRY3   3  0.000000  0.000000 -1.000000       58.97500            
REMARK 290   SMTRY1   4  1.000000  0.000000  0.000000        0.00000            
REMARK 290   SMTRY2   4  0.000000 -1.000000  0.000000        0.00000            
REMARK 290   SMTRY3   4  0.000000  0.000000 -1.000000        0.00000            
REMARK 290   SMTRY1   5  1.000000  0.000000  0.000000       45.78500            
REMARK 290   SMTRY2   5  0.000000  1.000000  0.000000       48.99500            
REMARK 290   SMTRY3   5  0.000000  0.000000  1.000000        0.00000            
REMARK 290   SMTRY1   6 -1.000000  0.000000  0.000000       45.78500            
REMARK 290   SMTRY2   6  0.000000 -1.000000  0.000000       48.99500            
REMARK 290   SMTRY3   6  0.000000  0.000000  1.000000       58.97500            
REMARK 290   SMTRY1   7 -1.000000  0.000000  0.000000       45.78500            
REMARK 290   SMTRY2   7  0.000000  1.000000  0.000000       48.99500            
REMARK 290   SMTRY3   7  0.000000  0.000000 -1.000000       58.97500            
REMARK 290   SMTRY1   8  1.000000  0.000000  0.000000       45.78500            
REMARK 290   SMTRY2   8  0.000000 -1.000000  0.000000       48.99500            
REMARK 290   SMTRY3   8  0.000000  0.000000 -1.000000        0.00000            
REMARK 290                                                                      
REMARK 290 REMARK: NULL                                                         
REMARK 300                                                                      
REMARK 300 BIOMOLECULE: 1, 2                                                    
REMARK 300 SEE REMARK 350 FOR THE AUTHOR PROVIDED AND/OR PROGRAM                
REMARK 300 GENERATED ASSEMBLY INFORMATION FOR THE STRUCTURE IN                  
REMARK 300 THIS ENTRY. THE REMARK MAY ALSO PROVIDE INFORMATION ON               
REMARK 300 BURIED SURFACE AREA.                                                 
REMARK 350                                                                      
REMARK 350 COORDINATES FOR A COMPLETE MULTIMER REPRESENTING THE KNOWN           
REMARK 350 BIOLOGICALLY SIGNIFICANT OLIGOMERIZATION STATE OF THE                
REMARK 350 MOLECULE CAN BE GENERATED BY APPLYING BIOMT TRANSFORMATIONS          
REMARK 350 GIVEN BELOW.  BOTH NON-CRYSTALLOGRAPHIC AND                          
REMARK 350 CRYSTALLOGRAPHIC OPERATIONS ARE GIVEN.                               
REMARK 350                                                                      
REMARK 350 BIOMOLECULE: 1                                                       
REMARK 350 AUTHOR DETERMINED BIOLOGICAL UNIT: MONOMERIC                         
REMARK 350 SOFTWARE DETERMINED QUATERNARY STRUCTURE: MONOMERIC                  
REMARK 350 SOFTWARE USED: PISA                                                  
REMARK 350 APPLY THE FOLLOWING TO CHAINS: A                                     
REMARK 350   BIOMT1   1  1.000000  0.000000  0.000000        0.00000            
REMARK 350   BIOMT2   1  0.000000  1.000000  0.000000        0.00000            
REMARK 350   BIOMT3   1  0.000000  0.000000  1.000000        0.00000            
REMARK 350                                                                      
REMARK 350 BIOMOLECULE: 2                                                       
REMARK 350 AUTHOR DETERMINED BIOLOGICAL UNIT: MONOMERIC                         
REMARK 350 SOFTWARE DETERMINED QUATERNARY STRUCTURE: MONOMERIC                  
REMARK 350 SOFTWARE USED: PISA                                                  
REMARK 350 APPLY THE FOLLOWING TO CHAINS: B                                     
REMARK 350   BIOMT1   1  1.000000  0.000000  0.000000        0.00000            
REMARK 350   BIOMT2   1  0.000000  1.000000  0.000000        0.00000            
REMARK 350   BIOMT3   1  0.000000  0.000000  1.000000        0.00000            
REMARK 375                                                                      
REMARK 375 SPECIAL POSITION                                                     
REMARK 375 THE FOLLOWING ATOMS ARE FOUND TO BE WITHIN 0.15 ANGSTROMS            
REMARK 375 OF A SYMMETRY RELATED ATOM AND ARE ASSUMED TO BE ON SPECIAL          
REMARK 375 POSITIONS.                                                           
REMARK 375                                                                      
REMARK 375 ATOM RES CSSEQI                                                      
REMARK 375      HOH A2057  LIES ON A SPECIAL POSITION.                          
REMARK 375      HOH B2039  LIES ON A SPECIAL POSITION.                          
REMARK 465                                                                      
REMARK 465 MISSING RESIDUES                                                     
REMARK 465 THE FOLLOWING RESIDUES WERE NOT LOCATED IN THE                       
REMARK 465 EXPERIMENT. (M=MODEL NUMBER; RES=RESIDUE NAME; C=CHAIN               
REMARK 465 IDENTIFIER; SSSEQ=SEQUENCE NUMBER; I=INSERTION CODE.)                
REMARK 465                                                                      
REMARK 465   M RES C SSSEQI                                                     
REMARK 465     MET A   923                                                      
REMARK 465     HIS A   924                                                      
REMARK 465     HIS A   925                                                      
REMARK 465     HIS A   926                                                      
REMARK 465     HIS A   927                                                      
REMARK 465     HIS A   928                                                      
REMARK 465     HIS A   929                                                      
REMARK 465     SER A   930                                                      
REMARK 465     SER A   931                                                      
REMARK 465     GLY A   932                                                      
REMARK 465     VAL A   933                                                      
REMARK 465     ASP A   934                                                      
REMARK 465     LEU A   935                                                      
REMARK 465     GLY A   936                                                      
REMARK 465     THR A   937                                                      
REMARK 465     GLU A   938                                                      
REMARK 465     ASN A   939                                                      
REMARK 465     LEU A   940                                                      
REMARK 465     TYR A   941                                                      
REMARK 465     PHE A   942                                                      
REMARK 465     GLN A   943                                                      
REMARK 465     SER A   944                                                      
REMARK 465     MET A   945                                                      
REMARK 465     LEU A   946                                                      
REMARK 465     ASN A   947                                                      
REMARK 465     THR A   948                                                      
REMARK 465     SER A   949                                                      
REMARK 465     GLY A   950                                                      
REMARK 465     SER A   951                                                      
REMARK 465     MET A  1113                                                      
REMARK 465     LYS A  1114                                                      
REMARK 465     GLY A  1162                                                      
REMARK 465     MET B   923                                                      
REMARK 465     HIS B   924                                                      
REMARK 465     HIS B   925                                                      
REMARK 465     HIS B   926                                                      
REMARK 465     HIS B   927                                                      
REMARK 465     HIS B   928                                                      
REMARK 465     HIS B   929                                                      
REMARK 465     SER B   930                                                      
REMARK 465     SER B   931                                                      
REMARK 465     GLY B   932                                                      
REMARK 465     VAL B   933                                                      
REMARK 465     ASP B   934                                                      
REMARK 465     LEU B   935                                                      
REMARK 465     GLY B   936                                                      
REMARK 465     THR B   937                                                      
REMARK 465     GLU B   938                                                      
REMARK 465     ASN B   939                                                      
REMARK 465     LEU B   940                                                      
REMARK 465     TYR B   941                                                      
REMARK 465     PHE B   942                                                      
REMARK 465     GLN B   943                                                      
REMARK 465     SER B   944                                                      
REMARK 465     MET B   945                                                      
REMARK 465     LEU B   946                                                      
REMARK 465     ASN B   947                                                      
REMARK 465     THR B   948                                                      
REMARK 465     SER B   949                                                      
REMARK 465     GLY B   950                                                      
REMARK 465     SER B   951                                                      
REMARK 465     GLY B  1162                                                      
REMARK 470                                                                      
REMARK 470 MISSING ATOM                                                         
REMARK 470 THE FOLLOWING RESIDUES HAVE MISSING ATOMS (M=MODEL NUMBER;           
REMARK 470 RES=RESIDUE NAME; C=CHAIN IDENTIFIER; SSEQ=SEQUENCE NUMBER;          
REMARK 470 I=INSERTION CODE):                                                   
REMARK 470   M RES CSSEQI  ATOMS                                                
REMARK 470     LYS B1114    CA   C    O    CB   CG   CD   CE                    
REMARK 470     LYS B1114    NZ                                                  
REMARK 500                                                                      
REMARK 500 GEOMETRY AND STEREOCHEMISTRY                                         
REMARK 500 SUBTOPIC: COVALENT BOND LENGTHS                                      
REMARK 500                                                                      
REMARK 500 THE STEREOCHEMICAL PARAMETERS OF THE FOLLOWING RESIDUES              
REMARK 500 HAVE VALUES WHICH DEVIATE FROM EXPECTED VALUES BY MORE               
REMARK 500 THAN 6*RMSD (M=MODEL NUMBER; RES=RESIDUE NAME; C=CHAIN               
REMARK 500 IDENTIFIER; SSEQ=SEQUENCE NUMBER; I=INSERTION CODE).                 
REMARK 500                                                                      
REMARK 500 STANDARD TABLE:                                                      
REMARK 500 FORMAT: (10X,I3,1X,2(A3,1X,A1,I4,A1,1X,A4,3X),1X,F6.3)               
REMARK 500                                                                      
REMARK 500 EXPECTED VALUES PROTEIN: ENGH AND HUBER, 1999                        
REMARK 500 EXPECTED VALUES NUCLEIC ACID: CLOWNEY ET AL 1996                     
REMARK 500                                                                      
REMARK 500  M RES CSSEQI ATM1   RES CSSEQI ATM2   DEVIATION                     
REMARK 500    HIS A 984   CG    HIS A 984   CD2     0.057                       
REMARK 500                                                                      
REMARK 500 REMARK: NULL                                                         
REMARK 500                                                                      
REMARK 500 GEOMETRY AND STEREOCHEMISTRY                                         
REMARK 500 SUBTOPIC: TORSION ANGLES                                             
REMARK 500                                                                      
REMARK 500 TORSION ANGLES OUTSIDE THE EXPECTED RAMACHANDRAN REGIONS:            
REMARK 500 (M=MODEL NUMBER; RES=RESIDUE NAME; C=CHAIN IDENTIFIER;               
REMARK 500 SSEQ=SEQUENCE NUMBER; I=INSERTION CODE).                             
REMARK 500                                                                      
REMARK 500 STANDARD TABLE:                                                      
REMARK 500 FORMAT:(10X,I3,1X,A3,1X,A1,I4,A1,4X,F7.2,3X,F7.2)                    
REMARK 500                                                                      
REMARK 500 EXPECTED VALUES: GJ KLEYWEGT AND TA JONES (1996). PHI/PSI-           
REMARK 500 CHOLOGY: RAMACHANDRAN REVISITED. STRUCTURE 4, 1395 - 1400            
REMARK 500                                                                      
REMARK 500  M RES CSSEQI        PSI       PHI                                   
REMARK 500    ASN A1020       57.27   -145.80                                   
REMARK 500    HIS A1021       53.78     39.46                                   
REMARK 500    SER A1033      142.03   -171.45                                   
REMARK 500    VAL A1131      -64.22   -143.51                                   
REMARK 500    SER B1033      144.92   -171.48                                   
REMARK 500    GLU B1046      -33.92    -39.49                                   
REMARK 500    PRO B1120      126.01    -35.15                                   
REMARK 500                                                                      
REMARK 500 REMARK: NULL                                                         
REMARK 620                                                                      
REMARK 620 METAL COORDINATION                                                   
REMARK 620 (M=MODEL NUMBER; RES=RESIDUE NAME; C=CHAIN IDENTIFIER;               
REMARK 620 SSEQ=SEQUENCE NUMBER; I=INSERTION CODE):                             
REMARK 620                                                                      
REMARK 620 COORDINATION ANGLES FOR:  M RES CSSEQI METAL                         
REMARK 620                              ZN A2163  ZN                            
REMARK 620 N RES CSSEQI ATOM                                                    
REMARK 620 1 CYS A1081   SG                                                     
REMARK 620 2 CYS A1089   SG  111.8                                              
REMARK 620 3 HIS A1084   ND1 104.6 109.4                                        
REMARK 620 4 CYS A1092   SG  115.5 115.1  98.9                                  
REMARK 620 N                    1     2     3                                   
REMARK 620                                                                      
REMARK 620 COORDINATION ANGLES FOR:  M RES CSSEQI METAL                         
REMARK 620                              ZN B2163  ZN                            
REMARK 620 N RES CSSEQI ATOM                                                    
REMARK 620 1 HIS B1084   ND1                                                    
REMARK 620 2 CYS B1089   SG  103.2                                              
REMARK 620 3 CYS B1092   SG  105.1 115.1                                        
REMARK 620 4 CYS B1081   SG  105.3 107.9 118.6                                  
REMARK 620 N                    1     2     3                                   
REMARK 800                                                                      
REMARK 800 SITE                                                                 
REMARK 800 SITE_IDENTIFIER: AC1                                                 
REMARK 800 EVIDENCE_CODE: SOFTWARE                                              
REMARK 800 SITE_DESCRIPTION: BINDING SITE FOR RESIDUE G18 A 2162                
REMARK 800                                                                      
REMARK 800 SITE_IDENTIFIER: AC2                                                 
REMARK 800 EVIDENCE_CODE: SOFTWARE                                              
REMARK 800 SITE_DESCRIPTION: BINDING SITE FOR RESIDUE ZN A 2163                 
REMARK 800                                                                      
REMARK 800 SITE_IDENTIFIER: AC3                                                 
REMARK 800 EVIDENCE_CODE: SOFTWARE                                              
REMARK 800 SITE_DESCRIPTION: BINDING SITE FOR RESIDUE GOL A 2164                
REMARK 800                                                                      
REMARK 800 SITE_IDENTIFIER: AC4                                                 
REMARK 800 EVIDENCE_CODE: SOFTWARE                                              
REMARK 800 SITE_DESCRIPTION: BINDING SITE FOR RESIDUE SO4 A 2165                
REMARK 800                                                                      
REMARK 800 SITE_IDENTIFIER: AC5                                                 
REMARK 800 EVIDENCE_CODE: SOFTWARE                                              
REMARK 800 SITE_DESCRIPTION: BINDING SITE FOR RESIDUE SO4 A 2166                
REMARK 800                                                                      
REMARK 800 SITE_IDENTIFIER: AC6                                                 
REMARK 800 EVIDENCE_CODE: SOFTWARE                                              
REMARK 800 SITE_DESCRIPTION: BINDING SITE FOR RESIDUE PEG A 2167                
REMARK 800                                                                      
REMARK 800 SITE_IDENTIFIER: AC7                                                 
REMARK 800 EVIDENCE_CODE: SOFTWARE                                              
REMARK 800 SITE_DESCRIPTION: BINDING SITE FOR RESIDUE G18 B 2162                
REMARK 800                                                                      
REMARK 800 SITE_IDENTIFIER: AC8                                                 
REMARK 800 EVIDENCE_CODE: SOFTWARE                                              
REMARK 800 SITE_DESCRIPTION: BINDING SITE FOR RESIDUE ZN B 2163                 
REMARK 800                                                                      
REMARK 800 SITE_IDENTIFIER: AC9                                                 
REMARK 800 EVIDENCE_CODE: SOFTWARE                                              
REMARK 800 SITE_DESCRIPTION: BINDING SITE FOR RESIDUE GOL B 2164                
REMARK 800                                                                      
REMARK 800 SITE_IDENTIFIER: BC1                                                 
REMARK 800 EVIDENCE_CODE: SOFTWARE                                              
REMARK 800 SITE_DESCRIPTION: BINDING SITE FOR RESIDUE SO4 B 2165                
REMARK 800                                                                      
REMARK 800 SITE_IDENTIFIER: BC2                                                 
REMARK 800 EVIDENCE_CODE: SOFTWARE                                              
REMARK 800 SITE_DESCRIPTION: BINDING SITE FOR RESIDUE SO4 B 2166                
REMARK 800                                                                      
REMARK 800 SITE_IDENTIFIER: BC3                                                 
REMARK 800 EVIDENCE_CODE: SOFTWARE                                              
REMARK 800 SITE_DESCRIPTION: BINDING SITE FOR RESIDUE PEG B 2167                
REMARK 900                                                                      
REMARK 900 RELATED ENTRIES                                                      
REMARK 900 RELATED ID: 2Y0I   RELATED DB: PDB                                   
REMARK 900 FACTOR INHIBITING HIF-1 ALPHA IN COMPLEX WITH TANKYRASE-2 (TNKS2)    
REMARK 900 FRAGMENT PEPTIDE (21-MER)                                            
REMARK 900 RELATED ID: 4AVU   RELATED DB: PDB                                   
REMARK 900 CRYSTAL STRUCTURE OF HUMAN TANKYRASE 2 IN COMPLEX WITH 6(5H)-        
REMARK 900 PHENANTHRIDINONE                                                     
DBREF  4AVW A  946  1162  UNP    Q9H2K2   TNKS2_HUMAN    946   1162             
DBREF  4AVW B  946  1162  UNP    Q9H2K2   TNKS2_HUMAN    946   1162             
SEQADV 4AVW MET A  923  UNP  Q9H2K2              EXPRESSION TAG                 
SEQADV 4AVW HIS A  924  UNP  Q9H2K2              EXPRESSION TAG                 
SEQADV 4AVW HIS A  925  UNP  Q9H2K2              EXPRESSION TAG                 
SEQADV 4AVW HIS A  926  UNP  Q9H2K2              EXPRESSION TAG                 
SEQADV 4AVW HIS A  927  UNP  Q9H2K2              EXPRESSION TAG                 
SEQADV 4AVW HIS A  928  UNP  Q9H2K2              EXPRESSION TAG                 
SEQADV 4AVW HIS A  929  UNP  Q9H2K2              EXPRESSION TAG                 
SEQADV 4AVW SER A  930  UNP  Q9H2K2              EXPRESSION TAG                 
SEQADV 4AVW SER A  931  UNP  Q9H2K2              EXPRESSION TAG                 
SEQADV 4AVW GLY A  932  UNP  Q9H2K2              EXPRESSION TAG                 
SEQADV 4AVW VAL A  933  UNP  Q9H2K2              EXPRESSION TAG                 
SEQADV 4AVW ASP A  934  UNP  Q9H2K2              EXPRESSION TAG                 
SEQADV 4AVW LEU A  935  UNP  Q9H2K2              EXPRESSION TAG                 
SEQADV 4AVW GLY A  936  UNP  Q9H2K2              EXPRESSION TAG                 
SEQADV 4AVW THR A  937  UNP  Q9H2K2              EXPRESSION TAG                 
SEQADV 4AVW GLU A  938  UNP  Q9H2K2              EXPRESSION TAG                 
SEQADV 4AVW ASN A  939  UNP  Q9H2K2              EXPRESSION TAG                 
SEQADV 4AVW LEU A  940  UNP  Q9H2K2              EXPRESSION TAG                 
SEQADV 4AVW TYR A  941  UNP  Q9H2K2              EXPRESSION TAG                 
SEQADV 4AVW PHE A  942  UNP  Q9H2K2              EXPRESSION TAG                 
SEQADV 4AVW GLN A  943  UNP  Q9H2K2              EXPRESSION TAG                 
SEQADV 4AVW SER A  944  UNP  Q9H2K2              EXPRESSION TAG                 
SEQADV 4AVW MET A  945  UNP  Q9H2K2              EXPRESSION TAG                 
SEQADV 4AVW MET B  923  UNP  Q9H2K2              EXPRESSION TAG                 
SEQADV 4AVW HIS B  924  UNP  Q9H2K2              EXPRESSION TAG                 
SEQADV 4AVW HIS B  925  UNP  Q9H2K2              EXPRESSION TAG                 
SEQADV 4AVW HIS B  926  UNP  Q9H2K2              EXPRESSION TAG                 
SEQADV 4AVW HIS B  927  UNP  Q9H2K2              EXPRESSION TAG                 
SEQADV 4AVW HIS B  928  UNP  Q9H2K2              EXPRESSION TAG                 
SEQADV 4AVW HIS B  929  UNP  Q9H2K2              EXPRESSION TAG                 
SEQADV 4AVW SER B  930  UNP  Q9H2K2              EXPRESSION TAG                 
SEQADV 4AVW SER B  931  UNP  Q9H2K2              EXPRESSION TAG                 
SEQADV 4AVW GLY B  932  UNP  Q9H2K2              EXPRESSION TAG                 
SEQADV 4AVW VAL B  933  UNP  Q9H2K2              EXPRESSION TAG                 
SEQADV 4AVW ASP B  934  UNP  Q9H2K2              EXPRESSION TAG                 
SEQADV 4AVW LEU B  935  UNP  Q9H2K2              EXPRESSION TAG                 
SEQADV 4AVW GLY B  936  UNP  Q9H2K2              EXPRESSION TAG                 
SEQADV 4AVW THR B  937  UNP  Q9H2K2              EXPRESSION TAG                 
SEQADV 4AVW GLU B  938  UNP  Q9H2K2              EXPRESSION TAG                 
SEQADV 4AVW ASN B  939  UNP  Q9H2K2              EXPRESSION TAG                 
SEQADV 4AVW LEU B  940  UNP  Q9H2K2              EXPRESSION TAG                 
SEQADV 4AVW TYR B  941  UNP  Q9H2K2              EXPRESSION TAG                 
SEQADV 4AVW PHE B  942  UNP  Q9H2K2              EXPRESSION TAG                 
SEQADV 4AVW GLN B  943  UNP  Q9H2K2              EXPRESSION TAG                 
SEQADV 4AVW SER B  944  UNP  Q9H2K2              EXPRESSION TAG                 
SEQADV 4AVW MET B  945  UNP  Q9H2K2              EXPRESSION TAG                 
SEQRES   1 A  240  MET HIS HIS HIS HIS HIS HIS SER SER GLY VAL ASP LEU          
SEQRES   2 A  240  GLY THR GLU ASN LEU TYR PHE GLN SER MET LEU ASN THR          
SEQRES   3 A  240  SER GLY SER GLY THR ILE LEU ILE ASP LEU SER PRO ASP          
SEQRES   4 A  240  ASP LYS GLU PHE GLN SER VAL GLU GLU GLU MET GLN SER          
SEQRES   5 A  240  THR VAL ARG GLU HIS ARG ASP GLY GLY HIS ALA GLY GLY          
SEQRES   6 A  240  ILE PHE ASN ARG TYR ASN ILE LEU LYS ILE GLN LYS VAL          
SEQRES   7 A  240  CYS ASN LYS LYS LEU TRP GLU ARG TYR THR HIS ARG ARG          
SEQRES   8 A  240  LYS GLU VAL SER GLU GLU ASN HIS ASN HIS ALA ASN GLU          
SEQRES   9 A  240  ARG MET LEU PHE HIS GLY SER PRO PHE VAL ASN ALA ILE          
SEQRES  10 A  240  ILE HIS LYS GLY PHE ASP GLU ARG HIS ALA TYR ILE GLY          
SEQRES  11 A  240  GLY MET PHE GLY ALA GLY ILE TYR PHE ALA GLU ASN SER          
SEQRES  12 A  240  SER LYS SER ASN GLN TYR VAL TYR GLY ILE GLY GLY GLY          
SEQRES  13 A  240  THR GLY CYS PRO VAL HIS LYS ASP ARG SER CYS TYR ILE          
SEQRES  14 A  240  CYS HIS ARG GLN LEU LEU PHE CYS ARG VAL THR LEU GLY          
SEQRES  15 A  240  LYS SER PHE LEU GLN PHE SER ALA MET LYS MET ALA HIS          
SEQRES  16 A  240  SER PRO PRO GLY HIS HIS SER VAL THR GLY ARG PRO SER          
SEQRES  17 A  240  VAL ASN GLY LEU ALA LEU ALA GLU TYR VAL ILE TYR ARG          
SEQRES  18 A  240  GLY GLU GLN ALA TYR PRO GLU TYR LEU ILE THR TYR GLN          
SEQRES  19 A  240  ILE MET ARG PRO GLU GLY                                      
SEQRES   1 B  240  MET HIS HIS HIS HIS HIS HIS SER SER GLY VAL ASP LEU          
SEQRES   2 B  240  GLY THR GLU ASN LEU TYR PHE GLN SER MET LEU ASN THR          
SEQRES   3 B  240  SER GLY SER GLY THR ILE LEU ILE ASP LEU SER PRO ASP          
SEQRES   4 B  240  ASP LYS GLU PHE GLN SER VAL GLU GLU GLU MET GLN SER          
SEQRES   5 B  240  THR VAL ARG GLU HIS ARG ASP GLY GLY HIS ALA GLY GLY          
SEQRES   6 B  240  ILE PHE ASN ARG TYR ASN ILE LEU LYS ILE GLN LYS VAL          
SEQRES   7 B  240  CYS ASN LYS LYS LEU TRP GLU ARG TYR THR HIS ARG ARG          
SEQRES   8 B  240  LYS GLU VAL SER GLU GLU ASN HIS ASN HIS ALA ASN GLU          
SEQRES   9 B  240  ARG MET LEU PHE HIS GLY SER PRO PHE VAL ASN ALA ILE          
SEQRES  10 B  240  ILE HIS LYS GLY PHE ASP GLU ARG HIS ALA TYR ILE GLY          
SEQRES  11 B  240  GLY MET PHE GLY ALA GLY ILE TYR PHE ALA GLU ASN SER          
SEQRES  12 B  240  SER LYS SER ASN GLN TYR VAL TYR GLY ILE GLY GLY GLY          
SEQRES  13 B  240  THR GLY CYS PRO VAL HIS LYS ASP ARG SER CYS TYR ILE          
SEQRES  14 B  240  CYS HIS ARG GLN LEU LEU PHE CYS ARG VAL THR LEU GLY          
SEQRES  15 B  240  LYS SER PHE LEU GLN PHE SER ALA MET LYS MET ALA HIS          
SEQRES  16 B  240  SER PRO PRO GLY HIS HIS SER VAL THR GLY ARG PRO SER          
SEQRES  17 B  240  VAL ASN GLY LEU ALA LEU ALA GLU TYR VAL ILE TYR ARG          
SEQRES  18 B  240  GLY GLU GLN ALA TYR PRO GLU TYR LEU ILE THR TYR GLN          
SEQRES  19 B  240  ILE MET ARG PRO GLU GLY                                      
HET    G18  A2162      14                                                       
HET     ZN  A2163       1                                                       
HET    GOL  A2164       6                                                       
HET    SO4  A2165       5                                                       
HET    SO4  A2166       5                                                       
HET    PEG  A2167       7                                                       
HET    G18  B2162      14                                                       
HET     ZN  B2163       1                                                       
HET    GOL  B2164       6                                                       
HET    SO4  B2165       5                                                       
HET    SO4  B2166       5                                                       
HET    PEG  B2167       7                                                       
HETNAM     G18 4H-THIENO[2,3-C]ISOQUINOLIN-5-ONE                                
HETNAM      ZN ZINC ION                                                         
HETNAM     GOL GLYCEROL                                                         
HETNAM     SO4 SULFATE ION                                                      
HETNAM     PEG DI(HYDROXYETHYL)ETHER                                            
HETSYN     GOL GLYCERIN; PROPANE-1,2,3-TRIOL                                    
FORMUL   3  G18    2(C11 H7 N O S)                                              
FORMUL   4   ZN    2(ZN 2+)                                                     
FORMUL   5  GOL    2(C3 H8 O3)                                                  
FORMUL   6  SO4    4(O4 S 2-)                                                   
FORMUL   8  PEG    2(C4 H10 O3)                                                 
FORMUL  15  HOH   *189(H2 O)                                                    
HELIX    1   1 LYS A 1067  SER A 1068  1                                   2
HELIX    2   2 ILE A 1075  ILE A 1075  1                                   1
SHEET    1   1 1 PHE A1030  HIS A1031  0
SHEET    2   2 1 TYR A1060  ALA A1062  0
SHEET    3   3 1 GLU A1138  GLU A1138  0
LINK        ZN    ZN A2163                 SG  CYS A1081     1555   1555  2.20  
LINK        ZN    ZN A2163                 SG  CYS A1089     1555   1555  2.39  
LINK        ZN    ZN A2163                 ND1 HIS A1084     1555   1555  2.19  
LINK        ZN    ZN A2163                 SG  CYS A1092     1555   1555  2.33  
LINK        ZN    ZN B2163                 ND1 HIS B1084     1555   1555  2.09  
LINK        ZN    ZN B2163                 SG  CYS B1089     1555   1555  2.24  
LINK        ZN    ZN B2163                 SG  CYS B1092     1555   1555  2.32  
LINK        ZN    ZN B2163                 SG  CYS B1081     1555   1555  2.31  
SITE     1 AC1  9 HIS A1031  GLY A1032  TYR A1050  TYR A1060                    
SITE     2 AC1  9 LYS A1067  SER A1068  TYR A1071  ILE A1075                    
SITE     3 AC1  9 GLU A1138                                                     
SITE     1 AC2  4 CYS A1081  HIS A1084  CYS A1089  CYS A1092                    
SITE     1 AC3  5 PRO A1129  SER A1130  VAL A1131  ASN A1132                    
SITE     2 AC3  5 GLY A1133                                                     
SITE     1 AC4  6 ARG A 977  HIS A 979  ARG A 980  LYS A1067                    
SITE     2 AC4  6 GLN A1070  HOH A2024                                          
SITE     1 AC5  5 ASN A 990  ARG A 991  PRO A1160  GLU A1161                    
SITE     2 AC5  5 HOH A2037                                                     
SITE     1 AC6  2 LYS A 999  ASN A1002                                          
SITE     1 AC7  8 HIS B1031  GLY B1032  TYR B1050  TYR B1060                    
SITE     2 AC7  8 LYS B1067  SER B1068  TYR B1071  GLU B1138                    
SITE     1 AC8  4 CYS B1081  HIS B1084  CYS B1089  CYS B1092                    
SITE     1 AC9  7 GLU B 978  HIS B 979  ILE B 988  PHE B 989                    
SITE     2 AC9  7 HOH B2014  HOH B2024  HOH B2025                               
SITE     1 BC1  5 ARG B 977  HIS B 979  ARG B 980  LYS B1067                    
SITE     2 BC1  5 GLN B1070                                                     
SITE     1 BC2  5 ASN B 990  ARG B 991  PRO B1160  GLU B1161                    
SITE     2 BC2  5 HOH B2026                                                     
SITE     1 BC3  3 LYS B 999  ASN B1002  GLU B1150                               
CRYST1   91.570   97.990  117.950  90.00  90.00  90.00 C 2 2 21     16          
ORIGX1      1.000000  0.000000  0.000000        0.00000                         
ORIGX2      0.000000  1.000000  0.000000        0.00000                         
ORIGX3      0.000000  0.000000  1.000000        0.00000                         
SCALE1      0.010921  0.000000  0.000000        0.00000                         
SCALE2      0.000000  0.010205  0.000000        0.00000                         
SCALE3      0.000000  0.000000  0.008478        0.00000                         
ATOM      1  N   PHE A1030     -37.277  -7.367  20.619  1.00 10.77           N
ATOM      2  CA  PHE A1030     -36.254  -7.464  19.595  1.00 10.29           C
ATOM      3  C   PHE A1030     -36.886  -7.698  18.254  1.00 10.88           C
ATOM      4  O   PHE A1030     -37.937  -8.347  18.162  1.00 10.73           O
ATOM      5  CB  PHE A1030     -35.314  -8.625  19.903  1.00 10.39           C
ATOM      6  CG  PHE A1030     -34.522  -8.423  21.144  1.00 10.00           C
ATOM      7  CD1 PHE A1030     -33.389  -7.608  21.126  1.00 10.20           C
ATOM      8  CD2 PHE A1030     -34.933  -8.962  22.331  1.00  9.93           C
ATOM      9  CE1 PHE A1030     -32.670  -7.372  22.290  1.00 10.09           C
ATOM     10  CE2 PHE A1030     -34.230  -8.726  23.495  1.00 10.05           C
ATOM     11  CZ  PHE A1030     -33.105  -7.917  23.482  1.00 10.02           C
ATOM     12  N   HIS A1031     -36.237  -7.195  17.205  1.00 11.08           N
ATOM     13  CA  HIS A1031     -36.635  -7.491  15.837  1.00 11.11           C
ATOM     14  C   HIS A1031     -35.415  -7.690  14.989  1.00 11.16           C
ATOM     15  O   HIS A1031     -34.573  -6.814  14.904  1.00 10.82           O
ATOM     16  CB  HIS A1031     -37.486  -6.363  15.259  1.00 10.98           C
ATOM     17  CG  HIS A1031     -38.024  -6.664  13.878  1.00 11.48           C
ATOM     18  ND1 HIS A1031     -39.212  -7.306  13.675  1.00 11.85           N
ATOM     19  CD2 HIS A1031     -37.505  -6.392  12.609  1.00 11.51           C
ATOM     20  CE1 HIS A1031     -39.412  -7.446  12.336  1.00 11.67           C
ATOM     21  NE2 HIS A1031     -38.374  -6.896  11.693  1.00 11.50           N
ATOM     22  N   GLY A1032     -35.319  -8.841  14.348  1.00 11.59           N
ATOM     23  CA  GLY A1032     -34.240  -9.135  13.395  1.00 12.66           C
ATOM     24  C   GLY A1032     -34.777  -9.152  11.986  1.00 13.55           C
ATOM     25  O   GLY A1032     -35.891  -9.648  11.752  1.00 13.38           O
ATOM     26  N   SER A1033     -34.001  -8.631  11.034  1.00 14.79           N
ATOM     27  CA  SER A1033     -34.469  -8.536   9.651  1.00 16.12           C
ATOM     28  C   SER A1033     -33.388  -8.113   8.684  1.00 17.69           C
ATOM     29  O   SER A1033     -32.582  -7.239   8.997  1.00 17.71           O
ATOM     30  CB  SER A1033     -35.576  -7.497   9.564  1.00 16.63           C
ATOM     31  OG  SER A1033     -35.847  -7.124   8.236  1.00 16.99           O
TER      32      SER A1033
ATOM     33  N   TYR A1050     -44.481 -10.263   8.017  1.00 21.78           N
ATOM     34  CA  TYR A1050     -44.150 -11.639   7.704  1.00 21.66           C
ATOM     35  C   TYR A1050     -45.432 -12.263   7.146  1.00 22.31           C
ATOM     36  O   TYR A1050     -46.340 -12.614   7.899  1.00 20.64           O
ATOM     37  CB  TYR A1050     -43.646 -12.333   8.960  1.00 21.68           C
ATOM     38  CG  TYR A1050     -43.239 -13.787   8.843  1.00 21.78           C
ATOM     39  CD1 TYR A1050     -42.979 -14.381   7.613  1.00 22.02           C
ATOM     40  CD2 TYR A1050     -43.100 -14.568   9.987  1.00 21.35           C
ATOM     41  CE1 TYR A1050     -42.598 -15.715   7.526  1.00 22.05           C
ATOM     42  CE2 TYR A1050     -42.690 -15.883   9.907  1.00 21.92           C
ATOM     43  CZ  TYR A1050     -42.451 -16.448   8.670  1.00 22.23           C
ATOM     44  OH  TYR A1050     -42.079 -17.760   8.579  1.00 24.47           O
TER      45      TYR A1050
ATOM     46  N   TYR A1060     -43.468  -8.996  13.300  1.00 12.88           N
ATOM     47  CA  TYR A1060     -43.209  -9.879  14.436  1.00 12.65           C
ATOM     48  C   TYR A1060     -42.038  -9.382  15.291  1.00 12.08           C
ATOM     49  O   TYR A1060     -41.031  -8.912  14.765  1.00 11.95           O
ATOM     50  CB  TYR A1060     -42.904 -11.292  13.922  1.00 13.33           C
ATOM     51  CG  TYR A1060     -44.115 -12.051  13.426  1.00 14.36           C
ATOM     52  CD1 TYR A1060     -44.898 -11.543  12.392  1.00 15.06           C
ATOM     53  CD2 TYR A1060     -44.484 -13.270  13.991  1.00 14.90           C
ATOM     54  CE1 TYR A1060     -46.013 -12.221  11.941  1.00 15.58           C
ATOM     55  CE2 TYR A1060     -45.608 -13.958  13.540  1.00 16.04           C
ATOM     56  CZ  TYR A1060     -46.372 -13.422  12.508  1.00 15.77           C
ATOM     57  OH  TYR A1060     -47.513 -14.061  12.047  1.00 16.83           O
ATOM     58  N   PHE A1061     -42.197  -9.502  16.608  1.00 12.22           N
ATOM     59  CA  PHE A1061     -41.178  -9.153  17.599  1.00 11.85           C
ATOM     60  C   PHE A1061     -41.004 -10.264  18.632  1.00 11.66           C
ATOM     61  O   PHE A1061     -41.923 -11.073  18.847  1.00 11.78           O
ATOM     62  CB  PHE A1061     -41.582  -7.880  18.309  1.00 11.86           C
ATOM     63  CG  PHE A1061     -41.706  -6.718  17.402  1.00 12.12           C
ATOM     64  CD1 PHE A1061     -42.843  -6.526  16.663  1.00 12.38           C
ATOM     65  CD2 PHE A1061     -40.655  -5.826  17.260  1.00 12.30           C
ATOM     66  CE1 PHE A1061     -42.941  -5.450  15.780  1.00 12.76           C
ATOM     67  CE2 PHE A1061     -40.737  -4.747  16.409  1.00 12.45           C
ATOM     68  CZ  PHE A1061     -41.884  -4.551  15.654  1.00 12.75           C
ATOM     69  N   ALA A1062     -39.847 -10.310  19.287  1.00 11.02           N
ATOM     70  CA  ALA A1062     -39.566 -11.416  20.212  1.00 10.77           C
ATOM     71  C   ALA A1062     -39.009 -10.928  21.529  1.00 11.00           C
ATOM     72  O   ALA A1062     -38.283  -9.929  21.591  1.00 11.01           O
ATOM     73  CB  ALA A1062     -38.626 -12.441  19.562  1.00 10.11           C
TER      74      ALA A1062
ATOM     75  N   LYS A1067     -34.276 -15.597  19.338  1.00 11.16           N
ATOM     76  CA  LYS A1067     -35.357 -15.785  18.373  1.00 11.69           C
ATOM     77  C   LYS A1067     -35.252 -14.777  17.229  1.00 11.85           C
ATOM     78  O   LYS A1067     -35.239 -15.166  16.062  1.00 11.83           O
ATOM     79  CB  LYS A1067     -36.726 -15.695  19.063  1.00 12.05           C
ATOM     80  CG  LYS A1067     -37.939 -15.631  18.123  1.00 12.43           C
ATOM     81  CD  LYS A1067     -37.986 -16.700  17.032  1.00 13.03           C
ATOM     82  CE  LYS A1067     -38.272 -18.046  17.620  1.00 13.31           C
ATOM     83  NZ  LYS A1067     -38.349 -19.083  16.564  1.00 13.29           N
ATOM     84  N   SER A1068     -35.135 -13.489  17.544  1.00 11.84           N
ATOM     85  CA  SER A1068     -34.961 -12.482  16.482  1.00 11.59           C
ATOM     86  C   SER A1068     -33.678 -12.709  15.676  1.00 11.69           C
ATOM     87  O   SER A1068     -33.616 -12.398  14.487  1.00 10.23           O
ATOM     88  CB  SER A1068     -34.966 -11.083  17.063  1.00 11.77           C
ATOM     89  OG  SER A1068     -36.207 -10.740  17.655  1.00 11.57           O
TER      90      SER A1068
ATOM     91  N   TYR A1071     -33.748 -14.404  12.308  1.00 14.17           N
ATOM     92  CA  TYR A1071     -34.317 -13.688  11.172  1.00 15.00           C
ATOM     93  C   TYR A1071     -33.396 -12.659  10.519  1.00 15.19           C
ATOM     94  O   TYR A1071     -33.776 -12.059   9.512  1.00 14.68           O
ATOM     95  CB  TYR A1071     -35.656 -13.034  11.578  1.00 15.50           C
ATOM     96  CG  TYR A1071     -36.738 -14.085  11.782  1.00 15.75           C
ATOM     97  CD1 TYR A1071     -36.851 -14.735  12.997  1.00 15.99           C
ATOM     98  CD2 TYR A1071     -37.584 -14.478  10.753  1.00 15.83           C
ATOM     99  CE1 TYR A1071     -37.793 -15.714  13.211  1.00 15.54           C
ATOM    100  CE2 TYR A1071     -38.560 -15.467  10.962  1.00 16.32           C
ATOM    101  CZ  TYR A1071     -38.629 -16.087  12.205  1.00 15.98           C
ATOM    102  OH  TYR A1071     -39.538 -17.062  12.499  1.00 16.39           O
TER     103      TYR A1071
ATOM    104  N   ILE A1075     -35.959 -15.246   6.567  1.00 16.87           N
ATOM    105  CA  ILE A1075     -36.854 -16.257   7.121  1.00 17.42           C
ATOM    106  C   ILE A1075     -36.072 -17.561   7.172  1.00 17.62           C
ATOM    107  O   ILE A1075     -35.431 -17.946   6.201  1.00 17.19           O
ATOM    108  CB  ILE A1075     -38.132 -16.475   6.258  1.00 17.78           C
ATOM    109  CG1 ILE A1075     -38.823 -15.140   5.934  1.00 18.13           C
ATOM    110  CG2 ILE A1075     -39.097 -17.438   6.978  1.00 17.91           C
ATOM    111  CD1 ILE A1075     -39.263 -14.323   7.139  1.00 16.98           C
TER     112      ILE A1075
ATOM    113  N   GLU A1138     -43.678 -14.178  21.783  1.00 13.12           N
ATOM    114  CA  GLU A1138     -43.504 -13.449  20.535  1.00 13.32           C
ATOM    115  C   GLU A1138     -44.769 -12.630  20.312  1.00 13.72           C
ATOM    116  O   GLU A1138     -45.828 -12.934  20.882  1.00 12.72           O
ATOM    117  CB  GLU A1138     -43.283 -14.427  19.389  1.00 13.95           C
ATOM    118  CG  GLU A1138     -42.059 -15.280  19.653  1.00 14.82           C
ATOM    119  CD  GLU A1138     -41.831 -16.385  18.634  1.00 15.46           C
ATOM    120  OE1 GLU A1138     -42.396 -16.323  17.535  1.00 15.46           O
ATOM    121  OE2 GLU A1138     -41.056 -17.302  18.972  1.00 16.30           O
TER     122      GLU A1138
HETATM  137  O   HOH A2061     -38.639  -6.693   8.997  1.00 19.84           O
HETATM  138  O   HOH A2066     -41.993  -9.280  10.898  1.00 10.71           O
HETATM  139  O   HOH A2085     -36.098 -12.206   8.123  1.00 27.45           O
CONECT  129  130  134
CONECT  126  125  127
CONECT  127  126  128
CONECT  130  129  131
CONECT  125  124  126
CONECT  132  131  133  134
CONECT  135  124  133  136
CONECT  128  123  127
CONECT  131  123  130  132
CONECT  124  123  125  135
CONECT  123  124  128  131
CONECT  133  132  135
CONECT  136  135
CONECT  134  129  132
END
