# Supplementary material for: Scaffold repositioning of spiro-acridine derivatives as fungi chitinase inhibitor by target fishing and in vitro studies
Source: Sci Rep. 2023 May 5;13:7320. doi: 10.1038/s41598-023-33279-9 (PMC10163251; doi:10.1038/s41598-023-33279-9)
Supplement: Supplementary file 2 — Supplementary Information 2. [file 41598_2023_33279_MOESM2_ESM.zip › PDBQT_TARGETS_ALL/4bgx_SIA.pdb]

HEADER    VIRAL PROTEIN                           29-MAR-13   4BGX              
TITLE     H5 (VN1194) INFLUENZA VIRUS HAEMAGGLUTININ IN COMPLEX WITH            
TITLE    2 HUMAN RECEPTOR ANALOGUE 6'-SLN                                       
CAVEAT     4BGX    NAG B1154  HAS WRONG CHIRALITY AT ATOM  C1                   
COMPND    MOL_ID: 1;                                                            
COMPND   2 MOLECULE: HEMAGGLUTININ;                                             
COMPND   3 CHAIN: A;                                                            
COMPND   4 FRAGMENT: HA1 OF TRYPSIN RELEASED ECTODOMAIN, RESIDUES 17-340;       
COMPND   5 SYNONYM: HAEMAGGLUTININ HA1;                                         
COMPND   6 MOL_ID: 2;                                                           
COMPND   7 MOLECULE: HEMAGGLUTININ;                                             
COMPND   8 CHAIN: B;                                                            
COMPND   9 FRAGMENT: HA2 OF TRYPSIN RELEASED ECTODOMAIN, RESIDUES 347-512;      
COMPND  10 SYNONYM: HAEMAGGLUTININ HA2                                          
SOURCE    MOL_ID: 1;                                                            
SOURCE   2 ORGANISM_SCIENTIFIC: INFLUENZA VIRUS;                                
SOURCE   3 ORGANISM_TAXID: 644788;                                              
SOURCE   4 STRAIN: A/VIETNAM/1194/2004(H5N1);                                   
SOURCE   5 VARIANT: A/VN/1194/04/NIBRG14 VACCINE STRAIN;                        
SOURCE   6 OTHER_DETAILS: THE NATIONAL INSTITUTE FOR BIOLOGICAL STANDARDS AND   
SOURCE   7  CONTROL (NIBSC);                                                    
SOURCE   8 MOL_ID: 2;                                                           
SOURCE   9 ORGANISM_SCIENTIFIC: INFLUENZA VIRUS;                                
SOURCE  10 ORGANISM_TAXID: 644788;                                              
SOURCE  11 STRAIN: A/VIETNAM/1194/2004(H5N1);                                   
SOURCE  12 VARIANT: A/VN/1194/04/NIBRG14 VACCINE STRAIN;                        
SOURCE  13 OTHER_DETAILS: THE NATIONAL INSTITUTE FOR BIOLOGICAL STANDARDS AND   
SOURCE  14  CONTROL (NIBSC)                                                     
KEYWDS    VIRAL PROTEIN, N-GLYCOSYLATION, VIRUS RECEPTOR, BIRD FLU              
EXPDTA    X-RAY DIFFRACTION                                                     
AUTHOR    X.XIONG,P.COOMBS,S.R MARTIN,J.LIU,H.XIAO,J.W.MCCAULEY,K.LOCHER,       
AUTHOR   2 P.A.WALKER,P.J.COLLINS,Y.KAWAOKA,J.J.SKEHEL,S.J.GAMBLIN              
REVDAT   4   22-MAY-13 4BGX    1       JRNL                                     
REVDAT   3   15-MAY-13 4BGX    1       JRNL                                     
REVDAT   2   08-MAY-13 4BGX    1       JRNL                                     
REVDAT   1   24-APR-13 4BGX    0                                                
JRNL        AUTH   X.XIONG,P.COOMBS,S.R MARTIN,J.LIU,H.XIAO,J.W.MCCAULEY,       
JRNL        AUTH 2 K.LOCHER,P.A.WALKER,P.J.COLLINS,Y.KAWAOKA,J.J.SKEHEL,        
JRNL        AUTH 3 S.J.GAMBLIN                                                  
JRNL        TITL   RECEPTOR BINDING BY A FERRET-TRANSMISSIBLE H5 AVIAN          
JRNL        TITL 2 INFLUENZA VIRUS.                                             
JRNL        REF    NATURE                        V. 497   392 2013              
JRNL        REFN                   ISSN 0028-0836                               
JRNL        PMID   23615615                                                     
JRNL        DOI    10.1038/NATURE12144                                          
REMARK   2                                                                      
REMARK   2 RESOLUTION.    2.48 ANGSTROMS.                                       
REMARK   3                                                                      
REMARK   3 REFINEMENT.                                                          
REMARK   3   PROGRAM     : REFMAC 5.7.0032                                      
REMARK   3   AUTHORS     : MURSHUDOV,SKUBAK,LEBEDEV,PANNU,                      
REMARK   3                 STEINER,NICHOLLS,WINN,LONG,VAGIN                     
REMARK   3                                                                      
REMARK   3    REFINEMENT TARGET : MAXIMUM LIKELIHOOD                            
REMARK   3                                                                      
REMARK   3  DATA USED IN REFINEMENT.                                            
REMARK   3   RESOLUTION RANGE HIGH (ANGSTROMS) : 2.48                           
REMARK   3   RESOLUTION RANGE LOW  (ANGSTROMS) : 37.18                          
REMARK   3   DATA CUTOFF            (SIGMA(F)) : NONE                           
REMARK   3   COMPLETENESS FOR RANGE        (%) : 99.82                          
REMARK   3   NUMBER OF REFLECTIONS             : 30613                          
REMARK   3                                                                      
REMARK   3  FIT TO DATA USED IN REFINEMENT.                                     
REMARK   3   CROSS-VALIDATION METHOD          : THROUGHOUT                      
REMARK   3   FREE R VALUE TEST SET SELECTION  : RANDOM                          
REMARK   3   R VALUE     (WORKING + TEST SET) : 0.19480                         
REMARK   3   R VALUE            (WORKING SET) : 0.19361                         
REMARK   3   FREE R VALUE                     : 0.21776                         
REMARK   3   FREE R VALUE TEST SET SIZE   (%) : 5.1                             
REMARK   3   FREE R VALUE TEST SET COUNT      : 1634                            
REMARK   3                                                                      
REMARK   3  FIT IN THE HIGHEST RESOLUTION BIN.                                  
REMARK   3   TOTAL NUMBER OF BINS USED           : 20                           
REMARK   3   BIN RESOLUTION RANGE HIGH       (A) : 2.480                        
REMARK   3   BIN RESOLUTION RANGE LOW        (A) : 2.544                        
REMARK   3   REFLECTION IN BIN     (WORKING SET) : 2229                         
REMARK   3   BIN COMPLETENESS (WORKING+TEST) (%) : 99.91                        
REMARK   3   BIN R VALUE           (WORKING SET) : 0.306                        
REMARK   3   BIN FREE R VALUE SET COUNT          : 108                          
REMARK   3   BIN FREE R VALUE                    : 0.331                        
REMARK   3                                                                      
REMARK   3  NUMBER OF NON-HYDROGEN ATOMS USED IN REFINEMENT.                    
REMARK   3   PROTEIN ATOMS            : 3862                                    
REMARK   3   NUCLEIC ACID ATOMS       : 0                                       
REMARK   3   HETEROGEN ATOMS          : 89                                      
REMARK   3   SOLVENT ATOMS            : 211                                     
REMARK   3                                                                      
REMARK   3  B VALUES.                                                           
REMARK   3   FROM WILSON PLOT           (A**2) : NULL                           
REMARK   3   MEAN B VALUE      (OVERALL, A**2) : 76.792                         
REMARK   3   OVERALL ANISOTROPIC B VALUE.                                       
REMARK   3    B11 (A**2) : 2.17                                                 
REMARK   3    B22 (A**2) : 2.17                                                 
REMARK   3    B33 (A**2) : -7.05                                                
REMARK   3    B12 (A**2) : 2.17                                                 
REMARK   3    B13 (A**2) : 0.00                                                 
REMARK   3    B23 (A**2) : 0.00                                                 
REMARK   3                                                                      
REMARK   3  ESTIMATED OVERALL COORDINATE ERROR.                                 
REMARK   3   ESU BASED ON R VALUE                            (A): 0.267         
REMARK   3   ESU BASED ON FREE R VALUE                       (A): 0.203         
REMARK   3   ESU BASED ON MAXIMUM LIKELIHOOD                 (A): 0.159         
REMARK   3   ESU FOR B VALUES BASED ON MAXIMUM LIKELIHOOD (A**2): 13.959        
REMARK   3                                                                      
REMARK   3  CORRELATION COEFFICIENTS.                                           
REMARK   3   CORRELATION COEFFICIENT FO-FC      : 0.956                         
REMARK   3   CORRELATION COEFFICIENT FO-FC FREE : 0.948                         
REMARK   3                                                                      
REMARK   3  RMS DEVIATIONS FROM IDEAL VALUES        COUNT    RMS    WEIGHT      
REMARK   3   BOND LENGTHS REFINED ATOMS        (A):  4051 ; 0.008 ; 0.019       
REMARK   3   BOND LENGTHS OTHERS               (A):  3725 ; 0.001 ; 0.020       
REMARK   3   BOND ANGLES REFINED ATOMS   (DEGREES):  5498 ; 1.245 ; 1.962       
REMARK   3   BOND ANGLES OTHERS          (DEGREES):  8569 ; 0.711 ; 3.003       
REMARK   3   TORSION ANGLES, PERIOD 1    (DEGREES):   483 ; 6.190 ; 5.000       
REMARK   3   TORSION ANGLES, PERIOD 2    (DEGREES):   201 ;37.265 ;25.174       
REMARK   3   TORSION ANGLES, PERIOD 3    (DEGREES):   678 ;15.720 ;15.000       
REMARK   3   TORSION ANGLES, PERIOD 4    (DEGREES):    17 ;15.902 ;15.000       
REMARK   3   CHIRAL-CENTER RESTRAINTS       (A**3):   593 ; 0.065 ; 0.200       
REMARK   3   GENERAL PLANES REFINED ATOMS      (A):  4603 ; 0.004 ; 0.020       
REMARK   3   GENERAL PLANES OTHERS             (A):   943 ; 0.001 ; 0.020       
REMARK   3   NON-BONDED CONTACTS REFINED ATOMS (A):  NULL ;  NULL ;  NULL       
REMARK   3   NON-BONDED CONTACTS OTHERS        (A):  NULL ;  NULL ;  NULL       
REMARK   3   NON-BONDED TORSION REFINED ATOMS  (A):  NULL ;  NULL ;  NULL       
REMARK   3   NON-BONDED TORSION OTHERS         (A):  NULL ;  NULL ;  NULL       
REMARK   3   H-BOND (X...Y) REFINED ATOMS      (A):  NULL ;  NULL ;  NULL       
REMARK   3   H-BOND (X...Y) OTHERS             (A):  NULL ;  NULL ;  NULL       
REMARK   3   POTENTIAL METAL-ION REFINED ATOMS (A):  NULL ;  NULL ;  NULL       
REMARK   3   POTENTIAL METAL-ION OTHERS        (A):  NULL ;  NULL ;  NULL       
REMARK   3   SYMMETRY VDW REFINED ATOMS        (A):  NULL ;  NULL ;  NULL       
REMARK   3   SYMMETRY VDW OTHERS               (A):  NULL ;  NULL ;  NULL       
REMARK   3   SYMMETRY H-BOND REFINED ATOMS     (A):  NULL ;  NULL ;  NULL       
REMARK   3   SYMMETRY H-BOND OTHERS            (A):  NULL ;  NULL ;  NULL       
REMARK   3   SYMMETRY METAL-ION REFINED ATOMS  (A):  NULL ;  NULL ;  NULL       
REMARK   3   SYMMETRY METAL-ION OTHERS         (A):  NULL ;  NULL ;  NULL       
REMARK   3                                                                      
REMARK   3  ISOTROPIC THERMAL FACTOR RESTRAINTS.     COUNT   RMS    WEIGHT      
REMARK   3   MAIN-CHAIN BOND REFINED ATOMS  (A**2):  1932 ; 1.388 ; 3.375       
REMARK   3   MAIN-CHAIN BOND OTHER ATOMS    (A**2):  1931 ; 1.386 ; 3.374       
REMARK   3   MAIN-CHAIN ANGLE REFINED ATOMS (A**2):  2412 ; 2.250 ; 5.060       
REMARK   3   SIDE-CHAIN BOND REFINED ATOMS  (A**2):  2119 ; 2.257 ; 3.795       
REMARK   3   SIDE-CHAIN ANGLE REFINED ATOMS (A**2):  NULL ;  NULL ;  NULL       
REMARK   3                                                                      
REMARK   3  ANISOTROPIC THERMAL FACTOR RESTRAINTS.   COUNT   RMS    WEIGHT      
REMARK   3   RIGID-BOND RESTRAINTS          (A**2):  NULL ;  NULL ;  NULL       
REMARK   3   SPHERICITY; FREE ATOMS         (A**2):  NULL ;  NULL ;  NULL       
REMARK   3   SPHERICITY; BONDED ATOMS       (A**2):  NULL ;  NULL ;  NULL       
REMARK   3                                                                      
REMARK   3  NCS RESTRAINTS STATISTICS                                           
REMARK   3   NUMBER OF DIFFERENT NCS GROUPS : NULL                              
REMARK   3                                                                      
REMARK   3  TLS DETAILS                                                         
REMARK   3   NUMBER OF TLS GROUPS  : 7                                          
REMARK   3                                                                      
REMARK   3   TLS GROUP : 1                                                      
REMARK   3    NUMBER OF COMPONENTS GROUP : 1                                    
REMARK   3    COMPONENTS        C SSSEQI   TO  C SSSEQI                         
REMARK   3    RESIDUE RANGE :   A     1        A   105                          
REMARK   3    ORIGIN FOR THE GROUP (A):  34.3807 -14.0801 -18.8127              
REMARK   3    T TENSOR                                                          
REMARK   3      T11:   0.4095 T22:   0.4680                                     
REMARK   3      T33:   0.3302 T12:   0.1056                                     
REMARK   3      T13:   0.0305 T23:  -0.1242                                     
REMARK   3    L TENSOR                                                          
REMARK   3      L11:   0.4270 L22:   0.2167                                     
REMARK   3      L33:   4.7855 L12:  -0.0457                                     
REMARK   3      L13:  -0.3819 L23:   0.1270                                     
REMARK   3    S TENSOR                                                          
REMARK   3      S11:   0.0415 S12:  -0.2430 S13:   0.1068                       
REMARK   3      S21:   0.1644 S22:  -0.0769 S23:   0.1442                       
REMARK   3      S31:  -0.5871 S32:  -0.8134 S33:   0.0354                       
REMARK   3                                                                      
REMARK   3   TLS GROUP : 2                                                      
REMARK   3    NUMBER OF COMPONENTS GROUP : 1                                    
REMARK   3    COMPONENTS        C SSSEQI   TO  C SSSEQI                         
REMARK   3    RESIDUE RANGE :   A   106        A   262                          
REMARK   3    ORIGIN FOR THE GROUP (A):  32.2627 -21.5677  16.4463              
REMARK   3    T TENSOR                                                          
REMARK   3      T11:   0.7568 T22:   0.9080                                     
REMARK   3      T33:   0.2363 T12:   0.0261                                     
REMARK   3      T13:   0.1209 T23:  -0.1321                                     
REMARK   3    L TENSOR                                                          
REMARK   3      L11:   2.3353 L22:   3.2549                                     
REMARK   3      L33:   1.8207 L12:   0.1802                                     
REMARK   3      L13:  -0.0773 L23:  -0.9585                                     
REMARK   3    S TENSOR                                                          
REMARK   3      S11:  -0.0307 S12:  -0.4148 S13:   0.0690                       
REMARK   3      S21:   0.8272 S22:  -0.1521 S23:   0.1352                       
REMARK   3      S31:  -0.0569 S32:  -0.5459 S33:   0.1827                       
REMARK   3                                                                      
REMARK   3   TLS GROUP : 3                                                      
REMARK   3    NUMBER OF COMPONENTS GROUP : 1                                    
REMARK   3    COMPONENTS        C SSSEQI   TO  C SSSEQI                         
REMARK   3    RESIDUE RANGE :   A   263        A   321                          
REMARK   3    ORIGIN FOR THE GROUP (A):  35.5691 -14.7490 -26.9442              
REMARK   3    T TENSOR                                                          
REMARK   3      T11:   0.3651 T22:   0.3160                                     
REMARK   3      T33:   0.3722 T12:   0.1280                                     
REMARK   3      T13:   0.0746 T23:  -0.0753                                     
REMARK   3    L TENSOR                                                          
REMARK   3      L11:   1.2749 L22:   0.5821                                     
REMARK   3      L33:  12.5829 L12:  -0.1683                                     
REMARK   3      L13:  -1.5059 L23:   2.5396                                     
REMARK   3    S TENSOR                                                          
REMARK   3      S11:   0.1380 S12:  -0.3911 S13:   0.2266                       
REMARK   3      S21:   0.0479 S22:  -0.1247 S23:   0.1445                       
REMARK   3      S31:  -0.2014 S32:  -0.4945 S33:  -0.0132                       
REMARK   3                                                                      
REMARK   3   TLS GROUP : 4                                                      
REMARK   3    NUMBER OF COMPONENTS GROUP : 1                                    
REMARK   3    COMPONENTS        C SSSEQI   TO  C SSSEQI                         
REMARK   3    RESIDUE RANGE :   B     1        B    60                          
REMARK   3    ORIGIN FOR THE GROUP (A):  36.1940 -21.0566 -58.6731              
REMARK   3    T TENSOR                                                          
REMARK   3      T11:   0.0596 T22:   0.1732                                     
REMARK   3      T33:   0.2880 T12:   0.0201                                     
REMARK   3      T13:  -0.0274 T23:  -0.0906                                     
REMARK   3    L TENSOR                                                          
REMARK   3      L11:   3.1492 L22:   3.5950                                     
REMARK   3      L33:   9.6241 L12:  -1.6816                                     
REMARK   3      L13:   1.8064 L23:  -2.3312                                     
REMARK   3    S TENSOR                                                          
REMARK   3      S11:  -0.0347 S12:   0.0732 S13:  -0.0840                       
REMARK   3      S21:   0.1610 S22:  -0.0937 S23:   0.2815                       
REMARK   3      S31:  -0.1650 S32:  -1.0637 S33:   0.1283                       
REMARK   3                                                                      
REMARK   3   TLS GROUP : 5                                                      
REMARK   3    NUMBER OF COMPONENTS GROUP : 1                                    
REMARK   3    COMPONENTS        C SSSEQI   TO  C SSSEQI                         
REMARK   3    RESIDUE RANGE :   B    61        B    84                          
REMARK   3    ORIGIN FOR THE GROUP (A):  48.1596 -22.7221 -10.4025              
REMARK   3    T TENSOR                                                          
REMARK   3      T11:   0.3178 T22:   0.2620                                     
REMARK   3      T33:   0.2238 T12:   0.0163                                     
REMARK   3      T13:   0.0106 T23:  -0.0371                                     
REMARK   3    L TENSOR                                                          
REMARK   3      L11:   8.2666 L22:   4.4148                                     
REMARK   3      L33:  16.9038 L12:   0.7345                                     
REMARK   3      L13:   5.1243 L23:   0.6979                                     
REMARK   3    S TENSOR                                                          
REMARK   3      S11:  -0.1000 S12:  -0.1482 S13:   0.2744                       
REMARK   3      S21:  -0.1467 S22:  -0.2171 S23:   0.4856                       
REMARK   3      S31:  -0.5952 S32:  -0.9255 S33:   0.3171                       
REMARK   3                                                                      
REMARK   3   TLS GROUP : 6                                                      
REMARK   3    NUMBER OF COMPONENTS GROUP : 1                                    
REMARK   3    COMPONENTS        C SSSEQI   TO  C SSSEQI                         
REMARK   3    RESIDUE RANGE :   B    85        B   141                          
REMARK   3    ORIGIN FOR THE GROUP (A):  44.5280 -23.9884 -56.7188              
REMARK   3    T TENSOR                                                          
REMARK   3      T11:   0.0118 T22:   0.0416                                     
REMARK   3      T33:   0.2172 T12:   0.0149                                     
REMARK   3      T13:   0.0027 T23:  -0.0009                                     
REMARK   3    L TENSOR                                                          
REMARK   3      L11:   2.1630 L22:   1.2053                                     
REMARK   3      L33:  18.2112 L12:  -0.2045                                     
REMARK   3      L13:   2.3047 L23:  -0.9123                                     
REMARK   3    S TENSOR                                                          
REMARK   3      S11:   0.0160 S12:   0.2402 S13:  -0.0161                       
REMARK   3      S21:  -0.0856 S22:  -0.1222 S23:  -0.0199                       
REMARK   3      S31:   0.1323 S32:   0.4247 S33:   0.1061                       
REMARK   3                                                                      
REMARK   3   TLS GROUP : 7                                                      
REMARK   3    NUMBER OF COMPONENTS GROUP : 1                                    
REMARK   3    COMPONENTS        C SSSEQI   TO  C SSSEQI                         
REMARK   3    RESIDUE RANGE :   B   142        B   163                          
REMARK   3    ORIGIN FOR THE GROUP (A):  31.5088 -26.1711 -80.5988              
REMARK   3    T TENSOR                                                          
REMARK   3      T11:   0.3515 T22:   0.7010                                     
REMARK   3      T33:   0.5519 T12:   0.0608                                     
REMARK   3      T13:  -0.1784 T23:  -0.2448                                     
REMARK   3    L TENSOR                                                          
REMARK   3      L11:   8.2369 L22:  16.1201                                     
REMARK   3      L33:  11.9895 L12:  -5.5888                                     
REMARK   3      L13:  -1.1529 L23:   1.2281                                     
REMARK   3    S TENSOR                                                          
REMARK   3      S11:   0.2445 S12:   1.4227 S13:  -1.4591                       
REMARK   3      S21:  -0.6736 S22:  -0.4286 S23:   0.8139                       
REMARK   3      S31:   1.0068 S32:  -0.9082 S33:   0.1841                       
REMARK   3                                                                      
REMARK   3  BULK SOLVENT MODELLING.                                             
REMARK   3   METHOD USED : MASK                                                 
REMARK   3   PARAMETERS FOR MASK CALCULATION                                    
REMARK   3   VDW PROBE RADIUS   : 1.20                                          
REMARK   3   ION PROBE RADIUS   : 0.80                                          
REMARK   3   SHRINKAGE RADIUS   : 0.80                                          
REMARK   3                                                                      
REMARK   3  OTHER REFINEMENT REMARKS: HYDROGENS HAVE BEEN ADDED IN THE          
REMARK   3   RIDING POSITIONS.U VALUES WITH TLS ADDED                           
REMARK   4                                                                      
REMARK   4 4BGX COMPLIES WITH FORMAT V. 3.30, 13-JUL-11                         
REMARK 100                                                                      
REMARK 100 THIS ENTRY HAS BEEN PROCESSED BY PDBE ON 02-APR-13.                  
REMARK 100 THE PDBE ID CODE IS EBI-56327.                                       
REMARK 200                                                                      
REMARK 200 EXPERIMENTAL DETAILS                                                 
REMARK 200  EXPERIMENT TYPE                : X-RAY DIFFRACTION                  
REMARK 200  DATE OF DATA COLLECTION        : 23-APR-12                          
REMARK 200  TEMPERATURE           (KELVIN) : 100                                
REMARK 200  PH                             : NULL                               
REMARK 200  NUMBER OF CRYSTALS USED        : 1                                  
REMARK 200                                                                      
REMARK 200  SYNCHROTRON              (Y/N) : Y                                  
REMARK 200  RADIATION SOURCE               : DIAMOND                            
REMARK 200  BEAMLINE                       : I04-1                              
REMARK 200  X-RAY GENERATOR MODEL          : NULL                               
REMARK 200  MONOCHROMATIC OR LAUE    (M/L) : M                                  
REMARK 200  WAVELENGTH OR RANGE        (A) : 0.9173                             
REMARK 200  MONOCHROMATOR                  : NULL                               
REMARK 200  OPTICS                         : NULL                               
REMARK 200                                                                      
REMARK 200  DETECTOR TYPE                  : PIXEL (PILATUS 2M)                 
REMARK 200  DETECTOR MANUFACTURER          : DECTRIS                            
REMARK 200  INTENSITY-INTEGRATION SOFTWARE : MOSFLM                             
REMARK 200  DATA SCALING SOFTWARE          : SCALA                              
REMARK 200                                                                      
REMARK 200  NUMBER OF UNIQUE REFLECTIONS   : 32249                              
REMARK 200  RESOLUTION RANGE HIGH      (A) : 2.48                               
REMARK 200  RESOLUTION RANGE LOW       (A) : 37.15                              
REMARK 200  REJECTION CRITERIA  (SIGMA(I)) : 3.0                                
REMARK 200                                                                      
REMARK 200 OVERALL.                                                             
REMARK 200  COMPLETENESS FOR RANGE     (%) : 99.9                               
REMARK 200  DATA REDUNDANCY                : 9.2                                
REMARK 200  R MERGE                    (I) : 0.07                               
REMARK 200  R SYM                      (I) : NULL                               
REMARK 200  <I/SIGMA(I)> FOR THE DATA SET  : 17.20                              
REMARK 200                                                                      
REMARK 200 IN THE HIGHEST RESOLUTION SHELL.                                     
REMARK 200  HIGHEST RESOLUTION SHELL, RANGE HIGH (A) : 2.48                     
REMARK 200  HIGHEST RESOLUTION SHELL, RANGE LOW  (A) : 2.61                     
REMARK 200  COMPLETENESS FOR SHELL     (%) : 99.8                               
REMARK 200  DATA REDUNDANCY IN SHELL       : 7.9                                
REMARK 200  R MERGE FOR SHELL          (I) : 0.63                               
REMARK 200  R SYM FOR SHELL            (I) : NULL                               
REMARK 200  <I/SIGMA(I)> FOR SHELL         : 3.00                               
REMARK 200                                                                      
REMARK 200 DIFFRACTION PROTOCOL: SINGLE WAVELENGTH                              
REMARK 200 METHOD USED TO DETERMINE THE STRUCTURE: MOLECULAR REPLACEMENT        
REMARK 200 SOFTWARE USED: PHASER                                                
REMARK 200 STARTING MODEL: PDB ENTRY 2IBX                                       
REMARK 200                                                                      
REMARK 200 REMARK: NONE                                                         
REMARK 280                                                                      
REMARK 280 CRYSTAL                                                              
REMARK 280 SOLVENT CONTENT, VS   (%): 69.07                                     
REMARK 280 MATTHEWS COEFFICIENT, VM (ANGSTROMS**3/DA): 3.98                     
REMARK 280                                                                      
REMARK 280 CRYSTALLIZATION CONDITIONS: 0.1 M HEPES PH 7.0, 0.05 M               
REMARK 280  MGCL2, 28-30% PEG 550                                               
REMARK 290                                                                      
REMARK 290 CRYSTALLOGRAPHIC SYMMETRY                                            
REMARK 290 SYMMETRY OPERATORS FOR SPACE GROUP: H 3 2                            
REMARK 290                                                                      
REMARK 290      SYMOP   SYMMETRY                                                
REMARK 290     NNNMMM   OPERATOR                                                
REMARK 290       1555   X,Y,Z                                                   
REMARK 290       2555   -Y,X-Y,Z                                                
REMARK 290       3555   -X+Y,-X,Z                                               
REMARK 290       4555   Y,X,-Z                                                  
REMARK 290       5555   X-Y,-Y,-Z                                               
REMARK 290       6555   -X,-X+Y,-Z                                              
REMARK 290       7555   X+2/3,Y+1/3,Z+1/3                                       
REMARK 290       8555   -Y+2/3,X-Y+1/3,Z+1/3                                    
REMARK 290       9555   -X+Y+2/3,-X+1/3,Z+1/3                                   
REMARK 290      10555   Y+2/3,X+1/3,-Z+1/3                                      
REMARK 290      11555   X-Y+2/3,-Y+1/3,-Z+1/3                                   
REMARK 290      12555   -X+2/3,-X+Y+1/3,-Z+1/3                                  
REMARK 290      13555   X+1/3,Y+2/3,Z+2/3                                       
REMARK 290      14555   -Y+1/3,X-Y+2/3,Z+2/3                                    
REMARK 290      15555   -X+Y+1/3,-X+2/3,Z+2/3                                   
REMARK 290      16555   Y+1/3,X+2/3,-Z+2/3                                      
REMARK 290      17555   X-Y+1/3,-Y+2/3,-Z+2/3                                   
REMARK 290      18555   -X+1/3,-X+Y+2/3,-Z+2/3                                  
REMARK 290                                                                      
REMARK 290     WHERE NNN -> OPERATOR NUMBER                                     
REMARK 290           MMM -> TRANSLATION VECTOR                                  
REMARK 290                                                                      
REMARK 290 CRYSTALLOGRAPHIC SYMMETRY TRANSFORMATIONS                            
REMARK 290 THE FOLLOWING TRANSFORMATIONS OPERATE ON THE ATOM/HETATM             
REMARK 290 RECORDS IN THIS ENTRY TO PRODUCE CRYSTALLOGRAPHICALLY                
REMARK 290 RELATED MOLECULES.                                                   
REMARK 290   SMTRY1   1  1.000000  0.000000  0.000000        0.00000            
REMARK 290   SMTRY2   1  0.000000  1.000000  0.000000        0.00000            
REMARK 290   SMTRY3   1  0.000000  0.000000  1.000000        0.00000            
REMARK 290   SMTRY1   2 -0.500000 -0.866025  0.000000        0.00000            
REMARK 290   SMTRY2   2  0.866025 -0.500000  0.000000        0.00000            
REMARK 290   SMTRY3   2  0.000000  0.000000  1.000000        0.00000            
REMARK 290   SMTRY1   3 -0.500000  0.866025  0.000000        0.00000            
REMARK 290   SMTRY2   3 -0.866025 -0.500000  0.000000        0.00000            
REMARK 290   SMTRY3   3  0.000000  0.000000  1.000000        0.00000            
REMARK 290   SMTRY1   4 -0.500000  0.866025  0.000000        0.00000            
REMARK 290   SMTRY2   4  0.866025  0.500000  0.000000        0.00000            
REMARK 290   SMTRY3   4  0.000000  0.000000 -1.000000        0.00000            
REMARK 290   SMTRY1   5  1.000000  0.000000  0.000000        0.00000            
REMARK 290   SMTRY2   5  0.000000 -1.000000  0.000000        0.00000            
REMARK 290   SMTRY3   5  0.000000  0.000000 -1.000000        0.00000            
REMARK 290   SMTRY1   6 -0.500000 -0.866025  0.000000        0.00000            
REMARK 290   SMTRY2   6 -0.866025  0.500000  0.000000        0.00000            
REMARK 290   SMTRY3   6  0.000000  0.000000 -1.000000        0.00000            
REMARK 290   SMTRY1   7  1.000000  0.000000  0.000000       50.66900            
REMARK 290   SMTRY2   7  0.000000  1.000000  0.000000       29.25376            
REMARK 290   SMTRY3   7  0.000000  0.000000  1.000000      150.36733            
REMARK 290   SMTRY1   8 -0.500000 -0.866025  0.000000       50.66900            
REMARK 290   SMTRY2   8  0.866025 -0.500000  0.000000       29.25376            
REMARK 290   SMTRY3   8  0.000000  0.000000  1.000000      150.36733            
REMARK 290   SMTRY1   9 -0.500000  0.866025  0.000000       50.66900            
REMARK 290   SMTRY2   9 -0.866025 -0.500000  0.000000       29.25376            
REMARK 290   SMTRY3   9  0.000000  0.000000  1.000000      150.36733            
REMARK 290   SMTRY1  10 -0.500000  0.866025  0.000000       50.66900            
REMARK 290   SMTRY2  10  0.866025  0.500000  0.000000       29.25376            
REMARK 290   SMTRY3  10  0.000000  0.000000 -1.000000      150.36733            
REMARK 290   SMTRY1  11  1.000000  0.000000  0.000000       50.66900            
REMARK 290   SMTRY2  11  0.000000 -1.000000  0.000000       29.25376            
REMARK 290   SMTRY3  11  0.000000  0.000000 -1.000000      150.36733            
REMARK 290   SMTRY1  12 -0.500000 -0.866025  0.000000       50.66900            
REMARK 290   SMTRY2  12 -0.866025  0.500000  0.000000       29.25376            
REMARK 290   SMTRY3  12  0.000000  0.000000 -1.000000      150.36733            
REMARK 290   SMTRY1  13  1.000000  0.000000  0.000000        0.00000            
REMARK 290   SMTRY2  13  0.000000  1.000000  0.000000       58.50752            
REMARK 290   SMTRY3  13  0.000000  0.000000  1.000000      300.73467            
REMARK 290   SMTRY1  14 -0.500000 -0.866025  0.000000        0.00000            
REMARK 290   SMTRY2  14  0.866025 -0.500000  0.000000       58.50752            
REMARK 290   SMTRY3  14  0.000000  0.000000  1.000000      300.73467            
REMARK 290   SMTRY1  15 -0.500000  0.866025  0.000000        0.00000            
REMARK 290   SMTRY2  15 -0.866025 -0.500000  0.000000       58.50752            
REMARK 290   SMTRY3  15  0.000000  0.000000  1.000000      300.73467            
REMARK 290   SMTRY1  16 -0.500000  0.866025  0.000000        0.00000            
REMARK 290   SMTRY2  16  0.866025  0.500000  0.000000       58.50752            
REMARK 290   SMTRY3  16  0.000000  0.000000 -1.000000      300.73467            
REMARK 290   SMTRY1  17  1.000000  0.000000  0.000000        0.00000            
REMARK 290   SMTRY2  17  0.000000 -1.000000  0.000000       58.50752            
REMARK 290   SMTRY3  17  0.000000  0.000000 -1.000000      300.73467            
REMARK 290   SMTRY1  18 -0.500000 -0.866025  0.000000        0.00000            
REMARK 290   SMTRY2  18 -0.866025  0.500000  0.000000       58.50752            
REMARK 290   SMTRY3  18  0.000000  0.000000 -1.000000      300.73467            
REMARK 290                                                                      
REMARK 290 REMARK: NULL                                                         
REMARK 300                                                                      
REMARK 300 BIOMOLECULE: 1                                                       
REMARK 300 SEE REMARK 350 FOR THE AUTHOR PROVIDED AND/OR PROGRAM                
REMARK 300 GENERATED ASSEMBLY INFORMATION FOR THE STRUCTURE IN                  
REMARK 300 THIS ENTRY. THE REMARK MAY ALSO PROVIDE INFORMATION ON               
REMARK 300 BURIED SURFACE AREA.                                                 
REMARK 350                                                                      
REMARK 350 COORDINATES FOR A COMPLETE MULTIMER REPRESENTING THE KNOWN           
REMARK 350 BIOLOGICALLY SIGNIFICANT OLIGOMERIZATION STATE OF THE                
REMARK 350 MOLECULE CAN BE GENERATED BY APPLYING BIOMT TRANSFORMATIONS          
REMARK 350 GIVEN BELOW.  BOTH NON-CRYSTALLOGRAPHIC AND                          
REMARK 350 CRYSTALLOGRAPHIC OPERATIONS ARE GIVEN.                               
REMARK 350                                                                      
REMARK 350 BIOMOLECULE: 1                                                       
REMARK 350 AUTHOR DETERMINED BIOLOGICAL UNIT: HEXAMERIC                         
REMARK 350 SOFTWARE DETERMINED QUATERNARY STRUCTURE: HEXAMERIC                  
REMARK 350 SOFTWARE USED: PISA                                                  
REMARK 350 TOTAL BURIED SURFACE AREA: 33330 ANGSTROM**2                         
REMARK 350 SURFACE AREA OF THE COMPLEX: 59180 ANGSTROM**2                       
REMARK 350 CHANGE IN SOLVENT FREE ENERGY: -90.1 KCAL/MOL                        
REMARK 350 APPLY THE FOLLOWING TO CHAINS: A, B                                  
REMARK 350   BIOMT1   1  1.000000  0.000000  0.000000        0.00000            
REMARK 350   BIOMT2   1  0.000000  1.000000  0.000000        0.00000            
REMARK 350   BIOMT3   1  0.000000  0.000000  1.000000        0.00000            
REMARK 350   BIOMT1   2 -0.500000 -0.866025  0.000000       50.66900            
REMARK 350   BIOMT2   2  0.866025 -0.500000  0.000000      -87.76128            
REMARK 350   BIOMT3   2  0.000000  0.000000  1.000000        0.00000            
REMARK 350   BIOMT1   3 -0.500000  0.866025  0.000000      101.33800            
REMARK 350   BIOMT2   3 -0.866025 -0.500000  0.000000        0.00000            
REMARK 350   BIOMT3   3  0.000000  0.000000  1.000000        0.00000            
REMARK 375                                                                      
REMARK 375 SPECIAL POSITION                                                     
REMARK 375 THE FOLLOWING ATOMS ARE FOUND TO BE WITHIN 0.15 ANGSTROMS            
REMARK 375 OF A SYMMETRY RELATED ATOM AND ARE ASSUMED TO BE ON SPECIAL          
REMARK 375 POSITIONS.                                                           
REMARK 375                                                                      
REMARK 375 ATOM RES CSSEQI                                                      
REMARK 375      HOH B2023   LIES ON A SPECIAL POSITION.                         
REMARK 375      HOH B2025   LIES ON A SPECIAL POSITION.                         
REMARK 375      HOH B2058   LIES ON A SPECIAL POSITION.                         
REMARK 465                                                                      
REMARK 465 MISSING RESIDUES                                                     
REMARK 465 THE FOLLOWING RESIDUES WERE NOT LOCATED IN THE                       
REMARK 465 EXPERIMENT. (M=MODEL NUMBER; RES=RESIDUE NAME; C=CHAIN               
REMARK 465 IDENTIFIER; SSSEQ=SEQUENCE NUMBER; I=INSERTION CODE.)                
REMARK 465                                                                      
REMARK 465   M RES C SSSEQI                                                     
REMARK 465     GLN A   322                                                      
REMARK 465     ARG A   323                                                      
REMARK 465     GLU A   324                                                      
REMARK 465     THR A   325                                                      
REMARK 465     ARG A   326                                                      
REMARK 465     SER B   163                                                      
REMARK 465     GLU B   164                                                      
REMARK 465     GLU B   165                                                      
REMARK 465     ALA B   166                                                      
REMARK 500                                                                      
REMARK 500 GEOMETRY AND STEREOCHEMISTRY                                         
REMARK 500 SUBTOPIC: CLOSE CONTACTS IN SAME ASYMMETRIC UNIT                     
REMARK 500                                                                      
REMARK 500 THE FOLLOWING ATOMS ARE IN CLOSE CONTACT.                            
REMARK 500                                                                      
REMARK 500  ATM1  RES C  SSEQI   ATM2  RES C  SSEQI           DISTANCE          
REMARK 500   OD1  ASN A   166     ND2  ASN A   168              2.11            
REMARK 500   O    HOH A  2033     O    HOH A  2061              1.96            
REMARK 500   O    HOH B  2004     O    HOH B  2005              2.05            
REMARK 500   O    HOH B  2027     O    HOH B  2028              2.03            
REMARK 500                                                                      
REMARK 500 REMARK: NULL                                                         
REMARK 500                                                                      
REMARK 500 GEOMETRY AND STEREOCHEMISTRY                                         
REMARK 500 SUBTOPIC: TORSION ANGLES                                             
REMARK 500                                                                      
REMARK 500 TORSION ANGLES OUTSIDE THE EXPECTED RAMACHANDRAN REGIONS:            
REMARK 500 (M=MODEL NUMBER; RES=RESIDUE NAME; C=CHAIN IDENTIFIER;               
REMARK 500 SSEQ=SEQUENCE NUMBER; I=INSERTION CODE).                             
REMARK 500                                                                      
REMARK 500 STANDARD TABLE:                                                      
REMARK 500 FORMAT:(10X,I3,1X,A3,1X,A1,I4,A1,4X,F7.2,3X,F7.2)                    
REMARK 500                                                                      
REMARK 500 EXPECTED VALUES: GJ KLEYWEGT AND TA JONES (1996). PHI/PSI-           
REMARK 500 CHOLOGY: RAMACHANDRAN REVISITED. STRUCTURE 4, 1395 - 1400            
REMARK 500                                                                      
REMARK 500  M RES CSSEQI        PSI       PHI                                   
REMARK 500    ARG A  53     -111.16     59.69                                   
REMARK 500    ASP A  88     -123.88   -104.80                                   
REMARK 500    CYS A 135       71.21   -115.83                                   
REMARK 500    PHE A 144      116.06    -38.50                                   
REMARK 500    ASP A 171      142.53    -38.75                                   
REMARK 500    GLN A 192      -67.54     66.63                                   
REMARK 500    ASN A 273       82.11     57.58                                   
REMARK 500    CYS A 274      148.69   -170.97                                   
REMARK 500    ARG B 127     -121.83     47.30                                   
REMARK 500    ASP B 145     -177.88    -68.75                                   
REMARK 500                                                                      
REMARK 500 REMARK: NULL                                                         
REMARK 500                                                                      
REMARK 500 GEOMETRY AND STEREOCHEMISTRY                                         
REMARK 500 SUBTOPIC: NON-CIS, NON-TRANS                                         
REMARK 500                                                                      
REMARK 500 THE FOLLOWING PEPTIDE BONDS DEVIATE SIGNIFICANTLY FROM BOTH          
REMARK 500 CIS AND TRANS CONFORMATION.  CIS BONDS, IF ANY, ARE LISTED           
REMARK 500 ON CISPEP RECORDS.  TRANS IS DEFINED AS 180 +/- 30 AND               
REMARK 500 CIS IS DEFINED AS 0 +/- 30 DEGREES.                                  
REMARK 500                                 MODEL     OMEGA                      
REMARK 500 ASN A  273     CYS A  274                 -139.21                    
REMARK 500                                                                      
REMARK 500 REMARK: NULL                                                         
REMARK 800                                                                      
REMARK 800 SITE                                                                 
REMARK 800 SITE_IDENTIFIER: AC1                                                 
REMARK 800 EVIDENCE_CODE: SOFTWARE                                              
REMARK 800 SITE_DESCRIPTION: BINDING SITE FOR RESIDUE EPE B1163                 
REMARK 800                                                                      
REMARK 800 SITE_IDENTIFIER: AC2                                                 
REMARK 800 EVIDENCE_CODE: SOFTWARE                                              
REMARK 800 SITE_DESCRIPTION: BINDING SITE FOR MONO-SACCHARIDE                   
REMARK 800  NAG A1023  BOUND TO ASN A  23                                       
REMARK 800                                                                      
REMARK 800 SITE_IDENTIFIER: AC3                                                 
REMARK 800 EVIDENCE_CODE: SOFTWARE                                              
REMARK 800 SITE_DESCRIPTION: BINDING SITE FOR MONO-SACCHARIDE                   
REMARK 800  NAG A1165  BOUND TO ASN A 165                                       
REMARK 800                                                                      
REMARK 800 SITE_IDENTIFIER: AC4                                                 
REMARK 800 EVIDENCE_CODE: SOFTWARE                                              
REMARK 800 SITE_DESCRIPTION: BINDING SITE FOR MONO-SACCHARIDE                   
REMARK 800  NAG B1154  BOUND TO ASN B 154                                       
REMARK 800                                                                      
REMARK 800 SITE_IDENTIFIER: AC5                                                 
REMARK 800 EVIDENCE_CODE: SOFTWARE                                              
REMARK 800 SITE_DESCRIPTION: BINDING SITE FOR POLY-SACCHARIDE                   
REMARK 800  RESIDUES SIA A1322  THROUGH GAL A1323                               
REMARK 900                                                                      
REMARK 900 RELATED ENTRIES                                                      
REMARK 900 RELATED ID: 4BGW   RELATED DB: PDB                                   
REMARK 900  STRUCTURE OF H5 (VN1194) INFLUENZA HAEMAGGLUTININ                   
REMARK 900 RELATED ID: 4BGY   RELATED DB: PDB                                   
REMARK 900  H5 (VN1194) INFLUENZA VIRUS HAEMAGGLUTININ IN COMPLEX               
REMARK 900  WITH AVIAN RECEPTOR ANALOGUE 3'-SLN                                 
REMARK 900 RELATED ID: 4BGZ   RELATED DB: PDB                                   
REMARK 900  CRYSTAL STRUCTURE OF H5 (TYTY) INFLUENZA VIRUS                      
REMARK 900  HAEMAGGLUTININ                                                      
REMARK 900 RELATED ID: 4BH0   RELATED DB: PDB                                   
REMARK 900  H5 (TYTY) INFLUENZA VIRUS HAEMAGGLUTININ IN COMPLEX WITH            
REMARK 900   HUMAN RECEPTOR ANALOGUE 6'-SLN                                     
REMARK 900 RELATED ID: 4BH1   RELATED DB: PDB                                   
REMARK 900  H5 (TYTY) INFLUENZA VIRUS HAEMAGGLUTININ IN COMPLEX WITH            
REMARK 900   AVIAN RECEPTOR ANALOGUE 3'-SLN                                     
REMARK 900 RELATED ID: 4BH2   RELATED DB: PDB                                   
REMARK 900  CRYSTAL STRUCTURE OF THE HAEMAGGLUTININ FROM A                      
REMARK 900  TRANSMISSIBLE MUTANT H5 INFLUENZA VIRUS                             
REMARK 900 RELATED ID: 4BH3   RELATED DB: PDB                                   
REMARK 900  HAEMAGGLUTININ FROM A TRANSMISSIBLE MUTANT H5 INFLUENZA             
REMARK 900  VIRUS IN COMPLEX WITH HUMAN RECEPTOR ANALOGUE 6'-SLN                
REMARK 900 RELATED ID: 4BH4   RELATED DB: PDB                                   
REMARK 900  HAEMAGGLUTININ FROM A TRANSMISSIBLE MUTANT H5 INFLUENZA             
REMARK 900  VIRUS IN COMPLEX WITH AVIAN RECEPTOR ANALOGUE 3'-SLN                
REMARK 999                                                                      
REMARK 999 SEQUENCE                                                             
REMARK 999 MULTIBASIC SITE REMOVED                                              
DBREF  4BGX A    1   326  UNP    Q6DQ34   Q6DQ34_9INFA    17    342             
DBREF  4BGX B    1   166  UNP    Q6DQ34   Q6DQ34_9INFA   347    512             
SEQADV 4BGX THR A  325  UNP  Q6DQ34    ARG   341 CONFLICT                       
SEQRES   1 A  326  ASP GLN ILE CYS ILE GLY TYR HIS ALA ASN ASN SER THR          
SEQRES   2 A  326  GLU GLN VAL ASP THR ILE MET GLU LYS ASN VAL THR VAL          
SEQRES   3 A  326  THR HIS ALA GLN ASP ILE LEU GLU LYS THR HIS ASN GLY          
SEQRES   4 A  326  LYS LEU CYS ASP LEU ASP GLY VAL LYS PRO LEU ILE LEU          
SEQRES   5 A  326  ARG ASP CYS SER VAL ALA GLY TRP LEU LEU GLY ASN PRO          
SEQRES   6 A  326  MET CYS ASP GLU PHE ILE ASN VAL PRO GLU TRP SER TYR          
SEQRES   7 A  326  ILE VAL GLU LYS ALA ASN PRO VAL ASN ASP LEU CYS TYR          
SEQRES   8 A  326  PRO GLY ASP PHE ASN ASP TYR GLU GLU LEU LYS HIS LEU          
SEQRES   9 A  326  LEU SER ARG ILE ASN HIS PHE GLU LYS ILE GLN ILE ILE          
SEQRES  10 A  326  PRO LYS SER SER TRP SER SER HIS GLU ALA SER LEU GLY          
SEQRES  11 A  326  VAL SER SER ALA CYS PRO TYR GLN GLY LYS SER SER PHE          
SEQRES  12 A  326  PHE ARG ASN VAL VAL TRP LEU ILE LYS LYS ASN SER THR          
SEQRES  13 A  326  TYR PRO THR ILE LYS ARG SER TYR ASN ASN THR ASN GLN          
SEQRES  14 A  326  GLU ASP LEU LEU VAL LEU TRP GLY ILE HIS HIS PRO ASN          
SEQRES  15 A  326  ASP ALA ALA GLU GLN THR LYS LEU TYR GLN ASN PRO THR          
SEQRES  16 A  326  THR TYR ILE SER VAL GLY THR SER THR LEU ASN GLN ARG          
SEQRES  17 A  326  LEU VAL PRO ARG ILE ALA THR ARG SER LYS VAL ASN GLY          
SEQRES  18 A  326  GLN SER GLY ARG MET GLU PHE PHE TRP THR ILE LEU LYS          
SEQRES  19 A  326  PRO ASN ASP ALA ILE ASN PHE GLU SER ASN GLY ASN PHE          
SEQRES  20 A  326  ILE ALA PRO GLU TYR ALA TYR LYS ILE VAL LYS LYS GLY          
SEQRES  21 A  326  ASP SER THR ILE MET LYS SER GLU LEU GLU TYR GLY ASN          
SEQRES  22 A  326  CYS ASN THR LYS CYS GLN THR PRO MET GLY ALA ILE ASN          
SEQRES  23 A  326  SER SER MET PRO PHE HIS ASN ILE HIS PRO LEU THR ILE          
SEQRES  24 A  326  GLY GLU CYS PRO LYS TYR VAL LYS SER ASN ARG LEU VAL          
SEQRES  25 A  326  LEU ALA THR GLY LEU ARG ASN SER PRO GLN ARG GLU THR          
SEQRES  26 A  326  ARG                                                          
SEQRES   1 B  166  GLY LEU PHE GLY ALA ILE ALA GLY PHE ILE GLU GLY GLY          
SEQRES   2 B  166  TRP GLN GLY MET VAL ASP GLY TRP TYR GLY TYR HIS HIS          
SEQRES   3 B  166  SER ASN GLU GLN GLY SER GLY TYR ALA ALA ASP LYS GLU          
SEQRES   4 B  166  SER THR GLN LYS ALA ILE ASP GLY VAL THR ASN LYS VAL          
SEQRES   5 B  166  ASN SER ILE ILE ASP LYS MET ASN THR GLN PHE GLU ALA          
SEQRES   6 B  166  VAL GLY ARG GLU PHE ASN ASN LEU GLU ARG ARG ILE GLU          
SEQRES   7 B  166  ASN LEU ASN LYS LYS MET GLU ASP GLY PHE LEU ASP VAL          
SEQRES   8 B  166  TRP THR TYR ASN ALA GLU LEU LEU VAL LEU MET GLU ASN          
SEQRES   9 B  166  GLU ARG THR LEU ASP PHE HIS ASP SER ASN VAL LYS ASN          
SEQRES  10 B  166  LEU TYR ASP LYS VAL ARG LEU GLN LEU ARG ASP ASN ALA          
SEQRES  11 B  166  LYS GLU LEU GLY ASN GLY CYS PHE GLU PHE TYR HIS LYS          
SEQRES  12 B  166  CYS ASP ASN GLU CYS MET GLU SER VAL ARG ASN GLY THR          
SEQRES  13 B  166  TYR ASP TYR PRO GLN TYR SER GLU GLU ALA                      
HET    NAG  A1023      14                                                       
HET    NAG  A1165      14                                                       
HET    NAG  B1154      14                                                       
HET    SIA  A1322      20                                                       
HET    GAL  A1323      12                                                       
HET    EPE  B1163      15                                                       
HETNAM     GAL BETA-D-GALACTOSE                                                 
HETNAM     EPE 4-(2-HYDROXYETHYL)-1-PIPERAZINE                                  
HETNAM   2 EPE  ETHANESULFONIC ACID                                             
HETNAM     SIA O-SIALIC ACID                                                    
HETNAM     NAG N-ACETYL-D-GLUCOSAMINE                                           
HETSYN     EPE HEPES                                                            
FORMUL   3  GAL    C6 H12 O6                                                    
FORMUL   4  EPE    C8 H18 N2 O4 S                                               
FORMUL   5  SIA    C11 H19 N O9                                                 
FORMUL   6  NAG    3(C8 H15 N O6)                                               
FORMUL   7  HOH   *211(H2 O)                                                    
HELIX    1   1 GLU A  186  GLU A  186  1                                   1
HELIX    2   2 LYS A  189  LEU A  190  1                                   2
SHEET    1   1 1 SER A 132  SER A 133  0
SHEET    2   2 1 SER A 141  SER A 141  0
SHEET    3   3 1 TRP A 149  TRP A 149  0
SHEET    4   4 1 HIS A 179  HIS A 179  0
SSBOND   1 CYS A    4    CYS B  137                          1555   1555  2.13  
SSBOND   2 CYS A   42    CYS A  274                          1555   1555  2.05  
SSBOND   3 CYS A   55    CYS A   67                          1555   1555  2.05  
SSBOND   4 CYS A   90    CYS A  135                          1555   1555  2.07  
SSBOND   5 CYS A  278    CYS A  302                          1555   1555  2.08  
SSBOND   6 CYS B  144    CYS B  148                          1555   1555  2.05  
LINK         ND2 ASN A  23                 C1  NAG A1023     1555   1555  1.45  
LINK         ND2 ASN A 165                 C1  NAG A1165     1555   1555  1.44  
LINK         C2  SIA A1322                 O6  GAL A1323     1555   1555  1.42  
LINK         ND2 ASN B 154                 C1  NAG B1154     1555   1555  1.44  
SITE     1 AC1  5 TRP B  14  HIS B  25  TYR B  34  ASN B 135                    
SITE     2 AC1  5 CYS B 137                                                     
SITE     1 AC2  1 ASN A  23                                                     
SITE     1 AC3  3 ASN A 165  ASN A 236  HOH A2121                               
SITE     1 AC4  3 GLU B 147  GLU B 150  ASN B 154                               
SITE     1 AC5 13 TYR A  91  LEU A 129  VAL A 131  SER A 132                    
SITE     2 AC5 13 SER A 133  HIS A 179  ASN A 182  GLU A 186                    
SITE     3 AC5 13 LEU A 190  GLY A 221  GLN A 222  HOH A2065                    
SITE     4 AC5 13 HOH A2122                                                     
CRYST1  101.338  101.338  451.102  90.00  90.00 120.00 H 3 2        18          
ORIGX1      1.000000  0.000000  0.000000        0.00000                         
ORIGX2      0.000000  1.000000  0.000000        0.00000                         
ORIGX3      0.000000  0.000000  1.000000        0.00000                         
SCALE1      0.009868  0.005697  0.000000        0.00000                         
SCALE2      0.000000  0.011395  0.000000        0.00000                         
SCALE3      0.000000  0.000000  0.002217        0.00000                         
ATOM      1  N   TYR A  91      36.749  -9.263  12.469  1.00 81.10           N
ANISOU    1  N   TYR A  91    11573  12015   7227    673    991  -2205       N
ATOM      2  CA  TYR A  91      37.671  -9.578  13.548  1.00 80.76           C
ANISOU    2  CA  TYR A  91    11527  12036   7119    490    968  -2197       C
ATOM      3  C   TYR A  91      38.840 -10.316  12.916  1.00 79.21           C
ANISOU    3  C   TYR A  91    11246  11814   7034    288    892  -2108       C
ATOM      4  O   TYR A  91      38.638 -11.331  12.251  1.00 78.79           O
ANISOU    4  O   TYR A  91    11010  11821   7103    283    881  -2004       O
ATOM      5  CB  TYR A  91      36.999 -10.468  14.596  1.00 81.70           C
ANISOU    5  CB  TYR A  91    11453  12392   7195    520   1019  -2149       C
ATOM      6  CG  TYR A  91      37.709 -10.457  15.932  1.00 83.54           C
ANISOU    6  CG  TYR A  91    11735  12695   7310    401   1014  -2176       C
ATOM      7  CD1 TYR A  91      38.871 -11.197  16.132  1.00 83.40           C
ANISOU    7  CD1 TYR A  91    11647  12723   7318    207    956  -2103       C
ATOM      8  CD2 TYR A  91      37.239  -9.677  16.990  1.00 84.65           C
ANISOU    8  CD2 TYR A  91    11998  12868   7295    499   1066  -2277       C
ATOM      9  CE1 TYR A  91      39.528 -11.177  17.354  1.00 84.26           C
ANISOU    9  CE1 TYR A  91    11788  12924   7301    107    948  -2128       C
ATOM     10  CE2 TYR A  91      37.892  -9.651  18.209  1.00 85.17           C
ANISOU   10  CE2 TYR A  91    12108  13005   7245    383   1061  -2305       C
ATOM     11  CZ  TYR A  91      39.034 -10.398  18.389  1.00 84.75           C
ANISOU   11  CZ  TYR A  91    11968  13011   7220    183   1000  -2231       C
ATOM     12  OH  TYR A  91      39.681 -10.364  19.605  1.00 85.39           O
ANISOU   12  OH  TYR A  91    12082  13192   7171     77    993  -2260       O
TER      13      TYR A  91
ATOM     14  N   LEU A 129      27.026 -11.610  24.613  1.00106.86           N
ANISOU   14  N   LEU A 129    16156  16213   8229   1446   2430  -2956       N
ATOM     15  CA  LEU A 129      28.008 -10.557  24.783  1.00106.88           C
ANISOU   15  CA  LEU A 129    16398  15982   8227   1478   2176  -3076       C
ATOM     16  C   LEU A 129      29.273 -10.919  24.025  1.00103.88           C
ANISOU   16  C   LEU A 129    15953  15510   8005   1336   1810  -2911       C
ATOM     17  O   LEU A 129      30.360 -10.512  24.411  1.00105.43           O
ANISOU   17  O   LEU A 129    16389  15540   8127   1269   1548  -2948       O
ATOM     18  CB  LEU A 129      28.325 -10.369  26.262  1.00110.62           C
ANISOU   18  CB  LEU A 129    17316  16403   8310   1437   2193  -3228       C
ATOM     19  CG  LEU A 129      27.145 -10.194  27.229  1.00114.21           C
ANISOU   19  CG  LEU A 129    17899  16967   8525   1557   2593  -3386       C
ATOM     20  CD1 LEU A 129      27.665  -9.994  28.646  1.00116.25           C
ANISOU   20  CD1 LEU A 129    18649  17157   8363   1494   2549  -3535       C
ATOM     21  CD2 LEU A 129      26.242  -9.038  26.820  1.00115.82           C
ANISOU   21  CD2 LEU A 129    17951  17107   8947   1805   2803  -3540       C
ATOM     22  N   GLY A 130      29.118 -11.682  22.944  1.00100.91           N
ANISOU   22  N   GLY A 130    15250  15240   7850   1289   1799  -2731       N
ATOM     23  CA  GLY A 130      30.228 -12.107  22.102  1.00 97.31           C
ANISOU   23  CA  GLY A 130    14695  14712   7565   1172   1503  -2563       C
ATOM     24  C   GLY A 130      30.407 -11.201  20.896  1.00 95.55           C
ANISOU   24  C   GLY A 130    14263  14377   7662   1281   1384  -2552       C
ATOM     25  O   GLY A 130      30.309 -11.645  19.743  1.00 91.29           O
ANISOU   25  O   GLY A 130    13443  13906   7334   1268   1360  -2414       O
ATOM     26  N   VAL A 131      30.706  -9.936  21.181  1.00 96.51           N
ANISOU   26  N   VAL A 131    14545  14316   7806   1380   1299  -2696       N
ATOM     27  CA  VAL A 131      30.786  -8.891  20.171  1.00 95.13           C
ANISOU   27  CA  VAL A 131    14204  14013   7926   1505   1210  -2698       C
ATOM     28  C   VAL A 131      32.102  -8.122  20.260  1.00 95.15           C
ANISOU   28  C   VAL A 131    14390  13773   7989   1456    903  -2714       C
ATOM     29  O   VAL A 131      32.853  -8.269  21.219  1.00 97.06           O
ANISOU   29  O   VAL A 131    14907  13943   8026   1341    766  -2758       O
ATOM     30  CB  VAL A 131      29.615  -7.895  20.322  1.00 97.49           C
ANISOU   30  CB  VAL A 131    14468  14301   8270   1717   1453  -2866       C
ATOM     31  CG1 VAL A 131      28.281  -8.632  20.269  1.00 97.64           C
ANISOU   31  CG1 VAL A 131    14278  14565   8253   1762   1759  -2838       C
ATOM     32  CG2 VAL A 131      29.739  -7.080  21.608  1.00100.03           C
ANISOU   32  CG2 VAL A 131    15159  14474   8374   1765   1481  -3091       C
ATOM     33  N   SER A 132      32.351  -7.283  19.258  1.00 94.47           N
ANISOU   33  N   SER A 132    14144  13563   8188   1539    794  -2670       N
ATOM     34  CA  SER A 132      33.576  -6.487  19.173  1.00 94.06           C
ANISOU   34  CA  SER A 132    14210  13269   8257   1492    504  -2659       C
ATOM     35  C   SER A 132      33.399  -5.245  18.299  1.00 95.04           C
ANISOU   35  C   SER A 132    14195  13244   8669   1647    484  -2673       C
ATOM     36  O   SER A 132      32.562  -5.222  17.391  1.00 95.15           O
ANISOU   36  O   SER A 132    13947  13367   8838   1762    633  -2609       O
ATOM     37  CB  SER A 132      34.709  -7.332  18.599  1.00 90.44           C
ANISOU   37  CB  SER A 132    13652  12825   7883   1328    286  -2440       C
ATOM     38  OG  SER A 132      35.778  -6.515  18.157  1.00 89.11           O
ANISOU   38  OG  SER A 132    13489  12442   7927   1304     33  -2382       O
ATOM     39  N   SER A 133      34.221  -4.232  18.561  1.00 96.63           N
ANISOU   39  N   SER A 133    14571  13191   8949   1636    280  -2742       N
ATOM     40  CA  SER A 133      34.220  -2.996  17.779  1.00 97.92           C
ANISOU   40  CA  SER A 133    14631  13169   9403   1766    228  -2739       C
ATOM     41  C   SER A 133      34.785  -3.192  16.362  1.00 96.37           C
ANISOU   41  C   SER A 133    14146  12996   9474   1732    103  -2484       C
ATOM     42  O   SER A 133      34.575  -2.355  15.487  1.00 96.32           O
ANISOU   42  O   SER A 133    13986  12900   9710   1852    105  -2430       O
ATOM     43  CB  SER A 133      35.007  -1.909  18.511  1.00100.17           C
ANISOU   43  CB  SER A 133    15203  13157   9697   1735     28  -2885       C
ATOM     44  OG  SER A 133      36.279  -2.396  18.908  1.00 99.96           O
ANISOU   44  OG  SER A 133    15305  13079   9595   1524   -237  -2805       O
TER      45      SER A 133
ATOM     46  N   SER A 141      28.591  -2.506  18.332  1.00 98.62           N
ANISOU   46  N   SER A 141    14345  13743   9383   2471   1451  -3142       N
ATOM     47  CA  SER A 141      29.458  -3.683  18.234  1.00 95.13           C
ANISOU   47  CA  SER A 141    13913  13418   8814   2238   1278  -2997       C
ATOM     48  C   SER A 141      28.644  -4.956  17.974  1.00 93.78           C
ANISOU   48  C   SER A 141    13515  13551   8566   2189   1457  -2885       C
ATOM     49  O   SER A 141      27.646  -5.224  18.642  1.00 95.04           O
ANISOU   49  O   SER A 141    13682  13842   8585   2254   1721  -2981       O
ATOM     50  CB  SER A 141      30.290  -3.841  19.511  1.00 96.14           C
ANISOU   50  CB  SER A 141    14422  13448   8658   2097   1171  -3127       C
ATOM     51  OG  SER A 141      31.129  -2.714  19.723  1.00 96.56           O
ANISOU   51  OG  SER A 141    14685  13210   8792   2107    964  -3224       O
TER      52      SER A 141
ATOM     53  N   TRP A 149      30.040 -16.447  19.846  1.00 89.06           N
ANISOU   53  N   TRP A 149    12975  14064   6800    773   1542  -1973       N
ATOM     54  CA  TRP A 149      31.220 -16.288  20.704  1.00 90.30           C
ANISOU   54  CA  TRP A 149    13420  14081   6806    712   1341  -1973       C
ATOM     55  C   TRP A 149      30.794 -16.345  22.186  1.00 94.18           C
ANISOU   55  C   TRP A 149    14177  14628   6976    693   1490  -2064       C
ATOM     56  O   TRP A 149      30.323 -15.360  22.757  1.00 96.28           O
ANISOU   56  O   TRP A 149    14564  14875   7141    809   1593  -2231       O
ATOM     57  CB  TRP A 149      31.952 -14.985  20.347  1.00 89.68           C
ANISOU   57  CB  TRP A 149    13382  13828   6862    808   1142  -2045       C
ATOM     58  CG  TRP A 149      33.212 -14.673  21.125  1.00 90.51           C
ANISOU   58  CG  TRP A 149    13759  13773   6857    740    890  -2047       C
ATOM     59  CD1 TRP A 149      33.859 -15.476  22.020  1.00 91.40           C
ANISOU   59  CD1 TRP A 149    14072  13883   6773    602    793  -1967       C
ATOM     60  CD2 TRP A 149      33.992 -13.469  21.037  1.00 90.08           C
ANISOU   60  CD2 TRP A 149    13791  13532   6903    796    681  -2116       C
ATOM     61  NE1 TRP A 149      34.979 -14.838  22.507  1.00 91.95           N
ANISOU   61  NE1 TRP A 149    14342  13787   6808    567    524  -1986       N
ATOM     62  CE2 TRP A 149      35.085 -13.609  21.913  1.00 90.91           C
ANISOU   62  CE2 TRP A 149    14143  13535   6862    678    453  -2081       C
ATOM     63  CE3 TRP A 149      33.868 -12.287  20.302  1.00 89.87           C
ANISOU   63  CE3 TRP A 149    13653  13409   7085    929    656  -2193       C
ATOM     64  CZ2 TRP A 149      36.046 -12.610  22.079  1.00 91.45           C
ANISOU   64  CZ2 TRP A 149    14345  13408   6993    677    197  -2130       C
ATOM     65  CZ3 TRP A 149      34.829 -11.295  20.466  1.00 90.51           C
ANISOU   65  CZ3 TRP A 149    13874  13284   7230    933    418  -2238       C
ATOM     66  CH2 TRP A 149      35.902 -11.465  21.346  1.00 91.12           C
ANISOU   66  CH2 TRP A 149    14191  13263   7165    802    189  -2211       C
TER      67      TRP A 149
ATOM     68  N   ILE A 151      31.079 -16.635  26.207  1.00101.73           N
ANISOU   68  N   ILE A 151    16071  15625   6955    538   1589  -2208       N
ATOM     69  CA  ILE A 151      31.932 -16.227  27.337  1.00103.59           C
ANISOU   69  CA  ILE A 151    16690  15760   6909    483   1393  -2273       C
ATOM     70  C   ILE A 151      31.347 -16.699  28.679  1.00106.03           C
ANISOU   70  C   ILE A 151    17270  16200   6814    435   1610  -2300       C
ATOM     71  O   ILE A 151      30.191 -17.131  28.759  1.00105.42           O
ANISOU   71  O   ILE A 151    17077  16282   6693    472   1946  -2299       O
ATOM     72  CB  ILE A 151      32.181 -14.694  27.369  1.00104.37           C
ANISOU   72  CB  ILE A 151    16915  15698   7040    607   1284  -2489       C
ATOM     73  CG1 ILE A 151      30.924 -13.925  27.793  1.00107.32           C
ANISOU   73  CG1 ILE A 151    17344  16138   7294    771   1626  -2707       C
ATOM     74  CG2 ILE A 151      32.665 -14.200  26.015  1.00101.17           C
ANISOU   74  CG2 ILE A 151    16229  15174   7036    661   1106  -2446       C
ATOM     75  CD1 ILE A 151      31.106 -12.420  27.858  1.00108.69           C
ANISOU   75  CD1 ILE A 151    17659  16130   7506    903   1542  -2932       C
TER      76      ILE A 151
ATOM     77  N   HIS A 179      39.106 -18.673  19.661  1.00 85.15           N
ANISOU   77  N   HIS A 179    12890  12718   6745    218    -80  -1091       N
ATOM     78  CA  HIS A 179      39.610 -17.333  19.951  1.00 87.11           C
ANISOU   78  CA  HIS A 179    13236  12850   7010    258   -261  -1181       C
ATOM     79  C   HIS A 179      40.983 -17.369  20.628  1.00 87.71           C
ANISOU   79  C   HIS A 179    13437  12792   7095    162   -563  -1057       C
ATOM     80  O   HIS A 179      41.153 -17.981  21.679  1.00 89.90           O
ANISOU   80  O   HIS A 179    13898  13094   7165     71   -626  -1009       O
ATOM     81  CB  HIS A 179      38.619 -16.563  20.822  1.00 89.41           C
ANISOU   81  CB  HIS A 179    13715  13203   7054    308   -143  -1394       C
ATOM     82  CG  HIS A 179      39.132 -15.238  21.285  1.00 91.66           C
ANISOU   82  CG  HIS A 179    14154  13345   7325    334   -335  -1508       C
ATOM     83  ND1 HIS A 179      39.354 -14.950  22.614  1.00 95.43           N
ANISOU   83  ND1 HIS A 179    14933  13786   7539    271   -454  -1590       N
ATOM     84  CD2 HIS A 179      39.488 -14.130  20.595  1.00 91.82           C
ANISOU   84  CD2 HIS A 179    14082  13241   7563    407   -438  -1550       C
ATOM     85  CE1 HIS A 179      39.809 -13.715  22.726  1.00 96.78           C
ANISOU   85  CE1 HIS A 179    15194  13806   7769    300   -626  -1696       C
ATOM     86  NE2 HIS A 179      39.900 -13.197  21.515  1.00 95.46           N
ANISOU   86  NE2 HIS A 179    14785  13579   7906    383   -617  -1667       N
TER      87      HIS A 179
ATOM     88  N   PRO A 181      43.559 -15.198  22.546  1.00 94.12           N
ANISOU   88  N   PRO A 181    14679  13219   7860     -3  -1378  -1078       N
ATOM     89  CA  PRO A 181      43.611 -13.922  23.250  1.00 96.76           C
ANISOU   89  CA  PRO A 181    15239  13450   8075    -12  -1530  -1265       C
ATOM     90  C   PRO A 181      45.029 -13.371  23.398  1.00 97.79           C
ANISOU   90  C   PRO A 181    15374  13395   8387   -111  -1914  -1158       C
ATOM     91  O   PRO A 181      46.003 -14.072  23.127  1.00 96.51           O
ANISOU   91  O   PRO A 181    15054  13198   8414   -178  -2067   -920       O
ATOM     92  CB  PRO A 181      43.031 -14.276  24.616  1.00 99.47           C
ANISOU   92  CB  PRO A 181    15901  13896   7996    -67  -1481  -1373       C
ATOM     93  CG  PRO A 181      43.451 -15.696  24.834  1.00 99.15           C
ANISOU   93  CG  PRO A 181    15815  13934   7922   -157  -1515  -1142       C
ATOM     94  CD  PRO A 181      43.644 -16.333  23.479  1.00 95.91           C
ANISOU   94  CD  PRO A 181    15052  13530   7857   -102  -1404   -973       C
ATOM     95  N   ASN A 182      45.124 -12.129  23.863  1.00101.11           N
ANISOU   95  N   ASN A 182    15976  13687   8753   -123  -2066  -1333       N
ATOM     96  CA  ASN A 182      46.403 -11.418  23.979  1.00103.14           C
ANISOU   96  CA  ASN A 182    16234  13748   9206   -228  -2442  -1255       C
ATOM     97  C   ASN A 182      47.350 -11.877  25.078  1.00104.03           C
ANISOU   97  C   ASN A 182    16523  13831   9170   -400  -2777  -1138       C
ATOM     98  O   ASN A 182      48.550 -12.013  24.833  1.00103.03           O
ANISOU   98  O   ASN A 182    16229  13605   9310   -487  -3044   -919       O
ATOM     99  CB  ASN A 182      46.137  -9.928  24.132  1.00105.71           C
ANISOU   99  CB  ASN A 182    16717  13926   9521   -191  -2495  -1499       C
ATOM    100  CG  ASN A 182      45.743  -9.308  22.826  1.00106.49           C
ANISOU  100  CG  ASN A 182    16556  13982   9919    -48  -2301  -1515       C
ATOM    101  OD1 ASN A 182      46.599  -9.051  21.993  1.00108.23           O
ANISOU  101  OD1 ASN A 182    16542  14092  10487    -67  -2434  -1349       O
ATOM    102  ND2 ASN A 182      44.445  -9.126  22.604  1.00106.98           N
ANISOU  102  ND2 ASN A 182    16642  14146   9860     95  -1976  -1690       N
TER     103      ASN A 182
ATOM    104  N   GLU A 186      43.595 -11.693  29.875  1.00109.78           N
ANISOU  104  N   GLU A 186    18787  14973   7950   -390  -2218  -2046       N
ATOM    105  CA  GLU A 186      42.415 -11.683  29.008  1.00107.66           C
ANISOU  105  CA  GLU A 186    18302  14798   7806   -209  -1795  -2131       C
ATOM    106  C   GLU A 186      41.713 -13.048  28.975  1.00105.96           C
ANISOU  106  C   GLU A 186    17979  14803   7476   -190  -1511  -1989       C
ATOM    107  O   GLU A 186      40.483 -13.119  28.946  1.00104.76           O
ANISOU  107  O   GLU A 186    17827  14778   7198    -76  -1145  -2117       O
ATOM    108  CB  GLU A 186      42.796 -11.251  27.596  1.00104.95           C
ANISOU  108  CB  GLU A 186    17585  14340   7949   -138  -1827  -2042       C
ATOM    109  CG  GLU A 186      41.611 -10.824  26.746  1.00103.61           C
ANISOU  109  CG  GLU A 186    17241  14222   7904     50  -1458  -2179       C
ATOM    110  CD  GLU A 186      42.035 -10.231  25.415  1.00101.14           C
ANISOU  110  CD  GLU A 186    16609  13782   8035    115  -1519  -2101       C
ATOM    111  OE1 GLU A 186      42.462 -10.995  24.514  1.00 98.95           O
ANISOU  111  OE1 GLU A 186    16036  13549   8008    101  -1525  -1871       O
ATOM    112  OE2 GLU A 186      41.926  -8.996  25.274  1.00101.39           O
ANISOU  112  OE2 GLU A 186    16699  13664   8160    183  -1549  -2271       O
TER     113      GLU A 186
ATOM    114  N   LYS A 189      39.757 -13.407  32.151  1.00113.67           N
ANISOU  114  N   LYS A 189    19876  16096   7216   -217  -1066  -2360       N
ATOM    115  CA  LYS A 189      38.739 -12.360  32.078  1.00114.15           C
ANISOU  115  CA  LYS A 189    20004  16133   7236    -52   -779  -2657       C
ATOM    116  C   LYS A 189      37.516 -12.762  31.233  1.00112.59           C
ANISOU  116  C   LYS A 189    19485  16079   7213    100   -344  -2643       C
ATOM    117  O   LYS A 189      36.395 -12.398  31.577  1.00114.36           O
ANISOU  117  O   LYS A 189    19810  16381   7257    221     -7  -2837       O
ATOM    118  CB  LYS A 189      39.371 -11.070  31.543  1.00113.93           C
ANISOU  118  CB  LYS A 189    19935  15866   7484    -19  -1021  -2786       C
ATOM    119  CG  LYS A 189      38.425  -9.891  31.372  1.00115.23           C
ANISOU  119  CG  LYS A 189    20148  15960   7674    164   -758  -3081       C
ATOM    120  CD  LYS A 189      39.194  -8.648  30.942  1.00115.78           C
ANISOU  120  CD  LYS A 189    20213  15767   8011    166  -1047  -3184       C
ATOM    121  CE  LYS A 189      38.279  -7.517  30.489  1.00115.79           C
ANISOU  121  CE  LYS A 189    20169  15675   8151    371   -782  -3427       C
ATOM    122  NZ  LYS A 189      37.844  -7.682  29.075  1.00111.58           N
ANISOU  122  NZ  LYS A 189    19170  15190   8032    496   -600  -3288       N
ATOM    123  N   LEU A 190      37.728 -13.510  30.147  1.00108.90           N
ANISOU  123  N   LEU A 190    18637  15645   7093     91   -352  -2417       N
ATOM    124  CA  LEU A 190      36.628 -13.954  29.274  1.00107.81           C
ANISOU  124  CA  LEU A 190    18181  15643   7138    209     12  -2388       C
ATOM    125  C   LEU A 190      36.124 -15.368  29.582  1.00107.57           C
ANISOU  125  C   LEU A 190    18111  15807   6951    139    210  -2216       C
ATOM    126  O   LEU A 190      34.921 -15.639  29.520  1.00106.83           O
ANISOU  126  O   LEU A 190    17926  15860   6804    221    572  -2267       O
ATOM    127  CB  LEU A 190      37.055 -13.916  27.796  1.00104.85           C
ANISOU  127  CB  LEU A 190    17415  15188   7232    248    -85  -2261       C
ATOM    128  CG  LEU A 190      37.607 -12.603  27.234  1.00105.54           C
ANISOU  128  CG  LEU A 190    17462  15074   7564    312   -282  -2372       C
ATOM    129  CD1 LEU A 190      37.707 -12.676  25.723  1.00102.22           C
ANISOU  129  CD1 LEU A 190    16641  14631   7567    374   -268  -2242       C
ATOM    130  CD2 LEU A 190      36.775 -11.400  27.654  1.00108.54           C
ANISOU  130  CD2 LEU A 190    18023  15405   7813    449   -106  -2663       C
TER     131      LEU A 190
ATOM    132  N   GLN A 222      42.188  -4.724  16.966  1.00 92.34           N
ANISOU  132  N   GLN A 222    13840  11975   9270    811  -1307  -1778       N
ATOM    133  CA  GLN A 222      42.309  -5.897  17.821  1.00 92.78           C
ANISOU  133  CA  GLN A 222    14011  12173   9068    705  -1320  -1773       C
ATOM    134  C   GLN A 222      43.658  -6.558  17.634  1.00 93.52           C
ANISOU  134  C   GLN A 222    13994  12234   9305    559  -1538  -1537       C
ATOM    135  O   GLN A 222      44.179  -6.620  16.514  1.00 93.13           O
ANISOU  135  O   GLN A 222    13691  12169   9523    574  -1542  -1342       O
ATOM    136  CB  GLN A 222      41.217  -6.923  17.509  1.00 91.03           C
ANISOU  136  CB  GLN A 222    13681  12209   8693    785  -1023  -1773       C
ATOM    137  CG  GLN A 222      39.819  -6.351  17.302  1.00 91.58           C
ANISOU  137  CG  GLN A 222    13739  12344   8714    957   -767  -1941       C
ATOM    138  CD  GLN A 222      39.291  -5.556  18.485  1.00 93.87           C
ANISOU  138  CD  GLN A 222    14324  12541   8801    997   -746  -2201       C
ATOM    139  OE1 GLN A 222      39.659  -5.797  19.643  1.00 93.91           O
ANISOU  139  OE1 GLN A 222    14581  12522   8577    888   -860  -2282       O
ATOM    140  NE2 GLN A 222      38.403  -4.603  18.195  1.00 94.63           N
ANISOU  140  NE2 GLN A 222    14395  12585   8973   1161   -595  -2331       N
TER     141      GLN A 222
ATOM    142  N   GLY A 224      43.910  -9.619  19.435  1.00 93.72           N
ANISOU  142  N   GLY A 224    14229  12598   8780    333  -1546  -1413       N
ATOM    143  CA  GLY A 224      43.397 -10.980  19.508  1.00 92.34           C
ANISOU  143  CA  GLY A 224    14018  12624   8440    327  -1359  -1351       C
ATOM    144  C   GLY A 224      43.018 -11.486  18.129  1.00 88.93           C
ANISOU  144  C   GLY A 224    13295  12295   8198    418  -1143  -1241       C
ATOM    145  O   GLY A 224      42.770 -10.695  17.221  1.00 88.51           O
ANISOU  145  O   GLY A 224    13105  12197   8325    516  -1077  -1263       O
TER     146      GLY A 224
HETATM  167  O4  GAL A1323      41.110  -2.848  22.484  1.00 97.87           O
HETATM  168  C1  GAL A1323      38.399  -0.613  23.012  1.00126.24           C
HETATM  169  C2  GAL A1323      39.537  -0.160  22.074  1.00123.69           C
HETATM  170  C3  GAL A1323      39.937  -1.223  21.027  1.00114.01           C
HETATM  171  C4  GAL A1323      39.996  -2.646  21.601  1.00108.14           C
HETATM  172  C5  GAL A1323      38.716  -2.908  22.372  1.00105.50           C
HETATM  173  C6  GAL A1323      38.680  -4.313  22.935  1.00 96.10           C
HETATM  174  O2  GAL A1323      39.131   1.029  21.378  1.00123.10           O
HETATM  175  O3  GAL A1323      41.195  -0.883  20.429  1.00105.89           O
HETATM  176  O5  GAL A1323      38.620  -1.964  23.451  1.00123.12           O
HETATM  177  O6  GAL A1323      37.398  -4.413  23.548  1.00 91.66           O
HETATM  178  O1  GAL A1323      38.283   0.250  24.157  1.00119.14           O
HETATM  179  O   HOH A2065      41.239  -7.795  20.894  1.00 66.21           O
CONECT  164  147  165  166
CONECT  158  157  159  160
CONECT  159  158
CONECT  147  148  163  164  177
CONECT  163  147  161
CONECT  161  156  162  163
CONECT  156  149  157  161
CONECT  149  148  150  156
CONECT  150  149  151  155
CONECT  151  150  152  154
CONECT  152  151  153
CONECT  157  156  158
CONECT  160  158
CONECT  165  164
CONECT  166  164
CONECT  162  161
CONECT  148  147  149
CONECT  155  150
CONECT  154  151
CONECT  153  152
CONECT  168  169  176  178
CONECT  169  168  170  174
CONECT  170  169  171  175
CONECT  171  167  170  172
CONECT  172  171  173  176
CONECT  173  172  177
CONECT  178  168
CONECT  174  169
CONECT  175  170
CONECT  167  171
CONECT  176  168  172
CONECT  177  147  173
END
