# Supplementary material for: Scaffold repositioning of spiro-acridine derivatives as fungi chitinase inhibitor by target fishing and in vitro studies
Source: Sci Rep. 2023 May 5;13:7320. doi: 10.1038/s41598-023-33279-9 (PMC10163251; doi:10.1038/s41598-023-33279-9)
Supplement: Supplementary file 2 — Supplementary Information 2. [file 41598_2023_33279_MOESM2_ESM.zip › PDBQT_TARGETS_ALL/4blb_MAL.pdb]

HEADER    SIGNALING PROTEIN                       02-MAY-13   4BLB              
TITLE     CRYSTAL STRUCTURE OF A HUMAN SUPPRESSOR OF FUSED (SUFU)-GLI1P COMPLEX 
COMPND    MOL_ID: 1;                                                            
COMPND   2 MOLECULE: MALTOSE-BINDING PERIPLASMIC PROTEIN, SUPPRESSOR OF FUSED   
COMPND   3 HOMOLOG;                                                             
COMPND   4 CHAIN: A, B, C, D;                                                   
COMPND   5 FRAGMENT: MBPP RESIDUES 29-392,SUFUH RESIDUES 32-278,361-483;        
COMPND   6 SYNONYM: SUFUH, LINKER, SUPPRESOR OF FUSED;                          
COMPND   7 ENGINEERED: YES;                                                     
COMPND   8 MUTATION: YES;                                                       
COMPND   9 OTHER_DETAILS: DELETION OF RESIDUES 279-360 AND REPLACEMENT WITH     
COMPND  10 PSRGEDP LINKER. DELETION OF RESIDUES 454-456. W61D, L62S, G63F,      
COMPND  11 P453A, K457A;                                                        
COMPND  12 MOL_ID: 2;                                                           
COMPND  13 MOLECULE: ZINC FINGER PROTEIN GLI1;                                  
COMPND  14 CHAIN: E, F, G, H;                                                   
COMPND  15 FRAGMENT: RESIDUES 332-338;                                          
COMPND  16 SYNONYM: TRANSCRIPTIONAL ACTIVATOR GL1, GLIOMA-ASSOCIATED ONCOGENE,  
COMPND  17 ONCOGENE GLI;                                                        
COMPND  18 ENGINEERED: YES                                                      
SOURCE    MOL_ID: 1;                                                            
SOURCE   2 ORGANISM_SCIENTIFIC: ESCHERICHIA COLI, HOMO SAPIENS;                 
SOURCE   3 ORGANISM_TAXID: 469008, 9606;                                        
SOURCE   4 EXPRESSION_SYSTEM: ESCHERICHIA COLI;                                 
SOURCE   5 EXPRESSION_SYSTEM_TAXID: 469008;                                     
SOURCE   6 EXPRESSION_SYSTEM_STRAIN: BL21(DE3);                                 
SOURCE   7 EXPRESSION_SYSTEM_VECTOR_TYPE: PLASMID;                              
SOURCE   8 EXPRESSION_SYSTEM_PLASMID: PLJMBP4C;                                 
SOURCE   9 MOL_ID: 2;                                                           
SOURCE  10 SYNTHETIC: YES;                                                      
SOURCE  11 ORGANISM_SCIENTIFIC: HOMO SAPIENS;                                   
SOURCE  12 ORGANISM_COMMON: HUMAN;                                              
SOURCE  13 ORGANISM_TAXID: 9606                                                 
KEYWDS    SUGAR BINDING PROTEIN-SIGNALING PROTEIN COMPLEX, SIGNALING PROTEIN,   
KEYWDS   2 CHIMERA, FUSION PROTEIN, HEDGEHOG SIGNALING, GENE REGULATION,        
KEYWDS   3 TRANSCRIPTION FACTOR                                                 
EXPDTA    X-RAY DIFFRACTION                                                     
AUTHOR    A.L.CHERRY,C.FINTA,M.KARLSTROM,D.DE SANCTIS,R.TOFTGARD,L.JOVINE       
REVDAT   4   15-MAR-17 4BLB    1       SOURCE                                   
REVDAT   3   18-DEC-13 4BLB    1       JRNL                                     
REVDAT   2   11-DEC-13 4BLB    1       COMPND SOURCE REMARK DBREF               
REVDAT   2 2                   1       SEQADV SHEET  ATOM   ANISOU              
REVDAT   2 3                   1       TER    MASTER                            
REVDAT   1   27-NOV-13 4BLB    0                                                
JRNL        AUTH   A.L.CHERRY,C.FINTA,M.KARLSTROM,Q.JIN,T.SCHWEND,              
JRNL        AUTH 2 J.ASTORGA-WELLS,R.A.ZUBAREV,M.DEL CAMPO,A.R.CRISWELL,        
JRNL        AUTH 3 D.DE SANCTIS,L.JOVINE,R.TOFTGARD                             
JRNL        TITL   STRUCTURAL BASIS OF SUFU-GLI INTERACTION IN HEDGEHOG         
JRNL        TITL 2 SIGNALLING REGULATION                                        
JRNL        REF    ACTA CRYSTALLOGR.,SECT.D      V.  69  2579 2013              
JRNL        REFN                   ISSN 0907-4449                               
JRNL        PMID   24311597                                                     
JRNL        DOI    10.1107/S0907444913028473                                    
REMARK   1                                                                      
REMARK   1 REFERENCE 1                                                          
REMARK   1  AUTH   P.KOGERMAN,T.GRIMM,L.KOGERMAN,D.KRAUSE,A.B.UNDEN,            
REMARK   1  AUTH 2 B.SANDSTEDT,R.TOFTGARD,P.G.ZAPHIROPOULOS                     
REMARK   1  TITL   MAMMALIAN SUPPRESSOR-OF-FUSED MODULATES NUCLEAR-CYTOPLASMIC  
REMARK   1  TITL 2 SHUTTLING OF GLI-1.                                          
REMARK   1  REF    NAT.CELL BIOL.                V.   1   312 1999              
REMARK   1  REFN                   ISSN 1465-7392                               
REMARK   1  PMID   10559945                                                     
REMARK   1  DOI    10.1038/13031                                                
REMARK   1 REFERENCE 2                                                          
REMARK   1  AUTH   M.DUNAEVA,P.MICHELSON,P.KOGERMAN,R.TOFTGARD                  
REMARK   1  TITL   CHARACTERIZATION OF THE PHYSICAL INTERACTION OF GLI PROTEINS 
REMARK   1  TITL 2 WITH SUFU PROTEINS.                                          
REMARK   1  REF    J.BIOL.CHEM.                  V. 278  5116 2003              
REMARK   1  REFN                   ISSN 0021-9258                               
REMARK   1  PMID   12426310                                                     
REMARK   1  DOI    10.1074/JBC.M209492200                                       
REMARK   1 REFERENCE 3                                                          
REMARK   1  AUTH   M.MERCHANT,F.F.VAJDOS,M.ULTSCH,H.R.MAUN,U.WENDT,J.CANNON,    
REMARK   1  AUTH 2 W.DESMARAIS,R.A.LAZARUS,A.M.DE VOS,F.J.DE SAUVAGE            
REMARK   1  TITL   SUPPRESSOR OF FUSED REGULATES GLI ACTIVITY THROUGH A DUAL    
REMARK   1  TITL 2 BINDING MECHANISM.                                           
REMARK   1  REF    MOL.CELL.BIOL.                V.  24  8627 2004              
REMARK   1  REFN                   ISSN 0270-7306                               
REMARK   1  PMID   15367681                                                     
REMARK   1  DOI    10.1128/MCB.24.19.8627-8641.2004                             
REMARK   1 REFERENCE 4                                                          
REMARK   1  AUTH   J.SVARD,K.HEBY-HENRICSON,M.PERSSON-LEK,B.ROZELL,M.LAUTH,     
REMARK   1  AUTH 2 A.BERGSTROM,J.ERICSON,R.TOFTGARD,S.TEGLUND                   
REMARK   1  TITL   GENETIC ELIMINATION OF SUPPRESSOR OF FUSED REVEALS AN        
REMARK   1  TITL 2 ESSENTIAL REPRESSOR FUNCTION IN THE MAMMALIAN HEDGEHOG       
REMARK   1  TITL 3 SIGNALING PATHWAY.                                           
REMARK   1  REF    DEV.CELL                      V.  10   187 2006              
REMARK   1  REFN                   ISSN 1534-5807                               
REMARK   1  PMID   16459298                                                     
REMARK   1  DOI    10.1016/J.DEVCEL.2005.12.013                                 
REMARK   2                                                                      
REMARK   2 RESOLUTION.    2.80 ANGSTROMS.                                       
REMARK   3                                                                      
REMARK   3 REFINEMENT.                                                          
REMARK   3   PROGRAM     : PHENIX (PHENIX.REFINE)                               
REMARK   3   AUTHORS     : PAUL ADAMS,PAVEL AFONINE,VINCENT CHEN,IAN            
REMARK   3               : DAVIS,KRESHNA GOPAL,RALF GROSSE-KUNSTLEVE,           
REMARK   3               : LI-WEI HUNG,ROBERT IMMORMINO,TOM IOERGER,            
REMARK   3               : AIRLIE MCCOY,ERIK MCKEE,NIGEL MORIARTY,              
REMARK   3               : REETAL PAI,RANDY READ,JANE RICHARDSON,               
REMARK   3               : DAVID RICHARDSON,TOD ROMO,JIM SACCHETTINI,           
REMARK   3               : NICHOLAS SAUTER,JACOB SMITH,LAURENT                  
REMARK   3               : STORONI,TOM TERWILLIGER,PETER ZWART                  
REMARK   3                                                                      
REMARK   3    REFINEMENT TARGET : ML                                            
REMARK   3                                                                      
REMARK   3  DATA USED IN REFINEMENT.                                            
REMARK   3   RESOLUTION RANGE HIGH (ANGSTROMS) : 2.80                           
REMARK   3   RESOLUTION RANGE LOW  (ANGSTROMS) : 19.99                          
REMARK   3   MIN(FOBS/SIGMA_FOBS)              : 1.350                          
REMARK   3   COMPLETENESS FOR RANGE        (%) : 97.9                           
REMARK   3   NUMBER OF REFLECTIONS             : 84943                          
REMARK   3                                                                      
REMARK   3  FIT TO DATA USED IN REFINEMENT.                                     
REMARK   3   R VALUE     (WORKING + TEST SET) : 0.198                           
REMARK   3   R VALUE            (WORKING SET) : 0.197                           
REMARK   3   FREE R VALUE                     : 0.234                           
REMARK   3   FREE R VALUE TEST SET SIZE   (%) : 2.300                           
REMARK   3   FREE R VALUE TEST SET COUNT      : 1963                            
REMARK   3                                                                      
REMARK   3  FIT TO DATA USED IN REFINEMENT (IN BINS).                           
REMARK   3   BIN  RESOLUTION RANGE  COMPL.    NWORK NFREE   RWORK  RFREE        
REMARK   3     1 19.9856 -  6.6699    0.98     6019   153  0.1691 0.1695        
REMARK   3     2  6.6699 -  5.3271    0.99     6011   133  0.1930 0.2463        
REMARK   3     3  5.3271 -  4.6635    0.97     5895   149  0.1601 0.2002        
REMARK   3     4  4.6635 -  4.2416    0.98     5964   139  0.1569 0.1957        
REMARK   3     5  4.2416 -  3.9400    0.98     5899   138  0.1762 0.2176        
REMARK   3     6  3.9400 -  3.7093    0.97     5857   140  0.2009 0.2579        
REMARK   3     7  3.7093 -  3.5246    0.98     5922   126  0.2145 0.2736        
REMARK   3     8  3.5246 -  3.3719    0.98     5969   129  0.2313 0.2789        
REMARK   3     9  3.3719 -  3.2427    0.99     5941   141  0.2457 0.3069        
REMARK   3    10  3.2427 -  3.1312    0.97     5869   135  0.2669 0.3073        
REMARK   3    11  3.1312 -  3.0337    0.98     5894   165  0.2900 0.3701        
REMARK   3    12  3.0337 -  2.9472    0.98     5908   139  0.2873 0.3567        
REMARK   3    13  2.9472 -  2.8699    0.98     5945   125  0.2924 0.3325        
REMARK   3    14  2.8699 -  2.8000    0.98     5887   151  0.2982 0.3475        
REMARK   3                                                                      
REMARK   3  BULK SOLVENT MODELLING.                                             
REMARK   3   METHOD USED        : FLAT BULK SOLVENT MODEL                       
REMARK   3   SOLVENT RADIUS     : 1.11                                          
REMARK   3   SHRINKAGE RADIUS   : 0.90                                          
REMARK   3   K_SOL              : NULL                                          
REMARK   3   B_SOL              : NULL                                          
REMARK   3                                                                      
REMARK   3  ERROR ESTIMATES.                                                    
REMARK   3   COORDINATE ERROR (MAXIMUM-LIKELIHOOD BASED)     : 0.410            
REMARK   3   PHASE ERROR (DEGREES, MAXIMUM-LIKELIHOOD BASED) : 28.380           
REMARK   3                                                                      
REMARK   3  B VALUES.                                                           
REMARK   3   FROM WILSON PLOT           (A**2) : 79.98                          
REMARK   3   MEAN B VALUE      (OVERALL, A**2) : 99.38                          
REMARK   3   OVERALL ANISOTROPIC B VALUE.                                       
REMARK   3    B11 (A**2) : NULL                                                 
REMARK   3    B22 (A**2) : NULL                                                 
REMARK   3    B33 (A**2) : NULL                                                 
REMARK   3    B12 (A**2) : NULL                                                 
REMARK   3    B13 (A**2) : NULL                                                 
REMARK   3    B23 (A**2) : NULL                                                 
REMARK   3                                                                      
REMARK   3  TWINNING INFORMATION.                                               
REMARK   3   FRACTION: NULL                                                     
REMARK   3   OPERATOR: NULL                                                     
REMARK   3                                                                      
REMARK   3  DEVIATIONS FROM IDEAL VALUES.                                       
REMARK   3                 RMSD          COUNT                                  
REMARK   3   BOND      :  0.007          23782                                  
REMARK   3   ANGLE     :  0.999          32315                                  
REMARK   3   CHIRALITY :  0.041           3494                                  
REMARK   3   PLANARITY :  0.005           4193                                  
REMARK   3   DIHEDRAL  : 11.378           8604                                  
REMARK   3                                                                      
REMARK   3  TLS DETAILS                                                         
REMARK   3   NUMBER OF TLS GROUPS  : 12                                         
REMARK   3   TLS GROUP : 1                                                      
REMARK   3    SELECTION: CHAIN A AND (RESI :371 OR RESI 900 OR RESI 748:753     
REMARK   3               OR RESI 910)                                           
REMARK   3    ORIGIN FOR THE GROUP (A):  70.5447 -36.5125-133.0975              
REMARK   3    T TENSOR                                                          
REMARK   3      T11:   0.8387 T22:   0.7325                                     
REMARK   3      T33:   0.7079 T12:   0.1337                                     
REMARK   3      T13:   0.1111 T23:   0.0638                                     
REMARK   3    L TENSOR                                                          
REMARK   3      L11:   2.8190 L22:   0.7546                                     
REMARK   3      L33:   3.0528 L12:  -0.2243                                     
REMARK   3      L13:   1.1513 L23:  -0.1916                                     
REMARK   3    S TENSOR                                                          
REMARK   3      S11:  -0.1550 S12:   0.4390 S13:  -0.0697                       
REMARK   3      S21:  -0.0772 S22:  -0.0766 S23:  -0.0763                       
REMARK   3      S31:   0.6472 S32:   0.7629 S33:  -0.0001                       
REMARK   3   TLS GROUP : 2                                                      
REMARK   3    SELECTION: (CHAIN A AND RESI 372:605) OR (CHAIN E AND RESI        
REMARK   3               333:341)                                               
REMARK   3    ORIGIN FOR THE GROUP (A):  41.1143  -9.2880-127.4386              
REMARK   3    T TENSOR                                                          
REMARK   3      T11:   0.6248 T22:   0.5390                                     
REMARK   3      T33:   0.5809 T12:  -0.0783                                     
REMARK   3      T13:  -0.0030 T23:   0.0468                                     
REMARK   3    L TENSOR                                                          
REMARK   3      L11:   3.0886 L22:   4.5755                                     
REMARK   3      L33:   1.4455 L12:  -1.1964                                     
REMARK   3      L13:   0.4690 L23:   0.1730                                     
REMARK   3    S TENSOR                                                          
REMARK   3      S11:  -0.2287 S12:  -0.0156 S13:   0.2729                       
REMARK   3      S21:   0.0107 S22:   0.1439 S23:  -0.0758                       
REMARK   3      S31:  -0.1997 S32:  -0.0047 S33:   0.0000                       
REMARK   3   TLS GROUP : 3                                                      
REMARK   3    SELECTION: CHAIN A AND RESI 606:740                               
REMARK   3    ORIGIN FOR THE GROUP (A):  13.4229   0.0274-137.9316              
REMARK   3    T TENSOR                                                          
REMARK   3      T11:   0.8387 T22:   0.7885                                     
REMARK   3      T33:   0.9367 T12:  -0.0690                                     
REMARK   3      T13:  -0.1277 T23:   0.0445                                     
REMARK   3    L TENSOR                                                          
REMARK   3      L11:   2.1984 L22:   1.6320                                     
REMARK   3      L33:   1.1906 L12:  -0.5771                                     
REMARK   3      L13:   0.6177 L23:  -0.6208                                     
REMARK   3    S TENSOR                                                          
REMARK   3      S11:   0.0288 S12:  -0.0882 S13:  -0.0927                       
REMARK   3      S21:  -0.0202 S22:   0.1152 S23:   0.2697                       
REMARK   3      S31:   0.2591 S32:  -0.3079 S33:   0.0000                       
REMARK   3   TLS GROUP : 4                                                      
REMARK   3    SELECTION: CHAIN B AND (RESI :371 OR RESI 900 OR RESI 747:753     
REMARK   3               OR RESI 910)                                           
REMARK   3    ORIGIN FOR THE GROUP (A):   6.6766 -37.4142-128.5005              
REMARK   3    T TENSOR                                                          
REMARK   3      T11:   0.6007 T22:   0.5400                                     
REMARK   3      T33:   0.6717 T12:   0.0088                                     
REMARK   3      T13:  -0.0126 T23:   0.0550                                     
REMARK   3    L TENSOR                                                          
REMARK   3      L11:   2.5688 L22:   1.5551                                     
REMARK   3      L33:   4.3785 L12:   0.4364                                     
REMARK   3      L13:  -0.8348 L23:   0.8196                                     
REMARK   3    S TENSOR                                                          
REMARK   3      S11:  -0.1663 S12:   0.1374 S13:  -0.0862                       
REMARK   3      S21:   0.0284 S22:   0.0650 S23:   0.1318                       
REMARK   3      S31:   0.0312 S32:  -0.3050 S33:   0.0003                       
REMARK   3   TLS GROUP : 5                                                      
REMARK   3    SELECTION: (CHAIN B AND RESI 372:605) OR (CHAIN F AND RESI        
REMARK   3               333:341)                                               
REMARK   3    ORIGIN FOR THE GROUP (A):   9.0906 -12.7698 -98.1611              
REMARK   3    T TENSOR                                                          
REMARK   3      T11:   0.9000 T22:   0.7372                                     
REMARK   3      T33:   0.8771 T12:  -0.0361                                     
REMARK   3      T13:  -0.2353 T23:   0.2054                                     
REMARK   3    L TENSOR                                                          
REMARK   3      L11:   1.8182 L22:   3.3634                                     
REMARK   3      L33:   3.3087 L12:   0.0210                                     
REMARK   3      L13:   0.3250 L23:   0.3403                                     
REMARK   3    S TENSOR                                                          
REMARK   3      S11:  -0.4380 S12:   0.2497 S13:   0.5211                       
REMARK   3      S21:   0.0442 S22:   0.0358 S23:  -0.0038                       
REMARK   3      S31:  -0.7862 S32:   0.2456 S33:  -0.0012                       
REMARK   3   TLS GROUP : 6                                                      
REMARK   3    SELECTION: CHAIN B AND RESI 606:739                               
REMARK   3    ORIGIN FOR THE GROUP (A):  -2.0320  -4.1182 -71.2196              
REMARK   3    T TENSOR                                                          
REMARK   3      T11:   1.7246 T22:   1.3483                                     
REMARK   3      T33:   1.6704 T12:   0.1759                                     
REMARK   3      T13:   0.0773 T23:  -0.3325                                     
REMARK   3    L TENSOR                                                          
REMARK   3      L11:   0.1775 L22:   0.2639                                     
REMARK   3      L33:   0.6993 L12:  -0.0151                                     
REMARK   3      L13:  -0.3004 L23:  -0.2347                                     
REMARK   3    S TENSOR                                                          
REMARK   3      S11:   0.0734 S12:  -0.9419 S13:   0.3986                       
REMARK   3      S21:   0.1427 S22:  -0.4153 S23:   0.9497                       
REMARK   3      S31:  -1.1580 S32:  -0.2446 S33:  -0.0000                       
REMARK   3   TLS GROUP : 7                                                      
REMARK   3    SELECTION: CHAIN C AND (RESI :371 OR RESI 900 OR RESI 746:753     
REMARK   3               OR RESI 910)                                           
REMARK   3    ORIGIN FOR THE GROUP (A):  12.2832 -41.8217 -64.6968              
REMARK   3    T TENSOR                                                          
REMARK   3      T11:   1.0439 T22:   0.8961                                     
REMARK   3      T33:   0.7874 T12:   0.0070                                     
REMARK   3      T13:   0.0314 T23:   0.2033                                     
REMARK   3    L TENSOR                                                          
REMARK   3      L11:   3.6873 L22:   1.1273                                     
REMARK   3      L33:   2.7097 L12:   0.0493                                     
REMARK   3      L13:   1.6698 L23:   0.1732                                     
REMARK   3    S TENSOR                                                          
REMARK   3      S11:   0.1344 S12:  -0.8417 S13:  -0.5070                       
REMARK   3      S21:   0.3990 S22:   0.1292 S23:   0.2198                       
REMARK   3      S31:   0.6746 S32:  -0.6283 S33:   0.0026                       
REMARK   3   TLS GROUP : 8                                                      
REMARK   3    SELECTION: (CHAIN C AND RESI 372:605) OR (CHAIN G AND RESI        
REMARK   3               333:340)                                               
REMARK   3    ORIGIN FOR THE GROUP (A):  39.5637 -13.4074 -66.7963              
REMARK   3    T TENSOR                                                          
REMARK   3      T11:   0.9681 T22:   0.8484                                     
REMARK   3      T33:   1.1548 T12:   0.3159                                     
REMARK   3      T13:   0.1127 T23:   0.0807                                     
REMARK   3    L TENSOR                                                          
REMARK   3      L11:   4.5584 L22:   3.4559                                     
REMARK   3      L33:   3.2849 L12:  -1.0031                                     
REMARK   3      L13:  -0.0210 L23:   0.4043                                     
REMARK   3    S TENSOR                                                          
REMARK   3      S11:   0.3160 S12:   0.2265 S13:   1.3968                       
REMARK   3      S21:  -0.2209 S22:  -0.1829 S23:   0.0251                       
REMARK   3      S31:  -0.8077 S32:  -0.3060 S33:   0.0052                       
REMARK   3   TLS GROUP : 9                                                      
REMARK   3    SELECTION: CHAIN C AND RESI 606:735                               
REMARK   3    ORIGIN FOR THE GROUP (A):  65.2094  -5.6708 -50.4111              
REMARK   3    T TENSOR                                                          
REMARK   3      T11:   1.6280 T22:   1.7574                                     
REMARK   3      T33:   2.1107 T12:  -0.5777                                     
REMARK   3      T13:   0.0509 T23:  -0.2542                                     
REMARK   3    L TENSOR                                                          
REMARK   3      L11:   0.5544 L22:   0.1124                                     
REMARK   3      L33:   0.4919 L12:  -0.2182                                     
REMARK   3      L13:   0.3089 L23:  -0.0053                                     
REMARK   3    S TENSOR                                                          
REMARK   3      S11:   0.6388 S12:  -1.6901 S13:   0.9869                       
REMARK   3      S21:   0.5839 S22:  -0.5434 S23:  -0.3605                       
REMARK   3      S31:  -1.0780 S32:   1.2244 S33:   0.0001                       
REMARK   3   TLS GROUP : 10                                                     
REMARK   3    SELECTION: CHAIN D AND (RESI :371 OR RESI 900 OR RESI 747:753     
REMARK   3               OR RESI 910)                                           
REMARK   3    ORIGIN FOR THE GROUP (A):  75.3531 -39.5015 -69.4405              
REMARK   3    T TENSOR                                                          
REMARK   3      T11:   0.6225 T22:   0.7842                                     
REMARK   3      T33:   0.7385 T12:   0.0767                                     
REMARK   3      T13:  -0.0279 T23:   0.0898                                     
REMARK   3    L TENSOR                                                          
REMARK   3      L11:   2.5804 L22:   1.3602                                     
REMARK   3      L33:   2.7456 L12:  -0.2982                                     
REMARK   3      L13:  -0.7707 L23:  -0.4955                                     
REMARK   3    S TENSOR                                                          
REMARK   3      S11:   0.0201 S12:  -0.2693 S13:   0.0375                       
REMARK   3      S21:   0.1891 S22:  -0.0577 S23:  -0.3054                       
REMARK   3      S31:  -0.1943 S32:   0.3953 S33:   0.0017                       
REMARK   3   TLS GROUP : 11                                                     
REMARK   3    SELECTION: (CHAIN D AND RESI 372:605) OR (CHAIN H AND RESI        
REMARK   3               333:341)                                               
REMARK   3    ORIGIN FOR THE GROUP (A):  72.2508 -10.4815 -96.0099              
REMARK   3    T TENSOR                                                          
REMARK   3      T11:   0.6867 T22:   0.8808                                     
REMARK   3      T33:   0.7678 T12:   0.1065                                     
REMARK   3      T13:   0.0741 T23:   0.0910                                     
REMARK   3    L TENSOR                                                          
REMARK   3      L11:   0.9071 L22:   4.4178                                     
REMARK   3      L33:   2.6529 L12:   0.3886                                     
REMARK   3      L13:  -0.5496 L23:   0.0588                                     
REMARK   3    S TENSOR                                                          
REMARK   3      S11:   0.0270 S12:  -0.1089 S13:   0.3314                       
REMARK   3      S21:   0.0455 S22:  -0.0044 S23:   0.1311                       
REMARK   3      S31:  -0.3252 S32:   0.0385 S33:   0.0000                       
REMARK   3   TLS GROUP : 12                                                     
REMARK   3    SELECTION: CHAIN D AND RESI 606:740                               
REMARK   3    ORIGIN FOR THE GROUP (A):  83.0507   1.7042-122.4728              
REMARK   3    T TENSOR                                                          
REMARK   3      T11:   1.2482 T22:   1.3414                                     
REMARK   3      T33:   1.1617 T12:  -0.1755                                     
REMARK   3      T13:   0.2319 T23:   0.1739                                     
REMARK   3    L TENSOR                                                          
REMARK   3      L11:   0.8481 L22:   0.8733                                     
REMARK   3      L33:   1.3715 L12:   0.3098                                     
REMARK   3      L13:   0.0763 L23:  -0.1099                                     
REMARK   3    S TENSOR                                                          
REMARK   3      S11:   0.0010 S12:   0.7506 S13:   0.1843                       
REMARK   3      S21:  -0.8466 S22:   0.1431 S23:  -0.3707                       
REMARK   3      S31:  -0.3114 S32:   0.5225 S33:  -0.0000                       
REMARK   3                                                                      
REMARK   3  NCS DETAILS                                                         
REMARK   3   NUMBER OF NCS GROUPS : 2                                           
REMARK   3   NCS GROUP : 1                                                      
REMARK   3   NCS GROUP : 2                                                      
REMARK   3    NCS OPERATOR : 1                                                  
REMARK   3     REFERENCE SELECTION: NULL                                        
REMARK   3     SELECTION          : NULL                                        
REMARK   3     ATOM PAIRS NUMBER  : NULL                                        
REMARK   3     RMSD               : NULL                                        
REMARK   3                                                                      
REMARK   3  OTHER REFINEMENT REMARKS: RESIDUES 372-618 OF THIS FUSION           
REMARK   3  CONSTRUCT REPRESENT UNIPROT Q9UMX1 RESIDUES 32-278. RESIDUES 619-   
REMARK   3  625 REPRESENT AN ARTIFICIAL LINKER. RESIDUES 626-718 REPRESENT      
REMARK   3  UNIPROT Q9UMX1 RESIDUES 361-453. RESIDUES 719-745 REPRESENT         
REMARK   3  UNIPROT Q9UMX1 RESIDUES 457-483. THEREFORE, TO OBTAIN THE           
REMARK   3  CORRECT NUMBERING, 340 SHOULD BE SUBTRACTED FROM RESIDUES 372-      
REMARK   3  618, 265 SHOULD BE SUBTRACTED FROM RESIDUES 626-718 AND 262         
REMARK   3  SHOULD BE SUBTRACTED FROM RESIDUES 719-745.                         
REMARK   4                                                                      
REMARK   4 4BLB COMPLIES WITH FORMAT V. 3.30, 13-JUL-11                         
REMARK 100                                                                      
REMARK 100 THIS ENTRY HAS BEEN PROCESSED BY PDBE ON 02-MAY-13.                  
REMARK 100 THE PDBE ID CODE IS EBI-56659.                                       
REMARK 200                                                                      
REMARK 200 EXPERIMENTAL DETAILS                                                 
REMARK 200  EXPERIMENT TYPE                : X-RAY DIFFRACTION                  
REMARK 200  DATE OF DATA COLLECTION        : 24-JAN-13                          
REMARK 200  TEMPERATURE           (KELVIN) : 100                                
REMARK 200  PH                             : 7.5                                
REMARK 200  NUMBER OF CRYSTALS USED        : 1                                  
REMARK 200                                                                      
REMARK 200  SYNCHROTRON              (Y/N) : Y                                  
REMARK 200  RADIATION SOURCE               : ESRF                               
REMARK 200  BEAMLINE                       : ID29                               
REMARK 200  X-RAY GENERATOR MODEL          : NULL                               
REMARK 200  MONOCHROMATIC OR LAUE    (M/L) : M                                  
REMARK 200  WAVELENGTH OR RANGE        (A) : 0.97625                            
REMARK 200  MONOCHROMATOR                  : NULL                               
REMARK 200  OPTICS                         : NULL                               
REMARK 200                                                                      
REMARK 200  DETECTOR TYPE                  : PIXEL                              
REMARK 200  DETECTOR MANUFACTURER          : DECTRIS PILATUS 6M                 
REMARK 200  INTENSITY-INTEGRATION SOFTWARE : XIA2 - XDS                         
REMARK 200  DATA SCALING SOFTWARE          : XIA2 - XDS, AIMLESS                
REMARK 200                                                                      
REMARK 200  NUMBER OF UNIQUE REFLECTIONS   : 85233                              
REMARK 200  RESOLUTION RANGE HIGH      (A) : 2.800                              
REMARK 200  RESOLUTION RANGE LOW       (A) : 62.730                             
REMARK 200  REJECTION CRITERIA  (SIGMA(I)) : 0.000                              
REMARK 200                                                                      
REMARK 200 OVERALL.                                                             
REMARK 200  COMPLETENESS FOR RANGE     (%) : 98.2                               
REMARK 200  DATA REDUNDANCY                : 3.500                              
REMARK 200  R MERGE                    (I) : 0.06000                            
REMARK 200  R SYM                      (I) : NULL                               
REMARK 200  <I/SIGMA(I)> FOR THE DATA SET  : 10.4000                            
REMARK 200                                                                      
REMARK 200 IN THE HIGHEST RESOLUTION SHELL.                                     
REMARK 200  HIGHEST RESOLUTION SHELL, RANGE HIGH (A) : 2.80                     
REMARK 200  HIGHEST RESOLUTION SHELL, RANGE LOW  (A) : 2.87                     
REMARK 200  COMPLETENESS FOR SHELL     (%) : 98.4                               
REMARK 200  DATA REDUNDANCY IN SHELL       : 3.60                               
REMARK 200  R MERGE FOR SHELL          (I) : 0.77000                            
REMARK 200  R SYM FOR SHELL            (I) : NULL                               
REMARK 200  <I/SIGMA(I)> FOR SHELL         : 1.400                              
REMARK 200                                                                      
REMARK 200 DIFFRACTION PROTOCOL: SINGLE WAVELENGTH                              
REMARK 200 METHOD USED TO DETERMINE THE STRUCTURE: MOLECULAR REPLACEMENT        
REMARK 200 SOFTWARE USED: PHASER                                                
REMARK 200 STARTING MODEL: PDB SUBMISSION 56660                                 
REMARK 200                                                                      
REMARK 200 REMARK: NONE                                                         
REMARK 280                                                                      
REMARK 280 CRYSTAL                                                              
REMARK 280 SOLVENT CONTENT, VS   (%): 54.36                                     
REMARK 280 MATTHEWS COEFFICIENT, VM (ANGSTROMS**3/DA): 2.69                     
REMARK 280                                                                      
REMARK 280 CRYSTALLIZATION CONDITIONS: PROTEIN (10 MG/ML IN 10 MM TRIS-HCL PH   
REMARK 280  7.5, 50 MM NACL, 1 MM DTT, 1 MM MALTOSE) WAS MIXED IN A 1:1         
REMARK 280  MOLAR RATIO WITH ZN(OAC)2 AND A 1:4 MOLAR RATIO WITH GLI1           
REMARK 280  PEPTIDE. THE COMPLEX WAS CRYSTALLISED BY HANGING DROP VAPOUR        
REMARK 280  DIFFUSION AT 4C WITH 1:1 OR 2:1 DROPS OF PROTEIN:WELL SOLUTION      
REMARK 280  (14-18% (V/V) PEG 3350, AND 0.2 M NA FORMATE)                       
REMARK 290                                                                      
REMARK 290 CRYSTALLOGRAPHIC SYMMETRY                                            
REMARK 290 SYMMETRY OPERATORS FOR SPACE GROUP: P 1 21 1                         
REMARK 290                                                                      
REMARK 290      SYMOP   SYMMETRY                                                
REMARK 290     NNNMMM   OPERATOR                                                
REMARK 290       1555   X,Y,Z                                                   
REMARK 290       2555   -X,Y+1/2,-Z                                             
REMARK 290                                                                      
REMARK 290     WHERE NNN -> OPERATOR NUMBER                                     
REMARK 290           MMM -> TRANSLATION VECTOR                                  
REMARK 290                                                                      
REMARK 290 CRYSTALLOGRAPHIC SYMMETRY TRANSFORMATIONS                            
REMARK 290 THE FOLLOWING TRANSFORMATIONS OPERATE ON THE ATOM/HETATM             
REMARK 290 RECORDS IN THIS ENTRY TO PRODUCE CRYSTALLOGRAPHICALLY                
REMARK 290 RELATED MOLECULES.                                                   
REMARK 290   SMTRY1   1  1.000000  0.000000  0.000000        0.00000            
REMARK 290   SMTRY2   1  0.000000  1.000000  0.000000        0.00000            
REMARK 290   SMTRY3   1  0.000000  0.000000  1.000000        0.00000            
REMARK 290   SMTRY1   2 -1.000000  0.000000  0.000000        0.00000            
REMARK 290   SMTRY2   2  0.000000  1.000000  0.000000       68.80000            
REMARK 290   SMTRY3   2  0.000000  0.000000 -1.000000        0.00000            
REMARK 290                                                                      
REMARK 290 REMARK: NULL                                                         
REMARK 300                                                                      
REMARK 300 BIOMOLECULE: 1, 2, 3, 4                                              
REMARK 300 SEE REMARK 350 FOR THE AUTHOR PROVIDED AND/OR PROGRAM                
REMARK 300 GENERATED ASSEMBLY INFORMATION FOR THE STRUCTURE IN                  
REMARK 300 THIS ENTRY. THE REMARK MAY ALSO PROVIDE INFORMATION ON               
REMARK 300 BURIED SURFACE AREA.                                                 
REMARK 350                                                                      
REMARK 350 COORDINATES FOR A COMPLETE MULTIMER REPRESENTING THE KNOWN           
REMARK 350 BIOLOGICALLY SIGNIFICANT OLIGOMERIZATION STATE OF THE                
REMARK 350 MOLECULE CAN BE GENERATED BY APPLYING BIOMT TRANSFORMATIONS          
REMARK 350 GIVEN BELOW.  BOTH NON-CRYSTALLOGRAPHIC AND                          
REMARK 350 CRYSTALLOGRAPHIC OPERATIONS ARE GIVEN.                               
REMARK 350                                                                      
REMARK 350 BIOMOLECULE: 1                                                       
REMARK 350 AUTHOR DETERMINED BIOLOGICAL UNIT: DIMERIC                           
REMARK 350 SOFTWARE DETERMINED QUATERNARY STRUCTURE: DIMERIC                    
REMARK 350 SOFTWARE USED: PISA                                                  
REMARK 350 TOTAL BURIED SURFACE AREA: 2070 ANGSTROM**2                          
REMARK 350 SURFACE AREA OF THE COMPLEX: 30880 ANGSTROM**2                       
REMARK 350 CHANGE IN SOLVENT FREE ENERGY: -23.1 KCAL/MOL                        
REMARK 350 APPLY THE FOLLOWING TO CHAINS: C, G                                  
REMARK 350   BIOMT1   1  1.000000  0.000000  0.000000        0.00000            
REMARK 350   BIOMT2   1  0.000000  1.000000  0.000000        0.00000            
REMARK 350   BIOMT3   1  0.000000  0.000000  1.000000        0.00000            
REMARK 350                                                                      
REMARK 350 BIOMOLECULE: 2                                                       
REMARK 350 AUTHOR DETERMINED BIOLOGICAL UNIT: DIMERIC                           
REMARK 350 SOFTWARE DETERMINED QUATERNARY STRUCTURE: DIMERIC                    
REMARK 350 SOFTWARE USED: PISA                                                  
REMARK 350 TOTAL BURIED SURFACE AREA: 2110 ANGSTROM**2                          
REMARK 350 SURFACE AREA OF THE COMPLEX: 31340 ANGSTROM**2                       
REMARK 350 CHANGE IN SOLVENT FREE ENERGY: -24.0 KCAL/MOL                        
REMARK 350 APPLY THE FOLLOWING TO CHAINS: A, E                                  
REMARK 350   BIOMT1   1  1.000000  0.000000  0.000000        0.00000            
REMARK 350   BIOMT2   1  0.000000  1.000000  0.000000        0.00000            
REMARK 350   BIOMT3   1  0.000000  0.000000  1.000000        0.00000            
REMARK 350                                                                      
REMARK 350 BIOMOLECULE: 3                                                       
REMARK 350 AUTHOR DETERMINED BIOLOGICAL UNIT: DIMERIC                           
REMARK 350 SOFTWARE DETERMINED QUATERNARY STRUCTURE: DIMERIC                    
REMARK 350 SOFTWARE USED: PISA                                                  
REMARK 350 TOTAL BURIED SURFACE AREA: 2120 ANGSTROM**2                          
REMARK 350 SURFACE AREA OF THE COMPLEX: 31080 ANGSTROM**2                       
REMARK 350 CHANGE IN SOLVENT FREE ENERGY: -23.4 KCAL/MOL                        
REMARK 350 APPLY THE FOLLOWING TO CHAINS: D, H                                  
REMARK 350   BIOMT1   1  1.000000  0.000000  0.000000        0.00000            
REMARK 350   BIOMT2   1  0.000000  1.000000  0.000000        0.00000            
REMARK 350   BIOMT3   1  0.000000  0.000000  1.000000        0.00000            
REMARK 350                                                                      
REMARK 350 BIOMOLECULE: 4                                                       
REMARK 350 AUTHOR DETERMINED BIOLOGICAL UNIT: DIMERIC                           
REMARK 350 SOFTWARE DETERMINED QUATERNARY STRUCTURE: DIMERIC                    
REMARK 350 SOFTWARE USED: PISA                                                  
REMARK 350 TOTAL BURIED SURFACE AREA: 2090 ANGSTROM**2                          
REMARK 350 SURFACE AREA OF THE COMPLEX: 30870 ANGSTROM**2                       
REMARK 350 CHANGE IN SOLVENT FREE ENERGY: -23.7 KCAL/MOL                        
REMARK 350 APPLY THE FOLLOWING TO CHAINS: B, F                                  
REMARK 350   BIOMT1   1  1.000000  0.000000  0.000000        0.00000            
REMARK 350   BIOMT2   1  0.000000  1.000000  0.000000        0.00000            
REMARK 350   BIOMT3   1  0.000000  0.000000  1.000000        0.00000            
REMARK 465                                                                      
REMARK 465 MISSING RESIDUES                                                     
REMARK 465 THE FOLLOWING RESIDUES WERE NOT LOCATED IN THE                       
REMARK 465 EXPERIMENT. (M=MODEL NUMBER; RES=RESIDUE NAME; C=CHAIN               
REMARK 465 IDENTIFIER; SSSEQ=SEQUENCE NUMBER; I=INSERTION CODE.)                
REMARK 465                                                                      
REMARK 465   M RES C SSSEQI                                                     
REMARK 465     LEU A   618                                                      
REMARK 465     PRO A   619                                                      
REMARK 465     SER A   620                                                      
REMARK 465     ARG A   621                                                      
REMARK 465     GLY A   622                                                      
REMARK 465     GLU A   623                                                      
REMARK 465     ASP A   624                                                      
REMARK 465     PRO A   625                                                      
REMARK 465     ILE A   626                                                      
REMARK 465     LEU A   715                                                      
REMARK 465     THR A   716                                                      
REMARK 465     SER A   717                                                      
REMARK 465     PHE A   741                                                      
REMARK 465     ASP A   742                                                      
REMARK 465     SER A   743                                                      
REMARK 465     PRO A   744                                                      
REMARK 465     LEU A   745                                                      
REMARK 465     VAL A   746                                                      
REMARK 465     GLU A   747                                                      
REMARK 465     MET B     1                                                      
REMARK 465     LYS B     2                                                      
REMARK 465     THR B     3                                                      
REMARK 465     GLU B     4                                                      
REMARK 465     ASP B   617                                                      
REMARK 465     LEU B   618                                                      
REMARK 465     PRO B   619                                                      
REMARK 465     SER B   620                                                      
REMARK 465     ARG B   621                                                      
REMARK 465     GLY B   622                                                      
REMARK 465     GLU B   623                                                      
REMARK 465     ASP B   624                                                      
REMARK 465     PRO B   625                                                      
REMARK 465     ILE B   626                                                      
REMARK 465     ARG B   627                                                      
REMARK 465     THR B   628                                                      
REMARK 465     ARG B   629                                                      
REMARK 465     GLN B   630                                                      
REMARK 465     LEU B   631                                                      
REMARK 465     GLU B   632                                                      
REMARK 465     VAL B   674                                                      
REMARK 465     SER B   675                                                      
REMARK 465     PRO B   688                                                      
REMARK 465     TYR B   689                                                      
REMARK 465     ALA B   690                                                      
REMARK 465     LEU B   715                                                      
REMARK 465     THR B   716                                                      
REMARK 465     SER B   717                                                      
REMARK 465     ALA B   718                                                      
REMARK 465     VAL B   740                                                      
REMARK 465     PHE B   741                                                      
REMARK 465     ASP B   742                                                      
REMARK 465     SER B   743                                                      
REMARK 465     PRO B   744                                                      
REMARK 465     LEU B   745                                                      
REMARK 465     VAL B   746                                                      
REMARK 465     MET C     1                                                      
REMARK 465     LYS C     2                                                      
REMARK 465     THR C     3                                                      
REMARK 465     GLU C     4                                                      
REMARK 465     GLU C     5                                                      
REMARK 465     PRO C   619                                                      
REMARK 465     SER C   620                                                      
REMARK 465     ARG C   621                                                      
REMARK 465     GLY C   622                                                      
REMARK 465     GLU C   623                                                      
REMARK 465     ASP C   624                                                      
REMARK 465     LEU C   712                                                      
REMARK 465     GLU C   713                                                      
REMARK 465     ASP C   714                                                      
REMARK 465     LEU C   715                                                      
REMARK 465     THR C   716                                                      
REMARK 465     SER C   717                                                      
REMARK 465     ALA C   718                                                      
REMARK 465     LEU C   736                                                      
REMARK 465     PRO C   737                                                      
REMARK 465     ASP C   738                                                      
REMARK 465     VAL C   739                                                      
REMARK 465     VAL C   740                                                      
REMARK 465     PHE C   741                                                      
REMARK 465     ASP C   742                                                      
REMARK 465     SER C   743                                                      
REMARK 465     PRO C   744                                                      
REMARK 465     LEU C   745                                                      
REMARK 465     MET D     1                                                      
REMARK 465     LYS D     2                                                      
REMARK 465     THR D     3                                                      
REMARK 465     GLU D     4                                                      
REMARK 465     GLU D     5                                                      
REMARK 465     ASP D   617                                                      
REMARK 465     LEU D   618                                                      
REMARK 465     PRO D   619                                                      
REMARK 465     SER D   620                                                      
REMARK 465     ARG D   621                                                      
REMARK 465     GLY D   622                                                      
REMARK 465     GLU D   623                                                      
REMARK 465     ASP D   624                                                      
REMARK 465     PRO D   625                                                      
REMARK 465     THR D   716                                                      
REMARK 465     SER D   717                                                      
REMARK 465     ALA D   718                                                      
REMARK 465     PHE D   741                                                      
REMARK 465     ASP D   742                                                      
REMARK 465     SER D   743                                                      
REMARK 465     PRO D   744                                                      
REMARK 465     LEU D   745                                                      
REMARK 465     VAL D   746                                                      
REMARK 465     THR E   115                                                      
REMARK 465     SER E   116                                                      
REMARK 465     PRO E   117                                                      
REMARK 465     GLY E   118                                                      
REMARK 465     GLY E   119                                                      
REMARK 465     MET E   129                                                      
REMARK 465     SER E   130                                                      
REMARK 465     PRO E   131                                                      
REMARK 465     THR F   115                                                      
REMARK 465     SER F   116                                                      
REMARK 465     PRO F   117                                                      
REMARK 465     GLY F   118                                                      
REMARK 465     GLY F   119                                                      
REMARK 465     MET F   129                                                      
REMARK 465     SER F   130                                                      
REMARK 465     PRO F   131                                                      
REMARK 465     THR G   115                                                      
REMARK 465     SER G   116                                                      
REMARK 465     PRO G   117                                                      
REMARK 465     GLY G   118                                                      
REMARK 465     GLY G   119                                                      
REMARK 465     THR G   128                                                      
REMARK 465     MET G   129                                                      
REMARK 465     SER G   130                                                      
REMARK 465     PRO G   131                                                      
REMARK 465     THR H   115                                                      
REMARK 465     SER H   116                                                      
REMARK 465     PRO H   117                                                      
REMARK 465     GLY H   118                                                      
REMARK 465     GLY H   119                                                      
REMARK 465     MET H   129                                                      
REMARK 465     SER H   130                                                      
REMARK 465     PRO H   131                                                      
REMARK 500                                                                      
REMARK 500 GEOMETRY AND STEREOCHEMISTRY                                         
REMARK 500 SUBTOPIC: CLOSE CONTACTS IN SAME ASYMMETRIC UNIT                     
REMARK 500                                                                      
REMARK 500 THE FOLLOWING ATOMS ARE IN CLOSE CONTACT.                            
REMARK 500                                                                      
REMARK 500  ATM1  RES C  SSEQI   ATM2  RES C  SSEQI           DISTANCE          
REMARK 500   O    GLY C   652     NH2  ARG C   658              1.97            
REMARK 500   O    LYS B     7     ND2  ASN B   273              2.01            
REMARK 500   OD1  ASN C   639     OG   SER C   642              2.06            
REMARK 500                                                                      
REMARK 500 REMARK: NULL                                                         
REMARK 500                                                                      
REMARK 500 GEOMETRY AND STEREOCHEMISTRY                                         
REMARK 500 SUBTOPIC: TORSION ANGLES                                             
REMARK 500                                                                      
REMARK 500 TORSION ANGLES OUTSIDE THE EXPECTED RAMACHANDRAN REGIONS:            
REMARK 500 (M=MODEL NUMBER; RES=RESIDUE NAME; C=CHAIN IDENTIFIER;               
REMARK 500 SSEQ=SEQUENCE NUMBER; I=INSERTION CODE).                             
REMARK 500                                                                      
REMARK 500 STANDARD TABLE:                                                      
REMARK 500 FORMAT:(10X,I3,1X,A3,1X,A1,I4,A1,4X,F7.2,3X,F7.2)                    
REMARK 500                                                                      
REMARK 500 EXPECTED VALUES: GJ KLEYWEGT AND TA JONES (1996). PHI/PSI-           
REMARK 500 CHOLOGY: RAMACHANDRAN REVISITED. STRUCTURE 4, 1395 - 1400            
REMARK 500                                                                      
REMARK 500  M RES CSSEQI        PSI       PHI                                   
REMARK 500    LEU A 123       84.14   -152.12                                   
REMARK 500    ALA A 169      -74.27    -80.15                                   
REMARK 500    TYR A 284      -53.21   -128.70                                   
REMARK 500    ALA A 370       31.03    -96.21                                   
REMARK 500    VAL A 444      -40.97   -134.56                                   
REMARK 500    ASP A 451      146.79     69.23                                   
REMARK 500    SER A 510     -152.62    -93.72                                   
REMARK 500    TRP A 554     -101.45   -108.53                                   
REMARK 500    VAL A 678        1.22     47.34                                   
REMARK 500    GLU A 679      -64.71     46.36                                   
REMARK 500    GLU A 713       65.25   -150.04                                   
REMARK 500    ILE A 735       41.75    -93.87                                   
REMARK 500    ASP A 738       96.49    -60.43                                   
REMARK 500    HIS A 751     -168.38     63.33                                   
REMARK 500    LEU B 123       82.83   -153.47                                   
REMARK 500    ALA B 169      -76.25    -81.02                                   
REMARK 500    TYR B 284      -53.61   -129.33                                   
REMARK 500    VAL B 444      -41.39   -134.56                                   
REMARK 500    SER B 510     -151.30    -90.19                                   
REMARK 500    TRP B 554      -99.78   -109.11                                   
REMARK 500    HIS B 692       51.46    -94.87                                   
REMARK 500    LEU B 712      -68.38   -100.46                                   
REMARK 500    HIS B 751     -169.63     61.24                                   
REMARK 500    LEU C 123       82.87   -153.41                                   
REMARK 500    ALA C 169      -75.08    -79.50                                   
REMARK 500    TYR C 284      -52.48   -128.92                                   
REMARK 500    ALA C 370       30.37    -93.47                                   
REMARK 500    VAL C 444      -43.26   -133.93                                   
REMARK 500    SER C 510     -150.15    -90.08                                   
REMARK 500    TRP C 554     -100.17   -111.26                                   
REMARK 500    ARG C 627      164.40     80.51                                   
REMARK 500    ARG C 653      -44.39   -130.11                                   
REMARK 500    HIS C 751     -169.35     61.72                                   
REMARK 500    LEU D 123       82.41   -153.12                                   
REMARK 500    ALA D 169      -75.31    -80.22                                   
REMARK 500    TYR D 284      -53.16   -128.73                                   
REMARK 500    ALA D 370       30.87    -95.42                                   
REMARK 500    VAL D 444      -41.93   -134.60                                   
REMARK 500    SER D 510     -151.29    -93.07                                   
REMARK 500    TRP D 554      -99.93   -109.01                                   
REMARK 500    HIS D 692       51.85    -91.21                                   
REMARK 500    HIS D 751     -169.60     59.16                                   
REMARK 500                                                                      
REMARK 500 REMARK: NULL                                                         
REMARK 620                                                                      
REMARK 620 METAL COORDINATION                                                   
REMARK 620 (M=MODEL NUMBER; RES=RESIDUE NAME; C=CHAIN IDENTIFIER;               
REMARK 620 SSEQ=SEQUENCE NUMBER; I=INSERTION CODE):                             
REMARK 620                                                                      
REMARK 620 COORDINATION ANGLES FOR:  M RES CSSEQI METAL                         
REMARK 620                              ZN A 910  ZN                            
REMARK 620 N RES CSSEQI ATOM                                                    
REMARK 620 1 HIS A 751   ND1                                                    
REMARK 620 2 HIS A 753   NE2  96.3                                              
REMARK 620 3 HIS B 216   NE2 100.1 124.5                                        
REMARK 620 4 GLU B 222   OE1  96.6 127.5 102.8                                  
REMARK 620 5 GLU B 222   OE2 154.8  83.3 100.8  65.1                            
REMARK 620 N                    1     2     3     4                             
REMARK 620                                                                      
REMARK 620 COORDINATION ANGLES FOR:  M RES CSSEQI METAL                         
REMARK 620                              ZN B 910  ZN                            
REMARK 620 N RES CSSEQI ATOM                                                    
REMARK 620 1 GLU C 222   OE2                                                    
REMARK 620 2 HIS B 751   ND1 121.0                                              
REMARK 620 3 HIS B 753   NE2  84.9  95.1                                        
REMARK 620 4 HIS C 216   NE2 109.0 110.9 135.6                                  
REMARK 620 N                    1     2     3                                   
REMARK 620                                                                      
REMARK 620 COORDINATION ANGLES FOR:  M RES CSSEQI METAL                         
REMARK 620                              ZN C 910  ZN                            
REMARK 620 N RES CSSEQI ATOM                                                    
REMARK 620 1 HIS C 753   NE2                                                    
REMARK 620 2 GLU D 222   OE2  86.8                                              
REMARK 620 3 HIS D 216   NE2 130.0 108.0                                        
REMARK 620 4 HIS C 751   ND1  99.3 128.0 106.6                                  
REMARK 620 N                    1     2     3                                   
REMARK 620                                                                      
REMARK 620 COORDINATION ANGLES FOR:  M RES CSSEQI METAL                         
REMARK 620                              ZN D 910  ZN                            
REMARK 620 N RES CSSEQI ATOM                                                    
REMARK 620 1 GLU A 222   OE2                                                    
REMARK 620 2 HIS D 751   ND1 130.2                                              
REMARK 620 3 HIS D 753   NE2  78.0  90.9                                        
REMARK 620 4 HIS A 216   NE2 117.4 106.8 130.3                                  
REMARK 620 N                    1     2     3                                   
REMARK 800                                                                      
REMARK 800 SITE                                                                 
REMARK 800 SITE_IDENTIFIER: AC1                                                 
REMARK 800 EVIDENCE_CODE: SOFTWARE                                              
REMARK 800 SITE_DESCRIPTION: BINDING SITE FOR RESIDUE MAL A 900                 
REMARK 800                                                                      
REMARK 800 SITE_IDENTIFIER: AC2                                                 
REMARK 800 EVIDENCE_CODE: SOFTWARE                                              
REMARK 800 SITE_DESCRIPTION: BINDING SITE FOR RESIDUE ZN A 910                  
REMARK 800                                                                      
REMARK 800 SITE_IDENTIFIER: AC3                                                 
REMARK 800 EVIDENCE_CODE: SOFTWARE                                              
REMARK 800 SITE_DESCRIPTION: BINDING SITE FOR RESIDUE MAL B 900                 
REMARK 800                                                                      
REMARK 800 SITE_IDENTIFIER: AC4                                                 
REMARK 800 EVIDENCE_CODE: SOFTWARE                                              
REMARK 800 SITE_DESCRIPTION: BINDING SITE FOR RESIDUE ZN B 910                  
REMARK 800                                                                      
REMARK 800 SITE_IDENTIFIER: AC5                                                 
REMARK 800 EVIDENCE_CODE: SOFTWARE                                              
REMARK 800 SITE_DESCRIPTION: BINDING SITE FOR RESIDUE MAL C 900                 
REMARK 800                                                                      
REMARK 800 SITE_IDENTIFIER: AC6                                                 
REMARK 800 EVIDENCE_CODE: SOFTWARE                                              
REMARK 800 SITE_DESCRIPTION: BINDING SITE FOR RESIDUE ZN C 910                  
REMARK 800                                                                      
REMARK 800 SITE_IDENTIFIER: AC7                                                 
REMARK 800 EVIDENCE_CODE: SOFTWARE                                              
REMARK 800 SITE_DESCRIPTION: BINDING SITE FOR RESIDUE MAL D 900                 
REMARK 800                                                                      
REMARK 800 SITE_IDENTIFIER: AC8                                                 
REMARK 800 EVIDENCE_CODE: SOFTWARE                                              
REMARK 800 SITE_DESCRIPTION: BINDING SITE FOR RESIDUE ZN D 910                  
REMARK 900                                                                      
REMARK 900 RELATED ENTRIES                                                      
REMARK 900 RELATED ID: 4BL8   RELATED DB: PDB                                   
REMARK 900 CRYSTAL STRUCTURE OF FULL-LENGTH HUMAN SUPPRESSOR OF FUSED (SUFU)    
REMARK 900 RELATED ID: 4BL9   RELATED DB: PDB                                   
REMARK 900 CRYSTAL STRUCTURE OF FULL-LENGTH HUMAN SUPPRESSOR OF FUSED (SUFU)    
REMARK 900 MUTANT LACKING A REGULATORY SUBDOMAIN (CRYSTAL FORM I)               
REMARK 900 RELATED ID: 4BLA   RELATED DB: PDB                                   
REMARK 900 CRYSTAL STRUCTURE OF FULL-LENGTH HUMAN SUPPRESSOR OF FUSED (SUFU)    
REMARK 900 MUTANT LACKING A REGULATORY SUBDOMAIN (CRYSTAL FORM II)              
REMARK 900 RELATED ID: 4BLD   RELATED DB: PDB                                   
REMARK 900 CRYSTAL STRUCTURE OF A HUMAN SUPPRESSOR OF FUSED (SUFU) -GLI3P       
REMARK 900 COMPLEX                                                              
REMARK 999                                                                      
REMARK 999 SEQUENCE                                                             
REMARK 999 RESIDUES 216 AND 220 OF MALTOSE-BINDING PERIPLASMIC                  
REMARK 999 PROTEIN ARE MUTATED TO HISTIDINES. RESIDUES 372-618 OF               
REMARK 999 THIS FUSION CONSTRUCT REPRESENT UNIPROT Q9UMX1 RESIDUES 32-          
REMARK 999 278.  RESIDUES 61-63 OF UNIPROT Q9UMX1 HAVE BEEN MUTATED (           
REMARK 999 FROM WLG) TO DSF. RESIDUES 619-625 REPRESENT AN ARTIFICIAL           
REMARK 999 LINKER. RESIDUES 626-718 REPRESENT UNIPROT Q9UMX1 RESIDUES           
REMARK 999 361-453. RESIDUES 454-456 OF UNIPROT Q9UMX1 HAVE BEEN                
REMARK 999 DELETED AND RESIDUES 453 AND 457 MUTATED TO ALANINES.                
REMARK 999 RESIDUES 719-745 REPRESENT UNIPROT Q9UMX1 RESIDUES 457-483.          
REMARK 999                                                                      
REMARK 999 THIS MOLECULE IS A PEPTIDE CONTAINING RESIDUES 115-131               
DBREF  4BLB A    2   368  UNP    P0AEX9   MALE_ECOLI      27    393             
DBREF  4BLB A  372   618  UNP    Q9UMX1   SUFU_HUMAN      32    278             
DBREF  4BLB A  626   718  UNP    Q9UMX1   SUFU_HUMAN     361    453             
DBREF  4BLB A  719   745  UNP    Q9UMX1   SUFU_HUMAN     457    483             
DBREF  4BLB B    2   368  UNP    P0AEX9   MALE_ECOLI      27    396             
DBREF  4BLB B  372   618  UNP    Q9UMX1   SUFU_HUMAN      32    278             
DBREF  4BLB B  626   718  UNP    Q9UMX1   SUFU_HUMAN     361    453             
DBREF  4BLB B  719   745  UNP    Q9UMX1   SUFU_HUMAN     457    483             
DBREF  4BLB C    2   368  UNP    P0AEX9   MALE_ECOLI      27    393             
DBREF  4BLB C  372   618  UNP    Q9UMX1   SUFU_HUMAN      32    278             
DBREF  4BLB C  626   718  UNP    Q9UMX1   SUFU_HUMAN     361    453             
DBREF  4BLB C  719   745  UNP    Q9UMX1   SUFU_HUMAN     457    483             
DBREF  4BLB D    2   368  UNP    P0AEX9   MALE_ECOLI      27    393             
DBREF  4BLB D  372   618  UNP    Q9UMX1   SUFU_HUMAN      32    278             
DBREF  4BLB D  626   718  UNP    Q9UMX1   SUFU_HUMAN     361    453             
DBREF  4BLB D  719   745  UNP    Q9UMX1   SUFU_HUMAN     457    483             
DBREF  4BLB E  115   131  UNP    P08151   GLI1_HUMAN     115    131             
DBREF  4BLB F  115   131  UNP    P08151   GLI1_HUMAN     115    131             
DBREF  4BLB G  115   131  UNP    P08151   GLI1_HUMAN     115    131             
DBREF  4BLB H  115   131  UNP    P08151   GLI1_HUMAN     115    131             
SEQADV 4BLB MET A    1  UNP  P0AEX9              EXPRESSION TAG                 
SEQADV 4BLB THR A    3  UNP  P0AEX9    ILE    28 ENGINEERED MUTATION            
SEQADV 4BLB ALA A  360  UNP  P0AEX9    GLU   385 ENGINEERED MUTATION            
SEQADV 4BLB ALA A  363  UNP  P0AEX9    LYS   388 ENGINEERED MUTATION            
SEQADV 4BLB ALA A  364  UNP  P0AEX9    ASP   389 ENGINEERED MUTATION            
SEQADV 4BLB ASN A  368  UNP  P0AEX9    ARG   393 ENGINEERED MUTATION            
SEQADV 4BLB ALA A  369  UNP  P0AEX9              LINKER                         
SEQADV 4BLB ALA A  370  UNP  P0AEX9              LINKER                         
SEQADV 4BLB ALA A  371  UNP  P0AEX9              LINKER                         
SEQADV 4BLB HIS A  216  UNP  P0AEX9    ALA   241 ENGINEERED MUTATION            
SEQADV 4BLB HIS A  220  UNP  P0AEX9    LYS   245 ENGINEERED MUTATION            
SEQADV 4BLB ASP A  401  UNP  Q9UMX1    TRP    61 ENGINEERED MUTATION            
SEQADV 4BLB SER A  402  UNP  Q9UMX1    LEU    62 ENGINEERED MUTATION            
SEQADV 4BLB PHE A  403  UNP  Q9UMX1    GLY    63 ENGINEERED MUTATION            
SEQADV 4BLB PRO A  619  UNP  Q9UMX1              LINKER                         
SEQADV 4BLB SER A  620  UNP  Q9UMX1              LINKER                         
SEQADV 4BLB ARG A  621  UNP  Q9UMX1              LINKER                         
SEQADV 4BLB GLY A  622  UNP  Q9UMX1              LINKER                         
SEQADV 4BLB PRO A  625  UNP  Q9UMX1              LINKER                         
SEQADV 4BLB ALA A  718  UNP  Q9UMX1    PRO   453 ENGINEERED MUTATION            
SEQADV 4BLB     A       UNP  Q9UMX1    GLU   454 DELETION                       
SEQADV 4BLB     A       UNP  Q9UMX1    GLU   455 DELETION                       
SEQADV 4BLB     A       UNP  Q9UMX1    PHE   456 DELETION                       
SEQADV 4BLB ALA A  719  UNP  Q9UMX1    LYS   457 ENGINEERED MUTATION            
SEQADV 4BLB VAL A  746  UNP  Q9UMX1              EXPRESSION TAG                 
SEQADV 4BLB GLU A  747  UNP  Q9UMX1              EXPRESSION TAG                 
SEQADV 4BLB HIS A  748  UNP  Q9UMX1              EXPRESSION TAG                 
SEQADV 4BLB HIS A  749  UNP  Q9UMX1              EXPRESSION TAG                 
SEQADV 4BLB HIS A  750  UNP  Q9UMX1              EXPRESSION TAG                 
SEQADV 4BLB HIS A  751  UNP  Q9UMX1              EXPRESSION TAG                 
SEQADV 4BLB HIS A  752  UNP  Q9UMX1              EXPRESSION TAG                 
SEQADV 4BLB HIS A  753  UNP  Q9UMX1              EXPRESSION TAG                 
SEQADV 4BLB MET B    1  UNP  P0AEX9              EXPRESSION TAG                 
SEQADV 4BLB THR B    3  UNP  P0AEX9    ILE    28 ENGINEERED MUTATION            
SEQADV 4BLB ALA B  360  UNP  P0AEX9    GLU   385 ENGINEERED MUTATION            
SEQADV 4BLB ALA B  363  UNP  P0AEX9    LYS   388 ENGINEERED MUTATION            
SEQADV 4BLB ALA B  364  UNP  P0AEX9    ASP   389 ENGINEERED MUTATION            
SEQADV 4BLB ASN B  368  UNP  P0AEX9    ARG   393 ENGINEERED MUTATION            
SEQADV 4BLB ALA B  369  UNP  P0AEX9              LINKER                         
SEQADV 4BLB ALA B  370  UNP  P0AEX9              LINKER                         
SEQADV 4BLB ALA B  371  UNP  P0AEX9              LINKER                         
SEQADV 4BLB HIS B  216  UNP  P0AEX9    ALA   241 ENGINEERED MUTATION            
SEQADV 4BLB HIS B  220  UNP  P0AEX9    LYS   245 ENGINEERED MUTATION            
SEQADV 4BLB ASP B  401  UNP  Q9UMX1    TRP    61 ENGINEERED MUTATION            
SEQADV 4BLB SER B  402  UNP  Q9UMX1    LEU    62 ENGINEERED MUTATION            
SEQADV 4BLB PHE B  403  UNP  Q9UMX1    GLY    63 ENGINEERED MUTATION            
SEQADV 4BLB PRO B  619  UNP  Q9UMX1              LINKER                         
SEQADV 4BLB SER B  620  UNP  Q9UMX1              LINKER                         
SEQADV 4BLB ARG B  621  UNP  Q9UMX1              LINKER                         
SEQADV 4BLB GLY B  622  UNP  Q9UMX1              LINKER                         
SEQADV 4BLB PRO B  625  UNP  Q9UMX1              LINKER                         
SEQADV 4BLB ALA B  718  UNP  Q9UMX1    PRO   453 ENGINEERED MUTATION            
SEQADV 4BLB     B       UNP  Q9UMX1    GLU   454 DELETION                       
SEQADV 4BLB     B       UNP  Q9UMX1    GLU   455 DELETION                       
SEQADV 4BLB     B       UNP  Q9UMX1    PHE   456 DELETION                       
SEQADV 4BLB ALA B  719  UNP  Q9UMX1    LYS   457 ENGINEERED MUTATION            
SEQADV 4BLB VAL B  746  UNP  Q9UMX1              EXPRESSION TAG                 
SEQADV 4BLB GLU B  747  UNP  Q9UMX1              EXPRESSION TAG                 
SEQADV 4BLB HIS B  748  UNP  Q9UMX1              EXPRESSION TAG                 
SEQADV 4BLB HIS B  749  UNP  Q9UMX1              EXPRESSION TAG                 
SEQADV 4BLB HIS B  750  UNP  Q9UMX1              EXPRESSION TAG                 
SEQADV 4BLB HIS B  751  UNP  Q9UMX1              EXPRESSION TAG                 
SEQADV 4BLB HIS B  752  UNP  Q9UMX1              EXPRESSION TAG                 
SEQADV 4BLB HIS B  753  UNP  Q9UMX1              EXPRESSION TAG                 
SEQADV 4BLB MET C    1  UNP  P0AEX9              EXPRESSION TAG                 
SEQADV 4BLB THR C    3  UNP  P0AEX9    ILE    28 ENGINEERED MUTATION            
SEQADV 4BLB ALA C  360  UNP  P0AEX9    GLU   385 ENGINEERED MUTATION            
SEQADV 4BLB ALA C  363  UNP  P0AEX9    LYS   388 ENGINEERED MUTATION            
SEQADV 4BLB ALA C  364  UNP  P0AEX9    ASP   389 ENGINEERED MUTATION            
SEQADV 4BLB ASN C  368  UNP  P0AEX9    ARG   393 ENGINEERED MUTATION            
SEQADV 4BLB ALA C  369  UNP  P0AEX9              LINKER                         
SEQADV 4BLB ALA C  370  UNP  P0AEX9              LINKER                         
SEQADV 4BLB ALA C  371  UNP  P0AEX9              LINKER                         
SEQADV 4BLB HIS C  216  UNP  P0AEX9    ALA   241 ENGINEERED MUTATION            
SEQADV 4BLB HIS C  220  UNP  P0AEX9    LYS   245 ENGINEERED MUTATION            
SEQADV 4BLB ASP C  401  UNP  Q9UMX1    TRP    61 ENGINEERED MUTATION            
SEQADV 4BLB SER C  402  UNP  Q9UMX1    LEU    62 ENGINEERED MUTATION            
SEQADV 4BLB PHE C  403  UNP  Q9UMX1    GLY    63 ENGINEERED MUTATION            
SEQADV 4BLB PRO C  619  UNP  Q9UMX1              LINKER                         
SEQADV 4BLB SER C  620  UNP  Q9UMX1              LINKER                         
SEQADV 4BLB ARG C  621  UNP  Q9UMX1              LINKER                         
SEQADV 4BLB GLY C  622  UNP  Q9UMX1              LINKER                         
SEQADV 4BLB PRO C  625  UNP  Q9UMX1              LINKER                         
SEQADV 4BLB ALA C  718  UNP  Q9UMX1    PRO   453 ENGINEERED MUTATION            
SEQADV 4BLB     C       UNP  Q9UMX1    GLU   454 DELETION                       
SEQADV 4BLB     C       UNP  Q9UMX1    GLU   455 DELETION                       
SEQADV 4BLB     C       UNP  Q9UMX1    PHE   456 DELETION                       
SEQADV 4BLB ALA C  719  UNP  Q9UMX1    LYS   457 ENGINEERED MUTATION            
SEQADV 4BLB VAL C  746  UNP  Q9UMX1              EXPRESSION TAG                 
SEQADV 4BLB GLU C  747  UNP  Q9UMX1              EXPRESSION TAG                 
SEQADV 4BLB HIS C  748  UNP  Q9UMX1              EXPRESSION TAG                 
SEQADV 4BLB HIS C  749  UNP  Q9UMX1              EXPRESSION TAG                 
SEQADV 4BLB HIS C  750  UNP  Q9UMX1              EXPRESSION TAG                 
SEQADV 4BLB HIS C  751  UNP  Q9UMX1              EXPRESSION TAG                 
SEQADV 4BLB HIS C  752  UNP  Q9UMX1              EXPRESSION TAG                 
SEQADV 4BLB HIS C  753  UNP  Q9UMX1              EXPRESSION TAG                 
SEQADV 4BLB MET D    1  UNP  P0AEX9              EXPRESSION TAG                 
SEQADV 4BLB THR D    3  UNP  P0AEX9    ILE    28 ENGINEERED MUTATION            
SEQADV 4BLB ALA D  360  UNP  P0AEX9    GLU   385 ENGINEERED MUTATION            
SEQADV 4BLB ALA D  363  UNP  P0AEX9    LYS   388 ENGINEERED MUTATION            
SEQADV 4BLB ALA D  364  UNP  P0AEX9    ASP   389 ENGINEERED MUTATION            
SEQADV 4BLB ASN D  368  UNP  P0AEX9    ARG   393 ENGINEERED MUTATION            
SEQADV 4BLB ALA D  369  UNP  P0AEX9              LINKER                         
SEQADV 4BLB ALA D  370  UNP  P0AEX9              LINKER                         
SEQADV 4BLB ALA D  371  UNP  P0AEX9              LINKER                         
SEQADV 4BLB HIS D  216  UNP  P0AEX9    ALA   241 ENGINEERED MUTATION            
SEQADV 4BLB HIS D  220  UNP  P0AEX9    LYS   245 ENGINEERED MUTATION            
SEQADV 4BLB ASP D  401  UNP  Q9UMX1    TRP    61 ENGINEERED MUTATION            
SEQADV 4BLB SER D  402  UNP  Q9UMX1    LEU    62 ENGINEERED MUTATION            
SEQADV 4BLB PHE D  403  UNP  Q9UMX1    GLY    63 ENGINEERED MUTATION            
SEQADV 4BLB PRO D  619  UNP  Q9UMX1              LINKER                         
SEQADV 4BLB SER D  620  UNP  Q9UMX1              LINKER                         
SEQADV 4BLB ARG D  621  UNP  Q9UMX1              LINKER                         
SEQADV 4BLB GLY D  622  UNP  Q9UMX1              LINKER                         
SEQADV 4BLB PRO D  625  UNP  Q9UMX1              LINKER                         
SEQADV 4BLB ALA D  718  UNP  Q9UMX1    PRO   453 ENGINEERED MUTATION            
SEQADV 4BLB     D       UNP  Q9UMX1    GLU   454 DELETION                       
SEQADV 4BLB     D       UNP  Q9UMX1    GLU   455 DELETION                       
SEQADV 4BLB     D       UNP  Q9UMX1    PHE   456 DELETION                       
SEQADV 4BLB ALA D  719  UNP  Q9UMX1    LYS   457 ENGINEERED MUTATION            
SEQADV 4BLB VAL D  746  UNP  Q9UMX1              EXPRESSION TAG                 
SEQADV 4BLB GLU D  747  UNP  Q9UMX1              EXPRESSION TAG                 
SEQADV 4BLB HIS D  748  UNP  Q9UMX1              EXPRESSION TAG                 
SEQADV 4BLB HIS D  749  UNP  Q9UMX1              EXPRESSION TAG                 
SEQADV 4BLB HIS D  750  UNP  Q9UMX1              EXPRESSION TAG                 
SEQADV 4BLB HIS D  751  UNP  Q9UMX1              EXPRESSION TAG                 
SEQADV 4BLB HIS D  752  UNP  Q9UMX1              EXPRESSION TAG                 
SEQADV 4BLB HIS D  753  UNP  Q9UMX1              EXPRESSION TAG                 
SEQRES   1 A  753  MET LYS THR GLU GLU GLY LYS LEU VAL ILE TRP ILE ASN          
SEQRES   2 A  753  GLY ASP LYS GLY TYR ASN GLY LEU ALA GLU VAL GLY LYS          
SEQRES   3 A  753  LYS PHE GLU LYS ASP THR GLY ILE LYS VAL THR VAL GLU          
SEQRES   4 A  753  HIS PRO ASP LYS LEU GLU GLU LYS PHE PRO GLN VAL ALA          
SEQRES   5 A  753  ALA THR GLY ASP GLY PRO ASP ILE ILE PHE TRP ALA HIS          
SEQRES   6 A  753  ASP ARG PHE GLY GLY TYR ALA GLN SER GLY LEU LEU ALA          
SEQRES   7 A  753  GLU ILE THR PRO ASP LYS ALA PHE GLN ASP LYS LEU TYR          
SEQRES   8 A  753  PRO PHE THR TRP ASP ALA VAL ARG TYR ASN GLY LYS LEU          
SEQRES   9 A  753  ILE ALA TYR PRO ILE ALA VAL GLU ALA LEU SER LEU ILE          
SEQRES  10 A  753  TYR ASN LYS ASP LEU LEU PRO ASN PRO PRO LYS THR TRP          
SEQRES  11 A  753  GLU GLU ILE PRO ALA LEU ASP LYS GLU LEU LYS ALA LYS          
SEQRES  12 A  753  GLY LYS SER ALA LEU MET PHE ASN LEU GLN GLU PRO TYR          
SEQRES  13 A  753  PHE THR TRP PRO LEU ILE ALA ALA ASP GLY GLY TYR ALA          
SEQRES  14 A  753  PHE LYS TYR GLU ASN GLY LYS TYR ASP ILE LYS ASP VAL          
SEQRES  15 A  753  GLY VAL ASP ASN ALA GLY ALA LYS ALA GLY LEU THR PHE          
SEQRES  16 A  753  LEU VAL ASP LEU ILE LYS ASN LYS HIS MET ASN ALA ASP          
SEQRES  17 A  753  THR ASP TYR SER ILE ALA GLU HIS ALA PHE ASN HIS GLY          
SEQRES  18 A  753  GLU THR ALA MET THR ILE ASN GLY PRO TRP ALA TRP SER          
SEQRES  19 A  753  ASN ILE ASP THR SER LYS VAL ASN TYR GLY VAL THR VAL          
SEQRES  20 A  753  LEU PRO THR PHE LYS GLY GLN PRO SER LYS PRO PHE VAL          
SEQRES  21 A  753  GLY VAL LEU SER ALA GLY ILE ASN ALA ALA SER PRO ASN          
SEQRES  22 A  753  LYS GLU LEU ALA LYS GLU PHE LEU GLU ASN TYR LEU LEU          
SEQRES  23 A  753  THR ASP GLU GLY LEU GLU ALA VAL ASN LYS ASP LYS PRO          
SEQRES  24 A  753  LEU GLY ALA VAL ALA LEU LYS SER TYR GLU GLU GLU LEU          
SEQRES  25 A  753  ALA LYS ASP PRO ARG ILE ALA ALA THR MET GLU ASN ALA          
SEQRES  26 A  753  GLN LYS GLY GLU ILE MET PRO ASN ILE PRO GLN MET SER          
SEQRES  27 A  753  ALA PHE TRP TYR ALA VAL ARG THR ALA VAL ILE ASN ALA          
SEQRES  28 A  753  ALA SER GLY ARG GLN THR VAL ASP ALA ALA LEU ALA ALA          
SEQRES  29 A  753  ALA GLN THR ASN ALA ALA ALA PRO GLY LEU HIS ALA ILE          
SEQRES  30 A  753  TYR GLY GLU CYS ARG ARG LEU TYR PRO ASP GLN PRO ASN          
SEQRES  31 A  753  PRO LEU GLN VAL THR ALA ILE VAL LYS TYR ASP SER PHE          
SEQRES  32 A  753  GLY PRO ASP PRO LEU ASP TYR VAL SER MET TYR ARG ASN          
SEQRES  33 A  753  VAL GLY SER PRO SER ALA ASN ILE PRO GLU HIS TRP HIS          
SEQRES  34 A  753  TYR ILE SER PHE GLY LEU SER ASP LEU TYR GLY ASP ASN          
SEQRES  35 A  753  ARG VAL HIS GLU PHE THR GLY THR ASP GLY PRO SER GLY          
SEQRES  36 A  753  PHE GLY PHE GLU LEU THR PHE ARG LEU LYS ARG GLU THR          
SEQRES  37 A  753  GLY GLU SER ALA PRO PRO THR TRP PRO ALA GLU LEU MET          
SEQRES  38 A  753  GLN GLY LEU ALA ARG TYR VAL PHE GLN SER GLU ASN THR          
SEQRES  39 A  753  PHE CYS SER GLY ASP HIS VAL SER TRP HIS SER PRO LEU          
SEQRES  40 A  753  ASP ASN SER GLU SER ARG ILE GLN HIS MET LEU LEU THR          
SEQRES  41 A  753  GLU ASP PRO GLN MET GLN PRO VAL GLN THR PRO PHE GLY          
SEQRES  42 A  753  VAL VAL THR PHE LEU GLN ILE VAL GLY VAL CYS THR GLU          
SEQRES  43 A  753  GLU LEU HIS SER ALA GLN GLN TRP ASN GLY GLN GLY ILE          
SEQRES  44 A  753  LEU GLU LEU LEU ARG THR VAL PRO ILE ALA GLY GLY PRO          
SEQRES  45 A  753  TRP LEU ILE THR ASP MET ARG ARG GLY GLU THR ILE PHE          
SEQRES  46 A  753  GLU ILE ASP PRO HIS LEU GLN GLU ARG VAL ASP LYS GLY          
SEQRES  47 A  753  ILE GLU THR ASP GLY SER ASN LEU SER GLY VAL SER ALA          
SEQRES  48 A  753  LYS CYS ALA TRP ASP ASP LEU PRO SER ARG GLY GLU ASP          
SEQRES  49 A  753  PRO ILE ARG THR ARG GLN LEU GLU SER VAL HIS LEU LYS          
SEQRES  50 A  753  PHE ASN GLN GLU SER GLY ALA LEU ILE PRO LEU CYS LEU          
SEQRES  51 A  753  ARG GLY ARG LEU LEU HIS GLY ARG HIS PHE THR TYR LYS          
SEQRES  52 A  753  SER ILE THR GLY ASP MET ALA ILE THR PHE VAL SER THR          
SEQRES  53 A  753  GLY VAL GLU GLY ALA PHE ALA THR GLU GLU HIS PRO TYR          
SEQRES  54 A  753  ALA ALA HIS GLY PRO TRP LEU GLN ILE LEU LEU THR GLU          
SEQRES  55 A  753  GLU PHE VAL GLU LYS MET LEU GLU ASP LEU GLU ASP LEU          
SEQRES  56 A  753  THR SER ALA ALA LEU PRO LYS GLU TYR SER TRP PRO GLU          
SEQRES  57 A  753  LYS LYS LEU LYS VAL SER ILE LEU PRO ASP VAL VAL PHE          
SEQRES  58 A  753  ASP SER PRO LEU VAL GLU HIS HIS HIS HIS HIS HIS              
SEQRES   1 B  753  MET LYS THR GLU GLU GLY LYS LEU VAL ILE TRP ILE ASN          
SEQRES   2 B  753  GLY ASP LYS GLY TYR ASN GLY LEU ALA GLU VAL GLY LYS          
SEQRES   3 B  753  LYS PHE GLU LYS ASP THR GLY ILE LYS VAL THR VAL GLU          
SEQRES   4 B  753  HIS PRO ASP LYS LEU GLU GLU LYS PHE PRO GLN VAL ALA          
SEQRES   5 B  753  ALA THR GLY ASP GLY PRO ASP ILE ILE PHE TRP ALA HIS          
SEQRES   6 B  753  ASP ARG PHE GLY GLY TYR ALA GLN SER GLY LEU LEU ALA          
SEQRES   7 B  753  GLU ILE THR PRO ASP LYS ALA PHE GLN ASP LYS LEU TYR          
SEQRES   8 B  753  PRO PHE THR TRP ASP ALA VAL ARG TYR ASN GLY LYS LEU          
SEQRES   9 B  753  ILE ALA TYR PRO ILE ALA VAL GLU ALA LEU SER LEU ILE          
SEQRES  10 B  753  TYR ASN LYS ASP LEU LEU PRO ASN PRO PRO LYS THR TRP          
SEQRES  11 B  753  GLU GLU ILE PRO ALA LEU ASP LYS GLU LEU LYS ALA LYS          
SEQRES  12 B  753  GLY LYS SER ALA LEU MET PHE ASN LEU GLN GLU PRO TYR          
SEQRES  13 B  753  PHE THR TRP PRO LEU ILE ALA ALA ASP GLY GLY TYR ALA          
SEQRES  14 B  753  PHE LYS TYR GLU ASN GLY LYS TYR ASP ILE LYS ASP VAL          
SEQRES  15 B  753  GLY VAL ASP ASN ALA GLY ALA LYS ALA GLY LEU THR PHE          
SEQRES  16 B  753  LEU VAL ASP LEU ILE LYS ASN LYS HIS MET ASN ALA ASP          
SEQRES  17 B  753  THR ASP TYR SER ILE ALA GLU HIS ALA PHE ASN HIS GLY          
SEQRES  18 B  753  GLU THR ALA MET THR ILE ASN GLY PRO TRP ALA TRP SER          
SEQRES  19 B  753  ASN ILE ASP THR SER LYS VAL ASN TYR GLY VAL THR VAL          
SEQRES  20 B  753  LEU PRO THR PHE LYS GLY GLN PRO SER LYS PRO PHE VAL          
SEQRES  21 B  753  GLY VAL LEU SER ALA GLY ILE ASN ALA ALA SER PRO ASN          
SEQRES  22 B  753  LYS GLU LEU ALA LYS GLU PHE LEU GLU ASN TYR LEU LEU          
SEQRES  23 B  753  THR ASP GLU GLY LEU GLU ALA VAL ASN LYS ASP LYS PRO          
SEQRES  24 B  753  LEU GLY ALA VAL ALA LEU LYS SER TYR GLU GLU GLU LEU          
SEQRES  25 B  753  ALA LYS ASP PRO ARG ILE ALA ALA THR MET GLU ASN ALA          
SEQRES  26 B  753  GLN LYS GLY GLU ILE MET PRO ASN ILE PRO GLN MET SER          
SEQRES  27 B  753  ALA PHE TRP TYR ALA VAL ARG THR ALA VAL ILE ASN ALA          
SEQRES  28 B  753  ALA SER GLY ARG GLN THR VAL ASP ALA ALA LEU ALA ALA          
SEQRES  29 B  753  ALA GLN THR ASN ALA ALA ALA PRO GLY LEU HIS ALA ILE          
SEQRES  30 B  753  TYR GLY GLU CYS ARG ARG LEU TYR PRO ASP GLN PRO ASN          
SEQRES  31 B  753  PRO LEU GLN VAL THR ALA ILE VAL LYS TYR ASP SER PHE          
SEQRES  32 B  753  GLY PRO ASP PRO LEU ASP TYR VAL SER MET TYR ARG ASN          
SEQRES  33 B  753  VAL GLY SER PRO SER ALA ASN ILE PRO GLU HIS TRP HIS          
SEQRES  34 B  753  TYR ILE SER PHE GLY LEU SER ASP LEU TYR GLY ASP ASN          
SEQRES  35 B  753  ARG VAL HIS GLU PHE THR GLY THR ASP GLY PRO SER GLY          
SEQRES  36 B  753  PHE GLY PHE GLU LEU THR PHE ARG LEU LYS ARG GLU THR          
SEQRES  37 B  753  GLY GLU SER ALA PRO PRO THR TRP PRO ALA GLU LEU MET          
SEQRES  38 B  753  GLN GLY LEU ALA ARG TYR VAL PHE GLN SER GLU ASN THR          
SEQRES  39 B  753  PHE CYS SER GLY ASP HIS VAL SER TRP HIS SER PRO LEU          
SEQRES  40 B  753  ASP ASN SER GLU SER ARG ILE GLN HIS MET LEU LEU THR          
SEQRES  41 B  753  GLU ASP PRO GLN MET GLN PRO VAL GLN THR PRO PHE GLY          
SEQRES  42 B  753  VAL VAL THR PHE LEU GLN ILE VAL GLY VAL CYS THR GLU          
SEQRES  43 B  753  GLU LEU HIS SER ALA GLN GLN TRP ASN GLY GLN GLY ILE          
SEQRES  44 B  753  LEU GLU LEU LEU ARG THR VAL PRO ILE ALA GLY GLY PRO          
SEQRES  45 B  753  TRP LEU ILE THR ASP MET ARG ARG GLY GLU THR ILE PHE          
SEQRES  46 B  753  GLU ILE ASP PRO HIS LEU GLN GLU ARG VAL ASP LYS GLY          
SEQRES  47 B  753  ILE GLU THR ASP GLY SER ASN LEU SER GLY VAL SER ALA          
SEQRES  48 B  753  LYS CYS ALA TRP ASP ASP LEU PRO SER ARG GLY GLU ASP          
SEQRES  49 B  753  PRO ILE ARG THR ARG GLN LEU GLU SER VAL HIS LEU LYS          
SEQRES  50 B  753  PHE ASN GLN GLU SER GLY ALA LEU ILE PRO LEU CYS LEU          
SEQRES  51 B  753  ARG GLY ARG LEU LEU HIS GLY ARG HIS PHE THR TYR LYS          
SEQRES  52 B  753  SER ILE THR GLY ASP MET ALA ILE THR PHE VAL SER THR          
SEQRES  53 B  753  GLY VAL GLU GLY ALA PHE ALA THR GLU GLU HIS PRO TYR          
SEQRES  54 B  753  ALA ALA HIS GLY PRO TRP LEU GLN ILE LEU LEU THR GLU          
SEQRES  55 B  753  GLU PHE VAL GLU LYS MET LEU GLU ASP LEU GLU ASP LEU          
SEQRES  56 B  753  THR SER ALA ALA LEU PRO LYS GLU TYR SER TRP PRO GLU          
SEQRES  57 B  753  LYS LYS LEU LYS VAL SER ILE LEU PRO ASP VAL VAL PHE          
SEQRES  58 B  753  ASP SER PRO LEU VAL GLU HIS HIS HIS HIS HIS HIS              
SEQRES   1 C  753  MET LYS THR GLU GLU GLY LYS LEU VAL ILE TRP ILE ASN          
SEQRES   2 C  753  GLY ASP LYS GLY TYR ASN GLY LEU ALA GLU VAL GLY LYS          
SEQRES   3 C  753  LYS PHE GLU LYS ASP THR GLY ILE LYS VAL THR VAL GLU          
SEQRES   4 C  753  HIS PRO ASP LYS LEU GLU GLU LYS PHE PRO GLN VAL ALA          
SEQRES   5 C  753  ALA THR GLY ASP GLY PRO ASP ILE ILE PHE TRP ALA HIS          
SEQRES   6 C  753  ASP ARG PHE GLY GLY TYR ALA GLN SER GLY LEU LEU ALA          
SEQRES   7 C  753  GLU ILE THR PRO ASP LYS ALA PHE GLN ASP LYS LEU TYR          
SEQRES   8 C  753  PRO PHE THR TRP ASP ALA VAL ARG TYR ASN GLY LYS LEU          
SEQRES   9 C  753  ILE ALA TYR PRO ILE ALA VAL GLU ALA LEU SER LEU ILE          
SEQRES  10 C  753  TYR ASN LYS ASP LEU LEU PRO ASN PRO PRO LYS THR TRP          
SEQRES  11 C  753  GLU GLU ILE PRO ALA LEU ASP LYS GLU LEU LYS ALA LYS          
SEQRES  12 C  753  GLY LYS SER ALA LEU MET PHE ASN LEU GLN GLU PRO TYR          
SEQRES  13 C  753  PHE THR TRP PRO LEU ILE ALA ALA ASP GLY GLY TYR ALA          
SEQRES  14 C  753  PHE LYS TYR GLU ASN GLY LYS TYR ASP ILE LYS ASP VAL          
SEQRES  15 C  753  GLY VAL ASP ASN ALA GLY ALA LYS ALA GLY LEU THR PHE          
SEQRES  16 C  753  LEU VAL ASP LEU ILE LYS ASN LYS HIS MET ASN ALA ASP          
SEQRES  17 C  753  THR ASP TYR SER ILE ALA GLU HIS ALA PHE ASN HIS GLY          
SEQRES  18 C  753  GLU THR ALA MET THR ILE ASN GLY PRO TRP ALA TRP SER          
SEQRES  19 C  753  ASN ILE ASP THR SER LYS VAL ASN TYR GLY VAL THR VAL          
SEQRES  20 C  753  LEU PRO THR PHE LYS GLY GLN PRO SER LYS PRO PHE VAL          
SEQRES  21 C  753  GLY VAL LEU SER ALA GLY ILE ASN ALA ALA SER PRO ASN          
SEQRES  22 C  753  LYS GLU LEU ALA LYS GLU PHE LEU GLU ASN TYR LEU LEU          
SEQRES  23 C  753  THR ASP GLU GLY LEU GLU ALA VAL ASN LYS ASP LYS PRO          
SEQRES  24 C  753  LEU GLY ALA VAL ALA LEU LYS SER TYR GLU GLU GLU LEU          
SEQRES  25 C  753  ALA LYS ASP PRO ARG ILE ALA ALA THR MET GLU ASN ALA          
SEQRES  26 C  753  GLN LYS GLY GLU ILE MET PRO ASN ILE PRO GLN MET SER          
SEQRES  27 C  753  ALA PHE TRP TYR ALA VAL ARG THR ALA VAL ILE ASN ALA          
SEQRES  28 C  753  ALA SER GLY ARG GLN THR VAL ASP ALA ALA LEU ALA ALA          
SEQRES  29 C  753  ALA GLN THR ASN ALA ALA ALA PRO GLY LEU HIS ALA ILE          
SEQRES  30 C  753  TYR GLY GLU CYS ARG ARG LEU TYR PRO ASP GLN PRO ASN          
SEQRES  31 C  753  PRO LEU GLN VAL THR ALA ILE VAL LYS TYR ASP SER PHE          
SEQRES  32 C  753  GLY PRO ASP PRO LEU ASP TYR VAL SER MET TYR ARG ASN          
SEQRES  33 C  753  VAL GLY SER PRO SER ALA ASN ILE PRO GLU HIS TRP HIS          
SEQRES  34 C  753  TYR ILE SER PHE GLY LEU SER ASP LEU TYR GLY ASP ASN          
SEQRES  35 C  753  ARG VAL HIS GLU PHE THR GLY THR ASP GLY PRO SER GLY          
SEQRES  36 C  753  PHE GLY PHE GLU LEU THR PHE ARG LEU LYS ARG GLU THR          
SEQRES  37 C  753  GLY GLU SER ALA PRO PRO THR TRP PRO ALA GLU LEU MET          
SEQRES  38 C  753  GLN GLY LEU ALA ARG TYR VAL PHE GLN SER GLU ASN THR          
SEQRES  39 C  753  PHE CYS SER GLY ASP HIS VAL SER TRP HIS SER PRO LEU          
SEQRES  40 C  753  ASP ASN SER GLU SER ARG ILE GLN HIS MET LEU LEU THR          
SEQRES  41 C  753  GLU ASP PRO GLN MET GLN PRO VAL GLN THR PRO PHE GLY          
SEQRES  42 C  753  VAL VAL THR PHE LEU GLN ILE VAL GLY VAL CYS THR GLU          
SEQRES  43 C  753  GLU LEU HIS SER ALA GLN GLN TRP ASN GLY GLN GLY ILE          
SEQRES  44 C  753  LEU GLU LEU LEU ARG THR VAL PRO ILE ALA GLY GLY PRO          
SEQRES  45 C  753  TRP LEU ILE THR ASP MET ARG ARG GLY GLU THR ILE PHE          
SEQRES  46 C  753  GLU ILE ASP PRO HIS LEU GLN GLU ARG VAL ASP LYS GLY          
SEQRES  47 C  753  ILE GLU THR ASP GLY SER ASN LEU SER GLY VAL SER ALA          
SEQRES  48 C  753  LYS CYS ALA TRP ASP ASP LEU PRO SER ARG GLY GLU ASP          
SEQRES  49 C  753  PRO ILE ARG THR ARG GLN LEU GLU SER VAL HIS LEU LYS          
SEQRES  50 C  753  PHE ASN GLN GLU SER GLY ALA LEU ILE PRO LEU CYS LEU          
SEQRES  51 C  753  ARG GLY ARG LEU LEU HIS GLY ARG HIS PHE THR TYR LYS          
SEQRES  52 C  753  SER ILE THR GLY ASP MET ALA ILE THR PHE VAL SER THR          
SEQRES  53 C  753  GLY VAL GLU GLY ALA PHE ALA THR GLU GLU HIS PRO TYR          
SEQRES  54 C  753  ALA ALA HIS GLY PRO TRP LEU GLN ILE LEU LEU THR GLU          
SEQRES  55 C  753  GLU PHE VAL GLU LYS MET LEU GLU ASP LEU GLU ASP LEU          
SEQRES  56 C  753  THR SER ALA ALA LEU PRO LYS GLU TYR SER TRP PRO GLU          
SEQRES  57 C  753  LYS LYS LEU LYS VAL SER ILE LEU PRO ASP VAL VAL PHE          
SEQRES  58 C  753  ASP SER PRO LEU VAL GLU HIS HIS HIS HIS HIS HIS              
SEQRES   1 D  753  MET LYS THR GLU GLU GLY LYS LEU VAL ILE TRP ILE ASN          
SEQRES   2 D  753  GLY ASP LYS GLY TYR ASN GLY LEU ALA GLU VAL GLY LYS          
SEQRES   3 D  753  LYS PHE GLU LYS ASP THR GLY ILE LYS VAL THR VAL GLU          
SEQRES   4 D  753  HIS PRO ASP LYS LEU GLU GLU LYS PHE PRO GLN VAL ALA          
SEQRES   5 D  753  ALA THR GLY ASP GLY PRO ASP ILE ILE PHE TRP ALA HIS          
SEQRES   6 D  753  ASP ARG PHE GLY GLY TYR ALA GLN SER GLY LEU LEU ALA          
SEQRES   7 D  753  GLU ILE THR PRO ASP LYS ALA PHE GLN ASP LYS LEU TYR          
SEQRES   8 D  753  PRO PHE THR TRP ASP ALA VAL ARG TYR ASN GLY LYS LEU          
SEQRES   9 D  753  ILE ALA TYR PRO ILE ALA VAL GLU ALA LEU SER LEU ILE          
SEQRES  10 D  753  TYR ASN LYS ASP LEU LEU PRO ASN PRO PRO LYS THR TRP          
SEQRES  11 D  753  GLU GLU ILE PRO ALA LEU ASP LYS GLU LEU LYS ALA LYS          
SEQRES  12 D  753  GLY LYS SER ALA LEU MET PHE ASN LEU GLN GLU PRO TYR          
SEQRES  13 D  753  PHE THR TRP PRO LEU ILE ALA ALA ASP GLY GLY TYR ALA          
SEQRES  14 D  753  PHE LYS TYR GLU ASN GLY LYS TYR ASP ILE LYS ASP VAL          
SEQRES  15 D  753  GLY VAL ASP ASN ALA GLY ALA LYS ALA GLY LEU THR PHE          
SEQRES  16 D  753  LEU VAL ASP LEU ILE LYS ASN LYS HIS MET ASN ALA ASP          
SEQRES  17 D  753  THR ASP TYR SER ILE ALA GLU HIS ALA PHE ASN HIS GLY          
SEQRES  18 D  753  GLU THR ALA MET THR ILE ASN GLY PRO TRP ALA TRP SER          
SEQRES  19 D  753  ASN ILE ASP THR SER LYS VAL ASN TYR GLY VAL THR VAL          
SEQRES  20 D  753  LEU PRO THR PHE LYS GLY GLN PRO SER LYS PRO PHE VAL          
SEQRES  21 D  753  GLY VAL LEU SER ALA GLY ILE ASN ALA ALA SER PRO ASN          
SEQRES  22 D  753  LYS GLU LEU ALA LYS GLU PHE LEU GLU ASN TYR LEU LEU          
SEQRES  23 D  753  THR ASP GLU GLY LEU GLU ALA VAL ASN LYS ASP LYS PRO          
SEQRES  24 D  753  LEU GLY ALA VAL ALA LEU LYS SER TYR GLU GLU GLU LEU          
SEQRES  25 D  753  ALA LYS ASP PRO ARG ILE ALA ALA THR MET GLU ASN ALA          
SEQRES  26 D  753  GLN LYS GLY GLU ILE MET PRO ASN ILE PRO GLN MET SER          
SEQRES  27 D  753  ALA PHE TRP TYR ALA VAL ARG THR ALA VAL ILE ASN ALA          
SEQRES  28 D  753  ALA SER GLY ARG GLN THR VAL ASP ALA ALA LEU ALA ALA          
SEQRES  29 D  753  ALA GLN THR ASN ALA ALA ALA PRO GLY LEU HIS ALA ILE          
SEQRES  30 D  753  TYR GLY GLU CYS ARG ARG LEU TYR PRO ASP GLN PRO ASN          
SEQRES  31 D  753  PRO LEU GLN VAL THR ALA ILE VAL LYS TYR ASP SER PHE          
SEQRES  32 D  753  GLY PRO ASP PRO LEU ASP TYR VAL SER MET TYR ARG ASN          
SEQRES  33 D  753  VAL GLY SER PRO SER ALA ASN ILE PRO GLU HIS TRP HIS          
SEQRES  34 D  753  TYR ILE SER PHE GLY LEU SER ASP LEU TYR GLY ASP ASN          
SEQRES  35 D  753  ARG VAL HIS GLU PHE THR GLY THR ASP GLY PRO SER GLY          
SEQRES  36 D  753  PHE GLY PHE GLU LEU THR PHE ARG LEU LYS ARG GLU THR          
SEQRES  37 D  753  GLY GLU SER ALA PRO PRO THR TRP PRO ALA GLU LEU MET          
SEQRES  38 D  753  GLN GLY LEU ALA ARG TYR VAL PHE GLN SER GLU ASN THR          
SEQRES  39 D  753  PHE CYS SER GLY ASP HIS VAL SER TRP HIS SER PRO LEU          
SEQRES  40 D  753  ASP ASN SER GLU SER ARG ILE GLN HIS MET LEU LEU THR          
SEQRES  41 D  753  GLU ASP PRO GLN MET GLN PRO VAL GLN THR PRO PHE GLY          
SEQRES  42 D  753  VAL VAL THR PHE LEU GLN ILE VAL GLY VAL CYS THR GLU          
SEQRES  43 D  753  GLU LEU HIS SER ALA GLN GLN TRP ASN GLY GLN GLY ILE          
SEQRES  44 D  753  LEU GLU LEU LEU ARG THR VAL PRO ILE ALA GLY GLY PRO          
SEQRES  45 D  753  TRP LEU ILE THR ASP MET ARG ARG GLY GLU THR ILE PHE          
SEQRES  46 D  753  GLU ILE ASP PRO HIS LEU GLN GLU ARG VAL ASP LYS GLY          
SEQRES  47 D  753  ILE GLU THR ASP GLY SER ASN LEU SER GLY VAL SER ALA          
SEQRES  48 D  753  LYS CYS ALA TRP ASP ASP LEU PRO SER ARG GLY GLU ASP          
SEQRES  49 D  753  PRO ILE ARG THR ARG GLN LEU GLU SER VAL HIS LEU LYS          
SEQRES  50 D  753  PHE ASN GLN GLU SER GLY ALA LEU ILE PRO LEU CYS LEU          
SEQRES  51 D  753  ARG GLY ARG LEU LEU HIS GLY ARG HIS PHE THR TYR LYS          
SEQRES  52 D  753  SER ILE THR GLY ASP MET ALA ILE THR PHE VAL SER THR          
SEQRES  53 D  753  GLY VAL GLU GLY ALA PHE ALA THR GLU GLU HIS PRO TYR          
SEQRES  54 D  753  ALA ALA HIS GLY PRO TRP LEU GLN ILE LEU LEU THR GLU          
SEQRES  55 D  753  GLU PHE VAL GLU LYS MET LEU GLU ASP LEU GLU ASP LEU          
SEQRES  56 D  753  THR SER ALA ALA LEU PRO LYS GLU TYR SER TRP PRO GLU          
SEQRES  57 D  753  LYS LYS LEU LYS VAL SER ILE LEU PRO ASP VAL VAL PHE          
SEQRES  58 D  753  ASP SER PRO LEU VAL GLU HIS HIS HIS HIS HIS HIS              
SEQRES   1 E   17  THR SER PRO GLY GLY SER TYR GLY HIS LEU SER ILE GLY          
SEQRES   2 E   17  THR MET SER PRO                                              
SEQRES   1 F   17  THR SER PRO GLY GLY SER TYR GLY HIS LEU SER ILE GLY          
SEQRES   2 F   17  THR MET SER PRO                                              
SEQRES   1 G   17  THR SER PRO GLY GLY SER TYR GLY HIS LEU SER ILE GLY          
SEQRES   2 G   17  THR MET SER PRO                                              
SEQRES   1 H   17  THR SER PRO GLY GLY SER TYR GLY HIS LEU SER ILE GLY          
SEQRES   2 H   17  THR MET SER PRO                                              
HET    MAL  A 900      23                                                       
HET     ZN  A 910       1                                                       
HET    MAL  B 900      23                                                       
HET     ZN  B 910       1                                                       
HET    MAL  C 900      23                                                       
HET     ZN  C 910       1                                                       
HET    MAL  D 900      23                                                       
HET     ZN  D 910       1                                                       
HETNAM     MAL MALTOSE                                                          
HETNAM      ZN ZINC ION                                                         
FORMUL   9  MAL    4(C12 H22 O11)                                               
FORMUL  10   ZN    4(ZN 2+)                                                     
HELIX    1   1 GLU A   45  GLU A   45  1                                   1
HELIX    2   2 ARG A   67  ARG A   67  1                                   1
HELIX    3   3 TRP A  231  TRP A  231  1                                   1
HELIX    4   4 TRP A  341  TRP A  341  1                                   1
HELIX    5   5 ARG A  345  ARG A  345  1                                   1
SHEET    1   1 1 TRP A  63  ALA A  64  0
SHEET    2   2 1 GLU A 112  GLU A 112  0
LINK        ZN    ZN A 910                 ND1 HIS A 751     1555   1555  2.04  
LINK        ZN    ZN A 910                 NE2 HIS A 753     1555   1555  2.09  
LINK        ZN    ZN A 910                 NE2 HIS B 216     1555   1555  2.06  
LINK        ZN    ZN A 910                 OE1 GLU B 222     1555   1555  2.12  
LINK        ZN    ZN A 910                 OE2 GLU B 222     1555   1555  1.90  
LINK        ZN    ZN B 910                 OE2 GLU C 222     1555   1555  1.91  
LINK        ZN    ZN B 910                 ND1 HIS B 751     1555   1555  2.00  
LINK        ZN    ZN B 910                 NE2 HIS B 753     1555   1555  2.00  
LINK        ZN    ZN B 910                 NE2 HIS C 216     1555   1555  2.05  
LINK        ZN    ZN C 910                 NE2 HIS C 753     1555   1555  2.01  
LINK        ZN    ZN C 910                 OE2 GLU D 222     1555   1555  1.92  
LINK        ZN    ZN C 910                 NE2 HIS D 216     1555   1555  2.03  
LINK        ZN    ZN C 910                 ND1 HIS C 751     1555   1555  1.99  
LINK        ZN    ZN D 910                 OE2 GLU A 222     1555   1555  1.94  
LINK        ZN    ZN D 910                 ND1 HIS D 751     1555   1555  1.97  
LINK        ZN    ZN D 910                 NE2 HIS D 753     1555   1555  1.99  
LINK        ZN    ZN D 910                 NE2 HIS A 216     1555   1555  2.10  
CISPEP   1 LEU A  720    PRO A  721          0        -0.68                     
CISPEP   2 LEU B  720    PRO B  721          0        -1.26                     
CISPEP   3 LEU C  720    PRO C  721          0        -2.26                     
CISPEP   4 LEU D  720    PRO D  721          0        -0.16                     
SITE     1 AC1 12 ASN A  13  ASP A  15  LYS A  16  TRP A  63                    
SITE     2 AC1 12 ALA A  64  ASP A  66  ARG A  67  GLU A 112                    
SITE     3 AC1 12 GLU A 154  PRO A 155  TYR A 156  TRP A 341                    
SITE     1 AC2  4 HIS A 751  HIS A 753  HIS B 216  GLU B 222                    
SITE     1 AC3 12 ASN B  13  ASP B  15  LYS B  16  TRP B  63                    
SITE     2 AC3 12 ALA B  64  ASP B  66  ARG B  67  GLU B 112                    
SITE     3 AC3 12 GLU B 154  PRO B 155  TYR B 156  TRP B 341                    
SITE     1 AC4  4 HIS B 751  HIS B 753  HIS C 216  GLU C 222                    
SITE     1 AC5 14 ASN C  13  ASP C  15  LYS C  16  TRP C  63                    
SITE     2 AC5 14 ALA C  64  ASP C  66  ARG C  67  GLU C 112                    
SITE     3 AC5 14 GLU C 154  PRO C 155  TYR C 156  TRP C 231                    
SITE     4 AC5 14 TRP C 341  ARG C 345                                          
SITE     1 AC6  4 HIS C 751  HIS C 753  HIS D 216  GLU D 222                    
SITE     1 AC7 12 ASN D  13  ASP D  15  LYS D  16  TRP D  63                    
SITE     2 AC7 12 ALA D  64  ASP D  66  ARG D  67  GLU D 112                    
SITE     3 AC7 12 GLU D 154  PRO D 155  TYR D 156  TRP D 341                    
SITE     1 AC8  4 HIS A 216  GLU A 222  HIS D 751  HIS D 753                    
CRYST1  116.300  137.600  116.540  90.00 105.49  90.00 P 1 21 1      8          
ORIGX1      1.000000  0.000000  0.000000        0.00000                         
ORIGX2      0.000000  1.000000  0.000000        0.00000                         
ORIGX3      0.000000  0.000000  1.000000        0.00000                         
SCALE1      0.008598  0.000000  0.002383        0.00000                         
SCALE2      0.000000  0.007267  0.000000        0.00000                         
SCALE3      0.000000  0.000000  0.008904        0.00000                         
ATOM      1  N   ASN A  13      76.012 -27.796-135.501  1.00 75.52           N
ANISOU    1  N   ASN A  13     8560  10951   9181    256    379   1944       N
ATOM      2  CA  ASN A  13      75.546 -27.667-134.124  1.00 78.09           C
ANISOU    2  CA  ASN A  13     9021  10978   9673    270    313   1824       C
ATOM      3  C   ASN A  13      76.717 -27.585-133.140  1.00 83.64           C
ANISOU    3  C   ASN A  13     9599  11819  10361    331    282   1873       C
ATOM      4  O   ASN A  13      77.769 -28.183-133.362  1.00 89.68           O
ANISOU    4  O   ASN A  13    10243  12877  10955    474    377   1924       O
ATOM      5  CB  ASN A  13      74.629 -28.838-133.758  1.00 79.58           C
ANISOU    5  CB  ASN A  13     9461  10939   9835    460    442   1603       C
ATOM      6  CG  ASN A  13      73.798 -28.568-132.507  1.00 74.87           C
ANISOU    6  CG  ASN A  13     9007  10027   9412    430    367   1484       C
ATOM      7  OD1 ASN A  13      73.310 -27.457-132.298  1.00 78.78           O
ANISOU    7  OD1 ASN A  13     9476  10384  10073    246    215   1519       O
ATOM      8  ND2 ASN A  13      73.628 -29.590-131.678  1.00 74.15           N
ANISOU    8  ND2 ASN A  13     9069   9826   9278    618    469   1345       N
TER       9      ASN A  13
ATOM     10  N   ASP A  15      77.440 -28.851-130.326  1.00 67.33           N
ANISOU   10  N   ASP A  15     7682   9624   8275    711    355   1647       N
ATOM     11  CA  ASP A  15      77.918 -30.043-129.631  1.00 63.51           C
ANISOU   11  CA  ASP A  15     7275   9187   7668    984    479   1562       C
ATOM     12  C   ASP A  15      78.783 -30.922-130.520  1.00 86.27           C
ANISOU   12  C   ASP A  15    10072  12359  10346   1173    616   1604       C
ATOM     13  O   ASP A  15      79.251 -31.973-130.085  1.00 98.98           O
ANISOU   13  O   ASP A  15    11746  14018  11843   1428    717   1539       O
ATOM     14  CB  ASP A  15      76.739 -30.866-129.128  1.00 65.49           C
ANISOU   14  CB  ASP A  15     7802   9125   7956   1089    557   1388       C
ATOM     15  CG  ASP A  15      75.762 -31.199-130.228  1.00 75.84           C
ANISOU   15  CG  ASP A  15     9235  10321   9259   1051    625   1333       C
ATOM     16  OD1 ASP A  15      75.868 -30.566-131.294  1.00 82.52           O
ANISOU   16  OD1 ASP A  15     9954  11301  10099    911    586   1431       O
ATOM     17  OD2 ASP A  15      74.894 -32.080-130.043  1.00 75.60           O
ANISOU   17  OD2 ASP A  15     9422  10077   9225   1147    710   1202       O
ATOM     18  N   LYS A  16      79.010 -30.479-131.754  1.00 79.92           N
ANISOU   18  N   LYS A  16     9122  11758   9487   1056    611   1716       N
ATOM     19  CA  LYS A  16      79.769 -31.243-132.739  1.00 78.19           C
ANISOU   19  CA  LYS A  16     8803  11852   9053   1235    741   1744       C
ATOM     20  C   LYS A  16      81.200 -30.729-132.903  1.00 81.09           C
ANISOU   20  C   LYS A  16     8852  12639   9319   1203    703   1928       C
ATOM     21  O   LYS A  16      81.544 -29.652-132.417  1.00 85.36           O
ANISOU   21  O   LYS A  16     9247  13211   9975    986    558   2054       O
ATOM     22  CB  LYS A  16      79.047 -31.198-134.080  1.00 78.76           C
ANISOU   22  CB  LYS A  16     8914  11921   9089   1143    778   1742       C
ATOM     23  CG  LYS A  16      77.639 -31.763-134.052  1.00 72.44           C
ANISOU   23  CG  LYS A  16     8408  10747   8371   1168    819   1563       C
ATOM     24  CD  LYS A  16      77.638 -33.224-133.647  1.00 72.66           C
ANISOU   24  CD  LYS A  16     8633  10671   8304   1472    951   1394       C
ATOM     25  CE  LYS A  16      76.269 -33.849-133.840  1.00 65.28           C
ANISOU   25  CE  LYS A  16     7972   9405   7426   1473    996   1234       C
ATOM     26  NZ  LYS A  16      75.258 -33.220-132.966  1.00 72.40           N
ANISOU   26  NZ  LYS A  16     8979  10001   8529   1290    902   1209       N
TER      27      LYS A  16
ATOM     28  N   GLU A  45      68.801 -25.061-136.152  1.00 58.80           N
ANISOU   28  N   GLU A  45     7082   7400   7860   -360    -81   1613       N
ATOM     29  CA  GLU A  45      67.747 -25.788-136.860  1.00 67.54           C
ANISOU   29  CA  GLU A  45     8306   8463   8894   -318     17   1502       C
ATOM     30  C   GLU A  45      66.471 -24.942-136.962  1.00 69.96           C
ANISOU   30  C   GLU A  45     8657   8558   9366   -434   -121   1476       C
ATOM     31  O   GLU A  45      65.639 -25.172-137.834  1.00 74.65           O
ANISOU   31  O   GLU A  45     9295   9155   9914   -461    -92   1450       O
ATOM     32  CB  GLU A  45      67.434 -27.131-136.176  1.00 72.97           C
ANISOU   32  CB  GLU A  45     9154   9070   9503   -135    183   1297       C
ATOM     33  CG  GLU A  45      66.519 -27.062-134.938  1.00 82.13           C
ANISOU   33  CG  GLU A  45    10430   9973  10805   -111    148   1144       C
ATOM     34  CD  GLU A  45      67.239 -26.619-133.678  1.00 91.49           C
ANISOU   34  CD  GLU A  45    11570  11123  12070    -79     82   1151       C
ATOM     35  OE1 GLU A  45      68.329 -26.015-133.789  1.00 92.57           O
ANISOU   35  OE1 GLU A  45    11568  11397  12207   -130     11   1297       O
ATOM     36  OE2 GLU A  45      66.702 -26.864-132.577  1.00 91.87           O
ANISOU   36  OE2 GLU A  45    11712  11023  12172    -11     98   1014       O
TER      37      GLU A  45
ATOM     38  N   TRP A  63      73.174 -30.985-140.046  1.00 73.35           N
ANISOU   38  N   TRP A  63     8737  10758   8374    577    819   1516       N
ATOM     39  CA  TRP A  63      72.230 -31.410-139.015  1.00 63.17           C
ANISOU   39  CA  TRP A  63     7681   9078   7242    611    816   1346       C
ATOM     40  C   TRP A  63      71.839 -32.851-139.248  1.00 79.16           C
ANISOU   40  C   TRP A  63     9913  11011   9152    819    947   1130       C
ATOM     41  O   TRP A  63      72.142 -33.415-140.297  1.00 84.00           O
ANISOU   41  O   TRP A  63    10499  11839   9577    924   1025   1092       O
ATOM     42  CB  TRP A  63      70.978 -30.526-138.998  1.00 61.81           C
ANISOU   42  CB  TRP A  63     7566   8663   7257    385    694   1363       C
ATOM     43  CG  TRP A  63      70.169 -30.660-137.736  1.00 62.96           C
ANISOU   43  CG  TRP A  63     7882   8466   7575    391    669   1234       C
ATOM     44  CD1 TRP A  63      69.086 -31.469-137.537  1.00 72.52           C
ANISOU   44  CD1 TRP A  63     9303   9441   8811    439    726   1055       C
ATOM     45  CD2 TRP A  63      70.384 -29.972-136.499  1.00 67.60           C
ANISOU   45  CD2 TRP A  63     8435   8935   8317    341    578   1276       C
ATOM     46  NE1 TRP A  63      68.618 -31.327-136.255  1.00 74.47           N
ANISOU   46  NE1 TRP A  63     9634   9453   9208    424    686    997       N
ATOM     47  CE2 TRP A  63      69.395 -30.412-135.598  1.00 73.36           C
ANISOU   47  CE2 TRP A  63     9350   9379   9144    375    595   1118       C
ATOM     48  CE3 TRP A  63      71.312 -29.025-136.066  1.00 69.57           C
ANISOU   48  CE3 TRP A  63     8509   9299   8626    262    476   1430       C
ATOM     49  CZ2 TRP A  63      69.310 -29.940-134.297  1.00 57.31           C
ANISOU   49  CZ2 TRP A  63     7330   7196   7250    354    522   1100       C
ATOM     50  CZ3 TRP A  63      71.224 -28.557-134.770  1.00 77.83           C
ANISOU   50  CZ3 TRP A  63     9582  10167   9824    237    392   1398       C
ATOM     51  CH2 TRP A  63      70.232 -29.016-133.901  1.00 75.94           C
ANISOU   51  CH2 TRP A  63     9527   9665   9663    293    420   1229       C
ATOM     52  N   ALA A  64      71.178 -33.450-138.264  1.00 62.14           N
ANISOU   52  N   ALA A  64     7964   8542   7106    877    966    989       N
ATOM     53  CA  ALA A  64      70.581 -34.762-138.449  1.00 99.64           C
ANISOU   53  CA  ALA A  64    12943  13127  11789   1021   1061    790       C
ATOM     54  C   ALA A  64      69.558 -34.665-139.568  1.00 62.30           C
ANISOU   54  C   ALA A  64     8258   8378   7037    891   1042    740       C
ATOM     55  O   ALA A  64      68.974 -33.611-139.787  1.00 61.52           O
ANISOU   55  O   ALA A  64     8070   8266   7039    680    946    839       O
ATOM     56  CB  ALA A  64      69.946 -35.253-137.165  1.00 61.12           C
ANISOU   56  CB  ALA A  64     8259   7917   7046   1045   1065    693       C
TER      57      ALA A  64
ATOM     58  N   ASP A  66      66.574 -35.583-140.162  1.00 73.44           N
ANISOU   58  N   ASP A  66    10050   9296   8557    697   1028    443       N
ATOM     59  CA  ASP A  66      65.137 -35.497-139.942  1.00 67.45           C
ANISOU   59  CA  ASP A  66     9401   8299   7929    534    980    374       C
ATOM     60  C   ASP A  66      64.577 -34.109-140.254  1.00 66.85           C
ANISOU   60  C   ASP A  66     9166   8282   7952    328    866    503       C
ATOM     61  O   ASP A  66      63.415 -33.975-140.628  1.00 62.56           O
ANISOU   61  O   ASP A  66     8666   7645   7457    199    822    451       O
ATOM     62  CB  ASP A  66      64.810 -35.891-138.498  1.00 67.66           C
ANISOU   62  CB  ASP A  66     9559   8065   8086    556    996    326       C
ATOM     63  CG  ASP A  66      65.392 -34.926-137.479  1.00 71.42           C
ANISOU   63  CG  ASP A  66     9898   8570   8667    535    942    460       C
ATOM     64  OD1 ASP A  66      66.614 -34.678-137.527  1.00 71.83           O
ANISOU   64  OD1 ASP A  66     9826   8814   8652    630    951    555       O
ATOM     65  OD2 ASP A  66      64.629 -34.432-136.616  1.00 72.53           O
ANISOU   65  OD2 ASP A  66    10052   8555   8952    429    887    462       O
ATOM     66  N   ARG A  67      65.418 -33.087-140.153  1.00 65.82           N
ANISOU   66  N   ARG A  67     8850   8311   7848    297    807    675       N
ATOM     67  CA  ARG A  67      64.983 -31.725-140.434  1.00 62.78           C
ANISOU   67  CA  ARG A  67     8324   7957   7572    108    676    815       C
ATOM     68  C   ARG A  67      64.881 -31.452-141.937  1.00 63.12           C
ANISOU   68  C   ARG A  67     8276   8218   7489     36    654    882       C
ATOM     69  O   ARG A  67      63.992 -30.729-142.383  1.00 61.11           O
ANISOU   69  O   ARG A  67     7987   7926   7308   -113    558    927       O
ATOM     70  CB  ARG A  67      65.955 -30.739-139.769  1.00 58.52           C
ANISOU   70  CB  ARG A  67     7630   7489   7115     82    603    982       C
ATOM     71  CG  ARG A  67      65.817 -30.715-138.262  1.00 76.47           C
ANISOU   71  CG  ARG A  67     9976   9544   9535    114    587    922       C
ATOM     72  CD  ARG A  67      64.685 -29.822-137.825  1.00 84.62           C
ANISOU   72  CD  ARG A  67    11014  10386  10751    -28    468    913       C
ATOM     73  NE  ARG A  67      64.252 -30.149-136.470  1.00 82.44           N
ANISOU   73  NE  ARG A  67    10845   9911  10569     25    489    799       N
ATOM     74  CZ  ARG A  67      63.430 -29.405-135.743  1.00 81.08           C
ANISOU   74  CZ  ARG A  67    10669   9587  10551    -51    393    768       C
ATOM     75  NH1 ARG A  67      62.947 -28.267-136.224  1.00 73.33           N
ANISOU   75  NH1 ARG A  67     9595   8597   9669   -177    255    842       N
ATOM     76  NH2 ARG A  67      63.098 -29.799-134.526  1.00 91.71           N
ANISOU   76  NH2 ARG A  67    12101  10799  11944      9    430    667       N
TER      77      ARG A  67
ATOM     78  N   GLU A 112      74.263 -41.641-135.943  1.00 86.81           N
ANISOU   78  N   GLU A 112    12076  11198   9709   2641   1479    234       N
ATOM     79  CA  GLU A 112      74.177 -41.280-134.529  1.00 68.19           C
ANISOU   79  CA  GLU A 112     9726   8689   7494   2552   1439    343       C
ATOM     80  C   GLU A 112      73.088 -42.073-133.832  1.00 68.74           C
ANISOU   80  C   GLU A 112    10098   8335   7685   2502   1432    260       C
ATOM     81  O   GLU A 112      71.954 -42.152-134.308  1.00 79.54           O
ANISOU   81  O   GLU A 112    11591   9520   9112   2330   1419    183       O
ATOM     82  CB  GLU A 112      73.870 -39.797-134.344  1.00 66.24           C
ANISOU   82  CB  GLU A 112     9271   8547   7351   2252   1370    486       C
ATOM     83  CG  GLU A 112      74.801 -38.836-135.025  1.00 66.75           C
ANISOU   83  CG  GLU A 112     9028   9012   7324   2216   1354    609       C
ATOM     84  CD  GLU A 112      74.362 -37.405-134.823  1.00 76.84           C
ANISOU   84  CD  GLU A 112    10149  10312   8737   1906   1259    742       C
ATOM     85  OE1 GLU A 112      73.207 -37.194-134.396  1.00 87.01           O
ANISOU   85  OE1 GLU A 112    11569  11321  10168   1734   1217    706       O
ATOM     86  OE2 GLU A 112      75.172 -36.490-135.064  1.00 81.94           O
ANISOU   86  OE2 GLU A 112    10538  11249   9346   1837   1219    884       O
TER      87      GLU A 112
ATOM     88  N   GLU A 154      65.379 -32.094-123.923  1.00 58.83           N
ANISOU   88  N   GLU A 154     8200   6484   7668    730    647    430       N
ATOM     89  CA  GLU A 154      65.244 -32.464-125.326  1.00 53.69           C
ANISOU   89  CA  GLU A 154     7591   5792   7016    681    691    457       C
ATOM     90  C   GLU A 154      64.701 -33.886-125.461  1.00 54.00           C
ANISOU   90  C   GLU A 154     7809   5730   6977    711    827    442       C
ATOM     91  O   GLU A 154      65.346 -34.832-125.034  1.00 74.97           O
ANISOU   91  O   GLU A 154    10555   8383   9548    834    903    483       O
ATOM     92  CB  GLU A 154      66.586 -32.335-126.038  1.00 54.11           C
ANISOU   92  CB  GLU A 154     7564   5959   7036    738    674    548       C
ATOM     93  CG  GLU A 154      66.985 -30.898-126.338  1.00 54.01           C
ANISOU   93  CG  GLU A 154     7379   6021   7120    644    525    587       C
ATOM     94  CD  GLU A 154      66.054 -30.228-127.333  1.00 67.63           C
ANISOU   94  CD  GLU A 154     9079   7682   8935    499    463    568       C
ATOM     95  OE1 GLU A 154      65.327 -30.951-128.046  1.00 55.48           O
ANISOU   95  OE1 GLU A 154     7637   6083   7358    477    548    536       O
ATOM     96  OE2 GLU A 154      66.048 -28.981-127.407  1.00 65.74           O
ANISOU   96  OE2 GLU A 154     8727   7444   8807    406    317    585       O
ATOM     97  N   PRO A 155      63.523 -34.044-126.089  1.00 56.77           N
ANISOU   97  N   PRO A 155     8216   5993   7360    595    847    388       N
ATOM     98  CA  PRO A 155      62.834 -35.341-126.122  1.00 54.22           C
ANISOU   98  CA  PRO A 155     8068   5551   6982    583    954    367       C
ATOM     99  C   PRO A 155      63.627 -36.443-126.799  1.00 56.49           C
ANISOU   99  C   PRO A 155     8479   5795   7189    691   1030    400       C
ATOM    100  O   PRO A 155      63.288 -37.618-126.713  1.00 57.53           O
ANISOU  100  O   PRO A 155     8783   5801   7277    707   1105    392       O
ATOM    101  CB  PRO A 155      61.564 -35.034-126.914  1.00 65.26           C
ANISOU  101  CB  PRO A 155     9454   6903   8439    424    930    303       C
ATOM    102  CG  PRO A 155      61.882 -33.834-127.705  1.00 61.42           C
ANISOU  102  CG  PRO A 155     8819   6499   8018    389    828    313       C
ATOM    103  CD  PRO A 155      62.796 -33.029-126.860  1.00 55.57           C
ANISOU  103  CD  PRO A 155     7967   5845   7302    465    758    351       C
ATOM    104  N   TYR A 156      64.666 -36.043-127.505  1.00 69.50           N
ANISOU  104  N   TYR A 156    10036   7552   8818    762   1000    436       N
ATOM    105  CA  TYR A 156      65.558 -36.971-128.167  1.00 69.95           C
ANISOU  105  CA  TYR A 156    10177   7618   8784    904   1065    453       C
ATOM    106  C   TYR A 156      66.095 -37.994-127.162  1.00 70.24           C
ANISOU  106  C   TYR A 156    10340   7590   8758   1060   1127    486       C
ATOM    107  O   TYR A 156      66.208 -39.176-127.470  1.00 77.12           O
ANISOU  107  O   TYR A 156    11382   8350   9572   1155   1192    466       O
ATOM    108  CB  TYR A 156      66.689 -36.188-128.836  1.00 56.06           C
ANISOU  108  CB  TYR A 156     8243   6055   7002    955   1018    511       C
ATOM    109  CG  TYR A 156      67.683 -37.024-129.592  1.00 73.48           C
ANISOU  109  CG  TYR A 156    10491   8333   9094   1124   1083    520       C
ATOM    110  CD1 TYR A 156      67.332 -37.635-130.782  1.00 68.00           C
ANISOU  110  CD1 TYR A 156     9888   7598   8350   1121   1125    454       C
ATOM    111  CD2 TYR A 156      68.987 -37.164-129.146  1.00 81.97           C
ANISOU  111  CD2 TYR A 156    11502   9542  10102   1298   1095    584       C
ATOM    112  CE1 TYR A 156      68.237 -38.387-131.490  1.00 80.84           C
ANISOU  112  CE1 TYR A 156    11548   9308   9858   1301   1181    437       C
ATOM    113  CE2 TYR A 156      69.904 -37.913-129.854  1.00 80.44           C
ANISOU  113  CE2 TYR A 156    11329   9442   9791   1480   1154    580       C
ATOM    114  CZ  TYR A 156      69.521 -38.523-131.024  1.00 90.96           C
ANISOU  114  CZ  TYR A 156    12759  10728  11072   1488   1198    499       C
ATOM    115  OH  TYR A 156      70.426 -39.274-131.738  1.00107.28           O
ANISOU  115  OH  TYR A 156    14847  12905  13012   1695   1254    470       O
ATOM    116  N   PHE A 157      66.375 -37.537-125.945  1.00 67.57           N
ANISOU  116  N   PHE A 157     9928   7313   8432   1087   1096    531       N
ATOM    117  CA  PHE A 157      67.051 -38.368-124.951  1.00 69.35           C
ANISOU  117  CA  PHE A 157    10243   7519   8588   1249   1141    586       C
ATOM    118  C   PHE A 157      66.103 -39.313-124.199  1.00 79.65           C
ANISOU  118  C   PHE A 157    11732   8646   9885   1204   1195    589       C
ATOM    119  O   PHE A 157      66.520 -40.377-123.743  1.00 85.42           O
ANISOU  119  O   PHE A 157    12609   9290  10557   1335   1243    639       O
ATOM    120  CB  PHE A 157      67.796 -37.475-123.961  1.00 60.47           C
ANISOU  120  CB  PHE A 157     8952   6561   7463   1296   1076    634       C
ATOM    121  CG  PHE A 157      68.931 -36.719-124.575  1.00 65.22           C
ANISOU  121  CG  PHE A 157     9378   7343   8058   1347   1022    666       C
ATOM    122  CD1 PHE A 157      68.731 -35.470-125.133  1.00 68.32           C
ANISOU  122  CD1 PHE A 157     9615   7811   8533   1201    935    651       C
ATOM    123  CD2 PHE A 157      70.202 -37.260-124.605  1.00 77.62           C
ANISOU  123  CD2 PHE A 157    10935   9018   9539   1540   1053    723       C
ATOM    124  CE1 PHE A 157      69.786 -34.772-125.711  1.00 80.42           C
ANISOU  124  CE1 PHE A 157    10978   9520  10058   1218    879    710       C
ATOM    125  CE2 PHE A 157      71.261 -36.571-125.182  1.00 73.07           C
ANISOU  125  CE2 PHE A 157    10172   8648   8943   1572   1007    769       C
ATOM    126  CZ  PHE A 157      71.054 -35.328-125.731  1.00 67.11           C
ANISOU  126  CZ  PHE A 157     9261   7967   8270   1397    920    771       C
TER     127      PHE A 157
ATOM    128  N   TRP A 231      79.437 -37.698-129.854  1.00 68.28           N
ANISOU  128  N   TRP A 231     8600   9820   7525   2619   1205   1088       N
ATOM    129  CA  TRP A 231      80.011 -36.366-129.691  1.00100.49           C
ANISOU  129  CA  TRP A 231    12398  14139  11644   2411   1108   1231       C
ATOM    130  C   TRP A 231      80.395 -36.047-128.246  1.00 67.76           C
ANISOU  130  C   TRP A 231     8210   9974   7562   2407   1033   1284       C
ATOM    131  O   TRP A 231      81.253 -35.205-128.002  1.00101.35           O
ANISOU  131  O   TRP A 231    12216  14482  11809   2321    955   1398       O
ATOM    132  CB  TRP A 231      79.026 -35.315-130.196  1.00 66.46           C
ANISOU  132  CB  TRP A 231     8075   9708   7468   2084   1036   1253       C
ATOM    133  CG  TRP A 231      77.712 -35.432-129.540  1.00 77.26           C
ANISOU  133  CG  TRP A 231     9686  10691   8977   1987   1018   1157       C
ATOM    134  CD1 TRP A 231      77.334 -34.878-128.352  1.00 75.63           C
ANISOU  134  CD1 TRP A 231     9507  10334   8896   1872    934   1164       C
ATOM    135  CD2 TRP A 231      76.585 -36.166-130.019  1.00 82.97           C
ANISOU  135  CD2 TRP A 231    10650  11153   9720   1995   1083   1034       C
ATOM    136  NE1 TRP A 231      76.038 -35.226-128.061  1.00 81.96           N
ANISOU  136  NE1 TRP A 231    10539  10818   9785   1813    953   1061       N
ATOM    137  CE2 TRP A 231      75.555 -36.014-129.072  1.00 82.76           C
ANISOU  137  CE2 TRP A 231    10774  10840   9830   1875   1041    987       C
ATOM    138  CE3 TRP A 231      76.346 -36.938-131.155  1.00 78.38           C
ANISOU  138  CE3 TRP A 231    10167  10566   9047   2092   1168    952       C
ATOM    139  CZ2 TRP A 231      74.307 -36.605-129.231  1.00 70.74           C
ANISOU  139  CZ2 TRP A 231     9482   9038   8359   1831   1084    881       C
ATOM    140  CZ3 TRP A 231      75.106 -37.522-131.311  1.00 76.24           C
ANISOU  140  CZ3 TRP A 231    10141   9990   8835   2045   1199    834       C
ATOM    141  CH2 TRP A 231      74.102 -37.351-130.356  1.00 73.47           C
ANISOU  141  CH2 TRP A 231     9923   9366   8625   1907   1158    809       C
TER     142      TRP A 231
ATOM    143  N   MET A 331      65.153 -41.950-137.901  1.00 69.04           N
ANISOU  143  N   MET A 331    10700   7509   8025   1206   1271   -249       N
ATOM    144  CA  MET A 331      64.141 -40.908-137.897  1.00 67.63           C
ANISOU  144  CA  MET A 331    10398   7351   7946    943   1216   -181       C
ATOM    145  C   MET A 331      63.549 -40.735-139.289  1.00 71.48           C
ANISOU  145  C   MET A 331    10850   7949   8359    842   1187   -259       C
ATOM    146  O   MET A 331      64.265 -40.822-140.278  1.00 75.46           O
ANISOU  146  O   MET A 331    11294   8659   8717    969   1207   -296       O
ATOM    147  CB  MET A 331      64.737 -39.579-137.424  1.00 69.62           C
ANISOU  147  CB  MET A 331    10405   7803   8245    909   1187    -11       C
ATOM    148  CG  MET A 331      65.013 -39.505-135.937  1.00 60.42           C
ANISOU  148  CG  MET A 331     9251   6531   7175    944   1194     69       C
ATOM    149  SD  MET A 331      65.593 -37.885-135.414  1.00 66.15           S
ANISOU  149  SD  MET A 331     9701   7463   7971    874   1129    241       S
ATOM    150  CE  MET A 331      67.255 -37.871-136.084  1.00 64.23           C
ANISOU  150  CE  MET A 331     9317   7516   7572   1078   1164    301       C
TER     151      MET A 331
ATOM    152  N   TRP A 341      58.311 -32.822-132.998  1.00 53.15           N
ANISOU  152  N   TRP A 341     7678   5452   7063   -113    677    191       N
ATOM    153  CA  TRP A 341      59.302 -32.596-131.960  1.00 59.04           C
ANISOU  153  CA  TRP A 341     8398   6209   7823     -5    678    237       C
ATOM    154  C   TRP A 341      58.827 -31.542-130.970  1.00 52.43           C
ANISOU  154  C   TRP A 341     7459   5369   7095    -23    587    216       C
ATOM    155  O   TRP A 341      59.058 -31.671-129.770  1.00 81.11           O
ANISOU  155  O   TRP A 341    11106   8987  10724     44    612    201       O
ATOM    156  CB  TRP A 341      60.647 -32.177-132.557  1.00 58.73           C
ANISOU  156  CB  TRP A 341     8287   6274   7754     60    648    335       C
ATOM    157  CG  TRP A 341      61.464 -33.316-133.103  1.00 68.89           C
ANISOU  157  CG  TRP A 341     9674   7589   8912    155    754    341       C
ATOM    158  CD1 TRP A 341      62.036 -33.387-134.337  1.00 68.19           C
ANISOU  158  CD1 TRP A 341     9555   7612   8741    171    762    380       C
ATOM    159  CD2 TRP A 341      61.789 -34.554-132.443  1.00 63.12           C
ANISOU  159  CD2 TRP A 341     9093   6778   8112    264    861    303       C
ATOM    160  NE1 TRP A 341      62.709 -34.575-134.480  1.00 63.64           N
ANISOU  160  NE1 TRP A 341     9096   7035   8050    302    866    346       N
ATOM    161  CE2 TRP A 341      62.566 -35.310-133.334  1.00 59.06           C
ANISOU  161  CE2 TRP A 341     8637   6318   7486    360    922    303       C
ATOM    162  CE3 TRP A 341      61.495 -35.083-131.180  1.00 62.64           C
ANISOU  162  CE3 TRP A 341     9120   6613   8068    293    906    275       C
ATOM    163  CZ2 TRP A 341      63.058 -36.574-133.011  1.00 55.94           C
ANISOU  163  CZ2 TRP A 341     8398   5844   7011    497   1015    266       C
ATOM    164  CZ3 TRP A 341      61.987 -36.342-130.861  1.00 59.36           C
ANISOU  164  CZ3 TRP A 341     8859   6121   7573    408    999    265       C
ATOM    165  CH2 TRP A 341      62.758 -37.072-131.773  1.00 65.36           C
ANISOU  165  CH2 TRP A 341     9690   6906   8240    514   1047    256       C
TER     166      TRP A 341
ATOM    167  N   ARG A 345      58.386 -32.534-127.132  1.00 65.99           N
ANISOU  167  N   ARG A 345     9270   7048   8755    115    723    124       N
ATOM    168  CA  ARG A 345      59.185 -31.767-126.189  1.00 59.43           C
ANISOU  168  CA  ARG A 345     8357   6273   7949    211    656    133       C
ATOM    169  C   ARG A 345      58.340 -31.199-125.059  1.00 67.28           C
ANISOU  169  C   ARG A 345     9278   7319   8968    215    616     46       C
ATOM    170  O   ARG A 345      58.740 -31.269-123.906  1.00 72.43           O
ANISOU  170  O   ARG A 345     9925   8020   9574    297    632     41       O
ATOM    171  CB  ARG A 345      59.933 -30.646-126.902  1.00 65.15           C
ANISOU  171  CB  ARG A 345     8978   7021   8756    213    532    172       C
ATOM    172  CG  ARG A 345      60.791 -29.805-125.970  1.00 52.34           C
ANISOU  172  CG  ARG A 345     7270   5444   7172    291    440    177       C
ATOM    173  CD  ARG A 345      61.980 -29.251-126.707  1.00 62.31           C
ANISOU  173  CD  ARG A 345     8469   6739   8468    291    366    275       C
ATOM    174  NE  ARG A 345      61.640 -28.903-128.089  1.00 67.14           N
ANISOU  174  NE  ARG A 345     9054   7333   9124    193    324    315       N
ATOM    175  CZ  ARG A 345      62.371 -29.224-129.157  1.00 67.90           C
ANISOU  175  CZ  ARG A 345     9152   7480   9167    181    360    410       C
ATOM    176  NH1 ARG A 345      63.497 -29.913-129.031  1.00 75.96           N
ANISOU  176  NH1 ARG A 345    10199   8569  10094    272    439    469       N
ATOM    177  NH2 ARG A 345      61.968 -28.861-130.365  1.00 74.09           N
ANISOU  177  NH2 ARG A 345     9904   8268   9980     89    315    445       N
TER     178      ARG A 345
ANISOU  179  C1  MAL A 900     7955   6490   6993    759    915    596       C
ANISOU  180  C2  MAL A 900     9418   8071   8508    627    877    602       C
ANISOU  181  C3  MAL A 900     8584   7333   7936    445    748    659       C
ANISOU  182  C4  MAL A 900     9133   7607   8516    403    725    582       C
ANISOU  183  C5  MAL A 900     8400   6791   7705    539    778    573       C
ANISOU  184  C6  MAL A 900     8441   6588   7734    500    776    495       C
ANISOU  185  O1  MAL A 900     9731   8602   8953    780    856    707       O
ANISOU  186  O2  MAL A 900    10320   9317   9401    696    898    673       O
ANISOU  187  O3  MAL A 900     8032   6832   7397    331    718    658       O
ANISOU  188  O4  MAL A 900     8779   7343   8410    276    592    616       O
ANISOU  189  O5  MAL A 900     8514   6782   7572    683    894    540       O
ANISOU  190  O6  MAL A 900     8230   6404   7531    596    778    517       O
ANISOU  191  C1' MAL A 900     8493   8150   7787   1194    899    916       C
ANISOU  192  C2' MAL A 900     9804   9358   8898   1251    988    845       C
ANISOU  193  C3' MAL A 900     9826   9153   8938   1058    952    793       C
ANISOU  194  C4' MAL A 900     7902   6865   7037    966    914    732       C
ANISOU  195  C5' MAL A 900     8507   7622   7836    943    830    800       C
ANISOU  196  C6' MAL A 900     9294   8102   8622    888    804    727       C
ANISOU  197  O1' MAL A 900     8204   8192   7770   1012    782   1028       O
ANISOU  198  O2' MAL A 900    10762  10777   9901   1305   1006    923       O
ANISOU  199  O3' MAL A 900     8171   7323   7051   1133   1037    694       O
ANISOU  200  O5' MAL A 900     8835   8096   8090   1131    883    836       O
ANISOU  201  O6' MAL A 900     7542   6522   7093    818    688    771       O
CONECT  179  180  185  189
CONECT  191  192  197  200
CONECT  180  179  181  186
CONECT  192  191  193  198
CONECT  181  180  182  187
CONECT  193  192  194  199
CONECT  182  181  183  188
CONECT  194  185  193  195
CONECT  183  182  184  189
CONECT  195  194  196  200
CONECT  184  183  190
CONECT  196  195  201
CONECT  185  179  194
CONECT  197  191
CONECT  186  180
CONECT  198  192
CONECT  187  181
CONECT  199  193
CONECT  188  182
CONECT  189  179  183
CONECT  200  191  195
CONECT  190  184
CONECT  201  196
END
