# Supplementary material for: Scaffold repositioning of spiro-acridine derivatives as fungi chitinase inhibitor by target fishing and in vitro studies
Source: Sci Rep. 2023 May 5;13:7320. doi: 10.1038/s41598-023-33279-9 (PMC10163251; doi:10.1038/s41598-023-33279-9)
Supplement: Supplementary file 2 — Supplementary Information 2. [file 41598_2023_33279_MOESM2_ESM.zip › PDBQT_TARGETS_ALL/4bup_SAM.pdb]

HEADER    TRANSFERASE                             21-JUN-13   4BUP              
TITLE     A NOVEL ROUTE TO PRODUCT SPECIFICITY IN THE SUV4-20 FAMILY            
TITLE    2 OF HISTONE H4K20 METHYLTRANSFERASES                                  
COMPND    MOL_ID: 1;                                                            
COMPND   2 MOLECULE: HISTONE-LYSINE N-METHYLTRANSFERASE SUV420H1;               
COMPND   3 CHAIN: A, B;                                                         
COMPND   4 FRAGMENT: SET DOMAIN, RESIDUES 70-336;                               
COMPND   5 SYNONYM: SUPPRESSOR OF VARIEGATION 4-20 HOMOLOG 1, SU(VAR)4-20       
COMPND   6  HOMOLOG 1, SUV4-20H1;                                               
COMPND   7 EC: 2.1.1.43;                                                        
COMPND   8 ENGINEERED: YES                                                      
SOURCE    MOL_ID: 1;                                                            
SOURCE   2 ORGANISM_SCIENTIFIC: MUS MUSCULUS;                                   
SOURCE   3 ORGANISM_COMMON: HOUSE MOUSE;                                        
SOURCE   4 ORGANISM_TAXID: 10090;                                               
SOURCE   5 EXPRESSION_SYSTEM: ESCHERICHIA COLI;                                 
SOURCE   6 EXPRESSION_SYSTEM_TAXID: 562;                                        
SOURCE   7 EXPRESSION_SYSTEM_STRAIN: RIL;                                       
SOURCE   8 EXPRESSION_SYSTEM_VECTOR_TYPE: PLASMID;                              
SOURCE   9 EXPRESSION_SYSTEM_PLASMID: PGEX                                      
KEYWDS    TRANSFERASE, EPIGENETICS, HISTONE                                     
EXPDTA    X-RAY DIFFRACTION                                                     
AUTHOR    S.M.SOUTHALL,N.B.CRONIN,J.R.WILSON                                    
REVDAT   2   15-JAN-14 4BUP    1       JRNL                                     
REVDAT   1   02-OCT-13 4BUP    0                                                
JRNL        AUTH   S.M.SOUTHALL,N.B.CRONIN,J.R.WILSON                           
JRNL        TITL   A NOVEL ROUTE TO PRODUCT SPECIFICITY IN THE SUV4-20 FAMILY   
JRNL        TITL 2 OF HISTONE H4K20 METHYLTRANSFERASES.                         
JRNL        REF    NUCLEIC ACIDS RES.            V.  42   661 2014              
JRNL        REFN                   ISSN 0305-1048                               
JRNL        PMID   24049080                                                     
JRNL        DOI    10.1093/NAR/GKT776                                           
REMARK   2                                                                      
REMARK   2 RESOLUTION.    2.17 ANGSTROMS.                                       
REMARK   3                                                                      
REMARK   3 REFINEMENT.                                                          
REMARK   3   PROGRAM     : PHENIX (PHENIX.REFINE)                               
REMARK   3   AUTHORS     : PAUL ADAMS,PAVEL AFONINE,VICENT CHEN,IAN             
REMARK   3               : DAVIS,KRESHNA GOPAL,RALF GROSSE-KUNSTLEVE,           
REMARK   3               : LI-WEI HUNG,ROBERT IMMORMINO,TOM IOERGER,            
REMARK   3               : AIRLIE MCCOY,ERIK MCKEE,NIGEL MORIARTY,              
REMARK   3               : REETAL PAI,RANDY READ,JANE RICHARDSON,               
REMARK   3               : DAVID RICHARDSON,TOD ROMO,JIM SACCHETTINI,           
REMARK   3               : NICHOLAS SAUTER,JACOB SMITH,LAURENT                  
REMARK   3               : STORONI,TOM TERWILLIGER,PETER ZWART                  
REMARK   3                                                                      
REMARK   3    REFINEMENT TARGET : ML                                            
REMARK   3                                                                      
REMARK   3  DATA USED IN REFINEMENT.                                            
REMARK   3   RESOLUTION RANGE HIGH (ANGSTROMS) : 2.166                          
REMARK   3   RESOLUTION RANGE LOW  (ANGSTROMS) : 46.640                         
REMARK   3   MIN(FOBS/SIGMA_FOBS)              : 1.34                           
REMARK   3   COMPLETENESS FOR RANGE        (%) : 90.91                          
REMARK   3   NUMBER OF REFLECTIONS             : 28969                          
REMARK   3                                                                      
REMARK   3  FIT TO DATA USED IN REFINEMENT.                                     
REMARK   3   R VALUE     (WORKING + TEST SET) : 0.2012                          
REMARK   3   R VALUE            (WORKING SET) : 0.1980                          
REMARK   3   FREE R VALUE                     : 0.2594                          
REMARK   3   FREE R VALUE TEST SET SIZE   (%) : 5.0                             
REMARK   3   FREE R VALUE TEST SET COUNT      : 1460                            
REMARK   3                                                                      
REMARK   3  FIT TO DATA USED IN REFINEMENT (IN BINS).                           
REMARK   3   BIN  RESOLUTION RANGE  COMPL.    NWORK NFREE   RWORK  RFREE        
REMARK   3     1 46.6509 -  4.6651    0.90     2781   173  0.1970 0.2318        
REMARK   3     2  4.6651 -  3.7033    0.96     2970   149  0.1694 0.2313        
REMARK   3     3  3.7033 -  3.2353    0.85     2552   139  0.1939 0.2588        
REMARK   3     4  3.2353 -  2.9396    0.95     2832   171  0.2138 0.2597        
REMARK   3     5  2.9396 -  2.7289    0.96     2916   138  0.2127 0.2835        
REMARK   3     6  2.7289 -  2.5680    0.97     2958   134  0.2189 0.3179        
REMARK   3     7  2.5680 -  2.4394    0.84     2510   120  0.2078 0.2939        
REMARK   3     8  2.4394 -  2.3332    0.85     2572   136  0.2081 0.2693        
REMARK   3     9  2.3332 -  2.2434    0.90     2714   156  0.2099 0.3020        
REMARK   3    10  2.2434 -  2.1660    0.90     2704   144  0.2103 0.2876        
REMARK   3                                                                      
REMARK   3  BULK SOLVENT MODELLING.                                             
REMARK   3   METHOD USED        : FLAT BULK SOLVENT MODEL                       
REMARK   3   SOLVENT RADIUS     : 1.11                                          
REMARK   3   SHRINKAGE RADIUS   : 0.90                                          
REMARK   3   K_SOL              : NULL                                          
REMARK   3   B_SOL              : NULL                                          
REMARK   3                                                                      
REMARK   3  ERROR ESTIMATES.                                                    
REMARK   3   COORDINATE ERROR (MAXIMUM-LIKELIHOOD BASED)     : 0.28             
REMARK   3   PHASE ERROR (DEGREES, MAXIMUM-LIKELIHOOD BASED) : 26.62            
REMARK   3                                                                      
REMARK   3  B VALUES.                                                           
REMARK   3   FROM WILSON PLOT           (A**2) : 26.26                          
REMARK   3   MEAN B VALUE      (OVERALL, A**2) : 30.2                           
REMARK   3   OVERALL ANISOTROPIC B VALUE.                                       
REMARK   3    B11 (A**2) : NULL                                                 
REMARK   3    B22 (A**2) : NULL                                                 
REMARK   3    B33 (A**2) : NULL                                                 
REMARK   3    B12 (A**2) : NULL                                                 
REMARK   3    B13 (A**2) : NULL                                                 
REMARK   3    B23 (A**2) : NULL                                                 
REMARK   3                                                                      
REMARK   3  TWINNING INFORMATION.                                               
REMARK   3   FRACTION: NULL                                                     
REMARK   3   OPERATOR: NULL                                                     
REMARK   3                                                                      
REMARK   3  DEVIATIONS FROM IDEAL VALUES.                                       
REMARK   3                 RMSD          COUNT                                  
REMARK   3   BOND      :  0.007           3869                                  
REMARK   3   ANGLE     :  1.113           5194                                  
REMARK   3   CHIRALITY :  0.081            545                                  
REMARK   3   PLANARITY :  0.004            672                                  
REMARK   3   DIHEDRAL  : 16.880           1448                                  
REMARK   3                                                                      
REMARK   3  TLS DETAILS                                                         
REMARK   3   NUMBER OF TLS GROUPS  : NULL                                       
REMARK   3                                                                      
REMARK   3  NCS DETAILS                                                         
REMARK   3   NUMBER OF NCS GROUPS : NULL                                        
REMARK   3                                                                      
REMARK   3  OTHER REFINEMENT REMARKS: NULL                                      
REMARK   4                                                                      
REMARK   4 4BUP COMPLIES WITH FORMAT V. 3.30, 13-JUL-11                         
REMARK 100                                                                      
REMARK 100 THIS ENTRY HAS BEEN PROCESSED BY PDBE ON 21-JUN-13.                  
REMARK 100 THE PDBE ID CODE IS EBI-57392.                                       
REMARK 200                                                                      
REMARK 200 EXPERIMENTAL DETAILS                                                 
REMARK 200  EXPERIMENT TYPE                : X-RAY DIFFRACTION                  
REMARK 200  DATE OF DATA COLLECTION        : 30-MAY-13                          
REMARK 200  TEMPERATURE           (KELVIN) : 77                                 
REMARK 200  PH                             : 7.5                                
REMARK 200  NUMBER OF CRYSTALS USED        : 1                                  
REMARK 200                                                                      
REMARK 200  SYNCHROTRON              (Y/N) : Y                                  
REMARK 200  RADIATION SOURCE               : DIAMOND                            
REMARK 200  BEAMLINE                       : I04-1                              
REMARK 200  X-RAY GENERATOR MODEL          : NULL                               
REMARK 200  MONOCHROMATIC OR LAUE    (M/L) : M                                  
REMARK 200  WAVELENGTH OR RANGE        (A) : 0.92                               
REMARK 200  MONOCHROMATOR                  : NULL                               
REMARK 200  OPTICS                         : NULL                               
REMARK 200                                                                      
REMARK 200  DETECTOR TYPE                  : PIXEL (PILATUS 2M)                 
REMARK 200  DETECTOR MANUFACTURER          : DECTRIS                            
REMARK 200  INTENSITY-INTEGRATION SOFTWARE : MOSFLM                             
REMARK 200  DATA SCALING SOFTWARE          : SCALA                              
REMARK 200                                                                      
REMARK 200  NUMBER OF UNIQUE REFLECTIONS   : 28977                              
REMARK 200  RESOLUTION RANGE HIGH      (A) : 2.20                               
REMARK 200  RESOLUTION RANGE LOW       (A) : 46.60                              
REMARK 200  REJECTION CRITERIA  (SIGMA(I)) : 2.0                                
REMARK 200                                                                      
REMARK 200 OVERALL.                                                             
REMARK 200  COMPLETENESS FOR RANGE     (%) : 90.9                               
REMARK 200  DATA REDUNDANCY                : 6.2                                
REMARK 200  R MERGE                    (I) : 0.09                               
REMARK 200  R SYM                      (I) : NULL                               
REMARK 200  <I/SIGMA(I)> FOR THE DATA SET  : 13.00                              
REMARK 200                                                                      
REMARK 200 IN THE HIGHEST RESOLUTION SHELL.                                     
REMARK 200  HIGHEST RESOLUTION SHELL, RANGE HIGH (A) : 2.17                     
REMARK 200  HIGHEST RESOLUTION SHELL, RANGE LOW  (A) : 2.24                     
REMARK 200  COMPLETENESS FOR SHELL     (%) : 90.2                               
REMARK 200  DATA REDUNDANCY IN SHELL       : 6.0                                
REMARK 200  R MERGE FOR SHELL          (I) : 0.40                               
REMARK 200  R SYM FOR SHELL            (I) : NULL                               
REMARK 200  <I/SIGMA(I)> FOR SHELL         : 4.10                               
REMARK 200                                                                      
REMARK 200 DIFFRACTION PROTOCOL: SINGLE WAVELENGTH                              
REMARK 200 METHOD USED TO DETERMINE THE STRUCTURE: MOLECULAR REPLACEMENT        
REMARK 200 SOFTWARE USED: PHASER                                                
REMARK 200 STARTING MODEL: PDB ENTRY 4AU7                                       
REMARK 200                                                                      
REMARK 200 REMARK: NONE                                                         
REMARK 280                                                                      
REMARK 280 CRYSTAL                                                              
REMARK 280 SOLVENT CONTENT, VS   (%): 49.55                                     
REMARK 280 MATTHEWS COEFFICIENT, VM (ANGSTROMS**3/DA): 2.44                     
REMARK 280                                                                      
REMARK 280 CRYSTALLIZATION CONDITIONS: 0.1M HEPES, 10 % PEG 10K                 
REMARK 290                                                                      
REMARK 290 CRYSTALLOGRAPHIC SYMMETRY                                            
REMARK 290 SYMMETRY OPERATORS FOR SPACE GROUP: P 1 21 1                         
REMARK 290                                                                      
REMARK 290      SYMOP   SYMMETRY                                                
REMARK 290     NNNMMM   OPERATOR                                                
REMARK 290       1555   X,Y,Z                                                   
REMARK 290       2555   -X,Y+1/2,-Z                                             
REMARK 290                                                                      
REMARK 290     WHERE NNN -> OPERATOR NUMBER                                     
REMARK 290           MMM -> TRANSLATION VECTOR                                  
REMARK 290                                                                      
REMARK 290 CRYSTALLOGRAPHIC SYMMETRY TRANSFORMATIONS                            
REMARK 290 THE FOLLOWING TRANSFORMATIONS OPERATE ON THE ATOM/HETATM             
REMARK 290 RECORDS IN THIS ENTRY TO PRODUCE CRYSTALLOGRAPHICALLY                
REMARK 290 RELATED MOLECULES.                                                   
REMARK 290   SMTRY1   1  1.000000  0.000000  0.000000        0.00000            
REMARK 290   SMTRY2   1  0.000000  1.000000  0.000000        0.00000            
REMARK 290   SMTRY3   1  0.000000  0.000000  1.000000        0.00000            
REMARK 290   SMTRY1   2 -1.000000  0.000000  0.000000        0.00000            
REMARK 290   SMTRY2   2  0.000000  1.000000  0.000000       25.00500            
REMARK 290   SMTRY3   2  0.000000  0.000000 -1.000000        0.00000            
REMARK 290                                                                      
REMARK 290 REMARK: NULL                                                         
REMARK 300                                                                      
REMARK 300 BIOMOLECULE: 1, 2                                                    
REMARK 300 SEE REMARK 350 FOR THE AUTHOR PROVIDED AND/OR PROGRAM                
REMARK 300 GENERATED ASSEMBLY INFORMATION FOR THE STRUCTURE IN                  
REMARK 300 THIS ENTRY. THE REMARK MAY ALSO PROVIDE INFORMATION ON               
REMARK 300 BURIED SURFACE AREA.                                                 
REMARK 350                                                                      
REMARK 350 COORDINATES FOR A COMPLETE MULTIMER REPRESENTING THE KNOWN           
REMARK 350 BIOLOGICALLY SIGNIFICANT OLIGOMERIZATION STATE OF THE                
REMARK 350 MOLECULE CAN BE GENERATED BY APPLYING BIOMT TRANSFORMATIONS          
REMARK 350 GIVEN BELOW.  BOTH NON-CRYSTALLOGRAPHIC AND                          
REMARK 350 CRYSTALLOGRAPHIC OPERATIONS ARE GIVEN.                               
REMARK 350                                                                      
REMARK 350 BIOMOLECULE: 1                                                       
REMARK 350 SOFTWARE DETERMINED QUATERNARY STRUCTURE: MONOMERIC                  
REMARK 350 SOFTWARE USED: PISA                                                  
REMARK 350 APPLY THE FOLLOWING TO CHAINS: A                                     
REMARK 350   BIOMT1   1  1.000000  0.000000  0.000000        0.00000            
REMARK 350   BIOMT2   1  0.000000  1.000000  0.000000        0.00000            
REMARK 350   BIOMT3   1  0.000000  0.000000  1.000000        0.00000            
REMARK 350                                                                      
REMARK 350 BIOMOLECULE: 2                                                       
REMARK 350 SOFTWARE DETERMINED QUATERNARY STRUCTURE: MONOMERIC                  
REMARK 350 SOFTWARE USED: PISA                                                  
REMARK 350 APPLY THE FOLLOWING TO CHAINS: B                                     
REMARK 350   BIOMT1   1  1.000000  0.000000  0.000000        0.00000            
REMARK 350   BIOMT2   1  0.000000  1.000000  0.000000        0.00000            
REMARK 350   BIOMT3   1  0.000000  0.000000  1.000000        0.00000            
REMARK 465                                                                      
REMARK 465 MISSING RESIDUES                                                     
REMARK 465 THE FOLLOWING RESIDUES WERE NOT LOCATED IN THE                       
REMARK 465 EXPERIMENT. (M=MODEL NUMBER; RES=RESIDUE NAME; C=CHAIN               
REMARK 465 IDENTIFIER; SSSEQ=SEQUENCE NUMBER; I=INSERTION CODE.)                
REMARK 465                                                                      
REMARK 465   M RES C SSSEQI                                                     
REMARK 465     SER A    95                                                      
REMARK 465     ALA A    96                                                      
REMARK 465     PHE A    97                                                      
REMARK 465     PRO A    98                                                      
REMARK 465     SER A    99                                                      
REMARK 465     ARG A   100                                                      
REMARK 465     SER A   101                                                      
REMARK 465     SER A   102                                                      
REMARK 465     ARG A   103                                                      
REMARK 465     HIS A   104                                                      
REMARK 465     ILE A   105                                                      
REMARK 465     SER A   106                                                      
REMARK 465     LYS A   107                                                      
REMARK 465     ALA A   108                                                      
REMARK 465     ASP A   109                                                      
REMARK 465     SER A   110                                                      
REMARK 465     PHE A   111                                                      
REMARK 465     SER A   112                                                      
REMARK 465     HIS A   113                                                      
REMARK 465     ASN A   114                                                      
REMARK 465     ASN A   115                                                      
REMARK 465     PRO A   116                                                      
REMARK 465     VAL A   117                                                      
REMARK 465     ARG A   118                                                      
REMARK 465     PHE A   119                                                      
REMARK 465     ARG A   120                                                      
REMARK 465     PRO A   121                                                      
REMARK 465     ILE A   122                                                      
REMARK 465     LYS A   123                                                      
REMARK 465     GLY A   124                                                      
REMARK 465     GLY A   152                                                      
REMARK 465     GLU A   153                                                      
REMARK 465     TRP A   154                                                      
REMARK 465     ALA A   155                                                      
REMARK 465     ARG A   156                                                      
REMARK 465     HIS A   157                                                      
REMARK 465     TYR A   158                                                      
REMARK 465     PHE A   159                                                      
REMARK 465     ARG A   327                                                      
REMARK 465     GLY B    57                                                      
REMARK 465     SER B    58                                                      
REMARK 465     HIS B    59                                                      
REMARK 465     MET B    60                                                      
REMARK 465     THR B    94                                                      
REMARK 465     SER B    95                                                      
REMARK 465     ALA B    96                                                      
REMARK 465     PHE B    97                                                      
REMARK 465     PRO B    98                                                      
REMARK 465     SER B    99                                                      
REMARK 465     ARG B   100                                                      
REMARK 465     SER B   101                                                      
REMARK 465     SER B   102                                                      
REMARK 465     ARG B   103                                                      
REMARK 465     HIS B   104                                                      
REMARK 465     ILE B   105                                                      
REMARK 465     SER B   106                                                      
REMARK 465     LYS B   107                                                      
REMARK 465     ALA B   108                                                      
REMARK 465     ASP B   109                                                      
REMARK 465     SER B   110                                                      
REMARK 465     PHE B   111                                                      
REMARK 465     SER B   112                                                      
REMARK 465     HIS B   113                                                      
REMARK 465     ASN B   114                                                      
REMARK 465     ASN B   115                                                      
REMARK 465     PRO B   116                                                      
REMARK 465     VAL B   117                                                      
REMARK 465     ARG B   118                                                      
REMARK 465     PHE B   119                                                      
REMARK 465     ARG B   120                                                      
REMARK 465     PRO B   121                                                      
REMARK 465     SER B   326                                                      
REMARK 465     ARG B   327                                                      
REMARK 470                                                                      
REMARK 470 MISSING ATOM                                                         
REMARK 470 THE FOLLOWING RESIDUES HAVE MISSING ATOMS (M=MODEL NUMBER;           
REMARK 470 RES=RESIDUE NAME; C=CHAIN IDENTIFIER; SSEQ=SEQUENCE NUMBER;          
REMARK 470 I=INSERTION CODE):                                                   
REMARK 470   M RES CSSEQI  ATOMS                                                
REMARK 470     ARG A 125    CG   CD   NE   CZ   NH1  NH2                        
REMARK 470     GLU A 128    CG   CD   OE1  OE2                                  
REMARK 470     ILE B 122    CG1  CG2  CD1                                       
REMARK 470     LYS B 123    CG   CD   CE   NZ                                   
REMARK 470     ARG B 125    CG   CD   NE   CZ   NH1  NH2                        
REMARK 470     ARG B 156    CG   CD   NE   CZ   NH1  NH2                        
REMARK 470     ARG B 268    CG   CD   NE   CZ   NH1  NH2                        
REMARK 470     LYS B 325    CG   CD   CE   NZ                                   
REMARK 500                                                                      
REMARK 500 GEOMETRY AND STEREOCHEMISTRY                                         
REMARK 500 SUBTOPIC: CLOSE CONTACTS IN SAME ASYMMETRIC UNIT                     
REMARK 500                                                                      
REMARK 500 THE FOLLOWING ATOMS ARE IN CLOSE CONTACT.                            
REMARK 500                                                                      
REMARK 500  ATM1  RES C  SSEQI   ATM2  RES C  SSEQI           DISTANCE          
REMARK 500   OE1  GLU A   239     O    HOH A  2068              2.14            
REMARK 500                                                                      
REMARK 500 REMARK: NULL                                                         
REMARK 500                                                                      
REMARK 500 GEOMETRY AND STEREOCHEMISTRY                                         
REMARK 500 SUBTOPIC: CLOSE CONTACTS                                             
REMARK 500                                                                      
REMARK 500 THE FOLLOWING ATOMS THAT ARE RELATED BY CRYSTALLOGRAPHIC             
REMARK 500 SYMMETRY ARE IN CLOSE CONTACT.  AN ATOM LOCATED WITHIN 0.15          
REMARK 500 ANGSTROMS OF A SYMMETRY RELATED ATOM IS ASSUMED TO BE ON A           
REMARK 500 SPECIAL POSITION AND IS, THEREFORE, LISTED IN REMARK 375             
REMARK 500 INSTEAD OF REMARK 500.  ATOMS WITH NON-BLANK ALTERNATE               
REMARK 500 LOCATION INDICATORS ARE NOT INCLUDED IN THE CALCULATIONS.            
REMARK 500                                                                      
REMARK 500 DISTANCE CUTOFF:                                                     
REMARK 500 2.2 ANGSTROMS FOR CONTACTS NOT INVOLVING HYDROGEN ATOMS              
REMARK 500 1.6 ANGSTROMS FOR CONTACTS INVOLVING HYDROGEN ATOMS                  
REMARK 500                                                                      
REMARK 500  ATM1  RES C  SSEQI   ATM2  RES C  SSEQI  SSYMOP   DISTANCE          
REMARK 500   O    GLY B    63     NH2  ARG B   318     1455     2.15            
REMARK 500                                                                      
REMARK 500 REMARK: NULL                                                         
REMARK 500                                                                      
REMARK 500 GEOMETRY AND STEREOCHEMISTRY                                         
REMARK 500 SUBTOPIC: TORSION ANGLES                                             
REMARK 500                                                                      
REMARK 500 TORSION ANGLES OUTSIDE THE EXPECTED RAMACHANDRAN REGIONS:            
REMARK 500 (M=MODEL NUMBER; RES=RESIDUE NAME; C=CHAIN IDENTIFIER;               
REMARK 500 SSEQ=SEQUENCE NUMBER; I=INSERTION CODE).                             
REMARK 500                                                                      
REMARK 500 STANDARD TABLE:                                                      
REMARK 500 FORMAT:(10X,I3,1X,A3,1X,A1,I4,A1,4X,F7.2,3X,F7.2)                    
REMARK 500                                                                      
REMARK 500 EXPECTED VALUES: GJ KLEYWEGT AND TA JONES (1996). PHI/PSI-           
REMARK 500 CHOLOGY: RAMACHANDRAN REVISITED. STRUCTURE 4, 1395 - 1400            
REMARK 500                                                                      
REMARK 500  M RES CSSEQI        PSI       PHI                                   
REMARK 500    SER A  58       89.85   -171.61                                   
REMARK 500    SER A  61      173.52    179.76                                   
REMARK 500    THR A  89     -177.26    -62.93                                   
REMARK 500    ASN A  93     -125.28   -129.07                                   
REMARK 500    GLN A 126      -75.41    -71.93                                   
REMARK 500    GLU A 128      -90.95     65.51                                   
REMARK 500    ASN A 213       -2.54     79.89                                   
REMARK 500    PHE A 304       61.16   -104.06                                   
REMARK 500    SER B  62      -21.39     71.76                                   
REMARK 500    LYS B 123      -53.36   -142.82                                   
REMARK 500    ARG B 125       82.12     50.40                                   
REMARK 500    ASN B 213       -5.71     73.24                                   
REMARK 500    PHE B 304       59.28    -99.67                                   
REMARK 500                                                                      
REMARK 500 REMARK: NULL                                                         
REMARK 620                                                                      
REMARK 620 METAL COORDINATION                                                   
REMARK 620 (M=MODEL NUMBER; RES=RESIDUE NAME; C=CHAIN IDENTIFIER;               
REMARK 620 SSEQ=SEQUENCE NUMBER; I=INSERTION CODE):                             
REMARK 620                                                                      
REMARK 620 COORDINATION ANGLES FOR:  M RES CSSEQI METAL                         
REMARK 620                              ZN A 400  ZN                            
REMARK 620 N RES CSSEQI ATOM                                                    
REMARK 620 1 CYS A 267   SG                                                     
REMARK 620 2 CYS A 311   SG  108.9                                              
REMARK 620 3 CYS A 313   SG  114.3 104.7                                        
REMARK 620 4 CYS A 316   SG  101.7 115.6 112.1                                  
REMARK 620 N                    1     2     3                                   
REMARK 620                                                                      
REMARK 620 COORDINATION ANGLES FOR:  M RES CSSEQI METAL                         
REMARK 620                              ZN B 400  ZN                            
REMARK 620 N RES CSSEQI ATOM                                                    
REMARK 620 1 CYS B 311   SG                                                     
REMARK 620 2 CYS B 313   SG  102.4                                              
REMARK 620 3 CYS B 267   SG  110.0 116.5                                        
REMARK 620 4 CYS B 316   SG  110.8 115.3 102.0                                  
REMARK 620 N                    1     2     3                                   
REMARK 800                                                                      
REMARK 800 SITE                                                                 
REMARK 800 SITE_IDENTIFIER: AC1                                                 
REMARK 800 EVIDENCE_CODE: SOFTWARE                                              
REMARK 800 SITE_DESCRIPTION: BINDING SITE FOR RESIDUE  ZN A 400                 
REMARK 800                                                                      
REMARK 800 SITE_IDENTIFIER: AC2                                                 
REMARK 800 EVIDENCE_CODE: SOFTWARE                                              
REMARK 800 SITE_DESCRIPTION: BINDING SITE FOR RESIDUE SAM A 500                 
REMARK 800                                                                      
REMARK 800 SITE_IDENTIFIER: AC3                                                 
REMARK 800 EVIDENCE_CODE: SOFTWARE                                              
REMARK 800 SITE_DESCRIPTION: BINDING SITE FOR RESIDUE  ZN B 400                 
REMARK 800                                                                      
REMARK 800 SITE_IDENTIFIER: AC4                                                 
REMARK 800 EVIDENCE_CODE: SOFTWARE                                              
REMARK 800 SITE_DESCRIPTION: BINDING SITE FOR RESIDUE SAM B 500                 
REMARK 800                                                                      
REMARK 800 SITE_IDENTIFIER: AC5                                                 
REMARK 800 EVIDENCE_CODE: SOFTWARE                                              
REMARK 800 SITE_DESCRIPTION: BINDING SITE FOR RESIDUE GOL A1327                 
REMARK 900                                                                      
REMARK 900 RELATED ENTRIES                                                      
REMARK 900 RELATED ID: 4AU7   RELATED DB: PDB                                   
REMARK 900  THE STRUCTURE OF THE SUV4-20H2 TERNARY COMPLEX WITH                 
REMARK 900  HISTONE H4                                                          
DBREF  4BUP A   61   327  UNP    Q3U8K7   SV421_MOUSE     70    336             
DBREF  4BUP B   61   327  UNP    Q3U8K7   SV421_MOUSE     70    336             
SEQADV 4BUP GLY A   57  UNP  Q3U8K7              EXPRESSION TAG                 
SEQADV 4BUP SER A   58  UNP  Q3U8K7              EXPRESSION TAG                 
SEQADV 4BUP HIS A   59  UNP  Q3U8K7              EXPRESSION TAG                 
SEQADV 4BUP MET A   60  UNP  Q3U8K7              EXPRESSION TAG                 
SEQADV 4BUP GLY B   57  UNP  Q3U8K7              EXPRESSION TAG                 
SEQADV 4BUP SER B   58  UNP  Q3U8K7              EXPRESSION TAG                 
SEQADV 4BUP HIS B   59  UNP  Q3U8K7              EXPRESSION TAG                 
SEQADV 4BUP MET B   60  UNP  Q3U8K7              EXPRESSION TAG                 
SEQRES   1 A  271  GLY SER HIS MET SER SER GLY MET SER ALA LYS GLU LEU          
SEQRES   2 A  271  CYS GLU ASN ASP ASP LEU ALA THR SER LEU VAL LEU ASP          
SEQRES   3 A  271  PRO TYR LEU GLY PHE GLN THR HIS LYS MET ASN THR SER          
SEQRES   4 A  271  ALA PHE PRO SER ARG SER SER ARG HIS ILE SER LYS ALA          
SEQRES   5 A  271  ASP SER PHE SER HIS ASN ASN PRO VAL ARG PHE ARG PRO          
SEQRES   6 A  271  ILE LYS GLY ARG GLN GLU GLU LEU LYS GLU VAL ILE GLU          
SEQRES   7 A  271  ARG PHE LYS LYS ASP GLU HIS LEU GLU LYS ALA PHE LYS          
SEQRES   8 A  271  CYS LEU THR SER GLY GLU TRP ALA ARG HIS TYR PHE LEU          
SEQRES   9 A  271  ASN LYS ASN LYS MET GLN GLU LYS LEU PHE LYS GLU HIS          
SEQRES  10 A  271  VAL PHE ILE TYR LEU ARG MET PHE ALA THR ASP SER GLY          
SEQRES  11 A  271  PHE GLU ILE LEU PRO CYS ASN ARG TYR SER SER GLU GLN          
SEQRES  12 A  271  ASN GLY ALA LYS ILE VAL ALA THR LYS GLU TRP LYS ARG          
SEQRES  13 A  271  ASN ASP LYS ILE GLU LEU LEU VAL GLY CYS ILE ALA GLU          
SEQRES  14 A  271  LEU SER GLU ILE GLU GLU ASN MET LEU LEU ARG HIS GLY          
SEQRES  15 A  271  GLU ASN ASP PHE SER VAL MET TYR SER THR ARG LYS ASN          
SEQRES  16 A  271  CYS ALA GLN LEU TRP LEU GLY PRO ALA ALA PHE ILE ASN          
SEQRES  17 A  271  HIS ASP CYS ARG PRO ASN CYS LYS PHE VAL SER THR GLY          
SEQRES  18 A  271  ARG ASP THR ALA CYS VAL LYS ALA LEU ARG ASP ILE GLU          
SEQRES  19 A  271  PRO GLY GLU GLU ILE SER CYS TYR TYR GLY ASP GLY PHE          
SEQRES  20 A  271  PHE GLY GLU ASN ASN GLU PHE CYS GLU CYS TYR THR CYS          
SEQRES  21 A  271  GLU ARG ARG GLY THR GLY ALA PHE LYS SER ARG                  
SEQRES   1 B  271  GLY SER HIS MET SER SER GLY MET SER ALA LYS GLU LEU          
SEQRES   2 B  271  CYS GLU ASN ASP ASP LEU ALA THR SER LEU VAL LEU ASP          
SEQRES   3 B  271  PRO TYR LEU GLY PHE GLN THR HIS LYS MET ASN THR SER          
SEQRES   4 B  271  ALA PHE PRO SER ARG SER SER ARG HIS ILE SER LYS ALA          
SEQRES   5 B  271  ASP SER PHE SER HIS ASN ASN PRO VAL ARG PHE ARG PRO          
SEQRES   6 B  271  ILE LYS GLY ARG GLN GLU GLU LEU LYS GLU VAL ILE GLU          
SEQRES   7 B  271  ARG PHE LYS LYS ASP GLU HIS LEU GLU LYS ALA PHE LYS          
SEQRES   8 B  271  CYS LEU THR SER GLY GLU TRP ALA ARG HIS TYR PHE LEU          
SEQRES   9 B  271  ASN LYS ASN LYS MET GLN GLU LYS LEU PHE LYS GLU HIS          
SEQRES  10 B  271  VAL PHE ILE TYR LEU ARG MET PHE ALA THR ASP SER GLY          
SEQRES  11 B  271  PHE GLU ILE LEU PRO CYS ASN ARG TYR SER SER GLU GLN          
SEQRES  12 B  271  ASN GLY ALA LYS ILE VAL ALA THR LYS GLU TRP LYS ARG          
SEQRES  13 B  271  ASN ASP LYS ILE GLU LEU LEU VAL GLY CYS ILE ALA GLU          
SEQRES  14 B  271  LEU SER GLU ILE GLU GLU ASN MET LEU LEU ARG HIS GLY          
SEQRES  15 B  271  GLU ASN ASP PHE SER VAL MET TYR SER THR ARG LYS ASN          
SEQRES  16 B  271  CYS ALA GLN LEU TRP LEU GLY PRO ALA ALA PHE ILE ASN          
SEQRES  17 B  271  HIS ASP CYS ARG PRO ASN CYS LYS PHE VAL SER THR GLY          
SEQRES  18 B  271  ARG ASP THR ALA CYS VAL LYS ALA LEU ARG ASP ILE GLU          
SEQRES  19 B  271  PRO GLY GLU GLU ILE SER CYS TYR TYR GLY ASP GLY PHE          
SEQRES  20 B  271  PHE GLY GLU ASN ASN GLU PHE CYS GLU CYS TYR THR CYS          
SEQRES  21 B  271  GLU ARG ARG GLY THR GLY ALA PHE LYS SER ARG                  
HET     ZN  A 400       1                                                       
HET    SAM  A 500      27                                                       
HET     ZN  B 400       1                                                       
HET    SAM  B 500      27                                                       
HET    GOL  A1327       6                                                       
HETNAM     GOL GLYCEROL                                                         
HETNAM     SAM S-ADENOSYLMETHIONINE                                             
HETNAM      ZN ZINC ION                                                         
HETSYN     GOL GLYCERIN; PROPANE-1,2,3-TRIOL                                    
FORMUL   3  GOL    C3 H8 O3                                                     
FORMUL   4  SAM    2(C15 H22 N6 O5 S)                                           
FORMUL   5   ZN    2(ZN 2+)                                                     
FORMUL   6  HOH   *198(H2 O)                                                    
HELIX    1   1 ALA A  261  ILE A  263  1                                   3
HELIX    2   2 CYS A  313  CYS A  313  1                                   1
SHEET    1   1 1 GLY A 201  ALA A 202  0
SHEET    2   2 1 ASN A 264  HIS A 265  0
LINK        ZN    ZN A 400                 SG  CYS A 267     1555   1555  2.36  
LINK        ZN    ZN A 400                 SG  CYS A 311     1555   1555  2.35  
LINK        ZN    ZN A 400                 SG  CYS A 313     1555   1555  2.27  
LINK        ZN    ZN A 400                 SG  CYS A 316     1555   1555  2.37  
LINK        ZN    ZN B 400                 SG  CYS B 313     1555   1555  2.15  
LINK        ZN    ZN B 400                 SG  CYS B 267     1555   1555  2.35  
LINK        ZN    ZN B 400                 SG  CYS B 316     1555   1555  2.56  
LINK        ZN    ZN B 400                 SG  CYS B 311     1555   1555  2.42  
CISPEP   1 SER A   61    SER A   62          0        -1.67                     
CISPEP   2 GLU A  127    GLU A  128          0        -1.10                     
SITE     1 AC1  4 CYS A 267  CYS A 311  CYS A 313  CYS A 316                    
SITE     1 AC2 18 HIS A  90  TYR A 195  SER A 197  GLU A 198                    
SITE     2 AC2 18 GLY A 201  ALA A 202  PHE A 242  ALA A 261                    
SITE     3 AC2 18 ILE A 263  ASN A 264  HIS A 265  TYR A 299                    
SITE     4 AC2 18 PHE A 304  CYS A 311  GLU A 312  GOL A1327                    
SITE     5 AC2 18 HOH A2019  HOH A2050                                          
SITE     1 AC3  4 CYS B 267  CYS B 311  CYS B 313  CYS B 316                    
SITE     1 AC4 17 HIS B  90  TYR B 195  SER B 197  GLU B 198                    
SITE     2 AC4 17 GLY B 201  ALA B 202  PHE B 242  ALA B 261                    
SITE     3 AC4 17 ILE B 263  ASN B 264  HIS B 265  TYR B 299                    
SITE     4 AC4 17 PHE B 304  CYS B 311  GLU B 312  CYS B 313                    
SITE     5 AC4 17 HOH B2014                                                     
SITE     1 AC5  9 SER A 243  MET A 245  TRP A 256  ALA A 260                    
SITE     2 AC5  9 ALA A 261  ILE A 263  PHE A 273  SAM A 500                    
SITE     3 AC5  9 HOH A2095                                                     
CRYST1   46.310   50.010  129.400  90.00  92.82  90.00 P 1 21 1      4          
ORIGX1      1.000000  0.000000  0.000000        0.00000                         
ORIGX2      0.000000  1.000000  0.000000        0.00000                         
ORIGX3      0.000000  0.000000  1.000000        0.00000                         
SCALE1      0.021594  0.000000  0.001064        0.00000                         
SCALE2      0.000000  0.019996  0.000000        0.00000                         
SCALE3      0.000000  0.000000  0.007737        0.00000                         
ATOM      1  N   HIS A  90       0.989  52.926  13.105  1.00 21.29           N
ATOM      2  CA  HIS A  90       0.342  53.003  11.804  1.00 19.04           C
ATOM      3  C   HIS A  90      -1.195  52.890  11.898  1.00 19.41           C
ATOM      4  O   HIS A  90      -1.733  52.277  12.825  1.00 19.23           O
ATOM      5  CB  HIS A  90       0.964  51.995  10.822  1.00 23.02           C
ATOM      6  CG  HIS A  90       0.768  50.551  11.189  1.00 18.48           C
ATOM      7  ND1 HIS A  90       1.760  49.607  11.022  1.00 19.88           N
ATOM      8  CD2 HIS A  90      -0.319  49.877  11.632  1.00 17.34           C
ATOM      9  CE1 HIS A  90       1.304  48.421  11.384  1.00 18.69           C
ATOM     10  NE2 HIS A  90       0.046  48.559  11.762  1.00 20.66           N
TER      11      HIS A  90
ATOM     12  N   TYR A 195      13.599  53.212   9.072  1.00 23.58           N
ATOM     13  CA  TYR A 195      13.076  53.326   7.694  1.00 27.61           C
ATOM     14  C   TYR A 195      12.624  54.720   7.248  1.00 24.85           C
ATOM     15  O   TYR A 195      11.937  55.437   7.973  1.00 27.76           O
ATOM     16  CB  TYR A 195      12.000  52.269   7.425  1.00 20.67           C
ATOM     17  CG  TYR A 195      12.447  50.905   7.875  1.00 22.60           C
ATOM     18  CD1 TYR A 195      13.413  50.199   7.160  1.00 21.03           C
ATOM     19  CD2 TYR A 195      11.930  50.332   9.024  1.00 22.31           C
ATOM     20  CE1 TYR A 195      13.827  48.959   7.564  1.00 18.57           C
ATOM     21  CE2 TYR A 195      12.347  49.083   9.444  1.00 20.40           C
ATOM     22  CZ  TYR A 195      13.290  48.406   8.709  1.00 21.12           C
ATOM     23  OH  TYR A 195      13.707  47.170   9.131  1.00 19.72           O
TER      24      TYR A 195
ATOM     25  N   SER A 197      10.638  55.649   4.863  1.00 29.65           N
ATOM     26  CA  SER A 197       9.282  55.832   4.360  1.00 25.65           C
ATOM     27  C   SER A 197       8.276  55.887   5.486  1.00 23.81           C
ATOM     28  O   SER A 197       7.085  55.780   5.251  1.00 26.75           O
ATOM     29  CB  SER A 197       8.896  54.723   3.383  1.00 28.69           C
ATOM     30  OG  SER A 197       8.814  53.484   4.065  1.00 25.04           O
ATOM     31  N   GLU A 198       8.745  56.049   6.713  1.00 22.64           N
ATOM     32  CA  GLU A 198       7.827  56.164   7.829  1.00 25.18           C
ATOM     33  C   GLU A 198       8.415  56.994   8.972  1.00 26.36           C
ATOM     34  O   GLU A 198       9.626  57.151   9.087  1.00 24.17           O
ATOM     35  CB  GLU A 198       7.396  54.767   8.326  1.00 25.70           C
ATOM     36  CG  GLU A 198       8.475  54.028   9.108  1.00 23.25           C
ATOM     37  CD  GLU A 198       8.100  52.595   9.455  1.00 25.76           C
ATOM     38  OE1 GLU A 198       6.991  52.160   9.083  1.00 26.34           O
ATOM     39  OE2 GLU A 198       8.920  51.899  10.102  1.00 23.39           O
TER      40      GLU A 198
ATOM     41  N   ASN A 200       7.278  57.391  13.283  1.00 29.72           N
ATOM     42  CA  ASN A 200       6.530  56.573  14.237  1.00 25.88           C
ATOM     43  C   ASN A 200       6.507  55.110  13.787  1.00 23.11           C
ATOM     44  O   ASN A 200       5.471  54.449  13.830  1.00 22.88           O
ATOM     45  CB  ASN A 200       5.100  57.102  14.409  1.00 27.07           C
ATOM     46  CG  ASN A 200       5.052  58.607  14.635  1.00 32.74           C
ATOM     47  OD1 ASN A 200       4.667  59.367  13.748  1.00 41.90           O
ATOM     48  ND2 ASN A 200       5.438  59.039  15.822  1.00 28.14           N
ATOM     49  N   GLY A 201       7.650  54.615  13.325  1.00 21.95           N
ATOM     50  CA  GLY A 201       7.770  53.209  13.002  1.00 21.33           C
ATOM     51  C   GLY A 201       7.904  52.396  14.274  1.00 24.20           C
ATOM     52  O   GLY A 201       8.204  52.938  15.345  1.00 18.62           O
ATOM     53  N   ALA A 202       7.653  51.094  14.156  1.00 19.71           N
ATOM     54  CA  ALA A 202       7.822  50.161  15.260  1.00 19.81           C
ATOM     55  C   ALA A 202       8.427  48.865  14.733  1.00 16.59           C
ATOM     56  O   ALA A 202       8.585  48.689  13.525  1.00 21.43           O
ATOM     57  CB  ALA A 202       6.476  49.879  15.943  1.00 15.36           C
TER      58      ALA A 202
ATOM     59  N   PHE A 242       0.996  50.166   3.646  1.00 18.13           N
ATOM     60  CA  PHE A 242       2.217  49.694   4.272  1.00 17.51           C
ATOM     61  C   PHE A 242       2.194  48.185   4.508  1.00 19.84           C
ATOM     62  O   PHE A 242       3.250  47.568   4.610  1.00 17.23           O
ATOM     63  CB  PHE A 242       2.473  50.422   5.595  1.00 15.75           C
ATOM     64  CG  PHE A 242       1.286  50.430   6.518  1.00 22.42           C
ATOM     65  CD1 PHE A 242       0.963  49.303   7.269  1.00 18.33           C
ATOM     66  CD2 PHE A 242       0.488  51.557   6.631  1.00 18.27           C
ATOM     67  CE1 PHE A 242      -0.122  49.298   8.113  1.00 16.68           C
ATOM     68  CE2 PHE A 242      -0.613  51.560   7.475  1.00 20.77           C
ATOM     69  CZ  PHE A 242      -0.919  50.436   8.221  1.00 19.10           C
ATOM     70  N   SER A 243       1.005  47.592   4.615  1.00 16.79           N
ATOM     71  CA  SER A 243       0.926  46.146   4.829  1.00 18.43           C
ATOM     72  C   SER A 243       0.030  45.440   3.817  1.00 16.75           C
ATOM     73  O   SER A 243      -0.696  44.523   4.165  1.00 17.01           O
ATOM     74  CB  SER A 243       0.456  45.827   6.243  1.00 14.47           C
ATOM     75  OG  SER A 243      -0.797  46.448   6.490  0.86 19.55           O
TER      76      SER A 243
ATOM     77  N   ALA A 261       1.544  42.686  11.587  1.00 15.22           N
ATOM     78  CA  ALA A 261       1.761  43.808  10.679  1.00 16.70           C
ATOM     79  C   ALA A 261       2.833  44.757  11.221  1.00 18.57           C
ATOM     80  O   ALA A 261       3.185  45.722  10.558  1.00 16.76           O
ATOM     81  CB  ALA A 261       0.461  44.572  10.448  1.00 18.92           C
ATOM     82  N   PHE A 262       3.337  44.507  12.427  1.00 16.50           N
ATOM     83  CA  PHE A 262       4.445  45.330  12.932  1.00 17.59           C
ATOM     84  C   PHE A 262       5.828  44.718  12.687  1.00 17.10           C
ATOM     85  O   PHE A 262       6.851  45.239  13.130  1.00 16.87           O
ATOM     86  CB  PHE A 262       4.218  45.707  14.394  1.00 15.62           C
ATOM     87  CG  PHE A 262       3.179  46.786  14.565  1.00 18.76           C
ATOM     88  CD1 PHE A 262       3.479  48.115  14.267  1.00 17.02           C
ATOM     89  CD2 PHE A 262       1.899  46.472  14.965  1.00 14.01           C
ATOM     90  CE1 PHE A 262       2.525  49.107  14.411  1.00 17.44           C
ATOM     91  CE2 PHE A 262       0.940  47.460  15.113  1.00 16.29           C
ATOM     92  CZ  PHE A 262       1.245  48.768  14.838  1.00 18.47           C
ATOM     93  N   ILE A 263       5.851  43.614  11.952  1.00 19.19           N
ATOM     94  CA  ILE A 263       7.099  42.939  11.624  1.00 14.29           C
ATOM     95  C   ILE A 263       7.745  43.544  10.377  1.00 14.78           C
ATOM     96  O   ILE A 263       7.130  43.600   9.318  1.00 13.28           O
ATOM     97  CB  ILE A 263       6.855  41.431  11.386  1.00 15.07           C
ATOM     98  CG1 ILE A 263       6.277  40.769  12.641  1.00 15.57           C
ATOM     99  CG2 ILE A 263       8.132  40.724  10.922  1.00 13.30           C
ATOM    100  CD1 ILE A 263       5.691  39.377  12.376  1.00 16.12           C
ATOM    101  N   ASN A 264       9.007  43.944  10.485  1.00 12.93           N
ATOM    102  CA  ASN A 264       9.705  44.488   9.337  1.00 14.54           C
ATOM    103  C   ASN A 264      10.249  43.443   8.378  1.00 15.24           C
ATOM    104  O   ASN A 264      10.391  42.277   8.723  1.00 14.90           O
ATOM    105  CB  ASN A 264      10.804  45.444   9.806  1.00 13.53           C
ATOM    106  CG  ASN A 264      10.240  46.606  10.555  1.00 16.30           C
ATOM    107  OD1 ASN A 264       9.312  47.251  10.075  1.00 20.62           O
ATOM    108  ND2 ASN A 264      10.752  46.866  11.751  1.00 17.93           N
ATOM    109  N   HIS A 265      10.540  43.872   7.158  1.00 14.91           N
ATOM    110  CA  HIS A 265      11.094  42.987   6.137  1.00 17.22           C
ATOM    111  C   HIS A 265      12.625  42.921   6.192  1.00 18.75           C
ATOM    112  O   HIS A 265      13.284  43.950   6.358  1.00 13.23           O
ATOM    113  CB  HIS A 265      10.636  43.470   4.750  1.00 18.70           C
ATOM    114  CG  HIS A 265      11.419  42.899   3.610  1.00 15.86           C
ATOM    115  ND1 HIS A 265      10.869  42.025   2.702  1.00 16.90           N
ATOM    116  CD2 HIS A 265      12.703  43.098   3.214  1.00 17.49           C
ATOM    117  CE1 HIS A 265      11.783  41.693   1.804  1.00 19.20           C
ATOM    118  NE2 HIS A 265      12.907  42.327   2.098  1.00 18.09           N
ATOM    119  N   ASP A 266      13.173  41.709   6.063  1.00 17.72           N
ATOM    120  CA  ASP A 266      14.606  41.516   5.790  1.00 17.59           C
ATOM    121  C   ASP A 266      14.726  40.519   4.665  1.00 16.25           C
ATOM    122  O   ASP A 266      13.912  39.598   4.555  1.00 19.23           O
ATOM    123  CB  ASP A 266      15.367  41.001   7.017  1.00 16.75           C
ATOM    124  CG  ASP A 266      16.896  41.047   6.830  1.00 20.71           C
ATOM    125  OD1 ASP A 266      17.457  40.105   6.219  1.00 16.07           O
ATOM    126  OD2 ASP A 266      17.532  42.024   7.301  1.00 20.96           O
TER     127      ASP A 266
ATOM    128  N   TYR A 299       8.774  39.932   2.659  1.00 19.54           N
ATOM    129  CA  TYR A 299       7.462  40.306   2.114  1.00 21.93           C
ATOM    130  C   TYR A 299       7.225  39.691   0.733  1.00 22.36           C
ATOM    131  O   TYR A 299       6.119  39.277   0.405  1.00 24.41           O
ATOM    132  CB  TYR A 299       7.275  41.825   2.042  1.00 21.91           C
ATOM    133  CG  TYR A 299       7.266  42.562   3.377  1.00 22.04           C
ATOM    134  CD1 TYR A 299       7.271  41.877   4.593  1.00 17.35           C
ATOM    135  CD2 TYR A 299       7.239  43.954   3.410  1.00 17.54           C
ATOM    136  CE1 TYR A 299       7.256  42.572   5.805  1.00 17.97           C
ATOM    137  CE2 TYR A 299       7.221  44.653   4.610  1.00 17.81           C
ATOM    138  CZ  TYR A 299       7.232  43.958   5.803  1.00 18.28           C
ATOM    139  OH  TYR A 299       7.231  44.657   6.991  1.00 16.89           O
TER     140      TYR A 299
ATOM    141  N   PHE A 303       8.357  43.944  -3.470  1.00 30.87           N
ATOM    142  CA  PHE A 303       7.607  44.784  -2.562  1.00 26.71           C
ATOM    143  C   PHE A 303       8.195  46.193  -2.524  1.00 27.45           C
ATOM    144  O   PHE A 303       7.458  47.168  -2.468  1.00 28.47           O
ATOM    145  CB  PHE A 303       7.587  44.177  -1.155  1.00 24.87           C
ATOM    146  CG  PHE A 303       6.691  44.909  -0.199  1.00 25.94           C
ATOM    147  CD1 PHE A 303       7.142  46.033   0.468  1.00 21.58           C
ATOM    148  CD2 PHE A 303       5.383  44.481   0.021  1.00 25.74           C
ATOM    149  CE1 PHE A 303       6.318  46.714   1.333  1.00 22.25           C
ATOM    150  CE2 PHE A 303       4.555  45.160   0.893  1.00 20.18           C
ATOM    151  CZ  PHE A 303       5.019  46.272   1.550  1.00 21.90           C
ATOM    152  N   PHE A 304       9.522  46.292  -2.528  1.00 26.78           N
ATOM    153  CA  PHE A 304      10.190  47.588  -2.404  1.00 25.03           C
ATOM    154  C   PHE A 304      10.738  48.066  -3.746  1.00 27.65           C
ATOM    155  O   PHE A 304      11.939  48.271  -3.904  1.00 27.87           O
ATOM    156  CB  PHE A 304      11.305  47.518  -1.362  1.00 21.53           C
ATOM    157  CG  PHE A 304      10.811  47.256   0.027  1.00 21.55           C
ATOM    158  CD1 PHE A 304      10.212  48.264   0.761  1.00 19.03           C
ATOM    159  CD2 PHE A 304      10.943  46.003   0.603  1.00 23.60           C
ATOM    160  CE1 PHE A 304       9.753  48.028   2.036  1.00 20.27           C
ATOM    161  CE2 PHE A 304      10.478  45.753   1.892  1.00 17.91           C
ATOM    162  CZ  PHE A 304       9.892  46.764   2.610  1.00 18.17           C
TER     163      PHE A 304
ATOM    164  N   PHE A 310      14.557  49.188  -3.570  1.00 24.62           N
ATOM    165  CA  PHE A 310      14.396  50.210  -2.544  1.00 25.48           C
ATOM    166  C   PHE A 310      14.373  49.645  -1.120  1.00 24.36           C
ATOM    167  O   PHE A 310      14.018  50.335  -0.169  1.00 24.82           O
ATOM    168  CB  PHE A 310      13.143  51.057  -2.825  1.00 28.10           C
ATOM    169  CG  PHE A 310      13.122  51.658  -4.203  1.00 29.06           C
ATOM    170  CD1 PHE A 310      14.212  52.368  -4.679  1.00 32.15           C
ATOM    171  CD2 PHE A 310      12.030  51.487  -5.034  1.00 31.85           C
ATOM    172  CE1 PHE A 310      14.198  52.920  -5.951  1.00 35.34           C
ATOM    173  CE2 PHE A 310      12.015  52.032  -6.313  1.00 33.24           C
ATOM    174  CZ  PHE A 310      13.103  52.747  -6.769  1.00 31.13           C
ATOM    175  N   CYS A 311      14.782  48.397  -0.964  1.00 26.21           N
ATOM    176  CA  CYS A 311      14.827  47.796   0.361  1.00 21.62           C
ATOM    177  C   CYS A 311      15.908  48.422   1.264  1.00 21.76           C
ATOM    178  O   CYS A 311      17.051  48.597   0.851  1.00 25.09           O
ATOM    179  CB  CYS A 311      15.081  46.306   0.226  1.00 19.24           C
ATOM    180  SG  CYS A 311      15.032  45.503   1.793  1.00 16.81           S
ATOM    181  N   GLU A 312      15.551  48.722   2.506  1.00 18.88           N
ATOM    182  CA  GLU A 312      16.497  49.305   3.462  1.00 20.68           C
ATOM    183  C   GLU A 312      16.944  48.338   4.578  1.00 21.91           C
ATOM    184  O   GLU A 312      17.436  48.776   5.631  1.00 19.44           O
ATOM    185  CB  GLU A 312      15.897  50.576   4.076  1.00 18.00           C
ATOM    186  CG  GLU A 312      15.568  51.639   3.022  1.00 23.52           C
ATOM    187  CD  GLU A 312      14.676  52.757   3.533  1.00 23.77           C
ATOM    188  OE1 GLU A 312      14.756  53.112   4.721  1.00 24.41           O
ATOM    189  OE2 GLU A 312      13.885  53.284   2.729  1.00 32.05           O
ATOM    190  N   CYS A 313      16.784  47.034   4.356  1.00 17.54           N
ATOM    191  CA  CYS A 313      17.072  46.068   5.422  1.00 20.91           C
ATOM    192  C   CYS A 313      18.581  45.938   5.747  1.00 22.58           C
ATOM    193  O   CYS A 313      19.450  46.383   4.978  1.00 17.96           O
ATOM    194  CB  CYS A 313      16.456  44.689   5.108  1.00 17.52           C
ATOM    195  SG  CYS A 313      17.380  43.679   3.923  1.00 18.12           S
TER     196      CYS A 313
HETATM  224  C1  GOL A1327       3.260  42.018   7.933  1.00 28.26           C
HETATM  225  O1  GOL A1327       4.444  42.580   8.490  1.00 20.39           O
HETATM  226  C2  GOL A1327       3.295  42.112   6.410  1.00 27.75           C
HETATM  227  O2  GOL A1327       2.599  43.262   6.016  1.00 30.74           O
HETATM  228  C3  GOL A1327       2.595  40.911   5.789  1.00 30.77           C
HETATM  229  O3  GOL A1327       3.522  40.194   4.998  1.00 37.55           O
HETATM  230  O   HOH A2019       3.838  52.298  13.245  1.00 20.08           O
HETATM  231  O   HOH A2048      14.572  45.209   8.079  1.00 21.65           O
HETATM  232  O   HOH A2050      10.998  52.753   4.280  1.00 29.51           O
HETATM  233  O   HOH A2071       3.700  51.660   1.274  1.00 31.82           O
HETATM  234  O   HOH A2093      12.254  52.169   1.030  1.00 33.19           O
CONECT  199  198  200  201
CONECT  213  208  211  214
CONECT  221  220  222
CONECT  211  209  212  213
CONECT  209  207  210  211
CONECT  223  214  217  222
CONECT  207  206  208  209
CONECT  217  216  218  223
CONECT  206  204  207
CONECT  218  217  219  220
CONECT  215  214  216
CONECT  198  197  199  202
CONECT  202  198  203
CONECT  205  204
CONECT  203  202  204
CONECT  197  198
CONECT  220  218  221
CONECT  222  221  223
CONECT  219  218
CONECT  216  215  217
CONECT  214  213  215  223
CONECT  200  199
CONECT  212  211
CONECT  210  209
CONECT  208  207  213
CONECT  201  199
CONECT  204  203  205  206
CONECT  224  225  226
CONECT  226  224  227  228
CONECT  228  226  229
CONECT  225  224
CONECT  227  226
CONECT  229  228
END
