# Supplementary material for: Scaffold repositioning of spiro-acridine derivatives as fungi chitinase inhibitor by target fishing and in vitro studies
Source: Sci Rep. 2023 May 5;13:7320. doi: 10.1038/s41598-023-33279-9 (PMC10163251; doi:10.1038/s41598-023-33279-9)
Supplement: Supplementary file 2 — Supplementary Information 2. [file 41598_2023_33279_MOESM2_ESM.zip › PDBQT_TARGETS_ALL/4c1u_1PE.pdb]

HEADER    TRANSPORT PROTEIN                       13-AUG-13   4C1U              
TITLE     STRUCTURE OF THE XYLO-OLIGOSACCHARIDE SPECIFIC SOLUTE BINDING PROTEIN 
TITLE    2 FROM BIFIDOBACTERIUM ANIMALIS SUBSP. LACTIS BL-04 IN COMPLEX WITH    
TITLE    3 ARABINOXYLOBIOSE                                                     
COMPND    MOL_ID: 1;                                                            
COMPND   2 MOLECULE: SUGAR TRANSPORTER SOLUTE-BINDING PROTEIN;                  
COMPND   3 CHAIN: A;                                                            
COMPND   4 FRAGMENT: RESIDUES 19-425;                                           
COMPND   5 SYNONYM: XOS BINDING PROTEIN;                                        
COMPND   6 ENGINEERED: YES                                                      
SOURCE    MOL_ID: 1;                                                            
SOURCE   2 ORGANISM_SCIENTIFIC: BIFIDOBACTERIUM ANIMALIS SUBSP. LACTIS BL-04;   
SOURCE   3 ORGANISM_TAXID: 580050;                                              
SOURCE   4 EXPRESSION_SYSTEM: ESCHERICHIA COLI;                                 
SOURCE   5 EXPRESSION_SYSTEM_TAXID: 469008;                                     
SOURCE   6 EXPRESSION_SYSTEM_STRAIN: BL21(DE3);                                 
SOURCE   7 EXPRESSION_SYSTEM_VECTOR_TYPE: PLASMID;                              
SOURCE   8 EXPRESSION_SYSTEM_PLASMID: PET28A                                    
KEYWDS    TRANSPORT PROTEIN, SOLUTE BINDING PROTEIN, PROBIOTIC, PREBIOTIC,      
KEYWDS   2 ARABINOXYLOBIOSE, ABC TRANSPORT                                      
EXPDTA    X-RAY DIFFRACTION                                                     
AUTHOR    F.FREDSLUND,M.EJBY,A.VUJICIC-ZAGAR,B.SVENSSON,D.J.SLOTBOOM,M.ABOU     
AUTHOR   2 HACHEM                                                               
REVDAT   4   17-JAN-18 4C1U    1       REMARK                                   
REVDAT   3   11-DEC-13 4C1U    1       JRNL                                     
REVDAT   2   06-NOV-13 4C1U    1       ATOM                                     
REVDAT   1   30-OCT-13 4C1U    0                                                
JRNL        AUTH   M.EJBY,F.FREDSLUND,A.VUJICIC-ZAGAR,B.SVENSSON,D.J.SLOTBOOM,  
JRNL        AUTH 2 M.ABOU HACHEM                                                
JRNL        TITL   STRUCTURAL BASIS FOR ARABINOXYLO-OLIGOSACCHARIDE CAPTURE BY  
JRNL        TITL 2 THE PROBIOTIC BIFIDOBACTERIUM ANIMALIS SUBSP. LACTIS BL-04   
JRNL        REF    MOL.MICROBIOL.                V.  90  1100 2013              
JRNL        REFN                   ISSN 0950-382X                               
JRNL        PMID   24279727                                                     
JRNL        DOI    10.1111/MMI.12419                                            
REMARK   2                                                                      
REMARK   2 RESOLUTION.    2.00 ANGSTROMS.                                       
REMARK   3                                                                      
REMARK   3 REFINEMENT.                                                          
REMARK   3   PROGRAM     : PHENIX (PHENIX.REFINE)                               
REMARK   3   AUTHORS     : PAUL ADAMS,PAVEL AFONINE,VINCENT CHEN,IAN            
REMARK   3               : DAVIS,KRESHNA GOPAL,RALF GROSSE-KUNSTLEVE,           
REMARK   3               : LI-WEI HUNG,ROBERT IMMORMINO,TOM IOERGER,            
REMARK   3               : AIRLIE MCCOY,ERIK MCKEE,NIGEL MORIARTY,              
REMARK   3               : REETAL PAI,RANDY READ,JANE RICHARDSON,               
REMARK   3               : DAVID RICHARDSON,TOD ROMO,JIM SACCHETTINI,           
REMARK   3               : NICHOLAS SAUTER,JACOB SMITH,LAURENT                  
REMARK   3               : STORONI,TOM TERWILLIGER,PETER ZWART                  
REMARK   3                                                                      
REMARK   3    REFINEMENT TARGET : ML                                            
REMARK   3                                                                      
REMARK   3  DATA USED IN REFINEMENT.                                            
REMARK   3   RESOLUTION RANGE HIGH (ANGSTROMS) : 2.00                           
REMARK   3   RESOLUTION RANGE LOW  (ANGSTROMS) : 28.16                          
REMARK   3   MIN(FOBS/SIGMA_FOBS)              : 2.000                          
REMARK   3   COMPLETENESS FOR RANGE        (%) : 98.6                           
REMARK   3   NUMBER OF REFLECTIONS             : 25173                          
REMARK   3                                                                      
REMARK   3  FIT TO DATA USED IN REFINEMENT.                                     
REMARK   3   R VALUE     (WORKING + TEST SET) : 0.156                           
REMARK   3   R VALUE            (WORKING SET) : 0.153                           
REMARK   3   FREE R VALUE                     : 0.205                           
REMARK   3   FREE R VALUE TEST SET SIZE   (%) : 5.000                           
REMARK   3   FREE R VALUE TEST SET COUNT      : 1249                            
REMARK   3                                                                      
REMARK   3  FIT TO DATA USED IN REFINEMENT (IN BINS).                           
REMARK   3   BIN  RESOLUTION RANGE  COMPL.    NWORK NFREE   RWORK  RFREE        
REMARK   3     1 28.1578 -  4.1562    0.93     2672   133  0.1479 0.1999        
REMARK   3     2  4.1562 -  3.3006    0.97     2664   138  0.1368 0.1860        
REMARK   3     3  3.3006 -  2.8838    0.99     2676   141  0.1572 0.1777        
REMARK   3     4  2.8838 -  2.6204    1.00     2669   144  0.1499 0.1965        
REMARK   3     5  2.6204 -  2.4327    1.00     2652   137  0.1487 0.2183        
REMARK   3     6  2.4327 -  2.2893    1.00     2672   139  0.1488 0.2389        
REMARK   3     7  2.2893 -  2.1747    1.00     2645   140  0.1614 0.2244        
REMARK   3     8  2.1747 -  2.0801    1.00     2644   140  0.1880 0.2426        
REMARK   3     9  2.0801 -  2.0000    1.00     2630   137  0.2024 0.2544        
REMARK   3                                                                      
REMARK   3  BULK SOLVENT MODELLING.                                             
REMARK   3   METHOD USED        : FLAT BULK SOLVENT MODEL                       
REMARK   3   SOLVENT RADIUS     : 1.11                                          
REMARK   3   SHRINKAGE RADIUS   : 0.90                                          
REMARK   3   K_SOL              : NULL                                          
REMARK   3   B_SOL              : NULL                                          
REMARK   3                                                                      
REMARK   3  ERROR ESTIMATES.                                                    
REMARK   3   COORDINATE ERROR (MAXIMUM-LIKELIHOOD BASED)     : 0.190            
REMARK   3   PHASE ERROR (DEGREES, MAXIMUM-LIKELIHOOD BASED) : 18.790           
REMARK   3                                                                      
REMARK   3  B VALUES.                                                           
REMARK   3   FROM WILSON PLOT           (A**2) : 23.65                          
REMARK   3   MEAN B VALUE      (OVERALL, A**2) : NULL                           
REMARK   3   OVERALL ANISOTROPIC B VALUE.                                       
REMARK   3    B11 (A**2) : NULL                                                 
REMARK   3    B22 (A**2) : NULL                                                 
REMARK   3    B33 (A**2) : NULL                                                 
REMARK   3    B12 (A**2) : NULL                                                 
REMARK   3    B13 (A**2) : NULL                                                 
REMARK   3    B23 (A**2) : NULL                                                 
REMARK   3                                                                      
REMARK   3  TWINNING INFORMATION.                                               
REMARK   3   FRACTION: NULL                                                     
REMARK   3   OPERATOR: NULL                                                     
REMARK   3                                                                      
REMARK   3  DEVIATIONS FROM IDEAL VALUES.                                       
REMARK   3                 RMSD          COUNT                                  
REMARK   3   BOND      :  0.003           3164                                  
REMARK   3   ANGLE     :  0.765           4267                                  
REMARK   3   CHIRALITY :  0.044            463                                  
REMARK   3   PLANARITY :  0.003            547                                  
REMARK   3   DIHEDRAL  : 19.099           1170                                  
REMARK   3                                                                      
REMARK   3  TLS DETAILS                                                         
REMARK   3   NUMBER OF TLS GROUPS  : NULL                                       
REMARK   3                                                                      
REMARK   3  NCS DETAILS                                                         
REMARK   3   NUMBER OF NCS GROUPS : NULL                                        
REMARK   3                                                                      
REMARK   3  OTHER REFINEMENT REMARKS: NULL                                      
REMARK   4                                                                      
REMARK   4 4C1U COMPLIES WITH FORMAT V. 3.30, 13-JUL-11                         
REMARK 100                                                                      
REMARK 100 THIS ENTRY HAS BEEN PROCESSED BY PDBE ON 13-AUG-13.                  
REMARK 100 THE DEPOSITION ID IS D_1290058009.                                   
REMARK 200                                                                      
REMARK 200 EXPERIMENTAL DETAILS                                                 
REMARK 200  EXPERIMENT TYPE                : X-RAY DIFFRACTION                  
REMARK 200  DATE OF DATA COLLECTION        : 27-MAY-13                          
REMARK 200  TEMPERATURE           (KELVIN) : 100                                
REMARK 200  PH                             : NULL                               
REMARK 200  NUMBER OF CRYSTALS USED        : 1                                  
REMARK 200                                                                      
REMARK 200  SYNCHROTRON              (Y/N) : Y                                  
REMARK 200  RADIATION SOURCE               : MAX II                             
REMARK 200  BEAMLINE                       : I911-3                             
REMARK 200  X-RAY GENERATOR MODEL          : NULL                               
REMARK 200  MONOCHROMATIC OR LAUE    (M/L) : M                                  
REMARK 200  WAVELENGTH OR RANGE        (A) : 1                                  
REMARK 200  MONOCHROMATOR                  : SI 111                             
REMARK 200  OPTICS                         : MIRRORS                            
REMARK 200                                                                      
REMARK 200  DETECTOR TYPE                  : CCD                                
REMARK 200  DETECTOR MANUFACTURER          : MARRESEARCH                        
REMARK 200  INTENSITY-INTEGRATION SOFTWARE : XDS                                
REMARK 200  DATA SCALING SOFTWARE          : SCALA                              
REMARK 200                                                                      
REMARK 200  NUMBER OF UNIQUE REFLECTIONS   : 25178                              
REMARK 200  RESOLUTION RANGE HIGH      (A) : 2.000                              
REMARK 200  RESOLUTION RANGE LOW       (A) : 28.200                             
REMARK 200  REJECTION CRITERIA  (SIGMA(I)) : -3.000                             
REMARK 200                                                                      
REMARK 200 OVERALL.                                                             
REMARK 200  COMPLETENESS FOR RANGE     (%) : 98.6                               
REMARK 200  DATA REDUNDANCY                : 4.100                              
REMARK 200  R MERGE                    (I) : 0.08000                            
REMARK 200  R SYM                      (I) : NULL                               
REMARK 200  <I/SIGMA(I)> FOR THE DATA SET  : 15.6000                            
REMARK 200                                                                      
REMARK 200 IN THE HIGHEST RESOLUTION SHELL.                                     
REMARK 200  HIGHEST RESOLUTION SHELL, RANGE HIGH (A) : NULL                     
REMARK 200  HIGHEST RESOLUTION SHELL, RANGE LOW  (A) : NULL                     
REMARK 200  COMPLETENESS FOR SHELL     (%) : NULL                               
REMARK 200  DATA REDUNDANCY IN SHELL       : NULL                               
REMARK 200  R MERGE FOR SHELL          (I) : NULL                               
REMARK 200  R SYM FOR SHELL            (I) : NULL                               
REMARK 200  <I/SIGMA(I)> FOR SHELL         : NULL                               
REMARK 200                                                                      
REMARK 200 DIFFRACTION PROTOCOL: SINGLE WAVELENGTH                              
REMARK 200 METHOD USED TO DETERMINE THE STRUCTURE: MOLECULAR REPLACEMENT        
REMARK 200 SOFTWARE USED: PHASER                                                
REMARK 200 STARTING MODEL: PDB ENTRY 3ZKK                                       
REMARK 200                                                                      
REMARK 200 REMARK: NONE                                                         
REMARK 280                                                                      
REMARK 280 CRYSTAL                                                              
REMARK 280 SOLVENT CONTENT, VS   (%): 68.00                                     
REMARK 280 MATTHEWS COEFFICIENT, VM (ANGSTROMS**3/DA): 3.90                     
REMARK 280                                                                      
REMARK 280 CRYSTALLIZATION CONDITIONS: 0.1 M TRIS PH 7.0, 40% PEG 300, 5% PEG   
REMARK 280  1500                                                                
REMARK 290                                                                      
REMARK 290 CRYSTALLOGRAPHIC SYMMETRY                                            
REMARK 290 SYMMETRY OPERATORS FOR SPACE GROUP: P 21 21 2                        
REMARK 290                                                                      
REMARK 290      SYMOP   SYMMETRY                                                
REMARK 290     NNNMMM   OPERATOR                                                
REMARK 290       1555   X,Y,Z                                                   
REMARK 290       2555   -X,-Y,Z                                                 
REMARK 290       3555   -X+1/2,Y+1/2,-Z                                         
REMARK 290       4555   X+1/2,-Y+1/2,-Z                                         
REMARK 290                                                                      
REMARK 290     WHERE NNN -> OPERATOR NUMBER                                     
REMARK 290           MMM -> TRANSLATION VECTOR                                  
REMARK 290                                                                      
REMARK 290 CRYSTALLOGRAPHIC SYMMETRY TRANSFORMATIONS                            
REMARK 290 THE FOLLOWING TRANSFORMATIONS OPERATE ON THE ATOM/HETATM             
REMARK 290 RECORDS IN THIS ENTRY TO PRODUCE CRYSTALLOGRAPHICALLY                
REMARK 290 RELATED MOLECULES.                                                   
REMARK 290   SMTRY1   1  1.000000  0.000000  0.000000        0.00000            
REMARK 290   SMTRY2   1  0.000000  1.000000  0.000000        0.00000            
REMARK 290   SMTRY3   1  0.000000  0.000000  1.000000        0.00000            
REMARK 290   SMTRY1   2 -1.000000  0.000000  0.000000        0.00000            
REMARK 290   SMTRY2   2  0.000000 -1.000000  0.000000        0.00000            
REMARK 290   SMTRY3   2  0.000000  0.000000  1.000000        0.00000            
REMARK 290   SMTRY1   3 -1.000000  0.000000  0.000000       33.73500            
REMARK 290   SMTRY2   3  0.000000  1.000000  0.000000       48.31500            
REMARK 290   SMTRY3   3  0.000000  0.000000 -1.000000        0.00000            
REMARK 290   SMTRY1   4  1.000000  0.000000  0.000000       33.73500            
REMARK 290   SMTRY2   4  0.000000 -1.000000  0.000000       48.31500            
REMARK 290   SMTRY3   4  0.000000  0.000000 -1.000000        0.00000            
REMARK 290                                                                      
REMARK 290 REMARK: NULL                                                         
REMARK 300                                                                      
REMARK 300 BIOMOLECULE: 1                                                       
REMARK 300 SEE REMARK 350 FOR THE AUTHOR PROVIDED AND/OR PROGRAM                
REMARK 300 GENERATED ASSEMBLY INFORMATION FOR THE STRUCTURE IN                  
REMARK 300 THIS ENTRY. THE REMARK MAY ALSO PROVIDE INFORMATION ON               
REMARK 300 BURIED SURFACE AREA.                                                 
REMARK 350                                                                      
REMARK 350 COORDINATES FOR A COMPLETE MULTIMER REPRESENTING THE KNOWN           
REMARK 350 BIOLOGICALLY SIGNIFICANT OLIGOMERIZATION STATE OF THE                
REMARK 350 MOLECULE CAN BE GENERATED BY APPLYING BIOMT TRANSFORMATIONS          
REMARK 350 GIVEN BELOW.  BOTH NON-CRYSTALLOGRAPHIC AND                          
REMARK 350 CRYSTALLOGRAPHIC OPERATIONS ARE GIVEN.                               
REMARK 350                                                                      
REMARK 350 BIOMOLECULE: 1                                                       
REMARK 350 AUTHOR DETERMINED BIOLOGICAL UNIT: MONOMERIC                         
REMARK 350 SOFTWARE DETERMINED QUATERNARY STRUCTURE: MONOMERIC                  
REMARK 350 SOFTWARE USED: PISA                                                  
REMARK 350 APPLY THE FOLLOWING TO CHAINS: A                                     
REMARK 350   BIOMT1   1  1.000000  0.000000  0.000000        0.00000            
REMARK 350   BIOMT2   1  0.000000  1.000000  0.000000        0.00000            
REMARK 350   BIOMT3   1  0.000000  0.000000  1.000000        0.00000            
REMARK 375                                                                      
REMARK 375 SPECIAL POSITION                                                     
REMARK 375 THE FOLLOWING ATOMS ARE FOUND TO BE WITHIN 0.15 ANGSTROMS            
REMARK 375 OF A SYMMETRY RELATED ATOM AND ARE ASSUMED TO BE ON SPECIAL          
REMARK 375 POSITIONS.                                                           
REMARK 375                                                                      
REMARK 375 ATOM RES CSSEQI                                                      
REMARK 375      HOH A2020  LIES ON A SPECIAL POSITION.                          
REMARK 375      HOH A2021  LIES ON A SPECIAL POSITION.                          
REMARK 465                                                                      
REMARK 465 MISSING RESIDUES                                                     
REMARK 465 THE FOLLOWING RESIDUES WERE NOT LOCATED IN THE                       
REMARK 465 EXPERIMENT. (M=MODEL NUMBER; RES=RESIDUE NAME; C=CHAIN               
REMARK 465 IDENTIFIER; SSSEQ=SEQUENCE NUMBER; I=INSERTION CODE.)                
REMARK 465                                                                      
REMARK 465   M RES C SSSEQI                                                     
REMARK 465     GLY A    13                                                      
REMARK 465     SER A    14                                                      
REMARK 465     HIS A    15                                                      
REMARK 465     MET A    16                                                      
REMARK 465     ALA A    17                                                      
REMARK 465     SER A    18                                                      
REMARK 465     MET A    19                                                      
REMARK 465     SER A    20                                                      
REMARK 465     ALA A    21                                                      
REMARK 465     CYS A    22                                                      
REMARK 465     GLY A    23                                                      
REMARK 465     GLY A    24                                                      
REMARK 465     SER A    25                                                      
REMARK 465     GLU A    26                                                      
REMARK 465     SER A    27                                                      
REMARK 465     SER A    28                                                      
REMARK 465     SER A    29                                                      
REMARK 500                                                                      
REMARK 500 GEOMETRY AND STEREOCHEMISTRY                                         
REMARK 500 SUBTOPIC: TORSION ANGLES                                             
REMARK 500                                                                      
REMARK 500 TORSION ANGLES OUTSIDE THE EXPECTED RAMACHANDRAN REGIONS:            
REMARK 500 (M=MODEL NUMBER; RES=RESIDUE NAME; C=CHAIN IDENTIFIER;               
REMARK 500 SSEQ=SEQUENCE NUMBER; I=INSERTION CODE).                             
REMARK 500                                                                      
REMARK 500 STANDARD TABLE:                                                      
REMARK 500 FORMAT:(10X,I3,1X,A3,1X,A1,I4,A1,4X,F7.2,3X,F7.2)                    
REMARK 500                                                                      
REMARK 500 EXPECTED VALUES: GJ KLEYWEGT AND TA JONES (1996). PHI/PSI-           
REMARK 500 CHOLOGY: RAMACHANDRAN REVISITED. STRUCTURE 4, 1395 - 1400            
REMARK 500                                                                      
REMARK 500  M RES CSSEQI        PSI       PHI                                   
REMARK 500    ALA A 194      -55.11     73.22                                   
REMARK 500                                                                      
REMARK 500 REMARK: NULL                                                         
REMARK 800                                                                      
REMARK 800 SITE                                                                 
REMARK 800 SITE_IDENTIFIER: AC1                                                 
REMARK 800 EVIDENCE_CODE: SOFTWARE                                              
REMARK 800 SITE_DESCRIPTION: BINDING SITE FOR RESIDUE 1PE A 1429                
REMARK 800                                                                      
REMARK 800 SITE_IDENTIFIER: AC2                                                 
REMARK 800 EVIDENCE_CODE: SOFTWARE                                              
REMARK 800 SITE_DESCRIPTION: BINDING SITE FOR RESIDUE 1PE A 1430                
REMARK 800                                                                      
REMARK 800 SITE_IDENTIFIER: AC3                                                 
REMARK 800 EVIDENCE_CODE: SOFTWARE                                              
REMARK 800 SITE_DESCRIPTION: BINDING SITE FOR RESIDUE 1PE A 1431                
REMARK 800                                                                      
REMARK 800 SITE_IDENTIFIER: AC4                                                 
REMARK 800 EVIDENCE_CODE: SOFTWARE                                              
REMARK 800 SITE_DESCRIPTION: BINDING SITE FOR RESIDUE 1PE A 1432                
REMARK 800                                                                      
REMARK 800 SITE_IDENTIFIER: AC5                                                 
REMARK 800 EVIDENCE_CODE: SOFTWARE                                              
REMARK 800 SITE_DESCRIPTION: Binding site for Poly-Saccharide residues AHR      
REMARK 800  A1426 through XYP A1428                                             
REMARK 900                                                                      
REMARK 900 RELATED ENTRIES                                                      
REMARK 900 RELATED ID: 3ZKK   RELATED DB: PDB                                   
REMARK 900 STRUCTURE OF THE XYLO-OLIGOSACCHARIDE SPECIFIC SOLUTE BINDING        
REMARK 900 PROTEIN FROM BIFIDOBACTERIUM ANIMALIS SUBSP. LACTIS BL-04 IN         
REMARK 900 COMPLEX WITH XYLOTETRAOSE                                            
REMARK 900 RELATED ID: 3ZKL   RELATED DB: PDB                                   
REMARK 900 STRUCTURE OF THE XYLO-OLIGOSACCHARIDE SPECIFIC SOLUTE BINDING        
REMARK 900 PROTEIN FROM BIFIDOBACTERIUM ANIMALIS SUBSP. LACTIS BL-04 IN         
REMARK 900 COMPLEX WITH XYLOTRIOSE                                              
REMARK 900 RELATED ID: 4C1T   RELATED DB: PDB                                   
REMARK 900 STRUCTURE OF THE XYLO-OLIGOSACCHARIDE SPECIFIC SOLUTE BINDING        
REMARK 900 PROTEIN FROM BIFIDOBACTERIUM ANIMALIS SUBSP. LACTIS BL-04 IN         
REMARK 900 COMPLEX WITH ARABINOXYLOTRIOSE                                       
DBREF  4C1U A   19   425  UNP    C6A6Z1   C6A6Z1_BIFLB    19    425             
SEQADV 4C1U GLY A   13  UNP  C6A6Z1              EXPRESSION TAG                 
SEQADV 4C1U SER A   14  UNP  C6A6Z1              EXPRESSION TAG                 
SEQADV 4C1U HIS A   15  UNP  C6A6Z1              EXPRESSION TAG                 
SEQADV 4C1U MET A   16  UNP  C6A6Z1              EXPRESSION TAG                 
SEQADV 4C1U ALA A   17  UNP  C6A6Z1              EXPRESSION TAG                 
SEQADV 4C1U SER A   18  UNP  C6A6Z1              EXPRESSION TAG                 
SEQRES   1 A  413  GLY SER HIS MET ALA SER MET SER ALA CYS GLY GLY SER          
SEQRES   2 A  413  GLU SER SER SER ASP ASP LYS THR ILE THR PHE TRP HIS          
SEQRES   3 A  413  ASN ALA SER ALA GLY GLU GLY ARG GLN TYR TRP GLU ASN          
SEQRES   4 A  413  LEU ALA LYS SER PHE GLU GLU ALA ASN PRO GLY THR LYS          
SEQRES   5 A  413  VAL GLU ILE GLN ALA ILE GLN ASN GLU ASP PHE ALA GLY          
SEQRES   6 A  413  LYS LEU GLN THR ALA MET GLN ASP PRO ALA SER GLY PRO          
SEQRES   7 A  413  ASP VAL PHE MET SER LEU GLY GLY ALA LYS THR LYS GLU          
SEQRES   8 A  413  MET ILE ASP ALA GLY GLN VAL MET ASP LEU THR ASP LYS          
SEQRES   9 A  413  ILE SER ASP THR VAL LYS THR ASP MET LYS THR THR LEU          
SEQRES  10 A  413  SER ALA ALA THR PHE ASP GLY LYS VAL TYR GLY VAL PRO          
SEQRES  11 A  413  VAL SER VAL GLU PRO GLY GLY MET TRP TYR SER LYS ASP          
SEQRES  12 A  413  LEU PHE LYS LYS ALA GLY VAL SER ASP VAL PRO ALA THR          
SEQRES  13 A  413  TYR GLU GLU LEU LEU ALA ASP ALA LYS LYS LEU LYS ASP          
SEQRES  14 A  413  SER GLY THR ASP ALA ILE ALA LEU GLY ALA LYS ASP ALA          
SEQRES  15 A  413  TRP PRO ALA ALA HIS TRP TYR TYR TRP LEU VAL LEU ARG          
SEQRES  16 A  413  GLU CYS SER PRO GLU VAL TYR ASP LYS SER VAL GLN ASP          
SEQRES  17 A  413  HIS ASP PHE SER ASN ALA CYS TRP VAL ASN ALA GLY LYS          
SEQRES  18 A  413  LYS LEU GLN GLU LEU LYS ASP LEU LYS VAL PHE ASN ASP          
SEQRES  19 A  413  GLY PHE LEU THR THR THR ALA GLN GLN GLY ALA ASN SER          
SEQRES  20 A  413  SER ALA GLY LEU LEU ALA ASN HIS LYS ALA ALA MET GLU          
SEQRES  21 A  413  LEU MET GLY ALA TRP GLU PRO GLY VAL LEU LYS ASP LEU          
SEQRES  22 A  413  THR PRO ASP GLN LYS PRO MET ALA ASP LEU GLY PHE PHE          
SEQRES  23 A  413  ALA PHE PRO GLU VAL ALA GLY GLY GLU GLY GLU PRO GLY          
SEQRES  24 A  413  ALA LEU MET GLY GLY VAL THR TYR PHE CYS VAL ASN PRO          
SEQRES  25 A  413  LYS ALA SER GLN THR SER ILE ASP PHE VAL ASN TYR MET          
SEQRES  26 A  413  GLY GLU LYS LYS ASN GLN GLU ASP TYR ALA LYS ALA PHE          
SEQRES  27 A  413  SER THR ILE PRO ALA SER GLU PRO ALA ARG ALA VAL VAL          
SEQRES  28 A  413  THR ASP GLU SER LEU LYS GLN VAL ILE GLU TYR LEU ASP          
SEQRES  29 A  413  LYS ALA PRO SER MET GLN LEU TRP MET ASP THR ALA LEU          
SEQRES  30 A  413  GLY THR ASN ILE GLY ASN ALA LEU ASN ALA ALA VAL VAL          
SEQRES  31 A  413  ASN MET LEU SER GLY GLN GLY SER PRO GLU ASP ILE VAL          
SEQRES  32 A  413  LYS ALA MET GLN ASP ALA ALA GLN LYS GLY                      
HET    AHR  A1426       9                                                       
HET    XYP  A1427       9                                                       
HET    XYP  A1428      10                                                       
HET    1PE  A1429      16                                                       
HET    1PE  A1430      16                                                       
HET    1PE  A1431      16                                                       
HET    1PE  A1432      16                                                       
HETNAM     AHR ALPHA-L-ARABINOFURANOSE                                          
HETNAM     XYP BETA-D-XYLOPYRANOSE                                              
HETNAM     1PE PENTAETHYLENE GLYCOL                                             
HETSYN     1PE PEG400                                                           
FORMUL   2  AHR    C5 H10 O5                                                    
FORMUL   2  XYP    2(C5 H10 O5)                                                 
FORMUL   3  1PE    4(C10 H22 O6)                                                
FORMUL   7  HOH   *219(H2 O)                                                    
HELIX    1   1 LYS A  192  ASP A  193  1                                   2
HELIX    2   2 THR A  250  THR A  250  1                                   1
SSBOND   1 CYS A  209    CYS A  227                          1555   1555  2.03  
LINK         C1' AHR A1426                 O3B XYP A1427     1555   1555  1.41  
LINK         C1B XYP A1427                 O4B XYP A1428     1555   1555  1.44  
SITE     1 AC1 10 LYS A 192  ASP A 220  HIS A 221  THR A 250                    
SITE     2 AC1 10 THR A 252  GLN A 419  ALA A 422  GLN A 423                    
SITE     3 AC1 10 HOH A2129  HOH A2147                                          
SITE     1 AC2  8 PRO A  86  LYS A 102  ILE A 105  ASP A 106                    
SITE     2 AC2  8 GLY A 108  PRO A 324  LYS A 325  HOH A2047                    
SITE     1 AC3  5 GLU A 170  ALA A 174  LYS A 177  GLU A 237                    
SITE     2 AC3  5 LEU A 241                                                     
SITE     1 AC4  6 GLU A  57  PRO A  61  GLY A  62  THR A  63                    
SITE     2 AC4  6 LYS A  64  HOH A2019                                          
SITE     1 AC5 19 ASN A  39  ASN A  72  SER A 144  GLU A 146                    
SITE     2 AC5 19 TRP A 195  HIS A 199  GLN A 254  TRP A 277                    
SITE     3 AC5 19 THR A 318  TYR A 346  TRP A 384  ASP A 386                    
SITE     4 AC5 19 HOH A2035  HOH A2051  HOH A2058  HOH A2195                    
SITE     5 AC5 19 HOH A2202  HOH A2217  HOH A2219                               
CRYST1   67.470   96.630   56.310  90.00  90.00  90.00 P 21 21 2     4          
ORIGX1      1.000000  0.000000  0.000000        0.00000                         
ORIGX2      0.000000  1.000000  0.000000        0.00000                         
ORIGX3      0.000000  0.000000  1.000000        0.00000                         
SCALE1      0.014821  0.000000  0.000000        0.00000                         
SCALE2      0.000000  0.010349  0.000000        0.00000                         
SCALE3      0.000000  0.000000  0.017759        0.00000                         
ATOM      1  N   LYS A 192     -20.585  27.417  -1.999  1.00 19.16           N
ATOM      2  CA  LYS A 192     -20.594  26.238  -1.136  1.00 19.52           C
ATOM      3  C   LYS A 192     -19.759  25.117  -1.754  1.00 18.17           C
ATOM      4  O   LYS A 192     -19.159  24.317  -1.038  1.00 17.05           O
ATOM      5  CB  LYS A 192     -22.013  25.734  -0.856  1.00 18.58           C
ATOM      6  CG  LYS A 192     -22.026  24.576   0.140  1.00 19.30           C
ATOM      7  CD  LYS A 192     -23.417  24.085   0.489  1.00 27.39           C
ATOM      8  CE  LYS A 192     -23.328  22.917   1.467  1.00 25.54           C
ATOM      9  NZ  LYS A 192     -24.634  22.252   1.706  1.00 26.96           N
ATOM     10  H   LYS A 192     -21.347  27.622  -2.342  1.00 22.99           H
ATOM     11  HA  LYS A 192     -20.191  26.472  -0.285  1.00 23.42           H
ATOM     12  HB2 LYS A 192     -22.540  26.459  -0.483  1.00 22.29           H
ATOM     13  HB3 LYS A 192     -22.410  25.425  -1.685  1.00 22.29           H
ATOM     14  HG2 LYS A 192     -21.535  23.831  -0.242  1.00 23.15           H
ATOM     15  HG3 LYS A 192     -21.598  24.865   0.961  1.00 23.15           H
ATOM     16  HD2 LYS A 192     -23.918  24.801   0.908  1.00 32.87           H
ATOM     17  HD3 LYS A 192     -23.865  23.780  -0.316  1.00 32.87           H
ATOM     18  HE2 LYS A 192     -22.716  22.253   1.111  1.00 30.65           H
ATOM     19  HE3 LYS A 192     -22.999  23.244   2.319  1.00 30.65           H
ATOM     20  HZ1 LYS A 192     -24.957  21.932   0.941  1.00 32.36           H
ATOM     21  HZ2 LYS A 192     -24.533  21.580   2.281  1.00 32.36           H
ATOM     22  HZ3 LYS A 192     -25.215  22.836   2.043  1.00 32.36           H
ATOM     23  N   ASP A 193     -19.730  25.065  -3.083  1.00 15.47           N
ATOM     24  CA  ASP A 193     -18.928  24.074  -3.798  1.00 17.94           C
ATOM     25  C   ASP A 193     -17.465  24.501  -3.891  1.00 17.62           C
ATOM     26  O   ASP A 193     -16.618  23.738  -4.363  1.00 19.67           O
ATOM     27  CB  ASP A 193     -19.487  23.850  -5.204  1.00 19.23           C
ATOM     28  CG  ASP A 193     -20.839  23.167  -5.195  1.00 20.41           C
ATOM     29  OD1 ASP A 193     -21.206  22.567  -4.161  1.00 23.52           O
ATOM     30  OD2 ASP A 193     -21.530  23.217  -6.235  1.00 23.30           O
ATOM     31  H   ASP A 193     -20.168  25.596  -3.598  1.00 18.57           H
ATOM     32  HA  ASP A 193     -18.967  23.230  -3.321  1.00 21.53           H
ATOM     33  HB2 ASP A 193     -19.588  24.709  -5.644  1.00 23.08           H
ATOM     34  HB3 ASP A 193     -18.872  23.291  -5.704  1.00 23.08           H
TER      35      ASP A 193
ATOM     36  N   THR A 250     -23.827  29.394   0.966  1.00 19.92           N
ATOM     37  CA  THR A 250     -24.592  28.151   1.062  1.00 20.26           C
ATOM     38  C   THR A 250     -25.149  27.727  -0.299  1.00 20.15           C
ATOM     39  O   THR A 250     -25.933  26.782  -0.392  1.00 19.89           O
ATOM     40  CB  THR A 250     -25.748  28.283   2.076  1.00 22.34           C
ATOM     41  OG1 THR A 250     -26.482  29.485   1.816  1.00 20.35           O
ATOM     42  CG2 THR A 250     -25.208  28.322   3.497  1.00 23.63           C
ATOM     43  H   THR A 250     -24.309  30.088   0.804  1.00 23.91           H
ATOM     44  HA  THR A 250     -24.003  27.446   1.374  1.00 24.31           H
ATOM     45  HB  THR A 250     -26.339  27.518   1.993  1.00 26.81           H
ATOM     46  HG1 THR A 250     -26.799  29.466   1.039  1.00 24.42           H
ATOM     47 HG21 THR A 250     -24.613  29.080   3.604  1.00 28.36           H
ATOM     48 HG22 THR A 250     -25.941  28.405   4.127  1.00 28.36           H
ATOM     49 HG23 THR A 250     -24.719  27.507   3.688  1.00 28.36           H
TER      50      THR A 250
ATOM     51  N   THR A 252     -24.797  26.093  -3.932  1.00 18.28           N
ATOM     52  CA  THR A 252     -24.095  25.173  -4.820  1.00 18.67           C
ATOM     53  C   THR A 252     -24.089  25.709  -6.246  1.00 20.54           C
ATOM     54  O   THR A 252     -24.849  26.615  -6.584  1.00 19.72           O
ATOM     55  CB  THR A 252     -24.784  23.801  -4.865  1.00 20.72           C
ATOM     56  OG1 THR A 252     -25.991  23.906  -5.629  1.00 17.63           O
ATOM     57  CG2 THR A 252     -25.103  23.297  -3.461  1.00 18.99           C
ATOM     58  H   THR A 252     -25.605  25.851  -3.764  1.00 21.93           H
ATOM     59  HA  THR A 252     -23.179  25.057  -4.522  1.00 22.41           H
ATOM     60  HB  THR A 252     -24.192  23.161  -5.289  1.00 24.87           H
ATOM     61  HG1 THR A 252     -26.377  23.160  -5.660  1.00 21.15           H
ATOM     62 HG21 THR A 252     -25.694  23.921  -3.012  1.00 22.78           H
ATOM     63 HG22 THR A 252     -25.537  22.431  -3.511  1.00 22.78           H
ATOM     64 HG23 THR A 252     -24.285  23.211  -2.946  1.00 22.78           H
TER      65      THR A 252
ATOM     66  N   GLN A 255     -27.030  22.443  -8.234  1.00 18.22           N
ATOM     67  CA  GLN A 255     -28.102  21.642  -7.636  1.00 20.82           C
ATOM     68  C   GLN A 255     -29.303  22.492  -7.229  1.00 23.93           C
ATOM     69  O   GLN A 255     -29.255  23.222  -6.237  1.00 20.47           O
ATOM     70  CB  GLN A 255     -27.579  20.853  -6.433  1.00 22.18           C
ATOM     71  CG  GLN A 255     -26.392  19.954  -6.761  1.00 23.59           C
ATOM     72  CD  GLN A 255     -25.654  19.485  -5.525  1.00 27.78           C
ATOM     73  OE1 GLN A 255     -26.182  18.711  -4.728  1.00 29.61           O
ATOM     74  NE2 GLN A 255     -24.420  19.955  -5.359  1.00 25.51           N
ATOM     75  H   GLN A 255     -26.528  22.847  -7.665  1.00 21.87           H
ATOM     76  HA  GLN A 255     -28.409  21.000  -8.295  1.00 24.98           H
ATOM     77  HB2 GLN A 255     -27.297  21.478  -5.747  1.00 26.62           H
ATOM     78  HB3 GLN A 255     -28.292  20.290  -6.094  1.00 26.62           H
ATOM     79  HG2 GLN A 255     -26.711  19.170  -7.236  1.00 28.31           H
ATOM     80  HG3 GLN A 255     -25.767  20.446  -7.316  1.00 28.31           H
ATOM     81 HE21 GLN A 255     -24.084  20.496  -5.937  1.00 30.61           H
ATOM     82 HE22 GLN A 255     -23.959  19.719  -4.672  1.00 30.61           H
TER      83      GLN A 255
HETATM  100  O   HOH A2129     -22.604  20.301  -3.305  1.00 28.57           O
HETATM  101  O   HOH A2166     -29.495  21.826  -3.668  1.00 28.46           O
HETATM  102  O   HOH A2167     -28.879  19.422  -3.427  1.00 34.98           O
HETATM  103  O   HOH A2168     -25.310  16.838  -3.025  1.00 42.73           O
CONECT   85   84   86
CONECT   88   89   90
CONECT   91   92   93
CONECT   94   95   96
CONECT   97   98   99
CONECT   86   85   87
CONECT   89   87   88
CONECT   92   90   91
CONECT   95   93   94
CONECT   98   96   97
CONECT   84   85
CONECT   87   86   89
CONECT   90   88   92
CONECT   93   91   95
CONECT   96   94   98
CONECT   99   97
END
